# Supplementary material for: Intermolecular Interactions in G Protein-Coupled Receptor Allosteric Sites at the Membrane Interface from Molecular Dynamics Simulations and Quantum Chemical Calculations
Source: J Chem Inf Model. 2022 Sep 30;62(19):4736–47. doi: 10.1021/acs.jcim.2c00788 (PMC9554917; doi:10.1021/acs.jcim.2c00788)
Supplement: Supplementary file 2 — ci2c00788_si_002.zip [file ci2c00788_si_002.zip › MD_simulations_inputs/C5aR1_MD_simulations_inputs/popc_6c1q/step6.4_equilibration.mdout]

          -------------------------------------------------------
          Amber 20 PMEMD                              2020
          -------------------------------------------------------

| PMEMD implementation of SANDER, Release 18

|  Compiled date/time: Tue Apr 28 02:19:54 2020
| Run on 12/10/2021 at 15:39:50

|   Executable path: /usr/local/amber20_src/bin/pmemd.cuda
| Working directory: /home/tianyiding/amber/C5ar1-6c1q-9p2-popc/amber
|          Hostname: Unknown
  [-O]verwriting output

File Assignments:
|   MDIN: step6.4_equilibration.mdin                                            
|  MDOUT: step6.4_equilibration.mdout                                           
| INPCRD: step6.3_equilibration.rst7                                            
|   PARM: step5_input.parm7                                                     
| RESTRT: step6.4_equilibration.rst7                                            
|   REFC: step5_input.rst7                                                      
|  MDVEL: mdvel                                                                 
|   MDEN: mden                                                                  
|  MDCRD: step6.4_equilibration.nc                                              
| MDINFO: eq04.mdinfo                                                           
|  MDFRC: mdfrc                                                                 


 Here is the input file:

A NPT simulation for common production-level simulations                       
 &cntrl                                                                        
    imin=0,        ! No minimization                                           
    irest=1,       ! This IS a restart of an old MD simulation                 
    ntx=5,         ! So our inpcrd file has velocities                         
                                                                               
    ! Temperature control                                                      
    ntt=3,         ! Langevin dynamics                                         
    gamma_ln=1.0,  ! Friction coefficient (ps^-1)                              
    temp0=310,   ! Target temperature                                          
                                                                               
    ! Potential energy control                                                 
    cut=9.0,       ! nonbonded cutoff, in angstroms                            
                                                                               
    ! MD settings                                                              
    nstlim=250000, ! 250K steps, 500 ps total                                  
    dt=0.002,      ! time step (ps)                                            
                                                                               
    ! SHAKE                                                                    
    ntc=2,         ! Constrain bonds containing hydrogen                       
    ntf=2,         ! Do not calculate forces of bonds containing hydrogen      
                                                                               
    ! Control how often information is printed                                 
    ntpr=1000,     ! Print energies every 1000 steps                           
    ntwx=5000,     ! Print coordinates every 5000 steps to the trajectory      
    ntwr=10000,    ! Print a restart file every 10K steps (can be less frequent
!   ntwv=-1,       ! Uncomment to also print velocities to trajectory          
!   ntwf=-1,       ! Uncomment to also print forces to trajectory              
    ntxo=2,        ! Write NetCDF format                                       
    ioutfm=1,      ! Write NetCDF format (always do this!)                     
                                                                               
    ! Wrap coordinates when printing them to the same unit cell                
    iwrap=0,                                                                   
                                                                               
    ! Constant pressure control.                                               
    barostat=1,    ! Berendsen barostat... change to 2 for MC                  
    ntp=3,         ! 1=isotropic, 2=anisotropic, 3=semi-isotropic w/ surften   
    pres0=1.0,     ! Target external pressure, in bar                          
    taup=1.0,                                                                  
                                                                               
    ! Constant surface tension (needed for semi-isotropic scaling). Uncomment  
    ! for this feature. csurften must be nonzero if ntp=3 above                
    csurften=3,    ! Interfaces in 1=yz plane, 2=xz plane, 3=xy plane          
    gamma_ten=0.0, ! Surface tension (dyne/cm). 0 gives pure semi-iso scaling  
    ninterface=2,  ! Number of interfaces (2 for bilayer)                      
                                                                               
    ! Restraint options                                                        
    ntr=1,         ! Positional restraints for proteins, sugars, ligands, and l
    nmropt=1,      ! Dihedral restraints for sugars and lipids                 
                                                                               
    ! Set water atom/residue names for SETTLE recognition                      
    watnam='WAT',  ! Water residues are named WAT                              
    owtnm='O',     ! Water oxygens are named O                                 
 /                                                                             
                                                                               
 &wt                                                                           
    type='END'                                                                 
 /                                                                             
DISANG=step6.4_equilibration.rest                                              
LISTIN=POUT                                                                    
LISTOUT=POUT                                                                   
&end                                                                           
Protein posres                                                                 
1.0                                                                            
RES 1 293 294 294                                                              
END                                                                            
Membrane posres                                                                
0.5                                                                            
FIND                                                                           
P31 * * PC                                                                     
SEARCH                                                                         
RES 1 24894                                                                    
END                                                                            
END                                                                            
                                                                               


Note: ig = -1. Setting random seed to   913526 based on wallclock time in 
      microseconds.
| irandom = 1, using AMBER's internal random number generator (default).
 
|--------------------- INFORMATION ----------------------
| GPU (CUDA) Version of PMEMD in use: NVIDIA GPU IN USE.
|                    Version 18.0.0
| 
|                      03/25/2018
| 
| Implementation by:
|                    Ross C. Walker     (SDSC)
|                    Scott Le Grand     (nVIDIA)
| 
| Version 18 performance extensions by:
|                    David Cerutti     (Rutgers)
| 
| Precision model in use:
|      [SPFP] - Single Precision Forces, 64-bit Fixed Point
|               Accumulation. (Default)
| 
|--------------------------------------------------------
 
|----------------- CITATION INFORMATION -----------------
|
|    When publishing work that utilized the CUDA version
|    of AMBER, please cite the following in addition to
|    the regular AMBER citations:
|
|  - Romelia Salomon-Ferrer; Andreas W. Goetz; Duncan
|    Poole; Scott Le Grand; Ross C. Walker "Routine
|    microsecond molecular dynamics simulations with
|    AMBER - Part II: Particle Mesh Ewald", J. Chem.
|    Theory Comput., 2013, 9 (9), pp3878-3888,
|    DOI: 10.1021/ct400314y.
|
|  - Andreas W. Goetz; Mark J. Williamson; Dong Xu;
|    Duncan Poole; Scott Le Grand; Ross C. Walker
|    "Routine microsecond molecular dynamics simulations
|    with AMBER - Part I: Generalized Born", J. Chem.
|    Theory Comput., 2012, 8 (5), pp1542-1555.
|
|  - Scott Le Grand; Andreas W. Goetz; Ross C. Walker
|    "SPFP: Speed without compromise - a mixed precision
|    model for GPU accelerated molecular dynamics
|    simulations.", Comp. Phys. Comm., 2013, 184
|    pp374-380, DOI: 10.1016/j.cpc.2012.09.022
|
|--------------------------------------------------------
 
|------------------- GPU DEVICE INFO --------------------
|
|            CUDA_VISIBLE_DEVICES: not set
|   CUDA Capable Devices Detected:      4
|           CUDA Device ID in use:      0
|                CUDA Device Name: NVIDIA GeForce GTX 1080 Ti
|     CUDA Device Global Mem Size:  11178 MB
| CUDA Device Num Multiprocessors:     28
|           CUDA Device Core Freq:   1.58 GHz
|
|--------------------------------------------------------
 
 
| Conditional Compilation Defines Used:
| PUBFFT
| BINTRAJ
| CUDA
| EMIL

| Largest sphere to fit in unit cell has radius =    49.568

| New format PARM file being parsed.
| Version =    1.000 Date = 12/03/21 Time = 11:14:23

| Note: 1-4 EEL scale factors are being read from the topology file.

| Note: 1-4 VDW scale factors are being read from the topology file.
| Duplicated    0 dihedrals

| Duplicated    0 dihedrals

--------------------------------------------------------------------------------
   1.  RESOURCE   USE: 
--------------------------------------------------------------------------------

 getting box info from netcdf restart file
 NATOM  =  110877 NTYPES =      34 NBONH =   94848 MBONA  =   15699
 NTHETH =   56833 MTHETA =   18676 NPHIH =   93543 MPHIA  =   58920
 NHPARM =       0 NPARM  =       0 NNB   =  316320 NRES   =   24894
 NBONA  =   15699 NTHETA =   18676 NPHIA =   58920 NUMBND =     104
 NUMANG =     221 NPTRA  =     466 NATYP =       0 NPHB   =       0
 IFBOX  =       1 NMXRS  =      78 IFCAP =       0 NEXTRA =       0
 NCOPY  =       0

| Coordinate Index Table dimensions:    19   19   22
| Direct force subcell size =     5.2177    5.2177    5.0184

     BOX TYPE: RECTILINEAR

--------------------------------------------------------------------------------
   2.  CONTROL  DATA  FOR  THE  RUN
--------------------------------------------------------------------------------

                                                                                

General flags:
     imin    =       0, nmropt  =       1

Nature and format of input:
     ntx     =       5, irest   =       1, ntrx    =       1

Nature and format of output:
     ntxo    =       2, ntpr    =    1000, ntrx    =       1, ntwr    =   10000
     iwrap   =       0, ntwx    =    5000, ntwv    =       0, ntwe    =       0
     ioutfm  =       1, ntwprt  =       0, idecomp =       0, rbornstat=      0

Potential function:
     ntf     =       2, ntb     =       2, igb     =       0, nsnb    =      25
     ipol    =       0, gbsa    =       0, iesp    =       0
     dielc   =   1.00000, cut     =   9.00000, intdiel =   1.00000

Frozen or restrained atoms:
     ibelly  =       0, ntr     =       1
     restraint_wt =   0.00000

Molecular dynamics:
     nstlim  =    250000, nscm    =         0, nrespa  =         1
     t       =   0.00000, dt      =   0.00200, vlimit  =  -1.00000

Langevin dynamics temperature regulation:
     ig      =  913526
     temp0   = 310.00000, tempi   =   0.00000, gamma_ln=   1.00000

Pressure regulation:
     ntp     =       3
     pres0   =   1.00000, comp    =  44.60000, taup    =   1.00000

Constant surface tension:
     csurften  =       3
     gamma_ten =   0.00000 ninterface =       2

SHAKE:
     ntc     =       2, jfastw  =       0
     tol     =   0.00001

NMR refinement options:
     iscale  =       0, noeskp  =       1, ipnlty  =       1, mxsub   =       1
     scalm   = 100.00000, pencut  =   0.10000, tausw   =   0.10000

| Intermolecular bonds treatment:
|     no_intermolecular_bonds =       1

| Energy averages sample interval:
|     ene_avg_sampling =    1000

Ewald parameters:
     verbose =       0, ew_type =       0, nbflag  =       1, use_pme =       1
     vdwmeth =       1, eedmeth =       1, netfrc  =       1
     Box X =   99.136   Box Y =   99.136   Box Z =  110.404
     Alpha =   90.000   Beta  =   90.000   Gamma =   90.000
     NFFT1 =  100       NFFT2 =  100       NFFT3 =  112
     Cutoff=    9.000   Tol   =0.100E-04
     Ewald Coefficient =  0.30768
     Interpolation order =    4

    LOADING THE CONSTRAINED ATOMS AS GROUPS


   5.  REFERENCE ATOM COORDINATES

                                                                                  
    ----- READING GROUP     1; TITLE:
 Protein posres                                                              

     GROUP    1 HAS HARMONIC CONSTRAINTS     1.00000
 GRP    1 RES    1 TO   293
 GRP    1 RES  294 TO   294
      Number of atoms in this group  =  4859
    ----- READING GROUP     2; TITLE:
 Membrane posres                                                             

     GROUP    2 HAS HARMONIC CONSTRAINTS     0.50000
      ALL ATOMS THAT MEET 1 OF THE FOLLOWING SPECIFICATIONS WILL BE INCLUDED IN GROUP BELOW

      GRAPH NAME  = P31   SYMBOL  = *     TREE SYMBOL  = *     RESIDUE TYPE  = PC  

 GRP    2 RES    1 TO 24894
      Number of atoms in this group  =   260
    ----- END OF GROUP READ -----

--------------------------------------------------------------------------------
   3.  ATOMIC COORDINATES AND VELOCITIES
--------------------------------------------------------------------------------

                                                                                
 begin time read from input coords =   375.000 ps


           Begin reading energy term weight changes/NMR restraints
 WEIGHT CHANGES:
                         ** No weight changes given **

 RESTRAINTS:
 Requested file redirections:
  DISANG    = step6.4_equilibration.rest
  LISTIN    = POUT
  LISTOUT   = POUT
 Restraints will be read from file: step6.4_equilibration.rest
Here are comments from the DISANG input file:

******
 C1  ( 4909)-C3  ( 4914)-C2  ( 4912)-O21 ( 4941)    NSTEP1=     0 NSTEP2=     0
R1 = 107.500 R2 = 117.500 R3 = 122.500 R4 = 132.500 RK2 =  50.000 RK3 =   50.000
 Rcurr:  124.626  Rcurr-(R2+R3)/2:    4.626  MIN(Rcurr-R2,Rcurr-R3):    2.126
******
 C111( 4969)-C110( 4967)-C19 ( 4965)-C18 ( 4962)    NSTEP1=     0 NSTEP2=     0
R1 = -10.000 R2 =   0.000 R3 =   0.000 R4 =  10.000 RK2 =  50.000 RK3 =   50.000
 Rcurr:    0.552  Rcurr-(R2+R3)/2:    0.552  MIN(Rcurr-R2,Rcurr-R3):    0.552
******
 C1  ( 5043)-C3  ( 5048)-C2  ( 5046)-O21 ( 5075)    NSTEP1=     0 NSTEP2=     0
R1 = 107.500 R2 = 117.500 R3 = 122.500 R4 = 132.500 RK2 =  50.000 RK3 =   50.000
 Rcurr:  120.097  Rcurr-(R2+R3)/2:    0.097  MIN(Rcurr-R2,Rcurr-R3):    0.000
******
 C111( 5103)-C110( 5101)-C19 ( 5099)-C18 ( 5096)    NSTEP1=     0 NSTEP2=     0
R1 = -10.000 R2 =   0.000 R3 =   0.000 R4 =  10.000 RK2 =  50.000 RK3 =   50.000
 Rcurr:    3.437  Rcurr-(R2+R3)/2:    3.437  MIN(Rcurr-R2,Rcurr-R3):    3.437
******
 C1  ( 5177)-C3  ( 5182)-C2  ( 5180)-O21 ( 5209)    NSTEP1=     0 NSTEP2=     0
R1 = 107.500 R2 = 117.500 R3 = 122.500 R4 = 132.500 RK2 =  50.000 RK3 =   50.000
 Rcurr:  124.246  Rcurr-(R2+R3)/2:    4.246  MIN(Rcurr-R2,Rcurr-R3):    1.746
******
 C111( 5237)-C110( 5235)-C19 ( 5233)-C18 ( 5230)    NSTEP1=     0 NSTEP2=     0
R1 = -10.000 R2 =   0.000 R3 =   0.000 R4 =  10.000 RK2 =  50.000 RK3 =   50.000
 Rcurr:   -5.018  Rcurr-(R2+R3)/2:    5.018  MIN(Rcurr-R2,Rcurr-R3):    5.018
******
 C1  ( 5311)-C3  ( 5316)-C2  ( 5314)-O21 ( 5343)    NSTEP1=     0 NSTEP2=     0
R1 = 107.500 R2 = 117.500 R3 = 122.500 R4 = 132.500 RK2 =  50.000 RK3 =   50.000
 Rcurr:  119.851  Rcurr-(R2+R3)/2:    0.149  MIN(Rcurr-R2,Rcurr-R3):    0.000
******
 C111( 5371)-C110( 5369)-C19 ( 5367)-C18 ( 5364)    NSTEP1=     0 NSTEP2=     0
R1 = -10.000 R2 =   0.000 R3 =   0.000 R4 =  10.000 RK2 =  50.000 RK3 =   50.000
 Rcurr:    6.535  Rcurr-(R2+R3)/2:    6.535  MIN(Rcurr-R2,Rcurr-R3):    6.535
******
 C1  ( 5445)-C3  ( 5450)-C2  ( 5448)-O21 ( 5477)    NSTEP1=     0 NSTEP2=     0
R1 = 107.500 R2 = 117.500 R3 = 122.500 R4 = 132.500 RK2 =  50.000 RK3 =   50.000
 Rcurr:  126.004  Rcurr-(R2+R3)/2:    6.004  MIN(Rcurr-R2,Rcurr-R3):    3.504
******
 C111( 5505)-C110( 5503)-C19 ( 5501)-C18 ( 5498)    NSTEP1=     0 NSTEP2=     0
R1 = -10.000 R2 =   0.000 R3 =   0.000 R4 =  10.000 RK2 =  50.000 RK3 =   50.000
 Rcurr:   -8.579  Rcurr-(R2+R3)/2:    8.579  MIN(Rcurr-R2,Rcurr-R3):    8.579
******
 C1  ( 5579)-C3  ( 5584)-C2  ( 5582)-O21 ( 5611)    NSTEP1=     0 NSTEP2=     0
R1 = 107.500 R2 = 117.500 R3 = 122.500 R4 = 132.500 RK2 =  50.000 RK3 =   50.000
 Rcurr:  118.697  Rcurr-(R2+R3)/2:    1.303  MIN(Rcurr-R2,Rcurr-R3):    0.000
******
 C111( 5639)-C110( 5637)-C19 ( 5635)-C18 ( 5632)    NSTEP1=     0 NSTEP2=     0
R1 = -10.000 R2 =   0.000 R3 =   0.000 R4 =  10.000 RK2 =  50.000 RK3 =   50.000
 Rcurr:    2.532  Rcurr-(R2+R3)/2:    2.532  MIN(Rcurr-R2,Rcurr-R3):    2.532
******
 C1  ( 5713)-C3  ( 5718)-C2  ( 5716)-O21 ( 5745)    NSTEP1=     0 NSTEP2=     0
R1 = 107.500 R2 = 117.500 R3 = 122.500 R4 = 132.500 RK2 =  50.000 RK3 =   50.000
 Rcurr:  123.342  Rcurr-(R2+R3)/2:    3.342  MIN(Rcurr-R2,Rcurr-R3):    0.842
******
 C111( 5773)-C110( 5771)-C19 ( 5769)-C18 ( 5766)    NSTEP1=     0 NSTEP2=     0
R1 = -10.000 R2 =   0.000 R3 =   0.000 R4 =  10.000 RK2 =  50.000 RK3 =   50.000
 Rcurr:    0.479  Rcurr-(R2+R3)/2:    0.479  MIN(Rcurr-R2,Rcurr-R3):    0.479
******
 C1  ( 5847)-C3  ( 5852)-C2  ( 5850)-O21 ( 5879)    NSTEP1=     0 NSTEP2=     0
R1 = 107.500 R2 = 117.500 R3 = 122.500 R4 = 132.500 RK2 =  50.000 RK3 =   50.000
 Rcurr:  114.666  Rcurr-(R2+R3)/2:    5.334  MIN(Rcurr-R2,Rcurr-R3):    2.834
******
 C111( 5907)-C110( 5905)-C19 ( 5903)-C18 ( 5900)    NSTEP1=     0 NSTEP2=     0
R1 = -10.000 R2 =   0.000 R3 =   0.000 R4 =  10.000 RK2 =  50.000 RK3 =   50.000
 Rcurr:    1.316  Rcurr-(R2+R3)/2:    1.316  MIN(Rcurr-R2,Rcurr-R3):    1.316
******
 C1  ( 5981)-C3  ( 5986)-C2  ( 5984)-O21 ( 6013)    NSTEP1=     0 NSTEP2=     0
R1 = 107.500 R2 = 117.500 R3 = 122.500 R4 = 132.500 RK2 =  50.000 RK3 =   50.000
 Rcurr:  119.446  Rcurr-(R2+R3)/2:    0.554  MIN(Rcurr-R2,Rcurr-R3):    0.000
******
 C111( 6041)-C110( 6039)-C19 ( 6037)-C18 ( 6034)    NSTEP1=     0 NSTEP2=     0
R1 = -10.000 R2 =   0.000 R3 =   0.000 R4 =  10.000 RK2 =  50.000 RK3 =   50.000
 Rcurr:    3.550  Rcurr-(R2+R3)/2:    3.550  MIN(Rcurr-R2,Rcurr-R3):    3.550
******
 C1  ( 6115)-C3  ( 6120)-C2  ( 6118)-O21 ( 6147)    NSTEP1=     0 NSTEP2=     0
R1 = 107.500 R2 = 117.500 R3 = 122.500 R4 = 132.500 RK2 =  50.000 RK3 =   50.000
 Rcurr:  115.759  Rcurr-(R2+R3)/2:    4.241  MIN(Rcurr-R2,Rcurr-R3):    1.741
******
 C111( 6175)-C110( 6173)-C19 ( 6171)-C18 ( 6168)    NSTEP1=     0 NSTEP2=     0
R1 = -10.000 R2 =   0.000 R3 =   0.000 R4 =  10.000 RK2 =  50.000 RK3 =   50.000
 Rcurr:   -3.801  Rcurr-(R2+R3)/2:    3.801  MIN(Rcurr-R2,Rcurr-R3):    3.801
******
 C1  ( 6249)-C3  ( 6254)-C2  ( 6252)-O21 ( 6281)    NSTEP1=     0 NSTEP2=     0
R1 = 107.500 R2 = 117.500 R3 = 122.500 R4 = 132.500 RK2 =  50.000 RK3 =   50.000
 Rcurr:  119.173  Rcurr-(R2+R3)/2:    0.827  MIN(Rcurr-R2,Rcurr-R3):    0.000
******
 C111( 6309)-C110( 6307)-C19 ( 6305)-C18 ( 6302)    NSTEP1=     0 NSTEP2=     0
R1 = -10.000 R2 =   0.000 R3 =   0.000 R4 =  10.000 RK2 =  50.000 RK3 =   50.000
 Rcurr:    2.456  Rcurr-(R2+R3)/2:    2.456  MIN(Rcurr-R2,Rcurr-R3):    2.456
******
 C1  ( 6383)-C3  ( 6388)-C2  ( 6386)-O21 ( 6415)    NSTEP1=     0 NSTEP2=     0
R1 = 107.500 R2 = 117.500 R3 = 122.500 R4 = 132.500 RK2 =  50.000 RK3 =   50.000
 Rcurr:  123.224  Rcurr-(R2+R3)/2:    3.224  MIN(Rcurr-R2,Rcurr-R3):    0.724
******
 C111( 6443)-C110( 6441)-C19 ( 6439)-C18 ( 6436)    NSTEP1=     0 NSTEP2=     0
R1 = -10.000 R2 =   0.000 R3 =   0.000 R4 =  10.000 RK2 =  50.000 RK3 =   50.000
 Rcurr:   -6.712  Rcurr-(R2+R3)/2:    6.712  MIN(Rcurr-R2,Rcurr-R3):    6.712
******
 C1  ( 6517)-C3  ( 6522)-C2  ( 6520)-O21 ( 6549)    NSTEP1=     0 NSTEP2=     0
R1 = 107.500 R2 = 117.500 R3 = 122.500 R4 = 132.500 RK2 =  50.000 RK3 =   50.000
 Rcurr:  123.593  Rcurr-(R2+R3)/2:    3.593  MIN(Rcurr-R2,Rcurr-R3):    1.093
******
 C111( 6577)-C110( 6575)-C19 ( 6573)-C18 ( 6570)    NSTEP1=     0 NSTEP2=     0
R1 = -10.000 R2 =   0.000 R3 =   0.000 R4 =  10.000 RK2 =  50.000 RK3 =   50.000
 Rcurr:   -1.751  Rcurr-(R2+R3)/2:    1.751  MIN(Rcurr-R2,Rcurr-R3):    1.751
******
 C1  ( 6651)-C3  ( 6656)-C2  ( 6654)-O21 ( 6683)    NSTEP1=     0 NSTEP2=     0
R1 = 107.500 R2 = 117.500 R3 = 122.500 R4 = 132.500 RK2 =  50.000 RK3 =   50.000
 Rcurr:  121.556  Rcurr-(R2+R3)/2:    1.556  MIN(Rcurr-R2,Rcurr-R3):    0.000
******
 C111( 6711)-C110( 6709)-C19 ( 6707)-C18 ( 6704)    NSTEP1=     0 NSTEP2=     0
R1 = -10.000 R2 =   0.000 R3 =   0.000 R4 =  10.000 RK2 =  50.000 RK3 =   50.000
 Rcurr:   -3.916  Rcurr-(R2+R3)/2:    3.916  MIN(Rcurr-R2,Rcurr-R3):    3.916
******
 C1  ( 6785)-C3  ( 6790)-C2  ( 6788)-O21 ( 6817)    NSTEP1=     0 NSTEP2=     0
R1 = 107.500 R2 = 117.500 R3 = 122.500 R4 = 132.500 RK2 =  50.000 RK3 =   50.000
 Rcurr:  116.870  Rcurr-(R2+R3)/2:    3.130  MIN(Rcurr-R2,Rcurr-R3):    0.630
******
 C111( 6845)-C110( 6843)-C19 ( 6841)-C18 ( 6838)    NSTEP1=     0 NSTEP2=     0
R1 = -10.000 R2 =   0.000 R3 =   0.000 R4 =  10.000 RK2 =  50.000 RK3 =   50.000
 Rcurr:   10.091  Rcurr-(R2+R3)/2:   10.091  MIN(Rcurr-R2,Rcurr-R3):   10.091
******
 C1  ( 6919)-C3  ( 6924)-C2  ( 6922)-O21 ( 6951)    NSTEP1=     0 NSTEP2=     0
R1 = 107.500 R2 = 117.500 R3 = 122.500 R4 = 132.500 RK2 =  50.000 RK3 =   50.000
 Rcurr:  122.977  Rcurr-(R2+R3)/2:    2.977  MIN(Rcurr-R2,Rcurr-R3):    0.477
******
 C111( 6979)-C110( 6977)-C19 ( 6975)-C18 ( 6972)    NSTEP1=     0 NSTEP2=     0
R1 = -10.000 R2 =   0.000 R3 =   0.000 R4 =  10.000 RK2 =  50.000 RK3 =   50.000
 Rcurr:   -1.046  Rcurr-(R2+R3)/2:    1.046  MIN(Rcurr-R2,Rcurr-R3):    1.046
******
 C1  ( 7053)-C3  ( 7058)-C2  ( 7056)-O21 ( 7085)    NSTEP1=     0 NSTEP2=     0
R1 = 107.500 R2 = 117.500 R3 = 122.500 R4 = 132.500 RK2 =  50.000 RK3 =   50.000
 Rcurr:  115.357  Rcurr-(R2+R3)/2:    4.643  MIN(Rcurr-R2,Rcurr-R3):    2.143
******
 C111( 7113)-C110( 7111)-C19 ( 7109)-C18 ( 7106)    NSTEP1=     0 NSTEP2=     0
R1 = -10.000 R2 =   0.000 R3 =   0.000 R4 =  10.000 RK2 =  50.000 RK3 =   50.000
 Rcurr:    5.046  Rcurr-(R2+R3)/2:    5.046  MIN(Rcurr-R2,Rcurr-R3):    5.046
******
 C1  ( 7187)-C3  ( 7192)-C2  ( 7190)-O21 ( 7219)    NSTEP1=     0 NSTEP2=     0
R1 = 107.500 R2 = 117.500 R3 = 122.500 R4 = 132.500 RK2 =  50.000 RK3 =   50.000
 Rcurr:  120.497  Rcurr-(R2+R3)/2:    0.497  MIN(Rcurr-R2,Rcurr-R3):    0.000
******
 C111( 7247)-C110( 7245)-C19 ( 7243)-C18 ( 7240)    NSTEP1=     0 NSTEP2=     0
R1 = -10.000 R2 =   0.000 R3 =   0.000 R4 =  10.000 RK2 =  50.000 RK3 =   50.000
 Rcurr:    9.207  Rcurr-(R2+R3)/2:    9.207  MIN(Rcurr-R2,Rcurr-R3):    9.207
******
 C1  ( 7321)-C3  ( 7326)-C2  ( 7324)-O21 ( 7353)    NSTEP1=     0 NSTEP2=     0
R1 = 107.500 R2 = 117.500 R3 = 122.500 R4 = 132.500 RK2 =  50.000 RK3 =   50.000
 Rcurr:  121.451  Rcurr-(R2+R3)/2:    1.451  MIN(Rcurr-R2,Rcurr-R3):    0.000
******
 C111( 7381)-C110( 7379)-C19 ( 7377)-C18 ( 7374)    NSTEP1=     0 NSTEP2=     0
R1 = -10.000 R2 =   0.000 R3 =   0.000 R4 =  10.000 RK2 =  50.000 RK3 =   50.000
 Rcurr:   -5.515  Rcurr-(R2+R3)/2:    5.515  MIN(Rcurr-R2,Rcurr-R3):    5.515
******
 C1  ( 7455)-C3  ( 7460)-C2  ( 7458)-O21 ( 7487)    NSTEP1=     0 NSTEP2=     0
R1 = 107.500 R2 = 117.500 R3 = 122.500 R4 = 132.500 RK2 =  50.000 RK3 =   50.000
 Rcurr:  117.127  Rcurr-(R2+R3)/2:    2.873  MIN(Rcurr-R2,Rcurr-R3):    0.373
******
 C111( 7515)-C110( 7513)-C19 ( 7511)-C18 ( 7508)    NSTEP1=     0 NSTEP2=     0
R1 = -10.000 R2 =   0.000 R3 =   0.000 R4 =  10.000 RK2 =  50.000 RK3 =   50.000
 Rcurr:    3.548  Rcurr-(R2+R3)/2:    3.548  MIN(Rcurr-R2,Rcurr-R3):    3.548
******
 C1  ( 7589)-C3  ( 7594)-C2  ( 7592)-O21 ( 7621)    NSTEP1=     0 NSTEP2=     0
R1 = 107.500 R2 = 117.500 R3 = 122.500 R4 = 132.500 RK2 =  50.000 RK3 =   50.000
 Rcurr:  121.908  Rcurr-(R2+R3)/2:    1.908  MIN(Rcurr-R2,Rcurr-R3):    0.000
******
 C111( 7649)-C110( 7647)-C19 ( 7645)-C18 ( 7642)    NSTEP1=     0 NSTEP2=     0
R1 = -10.000 R2 =   0.000 R3 =   0.000 R4 =  10.000 RK2 =  50.000 RK3 =   50.000
 Rcurr:    0.750  Rcurr-(R2+R3)/2:    0.750  MIN(Rcurr-R2,Rcurr-R3):    0.750
******
 C1  ( 7723)-C3  ( 7728)-C2  ( 7726)-O21 ( 7755)    NSTEP1=     0 NSTEP2=     0
R1 = 107.500 R2 = 117.500 R3 = 122.500 R4 = 132.500 RK2 =  50.000 RK3 =   50.000
 Rcurr:  126.576  Rcurr-(R2+R3)/2:    6.576  MIN(Rcurr-R2,Rcurr-R3):    4.076
******
 C111( 7783)-C110( 7781)-C19 ( 7779)-C18 ( 7776)    NSTEP1=     0 NSTEP2=     0
R1 = -10.000 R2 =   0.000 R3 =   0.000 R4 =  10.000 RK2 =  50.000 RK3 =   50.000
 Rcurr:   -0.006  Rcurr-(R2+R3)/2:    0.006  MIN(Rcurr-R2,Rcurr-R3):    0.006
******
 C1  ( 7857)-C3  ( 7862)-C2  ( 7860)-O21 ( 7889)    NSTEP1=     0 NSTEP2=     0
R1 = 107.500 R2 = 117.500 R3 = 122.500 R4 = 132.500 RK2 =  50.000 RK3 =   50.000
 Rcurr:  125.370  Rcurr-(R2+R3)/2:    5.370  MIN(Rcurr-R2,Rcurr-R3):    2.870
******
 C111( 7917)-C110( 7915)-C19 ( 7913)-C18 ( 7910)    NSTEP1=     0 NSTEP2=     0
R1 = -10.000 R2 =   0.000 R3 =   0.000 R4 =  10.000 RK2 =  50.000 RK3 =   50.000
 Rcurr:   -0.855  Rcurr-(R2+R3)/2:    0.855  MIN(Rcurr-R2,Rcurr-R3):    0.855
******
 C1  ( 7991)-C3  ( 7996)-C2  ( 7994)-O21 ( 8023)    NSTEP1=     0 NSTEP2=     0
R1 = 107.500 R2 = 117.500 R3 = 122.500 R4 = 132.500 RK2 =  50.000 RK3 =   50.000
 Rcurr:  122.976  Rcurr-(R2+R3)/2:    2.976  MIN(Rcurr-R2,Rcurr-R3):    0.476
******
 C111( 8051)-C110( 8049)-C19 ( 8047)-C18 ( 8044)    NSTEP1=     0 NSTEP2=     0
R1 = -10.000 R2 =   0.000 R3 =   0.000 R4 =  10.000 RK2 =  50.000 RK3 =   50.000
 Rcurr:   -0.578  Rcurr-(R2+R3)/2:    0.578  MIN(Rcurr-R2,Rcurr-R3):    0.578
******
 C1  ( 8125)-C3  ( 8130)-C2  ( 8128)-O21 ( 8157)    NSTEP1=     0 NSTEP2=     0
R1 = 107.500 R2 = 117.500 R3 = 122.500 R4 = 132.500 RK2 =  50.000 RK3 =   50.000
 Rcurr:  122.017  Rcurr-(R2+R3)/2:    2.017  MIN(Rcurr-R2,Rcurr-R3):    0.000
******
 C111( 8185)-C110( 8183)-C19 ( 8181)-C18 ( 8178)    NSTEP1=     0 NSTEP2=     0
R1 = -10.000 R2 =   0.000 R3 =   0.000 R4 =  10.000 RK2 =  50.000 RK3 =   50.000
 Rcurr:   -2.864  Rcurr-(R2+R3)/2:    2.864  MIN(Rcurr-R2,Rcurr-R3):    2.864
******
 C1  ( 8259)-C3  ( 8264)-C2  ( 8262)-O21 ( 8291)    NSTEP1=     0 NSTEP2=     0
R1 = 107.500 R2 = 117.500 R3 = 122.500 R4 = 132.500 RK2 =  50.000 RK3 =   50.000
 Rcurr:  113.320  Rcurr-(R2+R3)/2:    6.680  MIN(Rcurr-R2,Rcurr-R3):    4.180
******
 C111( 8319)-C110( 8317)-C19 ( 8315)-C18 ( 8312)    NSTEP1=     0 NSTEP2=     0
R1 = -10.000 R2 =   0.000 R3 =   0.000 R4 =  10.000 RK2 =  50.000 RK3 =   50.000
 Rcurr:   -5.136  Rcurr-(R2+R3)/2:    5.136  MIN(Rcurr-R2,Rcurr-R3):    5.136
******
 C1  ( 8393)-C3  ( 8398)-C2  ( 8396)-O21 ( 8425)    NSTEP1=     0 NSTEP2=     0
R1 = 107.500 R2 = 117.500 R3 = 122.500 R4 = 132.500 RK2 =  50.000 RK3 =   50.000
 Rcurr:  119.571  Rcurr-(R2+R3)/2:    0.429  MIN(Rcurr-R2,Rcurr-R3):    0.000
******
 C111( 8453)-C110( 8451)-C19 ( 8449)-C18 ( 8446)    NSTEP1=     0 NSTEP2=     0
R1 = -10.000 R2 =   0.000 R3 =   0.000 R4 =  10.000 RK2 =  50.000 RK3 =   50.000
 Rcurr:   -3.884  Rcurr-(R2+R3)/2:    3.884  MIN(Rcurr-R2,Rcurr-R3):    3.884
******
 C1  ( 8527)-C3  ( 8532)-C2  ( 8530)-O21 ( 8559)    NSTEP1=     0 NSTEP2=     0
R1 = 107.500 R2 = 117.500 R3 = 122.500 R4 = 132.500 RK2 =  50.000 RK3 =   50.000
 Rcurr:  118.109  Rcurr-(R2+R3)/2:    1.891  MIN(Rcurr-R2,Rcurr-R3):    0.000
******
 C111( 8587)-C110( 8585)-C19 ( 8583)-C18 ( 8580)    NSTEP1=     0 NSTEP2=     0
R1 = -10.000 R2 =   0.000 R3 =   0.000 R4 =  10.000 RK2 =  50.000 RK3 =   50.000
 Rcurr:   -3.023  Rcurr-(R2+R3)/2:    3.023  MIN(Rcurr-R2,Rcurr-R3):    3.023
******
 C1  ( 8661)-C3  ( 8666)-C2  ( 8664)-O21 ( 8693)    NSTEP1=     0 NSTEP2=     0
R1 = 107.500 R2 = 117.500 R3 = 122.500 R4 = 132.500 RK2 =  50.000 RK3 =   50.000
 Rcurr:  117.914  Rcurr-(R2+R3)/2:    2.086  MIN(Rcurr-R2,Rcurr-R3):    0.000
******
 C111( 8721)-C110( 8719)-C19 ( 8717)-C18 ( 8714)    NSTEP1=     0 NSTEP2=     0
R1 = -10.000 R2 =   0.000 R3 =   0.000 R4 =  10.000 RK2 =  50.000 RK3 =   50.000
 Rcurr:   -0.126  Rcurr-(R2+R3)/2:    0.126  MIN(Rcurr-R2,Rcurr-R3):    0.126
******
 C1  ( 8795)-C3  ( 8800)-C2  ( 8798)-O21 ( 8827)    NSTEP1=     0 NSTEP2=     0
R1 = 107.500 R2 = 117.500 R3 = 122.500 R4 = 132.500 RK2 =  50.000 RK3 =   50.000
 Rcurr:  121.076  Rcurr-(R2+R3)/2:    1.076  MIN(Rcurr-R2,Rcurr-R3):    0.000
******
 C111( 8855)-C110( 8853)-C19 ( 8851)-C18 ( 8848)    NSTEP1=     0 NSTEP2=     0
R1 = -10.000 R2 =   0.000 R3 =   0.000 R4 =  10.000 RK2 =  50.000 RK3 =   50.000
 Rcurr:   -3.636  Rcurr-(R2+R3)/2:    3.636  MIN(Rcurr-R2,Rcurr-R3):    3.636
******
 C1  ( 8929)-C3  ( 8934)-C2  ( 8932)-O21 ( 8961)    NSTEP1=     0 NSTEP2=     0
R1 = 107.500 R2 = 117.500 R3 = 122.500 R4 = 132.500 RK2 =  50.000 RK3 =   50.000
 Rcurr:  126.089  Rcurr-(R2+R3)/2:    6.089  MIN(Rcurr-R2,Rcurr-R3):    3.589
******
 C111( 8989)-C110( 8987)-C19 ( 8985)-C18 ( 8982)    NSTEP1=     0 NSTEP2=     0
R1 = -10.000 R2 =   0.000 R3 =   0.000 R4 =  10.000 RK2 =  50.000 RK3 =   50.000
 Rcurr:   -1.423  Rcurr-(R2+R3)/2:    1.423  MIN(Rcurr-R2,Rcurr-R3):    1.423
******
 C1  ( 9063)-C3  ( 9068)-C2  ( 9066)-O21 ( 9095)    NSTEP1=     0 NSTEP2=     0
R1 = 107.500 R2 = 117.500 R3 = 122.500 R4 = 132.500 RK2 =  50.000 RK3 =   50.000
 Rcurr:  121.950  Rcurr-(R2+R3)/2:    1.950  MIN(Rcurr-R2,Rcurr-R3):    0.000
******
 C111( 9123)-C110( 9121)-C19 ( 9119)-C18 ( 9116)    NSTEP1=     0 NSTEP2=     0
R1 = -10.000 R2 =   0.000 R3 =   0.000 R4 =  10.000 RK2 =  50.000 RK3 =   50.000
 Rcurr:    1.153  Rcurr-(R2+R3)/2:    1.153  MIN(Rcurr-R2,Rcurr-R3):    1.153
******
 C1  ( 9197)-C3  ( 9202)-C2  ( 9200)-O21 ( 9229)    NSTEP1=     0 NSTEP2=     0
R1 = 107.500 R2 = 117.500 R3 = 122.500 R4 = 132.500 RK2 =  50.000 RK3 =   50.000
 Rcurr:  120.895  Rcurr-(R2+R3)/2:    0.895  MIN(Rcurr-R2,Rcurr-R3):    0.000
******
 C111( 9257)-C110( 9255)-C19 ( 9253)-C18 ( 9250)    NSTEP1=     0 NSTEP2=     0
R1 = -10.000 R2 =   0.000 R3 =   0.000 R4 =  10.000 RK2 =  50.000 RK3 =   50.000
 Rcurr:    3.931  Rcurr-(R2+R3)/2:    3.931  MIN(Rcurr-R2,Rcurr-R3):    3.931
******
 C1  ( 9331)-C3  ( 9336)-C2  ( 9334)-O21 ( 9363)    NSTEP1=     0 NSTEP2=     0
R1 = 107.500 R2 = 117.500 R3 = 122.500 R4 = 132.500 RK2 =  50.000 RK3 =   50.000
 Rcurr:  118.901  Rcurr-(R2+R3)/2:    1.099  MIN(Rcurr-R2,Rcurr-R3):    0.000
******
 C111( 9391)-C110( 9389)-C19 ( 9387)-C18 ( 9384)    NSTEP1=     0 NSTEP2=     0
R1 = -10.000 R2 =   0.000 R3 =   0.000 R4 =  10.000 RK2 =  50.000 RK3 =   50.000
 Rcurr:   -4.863  Rcurr-(R2+R3)/2:    4.863  MIN(Rcurr-R2,Rcurr-R3):    4.863
******
 C1  ( 9465)-C3  ( 9470)-C2  ( 9468)-O21 ( 9497)    NSTEP1=     0 NSTEP2=     0
R1 = 107.500 R2 = 117.500 R3 = 122.500 R4 = 132.500 RK2 =  50.000 RK3 =   50.000
 Rcurr:  121.437  Rcurr-(R2+R3)/2:    1.437  MIN(Rcurr-R2,Rcurr-R3):    0.000
******
 C111( 9525)-C110( 9523)-C19 ( 9521)-C18 ( 9518)    NSTEP1=     0 NSTEP2=     0
R1 = -10.000 R2 =   0.000 R3 =   0.000 R4 =  10.000 RK2 =  50.000 RK3 =   50.000
 Rcurr:    0.629  Rcurr-(R2+R3)/2:    0.629  MIN(Rcurr-R2,Rcurr-R3):    0.629
******
 C1  ( 9599)-C3  ( 9604)-C2  ( 9602)-O21 ( 9631)    NSTEP1=     0 NSTEP2=     0
R1 = 107.500 R2 = 117.500 R3 = 122.500 R4 = 132.500 RK2 =  50.000 RK3 =   50.000
 Rcurr:  114.582  Rcurr-(R2+R3)/2:    5.418  MIN(Rcurr-R2,Rcurr-R3):    2.918
******
 C111( 9659)-C110( 9657)-C19 ( 9655)-C18 ( 9652)    NSTEP1=     0 NSTEP2=     0
R1 = -10.000 R2 =   0.000 R3 =   0.000 R4 =  10.000 RK2 =  50.000 RK3 =   50.000
 Rcurr:    2.591  Rcurr-(R2+R3)/2:    2.591  MIN(Rcurr-R2,Rcurr-R3):    2.591
******
 C1  ( 9733)-C3  ( 9738)-C2  ( 9736)-O21 ( 9765)    NSTEP1=     0 NSTEP2=     0
R1 = 107.500 R2 = 117.500 R3 = 122.500 R4 = 132.500 RK2 =  50.000 RK3 =   50.000
 Rcurr:  114.535  Rcurr-(R2+R3)/2:    5.465  MIN(Rcurr-R2,Rcurr-R3):    2.965
******
 C111( 9793)-C110( 9791)-C19 ( 9789)-C18 ( 9786)    NSTEP1=     0 NSTEP2=     0
R1 = -10.000 R2 =   0.000 R3 =   0.000 R4 =  10.000 RK2 =  50.000 RK3 =   50.000
 Rcurr:    4.940  Rcurr-(R2+R3)/2:    4.940  MIN(Rcurr-R2,Rcurr-R3):    4.940
******
 C1  ( 9867)-C3  ( 9872)-C2  ( 9870)-O21 ( 9899)    NSTEP1=     0 NSTEP2=     0
R1 = 107.500 R2 = 117.500 R3 = 122.500 R4 = 132.500 RK2 =  50.000 RK3 =   50.000
 Rcurr:  123.982  Rcurr-(R2+R3)/2:    3.982  MIN(Rcurr-R2,Rcurr-R3):    1.482
******
 C111( 9927)-C110( 9925)-C19 ( 9923)-C18 ( 9920)    NSTEP1=     0 NSTEP2=     0
R1 = -10.000 R2 =   0.000 R3 =   0.000 R4 =  10.000 RK2 =  50.000 RK3 =   50.000
 Rcurr:   -1.822  Rcurr-(R2+R3)/2:    1.822  MIN(Rcurr-R2,Rcurr-R3):    1.822
******
 C1  (10001)-C3  (10006)-C2  (10004)-O21 (10033)    NSTEP1=     0 NSTEP2=     0
R1 = 107.500 R2 = 117.500 R3 = 122.500 R4 = 132.500 RK2 =  50.000 RK3 =   50.000
 Rcurr:  120.963  Rcurr-(R2+R3)/2:    0.963  MIN(Rcurr-R2,Rcurr-R3):    0.000
******
 C111(10061)-C110(10059)-C19 (10057)-C18 (10054)    NSTEP1=     0 NSTEP2=     0
R1 = -10.000 R2 =   0.000 R3 =   0.000 R4 =  10.000 RK2 =  50.000 RK3 =   50.000
 Rcurr:   -2.660  Rcurr-(R2+R3)/2:    2.660  MIN(Rcurr-R2,Rcurr-R3):    2.660
******
 C1  (10135)-C3  (10140)-C2  (10138)-O21 (10167)    NSTEP1=     0 NSTEP2=     0
R1 = 107.500 R2 = 117.500 R3 = 122.500 R4 = 132.500 RK2 =  50.000 RK3 =   50.000
 Rcurr:  118.613  Rcurr-(R2+R3)/2:    1.387  MIN(Rcurr-R2,Rcurr-R3):    0.000
******
 C111(10195)-C110(10193)-C19 (10191)-C18 (10188)    NSTEP1=     0 NSTEP2=     0
R1 = -10.000 R2 =   0.000 R3 =   0.000 R4 =  10.000 RK2 =  50.000 RK3 =   50.000
 Rcurr:    1.480  Rcurr-(R2+R3)/2:    1.480  MIN(Rcurr-R2,Rcurr-R3):    1.480
******
 C1  (10269)-C3  (10274)-C2  (10272)-O21 (10301)    NSTEP1=     0 NSTEP2=     0
R1 = 107.500 R2 = 117.500 R3 = 122.500 R4 = 132.500 RK2 =  50.000 RK3 =   50.000
 Rcurr:  123.888  Rcurr-(R2+R3)/2:    3.888  MIN(Rcurr-R2,Rcurr-R3):    1.388
******
 C111(10329)-C110(10327)-C19 (10325)-C18 (10322)    NSTEP1=     0 NSTEP2=     0
R1 = -10.000 R2 =   0.000 R3 =   0.000 R4 =  10.000 RK2 =  50.000 RK3 =   50.000
 Rcurr:    5.355  Rcurr-(R2+R3)/2:    5.355  MIN(Rcurr-R2,Rcurr-R3):    5.355
******
 C1  (10403)-C3  (10408)-C2  (10406)-O21 (10435)    NSTEP1=     0 NSTEP2=     0
R1 = 107.500 R2 = 117.500 R3 = 122.500 R4 = 132.500 RK2 =  50.000 RK3 =   50.000
 Rcurr:  118.550  Rcurr-(R2+R3)/2:    1.450  MIN(Rcurr-R2,Rcurr-R3):    0.000
******
 C111(10463)-C110(10461)-C19 (10459)-C18 (10456)    NSTEP1=     0 NSTEP2=     0
R1 = -10.000 R2 =   0.000 R3 =   0.000 R4 =  10.000 RK2 =  50.000 RK3 =   50.000
 Rcurr:    2.608  Rcurr-(R2+R3)/2:    2.608  MIN(Rcurr-R2,Rcurr-R3):    2.608
******
 C1  (10537)-C3  (10542)-C2  (10540)-O21 (10569)    NSTEP1=     0 NSTEP2=     0
R1 = 107.500 R2 = 117.500 R3 = 122.500 R4 = 132.500 RK2 =  50.000 RK3 =   50.000
 Rcurr:  126.701  Rcurr-(R2+R3)/2:    6.701  MIN(Rcurr-R2,Rcurr-R3):    4.201
******
 C111(10597)-C110(10595)-C19 (10593)-C18 (10590)    NSTEP1=     0 NSTEP2=     0
R1 = -10.000 R2 =   0.000 R3 =   0.000 R4 =  10.000 RK2 =  50.000 RK3 =   50.000
 Rcurr:   -0.398  Rcurr-(R2+R3)/2:    0.398  MIN(Rcurr-R2,Rcurr-R3):    0.398
******
 C1  (10671)-C3  (10676)-C2  (10674)-O21 (10703)    NSTEP1=     0 NSTEP2=     0
R1 = 107.500 R2 = 117.500 R3 = 122.500 R4 = 132.500 RK2 =  50.000 RK3 =   50.000
 Rcurr:  121.070  Rcurr-(R2+R3)/2:    1.070  MIN(Rcurr-R2,Rcurr-R3):    0.000
******
 C111(10731)-C110(10729)-C19 (10727)-C18 (10724)    NSTEP1=     0 NSTEP2=     0
R1 = -10.000 R2 =   0.000 R3 =   0.000 R4 =  10.000 RK2 =  50.000 RK3 =   50.000
 Rcurr:   -3.153  Rcurr-(R2+R3)/2:    3.153  MIN(Rcurr-R2,Rcurr-R3):    3.153
******
 C1  (10805)-C3  (10810)-C2  (10808)-O21 (10837)    NSTEP1=     0 NSTEP2=     0
R1 = 107.500 R2 = 117.500 R3 = 122.500 R4 = 132.500 RK2 =  50.000 RK3 =   50.000
 Rcurr:  119.194  Rcurr-(R2+R3)/2:    0.806  MIN(Rcurr-R2,Rcurr-R3):    0.000
******
 C111(10865)-C110(10863)-C19 (10861)-C18 (10858)    NSTEP1=     0 NSTEP2=     0
R1 = -10.000 R2 =   0.000 R3 =   0.000 R4 =  10.000 RK2 =  50.000 RK3 =   50.000
 Rcurr:    0.443  Rcurr-(R2+R3)/2:    0.443  MIN(Rcurr-R2,Rcurr-R3):    0.443
******
 C1  (10939)-C3  (10944)-C2  (10942)-O21 (10971)    NSTEP1=     0 NSTEP2=     0
R1 = 107.500 R2 = 117.500 R3 = 122.500 R4 = 132.500 RK2 =  50.000 RK3 =   50.000
 Rcurr:  127.147  Rcurr-(R2+R3)/2:    7.147  MIN(Rcurr-R2,Rcurr-R3):    4.647
******
 C111(10999)-C110(10997)-C19 (10995)-C18 (10992)    NSTEP1=     0 NSTEP2=     0
R1 = -10.000 R2 =   0.000 R3 =   0.000 R4 =  10.000 RK2 =  50.000 RK3 =   50.000
 Rcurr:   -2.549  Rcurr-(R2+R3)/2:    2.549  MIN(Rcurr-R2,Rcurr-R3):    2.549
******
 C1  (11073)-C3  (11078)-C2  (11076)-O21 (11105)    NSTEP1=     0 NSTEP2=     0
R1 = 107.500 R2 = 117.500 R3 = 122.500 R4 = 132.500 RK2 =  50.000 RK3 =   50.000
 Rcurr:  120.386  Rcurr-(R2+R3)/2:    0.386  MIN(Rcurr-R2,Rcurr-R3):    0.000
******
 C111(11133)-C110(11131)-C19 (11129)-C18 (11126)    NSTEP1=     0 NSTEP2=     0
R1 = -10.000 R2 =   0.000 R3 =   0.000 R4 =  10.000 RK2 =  50.000 RK3 =   50.000
 Rcurr:   -5.796  Rcurr-(R2+R3)/2:    5.796  MIN(Rcurr-R2,Rcurr-R3):    5.796
******
 C1  (11207)-C3  (11212)-C2  (11210)-O21 (11239)    NSTEP1=     0 NSTEP2=     0
R1 = 107.500 R2 = 117.500 R3 = 122.500 R4 = 132.500 RK2 =  50.000 RK3 =   50.000
 Rcurr:  120.078  Rcurr-(R2+R3)/2:    0.078  MIN(Rcurr-R2,Rcurr-R3):    0.000
******
 C111(11267)-C110(11265)-C19 (11263)-C18 (11260)    NSTEP1=     0 NSTEP2=     0
R1 = -10.000 R2 =   0.000 R3 =   0.000 R4 =  10.000 RK2 =  50.000 RK3 =   50.000
 Rcurr:    2.115  Rcurr-(R2+R3)/2:    2.115  MIN(Rcurr-R2,Rcurr-R3):    2.115
******
 C1  (11341)-C3  (11346)-C2  (11344)-O21 (11373)    NSTEP1=     0 NSTEP2=     0
R1 = 107.500 R2 = 117.500 R3 = 122.500 R4 = 132.500 RK2 =  50.000 RK3 =   50.000
 Rcurr:  115.491  Rcurr-(R2+R3)/2:    4.509  MIN(Rcurr-R2,Rcurr-R3):    2.009
******
 C111(11401)-C110(11399)-C19 (11397)-C18 (11394)    NSTEP1=     0 NSTEP2=     0
R1 = -10.000 R2 =   0.000 R3 =   0.000 R4 =  10.000 RK2 =  50.000 RK3 =   50.000
 Rcurr:    0.528  Rcurr-(R2+R3)/2:    0.528  MIN(Rcurr-R2,Rcurr-R3):    0.528
******
 C1  (11475)-C3  (11480)-C2  (11478)-O21 (11507)    NSTEP1=     0 NSTEP2=     0
R1 = 107.500 R2 = 117.500 R3 = 122.500 R4 = 132.500 RK2 =  50.000 RK3 =   50.000
 Rcurr:  117.340  Rcurr-(R2+R3)/2:    2.660  MIN(Rcurr-R2,Rcurr-R3):    0.160
******
 C111(11535)-C110(11533)-C19 (11531)-C18 (11528)    NSTEP1=     0 NSTEP2=     0
R1 = -10.000 R2 =   0.000 R3 =   0.000 R4 =  10.000 RK2 =  50.000 RK3 =   50.000
 Rcurr:   -2.434  Rcurr-(R2+R3)/2:    2.434  MIN(Rcurr-R2,Rcurr-R3):    2.434
******
 C1  (11609)-C3  (11614)-C2  (11612)-O21 (11641)    NSTEP1=     0 NSTEP2=     0
R1 = 107.500 R2 = 117.500 R3 = 122.500 R4 = 132.500 RK2 =  50.000 RK3 =   50.000
 Rcurr:  115.337  Rcurr-(R2+R3)/2:    4.663  MIN(Rcurr-R2,Rcurr-R3):    2.163
******
 C111(11669)-C110(11667)-C19 (11665)-C18 (11662)    NSTEP1=     0 NSTEP2=     0
R1 = -10.000 R2 =   0.000 R3 =   0.000 R4 =  10.000 RK2 =  50.000 RK3 =   50.000
 Rcurr:   -0.142  Rcurr-(R2+R3)/2:    0.142  MIN(Rcurr-R2,Rcurr-R3):    0.142
******
 C1  (11743)-C3  (11748)-C2  (11746)-O21 (11775)    NSTEP1=     0 NSTEP2=     0
R1 = 107.500 R2 = 117.500 R3 = 122.500 R4 = 132.500 RK2 =  50.000 RK3 =   50.000
 Rcurr:  115.428  Rcurr-(R2+R3)/2:    4.572  MIN(Rcurr-R2,Rcurr-R3):    2.072
******
 C111(11803)-C110(11801)-C19 (11799)-C18 (11796)    NSTEP1=     0 NSTEP2=     0
R1 = -10.000 R2 =   0.000 R3 =   0.000 R4 =  10.000 RK2 =  50.000 RK3 =   50.000
 Rcurr:    1.013  Rcurr-(R2+R3)/2:    1.013  MIN(Rcurr-R2,Rcurr-R3):    1.013
******
 C1  (11877)-C3  (11882)-C2  (11880)-O21 (11909)    NSTEP1=     0 NSTEP2=     0
R1 = 107.500 R2 = 117.500 R3 = 122.500 R4 = 132.500 RK2 =  50.000 RK3 =   50.000
 Rcurr:  122.904  Rcurr-(R2+R3)/2:    2.904  MIN(Rcurr-R2,Rcurr-R3):    0.404
******
 C111(11937)-C110(11935)-C19 (11933)-C18 (11930)    NSTEP1=     0 NSTEP2=     0
R1 = -10.000 R2 =   0.000 R3 =   0.000 R4 =  10.000 RK2 =  50.000 RK3 =   50.000
 Rcurr:   -2.310  Rcurr-(R2+R3)/2:    2.310  MIN(Rcurr-R2,Rcurr-R3):    2.310
******
 C1  (12011)-C3  (12016)-C2  (12014)-O21 (12043)    NSTEP1=     0 NSTEP2=     0
R1 = 107.500 R2 = 117.500 R3 = 122.500 R4 = 132.500 RK2 =  50.000 RK3 =   50.000
 Rcurr:  127.625  Rcurr-(R2+R3)/2:    7.625  MIN(Rcurr-R2,Rcurr-R3):    5.125
******
 C111(12071)-C110(12069)-C19 (12067)-C18 (12064)    NSTEP1=     0 NSTEP2=     0
R1 = -10.000 R2 =   0.000 R3 =   0.000 R4 =  10.000 RK2 =  50.000 RK3 =   50.000
 Rcurr:    3.826  Rcurr-(R2+R3)/2:    3.826  MIN(Rcurr-R2,Rcurr-R3):    3.826
******
 C1  (12145)-C3  (12150)-C2  (12148)-O21 (12177)    NSTEP1=     0 NSTEP2=     0
R1 = 107.500 R2 = 117.500 R3 = 122.500 R4 = 132.500 RK2 =  50.000 RK3 =   50.000
 Rcurr:  116.350  Rcurr-(R2+R3)/2:    3.650  MIN(Rcurr-R2,Rcurr-R3):    1.150
******
 C111(12205)-C110(12203)-C19 (12201)-C18 (12198)    NSTEP1=     0 NSTEP2=     0
R1 = -10.000 R2 =   0.000 R3 =   0.000 R4 =  10.000 RK2 =  50.000 RK3 =   50.000
 Rcurr:   -4.540  Rcurr-(R2+R3)/2:    4.540  MIN(Rcurr-R2,Rcurr-R3):    4.540
******
 C1  (12279)-C3  (12284)-C2  (12282)-O21 (12311)    NSTEP1=     0 NSTEP2=     0
R1 = 107.500 R2 = 117.500 R3 = 122.500 R4 = 132.500 RK2 =  50.000 RK3 =   50.000
 Rcurr:  121.238  Rcurr-(R2+R3)/2:    1.238  MIN(Rcurr-R2,Rcurr-R3):    0.000
******
 C111(12339)-C110(12337)-C19 (12335)-C18 (12332)    NSTEP1=     0 NSTEP2=     0
R1 = -10.000 R2 =   0.000 R3 =   0.000 R4 =  10.000 RK2 =  50.000 RK3 =   50.000
 Rcurr:    3.629  Rcurr-(R2+R3)/2:    3.629  MIN(Rcurr-R2,Rcurr-R3):    3.629
******
 C1  (12413)-C3  (12418)-C2  (12416)-O21 (12445)    NSTEP1=     0 NSTEP2=     0
R1 = 107.500 R2 = 117.500 R3 = 122.500 R4 = 132.500 RK2 =  50.000 RK3 =   50.000
 Rcurr:  121.122  Rcurr-(R2+R3)/2:    1.122  MIN(Rcurr-R2,Rcurr-R3):    0.000
******
 C111(12473)-C110(12471)-C19 (12469)-C18 (12466)    NSTEP1=     0 NSTEP2=     0
R1 = -10.000 R2 =   0.000 R3 =   0.000 R4 =  10.000 RK2 =  50.000 RK3 =   50.000
 Rcurr:   -1.252  Rcurr-(R2+R3)/2:    1.252  MIN(Rcurr-R2,Rcurr-R3):    1.252
******
 C1  (12547)-C3  (12552)-C2  (12550)-O21 (12579)    NSTEP1=     0 NSTEP2=     0
R1 = 107.500 R2 = 117.500 R3 = 122.500 R4 = 132.500 RK2 =  50.000 RK3 =   50.000
 Rcurr:  115.910  Rcurr-(R2+R3)/2:    4.090  MIN(Rcurr-R2,Rcurr-R3):    1.590
******
 C111(12607)-C110(12605)-C19 (12603)-C18 (12600)    NSTEP1=     0 NSTEP2=     0
R1 = -10.000 R2 =   0.000 R3 =   0.000 R4 =  10.000 RK2 =  50.000 RK3 =   50.000
 Rcurr:   -0.620  Rcurr-(R2+R3)/2:    0.620  MIN(Rcurr-R2,Rcurr-R3):    0.620
******
 C1  (12681)-C3  (12686)-C2  (12684)-O21 (12713)    NSTEP1=     0 NSTEP2=     0
R1 = 107.500 R2 = 117.500 R3 = 122.500 R4 = 132.500 RK2 =  50.000 RK3 =   50.000
 Rcurr:  126.188  Rcurr-(R2+R3)/2:    6.188  MIN(Rcurr-R2,Rcurr-R3):    3.688
******
 C111(12741)-C110(12739)-C19 (12737)-C18 (12734)    NSTEP1=     0 NSTEP2=     0
R1 = -10.000 R2 =   0.000 R3 =   0.000 R4 =  10.000 RK2 =  50.000 RK3 =   50.000
 Rcurr:   10.880  Rcurr-(R2+R3)/2:   10.880  MIN(Rcurr-R2,Rcurr-R3):   10.880
******
 C1  (12815)-C3  (12820)-C2  (12818)-O21 (12847)    NSTEP1=     0 NSTEP2=     0
R1 = 107.500 R2 = 117.500 R3 = 122.500 R4 = 132.500 RK2 =  50.000 RK3 =   50.000
 Rcurr:  117.308  Rcurr-(R2+R3)/2:    2.692  MIN(Rcurr-R2,Rcurr-R3):    0.192
******
 C111(12875)-C110(12873)-C19 (12871)-C18 (12868)    NSTEP1=     0 NSTEP2=     0
R1 = -10.000 R2 =   0.000 R3 =   0.000 R4 =  10.000 RK2 =  50.000 RK3 =   50.000
 Rcurr:   -3.166  Rcurr-(R2+R3)/2:    3.166  MIN(Rcurr-R2,Rcurr-R3):    3.166
******
 C1  (12949)-C3  (12954)-C2  (12952)-O21 (12981)    NSTEP1=     0 NSTEP2=     0
R1 = 107.500 R2 = 117.500 R3 = 122.500 R4 = 132.500 RK2 =  50.000 RK3 =   50.000
 Rcurr:  118.493  Rcurr-(R2+R3)/2:    1.507  MIN(Rcurr-R2,Rcurr-R3):    0.000
******
 C111(13009)-C110(13007)-C19 (13005)-C18 (13002)    NSTEP1=     0 NSTEP2=     0
R1 = -10.000 R2 =   0.000 R3 =   0.000 R4 =  10.000 RK2 =  50.000 RK3 =   50.000
 Rcurr:   -6.009  Rcurr-(R2+R3)/2:    6.009  MIN(Rcurr-R2,Rcurr-R3):    6.009
******
 C1  (13083)-C3  (13088)-C2  (13086)-O21 (13115)    NSTEP1=     0 NSTEP2=     0
R1 = 107.500 R2 = 117.500 R3 = 122.500 R4 = 132.500 RK2 =  50.000 RK3 =   50.000
 Rcurr:  114.429  Rcurr-(R2+R3)/2:    5.571  MIN(Rcurr-R2,Rcurr-R3):    3.071
******
 C111(13143)-C110(13141)-C19 (13139)-C18 (13136)    NSTEP1=     0 NSTEP2=     0
R1 = -10.000 R2 =   0.000 R3 =   0.000 R4 =  10.000 RK2 =  50.000 RK3 =   50.000
 Rcurr:    7.419  Rcurr-(R2+R3)/2:    7.419  MIN(Rcurr-R2,Rcurr-R3):    7.419
******
 C1  (13217)-C3  (13222)-C2  (13220)-O21 (13249)    NSTEP1=     0 NSTEP2=     0
R1 = 107.500 R2 = 117.500 R3 = 122.500 R4 = 132.500 RK2 =  50.000 RK3 =   50.000
 Rcurr:  120.553  Rcurr-(R2+R3)/2:    0.553  MIN(Rcurr-R2,Rcurr-R3):    0.000
******
 C111(13277)-C110(13275)-C19 (13273)-C18 (13270)    NSTEP1=     0 NSTEP2=     0
R1 = -10.000 R2 =   0.000 R3 =   0.000 R4 =  10.000 RK2 =  50.000 RK3 =   50.000
 Rcurr:    0.164  Rcurr-(R2+R3)/2:    0.164  MIN(Rcurr-R2,Rcurr-R3):    0.164
******
 C1  (13351)-C3  (13356)-C2  (13354)-O21 (13383)    NSTEP1=     0 NSTEP2=     0
R1 = 107.500 R2 = 117.500 R3 = 122.500 R4 = 132.500 RK2 =  50.000 RK3 =   50.000
 Rcurr:  115.288  Rcurr-(R2+R3)/2:    4.712  MIN(Rcurr-R2,Rcurr-R3):    2.212
******
 C111(13411)-C110(13409)-C19 (13407)-C18 (13404)    NSTEP1=     0 NSTEP2=     0
R1 = -10.000 R2 =   0.000 R3 =   0.000 R4 =  10.000 RK2 =  50.000 RK3 =   50.000
 Rcurr:    2.479  Rcurr-(R2+R3)/2:    2.479  MIN(Rcurr-R2,Rcurr-R3):    2.479
******
 C1  (13485)-C3  (13490)-C2  (13488)-O21 (13517)    NSTEP1=     0 NSTEP2=     0
R1 = 107.500 R2 = 117.500 R3 = 122.500 R4 = 132.500 RK2 =  50.000 RK3 =   50.000
 Rcurr:  114.959  Rcurr-(R2+R3)/2:    5.041  MIN(Rcurr-R2,Rcurr-R3):    2.541
******
 C111(13545)-C110(13543)-C19 (13541)-C18 (13538)    NSTEP1=     0 NSTEP2=     0
R1 = -10.000 R2 =   0.000 R3 =   0.000 R4 =  10.000 RK2 =  50.000 RK3 =   50.000
 Rcurr:    0.334  Rcurr-(R2+R3)/2:    0.334  MIN(Rcurr-R2,Rcurr-R3):    0.334
******
 C1  (13619)-C3  (13624)-C2  (13622)-O21 (13651)    NSTEP1=     0 NSTEP2=     0
R1 = 107.500 R2 = 117.500 R3 = 122.500 R4 = 132.500 RK2 =  50.000 RK3 =   50.000
 Rcurr:  120.560  Rcurr-(R2+R3)/2:    0.560  MIN(Rcurr-R2,Rcurr-R3):    0.000
******
 C111(13679)-C110(13677)-C19 (13675)-C18 (13672)    NSTEP1=     0 NSTEP2=     0
R1 = -10.000 R2 =   0.000 R3 =   0.000 R4 =  10.000 RK2 =  50.000 RK3 =   50.000
 Rcurr:    3.933  Rcurr-(R2+R3)/2:    3.933  MIN(Rcurr-R2,Rcurr-R3):    3.933
******
 C1  (13753)-C3  (13758)-C2  (13756)-O21 (13785)    NSTEP1=     0 NSTEP2=     0
R1 = 107.500 R2 = 117.500 R3 = 122.500 R4 = 132.500 RK2 =  50.000 RK3 =   50.000
 Rcurr:  115.077  Rcurr-(R2+R3)/2:    4.923  MIN(Rcurr-R2,Rcurr-R3):    2.423
******
 C111(13813)-C110(13811)-C19 (13809)-C18 (13806)    NSTEP1=     0 NSTEP2=     0
R1 = -10.000 R2 =   0.000 R3 =   0.000 R4 =  10.000 RK2 =  50.000 RK3 =   50.000
 Rcurr:    4.627  Rcurr-(R2+R3)/2:    4.627  MIN(Rcurr-R2,Rcurr-R3):    4.627
******
 C1  (13887)-C3  (13892)-C2  (13890)-O21 (13919)    NSTEP1=     0 NSTEP2=     0
R1 = 107.500 R2 = 117.500 R3 = 122.500 R4 = 132.500 RK2 =  50.000 RK3 =   50.000
 Rcurr:  124.358  Rcurr-(R2+R3)/2:    4.358  MIN(Rcurr-R2,Rcurr-R3):    1.858
******
 C111(13947)-C110(13945)-C19 (13943)-C18 (13940)    NSTEP1=     0 NSTEP2=     0
R1 = -10.000 R2 =   0.000 R3 =   0.000 R4 =  10.000 RK2 =  50.000 RK3 =   50.000
 Rcurr:   -1.919  Rcurr-(R2+R3)/2:    1.919  MIN(Rcurr-R2,Rcurr-R3):    1.919
******
 C1  (14021)-C3  (14026)-C2  (14024)-O21 (14053)    NSTEP1=     0 NSTEP2=     0
R1 = 107.500 R2 = 117.500 R3 = 122.500 R4 = 132.500 RK2 =  50.000 RK3 =   50.000
 Rcurr:  120.492  Rcurr-(R2+R3)/2:    0.492  MIN(Rcurr-R2,Rcurr-R3):    0.000
******
 C111(14081)-C110(14079)-C19 (14077)-C18 (14074)    NSTEP1=     0 NSTEP2=     0
R1 = -10.000 R2 =   0.000 R3 =   0.000 R4 =  10.000 RK2 =  50.000 RK3 =   50.000
 Rcurr:    6.747  Rcurr-(R2+R3)/2:    6.747  MIN(Rcurr-R2,Rcurr-R3):    6.747
******
 C1  (14155)-C3  (14160)-C2  (14158)-O21 (14187)    NSTEP1=     0 NSTEP2=     0
R1 = 107.500 R2 = 117.500 R3 = 122.500 R4 = 132.500 RK2 =  50.000 RK3 =   50.000
 Rcurr:  114.477  Rcurr-(R2+R3)/2:    5.523  MIN(Rcurr-R2,Rcurr-R3):    3.023
******
 C111(14215)-C110(14213)-C19 (14211)-C18 (14208)    NSTEP1=     0 NSTEP2=     0
R1 = -10.000 R2 =   0.000 R3 =   0.000 R4 =  10.000 RK2 =  50.000 RK3 =   50.000
 Rcurr:   -5.181  Rcurr-(R2+R3)/2:    5.181  MIN(Rcurr-R2,Rcurr-R3):    5.181
******
 C1  (14289)-C3  (14294)-C2  (14292)-O21 (14321)    NSTEP1=     0 NSTEP2=     0
R1 = 107.500 R2 = 117.500 R3 = 122.500 R4 = 132.500 RK2 =  50.000 RK3 =   50.000
 Rcurr:  120.949  Rcurr-(R2+R3)/2:    0.949  MIN(Rcurr-R2,Rcurr-R3):    0.000
******
 C111(14349)-C110(14347)-C19 (14345)-C18 (14342)    NSTEP1=     0 NSTEP2=     0
R1 = -10.000 R2 =   0.000 R3 =   0.000 R4 =  10.000 RK2 =  50.000 RK3 =   50.000
 Rcurr:    5.263  Rcurr-(R2+R3)/2:    5.263  MIN(Rcurr-R2,Rcurr-R3):    5.263
******
 C1  (14423)-C3  (14428)-C2  (14426)-O21 (14455)    NSTEP1=     0 NSTEP2=     0
R1 = 107.500 R2 = 117.500 R3 = 122.500 R4 = 132.500 RK2 =  50.000 RK3 =   50.000
 Rcurr:  118.692  Rcurr-(R2+R3)/2:    1.308  MIN(Rcurr-R2,Rcurr-R3):    0.000
******
 C111(14483)-C110(14481)-C19 (14479)-C18 (14476)    NSTEP1=     0 NSTEP2=     0
R1 = -10.000 R2 =   0.000 R3 =   0.000 R4 =  10.000 RK2 =  50.000 RK3 =   50.000
 Rcurr:   -2.412  Rcurr-(R2+R3)/2:    2.412  MIN(Rcurr-R2,Rcurr-R3):    2.412
******
 C1  (14557)-C3  (14562)-C2  (14560)-O21 (14589)    NSTEP1=     0 NSTEP2=     0
R1 = 107.500 R2 = 117.500 R3 = 122.500 R4 = 132.500 RK2 =  50.000 RK3 =   50.000
 Rcurr:  119.745  Rcurr-(R2+R3)/2:    0.255  MIN(Rcurr-R2,Rcurr-R3):    0.000
******
 C111(14617)-C110(14615)-C19 (14613)-C18 (14610)    NSTEP1=     0 NSTEP2=     0
R1 = -10.000 R2 =   0.000 R3 =   0.000 R4 =  10.000 RK2 =  50.000 RK3 =   50.000
 Rcurr:   -3.228  Rcurr-(R2+R3)/2:    3.228  MIN(Rcurr-R2,Rcurr-R3):    3.228
******
 C1  (14691)-C3  (14696)-C2  (14694)-O21 (14723)    NSTEP1=     0 NSTEP2=     0
R1 = 107.500 R2 = 117.500 R3 = 122.500 R4 = 132.500 RK2 =  50.000 RK3 =   50.000
 Rcurr:  122.480  Rcurr-(R2+R3)/2:    2.480  MIN(Rcurr-R2,Rcurr-R3):    0.000
******
 C111(14751)-C110(14749)-C19 (14747)-C18 (14744)    NSTEP1=     0 NSTEP2=     0
R1 = -10.000 R2 =   0.000 R3 =   0.000 R4 =  10.000 RK2 =  50.000 RK3 =   50.000
 Rcurr:    4.343  Rcurr-(R2+R3)/2:    4.343  MIN(Rcurr-R2,Rcurr-R3):    4.343
******
 C1  (14825)-C3  (14830)-C2  (14828)-O21 (14857)    NSTEP1=     0 NSTEP2=     0
R1 = 107.500 R2 = 117.500 R3 = 122.500 R4 = 132.500 RK2 =  50.000 RK3 =   50.000
 Rcurr:  127.337  Rcurr-(R2+R3)/2:    7.337  MIN(Rcurr-R2,Rcurr-R3):    4.837
******
 C111(14885)-C110(14883)-C19 (14881)-C18 (14878)    NSTEP1=     0 NSTEP2=     0
R1 = -10.000 R2 =   0.000 R3 =   0.000 R4 =  10.000 RK2 =  50.000 RK3 =   50.000
 Rcurr:   -3.480  Rcurr-(R2+R3)/2:    3.480  MIN(Rcurr-R2,Rcurr-R3):    3.480
******
 C1  (14959)-C3  (14964)-C2  (14962)-O21 (14991)    NSTEP1=     0 NSTEP2=     0
R1 = 107.500 R2 = 117.500 R3 = 122.500 R4 = 132.500 RK2 =  50.000 RK3 =   50.000
 Rcurr:  124.281  Rcurr-(R2+R3)/2:    4.281  MIN(Rcurr-R2,Rcurr-R3):    1.781
******
 C111(15019)-C110(15017)-C19 (15015)-C18 (15012)    NSTEP1=     0 NSTEP2=     0
R1 = -10.000 R2 =   0.000 R3 =   0.000 R4 =  10.000 RK2 =  50.000 RK3 =   50.000
 Rcurr:   11.690  Rcurr-(R2+R3)/2:   11.690  MIN(Rcurr-R2,Rcurr-R3):   11.690
******
 C1  (15093)-C3  (15098)-C2  (15096)-O21 (15125)    NSTEP1=     0 NSTEP2=     0
R1 = 107.500 R2 = 117.500 R3 = 122.500 R4 = 132.500 RK2 =  50.000 RK3 =   50.000
 Rcurr:  122.747  Rcurr-(R2+R3)/2:    2.747  MIN(Rcurr-R2,Rcurr-R3):    0.247
******
 C111(15153)-C110(15151)-C19 (15149)-C18 (15146)    NSTEP1=     0 NSTEP2=     0
R1 = -10.000 R2 =   0.000 R3 =   0.000 R4 =  10.000 RK2 =  50.000 RK3 =   50.000
 Rcurr:    5.109  Rcurr-(R2+R3)/2:    5.109  MIN(Rcurr-R2,Rcurr-R3):    5.109
******
 C1  (15227)-C3  (15232)-C2  (15230)-O21 (15259)    NSTEP1=     0 NSTEP2=     0
R1 = 107.500 R2 = 117.500 R3 = 122.500 R4 = 132.500 RK2 =  50.000 RK3 =   50.000
 Rcurr:  117.227  Rcurr-(R2+R3)/2:    2.773  MIN(Rcurr-R2,Rcurr-R3):    0.273
******
 C111(15287)-C110(15285)-C19 (15283)-C18 (15280)    NSTEP1=     0 NSTEP2=     0
R1 = -10.000 R2 =   0.000 R3 =   0.000 R4 =  10.000 RK2 =  50.000 RK3 =   50.000
 Rcurr:    2.178  Rcurr-(R2+R3)/2:    2.178  MIN(Rcurr-R2,Rcurr-R3):    2.178
******
 C1  (15361)-C3  (15366)-C2  (15364)-O21 (15393)    NSTEP1=     0 NSTEP2=     0
R1 = 107.500 R2 = 117.500 R3 = 122.500 R4 = 132.500 RK2 =  50.000 RK3 =   50.000
 Rcurr:  126.133  Rcurr-(R2+R3)/2:    6.133  MIN(Rcurr-R2,Rcurr-R3):    3.633
******
 C111(15421)-C110(15419)-C19 (15417)-C18 (15414)    NSTEP1=     0 NSTEP2=     0
R1 = -10.000 R2 =   0.000 R3 =   0.000 R4 =  10.000 RK2 =  50.000 RK3 =   50.000
 Rcurr:    1.069  Rcurr-(R2+R3)/2:    1.069  MIN(Rcurr-R2,Rcurr-R3):    1.069
******
 C1  (15495)-C3  (15500)-C2  (15498)-O21 (15527)    NSTEP1=     0 NSTEP2=     0
R1 = 107.500 R2 = 117.500 R3 = 122.500 R4 = 132.500 RK2 =  50.000 RK3 =   50.000
 Rcurr:  116.678  Rcurr-(R2+R3)/2:    3.322  MIN(Rcurr-R2,Rcurr-R3):    0.822
******
 C111(15555)-C110(15553)-C19 (15551)-C18 (15548)    NSTEP1=     0 NSTEP2=     0
R1 = -10.000 R2 =   0.000 R3 =   0.000 R4 =  10.000 RK2 =  50.000 RK3 =   50.000
 Rcurr:   -5.184  Rcurr-(R2+R3)/2:    5.184  MIN(Rcurr-R2,Rcurr-R3):    5.184
******
 C1  (15629)-C3  (15634)-C2  (15632)-O21 (15661)    NSTEP1=     0 NSTEP2=     0
R1 = 107.500 R2 = 117.500 R3 = 122.500 R4 = 132.500 RK2 =  50.000 RK3 =   50.000
 Rcurr:  120.174  Rcurr-(R2+R3)/2:    0.174  MIN(Rcurr-R2,Rcurr-R3):    0.000
******
 C111(15689)-C110(15687)-C19 (15685)-C18 (15682)    NSTEP1=     0 NSTEP2=     0
R1 = -10.000 R2 =   0.000 R3 =   0.000 R4 =  10.000 RK2 =  50.000 RK3 =   50.000
 Rcurr:    0.447  Rcurr-(R2+R3)/2:    0.447  MIN(Rcurr-R2,Rcurr-R3):    0.447
******
 C1  (15763)-C3  (15768)-C2  (15766)-O21 (15795)    NSTEP1=     0 NSTEP2=     0
R1 = 107.500 R2 = 117.500 R3 = 122.500 R4 = 132.500 RK2 =  50.000 RK3 =   50.000
 Rcurr:  119.097  Rcurr-(R2+R3)/2:    0.903  MIN(Rcurr-R2,Rcurr-R3):    0.000
******
 C111(15823)-C110(15821)-C19 (15819)-C18 (15816)    NSTEP1=     0 NSTEP2=     0
R1 = -10.000 R2 =   0.000 R3 =   0.000 R4 =  10.000 RK2 =  50.000 RK3 =   50.000
 Rcurr:    6.754  Rcurr-(R2+R3)/2:    6.754  MIN(Rcurr-R2,Rcurr-R3):    6.754
******
 C1  (15897)-C3  (15902)-C2  (15900)-O21 (15929)    NSTEP1=     0 NSTEP2=     0
R1 = 107.500 R2 = 117.500 R3 = 122.500 R4 = 132.500 RK2 =  50.000 RK3 =   50.000
 Rcurr:  117.136  Rcurr-(R2+R3)/2:    2.864  MIN(Rcurr-R2,Rcurr-R3):    0.364
******
 C111(15957)-C110(15955)-C19 (15953)-C18 (15950)    NSTEP1=     0 NSTEP2=     0
R1 = -10.000 R2 =   0.000 R3 =   0.000 R4 =  10.000 RK2 =  50.000 RK3 =   50.000
 Rcurr:   -1.301  Rcurr-(R2+R3)/2:    1.301  MIN(Rcurr-R2,Rcurr-R3):    1.301
******
 C1  (16031)-C3  (16036)-C2  (16034)-O21 (16063)    NSTEP1=     0 NSTEP2=     0
R1 = 107.500 R2 = 117.500 R3 = 122.500 R4 = 132.500 RK2 =  50.000 RK3 =   50.000
 Rcurr:  119.636  Rcurr-(R2+R3)/2:    0.364  MIN(Rcurr-R2,Rcurr-R3):    0.000
******
 C111(16091)-C110(16089)-C19 (16087)-C18 (16084)    NSTEP1=     0 NSTEP2=     0
R1 = -10.000 R2 =   0.000 R3 =   0.000 R4 =  10.000 RK2 =  50.000 RK3 =   50.000
 Rcurr:    2.514  Rcurr-(R2+R3)/2:    2.514  MIN(Rcurr-R2,Rcurr-R3):    2.514
******
 C1  (16165)-C3  (16170)-C2  (16168)-O21 (16197)    NSTEP1=     0 NSTEP2=     0
R1 = 107.500 R2 = 117.500 R3 = 122.500 R4 = 132.500 RK2 =  50.000 RK3 =   50.000
 Rcurr:  116.256  Rcurr-(R2+R3)/2:    3.744  MIN(Rcurr-R2,Rcurr-R3):    1.244
******
 C111(16225)-C110(16223)-C19 (16221)-C18 (16218)    NSTEP1=     0 NSTEP2=     0
R1 = -10.000 R2 =   0.000 R3 =   0.000 R4 =  10.000 RK2 =  50.000 RK3 =   50.000
 Rcurr:   -0.903  Rcurr-(R2+R3)/2:    0.903  MIN(Rcurr-R2,Rcurr-R3):    0.903
******
 C1  (16299)-C3  (16304)-C2  (16302)-O21 (16331)    NSTEP1=     0 NSTEP2=     0
R1 = 107.500 R2 = 117.500 R3 = 122.500 R4 = 132.500 RK2 =  50.000 RK3 =   50.000
 Rcurr:  123.111  Rcurr-(R2+R3)/2:    3.111  MIN(Rcurr-R2,Rcurr-R3):    0.611
******
 C111(16359)-C110(16357)-C19 (16355)-C18 (16352)    NSTEP1=     0 NSTEP2=     0
R1 = -10.000 R2 =   0.000 R3 =   0.000 R4 =  10.000 RK2 =  50.000 RK3 =   50.000
 Rcurr:    5.085  Rcurr-(R2+R3)/2:    5.085  MIN(Rcurr-R2,Rcurr-R3):    5.085
******
 C1  (16433)-C3  (16438)-C2  (16436)-O21 (16465)    NSTEP1=     0 NSTEP2=     0
R1 = 107.500 R2 = 117.500 R3 = 122.500 R4 = 132.500 RK2 =  50.000 RK3 =   50.000
 Rcurr:  118.210  Rcurr-(R2+R3)/2:    1.790  MIN(Rcurr-R2,Rcurr-R3):    0.000
******
 C111(16493)-C110(16491)-C19 (16489)-C18 (16486)    NSTEP1=     0 NSTEP2=     0
R1 = -10.000 R2 =   0.000 R3 =   0.000 R4 =  10.000 RK2 =  50.000 RK3 =   50.000
 Rcurr:   -1.940  Rcurr-(R2+R3)/2:    1.940  MIN(Rcurr-R2,Rcurr-R3):    1.940
******
 C1  (16567)-C3  (16572)-C2  (16570)-O21 (16599)    NSTEP1=     0 NSTEP2=     0
R1 = 107.500 R2 = 117.500 R3 = 122.500 R4 = 132.500 RK2 =  50.000 RK3 =   50.000
 Rcurr:  122.013  Rcurr-(R2+R3)/2:    2.013  MIN(Rcurr-R2,Rcurr-R3):    0.000
******
 C111(16627)-C110(16625)-C19 (16623)-C18 (16620)    NSTEP1=     0 NSTEP2=     0
R1 = -10.000 R2 =   0.000 R3 =   0.000 R4 =  10.000 RK2 =  50.000 RK3 =   50.000
 Rcurr:    0.765  Rcurr-(R2+R3)/2:    0.765  MIN(Rcurr-R2,Rcurr-R3):    0.765
******
 C1  (16701)-C3  (16706)-C2  (16704)-O21 (16733)    NSTEP1=     0 NSTEP2=     0
R1 = 107.500 R2 = 117.500 R3 = 122.500 R4 = 132.500 RK2 =  50.000 RK3 =   50.000
 Rcurr:  125.058  Rcurr-(R2+R3)/2:    5.058  MIN(Rcurr-R2,Rcurr-R3):    2.558
******
 C111(16761)-C110(16759)-C19 (16757)-C18 (16754)    NSTEP1=     0 NSTEP2=     0
R1 = -10.000 R2 =   0.000 R3 =   0.000 R4 =  10.000 RK2 =  50.000 RK3 =   50.000
 Rcurr:    5.181  Rcurr-(R2+R3)/2:    5.181  MIN(Rcurr-R2,Rcurr-R3):    5.181
******
 C1  (16835)-C3  (16840)-C2  (16838)-O21 (16867)    NSTEP1=     0 NSTEP2=     0
R1 = 107.500 R2 = 117.500 R3 = 122.500 R4 = 132.500 RK2 =  50.000 RK3 =   50.000
 Rcurr:  114.128  Rcurr-(R2+R3)/2:    5.872  MIN(Rcurr-R2,Rcurr-R3):    3.372
******
 C111(16895)-C110(16893)-C19 (16891)-C18 (16888)    NSTEP1=     0 NSTEP2=     0
R1 = -10.000 R2 =   0.000 R3 =   0.000 R4 =  10.000 RK2 =  50.000 RK3 =   50.000
 Rcurr:   -2.774  Rcurr-(R2+R3)/2:    2.774  MIN(Rcurr-R2,Rcurr-R3):    2.774
******
 C1  (16969)-C3  (16974)-C2  (16972)-O21 (17001)    NSTEP1=     0 NSTEP2=     0
R1 = 107.500 R2 = 117.500 R3 = 122.500 R4 = 132.500 RK2 =  50.000 RK3 =   50.000
 Rcurr:  115.676  Rcurr-(R2+R3)/2:    4.324  MIN(Rcurr-R2,Rcurr-R3):    1.824
******
 C111(17029)-C110(17027)-C19 (17025)-C18 (17022)    NSTEP1=     0 NSTEP2=     0
R1 = -10.000 R2 =   0.000 R3 =   0.000 R4 =  10.000 RK2 =  50.000 RK3 =   50.000
 Rcurr:   -2.141  Rcurr-(R2+R3)/2:    2.141  MIN(Rcurr-R2,Rcurr-R3):    2.141
******
 C1  (17103)-C3  (17108)-C2  (17106)-O21 (17135)    NSTEP1=     0 NSTEP2=     0
R1 = 107.500 R2 = 117.500 R3 = 122.500 R4 = 132.500 RK2 =  50.000 RK3 =   50.000
 Rcurr:  120.012  Rcurr-(R2+R3)/2:    0.012  MIN(Rcurr-R2,Rcurr-R3):    0.000
******
 C111(17163)-C110(17161)-C19 (17159)-C18 (17156)    NSTEP1=     0 NSTEP2=     0
R1 = -10.000 R2 =   0.000 R3 =   0.000 R4 =  10.000 RK2 =  50.000 RK3 =   50.000
 Rcurr:    2.739  Rcurr-(R2+R3)/2:    2.739  MIN(Rcurr-R2,Rcurr-R3):    2.739
******
 C1  (17237)-C3  (17242)-C2  (17240)-O21 (17269)    NSTEP1=     0 NSTEP2=     0
R1 = 107.500 R2 = 117.500 R3 = 122.500 R4 = 132.500 RK2 =  50.000 RK3 =   50.000
 Rcurr:  120.193  Rcurr-(R2+R3)/2:    0.193  MIN(Rcurr-R2,Rcurr-R3):    0.000
******
 C111(17297)-C110(17295)-C19 (17293)-C18 (17290)    NSTEP1=     0 NSTEP2=     0
R1 = -10.000 R2 =   0.000 R3 =   0.000 R4 =  10.000 RK2 =  50.000 RK3 =   50.000
 Rcurr:    2.276  Rcurr-(R2+R3)/2:    2.276  MIN(Rcurr-R2,Rcurr-R3):    2.276
******
 C1  (17371)-C3  (17376)-C2  (17374)-O21 (17403)    NSTEP1=     0 NSTEP2=     0
R1 = 107.500 R2 = 117.500 R3 = 122.500 R4 = 132.500 RK2 =  50.000 RK3 =   50.000
 Rcurr:  123.999  Rcurr-(R2+R3)/2:    3.999  MIN(Rcurr-R2,Rcurr-R3):    1.499
******
 C111(17431)-C110(17429)-C19 (17427)-C18 (17424)    NSTEP1=     0 NSTEP2=     0
R1 = -10.000 R2 =   0.000 R3 =   0.000 R4 =  10.000 RK2 =  50.000 RK3 =   50.000
 Rcurr:    2.500  Rcurr-(R2+R3)/2:    2.500  MIN(Rcurr-R2,Rcurr-R3):    2.500
******
 C1  (17505)-C3  (17510)-C2  (17508)-O21 (17537)    NSTEP1=     0 NSTEP2=     0
R1 = 107.500 R2 = 117.500 R3 = 122.500 R4 = 132.500 RK2 =  50.000 RK3 =   50.000
 Rcurr:  126.274  Rcurr-(R2+R3)/2:    6.274  MIN(Rcurr-R2,Rcurr-R3):    3.774
******
 C111(17565)-C110(17563)-C19 (17561)-C18 (17558)    NSTEP1=     0 NSTEP2=     0
R1 = -10.000 R2 =   0.000 R3 =   0.000 R4 =  10.000 RK2 =  50.000 RK3 =   50.000
 Rcurr:   -1.571  Rcurr-(R2+R3)/2:    1.571  MIN(Rcurr-R2,Rcurr-R3):    1.571
******
 C1  (17639)-C3  (17644)-C2  (17642)-O21 (17671)    NSTEP1=     0 NSTEP2=     0
R1 = 107.500 R2 = 117.500 R3 = 122.500 R4 = 132.500 RK2 =  50.000 RK3 =   50.000
 Rcurr:  123.831  Rcurr-(R2+R3)/2:    3.831  MIN(Rcurr-R2,Rcurr-R3):    1.331
******
 C111(17699)-C110(17697)-C19 (17695)-C18 (17692)    NSTEP1=     0 NSTEP2=     0
R1 = -10.000 R2 =   0.000 R3 =   0.000 R4 =  10.000 RK2 =  50.000 RK3 =   50.000
 Rcurr:   -5.091  Rcurr-(R2+R3)/2:    5.091  MIN(Rcurr-R2,Rcurr-R3):    5.091
******
 C1  (17773)-C3  (17778)-C2  (17776)-O21 (17805)    NSTEP1=     0 NSTEP2=     0
R1 = 107.500 R2 = 117.500 R3 = 122.500 R4 = 132.500 RK2 =  50.000 RK3 =   50.000
 Rcurr:  121.672  Rcurr-(R2+R3)/2:    1.672  MIN(Rcurr-R2,Rcurr-R3):    0.000
******
 C111(17833)-C110(17831)-C19 (17829)-C18 (17826)    NSTEP1=     0 NSTEP2=     0
R1 = -10.000 R2 =   0.000 R3 =   0.000 R4 =  10.000 RK2 =  50.000 RK3 =   50.000
 Rcurr:    2.893  Rcurr-(R2+R3)/2:    2.893  MIN(Rcurr-R2,Rcurr-R3):    2.893
******
 C1  (17907)-C3  (17912)-C2  (17910)-O21 (17939)    NSTEP1=     0 NSTEP2=     0
R1 = 107.500 R2 = 117.500 R3 = 122.500 R4 = 132.500 RK2 =  50.000 RK3 =   50.000
 Rcurr:  125.954  Rcurr-(R2+R3)/2:    5.954  MIN(Rcurr-R2,Rcurr-R3):    3.454
******
 C111(17967)-C110(17965)-C19 (17963)-C18 (17960)    NSTEP1=     0 NSTEP2=     0
R1 = -10.000 R2 =   0.000 R3 =   0.000 R4 =  10.000 RK2 =  50.000 RK3 =   50.000
 Rcurr:   -1.123  Rcurr-(R2+R3)/2:    1.123  MIN(Rcurr-R2,Rcurr-R3):    1.123
******
 C1  (18041)-C3  (18046)-C2  (18044)-O21 (18073)    NSTEP1=     0 NSTEP2=     0
R1 = 107.500 R2 = 117.500 R3 = 122.500 R4 = 132.500 RK2 =  50.000 RK3 =   50.000
 Rcurr:  120.512  Rcurr-(R2+R3)/2:    0.512  MIN(Rcurr-R2,Rcurr-R3):    0.000
******
 C111(18101)-C110(18099)-C19 (18097)-C18 (18094)    NSTEP1=     0 NSTEP2=     0
R1 = -10.000 R2 =   0.000 R3 =   0.000 R4 =  10.000 RK2 =  50.000 RK3 =   50.000
 Rcurr:   -1.986  Rcurr-(R2+R3)/2:    1.986  MIN(Rcurr-R2,Rcurr-R3):    1.986
******
 C1  (18175)-C3  (18180)-C2  (18178)-O21 (18207)    NSTEP1=     0 NSTEP2=     0
R1 = 107.500 R2 = 117.500 R3 = 122.500 R4 = 132.500 RK2 =  50.000 RK3 =   50.000
 Rcurr:  122.984  Rcurr-(R2+R3)/2:    2.984  MIN(Rcurr-R2,Rcurr-R3):    0.484
******
 C111(18235)-C110(18233)-C19 (18231)-C18 (18228)    NSTEP1=     0 NSTEP2=     0
R1 = -10.000 R2 =   0.000 R3 =   0.000 R4 =  10.000 RK2 =  50.000 RK3 =   50.000
 Rcurr:    0.846  Rcurr-(R2+R3)/2:    0.846  MIN(Rcurr-R2,Rcurr-R3):    0.846
******
 C1  (18309)-C3  (18314)-C2  (18312)-O21 (18341)    NSTEP1=     0 NSTEP2=     0
R1 = 107.500 R2 = 117.500 R3 = 122.500 R4 = 132.500 RK2 =  50.000 RK3 =   50.000
 Rcurr:  117.327  Rcurr-(R2+R3)/2:    2.673  MIN(Rcurr-R2,Rcurr-R3):    0.173
******
 C111(18369)-C110(18367)-C19 (18365)-C18 (18362)    NSTEP1=     0 NSTEP2=     0
R1 = -10.000 R2 =   0.000 R3 =   0.000 R4 =  10.000 RK2 =  50.000 RK3 =   50.000
 Rcurr:    6.652  Rcurr-(R2+R3)/2:    6.652  MIN(Rcurr-R2,Rcurr-R3):    6.652
******
 C1  (18443)-C3  (18448)-C2  (18446)-O21 (18475)    NSTEP1=     0 NSTEP2=     0
R1 = 107.500 R2 = 117.500 R3 = 122.500 R4 = 132.500 RK2 =  50.000 RK3 =   50.000
 Rcurr:  121.335  Rcurr-(R2+R3)/2:    1.335  MIN(Rcurr-R2,Rcurr-R3):    0.000
******
 C111(18503)-C110(18501)-C19 (18499)-C18 (18496)    NSTEP1=     0 NSTEP2=     0
R1 = -10.000 R2 =   0.000 R3 =   0.000 R4 =  10.000 RK2 =  50.000 RK3 =   50.000
 Rcurr:    3.155  Rcurr-(R2+R3)/2:    3.155  MIN(Rcurr-R2,Rcurr-R3):    3.155
******
 C1  (18577)-C3  (18582)-C2  (18580)-O21 (18609)    NSTEP1=     0 NSTEP2=     0
R1 = 107.500 R2 = 117.500 R3 = 122.500 R4 = 132.500 RK2 =  50.000 RK3 =   50.000
 Rcurr:  118.426  Rcurr-(R2+R3)/2:    1.574  MIN(Rcurr-R2,Rcurr-R3):    0.000
******
 C111(18637)-C110(18635)-C19 (18633)-C18 (18630)    NSTEP1=     0 NSTEP2=     0
R1 = -10.000 R2 =   0.000 R3 =   0.000 R4 =  10.000 RK2 =  50.000 RK3 =   50.000
 Rcurr:   -1.560  Rcurr-(R2+R3)/2:    1.560  MIN(Rcurr-R2,Rcurr-R3):    1.560
******
 C1  (18711)-C3  (18716)-C2  (18714)-O21 (18743)    NSTEP1=     0 NSTEP2=     0
R1 = 107.500 R2 = 117.500 R3 = 122.500 R4 = 132.500 RK2 =  50.000 RK3 =   50.000
 Rcurr:  121.587  Rcurr-(R2+R3)/2:    1.587  MIN(Rcurr-R2,Rcurr-R3):    0.000
******
 C111(18771)-C110(18769)-C19 (18767)-C18 (18764)    NSTEP1=     0 NSTEP2=     0
R1 = -10.000 R2 =   0.000 R3 =   0.000 R4 =  10.000 RK2 =  50.000 RK3 =   50.000
 Rcurr:    6.217  Rcurr-(R2+R3)/2:    6.217  MIN(Rcurr-R2,Rcurr-R3):    6.217
******
 C1  (18845)-C3  (18850)-C2  (18848)-O21 (18877)    NSTEP1=     0 NSTEP2=     0
R1 = 107.500 R2 = 117.500 R3 = 122.500 R4 = 132.500 RK2 =  50.000 RK3 =   50.000
 Rcurr:  121.120  Rcurr-(R2+R3)/2:    1.120  MIN(Rcurr-R2,Rcurr-R3):    0.000
******
 C111(18905)-C110(18903)-C19 (18901)-C18 (18898)    NSTEP1=     0 NSTEP2=     0
R1 = -10.000 R2 =   0.000 R3 =   0.000 R4 =  10.000 RK2 =  50.000 RK3 =   50.000
 Rcurr:   -1.012  Rcurr-(R2+R3)/2:    1.012  MIN(Rcurr-R2,Rcurr-R3):    1.012
******
 C1  (18979)-C3  (18984)-C2  (18982)-O21 (19011)    NSTEP1=     0 NSTEP2=     0
R1 = 107.500 R2 = 117.500 R3 = 122.500 R4 = 132.500 RK2 =  50.000 RK3 =   50.000
 Rcurr:  113.700  Rcurr-(R2+R3)/2:    6.300  MIN(Rcurr-R2,Rcurr-R3):    3.800
******
 C111(19039)-C110(19037)-C19 (19035)-C18 (19032)    NSTEP1=     0 NSTEP2=     0
R1 = -10.000 R2 =   0.000 R3 =   0.000 R4 =  10.000 RK2 =  50.000 RK3 =   50.000
 Rcurr:   -0.812  Rcurr-(R2+R3)/2:    0.812  MIN(Rcurr-R2,Rcurr-R3):    0.812
******
 C1  (19113)-C3  (19118)-C2  (19116)-O21 (19145)    NSTEP1=     0 NSTEP2=     0
R1 = 107.500 R2 = 117.500 R3 = 122.500 R4 = 132.500 RK2 =  50.000 RK3 =   50.000
 Rcurr:  122.008  Rcurr-(R2+R3)/2:    2.008  MIN(Rcurr-R2,Rcurr-R3):    0.000
******
 C111(19173)-C110(19171)-C19 (19169)-C18 (19166)    NSTEP1=     0 NSTEP2=     0
R1 = -10.000 R2 =   0.000 R3 =   0.000 R4 =  10.000 RK2 =  50.000 RK3 =   50.000
 Rcurr:   -3.760  Rcurr-(R2+R3)/2:    3.760  MIN(Rcurr-R2,Rcurr-R3):    3.760
******
 C1  (19247)-C3  (19252)-C2  (19250)-O21 (19279)    NSTEP1=     0 NSTEP2=     0
R1 = 107.500 R2 = 117.500 R3 = 122.500 R4 = 132.500 RK2 =  50.000 RK3 =   50.000
 Rcurr:  126.301  Rcurr-(R2+R3)/2:    6.301  MIN(Rcurr-R2,Rcurr-R3):    3.801
******
 C111(19307)-C110(19305)-C19 (19303)-C18 (19300)    NSTEP1=     0 NSTEP2=     0
R1 = -10.000 R2 =   0.000 R3 =   0.000 R4 =  10.000 RK2 =  50.000 RK3 =   50.000
 Rcurr:    3.168  Rcurr-(R2+R3)/2:    3.168  MIN(Rcurr-R2,Rcurr-R3):    3.168
******
 C1  (19381)-C3  (19386)-C2  (19384)-O21 (19413)    NSTEP1=     0 NSTEP2=     0
R1 = 107.500 R2 = 117.500 R3 = 122.500 R4 = 132.500 RK2 =  50.000 RK3 =   50.000
 Rcurr:  116.955  Rcurr-(R2+R3)/2:    3.045  MIN(Rcurr-R2,Rcurr-R3):    0.545
******
 C111(19441)-C110(19439)-C19 (19437)-C18 (19434)    NSTEP1=     0 NSTEP2=     0
R1 = -10.000 R2 =   0.000 R3 =   0.000 R4 =  10.000 RK2 =  50.000 RK3 =   50.000
 Rcurr:   -1.342  Rcurr-(R2+R3)/2:    1.342  MIN(Rcurr-R2,Rcurr-R3):    1.342
******
 C1  (19515)-C3  (19520)-C2  (19518)-O21 (19547)    NSTEP1=     0 NSTEP2=     0
R1 = 107.500 R2 = 117.500 R3 = 122.500 R4 = 132.500 RK2 =  50.000 RK3 =   50.000
 Rcurr:  115.036  Rcurr-(R2+R3)/2:    4.964  MIN(Rcurr-R2,Rcurr-R3):    2.464
******
 C111(19575)-C110(19573)-C19 (19571)-C18 (19568)    NSTEP1=     0 NSTEP2=     0
R1 = -10.000 R2 =   0.000 R3 =   0.000 R4 =  10.000 RK2 =  50.000 RK3 =   50.000
 Rcurr:   -3.508  Rcurr-(R2+R3)/2:    3.508  MIN(Rcurr-R2,Rcurr-R3):    3.508
******
 C1  (19649)-C3  (19654)-C2  (19652)-O21 (19681)    NSTEP1=     0 NSTEP2=     0
R1 = 107.500 R2 = 117.500 R3 = 122.500 R4 = 132.500 RK2 =  50.000 RK3 =   50.000
 Rcurr:  117.131  Rcurr-(R2+R3)/2:    2.869  MIN(Rcurr-R2,Rcurr-R3):    0.369
******
 C111(19709)-C110(19707)-C19 (19705)-C18 (19702)    NSTEP1=     0 NSTEP2=     0
R1 = -10.000 R2 =   0.000 R3 =   0.000 R4 =  10.000 RK2 =  50.000 RK3 =   50.000
 Rcurr:   -2.062  Rcurr-(R2+R3)/2:    2.062  MIN(Rcurr-R2,Rcurr-R3):    2.062
******
 C1  (19783)-C3  (19788)-C2  (19786)-O21 (19815)    NSTEP1=     0 NSTEP2=     0
R1 = 107.500 R2 = 117.500 R3 = 122.500 R4 = 132.500 RK2 =  50.000 RK3 =   50.000
 Rcurr:  116.887  Rcurr-(R2+R3)/2:    3.113  MIN(Rcurr-R2,Rcurr-R3):    0.613
******
 C111(19843)-C110(19841)-C19 (19839)-C18 (19836)    NSTEP1=     0 NSTEP2=     0
R1 = -10.000 R2 =   0.000 R3 =   0.000 R4 =  10.000 RK2 =  50.000 RK3 =   50.000
 Rcurr:   -0.832  Rcurr-(R2+R3)/2:    0.832  MIN(Rcurr-R2,Rcurr-R3):    0.832
******
 C1  (19917)-C3  (19922)-C2  (19920)-O21 (19949)    NSTEP1=     0 NSTEP2=     0
R1 = 107.500 R2 = 117.500 R3 = 122.500 R4 = 132.500 RK2 =  50.000 RK3 =   50.000
 Rcurr:  122.448  Rcurr-(R2+R3)/2:    2.448  MIN(Rcurr-R2,Rcurr-R3):    0.000
******
 C111(19977)-C110(19975)-C19 (19973)-C18 (19970)    NSTEP1=     0 NSTEP2=     0
R1 = -10.000 R2 =   0.000 R3 =   0.000 R4 =  10.000 RK2 =  50.000 RK3 =   50.000
 Rcurr:   -4.718  Rcurr-(R2+R3)/2:    4.718  MIN(Rcurr-R2,Rcurr-R3):    4.718
******
 C1  (20051)-C3  (20056)-C2  (20054)-O21 (20083)    NSTEP1=     0 NSTEP2=     0
R1 = 107.500 R2 = 117.500 R3 = 122.500 R4 = 132.500 RK2 =  50.000 RK3 =   50.000
 Rcurr:  115.722  Rcurr-(R2+R3)/2:    4.278  MIN(Rcurr-R2,Rcurr-R3):    1.778
******
 C111(20111)-C110(20109)-C19 (20107)-C18 (20104)    NSTEP1=     0 NSTEP2=     0
R1 = -10.000 R2 =   0.000 R3 =   0.000 R4 =  10.000 RK2 =  50.000 RK3 =   50.000
 Rcurr:   -3.008  Rcurr-(R2+R3)/2:    3.008  MIN(Rcurr-R2,Rcurr-R3):    3.008
******
 C1  (20185)-C3  (20190)-C2  (20188)-O21 (20217)    NSTEP1=     0 NSTEP2=     0
R1 = 107.500 R2 = 117.500 R3 = 122.500 R4 = 132.500 RK2 =  50.000 RK3 =   50.000
 Rcurr:  118.102  Rcurr-(R2+R3)/2:    1.898  MIN(Rcurr-R2,Rcurr-R3):    0.000
******
 C111(20245)-C110(20243)-C19 (20241)-C18 (20238)    NSTEP1=     0 NSTEP2=     0
R1 = -10.000 R2 =   0.000 R3 =   0.000 R4 =  10.000 RK2 =  50.000 RK3 =   50.000
 Rcurr:    5.980  Rcurr-(R2+R3)/2:    5.980  MIN(Rcurr-R2,Rcurr-R3):    5.980
******
 C1  (20319)-C3  (20324)-C2  (20322)-O21 (20351)    NSTEP1=     0 NSTEP2=     0
R1 = 107.500 R2 = 117.500 R3 = 122.500 R4 = 132.500 RK2 =  50.000 RK3 =   50.000
 Rcurr:  117.007  Rcurr-(R2+R3)/2:    2.993  MIN(Rcurr-R2,Rcurr-R3):    0.493
******
 C111(20379)-C110(20377)-C19 (20375)-C18 (20372)    NSTEP1=     0 NSTEP2=     0
R1 = -10.000 R2 =   0.000 R3 =   0.000 R4 =  10.000 RK2 =  50.000 RK3 =   50.000
 Rcurr:   -0.054  Rcurr-(R2+R3)/2:    0.054  MIN(Rcurr-R2,Rcurr-R3):    0.054
******
 C1  (20453)-C3  (20458)-C2  (20456)-O21 (20485)    NSTEP1=     0 NSTEP2=     0
R1 = 107.500 R2 = 117.500 R3 = 122.500 R4 = 132.500 RK2 =  50.000 RK3 =   50.000
 Rcurr:  120.425  Rcurr-(R2+R3)/2:    0.425  MIN(Rcurr-R2,Rcurr-R3):    0.000
******
 C111(20513)-C110(20511)-C19 (20509)-C18 (20506)    NSTEP1=     0 NSTEP2=     0
R1 = -10.000 R2 =   0.000 R3 =   0.000 R4 =  10.000 RK2 =  50.000 RK3 =   50.000
 Rcurr:    0.105  Rcurr-(R2+R3)/2:    0.105  MIN(Rcurr-R2,Rcurr-R3):    0.105
******
 C1  (20587)-C3  (20592)-C2  (20590)-O21 (20619)    NSTEP1=     0 NSTEP2=     0
R1 = 107.500 R2 = 117.500 R3 = 122.500 R4 = 132.500 RK2 =  50.000 RK3 =   50.000
 Rcurr:  120.287  Rcurr-(R2+R3)/2:    0.287  MIN(Rcurr-R2,Rcurr-R3):    0.000
******
 C111(20647)-C110(20645)-C19 (20643)-C18 (20640)    NSTEP1=     0 NSTEP2=     0
R1 = -10.000 R2 =   0.000 R3 =   0.000 R4 =  10.000 RK2 =  50.000 RK3 =   50.000
 Rcurr:    0.637  Rcurr-(R2+R3)/2:    0.637  MIN(Rcurr-R2,Rcurr-R3):    0.637
******
 C1  (20721)-C3  (20726)-C2  (20724)-O21 (20753)    NSTEP1=     0 NSTEP2=     0
R1 = 107.500 R2 = 117.500 R3 = 122.500 R4 = 132.500 RK2 =  50.000 RK3 =   50.000
 Rcurr:  118.404  Rcurr-(R2+R3)/2:    1.596  MIN(Rcurr-R2,Rcurr-R3):    0.000
******
 C111(20781)-C110(20779)-C19 (20777)-C18 (20774)    NSTEP1=     0 NSTEP2=     0
R1 = -10.000 R2 =   0.000 R3 =   0.000 R4 =  10.000 RK2 =  50.000 RK3 =   50.000
 Rcurr:    3.998  Rcurr-(R2+R3)/2:    3.998  MIN(Rcurr-R2,Rcurr-R3):    3.998
******
 C1  (20855)-C3  (20860)-C2  (20858)-O21 (20887)    NSTEP1=     0 NSTEP2=     0
R1 = 107.500 R2 = 117.500 R3 = 122.500 R4 = 132.500 RK2 =  50.000 RK3 =   50.000
 Rcurr:  121.158  Rcurr-(R2+R3)/2:    1.158  MIN(Rcurr-R2,Rcurr-R3):    0.000
******
 C111(20915)-C110(20913)-C19 (20911)-C18 (20908)    NSTEP1=     0 NSTEP2=     0
R1 = -10.000 R2 =   0.000 R3 =   0.000 R4 =  10.000 RK2 =  50.000 RK3 =   50.000
 Rcurr:    1.298  Rcurr-(R2+R3)/2:    1.298  MIN(Rcurr-R2,Rcurr-R3):    1.298
******
 C1  (20989)-C3  (20994)-C2  (20992)-O21 (21021)    NSTEP1=     0 NSTEP2=     0
R1 = 107.500 R2 = 117.500 R3 = 122.500 R4 = 132.500 RK2 =  50.000 RK3 =   50.000
 Rcurr:  115.959  Rcurr-(R2+R3)/2:    4.041  MIN(Rcurr-R2,Rcurr-R3):    1.541
******
 C111(21049)-C110(21047)-C19 (21045)-C18 (21042)    NSTEP1=     0 NSTEP2=     0
R1 = -10.000 R2 =   0.000 R3 =   0.000 R4 =  10.000 RK2 =  50.000 RK3 =   50.000
 Rcurr:   -7.479  Rcurr-(R2+R3)/2:    7.479  MIN(Rcurr-R2,Rcurr-R3):    7.479
******
 C1  (21123)-C3  (21128)-C2  (21126)-O21 (21155)    NSTEP1=     0 NSTEP2=     0
R1 = 107.500 R2 = 117.500 R3 = 122.500 R4 = 132.500 RK2 =  50.000 RK3 =   50.000
 Rcurr:  117.829  Rcurr-(R2+R3)/2:    2.171  MIN(Rcurr-R2,Rcurr-R3):    0.000
******
 C111(21183)-C110(21181)-C19 (21179)-C18 (21176)    NSTEP1=     0 NSTEP2=     0
R1 = -10.000 R2 =   0.000 R3 =   0.000 R4 =  10.000 RK2 =  50.000 RK3 =   50.000
 Rcurr:    1.237  Rcurr-(R2+R3)/2:    1.237  MIN(Rcurr-R2,Rcurr-R3):    1.237
******
 C1  (21257)-C3  (21262)-C2  (21260)-O21 (21289)    NSTEP1=     0 NSTEP2=     0
R1 = 107.500 R2 = 117.500 R3 = 122.500 R4 = 132.500 RK2 =  50.000 RK3 =   50.000
 Rcurr:  122.420  Rcurr-(R2+R3)/2:    2.420  MIN(Rcurr-R2,Rcurr-R3):    0.000
******
 C111(21317)-C110(21315)-C19 (21313)-C18 (21310)    NSTEP1=     0 NSTEP2=     0
R1 = -10.000 R2 =   0.000 R3 =   0.000 R4 =  10.000 RK2 =  50.000 RK3 =   50.000
 Rcurr:   -6.753  Rcurr-(R2+R3)/2:    6.753  MIN(Rcurr-R2,Rcurr-R3):    6.753
******
 C1  (21391)-C3  (21396)-C2  (21394)-O21 (21423)    NSTEP1=     0 NSTEP2=     0
R1 = 107.500 R2 = 117.500 R3 = 122.500 R4 = 132.500 RK2 =  50.000 RK3 =   50.000
 Rcurr:  124.492  Rcurr-(R2+R3)/2:    4.492  MIN(Rcurr-R2,Rcurr-R3):    1.992
******
 C111(21451)-C110(21449)-C19 (21447)-C18 (21444)    NSTEP1=     0 NSTEP2=     0
R1 = -10.000 R2 =   0.000 R3 =   0.000 R4 =  10.000 RK2 =  50.000 RK3 =   50.000
 Rcurr:   -7.390  Rcurr-(R2+R3)/2:    7.390  MIN(Rcurr-R2,Rcurr-R3):    7.390
******
 C1  (21525)-C3  (21530)-C2  (21528)-O21 (21557)    NSTEP1=     0 NSTEP2=     0
R1 = 107.500 R2 = 117.500 R3 = 122.500 R4 = 132.500 RK2 =  50.000 RK3 =   50.000
 Rcurr:  122.753  Rcurr-(R2+R3)/2:    2.753  MIN(Rcurr-R2,Rcurr-R3):    0.253
******
 C111(21585)-C110(21583)-C19 (21581)-C18 (21578)    NSTEP1=     0 NSTEP2=     0
R1 = -10.000 R2 =   0.000 R3 =   0.000 R4 =  10.000 RK2 =  50.000 RK3 =   50.000
 Rcurr:    6.496  Rcurr-(R2+R3)/2:    6.496  MIN(Rcurr-R2,Rcurr-R3):    6.496
******
 C1  (21659)-C3  (21664)-C2  (21662)-O21 (21691)    NSTEP1=     0 NSTEP2=     0
R1 = 107.500 R2 = 117.500 R3 = 122.500 R4 = 132.500 RK2 =  50.000 RK3 =   50.000
 Rcurr:  121.935  Rcurr-(R2+R3)/2:    1.935  MIN(Rcurr-R2,Rcurr-R3):    0.000
******
 C111(21719)-C110(21717)-C19 (21715)-C18 (21712)    NSTEP1=     0 NSTEP2=     0
R1 = -10.000 R2 =   0.000 R3 =   0.000 R4 =  10.000 RK2 =  50.000 RK3 =   50.000
 Rcurr:   -3.184  Rcurr-(R2+R3)/2:    3.184  MIN(Rcurr-R2,Rcurr-R3):    3.184
******
 C1  (21793)-C3  (21798)-C2  (21796)-O21 (21825)    NSTEP1=     0 NSTEP2=     0
R1 = 107.500 R2 = 117.500 R3 = 122.500 R4 = 132.500 RK2 =  50.000 RK3 =   50.000
 Rcurr:  118.474  Rcurr-(R2+R3)/2:    1.526  MIN(Rcurr-R2,Rcurr-R3):    0.000
******
 C111(21853)-C110(21851)-C19 (21849)-C18 (21846)    NSTEP1=     0 NSTEP2=     0
R1 = -10.000 R2 =   0.000 R3 =   0.000 R4 =  10.000 RK2 =  50.000 RK3 =   50.000
 Rcurr:   -6.065  Rcurr-(R2+R3)/2:    6.065  MIN(Rcurr-R2,Rcurr-R3):    6.065
******
 C1  (21927)-C3  (21932)-C2  (21930)-O21 (21959)    NSTEP1=     0 NSTEP2=     0
R1 = 107.500 R2 = 117.500 R3 = 122.500 R4 = 132.500 RK2 =  50.000 RK3 =   50.000
 Rcurr:  123.205  Rcurr-(R2+R3)/2:    3.205  MIN(Rcurr-R2,Rcurr-R3):    0.705
******
 C111(21987)-C110(21985)-C19 (21983)-C18 (21980)    NSTEP1=     0 NSTEP2=     0
R1 = -10.000 R2 =   0.000 R3 =   0.000 R4 =  10.000 RK2 =  50.000 RK3 =   50.000
 Rcurr:   -3.048  Rcurr-(R2+R3)/2:    3.048  MIN(Rcurr-R2,Rcurr-R3):    3.048
******
 C1  (22061)-C3  (22066)-C2  (22064)-O21 (22093)    NSTEP1=     0 NSTEP2=     0
R1 = 107.500 R2 = 117.500 R3 = 122.500 R4 = 132.500 RK2 =  50.000 RK3 =   50.000
 Rcurr:  119.049  Rcurr-(R2+R3)/2:    0.951  MIN(Rcurr-R2,Rcurr-R3):    0.000
******
 C111(22121)-C110(22119)-C19 (22117)-C18 (22114)    NSTEP1=     0 NSTEP2=     0
R1 = -10.000 R2 =   0.000 R3 =   0.000 R4 =  10.000 RK2 =  50.000 RK3 =   50.000
 Rcurr:    2.540  Rcurr-(R2+R3)/2:    2.540  MIN(Rcurr-R2,Rcurr-R3):    2.540
******
 C1  (22195)-C3  (22200)-C2  (22198)-O21 (22227)    NSTEP1=     0 NSTEP2=     0
R1 = 107.500 R2 = 117.500 R3 = 122.500 R4 = 132.500 RK2 =  50.000 RK3 =   50.000
 Rcurr:  119.995  Rcurr-(R2+R3)/2:    0.005  MIN(Rcurr-R2,Rcurr-R3):    0.000
******
 C111(22255)-C110(22253)-C19 (22251)-C18 (22248)    NSTEP1=     0 NSTEP2=     0
R1 = -10.000 R2 =   0.000 R3 =   0.000 R4 =  10.000 RK2 =  50.000 RK3 =   50.000
 Rcurr:    4.019  Rcurr-(R2+R3)/2:    4.019  MIN(Rcurr-R2,Rcurr-R3):    4.019
******
 C1  (22329)-C3  (22334)-C2  (22332)-O21 (22361)    NSTEP1=     0 NSTEP2=     0
R1 = 107.500 R2 = 117.500 R3 = 122.500 R4 = 132.500 RK2 =  50.000 RK3 =   50.000
 Rcurr:  122.184  Rcurr-(R2+R3)/2:    2.184  MIN(Rcurr-R2,Rcurr-R3):    0.000
******
 C111(22389)-C110(22387)-C19 (22385)-C18 (22382)    NSTEP1=     0 NSTEP2=     0
R1 = -10.000 R2 =   0.000 R3 =   0.000 R4 =  10.000 RK2 =  50.000 RK3 =   50.000
 Rcurr:   -0.122  Rcurr-(R2+R3)/2:    0.122  MIN(Rcurr-R2,Rcurr-R3):    0.122
******
 C1  (22463)-C3  (22468)-C2  (22466)-O21 (22495)    NSTEP1=     0 NSTEP2=     0
R1 = 107.500 R2 = 117.500 R3 = 122.500 R4 = 132.500 RK2 =  50.000 RK3 =   50.000
 Rcurr:  113.689  Rcurr-(R2+R3)/2:    6.311  MIN(Rcurr-R2,Rcurr-R3):    3.811
******
 C111(22523)-C110(22521)-C19 (22519)-C18 (22516)    NSTEP1=     0 NSTEP2=     0
R1 = -10.000 R2 =   0.000 R3 =   0.000 R4 =  10.000 RK2 =  50.000 RK3 =   50.000
 Rcurr:    4.456  Rcurr-(R2+R3)/2:    4.456  MIN(Rcurr-R2,Rcurr-R3):    4.456
******
 C1  (22597)-C3  (22602)-C2  (22600)-O21 (22629)    NSTEP1=     0 NSTEP2=     0
R1 = 107.500 R2 = 117.500 R3 = 122.500 R4 = 132.500 RK2 =  50.000 RK3 =   50.000
 Rcurr:  114.915  Rcurr-(R2+R3)/2:    5.085  MIN(Rcurr-R2,Rcurr-R3):    2.585
******
 C111(22657)-C110(22655)-C19 (22653)-C18 (22650)    NSTEP1=     0 NSTEP2=     0
R1 = -10.000 R2 =   0.000 R3 =   0.000 R4 =  10.000 RK2 =  50.000 RK3 =   50.000
 Rcurr:   -3.263  Rcurr-(R2+R3)/2:    3.263  MIN(Rcurr-R2,Rcurr-R3):    3.263
******
 C1  (22731)-C3  (22736)-C2  (22734)-O21 (22763)    NSTEP1=     0 NSTEP2=     0
R1 = 107.500 R2 = 117.500 R3 = 122.500 R4 = 132.500 RK2 =  50.000 RK3 =   50.000
 Rcurr:  116.543  Rcurr-(R2+R3)/2:    3.457  MIN(Rcurr-R2,Rcurr-R3):    0.957
******
 C111(22791)-C110(22789)-C19 (22787)-C18 (22784)    NSTEP1=     0 NSTEP2=     0
R1 = -10.000 R2 =   0.000 R3 =   0.000 R4 =  10.000 RK2 =  50.000 RK3 =   50.000
 Rcurr:    5.009  Rcurr-(R2+R3)/2:    5.009  MIN(Rcurr-R2,Rcurr-R3):    5.009
******
 C1  (22865)-C3  (22870)-C2  (22868)-O21 (22897)    NSTEP1=     0 NSTEP2=     0
R1 = 107.500 R2 = 117.500 R3 = 122.500 R4 = 132.500 RK2 =  50.000 RK3 =   50.000
 Rcurr:  125.155  Rcurr-(R2+R3)/2:    5.155  MIN(Rcurr-R2,Rcurr-R3):    2.655
******
 C111(22925)-C110(22923)-C19 (22921)-C18 (22918)    NSTEP1=     0 NSTEP2=     0
R1 = -10.000 R2 =   0.000 R3 =   0.000 R4 =  10.000 RK2 =  50.000 RK3 =   50.000
 Rcurr:   -0.321  Rcurr-(R2+R3)/2:    0.321  MIN(Rcurr-R2,Rcurr-R3):    0.321
******
 C1  (22999)-C3  (23004)-C2  (23002)-O21 (23031)    NSTEP1=     0 NSTEP2=     0
R1 = 107.500 R2 = 117.500 R3 = 122.500 R4 = 132.500 RK2 =  50.000 RK3 =   50.000
 Rcurr:  116.764  Rcurr-(R2+R3)/2:    3.236  MIN(Rcurr-R2,Rcurr-R3):    0.736
******
 C111(23059)-C110(23057)-C19 (23055)-C18 (23052)    NSTEP1=     0 NSTEP2=     0
R1 = -10.000 R2 =   0.000 R3 =   0.000 R4 =  10.000 RK2 =  50.000 RK3 =   50.000
 Rcurr:    0.923  Rcurr-(R2+R3)/2:    0.923  MIN(Rcurr-R2,Rcurr-R3):    0.923
******
 C1  (23133)-C3  (23138)-C2  (23136)-O21 (23165)    NSTEP1=     0 NSTEP2=     0
R1 = 107.500 R2 = 117.500 R3 = 122.500 R4 = 132.500 RK2 =  50.000 RK3 =   50.000
 Rcurr:  123.156  Rcurr-(R2+R3)/2:    3.156  MIN(Rcurr-R2,Rcurr-R3):    0.656
******
 C111(23193)-C110(23191)-C19 (23189)-C18 (23186)    NSTEP1=     0 NSTEP2=     0
R1 = -10.000 R2 =   0.000 R3 =   0.000 R4 =  10.000 RK2 =  50.000 RK3 =   50.000
 Rcurr:    0.101  Rcurr-(R2+R3)/2:    0.101  MIN(Rcurr-R2,Rcurr-R3):    0.101
******
 C1  (23267)-C3  (23272)-C2  (23270)-O21 (23299)    NSTEP1=     0 NSTEP2=     0
R1 = 107.500 R2 = 117.500 R3 = 122.500 R4 = 132.500 RK2 =  50.000 RK3 =   50.000
 Rcurr:  122.307  Rcurr-(R2+R3)/2:    2.307  MIN(Rcurr-R2,Rcurr-R3):    0.000
******
 C111(23327)-C110(23325)-C19 (23323)-C18 (23320)    NSTEP1=     0 NSTEP2=     0
R1 = -10.000 R2 =   0.000 R3 =   0.000 R4 =  10.000 RK2 =  50.000 RK3 =   50.000
 Rcurr:   -4.297  Rcurr-(R2+R3)/2:    4.297  MIN(Rcurr-R2,Rcurr-R3):    4.297
******
 C1  (23401)-C3  (23406)-C2  (23404)-O21 (23433)    NSTEP1=     0 NSTEP2=     0
R1 = 107.500 R2 = 117.500 R3 = 122.500 R4 = 132.500 RK2 =  50.000 RK3 =   50.000
 Rcurr:  123.772  Rcurr-(R2+R3)/2:    3.772  MIN(Rcurr-R2,Rcurr-R3):    1.272
******
 C111(23461)-C110(23459)-C19 (23457)-C18 (23454)    NSTEP1=     0 NSTEP2=     0
R1 = -10.000 R2 =   0.000 R3 =   0.000 R4 =  10.000 RK2 =  50.000 RK3 =   50.000
 Rcurr:   -1.120  Rcurr-(R2+R3)/2:    1.120  MIN(Rcurr-R2,Rcurr-R3):    1.120
******
 C1  (23535)-C3  (23540)-C2  (23538)-O21 (23567)    NSTEP1=     0 NSTEP2=     0
R1 = 107.500 R2 = 117.500 R3 = 122.500 R4 = 132.500 RK2 =  50.000 RK3 =   50.000
 Rcurr:  121.186  Rcurr-(R2+R3)/2:    1.186  MIN(Rcurr-R2,Rcurr-R3):    0.000
******
 C111(23595)-C110(23593)-C19 (23591)-C18 (23588)    NSTEP1=     0 NSTEP2=     0
R1 = -10.000 R2 =   0.000 R3 =   0.000 R4 =  10.000 RK2 =  50.000 RK3 =   50.000
 Rcurr:    5.577  Rcurr-(R2+R3)/2:    5.577  MIN(Rcurr-R2,Rcurr-R3):    5.577
******
 C1  (23669)-C3  (23674)-C2  (23672)-O21 (23701)    NSTEP1=     0 NSTEP2=     0
R1 = 107.500 R2 = 117.500 R3 = 122.500 R4 = 132.500 RK2 =  50.000 RK3 =   50.000
 Rcurr:  124.881  Rcurr-(R2+R3)/2:    4.881  MIN(Rcurr-R2,Rcurr-R3):    2.381
******
 C111(23729)-C110(23727)-C19 (23725)-C18 (23722)    NSTEP1=     0 NSTEP2=     0
R1 = -10.000 R2 =   0.000 R3 =   0.000 R4 =  10.000 RK2 =  50.000 RK3 =   50.000
 Rcurr:   -1.009  Rcurr-(R2+R3)/2:    1.009  MIN(Rcurr-R2,Rcurr-R3):    1.009
******
 C1  (23803)-C3  (23808)-C2  (23806)-O21 (23835)    NSTEP1=     0 NSTEP2=     0
R1 = 107.500 R2 = 117.500 R3 = 122.500 R4 = 132.500 RK2 =  50.000 RK3 =   50.000
 Rcurr:  127.564  Rcurr-(R2+R3)/2:    7.564  MIN(Rcurr-R2,Rcurr-R3):    5.064
******
 C111(23863)-C110(23861)-C19 (23859)-C18 (23856)    NSTEP1=     0 NSTEP2=     0
R1 = -10.000 R2 =   0.000 R3 =   0.000 R4 =  10.000 RK2 =  50.000 RK3 =   50.000
 Rcurr:   -8.002  Rcurr-(R2+R3)/2:    8.002  MIN(Rcurr-R2,Rcurr-R3):    8.002
******
 C1  (23937)-C3  (23942)-C2  (23940)-O21 (23969)    NSTEP1=     0 NSTEP2=     0
R1 = 107.500 R2 = 117.500 R3 = 122.500 R4 = 132.500 RK2 =  50.000 RK3 =   50.000
 Rcurr:  121.864  Rcurr-(R2+R3)/2:    1.864  MIN(Rcurr-R2,Rcurr-R3):    0.000
******
 C111(23997)-C110(23995)-C19 (23993)-C18 (23990)    NSTEP1=     0 NSTEP2=     0
R1 = -10.000 R2 =   0.000 R3 =   0.000 R4 =  10.000 RK2 =  50.000 RK3 =   50.000
 Rcurr:    0.893  Rcurr-(R2+R3)/2:    0.893  MIN(Rcurr-R2,Rcurr-R3):    0.893
******
 C1  (24071)-C3  (24076)-C2  (24074)-O21 (24103)    NSTEP1=     0 NSTEP2=     0
R1 = 107.500 R2 = 117.500 R3 = 122.500 R4 = 132.500 RK2 =  50.000 RK3 =   50.000
 Rcurr:  120.397  Rcurr-(R2+R3)/2:    0.397  MIN(Rcurr-R2,Rcurr-R3):    0.000
******
 C111(24131)-C110(24129)-C19 (24127)-C18 (24124)    NSTEP1=     0 NSTEP2=     0
R1 = -10.000 R2 =   0.000 R3 =   0.000 R4 =  10.000 RK2 =  50.000 RK3 =   50.000
 Rcurr:   -3.351  Rcurr-(R2+R3)/2:    3.351  MIN(Rcurr-R2,Rcurr-R3):    3.351
******
 C1  (24205)-C3  (24210)-C2  (24208)-O21 (24237)    NSTEP1=     0 NSTEP2=     0
R1 = 107.500 R2 = 117.500 R3 = 122.500 R4 = 132.500 RK2 =  50.000 RK3 =   50.000
 Rcurr:  116.632  Rcurr-(R2+R3)/2:    3.368  MIN(Rcurr-R2,Rcurr-R3):    0.868
******
 C111(24265)-C110(24263)-C19 (24261)-C18 (24258)    NSTEP1=     0 NSTEP2=     0
R1 = -10.000 R2 =   0.000 R3 =   0.000 R4 =  10.000 RK2 =  50.000 RK3 =   50.000
 Rcurr:    2.689  Rcurr-(R2+R3)/2:    2.689  MIN(Rcurr-R2,Rcurr-R3):    2.689
******
 C1  (24339)-C3  (24344)-C2  (24342)-O21 (24371)    NSTEP1=     0 NSTEP2=     0
R1 = 107.500 R2 = 117.500 R3 = 122.500 R4 = 132.500 RK2 =  50.000 RK3 =   50.000
 Rcurr:  119.257  Rcurr-(R2+R3)/2:    0.743  MIN(Rcurr-R2,Rcurr-R3):    0.000
******
 C111(24399)-C110(24397)-C19 (24395)-C18 (24392)    NSTEP1=     0 NSTEP2=     0
R1 = -10.000 R2 =   0.000 R3 =   0.000 R4 =  10.000 RK2 =  50.000 RK3 =   50.000
 Rcurr:   -7.105  Rcurr-(R2+R3)/2:    7.105  MIN(Rcurr-R2,Rcurr-R3):    7.105
******
 C1  (24473)-C3  (24478)-C2  (24476)-O21 (24505)    NSTEP1=     0 NSTEP2=     0
R1 = 107.500 R2 = 117.500 R3 = 122.500 R4 = 132.500 RK2 =  50.000 RK3 =   50.000
 Rcurr:  129.362  Rcurr-(R2+R3)/2:    9.362  MIN(Rcurr-R2,Rcurr-R3):    6.862
******
 C111(24533)-C110(24531)-C19 (24529)-C18 (24526)    NSTEP1=     0 NSTEP2=     0
R1 = -10.000 R2 =   0.000 R3 =   0.000 R4 =  10.000 RK2 =  50.000 RK3 =   50.000
 Rcurr:    9.893  Rcurr-(R2+R3)/2:    9.893  MIN(Rcurr-R2,Rcurr-R3):    9.893
******
 C1  (24607)-C3  (24612)-C2  (24610)-O21 (24639)    NSTEP1=     0 NSTEP2=     0
R1 = 107.500 R2 = 117.500 R3 = 122.500 R4 = 132.500 RK2 =  50.000 RK3 =   50.000
 Rcurr:  121.652  Rcurr-(R2+R3)/2:    1.652  MIN(Rcurr-R2,Rcurr-R3):    0.000
******
 C111(24667)-C110(24665)-C19 (24663)-C18 (24660)    NSTEP1=     0 NSTEP2=     0
R1 = -10.000 R2 =   0.000 R3 =   0.000 R4 =  10.000 RK2 =  50.000 RK3 =   50.000
 Rcurr:   -3.293  Rcurr-(R2+R3)/2:    3.293  MIN(Rcurr-R2,Rcurr-R3):    3.293
******
 C1  (24741)-C3  (24746)-C2  (24744)-O21 (24773)    NSTEP1=     0 NSTEP2=     0
R1 = 107.500 R2 = 117.500 R3 = 122.500 R4 = 132.500 RK2 =  50.000 RK3 =   50.000
 Rcurr:  118.032  Rcurr-(R2+R3)/2:    1.968  MIN(Rcurr-R2,Rcurr-R3):    0.000
******
 C111(24801)-C110(24799)-C19 (24797)-C18 (24794)    NSTEP1=     0 NSTEP2=     0
R1 = -10.000 R2 =   0.000 R3 =   0.000 R4 =  10.000 RK2 =  50.000 RK3 =   50.000
 Rcurr:   -3.588  Rcurr-(R2+R3)/2:    3.588  MIN(Rcurr-R2,Rcurr-R3):    3.588
******
 C1  (24875)-C3  (24880)-C2  (24878)-O21 (24907)    NSTEP1=     0 NSTEP2=     0
R1 = 107.500 R2 = 117.500 R3 = 122.500 R4 = 132.500 RK2 =  50.000 RK3 =   50.000
 Rcurr:  116.558  Rcurr-(R2+R3)/2:    3.442  MIN(Rcurr-R2,Rcurr-R3):    0.942
******
 C111(24935)-C110(24933)-C19 (24931)-C18 (24928)    NSTEP1=     0 NSTEP2=     0
R1 = -10.000 R2 =   0.000 R3 =   0.000 R4 =  10.000 RK2 =  50.000 RK3 =   50.000
 Rcurr:   -5.177  Rcurr-(R2+R3)/2:    5.177  MIN(Rcurr-R2,Rcurr-R3):    5.177
******
 C1  (25009)-C3  (25014)-C2  (25012)-O21 (25041)    NSTEP1=     0 NSTEP2=     0
R1 = 107.500 R2 = 117.500 R3 = 122.500 R4 = 132.500 RK2 =  50.000 RK3 =   50.000
 Rcurr:  119.323  Rcurr-(R2+R3)/2:    0.677  MIN(Rcurr-R2,Rcurr-R3):    0.000
******
 C111(25069)-C110(25067)-C19 (25065)-C18 (25062)    NSTEP1=     0 NSTEP2=     0
R1 = -10.000 R2 =   0.000 R3 =   0.000 R4 =  10.000 RK2 =  50.000 RK3 =   50.000
 Rcurr:    0.908  Rcurr-(R2+R3)/2:    0.908  MIN(Rcurr-R2,Rcurr-R3):    0.908
******
 C1  (25143)-C3  (25148)-C2  (25146)-O21 (25175)    NSTEP1=     0 NSTEP2=     0
R1 = 107.500 R2 = 117.500 R3 = 122.500 R4 = 132.500 RK2 =  50.000 RK3 =   50.000
 Rcurr:  119.077  Rcurr-(R2+R3)/2:    0.923  MIN(Rcurr-R2,Rcurr-R3):    0.000
******
 C111(25203)-C110(25201)-C19 (25199)-C18 (25196)    NSTEP1=     0 NSTEP2=     0
R1 = -10.000 R2 =   0.000 R3 =   0.000 R4 =  10.000 RK2 =  50.000 RK3 =   50.000
 Rcurr:    5.242  Rcurr-(R2+R3)/2:    5.242  MIN(Rcurr-R2,Rcurr-R3):    5.242
******
 C1  (25277)-C3  (25282)-C2  (25280)-O21 (25309)    NSTEP1=     0 NSTEP2=     0
R1 = 107.500 R2 = 117.500 R3 = 122.500 R4 = 132.500 RK2 =  50.000 RK3 =   50.000
 Rcurr:  116.178  Rcurr-(R2+R3)/2:    3.822  MIN(Rcurr-R2,Rcurr-R3):    1.322
******
 C111(25337)-C110(25335)-C19 (25333)-C18 (25330)    NSTEP1=     0 NSTEP2=     0
R1 = -10.000 R2 =   0.000 R3 =   0.000 R4 =  10.000 RK2 =  50.000 RK3 =   50.000
 Rcurr:   -6.294  Rcurr-(R2+R3)/2:    6.294  MIN(Rcurr-R2,Rcurr-R3):    6.294
******
 C1  (25411)-C3  (25416)-C2  (25414)-O21 (25443)    NSTEP1=     0 NSTEP2=     0
R1 = 107.500 R2 = 117.500 R3 = 122.500 R4 = 132.500 RK2 =  50.000 RK3 =   50.000
 Rcurr:  125.470  Rcurr-(R2+R3)/2:    5.470  MIN(Rcurr-R2,Rcurr-R3):    2.970
******
 C111(25471)-C110(25469)-C19 (25467)-C18 (25464)    NSTEP1=     0 NSTEP2=     0
R1 = -10.000 R2 =   0.000 R3 =   0.000 R4 =  10.000 RK2 =  50.000 RK3 =   50.000
 Rcurr:   -2.583  Rcurr-(R2+R3)/2:    2.583  MIN(Rcurr-R2,Rcurr-R3):    2.583
******
 C1  (25545)-C3  (25550)-C2  (25548)-O21 (25577)    NSTEP1=     0 NSTEP2=     0
R1 = 107.500 R2 = 117.500 R3 = 122.500 R4 = 132.500 RK2 =  50.000 RK3 =   50.000
 Rcurr:  121.776  Rcurr-(R2+R3)/2:    1.776  MIN(Rcurr-R2,Rcurr-R3):    0.000
******
 C111(25605)-C110(25603)-C19 (25601)-C18 (25598)    NSTEP1=     0 NSTEP2=     0
R1 = -10.000 R2 =   0.000 R3 =   0.000 R4 =  10.000 RK2 =  50.000 RK3 =   50.000
 Rcurr:   -3.956  Rcurr-(R2+R3)/2:    3.956  MIN(Rcurr-R2,Rcurr-R3):    3.956
******
 C1  (25679)-C3  (25684)-C2  (25682)-O21 (25711)    NSTEP1=     0 NSTEP2=     0
R1 = 107.500 R2 = 117.500 R3 = 122.500 R4 = 132.500 RK2 =  50.000 RK3 =   50.000
 Rcurr:  120.629  Rcurr-(R2+R3)/2:    0.629  MIN(Rcurr-R2,Rcurr-R3):    0.000
******
 C111(25739)-C110(25737)-C19 (25735)-C18 (25732)    NSTEP1=     0 NSTEP2=     0
R1 = -10.000 R2 =   0.000 R3 =   0.000 R4 =  10.000 RK2 =  50.000 RK3 =   50.000
 Rcurr:   -2.718  Rcurr-(R2+R3)/2:    2.718  MIN(Rcurr-R2,Rcurr-R3):    2.718
******
 C1  (25813)-C3  (25818)-C2  (25816)-O21 (25845)    NSTEP1=     0 NSTEP2=     0
R1 = 107.500 R2 = 117.500 R3 = 122.500 R4 = 132.500 RK2 =  50.000 RK3 =   50.000
 Rcurr:  116.863  Rcurr-(R2+R3)/2:    3.137  MIN(Rcurr-R2,Rcurr-R3):    0.637
******
 C111(25873)-C110(25871)-C19 (25869)-C18 (25866)    NSTEP1=     0 NSTEP2=     0
R1 = -10.000 R2 =   0.000 R3 =   0.000 R4 =  10.000 RK2 =  50.000 RK3 =   50.000
 Rcurr:   -3.366  Rcurr-(R2+R3)/2:    3.366  MIN(Rcurr-R2,Rcurr-R3):    3.366
******
 C1  (25947)-C3  (25952)-C2  (25950)-O21 (25979)    NSTEP1=     0 NSTEP2=     0
R1 = 107.500 R2 = 117.500 R3 = 122.500 R4 = 132.500 RK2 =  50.000 RK3 =   50.000
 Rcurr:  123.974  Rcurr-(R2+R3)/2:    3.974  MIN(Rcurr-R2,Rcurr-R3):    1.474
******
 C111(26007)-C110(26005)-C19 (26003)-C18 (26000)    NSTEP1=     0 NSTEP2=     0
R1 = -10.000 R2 =   0.000 R3 =   0.000 R4 =  10.000 RK2 =  50.000 RK3 =   50.000
 Rcurr:    2.453  Rcurr-(R2+R3)/2:    2.453  MIN(Rcurr-R2,Rcurr-R3):    2.453
******
 C1  (26081)-C3  (26086)-C2  (26084)-O21 (26113)    NSTEP1=     0 NSTEP2=     0
R1 = 107.500 R2 = 117.500 R3 = 122.500 R4 = 132.500 RK2 =  50.000 RK3 =   50.000
 Rcurr:  122.525  Rcurr-(R2+R3)/2:    2.525  MIN(Rcurr-R2,Rcurr-R3):    0.025
******
 C111(26141)-C110(26139)-C19 (26137)-C18 (26134)    NSTEP1=     0 NSTEP2=     0
R1 = -10.000 R2 =   0.000 R3 =   0.000 R4 =  10.000 RK2 =  50.000 RK3 =   50.000
 Rcurr:   -4.043  Rcurr-(R2+R3)/2:    4.043  MIN(Rcurr-R2,Rcurr-R3):    4.043
******
 C1  (26215)-C3  (26220)-C2  (26218)-O21 (26247)    NSTEP1=     0 NSTEP2=     0
R1 = 107.500 R2 = 117.500 R3 = 122.500 R4 = 132.500 RK2 =  50.000 RK3 =   50.000
 Rcurr:  121.676  Rcurr-(R2+R3)/2:    1.676  MIN(Rcurr-R2,Rcurr-R3):    0.000
******
 C111(26275)-C110(26273)-C19 (26271)-C18 (26268)    NSTEP1=     0 NSTEP2=     0
R1 = -10.000 R2 =   0.000 R3 =   0.000 R4 =  10.000 RK2 =  50.000 RK3 =   50.000
 Rcurr:    1.740  Rcurr-(R2+R3)/2:    1.740  MIN(Rcurr-R2,Rcurr-R3):    1.740
******
 C1  (26349)-C3  (26354)-C2  (26352)-O21 (26381)    NSTEP1=     0 NSTEP2=     0
R1 = 107.500 R2 = 117.500 R3 = 122.500 R4 = 132.500 RK2 =  50.000 RK3 =   50.000
 Rcurr:  124.810  Rcurr-(R2+R3)/2:    4.810  MIN(Rcurr-R2,Rcurr-R3):    2.310
******
 C111(26409)-C110(26407)-C19 (26405)-C18 (26402)    NSTEP1=     0 NSTEP2=     0
R1 = -10.000 R2 =   0.000 R3 =   0.000 R4 =  10.000 RK2 =  50.000 RK3 =   50.000
 Rcurr:    1.939  Rcurr-(R2+R3)/2:    1.939  MIN(Rcurr-R2,Rcurr-R3):    1.939
******
 C1  (26483)-C3  (26488)-C2  (26486)-O21 (26515)    NSTEP1=     0 NSTEP2=     0
R1 = 107.500 R2 = 117.500 R3 = 122.500 R4 = 132.500 RK2 =  50.000 RK3 =   50.000
 Rcurr:  119.520  Rcurr-(R2+R3)/2:    0.480  MIN(Rcurr-R2,Rcurr-R3):    0.000
******
 C111(26543)-C110(26541)-C19 (26539)-C18 (26536)    NSTEP1=     0 NSTEP2=     0
R1 = -10.000 R2 =   0.000 R3 =   0.000 R4 =  10.000 RK2 =  50.000 RK3 =   50.000
 Rcurr:    5.235  Rcurr-(R2+R3)/2:    5.235  MIN(Rcurr-R2,Rcurr-R3):    5.235
******
 C1  (26617)-C3  (26622)-C2  (26620)-O21 (26649)    NSTEP1=     0 NSTEP2=     0
R1 = 107.500 R2 = 117.500 R3 = 122.500 R4 = 132.500 RK2 =  50.000 RK3 =   50.000
 Rcurr:  120.911  Rcurr-(R2+R3)/2:    0.911  MIN(Rcurr-R2,Rcurr-R3):    0.000
******
 C111(26677)-C110(26675)-C19 (26673)-C18 (26670)    NSTEP1=     0 NSTEP2=     0
R1 = -10.000 R2 =   0.000 R3 =   0.000 R4 =  10.000 RK2 =  50.000 RK3 =   50.000
 Rcurr:    2.763  Rcurr-(R2+R3)/2:    2.763  MIN(Rcurr-R2,Rcurr-R3):    2.763
******
 C1  (26751)-C3  (26756)-C2  (26754)-O21 (26783)    NSTEP1=     0 NSTEP2=     0
R1 = 107.500 R2 = 117.500 R3 = 122.500 R4 = 132.500 RK2 =  50.000 RK3 =   50.000
 Rcurr:  118.167  Rcurr-(R2+R3)/2:    1.833  MIN(Rcurr-R2,Rcurr-R3):    0.000
******
 C111(26811)-C110(26809)-C19 (26807)-C18 (26804)    NSTEP1=     0 NSTEP2=     0
R1 = -10.000 R2 =   0.000 R3 =   0.000 R4 =  10.000 RK2 =  50.000 RK3 =   50.000
 Rcurr:    4.492  Rcurr-(R2+R3)/2:    4.492  MIN(Rcurr-R2,Rcurr-R3):    4.492
******
 C1  (26885)-C3  (26890)-C2  (26888)-O21 (26917)    NSTEP1=     0 NSTEP2=     0
R1 = 107.500 R2 = 117.500 R3 = 122.500 R4 = 132.500 RK2 =  50.000 RK3 =   50.000
 Rcurr:  126.272  Rcurr-(R2+R3)/2:    6.272  MIN(Rcurr-R2,Rcurr-R3):    3.772
******
 C111(26945)-C110(26943)-C19 (26941)-C18 (26938)    NSTEP1=     0 NSTEP2=     0
R1 = -10.000 R2 =   0.000 R3 =   0.000 R4 =  10.000 RK2 =  50.000 RK3 =   50.000
 Rcurr:    2.215  Rcurr-(R2+R3)/2:    2.215  MIN(Rcurr-R2,Rcurr-R3):    2.215
******
 C1  (27019)-C3  (27024)-C2  (27022)-O21 (27051)    NSTEP1=     0 NSTEP2=     0
R1 = 107.500 R2 = 117.500 R3 = 122.500 R4 = 132.500 RK2 =  50.000 RK3 =   50.000
 Rcurr:  122.822  Rcurr-(R2+R3)/2:    2.822  MIN(Rcurr-R2,Rcurr-R3):    0.322
******
 C111(27079)-C110(27077)-C19 (27075)-C18 (27072)    NSTEP1=     0 NSTEP2=     0
R1 = -10.000 R2 =   0.000 R3 =   0.000 R4 =  10.000 RK2 =  50.000 RK3 =   50.000
 Rcurr:   -5.622  Rcurr-(R2+R3)/2:    5.622  MIN(Rcurr-R2,Rcurr-R3):    5.622
******
 C1  (27153)-C3  (27158)-C2  (27156)-O21 (27185)    NSTEP1=     0 NSTEP2=     0
R1 = 107.500 R2 = 117.500 R3 = 122.500 R4 = 132.500 RK2 =  50.000 RK3 =   50.000
 Rcurr:  117.013  Rcurr-(R2+R3)/2:    2.987  MIN(Rcurr-R2,Rcurr-R3):    0.487
******
 C111(27213)-C110(27211)-C19 (27209)-C18 (27206)    NSTEP1=     0 NSTEP2=     0
R1 = -10.000 R2 =   0.000 R3 =   0.000 R4 =  10.000 RK2 =  50.000 RK3 =   50.000
 Rcurr:    3.344  Rcurr-(R2+R3)/2:    3.344  MIN(Rcurr-R2,Rcurr-R3):    3.344
******
 C1  (27287)-C3  (27292)-C2  (27290)-O21 (27319)    NSTEP1=     0 NSTEP2=     0
R1 = 107.500 R2 = 117.500 R3 = 122.500 R4 = 132.500 RK2 =  50.000 RK3 =   50.000
 Rcurr:  121.060  Rcurr-(R2+R3)/2:    1.060  MIN(Rcurr-R2,Rcurr-R3):    0.000
******
 C111(27347)-C110(27345)-C19 (27343)-C18 (27340)    NSTEP1=     0 NSTEP2=     0
R1 = -10.000 R2 =   0.000 R3 =   0.000 R4 =  10.000 RK2 =  50.000 RK3 =   50.000
 Rcurr:   -4.889  Rcurr-(R2+R3)/2:    4.889  MIN(Rcurr-R2,Rcurr-R3):    4.889
******
 C1  (27421)-C3  (27426)-C2  (27424)-O21 (27453)    NSTEP1=     0 NSTEP2=     0
R1 = 107.500 R2 = 117.500 R3 = 122.500 R4 = 132.500 RK2 =  50.000 RK3 =   50.000
 Rcurr:  116.601  Rcurr-(R2+R3)/2:    3.399  MIN(Rcurr-R2,Rcurr-R3):    0.899
******
 C111(27481)-C110(27479)-C19 (27477)-C18 (27474)    NSTEP1=     0 NSTEP2=     0
R1 = -10.000 R2 =   0.000 R3 =   0.000 R4 =  10.000 RK2 =  50.000 RK3 =   50.000
 Rcurr:    5.271  Rcurr-(R2+R3)/2:    5.271  MIN(Rcurr-R2,Rcurr-R3):    5.271
******
 C1  (27555)-C3  (27560)-C2  (27558)-O21 (27587)    NSTEP1=     0 NSTEP2=     0
R1 = 107.500 R2 = 117.500 R3 = 122.500 R4 = 132.500 RK2 =  50.000 RK3 =   50.000
 Rcurr:  116.308  Rcurr-(R2+R3)/2:    3.692  MIN(Rcurr-R2,Rcurr-R3):    1.192
******
 C111(27615)-C110(27613)-C19 (27611)-C18 (27608)    NSTEP1=     0 NSTEP2=     0
R1 = -10.000 R2 =   0.000 R3 =   0.000 R4 =  10.000 RK2 =  50.000 RK3 =   50.000
 Rcurr:   -0.823  Rcurr-(R2+R3)/2:    0.823  MIN(Rcurr-R2,Rcurr-R3):    0.823
******
 C1  (27689)-C3  (27694)-C2  (27692)-O21 (27721)    NSTEP1=     0 NSTEP2=     0
R1 = 107.500 R2 = 117.500 R3 = 122.500 R4 = 132.500 RK2 =  50.000 RK3 =   50.000
 Rcurr:  117.104  Rcurr-(R2+R3)/2:    2.896  MIN(Rcurr-R2,Rcurr-R3):    0.396
******
 C111(27749)-C110(27747)-C19 (27745)-C18 (27742)    NSTEP1=     0 NSTEP2=     0
R1 = -10.000 R2 =   0.000 R3 =   0.000 R4 =  10.000 RK2 =  50.000 RK3 =   50.000
 Rcurr:    2.619  Rcurr-(R2+R3)/2:    2.619  MIN(Rcurr-R2,Rcurr-R3):    2.619
******
 C1  (27823)-C3  (27828)-C2  (27826)-O21 (27855)    NSTEP1=     0 NSTEP2=     0
R1 = 107.500 R2 = 117.500 R3 = 122.500 R4 = 132.500 RK2 =  50.000 RK3 =   50.000
 Rcurr:  117.259  Rcurr-(R2+R3)/2:    2.741  MIN(Rcurr-R2,Rcurr-R3):    0.241
******
 C111(27883)-C110(27881)-C19 (27879)-C18 (27876)    NSTEP1=     0 NSTEP2=     0
R1 = -10.000 R2 =   0.000 R3 =   0.000 R4 =  10.000 RK2 =  50.000 RK3 =   50.000
 Rcurr:   -3.476  Rcurr-(R2+R3)/2:    3.476  MIN(Rcurr-R2,Rcurr-R3):    3.476
******
 C1  (27957)-C3  (27962)-C2  (27960)-O21 (27989)    NSTEP1=     0 NSTEP2=     0
R1 = 107.500 R2 = 117.500 R3 = 122.500 R4 = 132.500 RK2 =  50.000 RK3 =   50.000
 Rcurr:  116.947  Rcurr-(R2+R3)/2:    3.053  MIN(Rcurr-R2,Rcurr-R3):    0.553
******
 C111(28017)-C110(28015)-C19 (28013)-C18 (28010)    NSTEP1=     0 NSTEP2=     0
R1 = -10.000 R2 =   0.000 R3 =   0.000 R4 =  10.000 RK2 =  50.000 RK3 =   50.000
 Rcurr:   -1.919  Rcurr-(R2+R3)/2:    1.919  MIN(Rcurr-R2,Rcurr-R3):    1.919
******
 C1  (28091)-C3  (28096)-C2  (28094)-O21 (28123)    NSTEP1=     0 NSTEP2=     0
R1 = 107.500 R2 = 117.500 R3 = 122.500 R4 = 132.500 RK2 =  50.000 RK3 =   50.000
 Rcurr:  119.470  Rcurr-(R2+R3)/2:    0.530  MIN(Rcurr-R2,Rcurr-R3):    0.000
******
 C111(28151)-C110(28149)-C19 (28147)-C18 (28144)    NSTEP1=     0 NSTEP2=     0
R1 = -10.000 R2 =   0.000 R3 =   0.000 R4 =  10.000 RK2 =  50.000 RK3 =   50.000
 Rcurr:   -0.054  Rcurr-(R2+R3)/2:    0.054  MIN(Rcurr-R2,Rcurr-R3):    0.054
******
 C1  (28225)-C3  (28230)-C2  (28228)-O21 (28257)    NSTEP1=     0 NSTEP2=     0
R1 = 107.500 R2 = 117.500 R3 = 122.500 R4 = 132.500 RK2 =  50.000 RK3 =   50.000
 Rcurr:  126.944  Rcurr-(R2+R3)/2:    6.944  MIN(Rcurr-R2,Rcurr-R3):    4.444
******
 C111(28285)-C110(28283)-C19 (28281)-C18 (28278)    NSTEP1=     0 NSTEP2=     0
R1 = -10.000 R2 =   0.000 R3 =   0.000 R4 =  10.000 RK2 =  50.000 RK3 =   50.000
 Rcurr:   -2.892  Rcurr-(R2+R3)/2:    2.892  MIN(Rcurr-R2,Rcurr-R3):    2.892
******
 C1  (28359)-C3  (28364)-C2  (28362)-O21 (28391)    NSTEP1=     0 NSTEP2=     0
R1 = 107.500 R2 = 117.500 R3 = 122.500 R4 = 132.500 RK2 =  50.000 RK3 =   50.000
 Rcurr:  121.635  Rcurr-(R2+R3)/2:    1.635  MIN(Rcurr-R2,Rcurr-R3):    0.000
******
 C111(28419)-C110(28417)-C19 (28415)-C18 (28412)    NSTEP1=     0 NSTEP2=     0
R1 = -10.000 R2 =   0.000 R3 =   0.000 R4 =  10.000 RK2 =  50.000 RK3 =   50.000
 Rcurr:   -1.195  Rcurr-(R2+R3)/2:    1.195  MIN(Rcurr-R2,Rcurr-R3):    1.195
******
 C1  (28493)-C3  (28498)-C2  (28496)-O21 (28525)    NSTEP1=     0 NSTEP2=     0
R1 = 107.500 R2 = 117.500 R3 = 122.500 R4 = 132.500 RK2 =  50.000 RK3 =   50.000
 Rcurr:  119.852  Rcurr-(R2+R3)/2:    0.148  MIN(Rcurr-R2,Rcurr-R3):    0.000
******
 C111(28553)-C110(28551)-C19 (28549)-C18 (28546)    NSTEP1=     0 NSTEP2=     0
R1 = -10.000 R2 =   0.000 R3 =   0.000 R4 =  10.000 RK2 =  50.000 RK3 =   50.000
 Rcurr:   -2.656  Rcurr-(R2+R3)/2:    2.656  MIN(Rcurr-R2,Rcurr-R3):    2.656
******
 C1  (28627)-C3  (28632)-C2  (28630)-O21 (28659)    NSTEP1=     0 NSTEP2=     0
R1 = 107.500 R2 = 117.500 R3 = 122.500 R4 = 132.500 RK2 =  50.000 RK3 =   50.000
 Rcurr:  119.715  Rcurr-(R2+R3)/2:    0.285  MIN(Rcurr-R2,Rcurr-R3):    0.000
******
 C111(28687)-C110(28685)-C19 (28683)-C18 (28680)    NSTEP1=     0 NSTEP2=     0
R1 = -10.000 R2 =   0.000 R3 =   0.000 R4 =  10.000 RK2 =  50.000 RK3 =   50.000
 Rcurr:   -0.540  Rcurr-(R2+R3)/2:    0.540  MIN(Rcurr-R2,Rcurr-R3):    0.540
******
 C1  (28761)-C3  (28766)-C2  (28764)-O21 (28793)    NSTEP1=     0 NSTEP2=     0
R1 = 107.500 R2 = 117.500 R3 = 122.500 R4 = 132.500 RK2 =  50.000 RK3 =   50.000
 Rcurr:  125.040  Rcurr-(R2+R3)/2:    5.040  MIN(Rcurr-R2,Rcurr-R3):    2.540
******
 C111(28821)-C110(28819)-C19 (28817)-C18 (28814)    NSTEP1=     0 NSTEP2=     0
R1 = -10.000 R2 =   0.000 R3 =   0.000 R4 =  10.000 RK2 =  50.000 RK3 =   50.000
 Rcurr:    3.191  Rcurr-(R2+R3)/2:    3.191  MIN(Rcurr-R2,Rcurr-R3):    3.191
******
 C1  (28895)-C3  (28900)-C2  (28898)-O21 (28927)    NSTEP1=     0 NSTEP2=     0
R1 = 107.500 R2 = 117.500 R3 = 122.500 R4 = 132.500 RK2 =  50.000 RK3 =   50.000
 Rcurr:  122.142  Rcurr-(R2+R3)/2:    2.142  MIN(Rcurr-R2,Rcurr-R3):    0.000
******
 C111(28955)-C110(28953)-C19 (28951)-C18 (28948)    NSTEP1=     0 NSTEP2=     0
R1 = -10.000 R2 =   0.000 R3 =   0.000 R4 =  10.000 RK2 =  50.000 RK3 =   50.000
 Rcurr:   -0.035  Rcurr-(R2+R3)/2:    0.035  MIN(Rcurr-R2,Rcurr-R3):    0.035
******
 C1  (29029)-C3  (29034)-C2  (29032)-O21 (29061)    NSTEP1=     0 NSTEP2=     0
R1 = 107.500 R2 = 117.500 R3 = 122.500 R4 = 132.500 RK2 =  50.000 RK3 =   50.000
 Rcurr:  124.228  Rcurr-(R2+R3)/2:    4.228  MIN(Rcurr-R2,Rcurr-R3):    1.728
******
 C111(29089)-C110(29087)-C19 (29085)-C18 (29082)    NSTEP1=     0 NSTEP2=     0
R1 = -10.000 R2 =   0.000 R3 =   0.000 R4 =  10.000 RK2 =  50.000 RK3 =   50.000
 Rcurr:   -5.007  Rcurr-(R2+R3)/2:    5.007  MIN(Rcurr-R2,Rcurr-R3):    5.007
******
 C1  (29163)-C3  (29168)-C2  (29166)-O21 (29195)    NSTEP1=     0 NSTEP2=     0
R1 = 107.500 R2 = 117.500 R3 = 122.500 R4 = 132.500 RK2 =  50.000 RK3 =   50.000
 Rcurr:  118.460  Rcurr-(R2+R3)/2:    1.540  MIN(Rcurr-R2,Rcurr-R3):    0.000
******
 C111(29223)-C110(29221)-C19 (29219)-C18 (29216)    NSTEP1=     0 NSTEP2=     0
R1 = -10.000 R2 =   0.000 R3 =   0.000 R4 =  10.000 RK2 =  50.000 RK3 =   50.000
 Rcurr:   -1.511  Rcurr-(R2+R3)/2:    1.511  MIN(Rcurr-R2,Rcurr-R3):    1.511
******
 C1  (29297)-C3  (29302)-C2  (29300)-O21 (29329)    NSTEP1=     0 NSTEP2=     0
R1 = 107.500 R2 = 117.500 R3 = 122.500 R4 = 132.500 RK2 =  50.000 RK3 =   50.000
 Rcurr:  125.676  Rcurr-(R2+R3)/2:    5.676  MIN(Rcurr-R2,Rcurr-R3):    3.176
******
 C111(29357)-C110(29355)-C19 (29353)-C18 (29350)    NSTEP1=     0 NSTEP2=     0
R1 = -10.000 R2 =   0.000 R3 =   0.000 R4 =  10.000 RK2 =  50.000 RK3 =   50.000
 Rcurr:    5.624  Rcurr-(R2+R3)/2:    5.624  MIN(Rcurr-R2,Rcurr-R3):    5.624
******
 C1  (29431)-C3  (29436)-C2  (29434)-O21 (29463)    NSTEP1=     0 NSTEP2=     0
R1 = 107.500 R2 = 117.500 R3 = 122.500 R4 = 132.500 RK2 =  50.000 RK3 =   50.000
 Rcurr:  117.769  Rcurr-(R2+R3)/2:    2.231  MIN(Rcurr-R2,Rcurr-R3):    0.000
******
 C111(29491)-C110(29489)-C19 (29487)-C18 (29484)    NSTEP1=     0 NSTEP2=     0
R1 = -10.000 R2 =   0.000 R3 =   0.000 R4 =  10.000 RK2 =  50.000 RK3 =   50.000
 Rcurr:    8.849  Rcurr-(R2+R3)/2:    8.849  MIN(Rcurr-R2,Rcurr-R3):    8.849
******
 C1  (29565)-C3  (29570)-C2  (29568)-O21 (29597)    NSTEP1=     0 NSTEP2=     0
R1 = 107.500 R2 = 117.500 R3 = 122.500 R4 = 132.500 RK2 =  50.000 RK3 =   50.000
 Rcurr:  126.316  Rcurr-(R2+R3)/2:    6.316  MIN(Rcurr-R2,Rcurr-R3):    3.816
******
 C111(29625)-C110(29623)-C19 (29621)-C18 (29618)    NSTEP1=     0 NSTEP2=     0
R1 = -10.000 R2 =   0.000 R3 =   0.000 R4 =  10.000 RK2 =  50.000 RK3 =   50.000
 Rcurr:   -1.473  Rcurr-(R2+R3)/2:    1.473  MIN(Rcurr-R2,Rcurr-R3):    1.473
******
 C1  (29699)-C3  (29704)-C2  (29702)-O21 (29731)    NSTEP1=     0 NSTEP2=     0
R1 = 107.500 R2 = 117.500 R3 = 122.500 R4 = 132.500 RK2 =  50.000 RK3 =   50.000
 Rcurr:  112.856  Rcurr-(R2+R3)/2:    7.144  MIN(Rcurr-R2,Rcurr-R3):    4.644
******
 C111(29759)-C110(29757)-C19 (29755)-C18 (29752)    NSTEP1=     0 NSTEP2=     0
R1 = -10.000 R2 =   0.000 R3 =   0.000 R4 =  10.000 RK2 =  50.000 RK3 =   50.000
 Rcurr:    0.901  Rcurr-(R2+R3)/2:    0.901  MIN(Rcurr-R2,Rcurr-R3):    0.901
******
 C1  (29833)-C3  (29838)-C2  (29836)-O21 (29865)    NSTEP1=     0 NSTEP2=     0
R1 = 107.500 R2 = 117.500 R3 = 122.500 R4 = 132.500 RK2 =  50.000 RK3 =   50.000
 Rcurr:  121.640  Rcurr-(R2+R3)/2:    1.640  MIN(Rcurr-R2,Rcurr-R3):    0.000
******
 C111(29893)-C110(29891)-C19 (29889)-C18 (29886)    NSTEP1=     0 NSTEP2=     0
R1 = -10.000 R2 =   0.000 R3 =   0.000 R4 =  10.000 RK2 =  50.000 RK3 =   50.000
 Rcurr:   -6.264  Rcurr-(R2+R3)/2:    6.264  MIN(Rcurr-R2,Rcurr-R3):    6.264
******
 C1  (29967)-C3  (29972)-C2  (29970)-O21 (29999)    NSTEP1=     0 NSTEP2=     0
R1 = 107.500 R2 = 117.500 R3 = 122.500 R4 = 132.500 RK2 =  50.000 RK3 =   50.000
 Rcurr:  123.465  Rcurr-(R2+R3)/2:    3.465  MIN(Rcurr-R2,Rcurr-R3):    0.965
******
 C111(30027)-C110(30025)-C19 (30023)-C18 (30020)    NSTEP1=     0 NSTEP2=     0
R1 = -10.000 R2 =   0.000 R3 =   0.000 R4 =  10.000 RK2 =  50.000 RK3 =   50.000
 Rcurr:    1.449  Rcurr-(R2+R3)/2:    1.449  MIN(Rcurr-R2,Rcurr-R3):    1.449
******
 C1  (30101)-C3  (30106)-C2  (30104)-O21 (30133)    NSTEP1=     0 NSTEP2=     0
R1 = 107.500 R2 = 117.500 R3 = 122.500 R4 = 132.500 RK2 =  50.000 RK3 =   50.000
 Rcurr:  118.061  Rcurr-(R2+R3)/2:    1.939  MIN(Rcurr-R2,Rcurr-R3):    0.000
******
 C111(30161)-C110(30159)-C19 (30157)-C18 (30154)    NSTEP1=     0 NSTEP2=     0
R1 = -10.000 R2 =   0.000 R3 =   0.000 R4 =  10.000 RK2 =  50.000 RK3 =   50.000
 Rcurr:    4.915  Rcurr-(R2+R3)/2:    4.915  MIN(Rcurr-R2,Rcurr-R3):    4.915
******
 C1  (30235)-C3  (30240)-C2  (30238)-O21 (30267)    NSTEP1=     0 NSTEP2=     0
R1 = 107.500 R2 = 117.500 R3 = 122.500 R4 = 132.500 RK2 =  50.000 RK3 =   50.000
 Rcurr:  120.433  Rcurr-(R2+R3)/2:    0.433  MIN(Rcurr-R2,Rcurr-R3):    0.000
******
 C111(30295)-C110(30293)-C19 (30291)-C18 (30288)    NSTEP1=     0 NSTEP2=     0
R1 = -10.000 R2 =   0.000 R3 =   0.000 R4 =  10.000 RK2 =  50.000 RK3 =   50.000
 Rcurr:    2.225  Rcurr-(R2+R3)/2:    2.225  MIN(Rcurr-R2,Rcurr-R3):    2.225
******
 C1  (30369)-C3  (30374)-C2  (30372)-O21 (30401)    NSTEP1=     0 NSTEP2=     0
R1 = 107.500 R2 = 117.500 R3 = 122.500 R4 = 132.500 RK2 =  50.000 RK3 =   50.000
 Rcurr:  118.812  Rcurr-(R2+R3)/2:    1.188  MIN(Rcurr-R2,Rcurr-R3):    0.000
******
 C111(30429)-C110(30427)-C19 (30425)-C18 (30422)    NSTEP1=     0 NSTEP2=     0
R1 = -10.000 R2 =   0.000 R3 =   0.000 R4 =  10.000 RK2 =  50.000 RK3 =   50.000
 Rcurr:   -3.172  Rcurr-(R2+R3)/2:    3.172  MIN(Rcurr-R2,Rcurr-R3):    3.172
******
 C1  (30503)-C3  (30508)-C2  (30506)-O21 (30535)    NSTEP1=     0 NSTEP2=     0
R1 = 107.500 R2 = 117.500 R3 = 122.500 R4 = 132.500 RK2 =  50.000 RK3 =   50.000
 Rcurr:  113.023  Rcurr-(R2+R3)/2:    6.977  MIN(Rcurr-R2,Rcurr-R3):    4.477
******
 C111(30563)-C110(30561)-C19 (30559)-C18 (30556)    NSTEP1=     0 NSTEP2=     0
R1 = -10.000 R2 =   0.000 R3 =   0.000 R4 =  10.000 RK2 =  50.000 RK3 =   50.000
 Rcurr:    5.215  Rcurr-(R2+R3)/2:    5.215  MIN(Rcurr-R2,Rcurr-R3):    5.215
******
 C1  (30637)-C3  (30642)-C2  (30640)-O21 (30669)    NSTEP1=     0 NSTEP2=     0
R1 = 107.500 R2 = 117.500 R3 = 122.500 R4 = 132.500 RK2 =  50.000 RK3 =   50.000
 Rcurr:  113.551  Rcurr-(R2+R3)/2:    6.449  MIN(Rcurr-R2,Rcurr-R3):    3.949
******
 C111(30697)-C110(30695)-C19 (30693)-C18 (30690)    NSTEP1=     0 NSTEP2=     0
R1 = -10.000 R2 =   0.000 R3 =   0.000 R4 =  10.000 RK2 =  50.000 RK3 =   50.000
 Rcurr:   11.759  Rcurr-(R2+R3)/2:   11.759  MIN(Rcurr-R2,Rcurr-R3):   11.759
******
 C1  (30771)-C3  (30776)-C2  (30774)-O21 (30803)    NSTEP1=     0 NSTEP2=     0
R1 = 107.500 R2 = 117.500 R3 = 122.500 R4 = 132.500 RK2 =  50.000 RK3 =   50.000
 Rcurr:  113.485  Rcurr-(R2+R3)/2:    6.515  MIN(Rcurr-R2,Rcurr-R3):    4.015
******
 C111(30831)-C110(30829)-C19 (30827)-C18 (30824)    NSTEP1=     0 NSTEP2=     0
R1 = -10.000 R2 =   0.000 R3 =   0.000 R4 =  10.000 RK2 =  50.000 RK3 =   50.000
 Rcurr:   -2.300  Rcurr-(R2+R3)/2:    2.300  MIN(Rcurr-R2,Rcurr-R3):    2.300
******
 C1  (30905)-C3  (30910)-C2  (30908)-O21 (30937)    NSTEP1=     0 NSTEP2=     0
R1 = 107.500 R2 = 117.500 R3 = 122.500 R4 = 132.500 RK2 =  50.000 RK3 =   50.000
 Rcurr:  112.800  Rcurr-(R2+R3)/2:    7.200  MIN(Rcurr-R2,Rcurr-R3):    4.700
******
 C111(30965)-C110(30963)-C19 (30961)-C18 (30958)    NSTEP1=     0 NSTEP2=     0
R1 = -10.000 R2 =   0.000 R3 =   0.000 R4 =  10.000 RK2 =  50.000 RK3 =   50.000
 Rcurr:   -2.527  Rcurr-(R2+R3)/2:    2.527  MIN(Rcurr-R2,Rcurr-R3):    2.527
******
 C1  (31039)-C3  (31044)-C2  (31042)-O21 (31071)    NSTEP1=     0 NSTEP2=     0
R1 = 107.500 R2 = 117.500 R3 = 122.500 R4 = 132.500 RK2 =  50.000 RK3 =   50.000
 Rcurr:  115.497  Rcurr-(R2+R3)/2:    4.503  MIN(Rcurr-R2,Rcurr-R3):    2.003
******
 C111(31099)-C110(31097)-C19 (31095)-C18 (31092)    NSTEP1=     0 NSTEP2=     0
R1 = -10.000 R2 =   0.000 R3 =   0.000 R4 =  10.000 RK2 =  50.000 RK3 =   50.000
 Rcurr:    4.090  Rcurr-(R2+R3)/2:    4.090  MIN(Rcurr-R2,Rcurr-R3):    4.090
******
 C1  (31173)-C3  (31178)-C2  (31176)-O21 (31205)    NSTEP1=     0 NSTEP2=     0
R1 = 107.500 R2 = 117.500 R3 = 122.500 R4 = 132.500 RK2 =  50.000 RK3 =   50.000
 Rcurr:  122.062  Rcurr-(R2+R3)/2:    2.062  MIN(Rcurr-R2,Rcurr-R3):    0.000
******
 C111(31233)-C110(31231)-C19 (31229)-C18 (31226)    NSTEP1=     0 NSTEP2=     0
R1 = -10.000 R2 =   0.000 R3 =   0.000 R4 =  10.000 RK2 =  50.000 RK3 =   50.000
 Rcurr:    1.121  Rcurr-(R2+R3)/2:    1.121  MIN(Rcurr-R2,Rcurr-R3):    1.121
******
 C1  (31307)-C3  (31312)-C2  (31310)-O21 (31339)    NSTEP1=     0 NSTEP2=     0
R1 = 107.500 R2 = 117.500 R3 = 122.500 R4 = 132.500 RK2 =  50.000 RK3 =   50.000
 Rcurr:  118.368  Rcurr-(R2+R3)/2:    1.632  MIN(Rcurr-R2,Rcurr-R3):    0.000
******
 C111(31367)-C110(31365)-C19 (31363)-C18 (31360)    NSTEP1=     0 NSTEP2=     0
R1 = -10.000 R2 =   0.000 R3 =   0.000 R4 =  10.000 RK2 =  50.000 RK3 =   50.000
 Rcurr:   -1.079  Rcurr-(R2+R3)/2:    1.079  MIN(Rcurr-R2,Rcurr-R3):    1.079
******
 C1  (31441)-C3  (31446)-C2  (31444)-O21 (31473)    NSTEP1=     0 NSTEP2=     0
R1 = 107.500 R2 = 117.500 R3 = 122.500 R4 = 132.500 RK2 =  50.000 RK3 =   50.000
 Rcurr:  121.056  Rcurr-(R2+R3)/2:    1.056  MIN(Rcurr-R2,Rcurr-R3):    0.000
******
 C111(31501)-C110(31499)-C19 (31497)-C18 (31494)    NSTEP1=     0 NSTEP2=     0
R1 = -10.000 R2 =   0.000 R3 =   0.000 R4 =  10.000 RK2 =  50.000 RK3 =   50.000
 Rcurr:    3.844  Rcurr-(R2+R3)/2:    3.844  MIN(Rcurr-R2,Rcurr-R3):    3.844
******
 C1  (31575)-C3  (31580)-C2  (31578)-O21 (31607)    NSTEP1=     0 NSTEP2=     0
R1 = 107.500 R2 = 117.500 R3 = 122.500 R4 = 132.500 RK2 =  50.000 RK3 =   50.000
 Rcurr:  116.649  Rcurr-(R2+R3)/2:    3.351  MIN(Rcurr-R2,Rcurr-R3):    0.851
******
 C111(31635)-C110(31633)-C19 (31631)-C18 (31628)    NSTEP1=     0 NSTEP2=     0
R1 = -10.000 R2 =   0.000 R3 =   0.000 R4 =  10.000 RK2 =  50.000 RK3 =   50.000
 Rcurr:    3.800  Rcurr-(R2+R3)/2:    3.800  MIN(Rcurr-R2,Rcurr-R3):    3.800
******
 C1  (31709)-C3  (31714)-C2  (31712)-O21 (31741)    NSTEP1=     0 NSTEP2=     0
R1 = 107.500 R2 = 117.500 R3 = 122.500 R4 = 132.500 RK2 =  50.000 RK3 =   50.000
 Rcurr:  121.013  Rcurr-(R2+R3)/2:    1.013  MIN(Rcurr-R2,Rcurr-R3):    0.000
******
 C111(31769)-C110(31767)-C19 (31765)-C18 (31762)    NSTEP1=     0 NSTEP2=     0
R1 = -10.000 R2 =   0.000 R3 =   0.000 R4 =  10.000 RK2 =  50.000 RK3 =   50.000
 Rcurr:    2.454  Rcurr-(R2+R3)/2:    2.454  MIN(Rcurr-R2,Rcurr-R3):    2.454
******
 C1  (31843)-C3  (31848)-C2  (31846)-O21 (31875)    NSTEP1=     0 NSTEP2=     0
R1 = 107.500 R2 = 117.500 R3 = 122.500 R4 = 132.500 RK2 =  50.000 RK3 =   50.000
 Rcurr:  126.094  Rcurr-(R2+R3)/2:    6.094  MIN(Rcurr-R2,Rcurr-R3):    3.594
******
 C111(31903)-C110(31901)-C19 (31899)-C18 (31896)    NSTEP1=     0 NSTEP2=     0
R1 = -10.000 R2 =   0.000 R3 =   0.000 R4 =  10.000 RK2 =  50.000 RK3 =   50.000
 Rcurr:    3.837  Rcurr-(R2+R3)/2:    3.837  MIN(Rcurr-R2,Rcurr-R3):    3.837
******
 C1  (31977)-C3  (31982)-C2  (31980)-O21 (32009)    NSTEP1=     0 NSTEP2=     0
R1 = 107.500 R2 = 117.500 R3 = 122.500 R4 = 132.500 RK2 =  50.000 RK3 =   50.000
 Rcurr:  117.941  Rcurr-(R2+R3)/2:    2.059  MIN(Rcurr-R2,Rcurr-R3):    0.000
******
 C111(32037)-C110(32035)-C19 (32033)-C18 (32030)    NSTEP1=     0 NSTEP2=     0
R1 = -10.000 R2 =   0.000 R3 =   0.000 R4 =  10.000 RK2 =  50.000 RK3 =   50.000
 Rcurr:    1.641  Rcurr-(R2+R3)/2:    1.641  MIN(Rcurr-R2,Rcurr-R3):    1.641
******
 C1  (32111)-C3  (32116)-C2  (32114)-O21 (32143)    NSTEP1=     0 NSTEP2=     0
R1 = 107.500 R2 = 117.500 R3 = 122.500 R4 = 132.500 RK2 =  50.000 RK3 =   50.000
 Rcurr:  114.377  Rcurr-(R2+R3)/2:    5.623  MIN(Rcurr-R2,Rcurr-R3):    3.123
******
 C111(32171)-C110(32169)-C19 (32167)-C18 (32164)    NSTEP1=     0 NSTEP2=     0
R1 = -10.000 R2 =   0.000 R3 =   0.000 R4 =  10.000 RK2 =  50.000 RK3 =   50.000
 Rcurr:   -5.504  Rcurr-(R2+R3)/2:    5.504  MIN(Rcurr-R2,Rcurr-R3):    5.504
******
 C1  (32245)-C3  (32250)-C2  (32248)-O21 (32277)    NSTEP1=     0 NSTEP2=     0
R1 = 107.500 R2 = 117.500 R3 = 122.500 R4 = 132.500 RK2 =  50.000 RK3 =   50.000
 Rcurr:  119.988  Rcurr-(R2+R3)/2:    0.012  MIN(Rcurr-R2,Rcurr-R3):    0.000
******
 C111(32305)-C110(32303)-C19 (32301)-C18 (32298)    NSTEP1=     0 NSTEP2=     0
R1 = -10.000 R2 =   0.000 R3 =   0.000 R4 =  10.000 RK2 =  50.000 RK3 =   50.000
 Rcurr:   -2.686  Rcurr-(R2+R3)/2:    2.686  MIN(Rcurr-R2,Rcurr-R3):    2.686
******
 C1  (32379)-C3  (32384)-C2  (32382)-O21 (32411)    NSTEP1=     0 NSTEP2=     0
R1 = 107.500 R2 = 117.500 R3 = 122.500 R4 = 132.500 RK2 =  50.000 RK3 =   50.000
 Rcurr:  117.768  Rcurr-(R2+R3)/2:    2.232  MIN(Rcurr-R2,Rcurr-R3):    0.000
******
 C111(32439)-C110(32437)-C19 (32435)-C18 (32432)    NSTEP1=     0 NSTEP2=     0
R1 = -10.000 R2 =   0.000 R3 =   0.000 R4 =  10.000 RK2 =  50.000 RK3 =   50.000
 Rcurr:   -1.670  Rcurr-(R2+R3)/2:    1.670  MIN(Rcurr-R2,Rcurr-R3):    1.670
******
 C1  (32513)-C3  (32518)-C2  (32516)-O21 (32545)    NSTEP1=     0 NSTEP2=     0
R1 = 107.500 R2 = 117.500 R3 = 122.500 R4 = 132.500 RK2 =  50.000 RK3 =   50.000
 Rcurr:  117.407  Rcurr-(R2+R3)/2:    2.593  MIN(Rcurr-R2,Rcurr-R3):    0.093
******
 C111(32573)-C110(32571)-C19 (32569)-C18 (32566)    NSTEP1=     0 NSTEP2=     0
R1 = -10.000 R2 =   0.000 R3 =   0.000 R4 =  10.000 RK2 =  50.000 RK3 =   50.000
 Rcurr:    3.075  Rcurr-(R2+R3)/2:    3.075  MIN(Rcurr-R2,Rcurr-R3):    3.075
******
 C1  (32647)-C3  (32652)-C2  (32650)-O21 (32679)    NSTEP1=     0 NSTEP2=     0
R1 = 107.500 R2 = 117.500 R3 = 122.500 R4 = 132.500 RK2 =  50.000 RK3 =   50.000
 Rcurr:  117.398  Rcurr-(R2+R3)/2:    2.602  MIN(Rcurr-R2,Rcurr-R3):    0.102
******
 C111(32707)-C110(32705)-C19 (32703)-C18 (32700)    NSTEP1=     0 NSTEP2=     0
R1 = -10.000 R2 =   0.000 R3 =   0.000 R4 =  10.000 RK2 =  50.000 RK3 =   50.000
 Rcurr:    4.440  Rcurr-(R2+R3)/2:    4.440  MIN(Rcurr-R2,Rcurr-R3):    4.440
******
 C1  (32781)-C3  (32786)-C2  (32784)-O21 (32813)    NSTEP1=     0 NSTEP2=     0
R1 = 107.500 R2 = 117.500 R3 = 122.500 R4 = 132.500 RK2 =  50.000 RK3 =   50.000
 Rcurr:  117.506  Rcurr-(R2+R3)/2:    2.494  MIN(Rcurr-R2,Rcurr-R3):    0.000
******
 C111(32841)-C110(32839)-C19 (32837)-C18 (32834)    NSTEP1=     0 NSTEP2=     0
R1 = -10.000 R2 =   0.000 R3 =   0.000 R4 =  10.000 RK2 =  50.000 RK3 =   50.000
 Rcurr:   -2.745  Rcurr-(R2+R3)/2:    2.745  MIN(Rcurr-R2,Rcurr-R3):    2.745
******
 C1  (32915)-C3  (32920)-C2  (32918)-O21 (32947)    NSTEP1=     0 NSTEP2=     0
R1 = 107.500 R2 = 117.500 R3 = 122.500 R4 = 132.500 RK2 =  50.000 RK3 =   50.000
 Rcurr:  122.074  Rcurr-(R2+R3)/2:    2.074  MIN(Rcurr-R2,Rcurr-R3):    0.000
******
 C111(32975)-C110(32973)-C19 (32971)-C18 (32968)    NSTEP1=     0 NSTEP2=     0
R1 = -10.000 R2 =   0.000 R3 =   0.000 R4 =  10.000 RK2 =  50.000 RK3 =   50.000
 Rcurr:   -3.550  Rcurr-(R2+R3)/2:    3.550  MIN(Rcurr-R2,Rcurr-R3):    3.550
******
 C1  (33049)-C3  (33054)-C2  (33052)-O21 (33081)    NSTEP1=     0 NSTEP2=     0
R1 = 107.500 R2 = 117.500 R3 = 122.500 R4 = 132.500 RK2 =  50.000 RK3 =   50.000
 Rcurr:  116.607  Rcurr-(R2+R3)/2:    3.393  MIN(Rcurr-R2,Rcurr-R3):    0.893
******
 C111(33109)-C110(33107)-C19 (33105)-C18 (33102)    NSTEP1=     0 NSTEP2=     0
R1 = -10.000 R2 =   0.000 R3 =   0.000 R4 =  10.000 RK2 =  50.000 RK3 =   50.000
 Rcurr:   -2.798  Rcurr-(R2+R3)/2:    2.798  MIN(Rcurr-R2,Rcurr-R3):    2.798
******
 C1  (33183)-C3  (33188)-C2  (33186)-O21 (33215)    NSTEP1=     0 NSTEP2=     0
R1 = 107.500 R2 = 117.500 R3 = 122.500 R4 = 132.500 RK2 =  50.000 RK3 =   50.000
 Rcurr:  123.370  Rcurr-(R2+R3)/2:    3.370  MIN(Rcurr-R2,Rcurr-R3):    0.870
******
 C111(33243)-C110(33241)-C19 (33239)-C18 (33236)    NSTEP1=     0 NSTEP2=     0
R1 = -10.000 R2 =   0.000 R3 =   0.000 R4 =  10.000 RK2 =  50.000 RK3 =   50.000
 Rcurr:    4.263  Rcurr-(R2+R3)/2:    4.263  MIN(Rcurr-R2,Rcurr-R3):    4.263
******
 C1  (33317)-C3  (33322)-C2  (33320)-O21 (33349)    NSTEP1=     0 NSTEP2=     0
R1 = 107.500 R2 = 117.500 R3 = 122.500 R4 = 132.500 RK2 =  50.000 RK3 =   50.000
 Rcurr:  122.488  Rcurr-(R2+R3)/2:    2.488  MIN(Rcurr-R2,Rcurr-R3):    0.000
******
 C111(33377)-C110(33375)-C19 (33373)-C18 (33370)    NSTEP1=     0 NSTEP2=     0
R1 = -10.000 R2 =   0.000 R3 =   0.000 R4 =  10.000 RK2 =  50.000 RK3 =   50.000
 Rcurr:    1.789  Rcurr-(R2+R3)/2:    1.789  MIN(Rcurr-R2,Rcurr-R3):    1.789
******
 C1  (33451)-C3  (33456)-C2  (33454)-O21 (33483)    NSTEP1=     0 NSTEP2=     0
R1 = 107.500 R2 = 117.500 R3 = 122.500 R4 = 132.500 RK2 =  50.000 RK3 =   50.000
 Rcurr:  119.373  Rcurr-(R2+R3)/2:    0.627  MIN(Rcurr-R2,Rcurr-R3):    0.000
******
 C111(33511)-C110(33509)-C19 (33507)-C18 (33504)    NSTEP1=     0 NSTEP2=     0
R1 = -10.000 R2 =   0.000 R3 =   0.000 R4 =  10.000 RK2 =  50.000 RK3 =   50.000
 Rcurr:   -1.583  Rcurr-(R2+R3)/2:    1.583  MIN(Rcurr-R2,Rcurr-R3):    1.583
******
 C1  (33585)-C3  (33590)-C2  (33588)-O21 (33617)    NSTEP1=     0 NSTEP2=     0
R1 = 107.500 R2 = 117.500 R3 = 122.500 R4 = 132.500 RK2 =  50.000 RK3 =   50.000
 Rcurr:  122.685  Rcurr-(R2+R3)/2:    2.685  MIN(Rcurr-R2,Rcurr-R3):    0.185
******
 C111(33645)-C110(33643)-C19 (33641)-C18 (33638)    NSTEP1=     0 NSTEP2=     0
R1 = -10.000 R2 =   0.000 R3 =   0.000 R4 =  10.000 RK2 =  50.000 RK3 =   50.000
 Rcurr:    1.333  Rcurr-(R2+R3)/2:    1.333  MIN(Rcurr-R2,Rcurr-R3):    1.333
******
 C1  (33719)-C3  (33724)-C2  (33722)-O21 (33751)    NSTEP1=     0 NSTEP2=     0
R1 = 107.500 R2 = 117.500 R3 = 122.500 R4 = 132.500 RK2 =  50.000 RK3 =   50.000
 Rcurr:  124.027  Rcurr-(R2+R3)/2:    4.027  MIN(Rcurr-R2,Rcurr-R3):    1.527
******
 C111(33779)-C110(33777)-C19 (33775)-C18 (33772)    NSTEP1=     0 NSTEP2=     0
R1 = -10.000 R2 =   0.000 R3 =   0.000 R4 =  10.000 RK2 =  50.000 RK3 =   50.000
 Rcurr:    0.353  Rcurr-(R2+R3)/2:    0.353  MIN(Rcurr-R2,Rcurr-R3):    0.353
******
 C1  (33853)-C3  (33858)-C2  (33856)-O21 (33885)    NSTEP1=     0 NSTEP2=     0
R1 = 107.500 R2 = 117.500 R3 = 122.500 R4 = 132.500 RK2 =  50.000 RK3 =   50.000
 Rcurr:  120.918  Rcurr-(R2+R3)/2:    0.918  MIN(Rcurr-R2,Rcurr-R3):    0.000
******
 C111(33913)-C110(33911)-C19 (33909)-C18 (33906)    NSTEP1=     0 NSTEP2=     0
R1 = -10.000 R2 =   0.000 R3 =   0.000 R4 =  10.000 RK2 =  50.000 RK3 =   50.000
 Rcurr:    3.628  Rcurr-(R2+R3)/2:    3.628  MIN(Rcurr-R2,Rcurr-R3):    3.628
******
 C1  (33987)-C3  (33992)-C2  (33990)-O21 (34019)    NSTEP1=     0 NSTEP2=     0
R1 = 107.500 R2 = 117.500 R3 = 122.500 R4 = 132.500 RK2 =  50.000 RK3 =   50.000
 Rcurr:  120.418  Rcurr-(R2+R3)/2:    0.418  MIN(Rcurr-R2,Rcurr-R3):    0.000
******
 C111(34047)-C110(34045)-C19 (34043)-C18 (34040)    NSTEP1=     0 NSTEP2=     0
R1 = -10.000 R2 =   0.000 R3 =   0.000 R4 =  10.000 RK2 =  50.000 RK3 =   50.000
 Rcurr:   -5.608  Rcurr-(R2+R3)/2:    5.608  MIN(Rcurr-R2,Rcurr-R3):    5.608
******
 C1  (34121)-C3  (34126)-C2  (34124)-O21 (34153)    NSTEP1=     0 NSTEP2=     0
R1 = 107.500 R2 = 117.500 R3 = 122.500 R4 = 132.500 RK2 =  50.000 RK3 =   50.000
 Rcurr:  118.422  Rcurr-(R2+R3)/2:    1.578  MIN(Rcurr-R2,Rcurr-R3):    0.000
******
 C111(34181)-C110(34179)-C19 (34177)-C18 (34174)    NSTEP1=     0 NSTEP2=     0
R1 = -10.000 R2 =   0.000 R3 =   0.000 R4 =  10.000 RK2 =  50.000 RK3 =   50.000
 Rcurr:    3.934  Rcurr-(R2+R3)/2:    3.934  MIN(Rcurr-R2,Rcurr-R3):    3.934
******
 C1  (34255)-C3  (34260)-C2  (34258)-O21 (34287)    NSTEP1=     0 NSTEP2=     0
R1 = 107.500 R2 = 117.500 R3 = 122.500 R4 = 132.500 RK2 =  50.000 RK3 =   50.000
 Rcurr:  115.628  Rcurr-(R2+R3)/2:    4.372  MIN(Rcurr-R2,Rcurr-R3):    1.872
******
 C111(34315)-C110(34313)-C19 (34311)-C18 (34308)    NSTEP1=     0 NSTEP2=     0
R1 = -10.000 R2 =   0.000 R3 =   0.000 R4 =  10.000 RK2 =  50.000 RK3 =   50.000
 Rcurr:    0.118  Rcurr-(R2+R3)/2:    0.118  MIN(Rcurr-R2,Rcurr-R3):    0.118
******
 C1  (34389)-C3  (34394)-C2  (34392)-O21 (34421)    NSTEP1=     0 NSTEP2=     0
R1 = 107.500 R2 = 117.500 R3 = 122.500 R4 = 132.500 RK2 =  50.000 RK3 =   50.000
 Rcurr:  121.790  Rcurr-(R2+R3)/2:    1.790  MIN(Rcurr-R2,Rcurr-R3):    0.000
******
 C111(34449)-C110(34447)-C19 (34445)-C18 (34442)    NSTEP1=     0 NSTEP2=     0
R1 = -10.000 R2 =   0.000 R3 =   0.000 R4 =  10.000 RK2 =  50.000 RK3 =   50.000
 Rcurr:   -3.397  Rcurr-(R2+R3)/2:    3.397  MIN(Rcurr-R2,Rcurr-R3):    3.397
******
 C1  (34523)-C3  (34528)-C2  (34526)-O21 (34555)    NSTEP1=     0 NSTEP2=     0
R1 = 107.500 R2 = 117.500 R3 = 122.500 R4 = 132.500 RK2 =  50.000 RK3 =   50.000
 Rcurr:  124.456  Rcurr-(R2+R3)/2:    4.456  MIN(Rcurr-R2,Rcurr-R3):    1.956
******
 C111(34583)-C110(34581)-C19 (34579)-C18 (34576)    NSTEP1=     0 NSTEP2=     0
R1 = -10.000 R2 =   0.000 R3 =   0.000 R4 =  10.000 RK2 =  50.000 RK3 =   50.000
 Rcurr:   -3.412  Rcurr-(R2+R3)/2:    3.412  MIN(Rcurr-R2,Rcurr-R3):    3.412
******
 C1  (34657)-C3  (34662)-C2  (34660)-O21 (34689)    NSTEP1=     0 NSTEP2=     0
R1 = 107.500 R2 = 117.500 R3 = 122.500 R4 = 132.500 RK2 =  50.000 RK3 =   50.000
 Rcurr:  118.690  Rcurr-(R2+R3)/2:    1.310  MIN(Rcurr-R2,Rcurr-R3):    0.000
******
 C111(34717)-C110(34715)-C19 (34713)-C18 (34710)    NSTEP1=     0 NSTEP2=     0
R1 = -10.000 R2 =   0.000 R3 =   0.000 R4 =  10.000 RK2 =  50.000 RK3 =   50.000
 Rcurr:    0.836  Rcurr-(R2+R3)/2:    0.836  MIN(Rcurr-R2,Rcurr-R3):    0.836
******
 C1  (34791)-C3  (34796)-C2  (34794)-O21 (34823)    NSTEP1=     0 NSTEP2=     0
R1 = 107.500 R2 = 117.500 R3 = 122.500 R4 = 132.500 RK2 =  50.000 RK3 =   50.000
 Rcurr:  117.331  Rcurr-(R2+R3)/2:    2.669  MIN(Rcurr-R2,Rcurr-R3):    0.169
******
 C111(34851)-C110(34849)-C19 (34847)-C18 (34844)    NSTEP1=     0 NSTEP2=     0
R1 = -10.000 R2 =   0.000 R3 =   0.000 R4 =  10.000 RK2 =  50.000 RK3 =   50.000
 Rcurr:   -0.973  Rcurr-(R2+R3)/2:    0.973  MIN(Rcurr-R2,Rcurr-R3):    0.973
******
 C1  (34925)-C3  (34930)-C2  (34928)-O21 (34957)    NSTEP1=     0 NSTEP2=     0
R1 = 107.500 R2 = 117.500 R3 = 122.500 R4 = 132.500 RK2 =  50.000 RK3 =   50.000
 Rcurr:  120.488  Rcurr-(R2+R3)/2:    0.488  MIN(Rcurr-R2,Rcurr-R3):    0.000
******
 C111(34985)-C110(34983)-C19 (34981)-C18 (34978)    NSTEP1=     0 NSTEP2=     0
R1 = -10.000 R2 =   0.000 R3 =   0.000 R4 =  10.000 RK2 =  50.000 RK3 =   50.000
 Rcurr:   -3.288  Rcurr-(R2+R3)/2:    3.288  MIN(Rcurr-R2,Rcurr-R3):    3.288
******
 C1  (35059)-C3  (35064)-C2  (35062)-O21 (35091)    NSTEP1=     0 NSTEP2=     0
R1 = 107.500 R2 = 117.500 R3 = 122.500 R4 = 132.500 RK2 =  50.000 RK3 =   50.000
 Rcurr:  124.370  Rcurr-(R2+R3)/2:    4.370  MIN(Rcurr-R2,Rcurr-R3):    1.870
******
 C111(35119)-C110(35117)-C19 (35115)-C18 (35112)    NSTEP1=     0 NSTEP2=     0
R1 = -10.000 R2 =   0.000 R3 =   0.000 R4 =  10.000 RK2 =  50.000 RK3 =   50.000
 Rcurr:    2.675  Rcurr-(R2+R3)/2:    2.675  MIN(Rcurr-R2,Rcurr-R3):    2.675
******
 C1  (35193)-C3  (35198)-C2  (35196)-O21 (35225)    NSTEP1=     0 NSTEP2=     0
R1 = 107.500 R2 = 117.500 R3 = 122.500 R4 = 132.500 RK2 =  50.000 RK3 =   50.000
 Rcurr:  119.626  Rcurr-(R2+R3)/2:    0.374  MIN(Rcurr-R2,Rcurr-R3):    0.000
******
 C111(35253)-C110(35251)-C19 (35249)-C18 (35246)    NSTEP1=     0 NSTEP2=     0
R1 = -10.000 R2 =   0.000 R3 =   0.000 R4 =  10.000 RK2 =  50.000 RK3 =   50.000
 Rcurr:   -6.342  Rcurr-(R2+R3)/2:    6.342  MIN(Rcurr-R2,Rcurr-R3):    6.342
******
 C1  (35327)-C3  (35332)-C2  (35330)-O21 (35359)    NSTEP1=     0 NSTEP2=     0
R1 = 107.500 R2 = 117.500 R3 = 122.500 R4 = 132.500 RK2 =  50.000 RK3 =   50.000
 Rcurr:  128.883  Rcurr-(R2+R3)/2:    8.883  MIN(Rcurr-R2,Rcurr-R3):    6.383
******
 C111(35387)-C110(35385)-C19 (35383)-C18 (35380)    NSTEP1=     0 NSTEP2=     0
R1 = -10.000 R2 =   0.000 R3 =   0.000 R4 =  10.000 RK2 =  50.000 RK3 =   50.000
 Rcurr:   -2.921  Rcurr-(R2+R3)/2:    2.921  MIN(Rcurr-R2,Rcurr-R3):    2.921
******
 C1  (35461)-C3  (35466)-C2  (35464)-O21 (35493)    NSTEP1=     0 NSTEP2=     0
R1 = 107.500 R2 = 117.500 R3 = 122.500 R4 = 132.500 RK2 =  50.000 RK3 =   50.000
 Rcurr:  117.657  Rcurr-(R2+R3)/2:    2.343  MIN(Rcurr-R2,Rcurr-R3):    0.000
******
 C111(35521)-C110(35519)-C19 (35517)-C18 (35514)    NSTEP1=     0 NSTEP2=     0
R1 = -10.000 R2 =   0.000 R3 =   0.000 R4 =  10.000 RK2 =  50.000 RK3 =   50.000
 Rcurr:    3.113  Rcurr-(R2+R3)/2:    3.113  MIN(Rcurr-R2,Rcurr-R3):    3.113
******
 C1  (35595)-C3  (35600)-C2  (35598)-O21 (35627)    NSTEP1=     0 NSTEP2=     0
R1 = 107.500 R2 = 117.500 R3 = 122.500 R4 = 132.500 RK2 =  50.000 RK3 =   50.000
 Rcurr:  116.657  Rcurr-(R2+R3)/2:    3.343  MIN(Rcurr-R2,Rcurr-R3):    0.843
******
 C111(35655)-C110(35653)-C19 (35651)-C18 (35648)    NSTEP1=     0 NSTEP2=     0
R1 = -10.000 R2 =   0.000 R3 =   0.000 R4 =  10.000 RK2 =  50.000 RK3 =   50.000
 Rcurr:   -2.970  Rcurr-(R2+R3)/2:    2.970  MIN(Rcurr-R2,Rcurr-R3):    2.970
******
 C1  (35729)-C3  (35734)-C2  (35732)-O21 (35761)    NSTEP1=     0 NSTEP2=     0
R1 = 107.500 R2 = 117.500 R3 = 122.500 R4 = 132.500 RK2 =  50.000 RK3 =   50.000
 Rcurr:  119.236  Rcurr-(R2+R3)/2:    0.764  MIN(Rcurr-R2,Rcurr-R3):    0.000
******
 C111(35789)-C110(35787)-C19 (35785)-C18 (35782)    NSTEP1=     0 NSTEP2=     0
R1 = -10.000 R2 =   0.000 R3 =   0.000 R4 =  10.000 RK2 =  50.000 RK3 =   50.000
 Rcurr:   -0.313  Rcurr-(R2+R3)/2:    0.313  MIN(Rcurr-R2,Rcurr-R3):    0.313
******
 C1  (35863)-C3  (35868)-C2  (35866)-O21 (35895)    NSTEP1=     0 NSTEP2=     0
R1 = 107.500 R2 = 117.500 R3 = 122.500 R4 = 132.500 RK2 =  50.000 RK3 =   50.000
 Rcurr:  121.558  Rcurr-(R2+R3)/2:    1.558  MIN(Rcurr-R2,Rcurr-R3):    0.000
******
 C111(35923)-C110(35921)-C19 (35919)-C18 (35916)    NSTEP1=     0 NSTEP2=     0
R1 = -10.000 R2 =   0.000 R3 =   0.000 R4 =  10.000 RK2 =  50.000 RK3 =   50.000
 Rcurr:    0.589  Rcurr-(R2+R3)/2:    0.589  MIN(Rcurr-R2,Rcurr-R3):    0.589
******
 C1  (35997)-C3  (36002)-C2  (36000)-O21 (36029)    NSTEP1=     0 NSTEP2=     0
R1 = 107.500 R2 = 117.500 R3 = 122.500 R4 = 132.500 RK2 =  50.000 RK3 =   50.000
 Rcurr:  122.351  Rcurr-(R2+R3)/2:    2.351  MIN(Rcurr-R2,Rcurr-R3):    0.000
******
 C111(36057)-C110(36055)-C19 (36053)-C18 (36050)    NSTEP1=     0 NSTEP2=     0
R1 = -10.000 R2 =   0.000 R3 =   0.000 R4 =  10.000 RK2 =  50.000 RK3 =   50.000
 Rcurr:    1.565  Rcurr-(R2+R3)/2:    1.565  MIN(Rcurr-R2,Rcurr-R3):    1.565
******
 C1  (36131)-C3  (36136)-C2  (36134)-O21 (36163)    NSTEP1=     0 NSTEP2=     0
R1 = 107.500 R2 = 117.500 R3 = 122.500 R4 = 132.500 RK2 =  50.000 RK3 =   50.000
 Rcurr:  116.098  Rcurr-(R2+R3)/2:    3.902  MIN(Rcurr-R2,Rcurr-R3):    1.402
******
 C111(36191)-C110(36189)-C19 (36187)-C18 (36184)    NSTEP1=     0 NSTEP2=     0
R1 = -10.000 R2 =   0.000 R3 =   0.000 R4 =  10.000 RK2 =  50.000 RK3 =   50.000
 Rcurr:    2.629  Rcurr-(R2+R3)/2:    2.629  MIN(Rcurr-R2,Rcurr-R3):    2.629
******
 C1  (36265)-C3  (36270)-C2  (36268)-O21 (36297)    NSTEP1=     0 NSTEP2=     0
R1 = 107.500 R2 = 117.500 R3 = 122.500 R4 = 132.500 RK2 =  50.000 RK3 =   50.000
 Rcurr:  121.769  Rcurr-(R2+R3)/2:    1.769  MIN(Rcurr-R2,Rcurr-R3):    0.000
******
 C111(36325)-C110(36323)-C19 (36321)-C18 (36318)    NSTEP1=     0 NSTEP2=     0
R1 = -10.000 R2 =   0.000 R3 =   0.000 R4 =  10.000 RK2 =  50.000 RK3 =   50.000
 Rcurr:   -8.859  Rcurr-(R2+R3)/2:    8.859  MIN(Rcurr-R2,Rcurr-R3):    8.859
******
 C1  (36399)-C3  (36404)-C2  (36402)-O21 (36431)    NSTEP1=     0 NSTEP2=     0
R1 = 107.500 R2 = 117.500 R3 = 122.500 R4 = 132.500 RK2 =  50.000 RK3 =   50.000
 Rcurr:  120.615  Rcurr-(R2+R3)/2:    0.615  MIN(Rcurr-R2,Rcurr-R3):    0.000
******
 C111(36459)-C110(36457)-C19 (36455)-C18 (36452)    NSTEP1=     0 NSTEP2=     0
R1 = -10.000 R2 =   0.000 R3 =   0.000 R4 =  10.000 RK2 =  50.000 RK3 =   50.000
 Rcurr:   -2.124  Rcurr-(R2+R3)/2:    2.124  MIN(Rcurr-R2,Rcurr-R3):    2.124
******
 C1  (36533)-C3  (36538)-C2  (36536)-O21 (36565)    NSTEP1=     0 NSTEP2=     0
R1 = 107.500 R2 = 117.500 R3 = 122.500 R4 = 132.500 RK2 =  50.000 RK3 =   50.000
 Rcurr:  114.167  Rcurr-(R2+R3)/2:    5.833  MIN(Rcurr-R2,Rcurr-R3):    3.333
******
 C111(36593)-C110(36591)-C19 (36589)-C18 (36586)    NSTEP1=     0 NSTEP2=     0
R1 = -10.000 R2 =   0.000 R3 =   0.000 R4 =  10.000 RK2 =  50.000 RK3 =   50.000
 Rcurr:   -1.718  Rcurr-(R2+R3)/2:    1.718  MIN(Rcurr-R2,Rcurr-R3):    1.718
******
 C1  (36667)-C3  (36672)-C2  (36670)-O21 (36699)    NSTEP1=     0 NSTEP2=     0
R1 = 107.500 R2 = 117.500 R3 = 122.500 R4 = 132.500 RK2 =  50.000 RK3 =   50.000
 Rcurr:  116.605  Rcurr-(R2+R3)/2:    3.395  MIN(Rcurr-R2,Rcurr-R3):    0.895
******
 C111(36727)-C110(36725)-C19 (36723)-C18 (36720)    NSTEP1=     0 NSTEP2=     0
R1 = -10.000 R2 =   0.000 R3 =   0.000 R4 =  10.000 RK2 =  50.000 RK3 =   50.000
 Rcurr:    2.956  Rcurr-(R2+R3)/2:    2.956  MIN(Rcurr-R2,Rcurr-R3):    2.956
******
 C1  (36801)-C3  (36806)-C2  (36804)-O21 (36833)    NSTEP1=     0 NSTEP2=     0
R1 = 107.500 R2 = 117.500 R3 = 122.500 R4 = 132.500 RK2 =  50.000 RK3 =   50.000
 Rcurr:  116.078  Rcurr-(R2+R3)/2:    3.922  MIN(Rcurr-R2,Rcurr-R3):    1.422
******
 C111(36861)-C110(36859)-C19 (36857)-C18 (36854)    NSTEP1=     0 NSTEP2=     0
R1 = -10.000 R2 =   0.000 R3 =   0.000 R4 =  10.000 RK2 =  50.000 RK3 =   50.000
 Rcurr:    0.276  Rcurr-(R2+R3)/2:    0.276  MIN(Rcurr-R2,Rcurr-R3):    0.276
******
 C1  (36935)-C3  (36940)-C2  (36938)-O21 (36967)    NSTEP1=     0 NSTEP2=     0
R1 = 107.500 R2 = 117.500 R3 = 122.500 R4 = 132.500 RK2 =  50.000 RK3 =   50.000
 Rcurr:  123.482  Rcurr-(R2+R3)/2:    3.482  MIN(Rcurr-R2,Rcurr-R3):    0.982
******
 C111(36995)-C110(36993)-C19 (36991)-C18 (36988)    NSTEP1=     0 NSTEP2=     0
R1 = -10.000 R2 =   0.000 R3 =   0.000 R4 =  10.000 RK2 =  50.000 RK3 =   50.000
 Rcurr:    3.932  Rcurr-(R2+R3)/2:    3.932  MIN(Rcurr-R2,Rcurr-R3):    3.932
******
 C1  (37069)-C3  (37074)-C2  (37072)-O21 (37101)    NSTEP1=     0 NSTEP2=     0
R1 = 107.500 R2 = 117.500 R3 = 122.500 R4 = 132.500 RK2 =  50.000 RK3 =   50.000
 Rcurr:  121.842  Rcurr-(R2+R3)/2:    1.842  MIN(Rcurr-R2,Rcurr-R3):    0.000
******
 C111(37129)-C110(37127)-C19 (37125)-C18 (37122)    NSTEP1=     0 NSTEP2=     0
R1 = -10.000 R2 =   0.000 R3 =   0.000 R4 =  10.000 RK2 =  50.000 RK3 =   50.000
 Rcurr:   -2.551  Rcurr-(R2+R3)/2:    2.551  MIN(Rcurr-R2,Rcurr-R3):    2.551
******
 C1  (37203)-C3  (37208)-C2  (37206)-O21 (37235)    NSTEP1=     0 NSTEP2=     0
R1 = 107.500 R2 = 117.500 R3 = 122.500 R4 = 132.500 RK2 =  50.000 RK3 =   50.000
 Rcurr:  118.391  Rcurr-(R2+R3)/2:    1.609  MIN(Rcurr-R2,Rcurr-R3):    0.000
******
 C111(37263)-C110(37261)-C19 (37259)-C18 (37256)    NSTEP1=     0 NSTEP2=     0
R1 = -10.000 R2 =   0.000 R3 =   0.000 R4 =  10.000 RK2 =  50.000 RK3 =   50.000
 Rcurr:   -1.360  Rcurr-(R2+R3)/2:    1.360  MIN(Rcurr-R2,Rcurr-R3):    1.360
******
 C1  (37337)-C3  (37342)-C2  (37340)-O21 (37369)    NSTEP1=     0 NSTEP2=     0
R1 = 107.500 R2 = 117.500 R3 = 122.500 R4 = 132.500 RK2 =  50.000 RK3 =   50.000
 Rcurr:  121.756  Rcurr-(R2+R3)/2:    1.756  MIN(Rcurr-R2,Rcurr-R3):    0.000
******
 C111(37397)-C110(37395)-C19 (37393)-C18 (37390)    NSTEP1=     0 NSTEP2=     0
R1 = -10.000 R2 =   0.000 R3 =   0.000 R4 =  10.000 RK2 =  50.000 RK3 =   50.000
 Rcurr:   -4.631  Rcurr-(R2+R3)/2:    4.631  MIN(Rcurr-R2,Rcurr-R3):    4.631
******
 C1  (37471)-C3  (37476)-C2  (37474)-O21 (37503)    NSTEP1=     0 NSTEP2=     0
R1 = 107.500 R2 = 117.500 R3 = 122.500 R4 = 132.500 RK2 =  50.000 RK3 =   50.000
 Rcurr:  122.125  Rcurr-(R2+R3)/2:    2.125  MIN(Rcurr-R2,Rcurr-R3):    0.000
******
 C111(37531)-C110(37529)-C19 (37527)-C18 (37524)    NSTEP1=     0 NSTEP2=     0
R1 = -10.000 R2 =   0.000 R3 =   0.000 R4 =  10.000 RK2 =  50.000 RK3 =   50.000
 Rcurr:    1.132  Rcurr-(R2+R3)/2:    1.132  MIN(Rcurr-R2,Rcurr-R3):    1.132
******
 C1  (37605)-C3  (37610)-C2  (37608)-O21 (37637)    NSTEP1=     0 NSTEP2=     0
R1 = 107.500 R2 = 117.500 R3 = 122.500 R4 = 132.500 RK2 =  50.000 RK3 =   50.000
 Rcurr:  125.340  Rcurr-(R2+R3)/2:    5.340  MIN(Rcurr-R2,Rcurr-R3):    2.840
******
 C111(37665)-C110(37663)-C19 (37661)-C18 (37658)    NSTEP1=     0 NSTEP2=     0
R1 = -10.000 R2 =   0.000 R3 =   0.000 R4 =  10.000 RK2 =  50.000 RK3 =   50.000
 Rcurr:   -6.035  Rcurr-(R2+R3)/2:    6.035  MIN(Rcurr-R2,Rcurr-R3):    6.035
******
 C1  (37739)-C3  (37744)-C2  (37742)-O21 (37771)    NSTEP1=     0 NSTEP2=     0
R1 = 107.500 R2 = 117.500 R3 = 122.500 R4 = 132.500 RK2 =  50.000 RK3 =   50.000
 Rcurr:  116.206  Rcurr-(R2+R3)/2:    3.794  MIN(Rcurr-R2,Rcurr-R3):    1.294
******
 C111(37799)-C110(37797)-C19 (37795)-C18 (37792)    NSTEP1=     0 NSTEP2=     0
R1 = -10.000 R2 =   0.000 R3 =   0.000 R4 =  10.000 RK2 =  50.000 RK3 =   50.000
 Rcurr:   -9.803  Rcurr-(R2+R3)/2:    9.803  MIN(Rcurr-R2,Rcurr-R3):    9.803
******
 C1  (37873)-C3  (37878)-C2  (37876)-O21 (37905)    NSTEP1=     0 NSTEP2=     0
R1 = 107.500 R2 = 117.500 R3 = 122.500 R4 = 132.500 RK2 =  50.000 RK3 =   50.000
 Rcurr:  117.388  Rcurr-(R2+R3)/2:    2.612  MIN(Rcurr-R2,Rcurr-R3):    0.112
******
 C111(37933)-C110(37931)-C19 (37929)-C18 (37926)    NSTEP1=     0 NSTEP2=     0
R1 = -10.000 R2 =   0.000 R3 =   0.000 R4 =  10.000 RK2 =  50.000 RK3 =   50.000
 Rcurr:    1.475  Rcurr-(R2+R3)/2:    1.475  MIN(Rcurr-R2,Rcurr-R3):    1.475
******
 C1  (38007)-C3  (38012)-C2  (38010)-O21 (38039)    NSTEP1=     0 NSTEP2=     0
R1 = 107.500 R2 = 117.500 R3 = 122.500 R4 = 132.500 RK2 =  50.000 RK3 =   50.000
 Rcurr:  117.733  Rcurr-(R2+R3)/2:    2.267  MIN(Rcurr-R2,Rcurr-R3):    0.000
******
 C111(38067)-C110(38065)-C19 (38063)-C18 (38060)    NSTEP1=     0 NSTEP2=     0
R1 = -10.000 R2 =   0.000 R3 =   0.000 R4 =  10.000 RK2 =  50.000 RK3 =   50.000
 Rcurr:   -6.901  Rcurr-(R2+R3)/2:    6.901  MIN(Rcurr-R2,Rcurr-R3):    6.901
******
 C1  (38141)-C3  (38146)-C2  (38144)-O21 (38173)    NSTEP1=     0 NSTEP2=     0
R1 = 107.500 R2 = 117.500 R3 = 122.500 R4 = 132.500 RK2 =  50.000 RK3 =   50.000
 Rcurr:  122.616  Rcurr-(R2+R3)/2:    2.616  MIN(Rcurr-R2,Rcurr-R3):    0.116
******
 C111(38201)-C110(38199)-C19 (38197)-C18 (38194)    NSTEP1=     0 NSTEP2=     0
R1 = -10.000 R2 =   0.000 R3 =   0.000 R4 =  10.000 RK2 =  50.000 RK3 =   50.000
 Rcurr:    4.527  Rcurr-(R2+R3)/2:    4.527  MIN(Rcurr-R2,Rcurr-R3):    4.527
******
 C1  (38275)-C3  (38280)-C2  (38278)-O21 (38307)    NSTEP1=     0 NSTEP2=     0
R1 = 107.500 R2 = 117.500 R3 = 122.500 R4 = 132.500 RK2 =  50.000 RK3 =   50.000
 Rcurr:  116.925  Rcurr-(R2+R3)/2:    3.075  MIN(Rcurr-R2,Rcurr-R3):    0.575
******
 C111(38335)-C110(38333)-C19 (38331)-C18 (38328)    NSTEP1=     0 NSTEP2=     0
R1 = -10.000 R2 =   0.000 R3 =   0.000 R4 =  10.000 RK2 =  50.000 RK3 =   50.000
 Rcurr:   -1.219  Rcurr-(R2+R3)/2:    1.219  MIN(Rcurr-R2,Rcurr-R3):    1.219
******
 C1  (38409)-C3  (38414)-C2  (38412)-O21 (38441)    NSTEP1=     0 NSTEP2=     0
R1 = 107.500 R2 = 117.500 R3 = 122.500 R4 = 132.500 RK2 =  50.000 RK3 =   50.000
 Rcurr:  123.853  Rcurr-(R2+R3)/2:    3.853  MIN(Rcurr-R2,Rcurr-R3):    1.353
******
 C111(38469)-C110(38467)-C19 (38465)-C18 (38462)    NSTEP1=     0 NSTEP2=     0
R1 = -10.000 R2 =   0.000 R3 =   0.000 R4 =  10.000 RK2 =  50.000 RK3 =   50.000
 Rcurr:    6.881  Rcurr-(R2+R3)/2:    6.881  MIN(Rcurr-R2,Rcurr-R3):    6.881
******
 C1  (38543)-C3  (38548)-C2  (38546)-O21 (38575)    NSTEP1=     0 NSTEP2=     0
R1 = 107.500 R2 = 117.500 R3 = 122.500 R4 = 132.500 RK2 =  50.000 RK3 =   50.000
 Rcurr:  119.635  Rcurr-(R2+R3)/2:    0.365  MIN(Rcurr-R2,Rcurr-R3):    0.000
******
 C111(38603)-C110(38601)-C19 (38599)-C18 (38596)    NSTEP1=     0 NSTEP2=     0
R1 = -10.000 R2 =   0.000 R3 =   0.000 R4 =  10.000 RK2 =  50.000 RK3 =   50.000
 Rcurr:    0.016  Rcurr-(R2+R3)/2:    0.016  MIN(Rcurr-R2,Rcurr-R3):    0.016
******
 C1  (38677)-C3  (38682)-C2  (38680)-O21 (38709)    NSTEP1=     0 NSTEP2=     0
R1 = 107.500 R2 = 117.500 R3 = 122.500 R4 = 132.500 RK2 =  50.000 RK3 =   50.000
 Rcurr:  115.453  Rcurr-(R2+R3)/2:    4.547  MIN(Rcurr-R2,Rcurr-R3):    2.047
******
 C111(38737)-C110(38735)-C19 (38733)-C18 (38730)    NSTEP1=     0 NSTEP2=     0
R1 = -10.000 R2 =   0.000 R3 =   0.000 R4 =  10.000 RK2 =  50.000 RK3 =   50.000
 Rcurr:   -1.627  Rcurr-(R2+R3)/2:    1.627  MIN(Rcurr-R2,Rcurr-R3):    1.627
******
 C1  (38811)-C3  (38816)-C2  (38814)-O21 (38843)    NSTEP1=     0 NSTEP2=     0
R1 = 107.500 R2 = 117.500 R3 = 122.500 R4 = 132.500 RK2 =  50.000 RK3 =   50.000
 Rcurr:  113.203  Rcurr-(R2+R3)/2:    6.797  MIN(Rcurr-R2,Rcurr-R3):    4.297
******
 C111(38871)-C110(38869)-C19 (38867)-C18 (38864)    NSTEP1=     0 NSTEP2=     0
R1 = -10.000 R2 =   0.000 R3 =   0.000 R4 =  10.000 RK2 =  50.000 RK3 =   50.000
 Rcurr:    4.682  Rcurr-(R2+R3)/2:    4.682  MIN(Rcurr-R2,Rcurr-R3):    4.682
******
 C1  (38945)-C3  (38950)-C2  (38948)-O21 (38977)    NSTEP1=     0 NSTEP2=     0
R1 = 107.500 R2 = 117.500 R3 = 122.500 R4 = 132.500 RK2 =  50.000 RK3 =   50.000
 Rcurr:  122.753  Rcurr-(R2+R3)/2:    2.753  MIN(Rcurr-R2,Rcurr-R3):    0.253
******
 C111(39005)-C110(39003)-C19 (39001)-C18 (38998)    NSTEP1=     0 NSTEP2=     0
R1 = -10.000 R2 =   0.000 R3 =   0.000 R4 =  10.000 RK2 =  50.000 RK3 =   50.000
 Rcurr:   -0.260  Rcurr-(R2+R3)/2:    0.260  MIN(Rcurr-R2,Rcurr-R3):    0.260
******
 C1  (39079)-C3  (39084)-C2  (39082)-O21 (39111)    NSTEP1=     0 NSTEP2=     0
R1 = 107.500 R2 = 117.500 R3 = 122.500 R4 = 132.500 RK2 =  50.000 RK3 =   50.000
 Rcurr:  113.341  Rcurr-(R2+R3)/2:    6.659  MIN(Rcurr-R2,Rcurr-R3):    4.159
******
 C111(39139)-C110(39137)-C19 (39135)-C18 (39132)    NSTEP1=     0 NSTEP2=     0
R1 = -10.000 R2 =   0.000 R3 =   0.000 R4 =  10.000 RK2 =  50.000 RK3 =   50.000
 Rcurr:   -4.188  Rcurr-(R2+R3)/2:    4.188  MIN(Rcurr-R2,Rcurr-R3):    4.188
******
 C1  (39213)-C3  (39218)-C2  (39216)-O21 (39245)    NSTEP1=     0 NSTEP2=     0
R1 = 107.500 R2 = 117.500 R3 = 122.500 R4 = 132.500 RK2 =  50.000 RK3 =   50.000
 Rcurr:  116.158  Rcurr-(R2+R3)/2:    3.842  MIN(Rcurr-R2,Rcurr-R3):    1.342
******
 C111(39273)-C110(39271)-C19 (39269)-C18 (39266)    NSTEP1=     0 NSTEP2=     0
R1 = -10.000 R2 =   0.000 R3 =   0.000 R4 =  10.000 RK2 =  50.000 RK3 =   50.000
 Rcurr:    0.136  Rcurr-(R2+R3)/2:    0.136  MIN(Rcurr-R2,Rcurr-R3):    0.136
******
 C1  (39347)-C3  (39352)-C2  (39350)-O21 (39379)    NSTEP1=     0 NSTEP2=     0
R1 = 107.500 R2 = 117.500 R3 = 122.500 R4 = 132.500 RK2 =  50.000 RK3 =   50.000
 Rcurr:  119.707  Rcurr-(R2+R3)/2:    0.293  MIN(Rcurr-R2,Rcurr-R3):    0.000
******
 C111(39407)-C110(39405)-C19 (39403)-C18 (39400)    NSTEP1=     0 NSTEP2=     0
R1 = -10.000 R2 =   0.000 R3 =   0.000 R4 =  10.000 RK2 =  50.000 RK3 =   50.000
 Rcurr:    3.718  Rcurr-(R2+R3)/2:    3.718  MIN(Rcurr-R2,Rcurr-R3):    3.718
******
 C1  (39481)-C3  (39486)-C2  (39484)-O21 (39513)    NSTEP1=     0 NSTEP2=     0
R1 = 107.500 R2 = 117.500 R3 = 122.500 R4 = 132.500 RK2 =  50.000 RK3 =   50.000
 Rcurr:  115.118  Rcurr-(R2+R3)/2:    4.882  MIN(Rcurr-R2,Rcurr-R3):    2.382
******
 C111(39541)-C110(39539)-C19 (39537)-C18 (39534)    NSTEP1=     0 NSTEP2=     0
R1 = -10.000 R2 =   0.000 R3 =   0.000 R4 =  10.000 RK2 =  50.000 RK3 =   50.000
 Rcurr:    2.513  Rcurr-(R2+R3)/2:    2.513  MIN(Rcurr-R2,Rcurr-R3):    2.513
******
 C1  (39615)-C3  (39620)-C2  (39618)-O21 (39647)    NSTEP1=     0 NSTEP2=     0
R1 = 107.500 R2 = 117.500 R3 = 122.500 R4 = 132.500 RK2 =  50.000 RK3 =   50.000
 Rcurr:  126.400  Rcurr-(R2+R3)/2:    6.400  MIN(Rcurr-R2,Rcurr-R3):    3.900
******
 C111(39675)-C110(39673)-C19 (39671)-C18 (39668)    NSTEP1=     0 NSTEP2=     0
R1 = -10.000 R2 =   0.000 R3 =   0.000 R4 =  10.000 RK2 =  50.000 RK3 =   50.000
 Rcurr:    1.764  Rcurr-(R2+R3)/2:    1.764  MIN(Rcurr-R2,Rcurr-R3):    1.764
                       Number of restraints read =   520

                  Done reading weight changes/NMR restraints


 
 Number of triangulated 3-point waters found:    23679

     Sum of charges from parm topology file =  -0.00052359
     Forcing neutrality...

| Dynamic Memory, Types Used:
| Reals             4747010
| Integers          7081580

| Nonbonded Pairs Initial Allocation:    25279956

| GPU memory information (estimate):
| KB of GPU memory in use:    657624
| KB of CPU memory in use:    175296

--------------------------------------------------------------------------------
   4.  RESULTS
--------------------------------------------------------------------------------


 NSTEP =     1000   TIME(PS) =     377.000  TEMP(K) =   329.62  PRESS =   -26.6
 Etot   =   -206173.4592  EKtot   =     77875.7812  EPtot      =   -284049.2405
 BOND   =      5721.4563  ANGLE   =     21755.7466  DIHED      =     14971.8462
 1-4 NB =      5055.1452  1-4 EEL =    -73566.6922  VDWAALS    =     16414.9774
 EELEC  =   -277739.4205  EHBOND  =         0.0000  RESTRAINT  =      3337.7005
 EAMBER (non-restraint)  =   -287386.9410
 EKCMT  =     23751.4887  VIRIAL  =     24398.1687  VOLUME     =   1127401.6248
                                                    SURFTEN    =      -105.8301
                                                    Density    =         0.9749
 ------------------------------------------------------------------------------

 NMR restraints: Bond =    0.000   Angle =     0.000   Torsion =    82.097
===============================================================================

 NSTEP =     2000   TIME(PS) =     379.000  TEMP(K) =   315.58  PRESS =  -141.4
 Etot   =   -216390.8809  EKtot   =     74558.7500  EPtot      =   -290949.6309
 BOND   =      5607.0044  ANGLE   =     20875.3340  DIHED      =     14650.2329
 1-4 NB =      4993.8357  1-4 EEL =    -73618.4291  VDWAALS    =     16454.7063
 EELEC  =   -281138.2088  EHBOND  =         0.0000  RESTRAINT  =      1225.8937
 EAMBER (non-restraint)  =   -292175.5246
 EKCMT  =     22942.6632  VIRIAL  =     26339.9501  VOLUME     =   1112739.0471
                                                    SURFTEN    =        19.1847
                                                    Density    =         0.9878
 ------------------------------------------------------------------------------

 NMR restraints: Bond =    0.000   Angle =     0.000   Torsion =    86.989
===============================================================================

 NSTEP =     3000   TIME(PS) =     381.000  TEMP(K) =   313.31  PRESS =    -0.1
 Etot   =   -218868.4050  EKtot   =     74022.7188  EPtot      =   -292891.1237
 BOND   =      5642.5760  ANGLE   =     20813.4949  DIHED      =     14435.8010
 1-4 NB =      4960.3730  1-4 EEL =    -73627.2752  VDWAALS    =     16629.5855
 EELEC  =   -282772.2216  EHBOND  =         0.0000  RESTRAINT  =      1026.5426
 EAMBER (non-restraint)  =   -293917.6664
 EKCMT  =     22611.5267  VIRIAL  =     22614.9851  VOLUME     =   1102617.4241
                                                    SURFTEN    =        84.9192
                                                    Density    =         0.9968
 ------------------------------------------------------------------------------

 NMR restraints: Bond =    0.000   Angle =     0.000   Torsion =    83.059
===============================================================================

 NSTEP =     4000   TIME(PS) =     383.000  TEMP(K) =   310.79  PRESS =   -48.5
 Etot   =   -220056.3450  EKtot   =     73426.8594  EPtot      =   -293483.2044
 BOND   =      5441.4461  ANGLE   =     20748.9700  DIHED      =     14414.8390
 1-4 NB =      4972.5747  1-4 EEL =    -73566.2747  VDWAALS    =     16575.4619
 EELEC  =   -283021.5728  EHBOND  =         0.0000  RESTRAINT  =       951.3514
 EAMBER (non-restraint)  =   -294434.5558
 EKCMT  =     22523.4870  VIRIAL  =     23674.7326  VOLUME     =   1098463.0796
                                                    SURFTEN    =      -127.2110
                                                    Density    =         1.0006
 ------------------------------------------------------------------------------

 NMR restraints: Bond =    0.000   Angle =     0.000   Torsion =    78.991
===============================================================================

 NSTEP =     5000   TIME(PS) =     385.000  TEMP(K) =   310.46  PRESS =    22.8
 Etot   =   -220614.9338  EKtot   =     73349.4688  EPtot      =   -293964.4025
 BOND   =      5434.5523  ANGLE   =     20671.0825  DIHED      =     14436.7263
 1-4 NB =      5003.2410  1-4 EEL =    -73563.9876  VDWAALS    =     16315.1277
 EELEC  =   -283172.5083  EHBOND  =         0.0000  RESTRAINT  =       911.3636
 EAMBER (non-restraint)  =   -294875.7661
 EKCMT  =     22454.3533  VIRIAL  =     21916.0769  VOLUME     =   1094352.8832
                                                    SURFTEN    =        -5.9316
                                                    Density    =         1.0043
 ------------------------------------------------------------------------------

 NMR restraints: Bond =    0.000   Angle =     0.000   Torsion =    77.844
===============================================================================

 NSTEP =     6000   TIME(PS) =     387.000  TEMP(K) =   309.83  PRESS =  -116.7
 Etot   =   -221490.2744  EKtot   =     73201.5000  EPtot      =   -294691.7744
 BOND   =      5481.4559  ANGLE   =     20773.2776  DIHED      =     14311.1218
 1-4 NB =      5024.0557  1-4 EEL =    -73631.8046  VDWAALS    =     16235.6730
 EELEC  =   -283804.7711  EHBOND  =         0.0000  RESTRAINT  =       919.2172
 EAMBER (non-restraint)  =   -295610.9917
 EKCMT  =     22296.5548  VIRIAL  =     25050.5735  VOLUME     =   1092779.9870
                                                    SURFTEN    =       -15.9126
                                                    Density    =         1.0058
 ------------------------------------------------------------------------------

 NMR restraints: Bond =    0.000   Angle =     0.000   Torsion =    85.787
===============================================================================

 NSTEP =     7000   TIME(PS) =     389.000  TEMP(K) =   310.84  PRESS =   -99.6
 Etot   =   -221256.6465  EKtot   =     73439.4375  EPtot      =   -294696.0840
 BOND   =      5455.0377  ANGLE   =     20660.3865  DIHED      =     14414.6155
 1-4 NB =      4989.5287  1-4 EEL =    -73646.2833  VDWAALS    =     16211.0693
 EELEC  =   -283669.0088  EHBOND  =         0.0000  RESTRAINT  =       888.5705
 EAMBER (non-restraint)  =   -295584.6545
 EKCMT  =     22257.8038  VIRIAL  =     24602.7338  VOLUME     =   1090373.3719
                                                    SURFTEN    =         2.8192
                                                    Density    =         1.0080
 ------------------------------------------------------------------------------

 NMR restraints: Bond =    0.000   Angle =     0.000   Torsion =    82.760
===============================================================================

 NSTEP =     8000   TIME(PS) =     391.000  TEMP(K) =   310.82  PRESS =   -38.9
 Etot   =   -221345.5725  EKtot   =     73433.4766  EPtot      =   -294779.0491
 BOND   =      5541.3901  ANGLE   =     20588.7746  DIHED      =     14465.8473
 1-4 NB =      4960.5288  1-4 EEL =    -73690.1710  VDWAALS    =     16538.1024
 EELEC  =   -284078.4999  EHBOND  =         0.0000  RESTRAINT  =       894.9786
 EAMBER (non-restraint)  =   -295674.0277
 EKCMT  =     22378.8800  VIRIAL  =     23295.7393  VOLUME     =   1092898.5174
                                                    SURFTEN    =        -9.7378
                                                    Density    =         1.0057
 ------------------------------------------------------------------------------

 NMR restraints: Bond =    0.000   Angle =     0.000   Torsion =    83.807
===============================================================================

 NSTEP =     9000   TIME(PS) =     393.000  TEMP(K) =   311.25  PRESS =   -84.5
 Etot   =   -221118.8320  EKtot   =     73535.9375  EPtot      =   -294654.7695
 BOND   =      5579.9404  ANGLE   =     20792.0340  DIHED      =     14321.1709
 1-4 NB =      4978.4058  1-4 EEL =    -73620.3841  VDWAALS    =     16595.3172
 EELEC  =   -284182.6373  EHBOND  =         0.0000  RESTRAINT  =       881.3835
 EAMBER (non-restraint)  =   -295536.1530
 EKCMT  =     22413.4069  VIRIAL  =     24405.7444  VOLUME     =   1092300.6282
                                                    SURFTEN    =       -21.7440
                                                    Density    =         1.0062
 ------------------------------------------------------------------------------

 NMR restraints: Bond =    0.000   Angle =     0.000   Torsion =    85.511
===============================================================================

 NSTEP =    10000   TIME(PS) =     395.000  TEMP(K) =   312.27  PRESS =   -82.9
 Etot   =   -220758.3940  EKtot   =     73778.0625  EPtot      =   -294536.4565
 BOND   =      5461.2407  ANGLE   =     20686.9397  DIHED      =     14287.2906
 1-4 NB =      5040.2998  1-4 EEL =    -73653.9770  VDWAALS    =     16198.3771
 EELEC  =   -283424.9069  EHBOND  =         0.0000  RESTRAINT  =       868.2795
 EAMBER (non-restraint)  =   -295404.7360
 EKCMT  =     22624.1637  VIRIAL  =     24578.4675  VOLUME     =   1091515.5323
                                                    SURFTEN    =      -155.0235
                                                    Density    =         1.0070
 ------------------------------------------------------------------------------

 NMR restraints: Bond =    0.000   Angle =     0.000   Torsion =    86.974
===============================================================================

 NSTEP =    11000   TIME(PS) =     397.000  TEMP(K) =   309.75  PRESS =   -37.9
 Etot   =   -221680.3884  EKtot   =     73182.6484  EPtot      =   -294863.0369
 BOND   =      5496.5270  ANGLE   =     20777.0767  DIHED      =     14326.9873
 1-4 NB =      5000.6927  1-4 EEL =    -73587.6487  VDWAALS    =     16410.2242
 EELEC  =   -284192.9389  EHBOND  =         0.0000  RESTRAINT  =       906.0428
 EAMBER (non-restraint)  =   -295769.0797
 EKCMT  =     22371.3447  VIRIAL  =     23263.0794  VOLUME     =   1090901.0557
                                                    SURFTEN    =        19.3071
                                                    Density    =         1.0075
 ------------------------------------------------------------------------------

 NMR restraints: Bond =    0.000   Angle =     0.000   Torsion =    93.125
===============================================================================

 NSTEP =    12000   TIME(PS) =     399.000  TEMP(K) =   310.03  PRESS =    56.2
 Etot   =   -221925.0472  EKtot   =     73247.8359  EPtot      =   -295172.8831
 BOND   =      5439.4886  ANGLE   =     20657.7363  DIHED      =     14255.6033
 1-4 NB =      4925.2824  1-4 EEL =    -73468.5038  VDWAALS    =     16360.5154
 EELEC  =   -284235.4884  EHBOND  =         0.0000  RESTRAINT  =       892.4831
 EAMBER (non-restraint)  =   -296065.3662
 EKCMT  =     22341.0696  VIRIAL  =     21017.0065  VOLUME     =   1090479.1075
                                                    SURFTEN    =        70.8543
                                                    Density    =         1.0079
 ------------------------------------------------------------------------------

 NMR restraints: Bond =    0.000   Angle =     0.000   Torsion =    85.288
===============================================================================

 NSTEP =    13000   TIME(PS) =     401.000  TEMP(K) =   308.82  PRESS =   129.8
 Etot   =   -222115.7048  EKtot   =     72962.3984  EPtot      =   -295078.1032
 BOND   =      5527.0732  ANGLE   =     20773.9862  DIHED      =     14335.4940
 1-4 NB =      4925.4735  1-4 EEL =    -73568.1896  VDWAALS    =     16765.2333
 EELEC  =   -284741.3499  EHBOND  =         0.0000  RESTRAINT  =       904.1761
 EAMBER (non-restraint)  =   -295982.2793
 EKCMT  =     22243.4982  VIRIAL  =     19190.0924  VOLUME     =   1089196.8885
                                                    SURFTEN    =       118.5315
                                                    Density    =         1.0091
 ------------------------------------------------------------------------------

 NMR restraints: Bond =    0.000   Angle =     0.000   Torsion =    83.103
===============================================================================

 NSTEP =    14000   TIME(PS) =     403.000  TEMP(K) =   311.50  PRESS =   189.8
 Etot   =   -221759.7290  EKtot   =     73594.8594  EPtot      =   -295354.5884
 BOND   =      5472.0788  ANGLE   =     20589.1531  DIHED      =     14381.6750
 1-4 NB =      4973.4331  1-4 EEL =    -73533.9408  VDWAALS    =     16923.6049
 EELEC  =   -285041.6546  EHBOND  =         0.0000  RESTRAINT  =       881.0621
 EAMBER (non-restraint)  =   -296235.6504
 EKCMT  =     22226.2139  VIRIAL  =     17767.9437  VOLUME     =   1088129.7535
                                                    SURFTEN    =       -41.7857
                                                    Density    =         1.0101
 ------------------------------------------------------------------------------

 NMR restraints: Bond =    0.000   Angle =     0.000   Torsion =    80.337
===============================================================================

 NSTEP =    15000   TIME(PS) =     405.000  TEMP(K) =   309.16  PRESS =  -128.7
 Etot   =   -221724.3489  EKtot   =     73041.6484  EPtot      =   -294765.9973
 BOND   =      5626.1368  ANGLE   =     20586.6041  DIHED      =     14393.8596
 1-4 NB =      4927.6783  1-4 EEL =    -73568.7077  VDWAALS    =     15839.3626
 EELEC  =   -283482.5139  EHBOND  =         0.0000  RESTRAINT  =       911.5829
 EAMBER (non-restraint)  =   -295677.5802
 EKCMT  =     22196.8814  VIRIAL  =     25224.6396  VOLUME     =   1089670.7620
                                                    SURFTEN    =      -101.8863
                                                    Density    =         1.0087
 ------------------------------------------------------------------------------

 NMR restraints: Bond =    0.000   Angle =     0.000   Torsion =    94.090
===============================================================================

 NSTEP =    16000   TIME(PS) =     407.000  TEMP(K) =   309.20  PRESS =     2.4
 Etot   =   -221838.6921  EKtot   =     73051.3203  EPtot      =   -294890.0124
 BOND   =      5420.4356  ANGLE   =     20769.0903  DIHED      =     14378.4752
 1-4 NB =      4983.7376  1-4 EEL =    -73537.5196  VDWAALS    =     16498.0952
 EELEC  =   -284290.5029  EHBOND  =         0.0000  RESTRAINT  =       888.1761
 EAMBER (non-restraint)  =   -295778.1886
 EKCMT  =     22389.1433  VIRIAL  =     22331.7159  VOLUME     =   1089886.4619
                                                    SURFTEN    =       -12.3977
                                                    Density    =         1.0085
 ------------------------------------------------------------------------------

 NMR restraints: Bond =    0.000   Angle =     0.000   Torsion =    81.840
===============================================================================

 NSTEP =    17000   TIME(PS) =     409.000  TEMP(K) =   308.42  PRESS =     9.6
 Etot   =   -221795.5569  EKtot   =     72867.3203  EPtot      =   -294662.8772
 BOND   =      5361.3048  ANGLE   =     20628.3837  DIHED      =     14378.9451
 1-4 NB =      4949.0522  1-4 EEL =    -73500.2051  VDWAALS    =     16036.4132
 EELEC  =   -283401.1017  EHBOND  =         0.0000  RESTRAINT  =       884.3307
 EAMBER (non-restraint)  =   -295547.2079
 EKCMT  =     22193.9565  VIRIAL  =     21968.2182  VOLUME     =   1089195.0893
                                                    SURFTEN    =       141.2006
                                                    Density    =         1.0091
 ------------------------------------------------------------------------------

 NMR restraints: Bond =    0.000   Angle =     0.000   Torsion =    80.670
===============================================================================

 NSTEP =    18000   TIME(PS) =     411.000  TEMP(K) =   309.25  PRESS =    13.1
 Etot   =   -221791.0352  EKtot   =     73063.9297  EPtot      =   -294854.9649
 BOND   =      5509.4969  ANGLE   =     20705.1225  DIHED      =     14388.1140
 1-4 NB =      4979.7000  1-4 EEL =    -73744.7730  VDWAALS    =     16276.4384
 EELEC  =   -283861.9030  EHBOND  =         0.0000  RESTRAINT  =       892.8395
 EAMBER (non-restraint)  =   -295747.8043
 EKCMT  =     22259.0277  VIRIAL  =     21952.3667  VOLUME     =   1088226.7964
                                                    SURFTEN    =        36.4488
                                                    Density    =         1.0100
 ------------------------------------------------------------------------------

 NMR restraints: Bond =    0.000   Angle =     0.000   Torsion =    91.035
===============================================================================

 NSTEP =    19000   TIME(PS) =     413.000  TEMP(K) =   309.40  PRESS =   -52.0
 Etot   =   -222208.4561  EKtot   =     73099.7656  EPtot      =   -295308.2217
 BOND   =      5431.1005  ANGLE   =     20657.2497  DIHED      =     14305.4255
 1-4 NB =      4975.9643  1-4 EEL =    -73524.5699  VDWAALS    =     16538.5827
 EELEC  =   -284587.7392  EHBOND  =         0.0000  RESTRAINT  =       895.7647
 EAMBER (non-restraint)  =   -296203.9864
 EKCMT  =     22400.2616  VIRIAL  =     23622.7187  VOLUME     =   1088321.6393
                                                    SURFTEN    =      -123.4103
                                                    Density    =         1.0099
 ------------------------------------------------------------------------------

 NMR restraints: Bond =    0.000   Angle =     0.000   Torsion =    82.629
===============================================================================

 NSTEP =    20000   TIME(PS) =     415.000  TEMP(K) =   308.74  PRESS =     1.8
 Etot   =   -222259.0785  EKtot   =     72942.3594  EPtot      =   -295201.4379
 BOND   =      5524.9010  ANGLE   =     20728.3729  DIHED      =     14342.0463
 1-4 NB =      4961.6817  1-4 EEL =    -73630.6374  VDWAALS    =     16608.7939
 EELEC  =   -284657.3743  EHBOND  =         0.0000  RESTRAINT  =       920.7780
 EAMBER (non-restraint)  =   -296122.2159
 EKCMT  =     22133.8865  VIRIAL  =     22091.6272  VOLUME     =   1087842.9681
                                                    SURFTEN    =      -140.8482
                                                    Density    =         1.0104
 ------------------------------------------------------------------------------

 NMR restraints: Bond =    0.000   Angle =     0.000   Torsion =    87.199
===============================================================================

 NSTEP =    21000   TIME(PS) =     417.000  TEMP(K) =   310.34  PRESS =    23.5
 Etot   =   -222401.1339  EKtot   =     73320.0859  EPtot      =   -295721.2198
 BOND   =      5521.8342  ANGLE   =     20815.0669  DIHED      =     14327.5819
 1-4 NB =      5001.9773  1-4 EEL =    -73594.5223  VDWAALS    =     16929.5194
 EELEC  =   -285606.9528  EHBOND  =         0.0000  RESTRAINT  =       884.2757
 EAMBER (non-restraint)  =   -296605.4955
 EKCMT  =     22489.4643  VIRIAL  =     21936.3868  VOLUME     =   1088068.3297
                                                    SURFTEN    =      -183.1017
                                                    Density    =         1.0101
 ------------------------------------------------------------------------------

 NMR restraints: Bond =    0.000   Angle =     0.000   Torsion =    77.512
===============================================================================

 NSTEP =    22000   TIME(PS) =     419.000  TEMP(K) =   310.34  PRESS =    -8.4
 Etot   =   -222317.9111  EKtot   =     73319.9375  EPtot      =   -295637.8486
 BOND   =      5441.1912  ANGLE   =     20641.7423  DIHED      =     14370.8872
 1-4 NB =      4927.2580  1-4 EEL =    -73620.9901  VDWAALS    =     16392.7743
 EELEC  =   -284660.6421  EHBOND  =         0.0000  RESTRAINT  =       869.9307
 EAMBER (non-restraint)  =   -296507.7793
 EKCMT  =     22225.9778  VIRIAL  =     22423.2398  VOLUME     =   1087199.8941
                                                    SURFTEN    =       -71.6096
                                                    Density    =         1.0110
 ------------------------------------------------------------------------------

 NMR restraints: Bond =    0.000   Angle =     0.000   Torsion =    89.124
===============================================================================

 NSTEP =    23000   TIME(PS) =     421.000  TEMP(K) =   309.00  PRESS =   -38.1
 Etot   =   -222926.0311  EKtot   =     73004.1406  EPtot      =   -295930.1717
 BOND   =      5442.9937  ANGLE   =     20539.9775  DIHED      =     14277.9617
 1-4 NB =      4934.4543  1-4 EEL =    -73584.6993  VDWAALS    =     16377.5187
 EELEC  =   -284791.4101  EHBOND  =         0.0000  RESTRAINT  =       873.0319
 EAMBER (non-restraint)  =   -296803.2036
 EKCMT  =     22241.6992  VIRIAL  =     23136.4720  VOLUME     =   1087571.8380
                                                    SURFTEN    =        58.2683
                                                    Density    =         1.0106
 ------------------------------------------------------------------------------

 NMR restraints: Bond =    0.000   Angle =     0.000   Torsion =    89.665
===============================================================================

 NSTEP =    24000   TIME(PS) =     423.000  TEMP(K) =   311.30  PRESS =   -34.2
 Etot   =   -221830.1201  EKtot   =     73548.3281  EPtot      =   -295378.4482
 BOND   =      5463.7587  ANGLE   =     20754.7399  DIHED      =     14335.0787
 1-4 NB =      4945.1589  1-4 EEL =    -73596.3169  VDWAALS    =     16480.0408
 EELEC  =   -284610.0894  EHBOND  =         0.0000  RESTRAINT  =       849.1812
 EAMBER (non-restraint)  =   -296227.6294
 EKCMT  =     22412.2267  VIRIAL  =     23215.4859  VOLUME     =   1088341.8774
                                                    SURFTEN    =      -129.7141
                                                    Density    =         1.0099
 ------------------------------------------------------------------------------

 NMR restraints: Bond =    0.000   Angle =     0.000   Torsion =    84.480
===============================================================================

 NSTEP =    25000   TIME(PS) =     425.000  TEMP(K) =   308.73  PRESS =   103.4
 Etot   =   -222829.4811  EKtot   =     72940.3203  EPtot      =   -295769.8014
 BOND   =      5486.8010  ANGLE   =     20566.5820  DIHED      =     14387.0501
 1-4 NB =      4969.1155  1-4 EEL =    -73561.6120  VDWAALS    =     16809.3856
 EELEC  =   -285295.0820  EHBOND  =         0.0000  RESTRAINT  =       867.9584
 EAMBER (non-restraint)  =   -296637.7598
 EKCMT  =     22148.9392  VIRIAL  =     19719.6231  VOLUME     =   1087670.5585
                                                    SURFTEN    =       200.6738
                                                    Density    =         1.0105
 ------------------------------------------------------------------------------

 NMR restraints: Bond =    0.000   Angle =     0.000   Torsion =    88.342
===============================================================================

 NSTEP =    26000   TIME(PS) =     427.000  TEMP(K) =   311.16  PRESS =   -45.3
 Etot   =   -221957.6942  EKtot   =     73514.8906  EPtot      =   -295472.5849
 BOND   =      5522.3791  ANGLE   =     20652.1756  DIHED      =     14383.7600
 1-4 NB =      4979.8993  1-4 EEL =    -73626.6025  VDWAALS    =     16137.7123
 EELEC  =   -284393.4352  EHBOND  =         0.0000  RESTRAINT  =       871.5264
 EAMBER (non-restraint)  =   -296344.1113
 EKCMT  =     22414.3653  VIRIAL  =     23478.6312  VOLUME     =   1087576.8292
                                                    SURFTEN    =        29.6316
                                                    Density    =         1.0106
 ------------------------------------------------------------------------------

 NMR restraints: Bond =    0.000   Angle =     0.000   Torsion =    91.144
===============================================================================

 NSTEP =    27000   TIME(PS) =     429.000  TEMP(K) =   310.47  PRESS =    14.2
 Etot   =   -221865.6041  EKtot   =     73350.8906  EPtot      =   -295216.4947
 BOND   =      5448.9460  ANGLE   =     20834.7203  DIHED      =     14295.7039
 1-4 NB =      4980.8286  1-4 EEL =    -73430.7439  VDWAALS    =     16236.2164
 EELEC  =   -284455.7288  EHBOND  =         0.0000  RESTRAINT  =       873.5627
 EAMBER (non-restraint)  =   -296090.0574
 EKCMT  =     22426.6314  VIRIAL  =     22092.7584  VOLUME     =   1087550.6145
                                                    SURFTEN    =        60.0644
                                                    Density    =         1.0106
 ------------------------------------------------------------------------------

 NMR restraints: Bond =    0.000   Angle =     0.000   Torsion =    80.896
===============================================================================

 NSTEP =    28000   TIME(PS) =     431.000  TEMP(K) =   310.20  PRESS =    96.5
 Etot   =   -222186.7524  EKtot   =     73288.8281  EPtot      =   -295475.5805
 BOND   =      5456.8607  ANGLE   =     20647.8869  DIHED      =     14360.4195
 1-4 NB =      4950.6552  1-4 EEL =    -73579.3702  VDWAALS    =     16750.7497
 EELEC  =   -284924.0545  EHBOND  =         0.0000  RESTRAINT  =       861.2722
 EAMBER (non-restraint)  =   -296336.8528
 EKCMT  =     22235.2844  VIRIAL  =     19966.4299  VOLUME     =   1088642.5154
                                                    SURFTEN    =       -11.8556
                                                    Density    =         1.0096
 ------------------------------------------------------------------------------

 NMR restraints: Bond =    0.000   Angle =     0.000   Torsion =    84.974
===============================================================================

 NSTEP =    29000   TIME(PS) =     433.000  TEMP(K) =   309.62  PRESS =   100.6
 Etot   =   -221822.5918  EKtot   =     73149.7500  EPtot      =   -294972.3418
 BOND   =      5510.9355  ANGLE   =     20836.2492  DIHED      =     14386.5509
 1-4 NB =      4934.8386  1-4 EEL =    -73639.0946  VDWAALS    =     16682.9200
 EELEC  =   -284585.9819  EHBOND  =         0.0000  RESTRAINT  =       901.2404
 EAMBER (non-restraint)  =   -295873.5822
 EKCMT  =     22309.6809  VIRIAL  =     19946.1520  VOLUME     =   1088627.9148
                                                    SURFTEN    =       -47.7536
                                                    Density    =         1.0096
 ------------------------------------------------------------------------------

 NMR restraints: Bond =    0.000   Angle =     0.000   Torsion =    91.667
===============================================================================

 NSTEP =    30000   TIME(PS) =     435.000  TEMP(K) =   312.63  PRESS =     7.6
 Etot   =   -221244.4937  EKtot   =     73862.3047  EPtot      =   -295106.7983
 BOND   =      5490.3984  ANGLE   =     20779.9049  DIHED      =     14333.0678
 1-4 NB =      4954.0135  1-4 EEL =    -73646.2482  VDWAALS    =     16338.6960
 EELEC  =   -284236.6024  EHBOND  =         0.0000  RESTRAINT  =       879.9717
 EAMBER (non-restraint)  =   -295986.7700
 EKCMT  =     22649.5431  VIRIAL  =     22471.7751  VOLUME     =   1087778.4380
                                                    SURFTEN    =       -23.5431
                                                    Density    =         1.0104
 ------------------------------------------------------------------------------

 NMR restraints: Bond =    0.000   Angle =     0.000   Torsion =    80.276
===============================================================================

 NSTEP =    31000   TIME(PS) =     437.000  TEMP(K) =   310.32  PRESS =    34.2
 Etot   =   -222085.6330  EKtot   =     73316.1484  EPtot      =   -295401.7814
 BOND   =      5534.9583  ANGLE   =     20774.5771  DIHED      =     14416.9909
 1-4 NB =      4922.0233  1-4 EEL =    -73570.2773  VDWAALS    =     16617.6908
 EELEC  =   -284977.9019  EHBOND  =         0.0000  RESTRAINT  =       880.1573
 EAMBER (non-restraint)  =   -296281.9388
 EKCMT  =     22440.3873  VIRIAL  =     21637.2946  VOLUME     =   1088059.1111
                                                    SURFTEN    =      -191.0415
                                                    Density    =         1.0102
 ------------------------------------------------------------------------------

 NMR restraints: Bond =    0.000   Angle =     0.000   Torsion =    76.272
===============================================================================

 NSTEP =    32000   TIME(PS) =     439.000  TEMP(K) =   309.80  PRESS =  -118.5
 Etot   =   -222699.3998  EKtot   =     73194.2031  EPtot      =   -295893.6029
 BOND   =      5485.0493  ANGLE   =     20574.5322  DIHED      =     14281.8093
 1-4 NB =      4968.3105  1-4 EEL =    -73581.8714  VDWAALS    =     15954.4513
 EELEC  =   -284448.4013  EHBOND  =         0.0000  RESTRAINT  =       872.5173
 EAMBER (non-restraint)  =   -296766.1202
 EKCMT  =     22352.5318  VIRIAL  =     25133.2341  VOLUME     =   1087113.5397
                                                    SURFTEN    =        25.0536
                                                    Density    =         1.0110
 ------------------------------------------------------------------------------

 NMR restraints: Bond =    0.000   Angle =     0.000   Torsion =    83.474
===============================================================================

 NSTEP =    33000   TIME(PS) =     441.000  TEMP(K) =   309.87  PRESS =    -8.7
 Etot   =   -221793.4281  EKtot   =     73210.3203  EPtot      =   -295003.7484
 BOND   =      5422.3895  ANGLE   =     20854.7417  DIHED      =     14290.9406
 1-4 NB =      5019.2597  1-4 EEL =    -73499.1456  VDWAALS    =     16397.6656
 EELEC  =   -284368.6607  EHBOND  =         0.0000  RESTRAINT  =       879.0606
 EAMBER (non-restraint)  =   -295882.8091
 EKCMT  =     22405.4572  VIRIAL  =     22609.7591  VOLUME     =   1086901.9203
                                                    SURFTEN    =        20.4772
                                                    Density    =         1.0112
 ------------------------------------------------------------------------------

 NMR restraints: Bond =    0.000   Angle =     0.000   Torsion =    84.934
===============================================================================

 NSTEP =    34000   TIME(PS) =     443.000  TEMP(K) =   309.59  PRESS =     3.5
 Etot   =   -222107.0752  EKtot   =     73143.1094  EPtot      =   -295250.1846
 BOND   =      5364.6829  ANGLE   =     20732.8212  DIHED      =     14279.0910
 1-4 NB =      4979.9985  1-4 EEL =    -73584.8591  VDWAALS    =     16728.0997
 EELEC  =   -284635.3976  EHBOND  =         0.0000  RESTRAINT  =       885.3788
 EAMBER (non-restraint)  =   -296135.5634
 EKCMT  =     22257.7860  VIRIAL  =     22174.8593  VOLUME     =   1085928.2923
                                                    SURFTEN    =         8.3172
                                                    Density    =         1.0121
 ------------------------------------------------------------------------------

 NMR restraints: Bond =    0.000   Angle =     0.000   Torsion =    93.647
===============================================================================

 NSTEP =    35000   TIME(PS) =     445.000  TEMP(K) =   309.96  PRESS =   103.3
 Etot   =   -222031.5842  EKtot   =     73231.4844  EPtot      =   -295263.0686
 BOND   =      5420.4559  ANGLE   =     20688.0606  DIHED      =     14355.0981
 1-4 NB =      4958.2124  1-4 EEL =    -73639.1593  VDWAALS    =     16402.1277
 EELEC  =   -284347.7904  EHBOND  =         0.0000  RESTRAINT  =       899.9265
 EAMBER (non-restraint)  =   -296162.9951
 EKCMT  =     22442.7805  VIRIAL  =     20018.6377  VOLUME     =   1086597.2589
                                                    SURFTEN    =        56.0382
                                                    Density    =         1.0115
 ------------------------------------------------------------------------------

 NMR restraints: Bond =    0.000   Angle =     0.000   Torsion =    87.135
===============================================================================

 NSTEP =    36000   TIME(PS) =     447.000  TEMP(K) =   309.90  PRESS =   -51.0
 Etot   =   -222223.7169  EKtot   =     73216.8438  EPtot      =   -295440.5606
 BOND   =      5458.1261  ANGLE   =     20807.7982  DIHED      =     14345.6021
 1-4 NB =      4948.1260  1-4 EEL =    -73551.2451  VDWAALS    =     16236.9403
 EELEC  =   -284568.9331  EHBOND  =         0.0000  RESTRAINT  =       883.0249
 EAMBER (non-restraint)  =   -296323.5855
 EKCMT  =     22288.4589  VIRIAL  =     23484.5180  VOLUME     =   1086539.8838
                                                    SURFTEN    =      -144.5017
                                                    Density    =         1.0116
 ------------------------------------------------------------------------------

 NMR restraints: Bond =    0.000   Angle =     0.000   Torsion =    77.448
===============================================================================

 NSTEP =    37000   TIME(PS) =     449.000  TEMP(K) =   309.20  PRESS =    77.9
 Etot   =   -222201.9609  EKtot   =     73052.3203  EPtot      =   -295254.2812
 BOND   =      5494.8116  ANGLE   =     20602.3847  DIHED      =     14358.7765
 1-4 NB =      4945.3984  1-4 EEL =    -73582.3802  VDWAALS    =     16511.0737
 EELEC  =   -284463.1525  EHBOND  =         0.0000  RESTRAINT  =       878.8066
 EAMBER (non-restraint)  =   -296133.0878
 EKCMT  =     22149.7086  VIRIAL  =     20321.8891  VOLUME     =   1087136.9512
                                                    SURFTEN    =        98.2640
                                                    Density    =         1.0110
 ------------------------------------------------------------------------------

 NMR restraints: Bond =    0.000   Angle =     0.000   Torsion =    71.352
===============================================================================

 NSTEP =    38000   TIME(PS) =     451.000  TEMP(K) =   309.89  PRESS =   -31.6
 Etot   =   -221878.2332  EKtot   =     73215.8047  EPtot      =   -295094.0379
 BOND   =      5471.5356  ANGLE   =     20612.4146  DIHED      =     14278.6017
 1-4 NB =      4961.8526  1-4 EEL =    -73507.9779  VDWAALS    =     16313.8408
 EELEC  =   -284101.2540  EHBOND  =         0.0000  RESTRAINT  =       876.9486
 EAMBER (non-restraint)  =   -295970.9865
 EKCMT  =     22216.8545  VIRIAL  =     22960.1981  VOLUME     =   1088020.4975
                                                    SURFTEN    =        15.7720
                                                    Density    =         1.0102
 ------------------------------------------------------------------------------

 NMR restraints: Bond =    0.000   Angle =     0.000   Torsion =    88.368
===============================================================================

 NSTEP =    39000   TIME(PS) =     453.000  TEMP(K) =   308.76  PRESS =   -55.1
 Etot   =   -222919.2775  EKtot   =     72946.9531  EPtot      =   -295866.2306
 BOND   =      5399.2079  ANGLE   =     20497.9632  DIHED      =     14285.9326
 1-4 NB =      5002.4286  1-4 EEL =    -73594.4735  VDWAALS    =     16256.6237
 EELEC  =   -284622.1113  EHBOND  =         0.0000  RESTRAINT  =       908.1983
 EAMBER (non-restraint)  =   -296774.4289
 EKCMT  =     22202.9363  VIRIAL  =     23497.9951  VOLUME     =   1087855.3976
                                                    SURFTEN    =       -91.6819
                                                    Density    =         1.0103
 ------------------------------------------------------------------------------

 NMR restraints: Bond =    0.000   Angle =     0.000   Torsion =    77.491
===============================================================================

 NSTEP =    40000   TIME(PS) =     455.000  TEMP(K) =   309.45  PRESS =  -113.3
 Etot   =   -222699.2102  EKtot   =     73110.7500  EPtot      =   -295809.9602
 BOND   =      5357.7359  ANGLE   =     20633.4598  DIHED      =     14313.1499
 1-4 NB =      4956.3438  1-4 EEL =    -73635.5878  VDWAALS    =     16541.8587
 EELEC  =   -284870.7066  EHBOND  =         0.0000  RESTRAINT  =       893.7861
 EAMBER (non-restraint)  =   -296703.7464
 EKCMT  =     22268.6266  VIRIAL  =     24928.7414  VOLUME     =   1087674.7798
                                                    SURFTEN    =       -97.7760
                                                    Density    =         1.0105
 ------------------------------------------------------------------------------

 NMR restraints: Bond =    0.000   Angle =     0.000   Torsion =    81.735
===============================================================================

 NSTEP =    41000   TIME(PS) =     457.000  TEMP(K) =   310.23  PRESS =   145.6
 Etot   =   -222373.0935  EKtot   =     73294.1328  EPtot      =   -295667.2263
 BOND   =      5523.4721  ANGLE   =     20757.7072  DIHED      =     14241.4114
 1-4 NB =      5000.8911  1-4 EEL =    -73601.2138  VDWAALS    =     16559.7910
 EELEC  =   -285044.2356  EHBOND  =         0.0000  RESTRAINT  =       894.9503
 EAMBER (non-restraint)  =   -296562.1766
 EKCMT  =     22309.0180  VIRIAL  =     18893.2143  VOLUME     =   1086808.0142
                                                    SURFTEN    =        -7.6865
                                                    Density    =         1.0113
 ------------------------------------------------------------------------------

 NMR restraints: Bond =    0.000   Angle =     0.000   Torsion =    83.256
===============================================================================

 NSTEP =    42000   TIME(PS) =     459.000  TEMP(K) =   308.16  PRESS =    91.5
 Etot   =   -222663.8003  EKtot   =     72805.5234  EPtot      =   -295469.3238
 BOND   =      5438.0282  ANGLE   =     20876.7989  DIHED      =     14270.5144
 1-4 NB =      4929.2696  1-4 EEL =    -73479.9925  VDWAALS    =     16786.2699
 EELEC  =   -285179.0228  EHBOND  =         0.0000  RESTRAINT  =       888.8104
 EAMBER (non-restraint)  =   -296358.1342
 EKCMT  =     22199.8498  VIRIAL  =     20052.9319  VOLUME     =   1087013.0460
                                                    SURFTEN    =        45.5318
                                                    Density    =         1.0111
 ------------------------------------------------------------------------------

 NMR restraints: Bond =    0.000   Angle =     0.000   Torsion =    96.852
===============================================================================

 NSTEP =    43000   TIME(PS) =     461.000  TEMP(K) =   311.22  PRESS =   -12.6
 Etot   =   -221902.8770  EKtot   =     73529.2500  EPtot      =   -295432.1270
 BOND   =      5493.5629  ANGLE   =     20690.5984  DIHED      =     14384.7518
 1-4 NB =      4935.3816  1-4 EEL =    -73651.4864  VDWAALS    =     16441.7855
 EELEC  =   -284613.1407  EHBOND  =         0.0000  RESTRAINT  =       886.4199
 EAMBER (non-restraint)  =   -296318.5469
 EKCMT  =     22460.8162  VIRIAL  =     22755.3273  VOLUME     =   1086744.1288
                                                    SURFTEN    =       -57.0219
                                                    Density    =         1.0114
 ------------------------------------------------------------------------------

 NMR restraints: Bond =    0.000   Angle =     0.000   Torsion =    74.792
===============================================================================

 NSTEP =    44000   TIME(PS) =     463.000  TEMP(K) =   310.30  PRESS =    29.2
 Etot   =   -222143.0764  EKtot   =     73312.0000  EPtot      =   -295455.0764
 BOND   =      5625.5369  ANGLE   =     20482.8620  DIHED      =     14358.3104
 1-4 NB =      4956.2873  1-4 EEL =    -73597.4352  VDWAALS    =     16235.7760
 EELEC  =   -284405.8679  EHBOND  =         0.0000  RESTRAINT  =       889.4542
 EAMBER (non-restraint)  =   -296344.5306
 EKCMT  =     22380.5452  VIRIAL  =     21696.3120  VOLUME     =   1087096.1740
                                                    SURFTEN    =        70.4904
                                                    Density    =         1.0111
 ------------------------------------------------------------------------------

 NMR restraints: Bond =    0.000   Angle =     0.000   Torsion =    86.400
===============================================================================

 NSTEP =    45000   TIME(PS) =     465.000  TEMP(K) =   309.91  PRESS =   -29.2
 Etot   =   -222386.9551  EKtot   =     73219.3516  EPtot      =   -295606.3067
 BOND   =      5427.3955  ANGLE   =     20773.3218  DIHED      =     14261.3722
 1-4 NB =      4972.2390  1-4 EEL =    -73611.9789  VDWAALS    =     16186.4458
 EELEC  =   -284510.0067  EHBOND  =         0.0000  RESTRAINT  =       894.9045
 EAMBER (non-restraint)  =   -296501.2112
 EKCMT  =     22254.8747  VIRIAL  =     22939.9926  VOLUME     =   1086645.7108
                                                    SURFTEN    =         0.2020
                                                    Density    =         1.0115
 ------------------------------------------------------------------------------

 NMR restraints: Bond =    0.000   Angle =     0.000   Torsion =    80.779
===============================================================================

 NSTEP =    46000   TIME(PS) =     467.000  TEMP(K) =   309.56  PRESS =    71.5
 Etot   =   -221811.4529  EKtot   =     73137.2109  EPtot      =   -294948.6639
 BOND   =      5509.3424  ANGLE   =     20785.3621  DIHED      =     14299.5242
 1-4 NB =      4952.0597  1-4 EEL =    -73546.5368  VDWAALS    =     16342.6703
 EELEC  =   -284166.8065  EHBOND  =         0.0000  RESTRAINT  =       875.7206
 EAMBER (non-restraint)  =   -295824.3845
 EKCMT  =     22332.0959  VIRIAL  =     20653.9442  VOLUME     =   1086872.7692
                                                    SURFTEN    =       -23.9072
                                                    Density    =         1.0113
 ------------------------------------------------------------------------------

 NMR restraints: Bond =    0.000   Angle =     0.000   Torsion =    79.788
===============================================================================

 NSTEP =    47000   TIME(PS) =     469.000  TEMP(K) =   311.35  PRESS =     8.5
 Etot   =   -221626.5428  EKtot   =     73560.2109  EPtot      =   -295186.7538
 BOND   =      5499.5478  ANGLE   =     20768.5828  DIHED      =     14311.8521
 1-4 NB =      4993.8536  1-4 EEL =    -73631.8993  VDWAALS    =     16122.9831
 EELEC  =   -284160.8784  EHBOND  =         0.0000  RESTRAINT  =       909.2045
 EAMBER (non-restraint)  =   -296095.9583
 EKCMT  =     22442.7295  VIRIAL  =     22244.2595  VOLUME     =   1085534.7397
                                                    SURFTEN    =        35.4612
                                                    Density    =         1.0125
 ------------------------------------------------------------------------------

 NMR restraints: Bond =    0.000   Angle =     0.000   Torsion =    89.126
===============================================================================

 NSTEP =    48000   TIME(PS) =     471.000  TEMP(K) =   309.59  PRESS =   -58.6
 Etot   =   -222104.5209  EKtot   =     73144.1875  EPtot      =   -295248.7084
 BOND   =      5427.1496  ANGLE   =     20801.4704  DIHED      =     14231.5804
 1-4 NB =      4922.5399  1-4 EEL =    -73585.6595  VDWAALS    =     15971.9127
 EELEC  =   -283890.3064  EHBOND  =         0.0000  RESTRAINT  =       872.6045
 EAMBER (non-restraint)  =   -296121.3129
 EKCMT  =     22247.2410  VIRIAL  =     23621.2678  VOLUME     =   1085999.2997
                                                    SURFTEN    =       -73.2438
                                                    Density    =         1.0121
 ------------------------------------------------------------------------------

 NMR restraints: Bond =    0.000   Angle =     0.000   Torsion =    87.640
===============================================================================

 NSTEP =    49000   TIME(PS) =     473.000  TEMP(K) =   310.37  PRESS =    15.1
 Etot   =   -222089.5780  EKtot   =     73327.2188  EPtot      =   -295416.7967
 BOND   =      5442.8687  ANGLE   =     20792.0434  DIHED      =     14328.2573
 1-4 NB =      4948.5609  1-4 EEL =    -73565.2063  VDWAALS    =     16242.2753
 EELEC  =   -284492.1326  EHBOND  =         0.0000  RESTRAINT  =       886.5367
 EAMBER (non-restraint)  =   -296303.3334
 EKCMT  =     22317.6014  VIRIAL  =     21963.0786  VOLUME     =   1086030.0169
                                                    SURFTEN    =       -66.6332
                                                    Density    =         1.0120
 ------------------------------------------------------------------------------

 NMR restraints: Bond =    0.000   Angle =     0.000   Torsion =    76.191
===============================================================================

 NSTEP =    50000   TIME(PS) =     475.000  TEMP(K) =   310.31  PRESS =   151.9
 Etot   =   -222053.9037  EKtot   =     73314.8594  EPtot      =   -295368.7631
 BOND   =      5502.2070  ANGLE   =     20633.2847  DIHED      =     14203.5739
 1-4 NB =      4948.2039  1-4 EEL =    -73538.6153  VDWAALS    =     16195.0894
 EELEC  =   -284174.9245  EHBOND  =         0.0000  RESTRAINT  =       862.4178
 EAMBER (non-restraint)  =   -296231.1809
 EKCMT  =     22412.7696  VIRIAL  =     18848.4924  VOLUME     =   1087002.8443
                                                    SURFTEN    =       -71.4728
                                                    Density    =         1.0111
 ------------------------------------------------------------------------------

 NMR restraints: Bond =    0.000   Angle =     0.000   Torsion =    77.053
===============================================================================

 NSTEP =    51000   TIME(PS) =     477.000  TEMP(K) =   310.30  PRESS =   -76.9
 Etot   =   -221869.5400  EKtot   =     73310.5156  EPtot      =   -295180.0557
 BOND   =      5424.8540  ANGLE   =     20539.0137  DIHED      =     14261.5870
 1-4 NB =      4998.2428  1-4 EEL =    -73561.6472  VDWAALS    =     16002.0414
 EELEC  =   -283717.3858  EHBOND  =         0.0000  RESTRAINT  =       873.2385
 EAMBER (non-restraint)  =   -296053.2941
 EKCMT  =     22435.9529  VIRIAL  =     24242.2939  VOLUME     =   1087529.9173
                                                    SURFTEN    =      -149.8169
                                                    Density    =         1.0106
 ------------------------------------------------------------------------------

 NMR restraints: Bond =    0.000   Angle =     0.000   Torsion =    84.984
===============================================================================

 NSTEP =    52000   TIME(PS) =     479.000  TEMP(K) =   309.60  PRESS =    98.4
 Etot   =   -222388.1674  EKtot   =     73145.6016  EPtot      =   -295533.7689
 BOND   =      5566.4609  ANGLE   =     20520.7461  DIHED      =     14356.2337
 1-4 NB =      5010.4017  1-4 EEL =    -73560.1051  VDWAALS    =     16854.7614
 EELEC  =   -285170.3470  EHBOND  =         0.0000  RESTRAINT  =       888.0793
 EAMBER (non-restraint)  =   -296421.8483
 EKCMT  =     22390.9807  VIRIAL  =     20080.9360  VOLUME     =   1087155.9556
                                                    SURFTEN    =       -95.2293
                                                    Density    =         1.0110
 ------------------------------------------------------------------------------

 NMR restraints: Bond =    0.000   Angle =     0.000   Torsion =    83.605
===============================================================================

 NSTEP =    53000   TIME(PS) =     481.000  TEMP(K) =   311.61  PRESS =   -44.3
 Etot   =   -221822.2694  EKtot   =     73622.2109  EPtot      =   -295444.4803
 BOND   =      5567.3190  ANGLE   =     20787.1052  DIHED      =     14303.8291
 1-4 NB =      5011.8752  1-4 EEL =    -73643.5810  VDWAALS    =     16420.8845
 EELEC  =   -284753.1361  EHBOND  =         0.0000  RESTRAINT  =       861.2238
 EAMBER (non-restraint)  =   -296305.7041
 EKCMT  =     22495.2578  VIRIAL  =     23535.1076  VOLUME     =   1087139.5585
                                                    SURFTEN    =      -136.1828
                                                    Density    =         1.0110
 ------------------------------------------------------------------------------

 NMR restraints: Bond =    0.000   Angle =     0.000   Torsion =    84.684
===============================================================================

 NSTEP =    54000   TIME(PS) =     483.000  TEMP(K) =   308.91  PRESS =   -34.2
 Etot   =   -222095.6444  EKtot   =     72983.1016  EPtot      =   -295078.7460
 BOND   =      5479.7998  ANGLE   =     20806.9323  DIHED      =     14301.4216
 1-4 NB =      4943.9024  1-4 EEL =    -73510.2438  VDWAALS    =     16423.5383
 EELEC  =   -284423.7039  EHBOND  =         0.0000  RESTRAINT  =       899.6072
 EAMBER (non-restraint)  =   -295978.3532
 EKCMT  =     22344.7494  VIRIAL  =     23147.4827  VOLUME     =   1088095.8782
                                                    SURFTEN    =        24.9496
                                                    Density    =         1.0101
 ------------------------------------------------------------------------------

 NMR restraints: Bond =    0.000   Angle =     0.000   Torsion =    85.761
===============================================================================

 NSTEP =    55000   TIME(PS) =     485.000  TEMP(K) =   311.16  PRESS =   -99.8
 Etot   =   -221669.4335  EKtot   =     73514.7500  EPtot      =   -295184.1835
 BOND   =      5470.5942  ANGLE   =     20743.5722  DIHED      =     14318.7246
 1-4 NB =      5012.5450  1-4 EEL =    -73693.6475  VDWAALS    =     16251.8740
 EELEC  =   -284145.4302  EHBOND  =         0.0000  RESTRAINT  =       857.5842
 EAMBER (non-restraint)  =   -296041.7677
 EKCMT  =     22440.6716  VIRIAL  =     24786.1651  VOLUME     =   1088523.5303
                                                    SURFTEN    =       -39.0076
                                                    Density    =         1.0097
 ------------------------------------------------------------------------------

 NMR restraints: Bond =    0.000   Angle =     0.000   Torsion =    76.049
===============================================================================

 NSTEP =    56000   TIME(PS) =     487.000  TEMP(K) =   309.62  PRESS =   104.8
 Etot   =   -222809.9479  EKtot   =     73151.2656  EPtot      =   -295961.2135
 BOND   =      5497.7608  ANGLE   =     20644.0218  DIHED      =     14264.0510
 1-4 NB =      4959.3271  1-4 EEL =    -73730.3321  VDWAALS    =     16727.4596
 EELEC  =   -285216.2599  EHBOND  =         0.0000  RESTRAINT  =       892.7582
 EAMBER (non-restraint)  =   -296853.9717
 EKCMT  =     22145.8973  VIRIAL  =     19688.4721  VOLUME     =   1085994.2931
                                                    SURFTEN    =       107.6326
                                                    Density    =         1.0121
 ------------------------------------------------------------------------------

 NMR restraints: Bond =    0.000   Angle =     0.000   Torsion =    75.168
===============================================================================

 NSTEP =    57000   TIME(PS) =     489.000  TEMP(K) =   311.14  PRESS =   -14.7
 Etot   =   -222084.5336  EKtot   =     73510.2656  EPtot      =   -295594.7992
 BOND   =      5474.8288  ANGLE   =     20631.3608  DIHED      =     14349.2882
 1-4 NB =      5046.2198  1-4 EEL =    -73672.2318  VDWAALS    =     16674.6719
 EELEC  =   -284986.9601  EHBOND  =         0.0000  RESTRAINT  =       888.0232
 EAMBER (non-restraint)  =   -296482.8224
 EKCMT  =     22491.0262  VIRIAL  =     22835.0936  VOLUME     =   1087678.1983
                                                    SURFTEN    =       -51.6664
                                                    Density    =         1.0105
 ------------------------------------------------------------------------------

 NMR restraints: Bond =    0.000   Angle =     0.000   Torsion =    71.420
===============================================================================

 NSTEP =    58000   TIME(PS) =     491.000  TEMP(K) =   310.56  PRESS =   -36.7
 Etot   =   -221995.8781  EKtot   =     73372.3203  EPtot      =   -295368.1984
 BOND   =      5427.4959  ANGLE   =     20811.4526  DIHED      =     14336.8005
 1-4 NB =      5001.9610  1-4 EEL =    -73559.8611  VDWAALS    =     16421.3267
 EELEC  =   -284712.7223  EHBOND  =         0.0000  RESTRAINT  =       905.3483
 EAMBER (non-restraint)  =   -296273.5467
 EKCMT  =     22337.6666  VIRIAL  =     23199.0645  VOLUME     =   1088533.6264
                                                    SURFTEN    =        12.7904
                                                    Density    =         1.0097
 ------------------------------------------------------------------------------

 NMR restraints: Bond =    0.000   Angle =     0.000   Torsion =    89.336
===============================================================================

 NSTEP =    59000   TIME(PS) =     493.000  TEMP(K) =   312.28  PRESS =   -88.3
 Etot   =   -221273.4388  EKtot   =     73778.6562  EPtot      =   -295052.0951
 BOND   =      5480.4819  ANGLE   =     20654.4280  DIHED      =     14278.3688
 1-4 NB =      4961.6821  1-4 EEL =    -73521.0453  VDWAALS    =     16325.8022
 EELEC  =   -284132.2779  EHBOND  =         0.0000  RESTRAINT  =       900.4650
 EAMBER (non-restraint)  =   -295952.5601
 EKCMT  =     22319.5502  VIRIAL  =     24393.9494  VOLUME     =   1087462.7120
                                                    SURFTEN    =      -123.9907
                                                    Density    =         1.0107
 ------------------------------------------------------------------------------

 NMR restraints: Bond =    0.000   Angle =     0.000   Torsion =    90.011
===============================================================================

 NSTEP =    60000   TIME(PS) =     495.000  TEMP(K) =   310.59  PRESS =   117.8
 Etot   =   -221442.7791  EKtot   =     73380.2109  EPtot      =   -294822.9900
 BOND   =      5502.1100  ANGLE   =     20672.2711  DIHED      =     14334.0808
 1-4 NB =      4974.7474  1-4 EEL =    -73578.8421  VDWAALS    =     16406.2412
 EELEC  =   -284006.3074  EHBOND  =         0.0000  RESTRAINT  =       872.7090
 EAMBER (non-restraint)  =   -295695.6990
 EKCMT  =     22445.7716  VIRIAL  =     19678.1211  VOLUME     =   1088111.6387
                                                    SURFTEN    =        27.3602
                                                    Density    =         1.0101
 ------------------------------------------------------------------------------

 NMR restraints: Bond =    0.000   Angle =     0.000   Torsion =    87.408
===============================================================================

 NSTEP =    61000   TIME(PS) =     497.000  TEMP(K) =   309.69  PRESS =    59.2
 Etot   =   -221919.8948  EKtot   =     73166.8438  EPtot      =   -295086.7385
 BOND   =      5443.8968  ANGLE   =     20680.9487  DIHED      =     14361.5445
 1-4 NB =      4939.7879  1-4 EEL =    -73583.8724  VDWAALS    =     16627.9928
 EELEC  =   -284449.7030  EHBOND  =         0.0000  RESTRAINT  =       892.6662
 EAMBER (non-restraint)  =   -295979.4048
 EKCMT  =     22293.9572  VIRIAL  =     20902.5194  VOLUME     =   1088837.6327
                                                    SURFTEN    =      -161.1978
                                                    Density    =         1.0094
 ------------------------------------------------------------------------------

 NMR restraints: Bond =    0.000   Angle =     0.000   Torsion =    93.533
===============================================================================

 NSTEP =    62000   TIME(PS) =     499.000  TEMP(K) =   309.06  PRESS =  -130.4
 Etot   =   -222141.4070  EKtot   =     73019.1094  EPtot      =   -295160.5164
 BOND   =      5540.8747  ANGLE   =     20685.3496  DIHED      =     14284.2000
 1-4 NB =      5028.9164  1-4 EEL =    -73613.1190  VDWAALS    =     16045.7877
 EELEC  =   -284007.2157  EHBOND  =         0.0000  RESTRAINT  =       874.6900
 EAMBER (non-restraint)  =   -296035.2064
 EKCMT  =     22399.0169  VIRIAL  =     25460.2262  VOLUME     =   1087658.6049
                                                    SURFTEN    =       -17.2711
                                                    Density    =         1.0105
 ------------------------------------------------------------------------------

 NMR restraints: Bond =    0.000   Angle =     0.000   Torsion =    85.908
===============================================================================

 NSTEP =    63000   TIME(PS) =     501.000  TEMP(K) =   309.57  PRESS =    -7.4
 Etot   =   -222117.2549  EKtot   =     73138.2344  EPtot      =   -295255.4892
 BOND   =      5501.4327  ANGLE   =     20769.0050  DIHED      =     14355.5845
 1-4 NB =      4967.5615  1-4 EEL =    -73584.4454  VDWAALS    =     16812.5448
 EELEC  =   -284974.5790  EHBOND  =         0.0000  RESTRAINT  =       897.4068
 EAMBER (non-restraint)  =   -296152.8961
 EKCMT  =     22270.2392  VIRIAL  =     22443.1494  VOLUME     =   1086635.2386
                                                    SURFTEN    =        19.2356
                                                    Density    =         1.0115
 ------------------------------------------------------------------------------

 NMR restraints: Bond =    0.000   Angle =     0.000   Torsion =    99.477
===============================================================================

 NSTEP =    64000   TIME(PS) =     503.000  TEMP(K) =   311.34  PRESS =    64.5
 Etot   =   -221714.8522  EKtot   =     73556.9375  EPtot      =   -295271.7897
 BOND   =      5484.2604  ANGLE   =     20686.5222  DIHED      =     14298.5938
 1-4 NB =      5026.5886  1-4 EEL =    -73555.2518  VDWAALS    =     16382.6167
 EELEC  =   -284482.6851  EHBOND  =         0.0000  RESTRAINT  =       887.5655
 EAMBER (non-restraint)  =   -296159.3552
 EKCMT  =     22332.7791  VIRIAL  =     20819.3238  VOLUME     =   1086021.8284
                                                    SURFTEN    =        15.8782
                                                    Density    =         1.0121
 ------------------------------------------------------------------------------

 NMR restraints: Bond =    0.000   Angle =     0.000   Torsion =    85.626
===============================================================================

 NSTEP =    65000   TIME(PS) =     505.000  TEMP(K) =   310.23  PRESS =    62.6
 Etot   =   -222006.6619  EKtot   =     73294.9219  EPtot      =   -295301.5838
 BOND   =      5542.8471  ANGLE   =     20672.7790  DIHED      =     14248.7946
 1-4 NB =      4983.7365  1-4 EEL =    -73654.5863  VDWAALS    =     16556.5656
 EELEC  =   -284528.8607  EHBOND  =         0.0000  RESTRAINT  =       877.1403
 EAMBER (non-restraint)  =   -296178.7241
 EKCMT  =     22322.6385  VIRIAL  =     20852.8266  VOLUME     =   1086906.3721
                                                    SURFTEN    =        -7.2518
                                                    Density    =         1.0112
 ------------------------------------------------------------------------------

 NMR restraints: Bond =    0.000   Angle =     0.000   Torsion =    77.390
===============================================================================

 NSTEP =    66000   TIME(PS) =     507.000  TEMP(K) =   308.90  PRESS =    28.9
 Etot   =   -222740.9738  EKtot   =     72981.8359  EPtot      =   -295722.8097
 BOND   =      5490.2601  ANGLE   =     20583.1626  DIHED      =     14276.3392
 1-4 NB =      5026.9458  1-4 EEL =    -73610.5459  VDWAALS    =     16779.0274
 EELEC  =   -285143.4424  EHBOND  =         0.0000  RESTRAINT  =       875.4436
 EAMBER (non-restraint)  =   -296598.2533
 EKCMT  =     22316.1424  VIRIAL  =     21636.5078  VOLUME     =   1087419.6363
                                                    SURFTEN    =       -61.5341
                                                    Density    =         1.0108
 ------------------------------------------------------------------------------

 NMR restraints: Bond =    0.000   Angle =     0.000   Torsion =    85.363
===============================================================================

 NSTEP =    67000   TIME(PS) =     509.000  TEMP(K) =   309.36  PRESS =   -28.6
 Etot   =   -222233.7130  EKtot   =     73090.3984  EPtot      =   -295324.1114
 BOND   =      5380.7177  ANGLE   =     20673.2676  DIHED      =     14305.1115
 1-4 NB =      5042.3727  1-4 EEL =    -73646.8591  VDWAALS    =     16195.0048
 EELEC  =   -284163.1242  EHBOND  =         0.0000  RESTRAINT  =       889.3978
 EAMBER (non-restraint)  =   -296213.5092
 EKCMT  =     22568.6540  VIRIAL  =     23240.0904  VOLUME     =   1086504.8154
                                                    SURFTEN    =        72.3811
                                                    Density    =         1.0116
 ------------------------------------------------------------------------------

 NMR restraints: Bond =    0.000   Angle =     0.000   Torsion =    83.955
===============================================================================

 NSTEP =    68000   TIME(PS) =     511.000  TEMP(K) =   309.57  PRESS =   155.9
 Etot   =   -221957.2744  EKtot   =     73139.1172  EPtot      =   -295096.3915
 BOND   =      5436.9995  ANGLE   =     20619.2657  DIHED      =     14205.7900
 1-4 NB =      5033.8472  1-4 EEL =    -73499.6870  VDWAALS    =     16535.5116
 EELEC  =   -284292.8971  EHBOND  =         0.0000  RESTRAINT  =       864.7784
 EAMBER (non-restraint)  =   -295961.1700
 EKCMT  =     22426.8920  VIRIAL  =     18770.6198  VOLUME     =   1086398.6299
                                                    SURFTEN    =       -94.1590
                                                    Density    =         1.0117
 ------------------------------------------------------------------------------

 NMR restraints: Bond =    0.000   Angle =     0.000   Torsion =    72.719
===============================================================================

 NSTEP =    69000   TIME(PS) =     513.000  TEMP(K) =   307.99  PRESS =    74.6
 Etot   =   -222524.1432  EKtot   =     72766.1953  EPtot      =   -295290.3385
 BOND   =      5505.7323  ANGLE   =     20619.2549  DIHED      =     14229.9294
 1-4 NB =      4976.0567  1-4 EEL =    -73512.1057  VDWAALS    =     16563.6172
 EELEC  =   -284564.6519  EHBOND  =         0.0000  RESTRAINT  =       891.8287
 EAMBER (non-restraint)  =   -296182.1672
 EKCMT  =     22323.0394  VIRIAL  =     20571.7329  VOLUME     =   1087343.4129
                                                    SURFTEN    =       211.4783
                                                    Density    =         1.0108
 ------------------------------------------------------------------------------

 NMR restraints: Bond =    0.000   Angle =     0.000   Torsion =    83.893
===============================================================================

 NSTEP =    70000   TIME(PS) =     515.000  TEMP(K) =   309.48  PRESS =  -193.8
 Etot   =   -222582.0085  EKtot   =     73118.7969  EPtot      =   -295700.8054
 BOND   =      5482.9476  ANGLE   =     20798.3155  DIHED      =     14271.2865
 1-4 NB =      4976.7285  1-4 EEL =    -73633.2381  VDWAALS    =     15918.9988
 EELEC  =   -284390.0862  EHBOND  =         0.0000  RESTRAINT  =       874.2420
 EAMBER (non-restraint)  =   -296575.0473
 EKCMT  =     22252.8721  VIRIAL  =     26797.6855  VOLUME     =   1086208.5561
                                                    SURFTEN    =       -42.4197
                                                    Density    =         1.0119
 ------------------------------------------------------------------------------

 NMR restraints: Bond =    0.000   Angle =     0.000   Torsion =    74.861
===============================================================================

 NSTEP =    71000   TIME(PS) =     517.000  TEMP(K) =   310.02  PRESS =    87.6
 Etot   =   -222220.8759  EKtot   =     73245.4531  EPtot      =   -295466.3290
 BOND   =      5536.5522  ANGLE   =     20785.7488  DIHED      =     14306.9377
 1-4 NB =      4967.7601  1-4 EEL =    -73653.6358  VDWAALS    =     16772.7737
 EELEC  =   -285049.7438  EHBOND  =         0.0000  RESTRAINT  =       867.2780
 EAMBER (non-restraint)  =   -296333.6071
 EKCMT  =     22362.0747  VIRIAL  =     20307.8041  VOLUME     =   1086408.7914
                                                    SURFTEN    =       197.8465
                                                    Density    =         1.0117
 ------------------------------------------------------------------------------

 NMR restraints: Bond =    0.000   Angle =     0.000   Torsion =    87.749
===============================================================================

 NSTEP =    72000   TIME(PS) =     519.000  TEMP(K) =   310.01  PRESS =    69.7
 Etot   =   -222508.9570  EKtot   =     73242.4609  EPtot      =   -295751.4179
 BOND   =      5566.0714  ANGLE   =     20614.3696  DIHED      =     14330.5657
 1-4 NB =      5006.8805  1-4 EEL =    -73675.7951  VDWAALS    =     16584.6440
 EELEC  =   -285034.7156  EHBOND  =         0.0000  RESTRAINT  =       856.5615
 EAMBER (non-restraint)  =   -296607.9794
 EKCMT  =     22132.2982  VIRIAL  =     20494.0634  VOLUME     =   1087945.6185
                                                    SURFTEN    =        79.0218
                                                    Density    =         1.0103
 ------------------------------------------------------------------------------

 NMR restraints: Bond =    0.000   Angle =     0.000   Torsion =    86.290
===============================================================================

 NSTEP =    73000   TIME(PS) =     521.000  TEMP(K) =   309.54  PRESS =   159.5
 Etot   =   -222090.5761  EKtot   =     73131.1094  EPtot      =   -295221.6855
 BOND   =      5632.9057  ANGLE   =     20735.9270  DIHED      =     14342.0985
 1-4 NB =      4995.3509  1-4 EEL =    -73612.7185  VDWAALS    =     16760.2576
 EELEC  =   -284931.6080  EHBOND  =         0.0000  RESTRAINT  =       856.1013
 EAMBER (non-restraint)  =   -296077.7868
 EKCMT  =     22230.9009  VIRIAL  =     18482.4833  VOLUME     =   1088269.0205
                                                    SURFTEN    =        25.1528
                                                    Density    =         1.0100
 ------------------------------------------------------------------------------

 NMR restraints: Bond =    0.000   Angle =     0.000   Torsion =    80.618
===============================================================================

 NSTEP =    74000   TIME(PS) =     523.000  TEMP(K) =   308.89  PRESS =     5.4
 Etot   =   -222560.5324  EKtot   =     72979.0469  EPtot      =   -295539.5793
 BOND   =      5545.4054  ANGLE   =     20961.3618  DIHED      =     14243.7956
 1-4 NB =      4961.5355  1-4 EEL =    -73615.9975  VDWAALS    =     16615.5119
 EELEC  =   -285152.9630  EHBOND  =         0.0000  RESTRAINT  =       901.7709
 EAMBER (non-restraint)  =   -296441.3502
 EKCMT  =     22194.6291  VIRIAL  =     22067.4233  VOLUME     =   1088039.2526
                                                    SURFTEN    =        22.4483
                                                    Density    =         1.0102
 ------------------------------------------------------------------------------

 NMR restraints: Bond =    0.000   Angle =     0.000   Torsion =    89.226
===============================================================================

 NSTEP =    75000   TIME(PS) =     525.000  TEMP(K) =   308.75  PRESS =   104.4
 Etot   =   -222338.3263  EKtot   =     72944.2422  EPtot      =   -295282.5685
 BOND   =      5357.4709  ANGLE   =     20840.8141  DIHED      =     14258.6556
 1-4 NB =      4971.3236  1-4 EEL =    -73454.9784  VDWAALS    =     16593.5470
 EELEC  =   -284737.3420  EHBOND  =         0.0000  RESTRAINT  =       887.9409
 EAMBER (non-restraint)  =   -296170.5093
 EKCMT  =     22169.0064  VIRIAL  =     19717.4570  VOLUME     =   1087828.3667
                                                    SURFTEN    =      -144.8105
                                                    Density    =         1.0104
 ------------------------------------------------------------------------------

 NMR restraints: Bond =    0.000   Angle =     0.000   Torsion =    82.971
===============================================================================

 NSTEP =    76000   TIME(PS) =     527.000  TEMP(K) =   310.11  PRESS =   -56.1
 Etot   =   -222361.2608  EKtot   =     73267.3672  EPtot      =   -295628.6279
 BOND   =      5523.8361  ANGLE   =     20560.6006  DIHED      =     14351.0146
 1-4 NB =      5004.1722  1-4 EEL =    -73524.6276  VDWAALS    =     16459.2806
 EELEC  =   -284885.7823  EHBOND  =         0.0000  RESTRAINT  =       882.8777
 EAMBER (non-restraint)  =   -296511.5057
 EKCMT  =     22184.8331  VIRIAL  =     23502.7915  VOLUME     =   1088557.7783
                                                    SURFTEN    =       -37.7182
                                                    Density    =         1.0097
 ------------------------------------------------------------------------------

 NMR restraints: Bond =    0.000   Angle =     0.000   Torsion =    82.783
===============================================================================

 NSTEP =    77000   TIME(PS) =     529.000  TEMP(K) =   310.30  PRESS =    63.4
 Etot   =   -221879.5576  EKtot   =     73311.2109  EPtot      =   -295190.7685
 BOND   =      5494.4775  ANGLE   =     20526.4338  DIHED      =     14246.0637
 1-4 NB =      4977.5039  1-4 EEL =    -73440.9084  VDWAALS    =     16798.7298
 EELEC  =   -284684.3409  EHBOND  =         0.0000  RESTRAINT  =       891.2722
 EAMBER (non-restraint)  =   -296082.0406
 EKCMT  =     22366.5145  VIRIAL  =     20875.4707  VOLUME     =   1088836.5841
                                                    SURFTEN    =        35.9982
                                                    Density    =         1.0094
 ------------------------------------------------------------------------------

 NMR restraints: Bond =    0.000   Angle =     0.000   Torsion =    95.325
===============================================================================

 NSTEP =    78000   TIME(PS) =     531.000  TEMP(K) =   311.28  PRESS =    92.3
 Etot   =   -221557.6590  EKtot   =     73542.7969  EPtot      =   -295100.4559
 BOND   =      5375.8331  ANGLE   =     20849.1762  DIHED      =     14361.1649
 1-4 NB =      5001.5763  1-4 EEL =    -73622.6834  VDWAALS    =     16455.5734
 EELEC  =   -284395.0144  EHBOND  =         0.0000  RESTRAINT  =       873.9180
 EAMBER (non-restraint)  =   -295974.3739
 EKCMT  =     22445.0255  VIRIAL  =     20276.7824  VOLUME     =   1088303.7012
                                                    SURFTEN    =        77.3709
                                                    Density    =         1.0099
 ------------------------------------------------------------------------------

 NMR restraints: Bond =    0.000   Angle =     0.000   Torsion =    81.675
===============================================================================

 NSTEP =    79000   TIME(PS) =     533.000  TEMP(K) =   308.40  PRESS =   -69.3
 Etot   =   -222335.1148  EKtot   =     72862.5078  EPtot      =   -295197.6226
 BOND   =      5580.8762  ANGLE   =     20615.7094  DIHED      =     14262.4088
 1-4 NB =      4965.7088  1-4 EEL =    -73602.4009  VDWAALS    =     16432.3053
 EELEC  =   -284363.4704  EHBOND  =         0.0000  RESTRAINT  =       911.2402
 EAMBER (non-restraint)  =   -296108.8628
 EKCMT  =     22208.6922  VIRIAL  =     23835.2805  VOLUME     =   1087724.6711
                                                    SURFTEN    =       -83.1193
                                                    Density    =         1.0105
 ------------------------------------------------------------------------------

 NMR restraints: Bond =    0.000   Angle =     0.000   Torsion =    98.188
===============================================================================

 NSTEP =    80000   TIME(PS) =     535.000  TEMP(K) =   311.28  PRESS =    51.4
 Etot   =   -221933.6192  EKtot   =     73542.7031  EPtot      =   -295476.3223
 BOND   =      5550.9308  ANGLE   =     20735.9522  DIHED      =     14305.5824
 1-4 NB =      4963.1970  1-4 EEL =    -73619.9030  VDWAALS    =     16355.1257
 EELEC  =   -284635.1619  EHBOND  =         0.0000  RESTRAINT  =       867.9545
 EAMBER (non-restraint)  =   -296344.2767
 EKCMT  =     22435.0503  VIRIAL  =     21227.0553  VOLUME     =   1087483.0515
                                                    SURFTEN    =        39.2335
                                                    Density    =         1.0107
 ------------------------------------------------------------------------------

 NMR restraints: Bond =    0.000   Angle =     0.000   Torsion =    72.743
===============================================================================

 NSTEP =    81000   TIME(PS) =     537.000  TEMP(K) =   311.30  PRESS =   -54.6
 Etot   =   -222123.8506  EKtot   =     73548.6875  EPtot      =   -295672.5381
 BOND   =      5433.4170  ANGLE   =     20941.4753  DIHED      =     14267.2132
 1-4 NB =      4982.5185  1-4 EEL =    -73583.9795  VDWAALS    =     16126.4545
 EELEC  =   -284731.4869  EHBOND  =         0.0000  RESTRAINT  =       891.8498
 EAMBER (non-restraint)  =   -296564.3879
 EKCMT  =     22571.1680  VIRIAL  =     23853.1451  VOLUME     =   1087801.6206
                                                    SURFTEN    =       -19.2824
                                                    Density    =         1.0104
 ------------------------------------------------------------------------------

 NMR restraints: Bond =    0.000   Angle =     0.000   Torsion =    74.259
===============================================================================

 NSTEP =    82000   TIME(PS) =     539.000  TEMP(K) =   309.57  PRESS =  -137.0
 Etot   =   -222291.1285  EKtot   =     73139.6953  EPtot      =   -295430.8238
 BOND   =      5394.8231  ANGLE   =     20760.3060  DIHED      =     14226.6996
 1-4 NB =      5010.3563  1-4 EEL =    -73607.7175  VDWAALS    =     16024.0167
 EELEC  =   -284120.1944  EHBOND  =         0.0000  RESTRAINT  =       880.8865
 EAMBER (non-restraint)  =   -296311.7103
 EKCMT  =     22274.0565  VIRIAL  =     25490.1639  VOLUME     =   1087096.4108
                                                    SURFTEN    =       -14.4095
                                                    Density    =         1.0111
 ------------------------------------------------------------------------------

 NMR restraints: Bond =    0.000   Angle =     0.000   Torsion =    70.872
===============================================================================

 NSTEP =    83000   TIME(PS) =     541.000  TEMP(K) =   309.31  PRESS =    56.3
 Etot   =   -222009.5494  EKtot   =     73078.7344  EPtot      =   -295088.2838
 BOND   =      5484.9497  ANGLE   =     20739.3979  DIHED      =     14248.3056
 1-4 NB =      4970.1187  1-4 EEL =    -73630.1977  VDWAALS    =     16276.5089
 EELEC  =   -284083.0763  EHBOND  =         0.0000  RESTRAINT  =       905.7095
 EAMBER (non-restraint)  =   -295993.9933
 EKCMT  =     22243.4857  VIRIAL  =     20921.7644  VOLUME     =   1086757.3583
                                                    SURFTEN    =       112.5697
                                                    Density    =         1.0114
 ------------------------------------------------------------------------------

 NMR restraints: Bond =    0.000   Angle =     0.000   Torsion =    75.352
===============================================================================

 NSTEP =    84000   TIME(PS) =     543.000  TEMP(K) =   311.01  PRESS =    40.7
 Etot   =   -222045.6802  EKtot   =     73478.3594  EPtot      =   -295524.0395
 BOND   =      5538.6248  ANGLE   =     20655.7228  DIHED      =     14304.9768
 1-4 NB =      4992.7016  1-4 EEL =    -73525.6000  VDWAALS    =     16613.9171
 EELEC  =   -284970.1527  EHBOND  =         0.0000  RESTRAINT  =       865.7701
 EAMBER (non-restraint)  =   -296389.8097
 EKCMT  =     22434.0612  VIRIAL  =     21475.4280  VOLUME     =   1089632.6641
                                                    SURFTEN    =        41.0992
                                                    Density    =         1.0087
 ------------------------------------------------------------------------------

 NMR restraints: Bond =    0.000   Angle =     0.000   Torsion =    70.616
===============================================================================

 NSTEP =    85000   TIME(PS) =     545.000  TEMP(K) =   310.44  PRESS =    14.8
 Etot   =   -222778.6351  EKtot   =     73344.0938  EPtot      =   -296122.7289
 BOND   =      5516.9020  ANGLE   =     20529.6743  DIHED      =     14266.2983
 1-4 NB =      4928.8962  1-4 EEL =    -73504.3051  VDWAALS    =     16469.9880
 EELEC  =   -285206.6027  EHBOND  =         0.0000  RESTRAINT  =       876.4201
 EAMBER (non-restraint)  =   -296999.1490
 EKCMT  =     22448.2610  VIRIAL  =     22100.8654  VOLUME     =   1088184.0342
                                                    SURFTEN    =       107.0656
                                                    Density    =         1.0100
 ------------------------------------------------------------------------------

 NMR restraints: Bond =    0.000   Angle =     0.000   Torsion =    81.508
===============================================================================

 NSTEP =    86000   TIME(PS) =     547.000  TEMP(K) =   311.16  PRESS =    16.5
 Etot   =   -221725.2501  EKtot   =     73515.6875  EPtot      =   -295240.9376
 BOND   =      5485.7273  ANGLE   =     20647.7855  DIHED      =     14302.6292
 1-4 NB =      5036.5286  1-4 EEL =    -73598.4116  VDWAALS    =     16363.8358
 EELEC  =   -284388.0300  EHBOND  =         0.0000  RESTRAINT  =       908.9976
 EAMBER (non-restraint)  =   -296149.9352
 EKCMT  =     22377.4316  VIRIAL  =     21990.3390  VOLUME     =   1088193.5641
                                                    SURFTEN    =       145.4388
                                                    Density    =         1.0100
 ------------------------------------------------------------------------------

 NMR restraints: Bond =    0.000   Angle =     0.000   Torsion =    90.561
===============================================================================

 NSTEP =    87000   TIME(PS) =     549.000  TEMP(K) =   310.13  PRESS =   -46.8
 Etot   =   -222299.8666  EKtot   =     73271.6719  EPtot      =   -295571.5384
 BOND   =      5571.9323  ANGLE   =     20484.1189  DIHED      =     14151.8726
 1-4 NB =      4972.7605  1-4 EEL =    -73618.4429  VDWAALS    =     16151.7068
 EELEC  =   -284157.5481  EHBOND  =         0.0000  RESTRAINT  =       872.0614
 EAMBER (non-restraint)  =   -296443.5999
 EKCMT  =     22382.9417  VIRIAL  =     23482.8493  VOLUME     =   1088310.4387
                                                    SURFTEN    =       -12.1483
                                                    Density    =         1.0099
 ------------------------------------------------------------------------------

 NMR restraints: Bond =    0.000   Angle =     0.000   Torsion =    85.687
===============================================================================

 NSTEP =    88000   TIME(PS) =     551.000  TEMP(K) =   310.03  PRESS =    91.9
 Etot   =   -222304.5603  EKtot   =     73248.2578  EPtot      =   -295552.8181
 BOND   =      5617.5113  ANGLE   =     20706.0945  DIHED      =     14192.7700
 1-4 NB =      4968.5704  1-4 EEL =    -73536.7358  VDWAALS    =     16606.5801
 EELEC  =   -285000.3053  EHBOND  =         0.0000  RESTRAINT  =       892.6966
 EAMBER (non-restraint)  =   -296445.5148
 EKCMT  =     22423.7645  VIRIAL  =     20265.0119  VOLUME     =   1088100.4186
                                                    SURFTEN    =        74.8123
                                                    Density    =         1.0101
 ------------------------------------------------------------------------------

 NMR restraints: Bond =    0.000   Angle =     0.000   Torsion =    75.700
===============================================================================

 NSTEP =    89000   TIME(PS) =     553.000  TEMP(K) =   309.38  PRESS =     2.4
 Etot   =   -222191.6787  EKtot   =     73093.7266  EPtot      =   -295285.4053
 BOND   =      5489.3114  ANGLE   =     20699.7341  DIHED      =     14218.5856
 1-4 NB =      4972.0142  1-4 EEL =    -73519.2793  VDWAALS    =     16313.1861
 EELEC  =   -284327.0324  EHBOND  =         0.0000  RESTRAINT  =       868.0751
 EAMBER (non-restraint)  =   -296153.4804
 EKCMT  =     22320.6557  VIRIAL  =     22263.8028  VOLUME     =   1089146.3822
                                                    SURFTEN    =       -61.0039
                                                    Density    =         1.0091
 ------------------------------------------------------------------------------

 NMR restraints: Bond =    0.000   Angle =     0.000   Torsion =    74.438
===============================================================================

 NSTEP =    90000   TIME(PS) =     555.000  TEMP(K) =   307.22  PRESS =   -25.9
 Etot   =   -223173.5907  EKtot   =     72584.0781  EPtot      =   -295757.6689
 BOND   =      5510.5527  ANGLE   =     20605.6338  DIHED      =     14142.8457
 1-4 NB =      4977.8364  1-4 EEL =    -73607.5396  VDWAALS    =     16405.9356
 EELEC  =   -284668.7269  EHBOND  =         0.0000  RESTRAINT  =       875.7934
 EAMBER (non-restraint)  =   -296633.4623
 EKCMT  =     22249.5821  VIRIAL  =     22858.7995  VOLUME     =   1087479.0654
                                                    SURFTEN    =        53.6737
                                                    Density    =         1.0107
 ------------------------------------------------------------------------------

 NMR restraints: Bond =    0.000   Angle =     0.000   Torsion =    76.753
===============================================================================

 NSTEP =    91000   TIME(PS) =     557.000  TEMP(K) =   311.27  PRESS =     3.7
 Etot   =   -222042.2976  EKtot   =     73539.9688  EPtot      =   -295582.2663
 BOND   =      5476.6760  ANGLE   =     20578.9664  DIHED      =     14151.5653
 1-4 NB =      4952.4763  1-4 EEL =    -73571.4649  VDWAALS    =     16336.6285
 EELEC  =   -284384.9546  EHBOND  =         0.0000  RESTRAINT  =       877.8407
 EAMBER (non-restraint)  =   -296460.1070
 EKCMT  =     22569.3992  VIRIAL  =     22483.5235  VOLUME     =   1087848.9972
                                                    SURFTEN    =        50.5934
                                                    Density    =         1.0104
 ------------------------------------------------------------------------------

 NMR restraints: Bond =    0.000   Angle =     0.000   Torsion =    83.354
===============================================================================

 NSTEP =    92000   TIME(PS) =     559.000  TEMP(K) =   311.33  PRESS =    60.8
 Etot   =   -222094.9213  EKtot   =     73554.9922  EPtot      =   -295649.9135
 BOND   =      5528.7982  ANGLE   =     20517.6774  DIHED      =     14224.9386
 1-4 NB =      4965.9815  1-4 EEL =    -73698.2290  VDWAALS    =     16352.8788
 EELEC  =   -284444.8852  EHBOND  =         0.0000  RESTRAINT  =       902.9262
 EAMBER (non-restraint)  =   -296552.8397
 EKCMT  =     22424.2812  VIRIAL  =     20997.3794  VOLUME     =   1087250.9933
                                                    SURFTEN    =        66.7036
                                                    Density    =         1.0109
 ------------------------------------------------------------------------------

 NMR restraints: Bond =    0.000   Angle =     0.000   Torsion =    95.154
===============================================================================

 NSTEP =    93000   TIME(PS) =     561.000  TEMP(K) =   309.27  PRESS =   -46.8
 Etot   =   -222722.5493  EKtot   =     73068.6406  EPtot      =   -295791.1899
 BOND   =      5354.5679  ANGLE   =     20615.2812  DIHED      =     14272.5378
 1-4 NB =      4969.5138  1-4 EEL =    -73670.0435  VDWAALS    =     16403.5342
 EELEC  =   -284589.4767  EHBOND  =         0.0000  RESTRAINT  =       852.8953
 EAMBER (non-restraint)  =   -296644.0852
 EKCMT  =     22322.3821  VIRIAL  =     23420.4971  VOLUME     =   1087074.0970
                                                    SURFTEN    =        41.0412
                                                    Density    =         1.0111
 ------------------------------------------------------------------------------

 NMR restraints: Bond =    0.000   Angle =     0.000   Torsion =    77.967
===============================================================================

 NSTEP =    94000   TIME(PS) =     563.000  TEMP(K) =   309.80  PRESS =    47.7
 Etot   =   -222025.3475  EKtot   =     73192.7344  EPtot      =   -295218.0819
 BOND   =      5529.1267  ANGLE   =     20690.7840  DIHED      =     14338.6679
 1-4 NB =      4964.0675  1-4 EEL =    -73706.0117  VDWAALS    =     16377.4624
 EELEC  =   -284271.7903  EHBOND  =         0.0000  RESTRAINT  =       859.6117
 EAMBER (non-restraint)  =   -296077.6936
 EKCMT  =     22314.8692  VIRIAL  =     21194.3592  VOLUME     =   1086902.1733
                                                    SURFTEN    =       -65.7309
                                                    Density    =         1.0112
 ------------------------------------------------------------------------------

 NMR restraints: Bond =    0.000   Angle =     0.000   Torsion =    76.059
===============================================================================

 NSTEP =    95000   TIME(PS) =     565.000  TEMP(K) =   309.89  PRESS =    -4.3
 Etot   =   -222229.2822  EKtot   =     73215.8438  EPtot      =   -295445.1260
 BOND   =      5462.2683  ANGLE   =     20517.0847  DIHED      =     14289.2583
 1-4 NB =      4965.8615  1-4 EEL =    -73595.5726  VDWAALS    =     16096.2217
 EELEC  =   -284073.4131  EHBOND  =         0.0000  RESTRAINT  =       893.1652
 EAMBER (non-restraint)  =   -296338.2912
 EKCMT  =     22255.9240  VIRIAL  =     22356.0894  VOLUME     =   1087071.6116
                                                    SURFTEN    =       106.8017
                                                    Density    =         1.0111
 ------------------------------------------------------------------------------

 NMR restraints: Bond =    0.000   Angle =     0.000   Torsion =    81.023
===============================================================================

 NSTEP =    96000   TIME(PS) =     567.000  TEMP(K) =   310.70  PRESS =   126.2
 Etot   =   -221752.5936  EKtot   =     73406.8828  EPtot      =   -295159.4765
 BOND   =      5532.8253  ANGLE   =     20789.7689  DIHED      =     14279.3235
 1-4 NB =      4959.2225  1-4 EEL =    -73615.5223  VDWAALS    =     16386.3887
 EELEC  =   -284369.8751  EHBOND  =         0.0000  RESTRAINT  =       878.3920
 EAMBER (non-restraint)  =   -296037.8684
 EKCMT  =     22275.6978  VIRIAL  =     19312.4897  VOLUME     =   1087395.6839
                                                    SURFTEN    =        69.7350
                                                    Density    =         1.0108
 ------------------------------------------------------------------------------

 NMR restraints: Bond =    0.000   Angle =     0.000   Torsion =    80.694
===============================================================================

 NSTEP =    97000   TIME(PS) =     569.000  TEMP(K) =   310.25  PRESS =     7.9
 Etot   =   -221803.7721  EKtot   =     73300.7578  EPtot      =   -295104.5299
 BOND   =      5407.3655  ANGLE   =     20869.3790  DIHED      =     14326.0806
 1-4 NB =      4968.2429  1-4 EEL =    -73582.6515  VDWAALS    =     16323.3854
 EELEC  =   -284294.6105  EHBOND  =         0.0000  RESTRAINT  =       878.2788
 EAMBER (non-restraint)  =   -295982.8086
 EKCMT  =     22458.7201  VIRIAL  =     22273.1704  VOLUME     =   1088309.5315
                                                    SURFTEN    =       -50.5217
                                                    Density    =         1.0099
 ------------------------------------------------------------------------------

 NMR restraints: Bond =    0.000   Angle =     0.000   Torsion =    91.869
===============================================================================

 NSTEP =    98000   TIME(PS) =     571.000  TEMP(K) =   311.37  PRESS =   -51.2
 Etot   =   -222367.3555  EKtot   =     73564.3281  EPtot      =   -295931.6836
 BOND   =      5387.9665  ANGLE   =     20614.6672  DIHED      =     14288.3233
 1-4 NB =      4991.3910  1-4 EEL =    -73499.4656  VDWAALS    =     16726.5802
 EELEC  =   -285359.1630  EHBOND  =         0.0000  RESTRAINT  =       918.0168
 EAMBER (non-restraint)  =   -296849.7004
 EKCMT  =     22463.3363  VIRIAL  =     23665.8502  VOLUME     =   1087773.1917
                                                    SURFTEN    =      -168.0718
                                                    Density    =         1.0104
 ------------------------------------------------------------------------------

 NMR restraints: Bond =    0.000   Angle =     0.000   Torsion =    91.538
===============================================================================

 NSTEP =    99000   TIME(PS) =     573.000  TEMP(K) =   310.54  PRESS =   197.3
 Etot   =   -221953.8916  EKtot   =     73368.1250  EPtot      =   -295322.0166
 BOND   =      5474.8837  ANGLE   =     20803.7469  DIHED      =     14299.9559
 1-4 NB =      5003.4282  1-4 EEL =    -73717.7672  VDWAALS    =     16996.1635
 EELEC  =   -285068.6664  EHBOND  =         0.0000  RESTRAINT  =       886.2388
 EAMBER (non-restraint)  =   -296208.2554
 EKCMT  =     22279.1674  VIRIAL  =     17644.5407  VOLUME     =   1088010.8405
                                                    SURFTEN    =       209.9746
                                                    Density    =         1.0102
 ------------------------------------------------------------------------------

 NMR restraints: Bond =    0.000   Angle =     0.000   Torsion =    85.822
===============================================================================

 NSTEP =   100000   TIME(PS) =     575.000  TEMP(K) =   309.42  PRESS =    -0.2
 Etot   =   -222639.6332  EKtot   =     73104.6875  EPtot      =   -295744.3207
 BOND   =      5594.5123  ANGLE   =     20818.6894  DIHED      =     14291.8535
 1-4 NB =      4965.4384  1-4 EEL =    -73626.4473  VDWAALS    =     16455.7073
 EELEC  =   -285099.2323  EHBOND  =         0.0000  RESTRAINT  =       855.1580
 EAMBER (non-restraint)  =   -296599.4787
 EKCMT  =     22312.7457  VIRIAL  =     22316.8542  VOLUME     =   1087917.3963
                                                    SURFTEN    =        59.4735
                                                    Density    =         1.0103
 ------------------------------------------------------------------------------

 NMR restraints: Bond =    0.000   Angle =     0.000   Torsion =    79.956
===============================================================================

 NSTEP =   101000   TIME(PS) =     577.000  TEMP(K) =   308.76  PRESS =   141.5
 Etot   =   -222242.3292  EKtot   =     72947.8672  EPtot      =   -295190.1964
 BOND   =      5537.1096  ANGLE   =     20805.0558  DIHED      =     14258.5954
 1-4 NB =      4992.2207  1-4 EEL =    -73510.9792  VDWAALS    =     16718.5343
 EELEC  =   -284851.9112  EHBOND  =         0.0000  RESTRAINT  =       861.1782
 EAMBER (non-restraint)  =   -296051.3746
 EKCMT  =     22415.9449  VIRIAL  =     19091.3139  VOLUME     =   1088508.6883
                                                    SURFTEN    =       120.4025
                                                    Density    =         1.0097
 ------------------------------------------------------------------------------

 NMR restraints: Bond =    0.000   Angle =     0.000   Torsion =    93.585
===============================================================================

 NSTEP =   102000   TIME(PS) =     579.000  TEMP(K) =   309.45  PRESS =    47.1
 Etot   =   -222409.7658  EKtot   =     73111.7031  EPtot      =   -295521.4689
 BOND   =      5430.6822  ANGLE   =     20687.0470  DIHED      =     14238.3040
 1-4 NB =      4946.7679  1-4 EEL =    -73518.4434  VDWAALS    =     16779.9624
 EELEC  =   -284958.6025  EHBOND  =         0.0000  RESTRAINT  =       872.8136
 EAMBER (non-restraint)  =   -296394.2825
 EKCMT  =     22265.9525  VIRIAL  =     21158.4609  VOLUME     =   1088945.3130
                                                    SURFTEN    =        68.1689
                                                    Density    =         1.0093
 ------------------------------------------------------------------------------

 NMR restraints: Bond =    0.000   Angle =     0.000   Torsion =    90.224
===============================================================================

 NSTEP =   103000   TIME(PS) =     581.000  TEMP(K) =   310.62  PRESS =   -81.6
 Etot   =   -222435.3996  EKtot   =     73387.9062  EPtot      =   -295823.3058
 BOND   =      5489.1755  ANGLE   =     20667.1746  DIHED      =     14223.4680
 1-4 NB =      4982.3826  1-4 EEL =    -73657.9422  VDWAALS    =     16480.5228
 EELEC  =   -284892.3932  EHBOND  =         0.0000  RESTRAINT  =       884.3061
 EAMBER (non-restraint)  =   -296707.6119
 EKCMT  =     22340.4125  VIRIAL  =     24259.0509  VOLUME     =   1089369.6043
                                                    SURFTEN    =       -95.9464
                                                    Density    =         1.0089
 ------------------------------------------------------------------------------

 NMR restraints: Bond =    0.000   Angle =     0.000   Torsion =    74.948
===============================================================================

 NSTEP =   104000   TIME(PS) =     583.000  TEMP(K) =   309.31  PRESS =    52.9
 Etot   =   -222532.8517  EKtot   =     73076.9922  EPtot      =   -295609.8439
 BOND   =      5442.7670  ANGLE   =     20811.6472  DIHED      =     14391.7868
 1-4 NB =      4991.9515  1-4 EEL =    -73551.5210  VDWAALS    =     16822.2974
 EELEC  =   -285405.1304  EHBOND  =         0.0000  RESTRAINT  =       886.3575
 EAMBER (non-restraint)  =   -296496.2014
 EKCMT  =     22308.5045  VIRIAL  =     21064.4385  VOLUME     =   1088651.4066
                                                    SURFTEN    =      -130.4309
                                                    Density    =         1.0096
 ------------------------------------------------------------------------------

 NMR restraints: Bond =    0.000   Angle =     0.000   Torsion =    73.178
===============================================================================

 NSTEP =   105000   TIME(PS) =     585.000  TEMP(K) =   309.21  PRESS =   -89.8
 Etot   =   -222182.6995  EKtot   =     73054.1875  EPtot      =   -295236.8870
 BOND   =      5493.8693  ANGLE   =     20595.8658  DIHED      =     14262.5990
 1-4 NB =      4964.3450  1-4 EEL =    -73589.5836  VDWAALS    =     16456.6902
 EELEC  =   -284320.4022  EHBOND  =         0.0000  RESTRAINT  =       899.7295
 EAMBER (non-restraint)  =   -296136.6165
 EKCMT  =     22349.8158  VIRIAL  =     24460.2368  VOLUME     =   1088679.8436
                                                    SURFTEN    =       -53.0119
                                                    Density    =         1.0096
 ------------------------------------------------------------------------------

 NMR restraints: Bond =    0.000   Angle =     0.000   Torsion =    77.784
===============================================================================

 NSTEP =   106000   TIME(PS) =     587.000  TEMP(K) =   310.20  PRESS =    20.8
 Etot   =   -222093.5979  EKtot   =     73287.8203  EPtot      =   -295381.4182
 BOND   =      5386.1559  ANGLE   =     20680.5083  DIHED      =     14339.5308
 1-4 NB =      4981.4630  1-4 EEL =    -73695.5765  VDWAALS    =     16864.9269
 EELEC  =   -284846.5241  EHBOND  =         0.0000  RESTRAINT  =       908.0975
 EAMBER (non-restraint)  =   -296289.5158
 EKCMT  =     22494.8328  VIRIAL  =     22006.4868  VOLUME     =   1087991.1023
                                                    SURFTEN    =       -38.6715
                                                    Density    =         1.0102
 ------------------------------------------------------------------------------

 NMR restraints: Bond =    0.000   Angle =     0.000   Torsion =    95.310
===============================================================================

 NSTEP =   107000   TIME(PS) =     589.000  TEMP(K) =   310.74  PRESS =    78.4
 Etot   =   -221853.1384  EKtot   =     73415.5625  EPtot      =   -295268.7009
 BOND   =      5480.7118  ANGLE   =     20698.3416  DIHED      =     14268.7991
 1-4 NB =      4967.3428  1-4 EEL =    -73497.3873  VDWAALS    =     16810.6946
 EELEC  =   -284881.1649  EHBOND  =         0.0000  RESTRAINT  =       883.9612
 EAMBER (non-restraint)  =   -296152.6621
 EKCMT  =     22398.6631  VIRIAL  =     20555.3032  VOLUME     =   1088711.7562
                                                    SURFTEN    =       -83.6444
                                                    Density    =         1.0096
 ------------------------------------------------------------------------------

 NMR restraints: Bond =    0.000   Angle =     0.000   Torsion =    78.473
===============================================================================

 NSTEP =   108000   TIME(PS) =     591.000  TEMP(K) =   309.67  PRESS =    58.7
 Etot   =   -222167.3552  EKtot   =     73161.6328  EPtot      =   -295328.9880
 BOND   =      5562.5201  ANGLE   =     20770.4592  DIHED      =     14380.7781
 1-4 NB =      4952.7325  1-4 EEL =    -73581.5861  VDWAALS    =     16752.8108
 EELEC  =   -285046.9858  EHBOND  =         0.0000  RESTRAINT  =       880.2832
 EAMBER (non-restraint)  =   -296209.2712
 EKCMT  =     22255.1861  VIRIAL  =     20877.1119  VOLUME     =   1087990.3972
                                                    SURFTEN    =        35.1702
                                                    Density    =         1.0102
 ------------------------------------------------------------------------------

 NMR restraints: Bond =    0.000   Angle =     0.000   Torsion =    88.397
===============================================================================

 NSTEP =   109000   TIME(PS) =     593.000  TEMP(K) =   310.32  PRESS =   140.2
 Etot   =   -222112.9016  EKtot   =     73315.0938  EPtot      =   -295427.9953
 BOND   =      5426.2338  ANGLE   =     20787.6494  DIHED      =     14200.0501
 1-4 NB =      4972.6226  1-4 EEL =    -73545.2388  VDWAALS    =     16760.9680
 EELEC  =   -284917.4130  EHBOND  =         0.0000  RESTRAINT  =       887.1325
 EAMBER (non-restraint)  =   -296315.1279
 EKCMT  =     22314.3090  VIRIAL  =     19022.3173  VOLUME     =   1087835.1542
                                                    SURFTEN    =       -85.6664
                                                    Density    =         1.0104
 ------------------------------------------------------------------------------

 NMR restraints: Bond =    0.000   Angle =     0.000   Torsion =    80.167
===============================================================================

 NSTEP =   110000   TIME(PS) =     595.000  TEMP(K) =   309.93  PRESS =   -19.0
 Etot   =   -222570.0614  EKtot   =     73224.0312  EPtot      =   -295794.0926
 BOND   =      5404.0598  ANGLE   =     20533.7973  DIHED      =     14325.8442
 1-4 NB =      4977.7521  1-4 EEL =    -73568.6417  VDWAALS    =     16380.8110
 EELEC  =   -284726.0770  EHBOND  =         0.0000  RESTRAINT  =       878.3616
 EAMBER (non-restraint)  =   -296672.4542
 EKCMT  =     22396.6329  VIRIAL  =     22843.5869  VOLUME     =   1086944.3989
                                                    SURFTEN    =        -0.4850
                                                    Density    =         1.0112
 ------------------------------------------------------------------------------

 NMR restraints: Bond =    0.000   Angle =     0.000   Torsion =    77.309
===============================================================================

 NSTEP =   111000   TIME(PS) =     597.000  TEMP(K) =   308.87  PRESS =    51.8
 Etot   =   -222362.3700  EKtot   =     72973.9922  EPtot      =   -295336.3622
 BOND   =      5461.1498  ANGLE   =     20567.5835  DIHED      =     14214.4996
 1-4 NB =      4959.1488  1-4 EEL =    -73555.1059  VDWAALS    =     16512.0645
 EELEC  =   -284377.9977  EHBOND  =         0.0000  RESTRAINT  =       882.2952
 EAMBER (non-restraint)  =   -296218.6574
 EKCMT  =     22221.8312  VIRIAL  =     21005.5373  VOLUME     =   1088240.5846
                                                    SURFTEN    =       -56.5986
                                                    Density    =         1.0100
 ------------------------------------------------------------------------------

 NMR restraints: Bond =    0.000   Angle =     0.000   Torsion =    81.522
===============================================================================

 NSTEP =   112000   TIME(PS) =     599.000  TEMP(K) =   310.98  PRESS =     5.9
 Etot   =   -221842.5954  EKtot   =     73472.1875  EPtot      =   -295314.7829
 BOND   =      5441.5065  ANGLE   =     20534.8537  DIHED      =     14298.1246
 1-4 NB =      4959.3684  1-4 EEL =    -73555.0513  VDWAALS    =     16292.1347
 EELEC  =   -284173.8301  EHBOND  =         0.0000  RESTRAINT  =       888.1107
 EAMBER (non-restraint)  =   -296202.8935
 EKCMT  =     22519.4380  VIRIAL  =     22380.8191  VOLUME     =   1087847.1256
                                                    SURFTEN    =       -34.9258
                                                    Density    =         1.0104
 ------------------------------------------------------------------------------

 NMR restraints: Bond =    0.000   Angle =     0.000   Torsion =    79.887
===============================================================================

 NSTEP =   113000   TIME(PS) =     601.000  TEMP(K) =   309.47  PRESS =    -9.7
 Etot   =   -221900.4799  EKtot   =     73114.5312  EPtot      =   -295015.0112
 BOND   =      5443.1639  ANGLE   =     20564.1612  DIHED      =     14287.1976
 1-4 NB =      4971.9415  1-4 EEL =    -73516.6028  VDWAALS    =     16218.4876
 EELEC  =   -283899.7824  EHBOND  =         0.0000  RESTRAINT  =       916.4223
 EAMBER (non-restraint)  =   -295931.4335
 EKCMT  =     22314.9329  VIRIAL  =     22542.1559  VOLUME     =   1088999.9257
                                                    SURFTEN    =        19.0305
                                                    Density    =         1.0093
 ------------------------------------------------------------------------------

 NMR restraints: Bond =    0.000   Angle =     0.000   Torsion =   100.007
===============================================================================

 NSTEP =   114000   TIME(PS) =     603.000  TEMP(K) =   311.55  PRESS =    51.9
 Etot   =   -221515.4240  EKtot   =     73606.7188  EPtot      =   -295122.1428
 BOND   =      5462.3897  ANGLE   =     20626.4024  DIHED      =     14413.3898
 1-4 NB =      5019.3372  1-4 EEL =    -73565.0463  VDWAALS    =     16506.7640
 EELEC  =   -284471.0846  EHBOND  =         0.0000  RESTRAINT  =       885.7049
 EAMBER (non-restraint)  =   -296007.8477
 EKCMT  =     22360.9711  VIRIAL  =     21140.1280  VOLUME     =   1088935.8523
                                                    SURFTEN    =        47.9223
                                                    Density    =         1.0093
 ------------------------------------------------------------------------------

 NMR restraints: Bond =    0.000   Angle =     0.000   Torsion =    87.917
===============================================================================

 NSTEP =   115000   TIME(PS) =     605.000  TEMP(K) =   308.39  PRESS =    -3.5
 Etot   =   -222482.0960  EKtot   =     72859.6641  EPtot      =   -295341.7600
 BOND   =      5438.5147  ANGLE   =     20931.6827  DIHED      =     14251.2864
 1-4 NB =      4994.6962  1-4 EEL =    -73528.9314  VDWAALS    =     16652.4366
 EELEC  =   -284960.4192  EHBOND  =         0.0000  RESTRAINT  =       878.9740
 EAMBER (non-restraint)  =   -296220.7341
 EKCMT  =     22232.4480  VIRIAL  =     22315.2616  VOLUME     =   1089075.4105
                                                    SURFTEN    =       -26.3430
                                                    Density    =         1.0092
 ------------------------------------------------------------------------------

 NMR restraints: Bond =    0.000   Angle =     0.000   Torsion =    67.955
===============================================================================

 NSTEP =   116000   TIME(PS) =     607.000  TEMP(K) =   308.91  PRESS =  -133.4
 Etot   =   -222406.4786  EKtot   =     72982.9141  EPtot      =   -295389.3927
 BOND   =      5487.8234  ANGLE   =     20874.6053  DIHED      =     14313.0439
 1-4 NB =      4945.2815  1-4 EEL =    -73497.7251  VDWAALS    =     16040.3923
 EELEC  =   -284457.1130  EHBOND  =         0.0000  RESTRAINT  =       904.2990
 EAMBER (non-restraint)  =   -296293.6916
 EKCMT  =     22283.4382  VIRIAL  =     25414.9863  VOLUME     =   1087382.4337
                                                    SURFTEN    =       -10.5932
                                                    Density    =         1.0108
 ------------------------------------------------------------------------------

 NMR restraints: Bond =    0.000   Angle =     0.000   Torsion =    87.604
===============================================================================

 NSTEP =   117000   TIME(PS) =     609.000  TEMP(K) =   309.08  PRESS =    67.8
 Etot   =   -222356.8571  EKtot   =     73023.1797  EPtot      =   -295380.0368
 BOND   =      5488.8252  ANGLE   =     20679.6750  DIHED      =     14238.1910
 1-4 NB =      5010.6841  1-4 EEL =    -73552.6123  VDWAALS    =     16246.2651
 EELEC  =   -284365.5810  EHBOND  =         0.0000  RESTRAINT  =       874.5161
 EAMBER (non-restraint)  =   -296254.5530
 EKCMT  =     22195.6426  VIRIAL  =     20603.4548  VOLUME     =   1087121.2916
                                                    SURFTEN    =         5.7739
                                                    Density    =         1.0110
 ------------------------------------------------------------------------------

 NMR restraints: Bond =    0.000   Angle =     0.000   Torsion =    87.225
===============================================================================

 NSTEP =   118000   TIME(PS) =     611.000  TEMP(K) =   309.92  PRESS =    -3.3
 Etot   =   -222301.9877  EKtot   =     73221.4141  EPtot      =   -295523.4018
 BOND   =      5503.9857  ANGLE   =     20573.6814  DIHED      =     14243.6307
 1-4 NB =      4996.8158  1-4 EEL =    -73532.1098  VDWAALS    =     16670.7452
 EELEC  =   -284923.4180  EHBOND  =         0.0000  RESTRAINT  =       943.2671
 EAMBER (non-restraint)  =   -296466.6689
 EKCMT  =     22285.2963  VIRIAL  =     22363.7809  VOLUME     =   1087694.1110
                                                    SURFTEN    =      -115.7221
                                                    Density    =         1.0105
 ------------------------------------------------------------------------------

 NMR restraints: Bond =    0.000   Angle =     0.000   Torsion =    85.198
===============================================================================

 NSTEP =   119000   TIME(PS) =     613.000  TEMP(K) =   308.24  PRESS =  -197.3
 Etot   =   -223063.6148  EKtot   =     72825.0547  EPtot      =   -295888.6695
 BOND   =      5360.2585  ANGLE   =     20627.9810  DIHED      =     14309.3641
 1-4 NB =      4959.9838  1-4 EEL =    -73460.4573  VDWAALS    =     16100.8460
 EELEC  =   -284708.0071  EHBOND  =         0.0000  RESTRAINT  =       921.3615
 EAMBER (non-restraint)  =   -296810.0310
 EKCMT  =     22188.0545  VIRIAL  =     26820.3618  VOLUME     =   1087553.6693
                                                    SURFTEN    =      -148.4393
                                                    Density    =         1.0106
 ------------------------------------------------------------------------------

 NMR restraints: Bond =    0.000   Angle =     0.000   Torsion =    79.727
===============================================================================

 NSTEP =   120000   TIME(PS) =     615.000  TEMP(K) =   310.41  PRESS =   100.8
 Etot   =   -222432.0644  EKtot   =     73338.4688  EPtot      =   -295770.5331
 BOND   =      5541.9451  ANGLE   =     20529.8382  DIHED      =     14343.9659
 1-4 NB =      4970.4200  1-4 EEL =    -73576.8046  VDWAALS    =     16630.1495
 EELEC  =   -285108.4532  EHBOND  =         0.0000  RESTRAINT  =       898.4059
 EAMBER (non-restraint)  =   -296668.9391
 EKCMT  =     22464.5536  VIRIAL  =     20100.6697  VOLUME     =   1086392.7257
                                                    SURFTEN    =       125.2967
                                                    Density    =         1.0117
 ------------------------------------------------------------------------------

 NMR restraints: Bond =    0.000   Angle =     0.000   Torsion =   100.207
===============================================================================

 NSTEP =   121000   TIME(PS) =     617.000  TEMP(K) =   310.54  PRESS =    -1.0
 Etot   =   -222615.0970  EKtot   =     73369.1172  EPtot      =   -295984.2141
 BOND   =      5427.4928  ANGLE   =     20701.3675  DIHED      =     14186.1486
 1-4 NB =      5007.1775  1-4 EEL =    -73628.9534  VDWAALS    =     16428.4843
 EELEC  =   -285001.2932  EHBOND  =         0.0000  RESTRAINT  =       895.3618
 EAMBER (non-restraint)  =   -296879.5760
 EKCMT  =     22507.6854  VIRIAL  =     22531.8984  VOLUME     =   1087655.0532
                                                    SURFTEN    =        -3.7984
                                                    Density    =         1.0105
 ------------------------------------------------------------------------------

 NMR restraints: Bond =    0.000   Angle =     0.000   Torsion =    85.594
===============================================================================

 NSTEP =   122000   TIME(PS) =     619.000  TEMP(K) =   309.89  PRESS =    -4.4
 Etot   =   -222570.7250  EKtot   =     73214.9688  EPtot      =   -295785.6937
 BOND   =      5512.7586  ANGLE   =     20836.0748  DIHED      =     14207.1419
 1-4 NB =      4983.3878  1-4 EEL =    -73722.9157  VDWAALS    =     16542.4900
 EELEC  =   -285068.4901  EHBOND  =         0.0000  RESTRAINT  =       923.8589
 EAMBER (non-restraint)  =   -296709.5527
 EKCMT  =     22290.5741  VIRIAL  =     22393.7321  VOLUME     =   1086821.9363
                                                    SURFTEN    =       -28.4005
                                                    Density    =         1.0113
 ------------------------------------------------------------------------------

 NMR restraints: Bond =    0.000   Angle =     0.000   Torsion =    91.986
===============================================================================

 NSTEP =   123000   TIME(PS) =     621.000  TEMP(K) =   309.64  PRESS =   111.1
 Etot   =   -222365.1417  EKtot   =     73155.9922  EPtot      =   -295521.1338
 BOND   =      5499.3150  ANGLE   =     20611.5461  DIHED      =     14292.4890
 1-4 NB =      4974.0962  1-4 EEL =    -73517.8985  VDWAALS    =     16683.1607
 EELEC  =   -284983.1847  EHBOND  =         0.0000  RESTRAINT  =       919.3423
 EAMBER (non-restraint)  =   -296440.4762
 EKCMT  =     22237.9506  VIRIAL  =     19629.1989  VOLUME     =   1087674.3105
                                                    SURFTEN    =       213.0950
                                                    Density    =         1.0105
 ------------------------------------------------------------------------------

 NMR restraints: Bond =    0.000   Angle =     0.000   Torsion =    93.758
===============================================================================

 NSTEP =   124000   TIME(PS) =     623.000  TEMP(K) =   307.35  PRESS =   -17.9
 Etot   =   -222921.5074  EKtot   =     72615.1094  EPtot      =   -295536.6168
 BOND   =      5555.8948  ANGLE   =     20642.4786  DIHED      =     14257.9625
 1-4 NB =      4982.2013  1-4 EEL =    -73718.1385  VDWAALS    =     16438.1521
 EELEC  =   -284579.9508  EHBOND  =         0.0000  RESTRAINT  =       884.7832
 EAMBER (non-restraint)  =   -296421.4000
 EKCMT  =     22065.4012  VIRIAL  =     22485.9115  VOLUME     =   1086211.0866
                                                    SURFTEN    =        82.9845
                                                    Density    =         1.0119
 ------------------------------------------------------------------------------

 NMR restraints: Bond =    0.000   Angle =     0.000   Torsion =    67.440
===============================================================================

 NSTEP =   125000   TIME(PS) =     625.000  TEMP(K) =   310.71  PRESS =   -80.5
 Etot   =   -222269.8819  EKtot   =     73409.4062  EPtot      =   -295679.2881
 BOND   =      5303.2465  ANGLE   =     20627.3318  DIHED      =     14284.5379
 1-4 NB =      4957.9016  1-4 EEL =    -73561.2043  VDWAALS    =     16660.8281
 EELEC  =   -284873.2130  EHBOND  =         0.0000  RESTRAINT  =       921.2833
 EAMBER (non-restraint)  =   -296600.5714
 EKCMT  =     22384.3098  VIRIAL  =     24275.4772  VOLUME     =   1088437.2791
                                                    SURFTEN    =       -46.7404
                                                    Density    =         1.0098
 ------------------------------------------------------------------------------

 NMR restraints: Bond =    0.000   Angle =     0.000   Torsion =    76.135
===============================================================================

 NSTEP =   126000   TIME(PS) =     627.000  TEMP(K) =   309.69  PRESS =    28.9
 Etot   =   -222161.7921  EKtot   =     73167.8594  EPtot      =   -295329.6515
 BOND   =      5559.6524  ANGLE   =     20594.9333  DIHED      =     14304.6700
 1-4 NB =      5023.8875  1-4 EEL =    -73709.3442  VDWAALS    =     16743.3786
 EELEC  =   -284741.9866  EHBOND  =         0.0000  RESTRAINT  =       895.1575
 EAMBER (non-restraint)  =   -296224.8089
 EKCMT  =     22179.3497  VIRIAL  =     21500.0767  VOLUME     =   1088548.3844
                                                    SURFTEN    =       -81.5655
                                                    Density    =         1.0097
 ------------------------------------------------------------------------------

 NMR restraints: Bond =    0.000   Angle =     0.000   Torsion =    81.058
===============================================================================

 NSTEP =   127000   TIME(PS) =     629.000  TEMP(K) =   310.63  PRESS =   132.8
 Etot   =   -222234.4287  EKtot   =     73389.2969  EPtot      =   -295623.7255
 BOND   =      5428.4999  ANGLE   =     20533.2099  DIHED      =     14256.2966
 1-4 NB =      4938.8097  1-4 EEL =    -73610.0113  VDWAALS    =     16646.4766
 EELEC  =   -284715.5528  EHBOND  =         0.0000  RESTRAINT  =       898.5460
 EAMBER (non-restraint)  =   -296522.2715
 EKCMT  =     22280.9601  VIRIAL  =     19158.8040  VOLUME     =   1088688.7526
                                                    SURFTEN    =       107.9792
                                                    Density    =         1.0096
 ------------------------------------------------------------------------------

 NMR restraints: Bond =    0.000   Angle =     0.000   Torsion =    94.310
===============================================================================

 NSTEP =   128000   TIME(PS) =     631.000  TEMP(K) =   308.35  PRESS =    32.6
 Etot   =   -222277.2652  EKtot   =     72850.5469  EPtot      =   -295127.8121
 BOND   =      5457.0735  ANGLE   =     20823.3126  DIHED      =     14307.0681
 1-4 NB =      4974.7364  1-4 EEL =    -73537.5949  VDWAALS    =     16428.9709
 EELEC  =   -284503.1960  EHBOND  =         0.0000  RESTRAINT  =       921.8172
 EAMBER (non-restraint)  =   -296049.6293
 EKCMT  =     22269.2058  VIRIAL  =     21503.4700  VOLUME     =   1088228.5578
                                                    SURFTEN    =        69.0410
                                                    Density    =         1.0100
 ------------------------------------------------------------------------------

 NMR restraints: Bond =    0.000   Angle =     0.000   Torsion =    78.559
===============================================================================

 NSTEP =   129000   TIME(PS) =     633.000  TEMP(K) =   310.42  PRESS =    69.5
 Etot   =   -221963.1829  EKtot   =     73340.4453  EPtot      =   -295303.6283
 BOND   =      5434.3228  ANGLE   =     20802.7908  DIHED      =     14251.3831
 1-4 NB =      5008.0323  1-4 EEL =    -73458.0544  VDWAALS    =     16445.2147
 EELEC  =   -284684.9064  EHBOND  =         0.0000  RESTRAINT  =       897.5888
 EAMBER (non-restraint)  =   -296201.2171
 EKCMT  =     22306.8482  VIRIAL  =     20675.5035  VOLUME     =   1087178.1504
                                                    SURFTEN    =       113.1591
                                                    Density    =         1.0110
 ------------------------------------------------------------------------------

 NMR restraints: Bond =    0.000   Angle =     0.000   Torsion =    96.542
===============================================================================

 NSTEP =   130000   TIME(PS) =     635.000  TEMP(K) =   310.80  PRESS =    47.6
 Etot   =   -222300.4177  EKtot   =     73429.2734  EPtot      =   -295729.6912
 BOND   =      5559.8401  ANGLE   =     20717.0553  DIHED      =     14265.7502
 1-4 NB =      4966.9919  1-4 EEL =    -73640.4929  VDWAALS    =     16869.5934
 EELEC  =   -285381.7898  EHBOND  =         0.0000  RESTRAINT  =       913.3606
 EAMBER (non-restraint)  =   -296643.0518
 EKCMT  =     22200.8926  VIRIAL  =     21084.2091  VOLUME     =   1086611.8725
                                                    SURFTEN    =        29.4372
                                                    Density    =         1.0115
 ------------------------------------------------------------------------------

 NMR restraints: Bond =    0.000   Angle =     0.000   Torsion =    79.140
===============================================================================

 NSTEP =   131000   TIME(PS) =     637.000  TEMP(K) =   310.16  PRESS =    76.9
 Etot   =   -221913.7388  EKtot   =     73278.2344  EPtot      =   -295191.9732
 BOND   =      5490.9197  ANGLE   =     20656.6624  DIHED      =     14398.3527
 1-4 NB =      5048.7100  1-4 EEL =    -73569.4649  VDWAALS    =     16707.7032
 EELEC  =   -284843.6197  EHBOND  =         0.0000  RESTRAINT  =       918.7634
 EAMBER (non-restraint)  =   -296110.7366
 EKCMT  =     22443.9887  VIRIAL  =     20638.4613  VOLUME     =   1088061.3459
                                                    SURFTEN    =        20.8635
                                                    Density    =         1.0102
 ------------------------------------------------------------------------------

 NMR restraints: Bond =    0.000   Angle =     0.000   Torsion =    76.090
===============================================================================

 NSTEP =   132000   TIME(PS) =     639.000  TEMP(K) =   309.82  PRESS =   -15.0
 Etot   =   -222320.1934  EKtot   =     73197.8750  EPtot      =   -295518.0684
 BOND   =      5375.6683  ANGLE   =     20813.8221  DIHED      =     14365.1009
 1-4 NB =      4940.2544  1-4 EEL =    -73505.9954  VDWAALS    =     16225.8581
 EELEC  =   -284642.0566  EHBOND  =         0.0000  RESTRAINT  =       909.2797
 EAMBER (non-restraint)  =   -296427.3481
 EKCMT  =     22230.9274  VIRIAL  =     22582.9515  VOLUME     =   1088795.2984
                                                    SURFTEN    =       -47.6739
                                                    Density    =         1.0095
 ------------------------------------------------------------------------------

 NMR restraints: Bond =    0.000   Angle =     0.000   Torsion =    78.151
===============================================================================

 NSTEP =   133000   TIME(PS) =     641.000  TEMP(K) =   310.92  PRESS =    67.1
 Etot   =   -222020.9443  EKtot   =     73457.5078  EPtot      =   -295478.4521
 BOND   =      5393.7418  ANGLE   =     20706.6615  DIHED      =     14233.1425
 1-4 NB =      4992.5672  1-4 EEL =    -73576.6429  VDWAALS    =     16745.1641
 EELEC  =   -284894.3395  EHBOND  =         0.0000  RESTRAINT  =       921.2531
 EAMBER (non-restraint)  =   -296399.7053
 EKCMT  =     22284.4024  VIRIAL  =     20705.3318  VOLUME     =   1089525.4543
                                                    SURFTEN    =       -36.8316
                                                    Density    =         1.0088
 ------------------------------------------------------------------------------

 NMR restraints: Bond =    0.000   Angle =     0.000   Torsion =    76.708
===============================================================================

 NSTEP =   134000   TIME(PS) =     643.000  TEMP(K) =   310.50  PRESS =   -73.3
 Etot   =   -221958.1439  EKtot   =     73359.2891  EPtot      =   -295317.4329
 BOND   =      5475.3171  ANGLE   =     20656.0131  DIHED      =     14234.0730
 1-4 NB =      5002.7389  1-4 EEL =    -73519.2663  VDWAALS    =     16097.2897
 EELEC  =   -284152.5842  EHBOND  =         0.0000  RESTRAINT  =       888.9857
 EAMBER (non-restraint)  =   -296206.4186
 EKCMT  =     22462.0743  VIRIAL  =     24187.1139  VOLUME     =   1089325.0872
                                                    SURFTEN    =       -34.7586
                                                    Density    =         1.0090
 ------------------------------------------------------------------------------

 NMR restraints: Bond =    0.000   Angle =     0.000   Torsion =    75.976
===============================================================================

 NSTEP =   135000   TIME(PS) =     645.000  TEMP(K) =   310.10  PRESS =    36.1
 Etot   =   -221750.3969  EKtot   =     73264.7422  EPtot      =   -295015.1391
 BOND   =      5585.6001  ANGLE   =     20737.2549  DIHED      =     14270.2489
 1-4 NB =      4986.4026  1-4 EEL =    -73538.6714  VDWAALS    =     16725.6146
 EELEC  =   -284708.3494  EHBOND  =         0.0000  RESTRAINT  =       926.7606
 EAMBER (non-restraint)  =   -295941.8997
 EKCMT  =     22428.0491  VIRIAL  =     21579.0449  VOLUME     =   1089113.7400
                                                    SURFTEN    =       -11.7473
                                                    Density    =         1.0092
 ------------------------------------------------------------------------------

 NMR restraints: Bond =    0.000   Angle =     0.000   Torsion =    81.892
===============================================================================

 NSTEP =   136000   TIME(PS) =     647.000  TEMP(K) =   308.75  PRESS =   -43.4
 Etot   =   -222277.3545  EKtot   =     72945.4062  EPtot      =   -295222.7607
 BOND   =      5446.6715  ANGLE   =     20816.3689  DIHED      =     14174.4932
 1-4 NB =      5004.3314  1-4 EEL =    -73590.1431  VDWAALS    =     16475.6684
 EELEC  =   -284460.0343  EHBOND  =         0.0000  RESTRAINT  =       909.8833
 EAMBER (non-restraint)  =   -296132.6440
 EKCMT  =     22149.7348  VIRIAL  =     23169.0431  VOLUME     =   1087577.6149
                                                    SURFTEN    =        -6.1680
                                                    Density    =         1.0106
 ------------------------------------------------------------------------------

 NMR restraints: Bond =    0.000   Angle =     0.000   Torsion =    79.006
===============================================================================

 NSTEP =   137000   TIME(PS) =     649.000  TEMP(K) =   310.65  PRESS =   -63.2
 Etot   =   -222162.7779  EKtot   =     73394.1797  EPtot      =   -295556.9576
 BOND   =      5459.3832  ANGLE   =     20836.8117  DIHED      =     14420.1112
 1-4 NB =      4990.3772  1-4 EEL =    -73547.4986  VDWAALS    =     16568.1864
 EELEC  =   -285225.1720  EHBOND  =         0.0000  RESTRAINT  =       940.8433
 EAMBER (non-restraint)  =   -296497.8010
 EKCMT  =     22213.9767  VIRIAL  =     23698.3712  VOLUME     =   1088187.8432
                                                    SURFTEN    =       157.8058
                                                    Density    =         1.0100
 ------------------------------------------------------------------------------

 NMR restraints: Bond =    0.000   Angle =     0.000   Torsion =    86.593
===============================================================================

 NSTEP =   138000   TIME(PS) =     651.000  TEMP(K) =   308.05  PRESS =   -21.1
 Etot   =   -222516.4944  EKtot   =     72779.9453  EPtot      =   -295296.4398
 BOND   =      5571.3916  ANGLE   =     20786.3987  DIHED      =     14330.5847
 1-4 NB =      4992.2139  1-4 EEL =    -73581.1887  VDWAALS    =     16547.1565
 EELEC  =   -284865.5383  EHBOND  =         0.0000  RESTRAINT  =       922.5420
 EAMBER (non-restraint)  =   -296218.9817
 EKCMT  =     22213.5814  VIRIAL  =     22708.3452  VOLUME     =   1087663.6462
                                                    SURFTEN    =       121.1993
                                                    Density    =         1.0105
 ------------------------------------------------------------------------------

 NMR restraints: Bond =    0.000   Angle =     0.000   Torsion =    82.621
===============================================================================

 NSTEP =   139000   TIME(PS) =     653.000  TEMP(K) =   310.17  PRESS =    58.5
 Etot   =   -222572.3226  EKtot   =     73280.6484  EPtot      =   -295852.9711
 BOND   =      5513.0964  ANGLE   =     20703.0343  DIHED      =     14294.3941
 1-4 NB =      4968.0229  1-4 EEL =    -73545.6792  VDWAALS    =     17054.1933
 EELEC  =   -285767.3450  EHBOND  =         0.0000  RESTRAINT  =       927.3122
 EAMBER (non-restraint)  =   -296780.2833
 EKCMT  =     22536.8745  VIRIAL  =     21164.6216  VOLUME     =   1087004.9388
                                                    SURFTEN    =       -43.8281
                                                    Density    =         1.0111
 ------------------------------------------------------------------------------

 NMR restraints: Bond =    0.000   Angle =     0.000   Torsion =    77.232
===============================================================================

 NSTEP =   140000   TIME(PS) =     655.000  TEMP(K) =   309.66  PRESS =   -10.8
 Etot   =   -222329.9664  EKtot   =     73159.5234  EPtot      =   -295489.4899
 BOND   =      5451.8559  ANGLE   =     20807.3493  DIHED      =     14328.8062
 1-4 NB =      4983.4514  1-4 EEL =    -73670.6235  VDWAALS    =     16688.6016
 EELEC  =   -284983.1772  EHBOND  =         0.0000  RESTRAINT  =       904.2465
 EAMBER (non-restraint)  =   -296393.7363
 EKCMT  =     22278.7046  VIRIAL  =     22533.2916  VOLUME     =   1086988.4840
                                                    SURFTEN    =      -194.3457
                                                    Density    =         1.0112
 ------------------------------------------------------------------------------

 NMR restraints: Bond =    0.000   Angle =     0.000   Torsion =    87.281
===============================================================================

 NSTEP =   141000   TIME(PS) =     657.000  TEMP(K) =   310.28  PRESS =  -146.6
 Etot   =   -222364.6504  EKtot   =     73306.7812  EPtot      =   -295671.4317
 BOND   =      5540.7835  ANGLE   =     20512.1735  DIHED      =     14347.3923
 1-4 NB =      5013.9860  1-4 EEL =    -73470.7958  VDWAALS    =     16348.8472
 EELEC  =   -284890.7036  EHBOND  =         0.0000  RESTRAINT  =       926.8853
 EAMBER (non-restraint)  =   -296598.3169
 EKCMT  =     22238.9301  VIRIAL  =     25677.9615  VOLUME     =   1086513.4057
                                                    SURFTEN    =       -19.4332
                                                    Density    =         1.0116
 ------------------------------------------------------------------------------

 NMR restraints: Bond =    0.000   Angle =     0.000   Torsion =    83.548
===============================================================================

 NSTEP =   142000   TIME(PS) =     659.000  TEMP(K) =   308.88  PRESS =    17.5
 Etot   =   -222723.8328  EKtot   =     72976.6172  EPtot      =   -295700.4500
 BOND   =      5480.9715  ANGLE   =     20812.4571  DIHED      =     14312.5216
 1-4 NB =      4960.5892  1-4 EEL =    -73514.8746  VDWAALS    =     16446.3717
 EELEC  =   -285110.3391  EHBOND  =         0.0000  RESTRAINT  =       911.8526
 EAMBER (non-restraint)  =   -296612.3026
 EKCMT  =     22152.2502  VIRIAL  =     21741.2597  VOLUME     =   1087461.7879
                                                    SURFTEN    =       -29.5530
                                                    Density    =         1.0107
 ------------------------------------------------------------------------------

 NMR restraints: Bond =    0.000   Angle =     0.000   Torsion =    81.473
===============================================================================

 NSTEP =   143000   TIME(PS) =     661.000  TEMP(K) =   310.11  PRESS =    69.3
 Etot   =   -222340.5022  EKtot   =     73265.8984  EPtot      =   -295606.4007
 BOND   =      5471.5637  ANGLE   =     20760.2398  DIHED      =     14220.0282
 1-4 NB =      4987.3295  1-4 EEL =    -73552.4545  VDWAALS    =     16542.8468
 EELEC  =   -284908.7176  EHBOND  =         0.0000  RESTRAINT  =       872.7634
 EAMBER (non-restraint)  =   -296479.1641
 EKCMT  =     22236.8626  VIRIAL  =     20609.5767  VOLUME     =   1087913.8888
                                                    SURFTEN    =         4.5579
                                                    Density    =         1.0103
 ------------------------------------------------------------------------------

 NMR restraints: Bond =    0.000   Angle =     0.000   Torsion =    93.794
===============================================================================

 NSTEP =   144000   TIME(PS) =     663.000  TEMP(K) =   310.11  PRESS =   102.4
 Etot   =   -222401.4028  EKtot   =     73266.9297  EPtot      =   -295668.3325
 BOND   =      5521.4699  ANGLE   =     20756.6725  DIHED      =     14278.6268
 1-4 NB =      4968.7821  1-4 EEL =    -73623.3708  VDWAALS    =     16506.6307
 EELEC  =   -284984.1789  EHBOND  =         0.0000  RESTRAINT  =       907.0353
 EAMBER (non-restraint)  =   -296575.3678
 EKCMT  =     22318.5657  VIRIAL  =     19913.2515  VOLUME     =   1087707.6481
                                                    SURFTEN    =        55.9530
                                                    Density    =         1.0105
 ------------------------------------------------------------------------------

 NMR restraints: Bond =    0.000   Angle =     0.000   Torsion =    86.530
===============================================================================

 NSTEP =   145000   TIME(PS) =     665.000  TEMP(K) =   309.42  PRESS =    31.5
 Etot   =   -222647.3943  EKtot   =     73103.0391  EPtot      =   -295750.4334
 BOND   =      5474.0746  ANGLE   =     20654.2763  DIHED      =     14266.9105
 1-4 NB =      4995.2168  1-4 EEL =    -73448.9418  VDWAALS    =     16542.5028
 EELEC  =   -285104.5550  EHBOND  =         0.0000  RESTRAINT  =       870.0825
 EAMBER (non-restraint)  =   -296620.5158
 EKCMT  =     22367.8853  VIRIAL  =     21629.5589  VOLUME     =   1086947.5935
                                                    SURFTEN    =       110.2779
                                                    Density    =         1.0112
 ------------------------------------------------------------------------------

 NMR restraints: Bond =    0.000   Angle =     0.000   Torsion =    81.218
===============================================================================

 NSTEP =   146000   TIME(PS) =     667.000  TEMP(K) =   308.49  PRESS =    37.4
 Etot   =   -222212.2053  EKtot   =     72883.2812  EPtot      =   -295095.4865
 BOND   =      5559.6588  ANGLE   =     20792.8675  DIHED      =     14178.6781
 1-4 NB =      4940.9051  1-4 EEL =    -73523.7449  VDWAALS    =     16570.1032
 EELEC  =   -284503.3340  EHBOND  =         0.0000  RESTRAINT  =       889.3798
 EAMBER (non-restraint)  =   -295984.8663
 EKCMT  =     22171.1626  VIRIAL  =     21295.2125  VOLUME     =   1085628.9412
                                                    SURFTEN    =       -30.6203
                                                    Density    =         1.0124
 ------------------------------------------------------------------------------

 NMR restraints: Bond =    0.000   Angle =     0.000   Torsion =    84.831
===============================================================================

 NSTEP =   147000   TIME(PS) =     669.000  TEMP(K) =   310.57  PRESS =   -36.5
 Etot   =   -221880.3785  EKtot   =     73376.3750  EPtot      =   -295256.7535
 BOND   =      5501.7047  ANGLE   =     20872.4562  DIHED      =     14260.5445
 1-4 NB =      4991.6254  1-4 EEL =    -73548.2956  VDWAALS    =     15944.7345
 EELEC  =   -284193.9090  EHBOND  =         0.0000  RESTRAINT  =       914.3857
 EAMBER (non-restraint)  =   -296171.1393
 EKCMT  =     22409.8863  VIRIAL  =     23266.2042  VOLUME     =   1085273.3169
                                                    SURFTEN    =       -92.7975
                                                    Density    =         1.0127
 ------------------------------------------------------------------------------

 NMR restraints: Bond =    0.000   Angle =     0.000   Torsion =    88.377
===============================================================================

 NSTEP =   148000   TIME(PS) =     671.000  TEMP(K) =   310.24  PRESS =  -102.3
 Etot   =   -222297.8209  EKtot   =     73297.2500  EPtot      =   -295595.0709
 BOND   =      5508.9175  ANGLE   =     20639.1681  DIHED      =     14298.1279
 1-4 NB =      4985.0325  1-4 EEL =    -73575.8052  VDWAALS    =     16100.5398
 EELEC  =   -284468.5928  EHBOND  =         0.0000  RESTRAINT  =       917.5413
 EAMBER (non-restraint)  =   -296512.6122
 EKCMT  =     22373.4742  VIRIAL  =     24772.2221  VOLUME     =   1086477.7998
                                                    SURFTEN    =      -108.6229
                                                    Density    =         1.0116
 ------------------------------------------------------------------------------

 NMR restraints: Bond =    0.000   Angle =     0.000   Torsion =    88.218
===============================================================================

 NSTEP =   149000   TIME(PS) =     673.000  TEMP(K) =   309.76  PRESS =   -64.2
 Etot   =   -222466.1721  EKtot   =     73183.8828  EPtot      =   -295650.0550
 BOND   =      5423.8419  ANGLE   =     20548.8381  DIHED      =     14281.7669
 1-4 NB =      5019.8541  1-4 EEL =    -73523.4258  VDWAALS    =     15991.2655
 EELEC  =   -284299.5643  EHBOND  =         0.0000  RESTRAINT  =       907.3688
 EAMBER (non-restraint)  =   -296557.4238
 EKCMT  =     22362.3466  VIRIAL  =     23868.6025  VOLUME     =   1086573.2002
                                                    SURFTEN    =       160.9682
                                                    Density    =         1.0115
 ------------------------------------------------------------------------------

 NMR restraints: Bond =    0.000   Angle =     0.000   Torsion =    89.080
===============================================================================

 NSTEP =   150000   TIME(PS) =     675.000  TEMP(K) =   312.05  PRESS =   -39.9
 Etot   =   -221840.0396  EKtot   =     73726.1406  EPtot      =   -295566.1803
 BOND   =      5421.5343  ANGLE   =     20512.2636  DIHED      =     14299.0839
 1-4 NB =      4999.5549  1-4 EEL =    -73483.8715  VDWAALS    =     16148.9065
 EELEC  =   -284351.5330  EHBOND  =         0.0000  RESTRAINT  =       887.8811
 EAMBER (non-restraint)  =   -296454.0614
 EKCMT  =     22361.8921  VIRIAL  =     23297.9253  VOLUME     =   1085360.5599
                                                    SURFTEN    =        75.6598
                                                    Density    =         1.0127
 ------------------------------------------------------------------------------

 NMR restraints: Bond =    0.000   Angle =     0.000   Torsion =    82.594
===============================================================================

 NSTEP =   151000   TIME(PS) =     677.000  TEMP(K) =   310.13  PRESS =    13.2
 Etot   =   -222215.5274  EKtot   =     73270.9922  EPtot      =   -295486.5195
 BOND   =      5363.0472  ANGLE   =     20766.4228  DIHED      =     14257.2530
 1-4 NB =      4967.4315  1-4 EEL =    -73593.0675  VDWAALS    =     16275.0075
 EELEC  =   -284399.2934  EHBOND  =         0.0000  RESTRAINT  =       876.6793
 EAMBER (non-restraint)  =   -296363.1989
 EKCMT  =     22350.8349  VIRIAL  =     22041.6883  VOLUME     =   1087181.5371
                                                    SURFTEN    =       -30.6528
                                                    Density    =         1.0110
 ------------------------------------------------------------------------------

 NMR restraints: Bond =    0.000   Angle =     0.000   Torsion =    82.977
===============================================================================

 NSTEP =   152000   TIME(PS) =     679.000  TEMP(K) =   309.64  PRESS =   -11.4
 Etot   =   -222770.5032  EKtot   =     73155.3125  EPtot      =   -295925.8157
 BOND   =      5458.0600  ANGLE   =     20774.3902  DIHED      =     14251.3742
 1-4 NB =      4964.0549  1-4 EEL =    -73577.2939  VDWAALS    =     16487.5533
 EELEC  =   -285162.5599  EHBOND  =         0.0000  RESTRAINT  =       878.6056
 EAMBER (non-restraint)  =   -296804.4213
 EKCMT  =     22298.1875  VIRIAL  =     22566.5659  VOLUME     =   1086573.2177
                                                    SURFTEN    =      -147.5546
                                                    Density    =         1.0115
 ------------------------------------------------------------------------------

 NMR restraints: Bond =    0.000   Angle =     0.000   Torsion =    86.891
===============================================================================

 NSTEP =   153000   TIME(PS) =     681.000  TEMP(K) =   307.94  PRESS =   158.8
 Etot   =   -222818.1132  EKtot   =     72755.0547  EPtot      =   -295573.1679
 BOND   =      5465.2334  ANGLE   =     20739.1091  DIHED      =     14271.9329
 1-4 NB =      5021.1867  1-4 EEL =    -73413.6048  VDWAALS    =     16660.1124
 EELEC  =   -285189.2564  EHBOND  =         0.0000  RESTRAINT  =       872.1189
 EAMBER (non-restraint)  =   -296445.2868
 EKCMT  =     22334.1081  VIRIAL  =     18609.2303  VOLUME     =   1086196.8574
                                                    SURFTEN    =       119.6247
                                                    Density    =         1.0119
 ------------------------------------------------------------------------------

 NMR restraints: Bond =    0.000   Angle =     0.000   Torsion =    85.578
===============================================================================

 NSTEP =   154000   TIME(PS) =     683.000  TEMP(K) =   311.10  PRESS =    31.6
 Etot   =   -222024.5510  EKtot   =     73500.0859  EPtot      =   -295524.6369
 BOND   =      5551.5752  ANGLE   =     20491.7427  DIHED      =     14361.0321
 1-4 NB =      4989.4056  1-4 EEL =    -73542.4947  VDWAALS    =     16228.1253
 EELEC  =   -284519.2436  EHBOND  =         0.0000  RESTRAINT  =       915.2204
 EAMBER (non-restraint)  =   -296439.8573
 EKCMT  =     22471.6711  VIRIAL  =     21730.7326  VOLUME     =   1086830.6620
                                                    SURFTEN    =       -33.7659
                                                    Density    =         1.0113
 ------------------------------------------------------------------------------

 NMR restraints: Bond =    0.000   Angle =     0.000   Torsion =    87.663
===============================================================================

 NSTEP =   155000   TIME(PS) =     685.000  TEMP(K) =   309.76  PRESS =   -88.4
 Etot   =   -222186.8516  EKtot   =     73184.4609  EPtot      =   -295371.3126
 BOND   =      5447.9442  ANGLE   =     20692.6940  DIHED      =     14214.9739
 1-4 NB =      4994.8014  1-4 EEL =    -73538.7746  VDWAALS    =     16122.2927
 EELEC  =   -284179.1450  EHBOND  =         0.0000  RESTRAINT  =       873.9008
 EAMBER (non-restraint)  =   -296245.2134
 EKCMT  =     22411.9455  VIRIAL  =     24486.2068  VOLUME     =   1087266.8206
                                                    SURFTEN    =      -129.3958
                                                    Density    =         1.0109
 ------------------------------------------------------------------------------

 NMR restraints: Bond =    0.000   Angle =     0.000   Torsion =    78.925
===============================================================================

 NSTEP =   156000   TIME(PS) =     687.000  TEMP(K) =   310.18  PRESS =    70.3
 Etot   =   -221697.2229  EKtot   =     73283.8828  EPtot      =   -294981.1057
 BOND   =      5543.6611  ANGLE   =     20948.6754  DIHED      =     14169.9589
 1-4 NB =      4989.4174  1-4 EEL =    -73537.7061  VDWAALS    =     16084.1862
 EELEC  =   -284088.4355  EHBOND  =         0.0000  RESTRAINT  =       909.1369
 EAMBER (non-restraint)  =   -295890.2426
 EKCMT  =     22390.1079  VIRIAL  =     20741.4983  VOLUME     =   1086210.2540
                                                    SURFTEN    =        -8.5572
                                                    Density    =         1.0119
 ------------------------------------------------------------------------------

 NMR restraints: Bond =    0.000   Angle =     0.000   Torsion =    90.893
===============================================================================

 NSTEP =   157000   TIME(PS) =     689.000  TEMP(K) =   310.83  PRESS =    38.8
 Etot   =   -221935.0682  EKtot   =     73436.3594  EPtot      =   -295371.4276
 BOND   =      5416.4747  ANGLE   =     20736.8757  DIHED      =     14132.6615
 1-4 NB =      5030.0847  1-4 EEL =    -73622.9035  VDWAALS    =     16053.7919
 EELEC  =   -283973.1260  EHBOND  =         0.0000  RESTRAINT  =       854.7134
 EAMBER (non-restraint)  =   -296226.1411
 EKCMT  =     22421.6791  VIRIAL  =     21509.5565  VOLUME     =   1087730.1037
                                                    SURFTEN    =       -38.7990
                                                    Density    =         1.0105
 ------------------------------------------------------------------------------

 NMR restraints: Bond =    0.000   Angle =     0.000   Torsion =    75.709
===============================================================================

 NSTEP =   158000   TIME(PS) =     691.000  TEMP(K) =   311.25  PRESS =   -78.2
 Etot   =   -221830.1517  EKtot   =     73535.7109  EPtot      =   -295365.8626
 BOND   =      5528.6707  ANGLE   =     20651.3838  DIHED      =     14203.0703
 1-4 NB =      4993.8210  1-4 EEL =    -73562.7923  VDWAALS    =     16204.9908
 EELEC  =   -284275.9626  EHBOND  =         0.0000  RESTRAINT  =       890.9556
 EAMBER (non-restraint)  =   -296256.8183
 EKCMT  =     22421.6080  VIRIAL  =     24256.8489  VOLUME     =   1087244.3882
                                                    SURFTEN    =       -77.1484
                                                    Density    =         1.0109
 ------------------------------------------------------------------------------

 NMR restraints: Bond =    0.000   Angle =     0.000   Torsion =    77.435
===============================================================================

 NSTEP =   159000   TIME(PS) =     693.000  TEMP(K) =   309.38  PRESS =   186.5
 Etot   =   -222767.4146  EKtot   =     73095.0547  EPtot      =   -295862.4693
 BOND   =      5473.7204  ANGLE   =     20596.4434  DIHED      =     14184.0140
 1-4 NB =      4978.5901  1-4 EEL =    -73681.1799  VDWAALS    =     16807.0575
 EELEC  =   -285111.3106  EHBOND  =         0.0000  RESTRAINT  =       890.1957
 EAMBER (non-restraint)  =   -296752.6650
 EKCMT  =     22308.3533  VIRIAL  =     17933.7221  VOLUME     =   1086406.1516
                                                    SURFTEN    =      -133.4593
                                                    Density    =         1.0117
 ------------------------------------------------------------------------------

 NMR restraints: Bond =    0.000   Angle =     0.000   Torsion =    80.658
===============================================================================

 NSTEP =   160000   TIME(PS) =     695.000  TEMP(K) =   309.58  PRESS =    13.4
 Etot   =   -222671.4030  EKtot   =     73142.4844  EPtot      =   -295813.8874
 BOND   =      5392.2842  ANGLE   =     20595.1995  DIHED      =     14244.7291
 1-4 NB =      4996.3878  1-4 EEL =    -73556.1421  VDWAALS    =     16780.4704
 EELEC  =   -285175.5324  EHBOND  =         0.0000  RESTRAINT  =       908.7160
 EAMBER (non-restraint)  =   -296722.6034
 EKCMT  =     22217.3659  VIRIAL  =     21903.1882  VOLUME     =   1086346.2872
                                                    SURFTEN    =      -237.1809
                                                    Density    =         1.0117
 ------------------------------------------------------------------------------

 NMR restraints: Bond =    0.000   Angle =     0.000   Torsion =    83.614
===============================================================================

 NSTEP =   161000   TIME(PS) =     697.000  TEMP(K) =   309.91  PRESS =   -33.3
 Etot   =   -222492.3873  EKtot   =     73219.4297  EPtot      =   -295711.8170
 BOND   =      5460.1508  ANGLE   =     20577.9132  DIHED      =     14297.6903
 1-4 NB =      4998.4927  1-4 EEL =    -73572.7531  VDWAALS    =     16392.9408
 EELEC  =   -284777.5028  EHBOND  =         0.0000  RESTRAINT  =       911.2511
 EAMBER (non-restraint)  =   -296623.0682
 EKCMT  =     22454.9205  VIRIAL  =     23236.5994  VOLUME     =   1086516.5377
                                                    SURFTEN    =        38.7921
                                                    Density    =         1.0116
 ------------------------------------------------------------------------------

 NMR restraints: Bond =    0.000   Angle =     0.000   Torsion =    90.062
===============================================================================

 NSTEP =   162000   TIME(PS) =     699.000  TEMP(K) =   309.60  PRESS =    36.0
 Etot   =   -222488.2662  EKtot   =     73145.7734  EPtot      =   -295634.0396
 BOND   =      5391.4670  ANGLE   =     20750.7159  DIHED      =     14287.7753
 1-4 NB =      4958.4656  1-4 EEL =    -73548.3797  VDWAALS    =     16675.4813
 EELEC  =   -285038.4768  EHBOND  =         0.0000  RESTRAINT  =       888.9117
 EAMBER (non-restraint)  =   -296522.9513
 EKCMT  =     22477.7889  VIRIAL  =     21633.3857  VOLUME     =   1086423.7306
                                                    SURFTEN    =       -36.4115
                                                    Density    =         1.0117
 ------------------------------------------------------------------------------

 NMR restraints: Bond =    0.000   Angle =     0.000   Torsion =    79.192
===============================================================================

 NSTEP =   163000   TIME(PS) =     701.000  TEMP(K) =   310.49  PRESS =   -34.3
 Etot   =   -222423.8089  EKtot   =     73356.7656  EPtot      =   -295780.5745
 BOND   =      5505.2117  ANGLE   =     20679.3741  DIHED      =     14164.2819
 1-4 NB =      4931.6998  1-4 EEL =    -73558.6339  VDWAALS    =     16637.2540
 EELEC  =   -285014.1016  EHBOND  =         0.0000  RESTRAINT  =       874.3394
 EAMBER (non-restraint)  =   -296654.9139
 EKCMT  =     22287.4491  VIRIAL  =     23092.8569  VOLUME     =   1087724.0809
                                                    SURFTEN    =      -113.4497
                                                    Density    =         1.0105
 ------------------------------------------------------------------------------

 NMR restraints: Bond =    0.000   Angle =     0.000   Torsion =    71.311
===============================================================================

 NSTEP =   164000   TIME(PS) =     703.000  TEMP(K) =   310.08  PRESS =    18.3
 Etot   =   -222007.5561  EKtot   =     73258.9531  EPtot      =   -295266.5093
 BOND   =      5427.6066  ANGLE   =     20902.3442  DIHED      =     14248.3574
 1-4 NB =      4958.0777  1-4 EEL =    -73561.3834  VDWAALS    =     16672.1384
 EELEC  =   -284823.6706  EHBOND  =         0.0000  RESTRAINT  =       910.0204
 EAMBER (non-restraint)  =   -296176.5297
 EKCMT  =     22334.7704  VIRIAL  =     21904.6228  VOLUME     =   1088358.7020
                                                    SURFTEN    =      -114.3155
                                                    Density    =         1.0099
 ------------------------------------------------------------------------------

 NMR restraints: Bond =    0.000   Angle =     0.000   Torsion =    90.911
===============================================================================

 NSTEP =   165000   TIME(PS) =     705.000  TEMP(K) =   311.02  PRESS =   -58.9
 Etot   =   -221749.7660  EKtot   =     73480.7188  EPtot      =   -295230.4847
 BOND   =      5489.6572  ANGLE   =     20699.1134  DIHED      =     14298.7036
 1-4 NB =      5024.4697  1-4 EEL =    -73527.3684  VDWAALS    =     16357.9923
 EELEC  =   -284451.4947  EHBOND  =         0.0000  RESTRAINT  =       878.4421
 EAMBER (non-restraint)  =   -296108.9268
 EKCMT  =     22303.3140  VIRIAL  =     23686.0595  VOLUME     =   1086740.0710
                                                    SURFTEN    =        13.8349
                                                    Density    =         1.0114
 ------------------------------------------------------------------------------

 NMR restraints: Bond =    0.000   Angle =     0.000   Torsion =    79.745
===============================================================================

 NSTEP =   166000   TIME(PS) =     707.000  TEMP(K) =   310.57  PRESS =   -57.3
 Etot   =   -222096.0051  EKtot   =     73375.5156  EPtot      =   -295471.5207
 BOND   =      5531.6355  ANGLE   =     20665.7911  DIHED      =     14342.9244
 1-4 NB =      4987.2236  1-4 EEL =    -73607.8227  VDWAALS    =     16476.8837
 EELEC  =   -284772.6186  EHBOND  =         0.0000  RESTRAINT  =       904.4622
 EAMBER (non-restraint)  =   -296375.9829
 EKCMT  =     22226.0529  VIRIAL  =     23570.7589  VOLUME     =   1087355.2566
                                                    SURFTEN    =        80.3004
                                                    Density    =         1.0108
 ------------------------------------------------------------------------------

 NMR restraints: Bond =    0.000   Angle =     0.000   Torsion =    83.857
===============================================================================

 NSTEP =   167000   TIME(PS) =     709.000  TEMP(K) =   308.69  PRESS =   110.7
 Etot   =   -222642.4811  EKtot   =     72931.3047  EPtot      =   -295573.7858
 BOND   =      5576.8677  ANGLE   =     20602.8564  DIHED      =     14244.9671
 1-4 NB =      4919.0810  1-4 EEL =    -73579.1993  VDWAALS    =     16889.8382
 EELEC  =   -285130.1173  EHBOND  =         0.0000  RESTRAINT  =       901.9204
 EAMBER (non-restraint)  =   -296475.7062
 EKCMT  =     22325.2846  VIRIAL  =     19728.9530  VOLUME     =   1086680.3321
                                                    SURFTEN    =       -74.7272
                                                    Density    =         1.0114
 ------------------------------------------------------------------------------

 NMR restraints: Bond =    0.000   Angle =     0.000   Torsion =    91.668
===============================================================================

 NSTEP =   168000   TIME(PS) =     711.000  TEMP(K) =   308.89  PRESS =    35.3
 Etot   =   -222511.9846  EKtot   =     72979.3359  EPtot      =   -295491.3206
 BOND   =      5466.4322  ANGLE   =     20494.0826  DIHED      =     14276.9324
 1-4 NB =      5002.1665  1-4 EEL =    -73638.2694  VDWAALS    =     16301.6734
 EELEC  =   -284276.4389  EHBOND  =         0.0000  RESTRAINT  =       882.1006
 EAMBER (non-restraint)  =   -296373.4211
 EKCMT  =     22210.1823  VIRIAL  =     21382.2335  VOLUME     =   1087059.8801
                                                    SURFTEN    =         4.4110
                                                    Density    =         1.0111
 ------------------------------------------------------------------------------

 NMR restraints: Bond =    0.000   Angle =     0.000   Torsion =    82.305
===============================================================================

 NSTEP =   169000   TIME(PS) =     713.000  TEMP(K) =   308.77  PRESS =   -29.7
 Etot   =   -222408.0018  EKtot   =     72950.5391  EPtot      =   -295358.5408
 BOND   =      5548.2573  ANGLE   =     20731.8800  DIHED      =     14298.8848
 1-4 NB =      4985.4461  1-4 EEL =    -73503.1411  VDWAALS    =     16153.8200
 EELEC  =   -284485.1660  EHBOND  =         0.0000  RESTRAINT  =       911.4780
 EAMBER (non-restraint)  =   -296270.0188
 EKCMT  =     22168.8811  VIRIAL  =     22865.7868  VOLUME     =   1087564.2157
                                                    SURFTEN    =        36.3622
                                                    Density    =         1.0106
 ------------------------------------------------------------------------------

 NMR restraints: Bond =    0.000   Angle =     0.000   Torsion =    78.850
===============================================================================

 NSTEP =   170000   TIME(PS) =     715.000  TEMP(K) =   310.21  PRESS =   -70.4
 Etot   =   -222678.0201  EKtot   =     73290.0547  EPtot      =   -295968.0748
 BOND   =      5473.4584  ANGLE   =     20670.3296  DIHED      =     14323.1772
 1-4 NB =      4962.9077  1-4 EEL =    -73616.3803  VDWAALS    =     16435.4422
 EELEC  =   -285103.8940  EHBOND  =         0.0000  RESTRAINT  =       886.8844
 EAMBER (non-restraint)  =   -296854.9592
 EKCMT  =     22519.8622  VIRIAL  =     24171.9466  VOLUME     =   1087135.9322
                                                    SURFTEN    =      -131.3292
                                                    Density    =         1.0110
 ------------------------------------------------------------------------------

 NMR restraints: Bond =    0.000   Angle =     0.000   Torsion =    72.839
===============================================================================

 NSTEP =   171000   TIME(PS) =     717.000  TEMP(K) =   311.38  PRESS =  -190.2
 Etot   =   -222595.3473  EKtot   =     73567.2500  EPtot      =   -296162.5973
 BOND   =      5438.1914  ANGLE   =     20542.9004  DIHED      =     14300.2229
 1-4 NB =      4992.5791  1-4 EEL =    -73546.0369  VDWAALS    =     16206.6166
 EELEC  =   -284991.8837  EHBOND  =         0.0000  RESTRAINT  =       894.8129
 EAMBER (non-restraint)  =   -297057.4101
 EKCMT  =     22440.0323  VIRIAL  =     26897.3378  VOLUME     =   1085543.4684
                                                    SURFTEN    =        12.2925
                                                    Density    =         1.0125
 ------------------------------------------------------------------------------

 NMR restraints: Bond =    0.000   Angle =     0.000   Torsion =    84.375
===============================================================================

 NSTEP =   172000   TIME(PS) =     719.000  TEMP(K) =   310.17  PRESS =    31.9
 Etot   =   -222000.5316  EKtot   =     73281.6719  EPtot      =   -295282.2035
 BOND   =      5492.1128  ANGLE   =     20974.8103  DIHED      =     14268.9709
 1-4 NB =      4953.3395  1-4 EEL =    -73599.7392  VDWAALS    =     16500.3711
 EELEC  =   -284771.5347  EHBOND  =         0.0000  RESTRAINT  =       899.4658
 EAMBER (non-restraint)  =   -296181.6693
 EKCMT  =     22302.8363  VIRIAL  =     21553.9286  VOLUME     =   1086863.0619
                                                    SURFTEN    =       -45.6766
                                                    Density    =         1.0113
 ------------------------------------------------------------------------------

 NMR restraints: Bond =    0.000   Angle =     0.000   Torsion =    82.812
===============================================================================

 NSTEP =   173000   TIME(PS) =     721.000  TEMP(K) =   309.76  PRESS =    67.1
 Etot   =   -222050.0809  EKtot   =     73184.2188  EPtot      =   -295234.2997
 BOND   =      5587.0883  ANGLE   =     20687.8708  DIHED      =     14246.7028
 1-4 NB =      4951.6841  1-4 EEL =    -73557.4018  VDWAALS    =     16554.4331
 EELEC  =   -284645.5702  EHBOND  =         0.0000  RESTRAINT  =       940.8933
 EAMBER (non-restraint)  =   -296175.1929
 EKCMT  =     22373.0756  VIRIAL  =     20797.4963  VOLUME     =   1088025.0529
                                                    SURFTEN    =      -148.9366
                                                    Density    =         1.0102
 ------------------------------------------------------------------------------

 NMR restraints: Bond =    0.000   Angle =     0.000   Torsion =    94.432
===============================================================================

 NSTEP =   174000   TIME(PS) =     723.000  TEMP(K) =   311.14  PRESS =    82.9
 Etot   =   -221999.6392  EKtot   =     73510.7266  EPtot      =   -295510.3658
 BOND   =      5522.1137  ANGLE   =     20608.8449  DIHED      =     14327.2715
 1-4 NB =      5018.6121  1-4 EEL =    -73634.1332  VDWAALS    =     16670.4155
 EELEC  =   -284922.8700  EHBOND  =         0.0000  RESTRAINT  =       899.3798
 EAMBER (non-restraint)  =   -296409.7456
 EKCMT  =     22309.2476  VIRIAL  =     20360.3788  VOLUME     =   1088222.9195
                                                    SURFTEN    =       -67.1068
                                                    Density    =         1.0100
 ------------------------------------------------------------------------------

 NMR restraints: Bond =    0.000   Angle =     0.000   Torsion =    78.837
===============================================================================

 NSTEP =   175000   TIME(PS) =     725.000  TEMP(K) =   309.62  PRESS =    -2.8
 Etot   =   -221744.0162  EKtot   =     73150.8438  EPtot      =   -294894.8600
 BOND   =      5574.7384  ANGLE   =     20927.9302  DIHED      =     14301.6982
 1-4 NB =      4947.4025  1-4 EEL =    -73591.8962  VDWAALS    =     16115.8909
 EELEC  =   -284067.8320  EHBOND  =         0.0000  RESTRAINT  =       897.2081
 EAMBER (non-restraint)  =   -295792.0680
 EKCMT  =     22485.3202  VIRIAL  =     22551.2942  VOLUME     =   1088254.2256
                                                    SURFTEN    =        59.3459
                                                    Density    =         1.0100
 ------------------------------------------------------------------------------

 NMR restraints: Bond =    0.000   Angle =     0.000   Torsion =    84.256
===============================================================================

 NSTEP =   176000   TIME(PS) =     727.000  TEMP(K) =   310.58  PRESS =    -2.2
 Etot   =   -221966.5396  EKtot   =     73377.7188  EPtot      =   -295344.2583
 BOND   =      5464.9761  ANGLE   =     20582.5840  DIHED      =     14252.6932
 1-4 NB =      4997.8847  1-4 EEL =    -73620.5453  VDWAALS    =     16407.4638
 EELEC  =   -284336.8888  EHBOND  =         0.0000  RESTRAINT  =       907.5740
 EAMBER (non-restraint)  =   -296251.8323
 EKCMT  =     22373.3232  VIRIAL  =     22426.0648  VOLUME     =   1089080.4058
                                                    SURFTEN    =        73.9767
                                                    Density    =         1.0092
 ------------------------------------------------------------------------------

 NMR restraints: Bond =    0.000   Angle =     0.000   Torsion =    91.686
===============================================================================

 NSTEP =   177000   TIME(PS) =     729.000  TEMP(K) =   309.10  PRESS =     8.4
 Etot   =   -222099.9783  EKtot   =     73028.2344  EPtot      =   -295128.2127
 BOND   =      5554.5054  ANGLE   =     20537.1788  DIHED      =     14413.0693
 1-4 NB =      5017.5936  1-4 EEL =    -73552.8590  VDWAALS    =     16474.8883
 EELEC  =   -284456.4045  EHBOND  =         0.0000  RESTRAINT  =       883.8154
 EAMBER (non-restraint)  =   -296012.0281
 EKCMT  =     22258.9587  VIRIAL  =     22060.6230  VOLUME     =   1088853.7239
                                                    SURFTEN    =       -16.2155
                                                    Density    =         1.0094
 ------------------------------------------------------------------------------

 NMR restraints: Bond =    0.000   Angle =     0.000   Torsion =    79.969
===============================================================================

 NSTEP =   178000   TIME(PS) =     731.000  TEMP(K) =   310.14  PRESS =   -57.3
 Etot   =   -222066.6104  EKtot   =     73273.7188  EPtot      =   -295340.3292
 BOND   =      5436.5114  ANGLE   =     20579.9548  DIHED      =     14296.5991
 1-4 NB =      5050.8952  1-4 EEL =    -73543.6672  VDWAALS    =     15925.3685
 EELEC  =   -283970.5415  EHBOND  =         0.0000  RESTRAINT  =       884.5505
 EAMBER (non-restraint)  =   -296224.8797
 EKCMT  =     22430.3273  VIRIAL  =     23778.1574  VOLUME     =   1088998.4223
                                                    SURFTEN    =        46.8647
                                                    Density    =         1.0093
 ------------------------------------------------------------------------------

 NMR restraints: Bond =    0.000   Angle =     0.000   Torsion =    82.653
===============================================================================

 NSTEP =   179000   TIME(PS) =     733.000  TEMP(K) =   310.64  PRESS =   -74.6
 Etot   =   -222035.7377  EKtot   =     73390.9141  EPtot      =   -295426.6517
 BOND   =      5551.0892  ANGLE   =     20696.2924  DIHED      =     14295.2655
 1-4 NB =      4957.7215  1-4 EEL =    -73598.3931  VDWAALS    =     16484.1578
 EELEC  =   -284706.3627  EHBOND  =         0.0000  RESTRAINT  =       893.5777
 EAMBER (non-restraint)  =   -296320.2294
 EKCMT  =     22363.7957  VIRIAL  =     24117.7135  VOLUME     =   1088382.0443
                                                    SURFTEN    =      -129.4768
                                                    Density    =         1.0099
 ------------------------------------------------------------------------------

 NMR restraints: Bond =    0.000   Angle =     0.000   Torsion =    84.933
===============================================================================

 NSTEP =   180000   TIME(PS) =     735.000  TEMP(K) =   311.86  PRESS =   -28.6
 Etot   =   -221652.2945  EKtot   =     73680.5781  EPtot      =   -295332.8727
 BOND   =      5489.4516  ANGLE   =     20716.9763  DIHED      =     14253.5878
 1-4 NB =      4985.6361  1-4 EEL =    -73705.7484  VDWAALS    =     16430.2599
 EELEC  =   -284408.1778  EHBOND  =         0.0000  RESTRAINT  =       905.1418
 EAMBER (non-restraint)  =   -296238.0145
 EKCMT  =     22420.1978  VIRIAL  =     23091.9070  VOLUME     =   1088072.2937
                                                    SURFTEN    =        23.2373
                                                    Density    =         1.0101
 ------------------------------------------------------------------------------

 NMR restraints: Bond =    0.000   Angle =     0.000   Torsion =    81.118
===============================================================================

 NSTEP =   181000   TIME(PS) =     737.000  TEMP(K) =   309.69  PRESS =    89.6
 Etot   =   -222702.8642  EKtot   =     73167.8984  EPtot      =   -295870.7626
 BOND   =      5484.2071  ANGLE   =     20540.5606  DIHED      =     14273.5830
 1-4 NB =      5012.8444  1-4 EEL =    -73610.9513  VDWAALS    =     16539.9688
 EELEC  =   -285009.5486  EHBOND  =         0.0000  RESTRAINT  =       898.5735
 EAMBER (non-restraint)  =   -296769.3361
 EKCMT  =     22281.0557  VIRIAL  =     20179.2701  VOLUME     =   1086785.7071
                                                    SURFTEN    =       -32.2081
                                                    Density    =         1.0113
 ------------------------------------------------------------------------------

 NMR restraints: Bond =    0.000   Angle =     0.000   Torsion =    82.759
===============================================================================

 NSTEP =   182000   TIME(PS) =     739.000  TEMP(K) =   309.39  PRESS =    98.7
 Etot   =   -222500.4328  EKtot   =     73095.9688  EPtot      =   -295596.4016
 BOND   =      5529.5186  ANGLE   =     20652.0747  DIHED      =     14284.7504
 1-4 NB =      5006.5944  1-4 EEL =    -73653.2049  VDWAALS    =     16836.8187
 EELEC  =   -285143.8706  EHBOND  =         0.0000  RESTRAINT  =       890.9171
 EAMBER (non-restraint)  =   -296487.3187
 EKCMT  =     22201.4975  VIRIAL  =     19883.7009  VOLUME     =   1087845.0695
                                                    SURFTEN    =        85.8008
                                                    Density    =         1.0104
 ------------------------------------------------------------------------------

 NMR restraints: Bond =    0.000   Angle =     0.000   Torsion =    78.962
===============================================================================

 NSTEP =   183000   TIME(PS) =     741.000  TEMP(K) =   309.43  PRESS =   160.7
 Etot   =   -222436.0818  EKtot   =     73105.0703  EPtot      =   -295541.1521
 BOND   =      5501.1548  ANGLE   =     20763.6486  DIHED      =     14271.5907
 1-4 NB =      4893.0262  1-4 EEL =    -73390.0750  VDWAALS    =     16876.6016
 EELEC  =   -285361.0639  EHBOND  =         0.0000  RESTRAINT  =       903.9649
 EAMBER (non-restraint)  =   -296445.1170
 EKCMT  =     22458.2964  VIRIAL  =     18686.0334  VOLUME     =   1087379.9525
                                                    SURFTEN    =       -68.0668
                                                    Density    =         1.0108
 ------------------------------------------------------------------------------

 NMR restraints: Bond =    0.000   Angle =     0.000   Torsion =    81.894
===============================================================================

 NSTEP =   184000   TIME(PS) =     743.000  TEMP(K) =   310.43  PRESS =    -8.0
 Etot   =   -222570.5079  EKtot   =     73342.9766  EPtot      =   -295913.4844
 BOND   =      5457.9923  ANGLE   =     20717.2367  DIHED      =     14384.2854
 1-4 NB =      4998.9719  1-4 EEL =    -73597.7503  VDWAALS    =     16261.2561
 EELEC  =   -285021.5470  EHBOND  =         0.0000  RESTRAINT  =       886.0704
 EAMBER (non-restraint)  =   -296799.5548
 EKCMT  =     22352.5997  VIRIAL  =     22540.5898  VOLUME     =   1086857.7577
                                                    SURFTEN    =        78.8549
                                                    Density    =         1.0113
 ------------------------------------------------------------------------------

 NMR restraints: Bond =    0.000   Angle =     0.000   Torsion =    83.437
===============================================================================

 NSTEP =   185000   TIME(PS) =     745.000  TEMP(K) =   311.26  PRESS =   -28.0
 Etot   =   -221868.4283  EKtot   =     73539.0078  EPtot      =   -295407.4361
 BOND   =      5607.5778  ANGLE   =     20798.4379  DIHED      =     14258.6433
 1-4 NB =      5008.1768  1-4 EEL =    -73572.0930  VDWAALS    =     16453.2936
 EELEC  =   -284883.1632  EHBOND  =         0.0000  RESTRAINT  =       921.6906
 EAMBER (non-restraint)  =   -296329.1267
 EKCMT  =     22313.3447  VIRIAL  =     22970.0580  VOLUME     =   1087755.6203
                                                    SURFTEN    =       -67.7452
                                                    Density    =         1.0104
 ------------------------------------------------------------------------------

 NMR restraints: Bond =    0.000   Angle =     0.000   Torsion =    85.813
===============================================================================

 NSTEP =   186000   TIME(PS) =     747.000  TEMP(K) =   309.37  PRESS =   143.7
 Etot   =   -222211.0622  EKtot   =     73090.6641  EPtot      =   -295301.7262
 BOND   =      5502.6945  ANGLE   =     20689.9841  DIHED      =     14309.4865
 1-4 NB =      4996.1644  1-4 EEL =    -73718.9487  VDWAALS    =     16732.9434
 EELEC  =   -284717.3681  EHBOND  =         0.0000  RESTRAINT  =       903.3176
 EAMBER (non-restraint)  =   -296205.0438
 EKCMT  =     22154.4093  VIRIAL  =     18778.0730  VOLUME     =   1088424.4207
                                                    SURFTEN    =        62.0123
                                                    Density    =         1.0098
 ------------------------------------------------------------------------------

 NMR restraints: Bond =    0.000   Angle =     0.000   Torsion =    84.984
===============================================================================

 NSTEP =   187000   TIME(PS) =     749.000  TEMP(K) =   311.28  PRESS =    51.0
 Etot   =   -221770.6953  EKtot   =     73544.0938  EPtot      =   -295314.7890
 BOND   =      5559.7921  ANGLE   =     20705.9942  DIHED      =     14199.6035
 1-4 NB =      4961.5804  1-4 EEL =    -73641.6284  VDWAALS    =     16435.1446
 EELEC  =   -284427.1433  EHBOND  =         0.0000  RESTRAINT  =       891.8678
 EAMBER (non-restraint)  =   -296206.6569
 EKCMT  =     22554.7021  VIRIAL  =     21355.5693  VOLUME     =   1087959.0467
                                                    SURFTEN    =        70.4745
                                                    Density    =         1.0102
 ------------------------------------------------------------------------------

 NMR restraints: Bond =    0.000   Angle =     0.000   Torsion =    81.682
===============================================================================

 NSTEP =   188000   TIME(PS) =     751.000  TEMP(K) =   308.75  PRESS =    91.3
 Etot   =   -222491.2238  EKtot   =     72946.3828  EPtot      =   -295437.6066
 BOND   =      5468.5790  ANGLE   =     20550.0248  DIHED      =     14272.2121
 1-4 NB =      4984.7687  1-4 EEL =    -73505.5336  VDWAALS    =     16327.3474
 EELEC  =   -284418.4755  EHBOND  =         0.0000  RESTRAINT  =       883.4705
 EAMBER (non-restraint)  =   -296321.0771
 EKCMT  =     22191.7625  VIRIAL  =     20050.7294  VOLUME     =   1086359.6157
                                                    SURFTEN    =       119.0416
                                                    Density    =         1.0117
 ------------------------------------------------------------------------------

 NMR restraints: Bond =    0.000   Angle =     0.000   Torsion =    81.659
===============================================================================

 NSTEP =   189000   TIME(PS) =     753.000  TEMP(K) =   310.90  PRESS =   -15.0
 Etot   =   -222334.1355  EKtot   =     73452.1172  EPtot      =   -295786.2526
 BOND   =      5476.6150  ANGLE   =     20469.9265  DIHED      =     14288.8055
 1-4 NB =      4973.1879  1-4 EEL =    -73440.8906  VDWAALS    =     16444.5340
 EELEC  =   -284915.5461  EHBOND  =         0.0000  RESTRAINT  =       917.1150
 EAMBER (non-restraint)  =   -296703.3676
 EKCMT  =     22292.7350  VIRIAL  =     22645.0663  VOLUME     =   1087127.8937
                                                    SURFTEN    =       -97.3494
                                                    Density    =         1.0110
 ------------------------------------------------------------------------------

 NMR restraints: Bond =    0.000   Angle =     0.000   Torsion =    81.326
===============================================================================

 NSTEP =   190000   TIME(PS) =     755.000  TEMP(K) =   310.49  PRESS =   -76.3
 Etot   =   -222175.1524  EKtot   =     73356.0156  EPtot      =   -295531.1680
 BOND   =      5540.7197  ANGLE   =     20758.9978  DIHED      =     14305.7464
 1-4 NB =      5007.8320  1-4 EEL =    -73546.7203  VDWAALS    =     16432.8512
 EELEC  =   -284926.7429  EHBOND  =         0.0000  RESTRAINT  =       896.1481
 EAMBER (non-restraint)  =   -296427.3161
 EKCMT  =     22329.0790  VIRIAL  =     24121.0059  VOLUME     =   1087188.9101
                                                    SURFTEN    =        29.5769
                                                    Density    =         1.0110
 ------------------------------------------------------------------------------

 NMR restraints: Bond =    0.000   Angle =     0.000   Torsion =    82.973
===============================================================================

 NSTEP =   191000   TIME(PS) =     757.000  TEMP(K) =   311.49  PRESS =   -21.3
 Etot   =   -221838.8819  EKtot   =     73593.1953  EPtot      =   -295432.0773
 BOND   =      5464.8454  ANGLE   =     20648.5060  DIHED      =     14359.6231
 1-4 NB =      5017.8050  1-4 EEL =    -73506.2677  VDWAALS    =     16410.9144
 EELEC  =   -284723.5707  EHBOND  =         0.0000  RESTRAINT  =       896.0673
 EAMBER (non-restraint)  =   -296328.1446
 EKCMT  =     22527.3412  VIRIAL  =     23027.3630  VOLUME     =   1087133.1032
                                                    SURFTEN    =      -214.1965
                                                    Density    =         1.0110
 ------------------------------------------------------------------------------

 NMR restraints: Bond =    0.000   Angle =     0.000   Torsion =    84.852
===============================================================================

 NSTEP =   192000   TIME(PS) =     759.000  TEMP(K) =   309.85  PRESS =    82.7
 Etot   =   -222255.2148  EKtot   =     73204.4922  EPtot      =   -295459.7070
 BOND   =      5467.8579  ANGLE   =     20631.2533  DIHED      =     14353.8629
 1-4 NB =      4951.1399  1-4 EEL =    -73547.7019  VDWAALS    =     16785.8885
 EELEC  =   -284986.0885  EHBOND  =         0.0000  RESTRAINT  =       884.0808
 EAMBER (non-restraint)  =   -296343.7878
 EKCMT  =     22225.6910  VIRIAL  =     20281.6595  VOLUME     =   1088637.7070
                                                    SURFTEN    =        51.6689
                                                    Density    =         1.0096
 ------------------------------------------------------------------------------

 NMR restraints: Bond =    0.000   Angle =     0.000   Torsion =    78.159
===============================================================================

 NSTEP =   193000   TIME(PS) =     761.000  TEMP(K) =   309.94  PRESS =   -21.8
 Etot   =   -221955.8059  EKtot   =     73225.4531  EPtot      =   -295181.2591
 BOND   =      5401.6159  ANGLE   =     20659.8975  DIHED      =     14368.4939
 1-4 NB =      4998.6139  1-4 EEL =    -73673.0430  VDWAALS    =     16374.6370
 EELEC  =   -284188.2132  EHBOND  =         0.0000  RESTRAINT  =       876.7390
 EAMBER (non-restraint)  =   -296057.9980
 EKCMT  =     22245.5403  VIRIAL  =     22756.8166  VOLUME     =   1087629.2237
                                                    SURFTEN    =        21.3209
                                                    Density    =         1.0106
 ------------------------------------------------------------------------------

 NMR restraints: Bond =    0.000   Angle =     0.000   Torsion =    86.632
===============================================================================

 NSTEP =   194000   TIME(PS) =     763.000  TEMP(K) =   310.43  PRESS =    59.8
 Etot   =   -221817.3593  EKtot   =     73342.6641  EPtot      =   -295160.0233
 BOND   =      5432.2845  ANGLE   =     20696.1644  DIHED      =     14297.9840
 1-4 NB =      4942.0532  1-4 EEL =    -73562.1519  VDWAALS    =     16369.7810
 EELEC  =   -284238.3510  EHBOND  =         0.0000  RESTRAINT  =       902.2125
 EAMBER (non-restraint)  =   -296062.2358
 EKCMT  =     22445.1392  VIRIAL  =     21040.8698  VOLUME     =   1087572.4396
                                                    SURFTEN    =        37.8765
                                                    Density    =         1.0106
 ------------------------------------------------------------------------------

 NMR restraints: Bond =    0.000   Angle =     0.000   Torsion =    91.010
===============================================================================

 NSTEP =   195000   TIME(PS) =     765.000  TEMP(K) =   312.42  PRESS =   -32.5
 Etot   =   -221720.2384  EKtot   =     73812.3750  EPtot      =   -295532.6134
 BOND   =      5458.8153  ANGLE   =     20618.8631  DIHED      =     14279.0457
 1-4 NB =      4978.4891  1-4 EEL =    -73495.4688  VDWAALS    =     16427.9097
 EELEC  =   -284705.8802  EHBOND  =         0.0000  RESTRAINT  =       905.6127
 EAMBER (non-restraint)  =   -296438.2261
 EKCMT  =     22539.7376  VIRIAL  =     23302.2173  VOLUME     =   1087599.4698
                                                    SURFTEN    =        -5.6307
                                                    Density    =         1.0106
 ------------------------------------------------------------------------------

 NMR restraints: Bond =    0.000   Angle =     0.000   Torsion =    84.416
===============================================================================

 NSTEP =   196000   TIME(PS) =     767.000  TEMP(K) =   309.93  PRESS =   -53.0
 Etot   =   -222433.3178  EKtot   =     73223.2109  EPtot      =   -295656.5288
 BOND   =      5469.3710  ANGLE   =     20561.7699  DIHED      =     14235.9800
 1-4 NB =      4984.5639  1-4 EEL =    -73634.5905  VDWAALS    =     16336.6818
 EELEC  =   -284511.6965  EHBOND  =         0.0000  RESTRAINT  =       901.3917
 EAMBER (non-restraint)  =   -296557.9204
 EKCMT  =     22261.3234  VIRIAL  =     23504.8945  VOLUME     =   1086379.0333
                                                    SURFTEN    =      -174.7129
                                                    Density    =         1.0117
 ------------------------------------------------------------------------------

 NMR restraints: Bond =    0.000   Angle =     0.000   Torsion =    82.064
===============================================================================

 NSTEP =   197000   TIME(PS) =     769.000  TEMP(K) =   310.68  PRESS =    58.7
 Etot   =   -221977.8353  EKtot   =     73402.3047  EPtot      =   -295380.1400
 BOND   =      5488.8851  ANGLE   =     20694.7411  DIHED      =     14245.0122
 1-4 NB =      4967.7605  1-4 EEL =    -73511.0385  VDWAALS    =     16422.1147
 EELEC  =   -284562.1160  EHBOND  =         0.0000  RESTRAINT  =       874.5009
 EAMBER (non-restraint)  =   -296254.6409
 EKCMT  =     22441.8575  VIRIAL  =     21064.7370  VOLUME     =   1085759.9259
                                                    SURFTEN    =       143.9652
                                                    Density    =         1.0123
 ------------------------------------------------------------------------------

 NMR restraints: Bond =    0.000   Angle =     0.000   Torsion =    83.324
===============================================================================

 NSTEP =   198000   TIME(PS) =     771.000  TEMP(K) =   310.58  PRESS =    59.3
 Etot   =   -222538.9714  EKtot   =     73376.7734  EPtot      =   -295915.7449
 BOND   =      5382.8777  ANGLE   =     20699.3002  DIHED      =     14216.0016
 1-4 NB =      5024.8698  1-4 EEL =    -73528.9179  VDWAALS    =     16614.1375
 EELEC  =   -285223.7386  EHBOND  =         0.0000  RESTRAINT  =       899.7249
 EAMBER (non-restraint)  =   -296815.4698
 EKCMT  =     22288.0380  VIRIAL  =     20896.7951  VOLUME     =   1086231.1202
                                                    SURFTEN    =        57.3138
                                                    Density    =         1.0119
 ------------------------------------------------------------------------------

 NMR restraints: Bond =    0.000   Angle =     0.000   Torsion =    79.250
===============================================================================

 NSTEP =   199000   TIME(PS) =     773.000  TEMP(K) =   308.98  PRESS =    89.1
 Etot   =   -222341.2205  EKtot   =     72998.8203  EPtot      =   -295340.0408
 BOND   =      5524.3442  ANGLE   =     20738.0278  DIHED      =     14205.7219
 1-4 NB =      4959.1687  1-4 EEL =    -73498.2846  VDWAALS    =     16967.9097
 EELEC  =   -285150.5033  EHBOND  =         0.0000  RESTRAINT  =       913.5748
 EAMBER (non-restraint)  =   -296253.6156
 EKCMT  =     22281.1114  VIRIAL  =     20188.7385  VOLUME     =   1087381.0621
                                                    SURFTEN    =       -34.8555
                                                    Density    =         1.0108
 ------------------------------------------------------------------------------

 NMR restraints: Bond =    0.000   Angle =     0.000   Torsion =    90.286
===============================================================================

 NSTEP =   200000   TIME(PS) =     775.000  TEMP(K) =   309.95  PRESS =    75.6
 Etot   =   -221927.6204  EKtot   =     73229.8047  EPtot      =   -295157.4251
 BOND   =      5418.3029  ANGLE   =     20748.9382  DIHED      =     14309.5736
 1-4 NB =      5026.4242  1-4 EEL =    -73552.0404  VDWAALS    =     16696.1385
 EELEC  =   -284711.5811  EHBOND  =         0.0000  RESTRAINT  =       906.8192
 EAMBER (non-restraint)  =   -296064.2443
 EKCMT  =     22257.6834  VIRIAL  =     20479.8787  VOLUME     =   1088665.6962
                                                    SURFTEN    =        66.4994
                                                    Density    =         1.0096
 ------------------------------------------------------------------------------

 NMR restraints: Bond =    0.000   Angle =     0.000   Torsion =    99.385
===============================================================================

 NSTEP =   201000   TIME(PS) =     777.000  TEMP(K) =   311.29  PRESS =    29.5
 Etot   =   -222095.2115  EKtot   =     73544.2578  EPtot      =   -295639.4693
 BOND   =      5571.6258  ANGLE   =     20776.3298  DIHED      =     14162.9247
 1-4 NB =      4949.6745  1-4 EEL =    -73433.5349  VDWAALS    =     16379.8694
 EELEC  =   -284910.9598  EHBOND  =         0.0000  RESTRAINT  =       864.6012
 EAMBER (non-restraint)  =   -296504.0706
 EKCMT  =     22456.8814  VIRIAL  =     21763.2643  VOLUME     =   1088514.7664
                                                    SURFTEN    =        12.5615
                                                    Density    =         1.0097
 ------------------------------------------------------------------------------

 NMR restraints: Bond =    0.000   Angle =     0.000   Torsion =    92.195
===============================================================================

 NSTEP =   202000   TIME(PS) =     779.000  TEMP(K) =   309.04  PRESS =  -163.1
 Etot   =   -222821.4230  EKtot   =     73014.8125  EPtot      =   -295836.2355
 BOND   =      5477.6153  ANGLE   =     20766.7477  DIHED      =     14185.0211
 1-4 NB =      4968.2295  1-4 EEL =    -73444.0056  VDWAALS    =     16179.8697
 EELEC  =   -284850.0658  EHBOND  =         0.0000  RESTRAINT  =       880.3527
 EAMBER (non-restraint)  =   -296716.5881
 EKCMT  =     22272.7206  VIRIAL  =     26102.6438  VOLUME     =   1087697.6597
                                                    SURFTEN    =      -102.8038
                                                    Density    =         1.0105
 ------------------------------------------------------------------------------

 NMR restraints: Bond =    0.000   Angle =     0.000   Torsion =    82.315
===============================================================================

 NSTEP =   203000   TIME(PS) =     781.000  TEMP(K) =   309.28  PRESS =    20.1
 Etot   =   -222138.7134  EKtot   =     73070.0547  EPtot      =   -295208.7681
 BOND   =      5556.0649  ANGLE   =     20841.2923  DIHED      =     14221.1470
 1-4 NB =      4914.7119  1-4 EEL =    -73417.5891  VDWAALS    =     16900.9288
 EELEC  =   -285132.8024  EHBOND  =         0.0000  RESTRAINT  =       907.4783
 EAMBER (non-restraint)  =   -296116.2464
 EKCMT  =     22409.7650  VIRIAL  =     21937.5748  VOLUME     =   1087923.5565
                                                    SURFTEN    =        28.5853
                                                    Density    =         1.0103
 ------------------------------------------------------------------------------

 NMR restraints: Bond =    0.000   Angle =     0.000   Torsion =    91.078
===============================================================================

 NSTEP =   204000   TIME(PS) =     783.000  TEMP(K) =   308.79  PRESS =   110.0
 Etot   =   -222927.8855  EKtot   =     72955.3672  EPtot      =   -295883.2527
 BOND   =      5449.0633  ANGLE   =     20642.6565  DIHED      =     14312.9970
 1-4 NB =      4945.6768  1-4 EEL =    -73344.0242  VDWAALS    =     16656.0752
 EELEC  =   -285454.9840  EHBOND  =         0.0000  RESTRAINT  =       909.2866
 EAMBER (non-restraint)  =   -296792.5393
 EKCMT  =     22226.3447  VIRIAL  =     19647.6265  VOLUME     =   1085871.1259
                                                    SURFTEN    =         9.3418
                                                    Density    =         1.0122
 ------------------------------------------------------------------------------

 NMR restraints: Bond =    0.000   Angle =     0.000   Torsion =    82.729
===============================================================================

 NSTEP =   205000   TIME(PS) =     785.000  TEMP(K) =   307.91  PRESS =    87.5
 Etot   =   -223020.9486  EKtot   =     72745.9062  EPtot      =   -295766.8548
 BOND   =      5403.5926  ANGLE   =     20605.3674  DIHED      =     14334.8219
 1-4 NB =      4944.5696  1-4 EEL =    -73395.6760  VDWAALS    =     16624.7701
 EELEC  =   -285187.1974  EHBOND  =         0.0000  RESTRAINT  =       902.8970
 EAMBER (non-restraint)  =   -296669.7518
 EKCMT  =     22130.5365  VIRIAL  =     20079.0436  VOLUME     =   1085816.4478
                                                    SURFTEN    =       -37.8118
                                                    Density    =         1.0122
 ------------------------------------------------------------------------------

 NMR restraints: Bond =    0.000   Angle =     0.000   Torsion =    80.351
===============================================================================

 NSTEP =   206000   TIME(PS) =     787.000  TEMP(K) =   310.03  PRESS =   176.3
 Etot   =   -221989.2252  EKtot   =     73246.9844  EPtot      =   -295236.2096
 BOND   =      5464.6328  ANGLE   =     20777.9916  DIHED      =     14323.5006
 1-4 NB =      4979.1605  1-4 EEL =    -73644.3846  VDWAALS    =     16764.9171
 EELEC  =   -284775.8149  EHBOND  =         0.0000  RESTRAINT  =       873.7873
 EAMBER (non-restraint)  =   -296109.9969
 EKCMT  =     22156.7308  VIRIAL  =     18020.5657  VOLUME     =   1086480.2571
                                                    SURFTEN    =        38.2624
                                                    Density    =         1.0116
 ------------------------------------------------------------------------------

 NMR restraints: Bond =    0.000   Angle =     0.000   Torsion =    84.511
===============================================================================

 NSTEP =   207000   TIME(PS) =     789.000  TEMP(K) =   310.71  PRESS =    39.8
 Etot   =   -222026.6914  EKtot   =     73408.0469  EPtot      =   -295434.7383
 BOND   =      5492.7273  ANGLE   =     20740.8703  DIHED      =     14265.4796
 1-4 NB =      4957.1375  1-4 EEL =    -73417.1143  VDWAALS    =     16422.0031
 EELEC  =   -284798.4082  EHBOND  =         0.0000  RESTRAINT  =       902.5665
 EAMBER (non-restraint)  =   -296337.3047
 EKCMT  =     22320.3982  VIRIAL  =     21385.5802  VOLUME     =   1087215.4880
                                                    SURFTEN    =        60.3136
                                                    Density    =         1.0109
 ------------------------------------------------------------------------------

 NMR restraints: Bond =    0.000   Angle =     0.000   Torsion =    90.981
===============================================================================

 NSTEP =   208000   TIME(PS) =     791.000  TEMP(K) =   311.48  PRESS =    47.2
 Etot   =   -221675.1542  EKtot   =     73590.9609  EPtot      =   -295266.1152
 BOND   =      5496.0529  ANGLE   =     20736.5086  DIHED      =     14207.7145
 1-4 NB =      4944.7998  1-4 EEL =    -73351.9978  VDWAALS    =     16215.7830
 EELEC  =   -284447.2990  EHBOND  =         0.0000  RESTRAINT  =       932.3228
 EAMBER (non-restraint)  =   -296198.4379
 EKCMT  =     22504.1430  VIRIAL  =     21395.8380  VOLUME     =   1087316.6668
                                                    SURFTEN    =       116.0160
                                                    Density    =         1.0108
 ------------------------------------------------------------------------------

 NMR restraints: Bond =    0.000   Angle =     0.000   Torsion =    96.042
===============================================================================

 NSTEP =   209000   TIME(PS) =     793.000  TEMP(K) =   309.78  PRESS =    14.2
 Etot   =   -222686.2674  EKtot   =     73189.3672  EPtot      =   -295875.6346
 BOND   =      5505.7089  ANGLE   =     20610.3034  DIHED      =     14223.5938
 1-4 NB =      4993.4605  1-4 EEL =    -73472.1071  VDWAALS    =     16506.6687
 EELEC  =   -285153.0324  EHBOND  =         0.0000  RESTRAINT  =       909.7698
 EAMBER (non-restraint)  =   -296785.4044
 EKCMT  =     22308.3557  VIRIAL  =     21975.4057  VOLUME     =   1086191.0132
                                                    SURFTEN    =        66.8286
                                                    Density    =         1.0119
 ------------------------------------------------------------------------------

 NMR restraints: Bond =    0.000   Angle =     0.000   Torsion =    91.385
===============================================================================

 NSTEP =   210000   TIME(PS) =     795.000  TEMP(K) =   309.86  PRESS =   -90.7
 Etot   =   -222518.7663  EKtot   =     73208.5156  EPtot      =   -295727.2819
 BOND   =      5390.8525  ANGLE   =     20692.3070  DIHED      =     14232.3023
 1-4 NB =      4939.3724  1-4 EEL =    -73581.3319  VDWAALS    =     16220.9997
 EELEC  =   -284514.3508  EHBOND  =         0.0000  RESTRAINT  =       892.5668
 EAMBER (non-restraint)  =   -296619.8487
 EKCMT  =     22203.8775  VIRIAL  =     24332.7003  VOLUME     =   1087641.6727
                                                    SURFTEN    =       -47.2227
                                                    Density    =         1.0105
 ------------------------------------------------------------------------------

 NMR restraints: Bond =    0.000   Angle =     0.000   Torsion =    80.881
===============================================================================

 NSTEP =   211000   TIME(PS) =     797.000  TEMP(K) =   309.34  PRESS =   -51.7
 Etot   =   -222397.9250  EKtot   =     73083.8516  EPtot      =   -295481.7766
 BOND   =      5468.5414  ANGLE   =     20593.1799  DIHED      =     14436.4451
 1-4 NB =      4949.9227  1-4 EEL =    -73525.8363  VDWAALS    =     16525.8203
 EELEC  =   -284806.8053  EHBOND  =         0.0000  RESTRAINT  =       876.9557
 EAMBER (non-restraint)  =   -296358.7323
 EKCMT  =     22370.5199  VIRIAL  =     23586.9770  VOLUME     =   1088836.9170
                                                    SURFTEN    =        57.2348
                                                    Density    =         1.0094
 ------------------------------------------------------------------------------

 NMR restraints: Bond =    0.000   Angle =     0.000   Torsion =    80.331
===============================================================================

 NSTEP =   212000   TIME(PS) =     799.000  TEMP(K) =   311.49  PRESS =   -56.0
 Etot   =   -221992.8822  EKtot   =     73592.6250  EPtot      =   -295585.5072
 BOND   =      5348.7465  ANGLE   =     20580.7795  DIHED      =     14278.3861
 1-4 NB =      4953.4589  1-4 EEL =    -73532.3889  VDWAALS    =     16480.4752
 EELEC  =   -284616.8992  EHBOND  =         0.0000  RESTRAINT  =       921.9347
 EAMBER (non-restraint)  =   -296507.4419
 EKCMT  =     22364.0363  VIRIAL  =     23680.8055  VOLUME     =   1088665.4385
                                                    SURFTEN    =       -33.1878
                                                    Density    =         1.0096
 ------------------------------------------------------------------------------

 NMR restraints: Bond =    0.000   Angle =     0.000   Torsion =    85.482
===============================================================================

 NSTEP =   213000   TIME(PS) =     801.000  TEMP(K) =   311.45  PRESS =    40.7
 Etot   =   -221582.4170  EKtot   =     73583.9219  EPtot      =   -295166.3389
 BOND   =      5420.5111  ANGLE   =     20719.4175  DIHED      =     14275.6301
 1-4 NB =      4964.3851  1-4 EEL =    -73501.2334  VDWAALS    =     15924.0583
 EELEC  =   -283875.1841  EHBOND  =         0.0000  RESTRAINT  =       906.0765
 EAMBER (non-restraint)  =   -296072.4154
 EKCMT  =     22501.2679  VIRIAL  =     21545.9219  VOLUME     =   1088366.9746
                                                    SURFTEN    =       -59.2553
                                                    Density    =         1.0099
 ------------------------------------------------------------------------------

 NMR restraints: Bond =    0.000   Angle =     0.000   Torsion =    87.276
===============================================================================

 NSTEP =   214000   TIME(PS) =     803.000  TEMP(K) =   308.81  PRESS =     2.1
 Etot   =   -222257.5942  EKtot   =     72958.6484  EPtot      =   -295216.2426
 BOND   =      5605.6173  ANGLE   =     20768.8671  DIHED      =     14283.4383
 1-4 NB =      4937.1896  1-4 EEL =    -73607.5367  VDWAALS    =     16758.2036
 EELEC  =   -284841.1955  EHBOND  =         0.0000  RESTRAINT  =       879.1736
 EAMBER (non-restraint)  =   -296095.4162
 EKCMT  =     22208.0938  VIRIAL  =     22158.6415  VOLUME     =   1088433.4393
                                                    SURFTEN    =      -146.0659
                                                    Density    =         1.0098
 ------------------------------------------------------------------------------

 NMR restraints: Bond =    0.000   Angle =     0.000   Torsion =    78.732
===============================================================================

 NSTEP =   215000   TIME(PS) =     805.000  TEMP(K) =   309.66  PRESS =    52.5
 Etot   =   -222240.1749  EKtot   =     73161.1875  EPtot      =   -295401.3624
 BOND   =      5437.3856  ANGLE   =     20691.7813  DIHED      =     14353.2714
 1-4 NB =      4999.3353  1-4 EEL =    -73599.7072  VDWAALS    =     16622.7497
 EELEC  =   -284792.9193  EHBOND  =         0.0000  RESTRAINT  =       886.7408
 EAMBER (non-restraint)  =   -296288.1032
 EKCMT  =     22347.2708  VIRIAL  =     21112.5413  VOLUME     =   1088420.6420
                                                    SURFTEN    =       103.1559
                                                    Density    =         1.0098
 ------------------------------------------------------------------------------

 NMR restraints: Bond =    0.000   Angle =     0.000   Torsion =    75.716
===============================================================================

 NSTEP =   216000   TIME(PS) =     807.000  TEMP(K) =   309.39  PRESS =    19.6
 Etot   =   -222751.9704  EKtot   =     73095.9531  EPtot      =   -295847.9235
 BOND   =      5390.0664  ANGLE   =     20585.7669  DIHED      =     14268.7715
 1-4 NB =      4960.9957  1-4 EEL =    -73474.9910  VDWAALS    =     16450.1998
 EELEC  =   -284929.7399  EHBOND  =         0.0000  RESTRAINT  =       901.0072
 EAMBER (non-restraint)  =   -296748.9307
 EKCMT  =     22263.4831  VIRIAL  =     21803.4809  VOLUME     =   1088526.9327
                                                    SURFTEN    =       -55.6150
                                                    Density    =         1.0097
 ------------------------------------------------------------------------------

 NMR restraints: Bond =    0.000   Angle =     0.000   Torsion =    86.481
===============================================================================

 NSTEP =   217000   TIME(PS) =     809.000  TEMP(K) =   309.45  PRESS =   -85.4
 Etot   =   -222627.9686  EKtot   =     73110.7969  EPtot      =   -295738.7655
 BOND   =      5444.6278  ANGLE   =     20659.6067  DIHED      =     14230.2924
 1-4 NB =      4948.8399  1-4 EEL =    -73484.8631  VDWAALS    =     16435.2752
 EELEC  =   -284848.1119  EHBOND  =         0.0000  RESTRAINT  =       875.5675
 EAMBER (non-restraint)  =   -296614.3330
 EKCMT  =     22315.7334  VIRIAL  =     24322.0310  VOLUME     =   1087899.0840
                                                    SURFTEN    =        -9.5916
                                                    Density    =         1.0103
 ------------------------------------------------------------------------------

 NMR restraints: Bond =    0.000   Angle =     0.000   Torsion =    81.631
===============================================================================

 NSTEP =   218000   TIME(PS) =     811.000  TEMP(K) =   312.31  PRESS =   -93.5
 Etot   =   -221586.5564  EKtot   =     73787.5000  EPtot      =   -295374.0564
 BOND   =      5454.8557  ANGLE   =     20537.6940  DIHED      =     14216.4578
 1-4 NB =      4995.8766  1-4 EEL =    -73511.8924  VDWAALS    =     16252.8582
 EELEC  =   -284220.0083  EHBOND  =         0.0000  RESTRAINT  =       900.1019
 EAMBER (non-restraint)  =   -296274.1583
 EKCMT  =     22557.1141  VIRIAL  =     24752.6062  VOLUME     =   1087221.1673
                                                    SURFTEN    =        12.4422
                                                    Density    =         1.0109
 ------------------------------------------------------------------------------

 NMR restraints: Bond =    0.000   Angle =     0.000   Torsion =    81.176
===============================================================================

 NSTEP =   219000   TIME(PS) =     813.000  TEMP(K) =   310.34  PRESS =   -61.0
 Etot   =   -222419.7678  EKtot   =     73321.0469  EPtot      =   -295740.8147
 BOND   =      5432.7583  ANGLE   =     20629.4335  DIHED      =     14255.7565
 1-4 NB =      4960.1840  1-4 EEL =    -73447.2281  VDWAALS    =     16378.6037
 EELEC  =   -284851.5495  EHBOND  =         0.0000  RESTRAINT  =       901.2270
 EAMBER (non-restraint)  =   -296642.0416
 EKCMT  =     22406.5232  VIRIAL  =     23836.6404  VOLUME     =   1086486.0261
                                                    SURFTEN    =         1.8530
                                                    Density    =         1.0116
 ------------------------------------------------------------------------------

 NMR restraints: Bond =    0.000   Angle =     0.000   Torsion =    82.627
===============================================================================

 NSTEP =   220000   TIME(PS) =     815.000  TEMP(K) =   310.19  PRESS =   -67.6
 Etot   =   -222390.6407  EKtot   =     73285.7344  EPtot      =   -295676.3751
 BOND   =      5393.0431  ANGLE   =     20623.4897  DIHED      =     14321.5170
 1-4 NB =      4959.8274  1-4 EEL =    -73429.0218  VDWAALS    =     16118.6989
 EELEC  =   -284570.5600  EHBOND  =         0.0000  RESTRAINT  =       906.6306
 EAMBER (non-restraint)  =   -296583.0057
 EKCMT  =     22433.7130  VIRIAL  =     24021.1498  VOLUME     =   1086959.7406
                                                    SURFTEN    =        51.4825
                                                    Density    =         1.0112
 ------------------------------------------------------------------------------

 NMR restraints: Bond =    0.000   Angle =     0.000   Torsion =    97.324
===============================================================================

 NSTEP =   221000   TIME(PS) =     817.000  TEMP(K) =   310.35  PRESS =   137.6
 Etot   =   -222220.0590  EKtot   =     73322.3828  EPtot      =   -295542.4418
 BOND   =      5411.8449  ANGLE   =     20581.8848  DIHED      =     14292.3629
 1-4 NB =      4987.0657  1-4 EEL =    -73564.6748  VDWAALS    =     16358.9314
 EELEC  =   -284512.8043  EHBOND  =         0.0000  RESTRAINT  =       902.9476
 EAMBER (non-restraint)  =   -296445.3894
 EKCMT  =     22222.1956  VIRIAL  =     18990.6802  VOLUME     =   1087451.4713
                                                    SURFTEN    =         2.3380
                                                    Density    =         1.0107
 ------------------------------------------------------------------------------

 NMR restraints: Bond =    0.000   Angle =     0.000   Torsion =    86.375
===============================================================================

 NSTEP =   222000   TIME(PS) =     819.000  TEMP(K) =   310.04  PRESS =   -32.9
 Etot   =   -222145.3324  EKtot   =     73249.1094  EPtot      =   -295394.4418
 BOND   =      5467.7749  ANGLE   =     20632.1901  DIHED      =     14180.6228
 1-4 NB =      4956.7214  1-4 EEL =    -73476.4515  VDWAALS    =     16421.3857
 EELEC  =   -284486.4625  EHBOND  =         0.0000  RESTRAINT  =       909.7774
 EAMBER (non-restraint)  =   -296304.2192
 EKCMT  =     22230.8820  VIRIAL  =     23005.2353  VOLUME     =   1089255.9576
                                                    SURFTEN    =       105.5994
                                                    Density    =         1.0090
 ------------------------------------------------------------------------------

 NMR restraints: Bond =    0.000   Angle =     0.000   Torsion =    80.775
===============================================================================

 NSTEP =   223000   TIME(PS) =     821.000  TEMP(K) =   309.99  PRESS =    46.9
 Etot   =   -222149.1128  EKtot   =     73237.7734  EPtot      =   -295386.8863
 BOND   =      5589.3075  ANGLE   =     20504.6409  DIHED      =     14320.5216
 1-4 NB =      4970.3131  1-4 EEL =    -73565.9286  VDWAALS    =     16351.7285
 EELEC  =   -284454.9603  EHBOND  =         0.0000  RESTRAINT  =       897.4910
 EAMBER (non-restraint)  =   -296284.3773
 EKCMT  =     22328.1910  VIRIAL  =     21226.8319  VOLUME     =   1088299.1446
                                                    SURFTEN    =       -10.6265
                                                    Density    =         1.0099
 ------------------------------------------------------------------------------

 NMR restraints: Bond =    0.000   Angle =     0.000   Torsion =    87.691
===============================================================================

 NSTEP =   224000   TIME(PS) =     823.000  TEMP(K) =   310.25  PRESS =     1.8
 Etot   =   -221823.2938  EKtot   =     73299.3672  EPtot      =   -295122.6610
 BOND   =      5489.8212  ANGLE   =     20783.5767  DIHED      =     14255.9611
 1-4 NB =      5019.4585  1-4 EEL =    -73486.3457  VDWAALS    =     16340.7649
 EELEC  =   -284416.8520  EHBOND  =         0.0000  RESTRAINT  =       890.9544
 EAMBER (non-restraint)  =   -296013.6154
 EKCMT  =     22267.3972  VIRIAL  =     22224.0699  VOLUME     =   1088629.5108
                                                    SURFTEN    =        63.8880
                                                    Density    =         1.0096
 ------------------------------------------------------------------------------

 NMR restraints: Bond =    0.000   Angle =     0.000   Torsion =    81.140
===============================================================================

 NSTEP =   225000   TIME(PS) =     825.000  TEMP(K) =   310.96  PRESS =   -30.6
 Etot   =   -222640.9186  EKtot   =     73467.8125  EPtot      =   -296108.7311
 BOND   =      5436.0035  ANGLE   =     20591.4798  DIHED      =     14250.6936
 1-4 NB =      4991.6602  1-4 EEL =    -73537.4154  VDWAALS    =     16118.7792
 EELEC  =   -284829.2202  EHBOND  =         0.0000  RESTRAINT  =       869.2882
 EAMBER (non-restraint)  =   -296978.0193
 EKCMT  =     22338.6171  VIRIAL  =     23057.3986  VOLUME     =   1086413.7940
                                                    SURFTEN    =        94.6112
                                                    Density    =         1.0117
 ------------------------------------------------------------------------------

 NMR restraints: Bond =    0.000   Angle =     0.000   Torsion =    82.697
===============================================================================

 NSTEP =   226000   TIME(PS) =     827.000  TEMP(K) =   310.33  PRESS =    57.9
 Etot   =   -222200.5813  EKtot   =     73318.7422  EPtot      =   -295519.3234
 BOND   =      5512.6700  ANGLE   =     20604.1752  DIHED      =     14164.9386
 1-4 NB =      4983.7269  1-4 EEL =    -73455.6832  VDWAALS    =     16554.9936
 EELEC  =   -284780.1222  EHBOND  =         0.0000  RESTRAINT  =       895.9776
 EAMBER (non-restraint)  =   -296415.3010
 EKCMT  =     22414.1549  VIRIAL  =     21055.5308  VOLUME     =   1087642.4309
                                                    SURFTEN    =        73.4877
                                                    Density    =         1.0105
 ------------------------------------------------------------------------------

 NMR restraints: Bond =    0.000   Angle =     0.000   Torsion =    83.932
===============================================================================

 NSTEP =   227000   TIME(PS) =     829.000  TEMP(K) =   309.95  PRESS =    67.5
 Etot   =   -222369.9182  EKtot   =     73228.0234  EPtot      =   -295597.9416
 BOND   =      5426.0379  ANGLE   =     20784.5205  DIHED      =     14134.5084
 1-4 NB =      4946.1873  1-4 EEL =    -73515.0772  VDWAALS    =     16284.9250
 EELEC  =   -284551.0810  EHBOND  =         0.0000  RESTRAINT  =       892.0374
 EAMBER (non-restraint)  =   -296489.9790
 EKCMT  =     22349.2495  VIRIAL  =     20765.9917  VOLUME     =   1086382.1098
                                                    SURFTEN    =      -118.5218
                                                    Density    =         1.0117
 ------------------------------------------------------------------------------

 NMR restraints: Bond =    0.000   Angle =     0.000   Torsion =    76.837
===============================================================================

 NSTEP =   228000   TIME(PS) =     831.000  TEMP(K) =   310.18  PRESS =   126.2
 Etot   =   -221773.0771  EKtot   =     73283.2578  EPtot      =   -295056.3349
 BOND   =      5544.1908  ANGLE   =     20798.5220  DIHED      =     14177.2124
 1-4 NB =      4977.7754  1-4 EEL =    -73466.0605  VDWAALS    =     16174.2024
 EELEC  =   -284132.1307  EHBOND  =         0.0000  RESTRAINT  =       869.9533
 EAMBER (non-restraint)  =   -295926.2882
 EKCMT  =     22283.2139  VIRIAL  =     19324.0939  VOLUME     =   1085977.8797
                                                    SURFTEN    =        93.0758
                                                    Density    =         1.0121
 ------------------------------------------------------------------------------

 NMR restraints: Bond =    0.000   Angle =     0.000   Torsion =    78.300
===============================================================================

 NSTEP =   229000   TIME(PS) =     833.000  TEMP(K) =   310.99  PRESS =   -63.7
 Etot   =   -221889.3306  EKtot   =     73473.8203  EPtot      =   -295363.1509
 BOND   =      5582.9509  ANGLE   =     20543.2130  DIHED      =     14187.0431
 1-4 NB =      5007.4987  1-4 EEL =    -73532.4810  VDWAALS    =     16165.5030
 EELEC  =   -284195.8407  EHBOND  =         0.0000  RESTRAINT  =       878.9621
 EAMBER (non-restraint)  =   -296242.1130
 EKCMT  =     22367.0256  VIRIAL  =     23864.6598  VOLUME     =   1088404.8432
                                                    SURFTEN    =       103.5208
                                                    Density    =         1.0098
 ------------------------------------------------------------------------------

 NMR restraints: Bond =    0.000   Angle =     0.000   Torsion =    90.993
===============================================================================

 NSTEP =   230000   TIME(PS) =     835.000  TEMP(K) =   309.92  PRESS =   -36.2
 Etot   =   -222604.0084  EKtot   =     73222.1016  EPtot      =   -295826.1100
 BOND   =      5447.2001  ANGLE   =     20489.4441  DIHED      =     14240.9558
 1-4 NB =      4922.4020  1-4 EEL =    -73554.9761  VDWAALS    =     16111.2359
 EELEC  =   -284393.7953  EHBOND  =         0.0000  RESTRAINT  =       911.4236
 EAMBER (non-restraint)  =   -296737.5336
 EKCMT  =     22306.1670  VIRIAL  =     23156.9330  VOLUME     =   1087312.3568
                                                    SURFTEN    =       -89.0700
                                                    Density    =         1.0109
 ------------------------------------------------------------------------------

 NMR restraints: Bond =    0.000   Angle =     0.000   Torsion =    87.741
===============================================================================

 NSTEP =   231000   TIME(PS) =     837.000  TEMP(K) =   309.39  PRESS =    -8.0
 Etot   =   -222468.2636  EKtot   =     73095.9219  EPtot      =   -295564.1855
 BOND   =      5430.6645  ANGLE   =     20578.5809  DIHED      =     14367.6067
 1-4 NB =      4974.7542  1-4 EEL =    -73554.1234  VDWAALS    =     16190.3481
 EELEC  =   -284449.7651  EHBOND  =         0.0000  RESTRAINT  =       897.7487
 EAMBER (non-restraint)  =   -296461.9342
 EKCMT  =     22172.1482  VIRIAL  =     22359.9159  VOLUME     =   1086800.8159
                                                    SURFTEN    =       -26.4652
                                                    Density    =         1.0113
 ------------------------------------------------------------------------------

 NMR restraints: Bond =    0.000   Angle =     0.000   Torsion =    77.021
===============================================================================

 NSTEP =   232000   TIME(PS) =     839.000  TEMP(K) =   310.46  PRESS =    23.8
 Etot   =   -222249.1998  EKtot   =     73348.8516  EPtot      =   -295598.0513
 BOND   =      5484.5803  ANGLE   =     20627.1790  DIHED      =     14118.0220
 1-4 NB =      5005.6265  1-4 EEL =    -73460.2403  VDWAALS    =     16473.6536
 EELEC  =   -284747.6993  EHBOND  =         0.0000  RESTRAINT  =       900.8268
 EAMBER (non-restraint)  =   -296498.8782
 EKCMT  =     22406.2737  VIRIAL  =     21847.7681  VOLUME     =   1086961.4430
                                                    SURFTEN    =       109.1118
                                                    Density    =         1.0112
 ------------------------------------------------------------------------------

 NMR restraints: Bond =    0.000   Angle =     0.000   Torsion =    86.320
===============================================================================

 NSTEP =   233000   TIME(PS) =     841.000  TEMP(K) =   309.98  PRESS =   -64.0
 Etot   =   -222400.9399  EKtot   =     73236.1016  EPtot      =   -295637.0415
 BOND   =      5551.5187  ANGLE   =     20642.9042  DIHED      =     14166.7948
 1-4 NB =      4971.5014  1-4 EEL =    -73518.1247  VDWAALS    =     15931.6336
 EELEC  =   -284247.1236  EHBOND  =         0.0000  RESTRAINT  =       863.8542
 EAMBER (non-restraint)  =   -296500.8957
 EKCMT  =     22211.4578  VIRIAL  =     23713.2391  VOLUME     =   1086559.5738
                                                    SURFTEN    =      -145.7897
                                                    Density    =         1.0116
 ------------------------------------------------------------------------------

 NMR restraints: Bond =    0.000   Angle =     0.000   Torsion =    80.622
===============================================================================

 NSTEP =   234000   TIME(PS) =     843.000  TEMP(K) =   310.53  PRESS =   -66.6
 Etot   =   -222103.7533  EKtot   =     73365.8672  EPtot      =   -295469.6204
 BOND   =      5413.5249  ANGLE   =     20703.4629  DIHED      =     14302.7664
 1-4 NB =      4944.5791  1-4 EEL =    -73415.1186  VDWAALS    =     16496.3218
 EELEC  =   -284795.5165  EHBOND  =         0.0000  RESTRAINT  =       880.3595
 EAMBER (non-restraint)  =   -296349.9800
 EKCMT  =     22477.7369  VIRIAL  =     24042.3937  VOLUME     =   1087689.9592
                                                    SURFTEN    =      -133.1225
                                                    Density    =         1.0105
 ------------------------------------------------------------------------------

 NMR restraints: Bond =    0.000   Angle =     0.000   Torsion =    82.009
===============================================================================

 NSTEP =   235000   TIME(PS) =     845.000  TEMP(K) =   311.10  PRESS =  -144.5
 Etot   =   -222393.3543  EKtot   =     73501.5391  EPtot      =   -295894.8933
 BOND   =      5472.2192  ANGLE   =     20445.5927  DIHED      =     14246.5627
 1-4 NB =      4971.1342  1-4 EEL =    -73540.1623  VDWAALS    =     15821.8033
 EELEC  =   -284252.0424  EHBOND  =         0.0000  RESTRAINT  =       939.9993
 EAMBER (non-restraint)  =   -296834.8926
 EKCMT  =     22408.6673  VIRIAL  =     25796.4898  VOLUME     =   1086148.6174
                                                    SURFTEN    =      -120.5211
                                                    Density    =         1.0119
 ------------------------------------------------------------------------------

 NMR restraints: Bond =    0.000   Angle =     0.000   Torsion =    86.639
===============================================================================

 NSTEP =   236000   TIME(PS) =     847.000  TEMP(K) =   309.63  PRESS =   -92.0
 Etot   =   -222899.4852  EKtot   =     73153.8438  EPtot      =   -296053.3289
 BOND   =      5446.5650  ANGLE   =     20427.1561  DIHED      =     14191.5250
 1-4 NB =      4935.8351  1-4 EEL =    -73536.1096  VDWAALS    =     16081.7749
 EELEC  =   -284512.3959  EHBOND  =         0.0000  RESTRAINT  =       912.3205
 EAMBER (non-restraint)  =   -296965.6494
 EKCMT  =     22201.3976  VIRIAL  =     24357.1039  VOLUME     =   1085661.1227
                                                    SURFTEN    =      -135.8336
                                                    Density    =         1.0124
 ------------------------------------------------------------------------------

 NMR restraints: Bond =    0.000   Angle =     0.000   Torsion =    76.629
===============================================================================

 NSTEP =   237000   TIME(PS) =     849.000  TEMP(K) =   309.56  PRESS =   -22.5
 Etot   =   -222404.5158  EKtot   =     73137.5000  EPtot      =   -295542.0158
 BOND   =      5461.3027  ANGLE   =     20745.1791  DIHED      =     14232.7742
 1-4 NB =      4950.9102  1-4 EEL =    -73535.9730  VDWAALS    =     16067.4156
 EELEC  =   -284338.3889  EHBOND  =         0.0000  RESTRAINT  =       874.7643
 EAMBER (non-restraint)  =   -296416.7801
 EKCMT  =     22529.6204  VIRIAL  =     23056.8526  VOLUME     =   1086833.3984
                                                    SURFTEN    =       -61.0652
                                                    Density    =         1.0113
 ------------------------------------------------------------------------------

 NMR restraints: Bond =    0.000   Angle =     0.000   Torsion =    71.401
===============================================================================

 NSTEP =   238000   TIME(PS) =     851.000  TEMP(K) =   309.72  PRESS =   169.4
 Etot   =   -222496.8561  EKtot   =     73174.3594  EPtot      =   -295671.2154
 BOND   =      5599.9406  ANGLE   =     20658.5415  DIHED      =     14258.7539
 1-4 NB =      4996.7321  1-4 EEL =    -73505.2152  VDWAALS    =     16919.8899
 EELEC  =   -285481.6174  EHBOND  =         0.0000  RESTRAINT  =       881.7591
 EAMBER (non-restraint)  =   -296552.9746
 EKCMT  =     22280.4915  VIRIAL  =     18305.4914  VOLUME     =   1086971.5425
                                                    SURFTEN    =        35.1207
                                                    Density    =         1.0112
 ------------------------------------------------------------------------------

 NMR restraints: Bond =    0.000   Angle =     0.000   Torsion =    70.918
===============================================================================

 NSTEP =   239000   TIME(PS) =     853.000  TEMP(K) =   308.91  PRESS =    24.6
 Etot   =   -223038.3387  EKtot   =     72983.4922  EPtot      =   -296021.8309
 BOND   =      5395.2143  ANGLE   =     20719.5087  DIHED      =     14158.0773
 1-4 NB =      4974.4185  1-4 EEL =    -73417.1551  VDWAALS    =     16299.4996
 EELEC  =   -285028.7602  EHBOND  =         0.0000  RESTRAINT  =       877.3659
 EAMBER (non-restraint)  =   -296899.1968
 EKCMT  =     22300.4420  VIRIAL  =     21724.9276  VOLUME     =   1085592.8187
                                                    SURFTEN    =        73.6100
                                                    Density    =         1.0125
 ------------------------------------------------------------------------------

 NMR restraints: Bond =    0.000   Angle =     0.000   Torsion =    79.738
===============================================================================

 NSTEP =   240000   TIME(PS) =     855.000  TEMP(K) =   309.08  PRESS =     1.5
 Etot   =   -223051.9812  EKtot   =     73024.3125  EPtot      =   -296076.2937
 BOND   =      5491.8122  ANGLE   =     20613.8529  DIHED      =     14231.2226
 1-4 NB =      4955.2730  1-4 EEL =    -73617.2157  VDWAALS    =     16585.1185
 EELEC  =   -285229.9024  EHBOND  =         0.0000  RESTRAINT  =       893.5452
 EAMBER (non-restraint)  =   -296969.8389
 EKCMT  =     22345.0071  VIRIAL  =     22310.8601  VOLUME     =   1086173.6060
                                                    SURFTEN    =       -31.6688
                                                    Density    =         1.0119
 ------------------------------------------------------------------------------

 NMR restraints: Bond =    0.000   Angle =     0.000   Torsion =    91.907
===============================================================================

 NSTEP =   241000   TIME(PS) =     857.000  TEMP(K) =   309.99  PRESS =   -30.1
 Etot   =   -222802.5093  EKtot   =     73238.2344  EPtot      =   -296040.7437
 BOND   =      5494.7743  ANGLE   =     20602.9094  DIHED      =     14219.1386
 1-4 NB =      4937.7440  1-4 EEL =    -73579.1110  VDWAALS    =     16389.8707
 EELEC  =   -285003.7811  EHBOND  =         0.0000  RESTRAINT  =       897.7115
 EAMBER (non-restraint)  =   -296938.4551
 EKCMT  =     22065.5585  VIRIAL  =     22770.5365  VOLUME     =   1086339.3245
                                                    SURFTEN    =        88.7519
                                                    Density    =         1.0118
 ------------------------------------------------------------------------------

 NMR restraints: Bond =    0.000   Angle =     0.000   Torsion =    76.387
===============================================================================

 NSTEP =   242000   TIME(PS) =     859.000  TEMP(K) =   308.89  PRESS =    84.8
 Etot   =   -222243.1978  EKtot   =     72979.4141  EPtot      =   -295222.6119
 BOND   =      5481.5202  ANGLE   =     20684.3038  DIHED      =     14140.2107
 1-4 NB =      4952.2717  1-4 EEL =    -73558.1541  VDWAALS    =     16459.2622
 EELEC  =   -284286.9376  EHBOND  =         0.0000  RESTRAINT  =       904.9113
 EAMBER (non-restraint)  =   -296127.5232
 EKCMT  =     22311.0511  VIRIAL  =     20321.1465  VOLUME     =   1087298.6664
                                                    SURFTEN    =       112.5883
                                                    Density    =         1.0109
 ------------------------------------------------------------------------------

 NMR restraints: Bond =    0.000   Angle =     0.000   Torsion =    84.454
===============================================================================

 NSTEP =   243000   TIME(PS) =     861.000  TEMP(K) =   310.10  PRESS =   -44.7
 Etot   =   -222450.9948  EKtot   =     73264.9766  EPtot      =   -295715.9714
 BOND   =      5452.7125  ANGLE   =     20762.3321  DIHED      =     14251.2754
 1-4 NB =      4950.4015  1-4 EEL =    -73568.5837  VDWAALS    =     16246.5603
 EELEC  =   -284745.2392  EHBOND  =         0.0000  RESTRAINT  =       934.5698
 EAMBER (non-restraint)  =   -296650.5411
 EKCMT  =     22309.0062  VIRIAL  =     23356.9084  VOLUME     =   1086086.8727
                                                    SURFTEN    =       -15.7600
                                                    Density    =         1.0120
 ------------------------------------------------------------------------------

 NMR restraints: Bond =    0.000   Angle =     0.000   Torsion =    83.991
===============================================================================

 NSTEP =   244000   TIME(PS) =     863.000  TEMP(K) =   310.48  PRESS =   -92.8
 Etot   =   -222479.6442  EKtot   =     73354.1641  EPtot      =   -295833.8083
 BOND   =      5450.3672  ANGLE   =     20645.5364  DIHED      =     14173.1694
 1-4 NB =      5006.7095  1-4 EEL =    -73613.8521  VDWAALS    =     16478.9417
 EELEC  =   -284884.2994  EHBOND  =         0.0000  RESTRAINT  =       909.6190
 EAMBER (non-restraint)  =   -296743.4272
 EKCMT  =     22244.8297  VIRIAL  =     24421.9140  VOLUME     =   1086441.7555
                                                    SURFTEN    =      -103.8913
                                                    Density    =         1.0117
 ------------------------------------------------------------------------------

 NMR restraints: Bond =    0.000   Angle =     0.000   Torsion =    84.468
===============================================================================

 NSTEP =   245000   TIME(PS) =     865.000  TEMP(K) =   309.89  PRESS =   -63.5
 Etot   =   -222521.8237  EKtot   =     73215.3906  EPtot      =   -295737.2144
 BOND   =      5432.1240  ANGLE   =     20756.6636  DIHED      =     14150.5848
 1-4 NB =      4970.7255  1-4 EEL =    -73555.2444  VDWAALS    =     16164.4573
 EELEC  =   -284550.1166  EHBOND  =         0.0000  RESTRAINT  =       893.5914
 EAMBER (non-restraint)  =   -296630.8058
 EKCMT  =     22269.2007  VIRIAL  =     23758.6490  VOLUME     =   1086222.9991
                                                    SURFTEN    =      -103.9674
                                                    Density    =         1.0119
 ------------------------------------------------------------------------------

 NMR restraints: Bond =    0.000   Angle =     0.000   Torsion =    83.074
===============================================================================

 NSTEP =   246000   TIME(PS) =     867.000  TEMP(K) =   310.25  PRESS =   -26.1
 Etot   =   -222211.3465  EKtot   =     73300.4844  EPtot      =   -295511.8309
 BOND   =      5439.8074  ANGLE   =     20634.8616  DIHED      =     14232.2067
 1-4 NB =      5001.2291  1-4 EEL =    -73520.3957  VDWAALS    =     16060.7032
 EELEC  =   -284271.9638  EHBOND  =         0.0000  RESTRAINT  =       911.7206
 EAMBER (non-restraint)  =   -296423.5515
 EKCMT  =     22263.9415  VIRIAL  =     22874.8999  VOLUME     =   1086176.3320
                                                    SURFTEN    =       105.5356
                                                    Density    =         1.0119
 ------------------------------------------------------------------------------

 NMR restraints: Bond =    0.000   Angle =     0.000   Torsion =    86.020
===============================================================================

 NSTEP =   247000   TIME(PS) =     869.000  TEMP(K) =   310.50  PRESS =  -172.4
 Etot   =   -222107.9983  EKtot   =     73359.7891  EPtot      =   -295467.7873
 BOND   =      5449.9435  ANGLE   =     20577.6277  DIHED      =     14240.0716
 1-4 NB =      4972.6759  1-4 EEL =    -73581.1164  VDWAALS    =     15904.9859
 EELEC  =   -283949.6877  EHBOND  =         0.0000  RESTRAINT  =       917.7121
 EAMBER (non-restraint)  =   -296385.4995
 EKCMT  =     22460.8343  VIRIAL  =     26501.3463  VOLUME     =   1085739.1403
                                                    SURFTEN    =       -86.6222
                                                    Density    =         1.0123
 ------------------------------------------------------------------------------

 NMR restraints: Bond =    0.000   Angle =     0.000   Torsion =    84.773
===============================================================================

 NSTEP =   248000   TIME(PS) =     871.000  TEMP(K) =   310.97  PRESS =    25.8
 Etot   =   -222304.1705  EKtot   =     73470.1875  EPtot      =   -295774.3580
 BOND   =      5489.1209  ANGLE   =     20682.1120  DIHED      =     14199.8894
 1-4 NB =      4966.7563  1-4 EEL =    -73533.4043  VDWAALS    =     16487.3725
 EELEC  =   -284954.5680  EHBOND  =         0.0000  RESTRAINT  =       888.3633
 EAMBER (non-restraint)  =   -296662.7212
 EKCMT  =     22464.3908  VIRIAL  =     21859.7726  VOLUME     =   1086807.5647
                                                    SURFTEN    =        19.3821
                                                    Density    =         1.0113
 ------------------------------------------------------------------------------

 NMR restraints: Bond =    0.000   Angle =     0.000   Torsion =    84.043
===============================================================================

 NSTEP =   249000   TIME(PS) =     873.000  TEMP(K) =   310.72  PRESS =    10.7
 Etot   =   -222145.3617  EKtot   =     73411.4375  EPtot      =   -295556.7992
 BOND   =      5520.1769  ANGLE   =     20598.2011  DIHED      =     14197.2167
 1-4 NB =      4975.5529  1-4 EEL =    -73668.0858  VDWAALS    =     16360.0018
 EELEC  =   -284425.8879  EHBOND  =         0.0000  RESTRAINT  =       886.0252
 EAMBER (non-restraint)  =   -296442.8244
 EKCMT  =     22509.3483  VIRIAL  =     22257.4675  VOLUME     =   1087599.6274
                                                    SURFTEN    =      -119.4615
                                                    Density    =         1.0106
 ------------------------------------------------------------------------------

 NMR restraints: Bond =    0.000   Angle =     0.000   Torsion =    86.130
===============================================================================

 NSTEP =   250000   TIME(PS) =     875.000  TEMP(K) =   308.96  PRESS =   101.7
 Etot   =   -222732.6604  EKtot   =     72994.1406  EPtot      =   -295726.8010
 BOND   =      5561.4427  ANGLE   =     20585.9729  DIHED      =     14245.9569
 1-4 NB =      4964.9791  1-4 EEL =    -73535.9973  VDWAALS    =     16192.4064
 EELEC  =   -284622.6086  EHBOND  =         0.0000  RESTRAINT  =       881.0470
 EAMBER (non-restraint)  =   -296607.8480
 EKCMT  =     22382.4501  VIRIAL  =     19995.6891  VOLUME     =   1086503.4345
                                                    SURFTEN    =       163.5089
                                                    Density    =         1.0116
 ------------------------------------------------------------------------------

 NMR restraints: Bond =    0.000   Angle =     0.000   Torsion =    78.263
===============================================================================

      A V E R A G E S   O V E R     250 S T E P S


 NSTEP =   250000   TIME(PS) =     875.000  TEMP(K) =   310.14  PRESS =     8.4
 Etot   =   -222088.0160  EKtot   =     73273.3798  EPtot      =   -295361.3958
 BOND   =      5481.9926  ANGLE   =     20688.9318  DIHED      =     14286.6546
 1-4 NB =      4977.0918  1-4 EEL =    -73564.7445  VDWAALS    =     16437.0328
 EELEC  =   -284572.7346  EHBOND  =         0.0000  RESTRAINT  =       904.3797
 EAMBER (non-restraint)  =   -296265.7755
 EKCMT  =     22343.2388  VIRIAL  =     22147.4949  VOLUME     =   1087984.4538
                                                    SURFTEN    =        -5.9414
                                                    Density    =         1.0102
 ------------------------------------------------------------------------------

 NMR restraints: Bond =    0.000   Angle =     0.000   Torsion =    78.263
===============================================================================

      R M S  F L U C T U A T I O N S


 NSTEP =   250000   TIME(PS) =     875.000  TEMP(K) =     1.60  PRESS =    77.1
 Etot   =      1168.6923  EKtot   =       376.8527  EPtot      =       856.4364
 BOND   =        62.8049  ANGLE   =       126.3334  DIHED      =        82.2256
 1-4 NB =        28.5309  1-4 EEL =        71.2788  VDWAALS    =       248.1424
 EELEC  =       654.3442  EHBOND  =         0.0000  RESTRAINT  =       156.9486
 EAMBER (non-restraint)  =       699.4879
 EKCMT  =       146.6947  VIRIAL  =      1834.9364  VOLUME     =      3412.1285
                                                    SURFTEN    =        87.9655
                                                    Density    =         0.0031
 ------------------------------------------------------------------------------


 NMR restraints on final step:

 ------------------------------------------------------------------------------


 Final Restraint Analysis for coords: step6.4_equilibration.rst7              


 Restraints, deviations, and energy contributions:    pencut =    0.10

 ------------------------------------------------------------------------------
     First atom        Last atom    curr. value target deviation  penalty
 ------------------------------------------------------------------------------
  C110 OL   297 --  C19  OL   297:    8.311    0.000    8.311    1.052 t
  C110 OL   300 --  C19  OL   300:    6.213    0.000    6.213    0.588 t
  C110 OL   306 --  C19  OL   306:   -3.713    0.000    3.713    0.210 t
  C110 OL   309 --  C19  OL   309:    2.996    0.000    2.996    0.137 t
  C110 OL   312 --  C19  OL   312:   -6.423    0.000    6.423    0.628 t
  C110 OL   315 --  C19  OL   315:   -4.477    0.000    4.477    0.305 t
  C110 OL   318 --  C19  OL   318:   -6.067    0.000    6.067    0.561 t
  C3   PC   320 --  C2   PC   320:  113.964  117.500    3.536    0.190 t
  C110 OL   321 --  C19  OL   321:   -5.379    0.000    5.379    0.441 t
  C110 OL   324 --  C19  OL   324:    6.215    0.000    6.215    0.588 t
  C3   PC   332 --  C2   PC   332:  114.067  117.500    3.433    0.180 t
  C110 OL   336 --  C19  OL   336:    4.586    0.000    4.586    0.320 t
  C110 OL   345 --  C19  OL   345:   -3.309    0.000    3.309    0.167 t
  C110 OL   351 --  C19  OL   351:    4.313    0.000    4.313    0.283 t
  C110 OL   354 --  C19  OL   354:   -7.140    0.000    7.140    0.776 t
  C3   PC   359 --  C2   PC   359:  112.428  117.500    5.072    0.392 t
  C110 OL   360 --  C19  OL   360:   -6.487    0.000    6.487    0.641 t
  C110 OL   363 --  C19  OL   363:    6.209    0.000    6.209    0.587 t
  C110 OL   366 --  C19  OL   366:    8.090    0.000    8.090    0.997 t
  C110 OL   372 --  C19  OL   372:    4.374    0.000    4.374    0.291 t
  C110 OL   375 --  C19  OL   375:    2.801    0.000    2.801    0.120 t
  C110 OL   378 --  C19  OL   378:   -7.995    0.000    7.995    0.974 t
  C110 OL   381 --  C19  OL   381:   -5.259    0.000    5.259    0.421 t
  C110 OL   387 --  C19  OL   387:   -4.342    0.000    4.342    0.287 t
  C110 OL   402 --  C19  OL   402:    8.288    0.000    8.288    1.046 t
  C3   PC   404 --  C2   PC   404:  125.842  122.500    3.342    0.170 t
  C110 OL   411 --  C19  OL   411:    2.793    0.000    2.793    0.119 t
  C110 OL   417 --  C19  OL   417:   -6.411    0.000    6.411    0.626 t
  C110 OL   420 --  C19  OL   420:    5.416    0.000    5.416    0.447 t
  C110 OL   423 --  C19  OL   423:    3.879    0.000    3.879    0.229 t
  C110 OL   426 --  C19  OL   426:    2.613    0.000    2.613    0.104 t
  C3   PC   431 --  C2   PC   431:  128.841  122.500    6.341    0.612 t
  C110 OL   438 --  C19  OL   438:    2.804    0.000    2.804    0.120 t
  C110 OL   441 --  C19  OL   441:    6.870    0.000    6.870    0.719 t
  C110 OL   444 --  C19  OL   444:   -8.790    0.000    8.790    1.177 t
  C110 OL   447 --  C19  OL   447:   -6.067    0.000    6.067    0.561 t
  C3   PC   449 --  C2   PC   449:  114.005  117.500    3.495    0.186 t
  C110 OL   450 --  C19  OL   450:   -7.960    0.000    7.960    0.965 t
  C110 OL   453 --  C19  OL   453:   -9.004    0.000    9.004    1.235 t
  C110 OL   459 --  C19  OL   459:   -7.737    0.000    7.737    0.912 t
  C3   PC   461 --  C2   PC   461:  125.545  122.500    3.045    0.141 t
  C110 OL   462 --  C19  OL   462:    7.659    0.000    7.659    0.893 t
  C3   PC   464 --  C2   PC   464:  125.142  122.500    2.642    0.106 t
  C110 OL   468 --  C19  OL   468:   -4.271    0.000    4.271    0.278 t
  C110 OL   471 --  C19  OL   471:    3.036    0.000    3.036    0.140 t
  C110 OL   477 --  C19  OL   477:   -5.577    0.000    5.577    0.474 t
  C110 OL   480 --  C19  OL   480:   -5.088    0.000    5.088    0.394 t
  C110 OL   489 --  C19  OL   489:   -5.764    0.000    5.764    0.506 t
  C110 OL   492 --  C19  OL   492:   -3.746    0.000    3.746    0.214 t
  C3   PC   494 --  C2   PC   494:  114.371  117.500    3.129    0.149 t
  C110 OL   498 --  C19  OL   498:   -2.634    0.000    2.634    0.106 t
  C110 OL   501 --  C19  OL   501:   -3.157    0.000    3.157    0.152 t
  C110 OL   510 --  C19  OL   510:   -3.103    0.000    3.103    0.147 t
  C3   PC   512 --  C2   PC   512:  111.679  117.500    5.821    0.516 t
  C3   PC   515 --  C2   PC   515:  125.911  122.500    3.411    0.177 t
  C3   PC   518 --  C2   PC   518:  125.390  122.500    2.890    0.127 t
  C110 OL   519 --  C19  OL   519:   -6.475    0.000    6.475    0.639 t
  C3   PC   521 --  C2   PC   521:  127.344  122.500    4.844    0.357 t
  C110 OL   528 --  C19  OL   528:   -3.395    0.000    3.395    0.176 t
  C110 OL   531 --  C19  OL   531:    3.901    0.000    3.901    0.232 t
  C3   PC   536 --  C2   PC   536:  114.148  117.500    3.352    0.171 t
  C3   PC   539 --  C2   PC   539:  114.142  117.500    3.358    0.172 t
  C110 OL   540 --  C19  OL   540:    2.794    0.000    2.794    0.119 t
  C3   PC   542 --  C2   PC   542:  114.558  117.500    2.942    0.132 t
  C110 OL   543 --  C19  OL   543:   -4.943    0.000    4.943    0.372 t
  C110 OL   546 --  C19  OL   546:   -5.138    0.000    5.138    0.402 t
  C110 OL   549 --  C19  OL   549:    8.411    0.000    8.411    1.077 t
  C3   PC   551 --  C2   PC   551:  125.814  122.500    3.314    0.167 t
  C110 OL   558 --  C19  OL   558:    2.881    0.000    2.881    0.126 t
  C110 OL   564 --  C19  OL   564:    5.381    0.000    5.381    0.441 t
  C110 OL   567 --  C19  OL   567:    5.752    0.000    5.752    0.504 t
  C110 OL   570 --  C19  OL   570:    2.789    0.000    2.789    0.118 t
  C110 OL   576 --  C19  OL   576:    5.495    0.000    5.495    0.460 t
  C110 OL   588 --  C19  OL   588:  -10.814    0.000   10.814    1.771 t
  C110 OL   594 --  C19  OL   594:   -6.174    0.000    6.174    0.581 t
  C110 OL   600 --  C19  OL   600:    4.638    0.000    4.638    0.328 t
  C3   PC   602 --  C2   PC   602:  125.461  122.500    2.961    0.134 t
  C3   PC   605 --  C2   PC   605:  125.726  122.500    3.226    0.158 t
  C110 OL   606 --  C19  OL   606:    5.020    0.000    5.020    0.384 t
  C110 OL   612 --  C19  OL   612:   -5.425    0.000    5.425    0.448 t
  C3   PC   614 --  C2   PC   614:  113.608  117.500    3.892    0.231 t
  C110 OL   618 --  C19  OL   618:   -4.108    0.000    4.108    0.257 t
  C110 OL   621 --  C19  OL   621:    3.174    0.000    3.174    0.153 t
  C110 OL   624 --  C19  OL   624:    3.143    0.000    3.143    0.150 t
  C110 OL   633 --  C19  OL   633:   -2.947    0.000    2.947    0.132 t
  C110 OL   636 --  C19  OL   636:   -4.607    0.000    4.607    0.323 t
  C110 OL   651 --  C19  OL   651:    3.482    0.000    3.482    0.185 t
  C110 OL   654 --  C19  OL   654:    8.025    0.000    8.025    0.981 t
  C3   PC   662 --  C2   PC   662:  113.703  117.500    3.797    0.220 t
  C110 OL   678 --  C19  OL   678:   -5.356    0.000    5.356    0.437 t
  C110 OL   684 --  C19  OL   684:   -4.255    0.000    4.255    0.276 t
  C110 OL   690 --  C19  OL   690:   -3.942    0.000    3.942    0.237 t
  C110 OL   693 --  C19  OL   693:    3.798    0.000    3.798    0.220 t
  C110 OL   699 --  C19  OL   699:   -2.844    0.000    2.844    0.123 t
  C110 OL   702 --  C19  OL   702:   -2.787    0.000    2.787    0.118 t
  C110 OL   705 --  C19  OL   705:   -4.920    0.000    4.920    0.369 t
  C110 OL   711 --  C19  OL   711:    3.159    0.000    3.159    0.152 t
  C110 OL   717 --  C19  OL   717:    4.386    0.000    4.386    0.293 t
  C110 OL   720 --  C19  OL   720:    3.011    0.000    3.011    0.138 t
  C110 OL   723 --  C19  OL   723:    4.014    0.000    4.014    0.245 t
  C110 OL   729 --  C19  OL   729:    7.017    0.000    7.017    0.750 t
  C110 OL   735 --  C19  OL   735:    3.444    0.000    3.444    0.181 t
  C110 OL   738 --  C19  OL   738:   10.245    0.000   10.245    1.598 t
  C110 OL   750 --  C19  OL   750:   -3.094    0.000    3.094    0.146 t
  C110 OL   753 --  C19  OL   753:    4.878    0.000    4.878    0.362 t
  C110 OL   759 --  C19  OL   759:    4.622    0.000    4.622    0.325 t
  C3   PC   761 --  C2   PC   761:  125.633  122.500    3.133    0.150 t
  C3   PC   764 --  C2   PC   764:  112.998  117.500    4.502    0.309 t
  C110 OL   765 --  C19  OL   765:   11.118    0.000   11.118    1.864 t
  C110 OL   768 --  C19  OL   768:    4.025    0.000    4.025    0.247 t
  C110 OL   774 --  C19  OL   774:    3.701    0.000    3.701    0.209 t
  C110 OL   777 --  C19  OL   777:    4.770    0.000    4.770    0.346 t
  C110 OL   783 --  C19  OL   783:    3.938    0.000    3.938    0.236 t
  C110 OL   786 --  C19  OL   786:    6.071    0.000    6.071    0.561 t
  C110 OL   789 --  C19  OL   789:   -3.543    0.000    3.543    0.191 t
  C110 OL   792 --  C19  OL   792:   -5.516    0.000    5.516    0.463 t
  C110 OL   801 --  C19  OL   801:    5.230    0.000    5.230    0.417 t
  C3   PC   806 --  C2   PC   806:  125.238  122.500    2.738    0.114 t
  C110 OL   810 --  C19  OL   810:    5.711    0.000    5.711    0.497 t
  C110 OL   816 --  C19  OL   816:    3.133    0.000    3.133    0.150 t
  C3   PC   818 --  C2   PC   818:  126.184  122.500    3.684    0.207 t
  C3   PC   824 --  C2   PC   824:  114.496  117.500    3.004    0.137 t
  C3   PC   827 --  C2   PC   827:  125.143  122.500    2.643    0.106 t
  C110 OL   831 --  C19  OL   831:    5.391    0.000    5.391    0.443 t
  C110 OL   834 --  C19  OL   834:   -4.742    0.000    4.742    0.343 t
  C3   PC   836 --  C2   PC   836:  114.158  117.500    3.342    0.170 t
  C110 OL   837 --  C19  OL   837:    4.169    0.000    4.169    0.265 t
  C110 OL   840 --  C19  OL   840:   -3.786    0.000    3.786    0.218 t
  C110 OL   843 --  C19  OL   843:   -4.340    0.000    4.340    0.287 t
  C110 OL   846 --  C19  OL   846:   -6.440    0.000    6.440    0.632 t
  C110 OL   849 --  C19  OL   849:   -2.748    0.000    2.748    0.115 t
  C110 OL   852 --  C19  OL   852:   -6.778    0.000    6.778    0.700 t
  C110 OL   858 --  C19  OL   858:    6.288    0.000    6.288    0.602 t
  C110 OL   861 --  C19  OL   861:   -8.015    0.000    8.015    0.978 t
  C3   PC   872 --  C2   PC   872:  110.634  117.500    6.866    0.718 t
  C110 OL   873 --  C19  OL   873:    8.426    0.000    8.426    1.081 t
  C3   PC   878 --  C2   PC   878:  125.103  122.500    2.603    0.103 t
  C3   PC   881 --  C2   PC   881:  125.130  122.500    2.630    0.105 t
  C110 OL   882 --  C19  OL   882:    5.174    0.000    5.174    0.408 t
  C110 OL   888 --  C19  OL   888:    6.569    0.000    6.569    0.657 t
  C110 OL   894 --  C19  OL   894:   -5.481    0.000    5.481    0.458 t
  C3   PC   896 --  C2   PC   896:  125.154  122.500    2.654    0.107 t
  C110 OL   897 --  C19  OL   897:   -7.026    0.000    7.026    0.752 t
  C110 OL   900 --  C19  OL   900:   -3.080    0.000    3.080    0.144 t
  C110 OL   909 --  C19  OL   909:    6.056    0.000    6.056    0.559 t
  C3   PC   911 --  C2   PC   911:  129.683  122.500    7.183    0.786 t
  C110 OL   912 --  C19  OL   912:    3.227    0.000    3.227    0.159 t
  C3   PC   914 --  C2   PC   914:  113.514  117.500    3.986    0.242 t
  C110 OL   915 --  C19  OL   915:    4.862    0.000    4.862    0.360 t
  C110 OL   918 --  C19  OL   918:   -3.362    0.000    3.362    0.172 t
  C3   PC   923 --  C2   PC   923:  125.274  122.500    2.774    0.117 t
  C3   PC   926 --  C2   PC   926:  114.325  117.500    3.175    0.154 t
  C3   PC   929 --  C2   PC   929:  111.304  117.500    6.196    0.585 t
  C110 OL   930 --  C19  OL   930:   -4.493    0.000    4.493    0.307 t
  C110 OL   936 --  C19  OL   936:   -6.825    0.000    6.825    0.709 t
  C110 OL   945 --  C19  OL   945:   -3.630    0.000    3.630    0.201 t
  C3   PC   947 --  C2   PC   947:  110.911  117.500    6.589    0.661 t
  C3   PC   950 --  C2   PC   950:  126.905  122.500    4.405    0.296 t
  C3   PC   956 --  C2   PC   956:  113.899  117.500    3.601    0.198 t
  C110 OL   957 --  C19  OL   957:   -6.225    0.000    6.225    0.590 t
  C110 OL   963 --  C19  OL   963:   -4.669    0.000    4.669    0.332 t
  C3   PC   965 --  C2   PC   965:  125.871  122.500    3.371    0.173 t
  C110 OL   966 --  C19  OL   966:    3.088    0.000    3.088    0.145 t
  C110 OL   972 --  C19  OL   972:    3.667    0.000    3.667    0.205 t
  C110 OL   975 --  C19  OL   975:    5.649    0.000    5.649    0.486 t
  C3   PC   983 --  C2   PC   983:  125.682  122.500    3.182    0.154 t
  C110 OL   984 --  C19  OL   984:    4.357    0.000    4.357    0.289 t
  C3   PC   986 --  C2   PC   986:  112.026  117.500    5.474    0.456 t
  C110 OL   990 --  C19  OL   990:   -5.332    0.000    5.332    0.433 t
  C110 OL   993 --  C19  OL   993:   -7.891    0.000    7.891    0.948 t
  C110 OL   996 --  C19  OL   996:    5.320    0.000    5.320    0.431 t
  C3   PC   998 --  C2   PC   998:  125.194  122.500    2.694    0.111 t
  C110 OL   999 --  C19  OL   999:    4.652    0.000    4.652    0.330 t
  C110 OL  1002 --  C19  OL  1002:    3.351    0.000    3.351    0.171 t
  C3   PC  1004 --  C2   PC  1004:  114.687  117.500    2.813    0.120 t
  C110 OL  1008 --  C19  OL  1008:    5.541    0.000    5.541    0.468 t
  C110 OL  1011 --  C19  OL  1011:   -4.581    0.000    4.581    0.320 t
  C110 OL  1017 --  C19  OL  1017:   -7.810    0.000    7.810    0.929 t
  C110 OL  1023 --  C19  OL  1023:   -5.628    0.000    5.628    0.482 t
  C110 OL  1026 --  C19  OL  1026:   -4.598    0.000    4.598    0.322 t
  C110 OL  1032 --  C19  OL  1032:    5.922    0.000    5.922    0.534 t
  C3   PC  1037 --  C2   PC  1037:  126.046  122.500    3.546    0.191 t
  C3   PC  1040 --  C2   PC  1040:  126.711  122.500    4.211    0.270 t
  C110 OL  1041 --  C19  OL  1041:    7.638    0.000    7.638    0.889 t
  C110 OL  1044 --  C19  OL  1044:    2.628    0.000    2.628    0.105 t
  C110 OL  1056 --  C19  OL  1056:    6.514    0.000    6.514    0.646 t
  C110 OL  1059 --  C19  OL  1059:   -3.005    0.000    3.005    0.138 t
  C3   PC  1061 --  C2   PC  1061:  114.501  117.500    2.999    0.137 t
  C110 OL  1062 --  C19  OL  1062:    3.030    0.000    3.030    0.140 t
  C3   PC  1064 --  C2   PC  1064:  109.590  117.500    7.910    0.953 t
  C110 OL  1068 --  C19  OL  1068:    3.286    0.000    3.286    0.164 t
  C110 OL  1071 --  C19  OL  1071:   -3.239    0.000    3.239    0.160 t
  C110 OL  1074 --  C19  OL  1074:   -3.664    0.000    3.664    0.204 t
                                       Total torsion  penalty:     82.396
 ------------------------------------------------------------------------------
--------------------------------------------------------------------------------
   5.  TIMINGS
--------------------------------------------------------------------------------

|  NonSetup CPU Time in Major Routines:
|
|     Routine           Sec        %
|     ------------------------------
|     Nonbond         606.30   85.12
|     Bond              0.00    0.00
|     Angle             0.00    0.00
|     Dihedral          0.00    0.00
|     Shake             0.83    0.12
|     RunMD           104.62   14.69
|     Other             0.58    0.08
|     ------------------------------
|     Total           712.32

|  PME Nonbond Pairlist CPU Time:
|
|     Routine              Sec        %
|     ---------------------------------
|     Set Up Cit           0.00    0.00
|     Build List           0.00    0.00
|     ---------------------------------
|     Total                0.00    0.00

|  PME Direct Force CPU Time:
|
|     Routine              Sec        %
|     ---------------------------------
|     NonBonded Calc       0.00    0.00
|     Exclude Masked       0.00    0.00
|     Other                0.37    0.05
|     ---------------------------------
|     Total                0.37    0.05

|  PME Reciprocal Force CPU Time:
|
|     Routine              Sec        %
|     ---------------------------------
|     1D bspline           0.00    0.00
|     Grid Charges         0.00    0.00
|     Scalar Sum           0.00    0.00
|     Gradient Sum         0.00    0.00
|     FFT                  0.00    0.00
|     ---------------------------------
|     Total                0.00    0.00

|  Final Performance Info:
|     -----------------------------------------------------
|     Average timings for last   15000 steps:
|     Elapsed(s) =      42.49 Per Step(ms) =       2.83
|         ns/day =      61.01   seconds/ns =    1416.23
|
|     Average timings for all steps:
|     Elapsed(s) =     712.26 Per Step(ms) =       2.85
|         ns/day =      60.65   seconds/ns =    1424.52
|     -----------------------------------------------------

|  Setup CPU time:            3.06 seconds
|  NonSetup CPU time:       712.32 seconds
|  Total CPU time:          715.38 seconds     0.20 hours

|  Setup wall time:           3    seconds
|  NonSetup wall time:      712    seconds
|  Total wall time:         715    seconds     0.20 hours
