# Supplementary material for: Intermolecular Interactions in G Protein-Coupled Receptor Allosteric Sites at the Membrane Interface from Molecular Dynamics Simulations and Quantum Chemical Calculations
Source: J Chem Inf Model. 2022 Sep 30;62(19):4736–47. doi: 10.1021/acs.jcim.2c00788 (PMC9554917; doi:10.1021/acs.jcim.2c00788)
Supplement: Supplementary file 2 — ci2c00788_si_002.zip [file ci2c00788_si_002.zip › MD_simulations_inputs/C5aR1_MD_simulations_inputs/popc_6c1q/step6.5_equilibration.mdout]

          -------------------------------------------------------
          Amber 20 PMEMD                              2020
          -------------------------------------------------------

| PMEMD implementation of SANDER, Release 18

|  Compiled date/time: Tue Apr 28 02:19:54 2020
| Run on 12/10/2021 at 15:58:50

|   Executable path: /usr/local/amber20_src/bin/pmemd.cuda
| Working directory: /home/tianyiding/amber/C5ar1-6c1q-9p2-popc/amber
|          Hostname: Unknown
  [-O]verwriting output

File Assignments:
|   MDIN: step6.5_equilibration.mdin                                            
|  MDOUT: step6.5_equilibration.mdout                                           
| INPCRD: step6.4_equilibration.rst7                                            
|   PARM: step5_input.parm7                                                     
| RESTRT: step6.5_equilibration.rst7                                            
|   REFC: step5_input.rst7                                                      
|  MDVEL: mdvel                                                                 
|   MDEN: mden                                                                  
|  MDCRD: step6.5_equilibration.nc                                              
| MDINFO: eq05.mdinfo                                                           
|  MDFRC: mdfrc                                                                 


 Here is the input file:

A NPT simulation for common production-level simulations                       
 &cntrl                                                                        
    imin=0,        ! No minimization                                           
    irest=1,       ! This IS a restart of an old MD simulation                 
    ntx=5,         ! So our inpcrd file has velocities                         
                                                                               
    ! Temperature control                                                      
    ntt=3,         ! Langevin dynamics                                         
    gamma_ln=1.0,  ! Friction coefficient (ps^-1)                              
    temp0=310,   ! Target temperature                                          
                                                                               
    ! Potential energy control                                                 
    cut=9.0,       ! nonbonded cutoff, in angstroms                            
                                                                               
    ! MD settings                                                              
    nstlim=250000, ! 250K steps, 500 ps total                                  
    dt=0.002,      ! time step (ps)                                            
                                                                               
    ! SHAKE                                                                    
    ntc=2,         ! Constrain bonds containing hydrogen                       
    ntf=2,         ! Do not calculate forces of bonds containing hydrogen      
                                                                               
    ! Control how often information is printed                                 
    ntpr=1000,     ! Print energies every 1000 steps                           
    ntwx=5000,     ! Print coordinates every 5000 steps to the trajectory      
    ntwr=10000,    ! Print a restart file every 10K steps (can be less frequent
!   ntwv=-1,       ! Uncomment to also print velocities to trajectory          
!   ntwf=-1,       ! Uncomment to also print forces to trajectory              
    ntxo=2,        ! Write NetCDF format                                       
    ioutfm=1,      ! Write NetCDF format (always do this!)                     
                                                                               
    ! Wrap coordinates when printing them to the same unit cell                
    iwrap=0,                                                                   
                                                                               
    ! Constant pressure control.                                               
    barostat=1,    ! Berendsen barostat... change to 2 for MC                  
    ntp=3,         ! 1=isotropic, 2=anisotropic, 3=semi-isotropic w/ surften   
    pres0=1.0,     ! Target external pressure, in bar                          
    taup=1.0,                                                                  
                                                                               
    ! Constant surface tension (needed for semi-isotropic scaling). Uncomment  
    ! for this feature. csurften must be nonzero if ntp=3 above                
    csurften=3,    ! Interfaces in 1=yz plane, 2=xz plane, 3=xy plane          
    gamma_ten=0.0, ! Surface tension (dyne/cm). 0 gives pure semi-iso scaling  
    ninterface=2,  ! Number of interfaces (2 for bilayer)                      
                                                                               
    ! Restraint options                                                        
    ntr=1,         ! Positional restraints for proteins, sugars, ligands, and l
    nmropt=1,      ! Dihedral restraints for sugars and lipids                 
                                                                               
    ! Set water atom/residue names for SETTLE recognition                      
    watnam='WAT',  ! Water residues are named WAT                              
    owtnm='O',     ! Water oxygens are named O                                 
 /                                                                             
                                                                               
 &wt                                                                           
    type='END'                                                                 
 /                                                                             
DISANG=step6.5_equilibration.rest                                              
LISTIN=POUT                                                                    
LISTOUT=POUT                                                                   
&end                                                                           
Protein posres                                                                 
0.5                                                                            
RES 1 293 294 294                                                              
END                                                                            
Membrane posres                                                                
0.1                                                                            
FIND                                                                           
P31 * * PC                                                                     
SEARCH                                                                         
RES 1 24894                                                                    
END                                                                            
END                                                                            
                                                                               


Note: ig = -1. Setting random seed to   272179 based on wallclock time in 
      microseconds.
| irandom = 1, using AMBER's internal random number generator (default).
 
|--------------------- INFORMATION ----------------------
| GPU (CUDA) Version of PMEMD in use: NVIDIA GPU IN USE.
|                    Version 18.0.0
| 
|                      03/25/2018
| 
| Implementation by:
|                    Ross C. Walker     (SDSC)
|                    Scott Le Grand     (nVIDIA)
| 
| Version 18 performance extensions by:
|                    David Cerutti     (Rutgers)
| 
| Precision model in use:
|      [SPFP] - Single Precision Forces, 64-bit Fixed Point
|               Accumulation. (Default)
| 
|--------------------------------------------------------
 
|----------------- CITATION INFORMATION -----------------
|
|    When publishing work that utilized the CUDA version
|    of AMBER, please cite the following in addition to
|    the regular AMBER citations:
|
|  - Romelia Salomon-Ferrer; Andreas W. Goetz; Duncan
|    Poole; Scott Le Grand; Ross C. Walker "Routine
|    microsecond molecular dynamics simulations with
|    AMBER - Part II: Particle Mesh Ewald", J. Chem.
|    Theory Comput., 2013, 9 (9), pp3878-3888,
|    DOI: 10.1021/ct400314y.
|
|  - Andreas W. Goetz; Mark J. Williamson; Dong Xu;
|    Duncan Poole; Scott Le Grand; Ross C. Walker
|    "Routine microsecond molecular dynamics simulations
|    with AMBER - Part I: Generalized Born", J. Chem.
|    Theory Comput., 2012, 8 (5), pp1542-1555.
|
|  - Scott Le Grand; Andreas W. Goetz; Ross C. Walker
|    "SPFP: Speed without compromise - a mixed precision
|    model for GPU accelerated molecular dynamics
|    simulations.", Comp. Phys. Comm., 2013, 184
|    pp374-380, DOI: 10.1016/j.cpc.2012.09.022
|
|--------------------------------------------------------
 
|------------------- GPU DEVICE INFO --------------------
|
|            CUDA_VISIBLE_DEVICES: not set
|   CUDA Capable Devices Detected:      4
|           CUDA Device ID in use:      0
|                CUDA Device Name: NVIDIA GeForce GTX 1080 Ti
|     CUDA Device Global Mem Size:  11178 MB
| CUDA Device Num Multiprocessors:     28
|           CUDA Device Core Freq:   1.58 GHz
|
|--------------------------------------------------------
 
 
| Conditional Compilation Defines Used:
| PUBFFT
| BINTRAJ
| CUDA
| EMIL

| Largest sphere to fit in unit cell has radius =    49.717

| New format PARM file being parsed.
| Version =    1.000 Date = 12/03/21 Time = 11:14:23

| Note: 1-4 EEL scale factors are being read from the topology file.

| Note: 1-4 VDW scale factors are being read from the topology file.
| Duplicated    0 dihedrals

| Duplicated    0 dihedrals

--------------------------------------------------------------------------------
   1.  RESOURCE   USE: 
--------------------------------------------------------------------------------

 getting box info from netcdf restart file
 NATOM  =  110877 NTYPES =      34 NBONH =   94848 MBONA  =   15699
 NTHETH =   56833 MTHETA =   18676 NPHIH =   93543 MPHIA  =   58920
 NHPARM =       0 NPARM  =       0 NNB   =  316320 NRES   =   24894
 NBONA  =   15699 NTHETA =   18676 NPHIA =   58920 NUMBND =     104
 NUMANG =     221 NPTRA  =     466 NATYP =       0 NPHB   =       0
 IFBOX  =       1 NMXRS  =      78 IFCAP =       0 NEXTRA =       0
 NCOPY  =       0

| Coordinate Index Table dimensions:    19   19   21
| Direct force subcell size =     5.2334    5.2334    5.2329

     BOX TYPE: RECTILINEAR

--------------------------------------------------------------------------------
   2.  CONTROL  DATA  FOR  THE  RUN
--------------------------------------------------------------------------------

                                                                                

General flags:
     imin    =       0, nmropt  =       1

Nature and format of input:
     ntx     =       5, irest   =       1, ntrx    =       1

Nature and format of output:
     ntxo    =       2, ntpr    =    1000, ntrx    =       1, ntwr    =   10000
     iwrap   =       0, ntwx    =    5000, ntwv    =       0, ntwe    =       0
     ioutfm  =       1, ntwprt  =       0, idecomp =       0, rbornstat=      0

Potential function:
     ntf     =       2, ntb     =       2, igb     =       0, nsnb    =      25
     ipol    =       0, gbsa    =       0, iesp    =       0
     dielc   =   1.00000, cut     =   9.00000, intdiel =   1.00000

Frozen or restrained atoms:
     ibelly  =       0, ntr     =       1
     restraint_wt =   0.00000

Molecular dynamics:
     nstlim  =    250000, nscm    =         0, nrespa  =         1
     t       =   0.00000, dt      =   0.00200, vlimit  =  -1.00000

Langevin dynamics temperature regulation:
     ig      =  272179
     temp0   = 310.00000, tempi   =   0.00000, gamma_ln=   1.00000

Pressure regulation:
     ntp     =       3
     pres0   =   1.00000, comp    =  44.60000, taup    =   1.00000

Constant surface tension:
     csurften  =       3
     gamma_ten =   0.00000 ninterface =       2

SHAKE:
     ntc     =       2, jfastw  =       0
     tol     =   0.00001

NMR refinement options:
     iscale  =       0, noeskp  =       1, ipnlty  =       1, mxsub   =       1
     scalm   = 100.00000, pencut  =   0.10000, tausw   =   0.10000

| Intermolecular bonds treatment:
|     no_intermolecular_bonds =       1

| Energy averages sample interval:
|     ene_avg_sampling =    1000

Ewald parameters:
     verbose =       0, ew_type =       0, nbflag  =       1, use_pme =       1
     vdwmeth =       1, eedmeth =       1, netfrc  =       1
     Box X =   99.435   Box Y =   99.435   Box Z =  109.891
     Alpha =   90.000   Beta  =   90.000   Gamma =   90.000
     NFFT1 =  100       NFFT2 =  100       NFFT3 =  112
     Cutoff=    9.000   Tol   =0.100E-04
     Ewald Coefficient =  0.30768
     Interpolation order =    4

    LOADING THE CONSTRAINED ATOMS AS GROUPS


   5.  REFERENCE ATOM COORDINATES

                                                                                  
    ----- READING GROUP     1; TITLE:
 Protein posres                                                              

     GROUP    1 HAS HARMONIC CONSTRAINTS     0.50000
 GRP    1 RES    1 TO   293
 GRP    1 RES  294 TO   294
      Number of atoms in this group  =  4859
    ----- READING GROUP     2; TITLE:
 Membrane posres                                                             

     GROUP    2 HAS HARMONIC CONSTRAINTS     0.10000
      ALL ATOMS THAT MEET 1 OF THE FOLLOWING SPECIFICATIONS WILL BE INCLUDED IN GROUP BELOW

      GRAPH NAME  = P31   SYMBOL  = *     TREE SYMBOL  = *     RESIDUE TYPE  = PC  

 GRP    2 RES    1 TO 24894
      Number of atoms in this group  =   260
    ----- END OF GROUP READ -----

--------------------------------------------------------------------------------
   3.  ATOMIC COORDINATES AND VELOCITIES
--------------------------------------------------------------------------------

                                                                                
 begin time read from input coords =   875.000 ps


           Begin reading energy term weight changes/NMR restraints
 WEIGHT CHANGES:
                         ** No weight changes given **

 RESTRAINTS:
 Requested file redirections:
  DISANG    = step6.5_equilibration.rest
  LISTIN    = POUT
  LISTOUT   = POUT
 Restraints will be read from file: step6.5_equilibration.rest
Here are comments from the DISANG input file:

******
 C1  ( 4909)-C3  ( 4914)-C2  ( 4912)-O21 ( 4941)    NSTEP1=     0 NSTEP2=     0
R1 = 107.500 R2 = 117.500 R3 = 122.500 R4 = 132.500 RK2 =  25.000 RK3 =   25.000
 Rcurr:  119.992  Rcurr-(R2+R3)/2:    0.008  MIN(Rcurr-R2,Rcurr-R3):    0.000
******
 C111( 4969)-C110( 4967)-C19 ( 4965)-C18 ( 4962)    NSTEP1=     0 NSTEP2=     0
R1 = -10.000 R2 =   0.000 R3 =   0.000 R4 =  10.000 RK2 =  25.000 RK3 =   25.000
 Rcurr:    8.311  Rcurr-(R2+R3)/2:    8.311  MIN(Rcurr-R2,Rcurr-R3):    8.311
******
 C1  ( 5043)-C3  ( 5048)-C2  ( 5046)-O21 ( 5075)    NSTEP1=     0 NSTEP2=     0
R1 = 107.500 R2 = 117.500 R3 = 122.500 R4 = 132.500 RK2 =  25.000 RK3 =   25.000
 Rcurr:  117.484  Rcurr-(R2+R3)/2:    2.516  MIN(Rcurr-R2,Rcurr-R3):    0.016
******
 C111( 5103)-C110( 5101)-C19 ( 5099)-C18 ( 5096)    NSTEP1=     0 NSTEP2=     0
R1 = -10.000 R2 =   0.000 R3 =   0.000 R4 =  10.000 RK2 =  25.000 RK3 =   25.000
 Rcurr:    6.213  Rcurr-(R2+R3)/2:    6.213  MIN(Rcurr-R2,Rcurr-R3):    6.213
******
 C1  ( 5177)-C3  ( 5182)-C2  ( 5180)-O21 ( 5209)    NSTEP1=     0 NSTEP2=     0
R1 = 107.500 R2 = 117.500 R3 = 122.500 R4 = 132.500 RK2 =  25.000 RK3 =   25.000
 Rcurr:  118.763  Rcurr-(R2+R3)/2:    1.237  MIN(Rcurr-R2,Rcurr-R3):    0.000
******
 C111( 5237)-C110( 5235)-C19 ( 5233)-C18 ( 5230)    NSTEP1=     0 NSTEP2=     0
R1 = -10.000 R2 =   0.000 R3 =   0.000 R4 =  10.000 RK2 =  25.000 RK3 =   25.000
 Rcurr:   -1.308  Rcurr-(R2+R3)/2:    1.308  MIN(Rcurr-R2,Rcurr-R3):    1.308
******
 C1  ( 5311)-C3  ( 5316)-C2  ( 5314)-O21 ( 5343)    NSTEP1=     0 NSTEP2=     0
R1 = 107.500 R2 = 117.500 R3 = 122.500 R4 = 132.500 RK2 =  25.000 RK3 =   25.000
 Rcurr:  118.735  Rcurr-(R2+R3)/2:    1.265  MIN(Rcurr-R2,Rcurr-R3):    0.000
******
 C111( 5371)-C110( 5369)-C19 ( 5367)-C18 ( 5364)    NSTEP1=     0 NSTEP2=     0
R1 = -10.000 R2 =   0.000 R3 =   0.000 R4 =  10.000 RK2 =  25.000 RK3 =   25.000
 Rcurr:   -3.713  Rcurr-(R2+R3)/2:    3.713  MIN(Rcurr-R2,Rcurr-R3):    3.713
******
 C1  ( 5445)-C3  ( 5450)-C2  ( 5448)-O21 ( 5477)    NSTEP1=     0 NSTEP2=     0
R1 = 107.500 R2 = 117.500 R3 = 122.500 R4 = 132.500 RK2 =  25.000 RK3 =   25.000
 Rcurr:  119.822  Rcurr-(R2+R3)/2:    0.178  MIN(Rcurr-R2,Rcurr-R3):    0.000
******
 C111( 5505)-C110( 5503)-C19 ( 5501)-C18 ( 5498)    NSTEP1=     0 NSTEP2=     0
R1 = -10.000 R2 =   0.000 R3 =   0.000 R4 =  10.000 RK2 =  25.000 RK3 =   25.000
 Rcurr:    2.996  Rcurr-(R2+R3)/2:    2.996  MIN(Rcurr-R2,Rcurr-R3):    2.996
******
 C1  ( 5579)-C3  ( 5584)-C2  ( 5582)-O21 ( 5611)    NSTEP1=     0 NSTEP2=     0
R1 = 107.500 R2 = 117.500 R3 = 122.500 R4 = 132.500 RK2 =  25.000 RK3 =   25.000
 Rcurr:  115.338  Rcurr-(R2+R3)/2:    4.662  MIN(Rcurr-R2,Rcurr-R3):    2.162
******
 C111( 5639)-C110( 5637)-C19 ( 5635)-C18 ( 5632)    NSTEP1=     0 NSTEP2=     0
R1 = -10.000 R2 =   0.000 R3 =   0.000 R4 =  10.000 RK2 =  25.000 RK3 =   25.000
 Rcurr:   -6.423  Rcurr-(R2+R3)/2:    6.423  MIN(Rcurr-R2,Rcurr-R3):    6.423
******
 C1  ( 5713)-C3  ( 5718)-C2  ( 5716)-O21 ( 5745)    NSTEP1=     0 NSTEP2=     0
R1 = 107.500 R2 = 117.500 R3 = 122.500 R4 = 132.500 RK2 =  25.000 RK3 =   25.000
 Rcurr:  122.614  Rcurr-(R2+R3)/2:    2.614  MIN(Rcurr-R2,Rcurr-R3):    0.114
******
 C111( 5773)-C110( 5771)-C19 ( 5769)-C18 ( 5766)    NSTEP1=     0 NSTEP2=     0
R1 = -10.000 R2 =   0.000 R3 =   0.000 R4 =  10.000 RK2 =  25.000 RK3 =   25.000
 Rcurr:   -4.477  Rcurr-(R2+R3)/2:    4.477  MIN(Rcurr-R2,Rcurr-R3):    4.477
******
 C1  ( 5847)-C3  ( 5852)-C2  ( 5850)-O21 ( 5879)    NSTEP1=     0 NSTEP2=     0
R1 = 107.500 R2 = 117.500 R3 = 122.500 R4 = 132.500 RK2 =  25.000 RK3 =   25.000
 Rcurr:  124.821  Rcurr-(R2+R3)/2:    4.821  MIN(Rcurr-R2,Rcurr-R3):    2.321
******
 C111( 5907)-C110( 5905)-C19 ( 5903)-C18 ( 5900)    NSTEP1=     0 NSTEP2=     0
R1 = -10.000 R2 =   0.000 R3 =   0.000 R4 =  10.000 RK2 =  25.000 RK3 =   25.000
 Rcurr:   -6.067  Rcurr-(R2+R3)/2:    6.067  MIN(Rcurr-R2,Rcurr-R3):    6.067
******
 C1  ( 5981)-C3  ( 5986)-C2  ( 5984)-O21 ( 6013)    NSTEP1=     0 NSTEP2=     0
R1 = 107.500 R2 = 117.500 R3 = 122.500 R4 = 132.500 RK2 =  25.000 RK3 =   25.000
 Rcurr:  113.964  Rcurr-(R2+R3)/2:    6.036  MIN(Rcurr-R2,Rcurr-R3):    3.536
******
 C111( 6041)-C110( 6039)-C19 ( 6037)-C18 ( 6034)    NSTEP1=     0 NSTEP2=     0
R1 = -10.000 R2 =   0.000 R3 =   0.000 R4 =  10.000 RK2 =  25.000 RK3 =   25.000
 Rcurr:   -5.379  Rcurr-(R2+R3)/2:    5.379  MIN(Rcurr-R2,Rcurr-R3):    5.379
******
 C1  ( 6115)-C3  ( 6120)-C2  ( 6118)-O21 ( 6147)    NSTEP1=     0 NSTEP2=     0
R1 = 107.500 R2 = 117.500 R3 = 122.500 R4 = 132.500 RK2 =  25.000 RK3 =   25.000
 Rcurr:  124.032  Rcurr-(R2+R3)/2:    4.032  MIN(Rcurr-R2,Rcurr-R3):    1.532
******
 C111( 6175)-C110( 6173)-C19 ( 6171)-C18 ( 6168)    NSTEP1=     0 NSTEP2=     0
R1 = -10.000 R2 =   0.000 R3 =   0.000 R4 =  10.000 RK2 =  25.000 RK3 =   25.000
 Rcurr:    6.215  Rcurr-(R2+R3)/2:    6.215  MIN(Rcurr-R2,Rcurr-R3):    6.215
******
 C1  ( 6249)-C3  ( 6254)-C2  ( 6252)-O21 ( 6281)    NSTEP1=     0 NSTEP2=     0
R1 = 107.500 R2 = 117.500 R3 = 122.500 R4 = 132.500 RK2 =  25.000 RK3 =   25.000
 Rcurr:  120.682  Rcurr-(R2+R3)/2:    0.682  MIN(Rcurr-R2,Rcurr-R3):    0.000
******
 C111( 6309)-C110( 6307)-C19 ( 6305)-C18 ( 6302)    NSTEP1=     0 NSTEP2=     0
R1 = -10.000 R2 =   0.000 R3 =   0.000 R4 =  10.000 RK2 =  25.000 RK3 =   25.000
 Rcurr:   -0.187  Rcurr-(R2+R3)/2:    0.187  MIN(Rcurr-R2,Rcurr-R3):    0.187
******
 C1  ( 6383)-C3  ( 6388)-C2  ( 6386)-O21 ( 6415)    NSTEP1=     0 NSTEP2=     0
R1 = 107.500 R2 = 117.500 R3 = 122.500 R4 = 132.500 RK2 =  25.000 RK3 =   25.000
 Rcurr:  121.525  Rcurr-(R2+R3)/2:    1.525  MIN(Rcurr-R2,Rcurr-R3):    0.000
******
 C111( 6443)-C110( 6441)-C19 ( 6439)-C18 ( 6436)    NSTEP1=     0 NSTEP2=     0
R1 = -10.000 R2 =   0.000 R3 =   0.000 R4 =  10.000 RK2 =  25.000 RK3 =   25.000
 Rcurr:   -0.035  Rcurr-(R2+R3)/2:    0.035  MIN(Rcurr-R2,Rcurr-R3):    0.035
******
 C1  ( 6517)-C3  ( 6522)-C2  ( 6520)-O21 ( 6549)    NSTEP1=     0 NSTEP2=     0
R1 = 107.500 R2 = 117.500 R3 = 122.500 R4 = 132.500 RK2 =  25.000 RK3 =   25.000
 Rcurr:  114.067  Rcurr-(R2+R3)/2:    5.933  MIN(Rcurr-R2,Rcurr-R3):    3.433
******
 C111( 6577)-C110( 6575)-C19 ( 6573)-C18 ( 6570)    NSTEP1=     0 NSTEP2=     0
R1 = -10.000 R2 =   0.000 R3 =   0.000 R4 =  10.000 RK2 =  25.000 RK3 =   25.000
 Rcurr:    0.035  Rcurr-(R2+R3)/2:    0.035  MIN(Rcurr-R2,Rcurr-R3):    0.035
******
 C1  ( 6651)-C3  ( 6656)-C2  ( 6654)-O21 ( 6683)    NSTEP1=     0 NSTEP2=     0
R1 = 107.500 R2 = 117.500 R3 = 122.500 R4 = 132.500 RK2 =  25.000 RK3 =   25.000
 Rcurr:  116.623  Rcurr-(R2+R3)/2:    3.377  MIN(Rcurr-R2,Rcurr-R3):    0.877
******
 C111( 6711)-C110( 6709)-C19 ( 6707)-C18 ( 6704)    NSTEP1=     0 NSTEP2=     0
R1 = -10.000 R2 =   0.000 R3 =   0.000 R4 =  10.000 RK2 =  25.000 RK3 =   25.000
 Rcurr:    4.586  Rcurr-(R2+R3)/2:    4.586  MIN(Rcurr-R2,Rcurr-R3):    4.586
******
 C1  ( 6785)-C3  ( 6790)-C2  ( 6788)-O21 ( 6817)    NSTEP1=     0 NSTEP2=     0
R1 = 107.500 R2 = 117.500 R3 = 122.500 R4 = 132.500 RK2 =  25.000 RK3 =   25.000
 Rcurr:  120.419  Rcurr-(R2+R3)/2:    0.419  MIN(Rcurr-R2,Rcurr-R3):    0.000
******
 C111( 6845)-C110( 6843)-C19 ( 6841)-C18 ( 6838)    NSTEP1=     0 NSTEP2=     0
R1 = -10.000 R2 =   0.000 R3 =   0.000 R4 =  10.000 RK2 =  25.000 RK3 =   25.000
 Rcurr:    0.863  Rcurr-(R2+R3)/2:    0.863  MIN(Rcurr-R2,Rcurr-R3):    0.863
******
 C1  ( 6919)-C3  ( 6924)-C2  ( 6922)-O21 ( 6951)    NSTEP1=     0 NSTEP2=     0
R1 = 107.500 R2 = 117.500 R3 = 122.500 R4 = 132.500 RK2 =  25.000 RK3 =   25.000
 Rcurr:  122.252  Rcurr-(R2+R3)/2:    2.252  MIN(Rcurr-R2,Rcurr-R3):    0.000
******
 C111( 6979)-C110( 6977)-C19 ( 6975)-C18 ( 6972)    NSTEP1=     0 NSTEP2=     0
R1 = -10.000 R2 =   0.000 R3 =   0.000 R4 =  10.000 RK2 =  25.000 RK3 =   25.000
 Rcurr:   -1.146  Rcurr-(R2+R3)/2:    1.146  MIN(Rcurr-R2,Rcurr-R3):    1.146
******
 C1  ( 7053)-C3  ( 7058)-C2  ( 7056)-O21 ( 7085)    NSTEP1=     0 NSTEP2=     0
R1 = 107.500 R2 = 117.500 R3 = 122.500 R4 = 132.500 RK2 =  25.000 RK3 =   25.000
 Rcurr:  122.767  Rcurr-(R2+R3)/2:    2.767  MIN(Rcurr-R2,Rcurr-R3):    0.267
******
 C111( 7113)-C110( 7111)-C19 ( 7109)-C18 ( 7106)    NSTEP1=     0 NSTEP2=     0
R1 = -10.000 R2 =   0.000 R3 =   0.000 R4 =  10.000 RK2 =  25.000 RK3 =   25.000
 Rcurr:   -3.309  Rcurr-(R2+R3)/2:    3.309  MIN(Rcurr-R2,Rcurr-R3):    3.309
******
 C1  ( 7187)-C3  ( 7192)-C2  ( 7190)-O21 ( 7219)    NSTEP1=     0 NSTEP2=     0
R1 = 107.500 R2 = 117.500 R3 = 122.500 R4 = 132.500 RK2 =  25.000 RK3 =   25.000
 Rcurr:  120.110  Rcurr-(R2+R3)/2:    0.110  MIN(Rcurr-R2,Rcurr-R3):    0.000
******
 C111( 7247)-C110( 7245)-C19 ( 7243)-C18 ( 7240)    NSTEP1=     0 NSTEP2=     0
R1 = -10.000 R2 =   0.000 R3 =   0.000 R4 =  10.000 RK2 =  25.000 RK3 =   25.000
 Rcurr:    1.507  Rcurr-(R2+R3)/2:    1.507  MIN(Rcurr-R2,Rcurr-R3):    1.507
******
 C1  ( 7321)-C3  ( 7326)-C2  ( 7324)-O21 ( 7353)    NSTEP1=     0 NSTEP2=     0
R1 = 107.500 R2 = 117.500 R3 = 122.500 R4 = 132.500 RK2 =  25.000 RK3 =   25.000
 Rcurr:  122.790  Rcurr-(R2+R3)/2:    2.790  MIN(Rcurr-R2,Rcurr-R3):    0.290
******
 C111( 7381)-C110( 7379)-C19 ( 7377)-C18 ( 7374)    NSTEP1=     0 NSTEP2=     0
R1 = -10.000 R2 =   0.000 R3 =   0.000 R4 =  10.000 RK2 =  25.000 RK3 =   25.000
 Rcurr:    4.313  Rcurr-(R2+R3)/2:    4.313  MIN(Rcurr-R2,Rcurr-R3):    4.313
******
 C1  ( 7455)-C3  ( 7460)-C2  ( 7458)-O21 ( 7487)    NSTEP1=     0 NSTEP2=     0
R1 = 107.500 R2 = 117.500 R3 = 122.500 R4 = 132.500 RK2 =  25.000 RK3 =   25.000
 Rcurr:  121.382  Rcurr-(R2+R3)/2:    1.382  MIN(Rcurr-R2,Rcurr-R3):    0.000
******
 C111( 7515)-C110( 7513)-C19 ( 7511)-C18 ( 7508)    NSTEP1=     0 NSTEP2=     0
R1 = -10.000 R2 =   0.000 R3 =   0.000 R4 =  10.000 RK2 =  25.000 RK3 =   25.000
 Rcurr:   -7.140  Rcurr-(R2+R3)/2:    7.140  MIN(Rcurr-R2,Rcurr-R3):    7.140
******
 C1  ( 7589)-C3  ( 7594)-C2  ( 7592)-O21 ( 7621)    NSTEP1=     0 NSTEP2=     0
R1 = 107.500 R2 = 117.500 R3 = 122.500 R4 = 132.500 RK2 =  25.000 RK3 =   25.000
 Rcurr:  115.445  Rcurr-(R2+R3)/2:    4.555  MIN(Rcurr-R2,Rcurr-R3):    2.055
******
 C111( 7649)-C110( 7647)-C19 ( 7645)-C18 ( 7642)    NSTEP1=     0 NSTEP2=     0
R1 = -10.000 R2 =   0.000 R3 =   0.000 R4 =  10.000 RK2 =  25.000 RK3 =   25.000
 Rcurr:    2.207  Rcurr-(R2+R3)/2:    2.207  MIN(Rcurr-R2,Rcurr-R3):    2.207
******
 C1  ( 7723)-C3  ( 7728)-C2  ( 7726)-O21 ( 7755)    NSTEP1=     0 NSTEP2=     0
R1 = 107.500 R2 = 117.500 R3 = 122.500 R4 = 132.500 RK2 =  25.000 RK3 =   25.000
 Rcurr:  112.428  Rcurr-(R2+R3)/2:    7.572  MIN(Rcurr-R2,Rcurr-R3):    5.072
******
 C111( 7783)-C110( 7781)-C19 ( 7779)-C18 ( 7776)    NSTEP1=     0 NSTEP2=     0
R1 = -10.000 R2 =   0.000 R3 =   0.000 R4 =  10.000 RK2 =  25.000 RK3 =   25.000
 Rcurr:   -6.487  Rcurr-(R2+R3)/2:    6.487  MIN(Rcurr-R2,Rcurr-R3):    6.487
******
 C1  ( 7857)-C3  ( 7862)-C2  ( 7860)-O21 ( 7889)    NSTEP1=     0 NSTEP2=     0
R1 = 107.500 R2 = 117.500 R3 = 122.500 R4 = 132.500 RK2 =  25.000 RK3 =   25.000
 Rcurr:  120.704  Rcurr-(R2+R3)/2:    0.704  MIN(Rcurr-R2,Rcurr-R3):    0.000
******
 C111( 7917)-C110( 7915)-C19 ( 7913)-C18 ( 7910)    NSTEP1=     0 NSTEP2=     0
R1 = -10.000 R2 =   0.000 R3 =   0.000 R4 =  10.000 RK2 =  25.000 RK3 =   25.000
 Rcurr:    6.209  Rcurr-(R2+R3)/2:    6.209  MIN(Rcurr-R2,Rcurr-R3):    6.209
******
 C1  ( 7991)-C3  ( 7996)-C2  ( 7994)-O21 ( 8023)    NSTEP1=     0 NSTEP2=     0
R1 = 107.500 R2 = 117.500 R3 = 122.500 R4 = 132.500 RK2 =  25.000 RK3 =   25.000
 Rcurr:  118.652  Rcurr-(R2+R3)/2:    1.348  MIN(Rcurr-R2,Rcurr-R3):    0.000
******
 C111( 8051)-C110( 8049)-C19 ( 8047)-C18 ( 8044)    NSTEP1=     0 NSTEP2=     0
R1 = -10.000 R2 =   0.000 R3 =   0.000 R4 =  10.000 RK2 =  25.000 RK3 =   25.000
 Rcurr:    8.090  Rcurr-(R2+R3)/2:    8.090  MIN(Rcurr-R2,Rcurr-R3):    8.090
******
 C1  ( 8125)-C3  ( 8130)-C2  ( 8128)-O21 ( 8157)    NSTEP1=     0 NSTEP2=     0
R1 = 107.500 R2 = 117.500 R3 = 122.500 R4 = 132.500 RK2 =  25.000 RK3 =   25.000
 Rcurr:  118.797  Rcurr-(R2+R3)/2:    1.203  MIN(Rcurr-R2,Rcurr-R3):    0.000
******
 C111( 8185)-C110( 8183)-C19 ( 8181)-C18 ( 8178)    NSTEP1=     0 NSTEP2=     0
R1 = -10.000 R2 =   0.000 R3 =   0.000 R4 =  10.000 RK2 =  25.000 RK3 =   25.000
 Rcurr:    0.218  Rcurr-(R2+R3)/2:    0.218  MIN(Rcurr-R2,Rcurr-R3):    0.218
******
 C1  ( 8259)-C3  ( 8264)-C2  ( 8262)-O21 ( 8291)    NSTEP1=     0 NSTEP2=     0
R1 = 107.500 R2 = 117.500 R3 = 122.500 R4 = 132.500 RK2 =  25.000 RK3 =   25.000
 Rcurr:  124.073  Rcurr-(R2+R3)/2:    4.073  MIN(Rcurr-R2,Rcurr-R3):    1.573
******
 C111( 8319)-C110( 8317)-C19 ( 8315)-C18 ( 8312)    NSTEP1=     0 NSTEP2=     0
R1 = -10.000 R2 =   0.000 R3 =   0.000 R4 =  10.000 RK2 =  25.000 RK3 =   25.000
 Rcurr:    4.374  Rcurr-(R2+R3)/2:    4.374  MIN(Rcurr-R2,Rcurr-R3):    4.374
******
 C1  ( 8393)-C3  ( 8398)-C2  ( 8396)-O21 ( 8425)    NSTEP1=     0 NSTEP2=     0
R1 = 107.500 R2 = 117.500 R3 = 122.500 R4 = 132.500 RK2 =  25.000 RK3 =   25.000
 Rcurr:  120.741  Rcurr-(R2+R3)/2:    0.741  MIN(Rcurr-R2,Rcurr-R3):    0.000
******
 C111( 8453)-C110( 8451)-C19 ( 8449)-C18 ( 8446)    NSTEP1=     0 NSTEP2=     0
R1 = -10.000 R2 =   0.000 R3 =   0.000 R4 =  10.000 RK2 =  25.000 RK3 =   25.000
 Rcurr:    2.801  Rcurr-(R2+R3)/2:    2.801  MIN(Rcurr-R2,Rcurr-R3):    2.801
******
 C1  ( 8527)-C3  ( 8532)-C2  ( 8530)-O21 ( 8559)    NSTEP1=     0 NSTEP2=     0
R1 = 107.500 R2 = 117.500 R3 = 122.500 R4 = 132.500 RK2 =  25.000 RK3 =   25.000
 Rcurr:  119.705  Rcurr-(R2+R3)/2:    0.295  MIN(Rcurr-R2,Rcurr-R3):    0.000
******
 C111( 8587)-C110( 8585)-C19 ( 8583)-C18 ( 8580)    NSTEP1=     0 NSTEP2=     0
R1 = -10.000 R2 =   0.000 R3 =   0.000 R4 =  10.000 RK2 =  25.000 RK3 =   25.000
 Rcurr:   -7.995  Rcurr-(R2+R3)/2:    7.995  MIN(Rcurr-R2,Rcurr-R3):    7.995
******
 C1  ( 8661)-C3  ( 8666)-C2  ( 8664)-O21 ( 8693)    NSTEP1=     0 NSTEP2=     0
R1 = 107.500 R2 = 117.500 R3 = 122.500 R4 = 132.500 RK2 =  25.000 RK3 =   25.000
 Rcurr:  120.648  Rcurr-(R2+R3)/2:    0.648  MIN(Rcurr-R2,Rcurr-R3):    0.000
******
 C111( 8721)-C110( 8719)-C19 ( 8717)-C18 ( 8714)    NSTEP1=     0 NSTEP2=     0
R1 = -10.000 R2 =   0.000 R3 =   0.000 R4 =  10.000 RK2 =  25.000 RK3 =   25.000
 Rcurr:   -5.259  Rcurr-(R2+R3)/2:    5.259  MIN(Rcurr-R2,Rcurr-R3):    5.259
******
 C1  ( 8795)-C3  ( 8800)-C2  ( 8798)-O21 ( 8827)    NSTEP1=     0 NSTEP2=     0
R1 = 107.500 R2 = 117.500 R3 = 122.500 R4 = 132.500 RK2 =  25.000 RK3 =   25.000
 Rcurr:  115.720  Rcurr-(R2+R3)/2:    4.280  MIN(Rcurr-R2,Rcurr-R3):    1.780
******
 C111( 8855)-C110( 8853)-C19 ( 8851)-C18 ( 8848)    NSTEP1=     0 NSTEP2=     0
R1 = -10.000 R2 =   0.000 R3 =   0.000 R4 =  10.000 RK2 =  25.000 RK3 =   25.000
 Rcurr:    1.630  Rcurr-(R2+R3)/2:    1.630  MIN(Rcurr-R2,Rcurr-R3):    1.630
******
 C1  ( 8929)-C3  ( 8934)-C2  ( 8932)-O21 ( 8961)    NSTEP1=     0 NSTEP2=     0
R1 = 107.500 R2 = 117.500 R3 = 122.500 R4 = 132.500 RK2 =  25.000 RK3 =   25.000
 Rcurr:  118.205  Rcurr-(R2+R3)/2:    1.795  MIN(Rcurr-R2,Rcurr-R3):    0.000
******
 C111( 8989)-C110( 8987)-C19 ( 8985)-C18 ( 8982)    NSTEP1=     0 NSTEP2=     0
R1 = -10.000 R2 =   0.000 R3 =   0.000 R4 =  10.000 RK2 =  25.000 RK3 =   25.000
 Rcurr:   -4.342  Rcurr-(R2+R3)/2:    4.342  MIN(Rcurr-R2,Rcurr-R3):    4.342
******
 C1  ( 9063)-C3  ( 9068)-C2  ( 9066)-O21 ( 9095)    NSTEP1=     0 NSTEP2=     0
R1 = 107.500 R2 = 117.500 R3 = 122.500 R4 = 132.500 RK2 =  25.000 RK3 =   25.000
 Rcurr:  117.965  Rcurr-(R2+R3)/2:    2.035  MIN(Rcurr-R2,Rcurr-R3):    0.000
******
 C111( 9123)-C110( 9121)-C19 ( 9119)-C18 ( 9116)    NSTEP1=     0 NSTEP2=     0
R1 = -10.000 R2 =   0.000 R3 =   0.000 R4 =  10.000 RK2 =  25.000 RK3 =   25.000
 Rcurr:    1.032  Rcurr-(R2+R3)/2:    1.032  MIN(Rcurr-R2,Rcurr-R3):    1.032
******
 C1  ( 9197)-C3  ( 9202)-C2  ( 9200)-O21 ( 9229)    NSTEP1=     0 NSTEP2=     0
R1 = 107.500 R2 = 117.500 R3 = 122.500 R4 = 132.500 RK2 =  25.000 RK3 =   25.000
 Rcurr:  117.783  Rcurr-(R2+R3)/2:    2.217  MIN(Rcurr-R2,Rcurr-R3):    0.000
******
 C111( 9257)-C110( 9255)-C19 ( 9253)-C18 ( 9250)    NSTEP1=     0 NSTEP2=     0
R1 = -10.000 R2 =   0.000 R3 =   0.000 R4 =  10.000 RK2 =  25.000 RK3 =   25.000
 Rcurr:   -0.038  Rcurr-(R2+R3)/2:    0.038  MIN(Rcurr-R2,Rcurr-R3):    0.038
******
 C1  ( 9331)-C3  ( 9336)-C2  ( 9334)-O21 ( 9363)    NSTEP1=     0 NSTEP2=     0
R1 = 107.500 R2 = 117.500 R3 = 122.500 R4 = 132.500 RK2 =  25.000 RK3 =   25.000
 Rcurr:  124.123  Rcurr-(R2+R3)/2:    4.123  MIN(Rcurr-R2,Rcurr-R3):    1.623
******
 C111( 9391)-C110( 9389)-C19 ( 9387)-C18 ( 9384)    NSTEP1=     0 NSTEP2=     0
R1 = -10.000 R2 =   0.000 R3 =   0.000 R4 =  10.000 RK2 =  25.000 RK3 =   25.000
 Rcurr:   -1.204  Rcurr-(R2+R3)/2:    1.204  MIN(Rcurr-R2,Rcurr-R3):    1.204
******
 C1  ( 9465)-C3  ( 9470)-C2  ( 9468)-O21 ( 9497)    NSTEP1=     0 NSTEP2=     0
R1 = 107.500 R2 = 117.500 R3 = 122.500 R4 = 132.500 RK2 =  25.000 RK3 =   25.000
 Rcurr:  121.257  Rcurr-(R2+R3)/2:    1.257  MIN(Rcurr-R2,Rcurr-R3):    0.000
******
 C111( 9525)-C110( 9523)-C19 ( 9521)-C18 ( 9518)    NSTEP1=     0 NSTEP2=     0
R1 = -10.000 R2 =   0.000 R3 =   0.000 R4 =  10.000 RK2 =  25.000 RK3 =   25.000
 Rcurr:    1.837  Rcurr-(R2+R3)/2:    1.837  MIN(Rcurr-R2,Rcurr-R3):    1.837
******
 C1  ( 9599)-C3  ( 9604)-C2  ( 9602)-O21 ( 9631)    NSTEP1=     0 NSTEP2=     0
R1 = 107.500 R2 = 117.500 R3 = 122.500 R4 = 132.500 RK2 =  25.000 RK3 =   25.000
 Rcurr:  120.609  Rcurr-(R2+R3)/2:    0.609  MIN(Rcurr-R2,Rcurr-R3):    0.000
******
 C111( 9659)-C110( 9657)-C19 ( 9655)-C18 ( 9652)    NSTEP1=     0 NSTEP2=     0
R1 = -10.000 R2 =   0.000 R3 =   0.000 R4 =  10.000 RK2 =  25.000 RK3 =   25.000
 Rcurr:    8.288  Rcurr-(R2+R3)/2:    8.288  MIN(Rcurr-R2,Rcurr-R3):    8.288
******
 C1  ( 9733)-C3  ( 9738)-C2  ( 9736)-O21 ( 9765)    NSTEP1=     0 NSTEP2=     0
R1 = 107.500 R2 = 117.500 R3 = 122.500 R4 = 132.500 RK2 =  25.000 RK3 =   25.000
 Rcurr:  125.842  Rcurr-(R2+R3)/2:    5.842  MIN(Rcurr-R2,Rcurr-R3):    3.342
******
 C111( 9793)-C110( 9791)-C19 ( 9789)-C18 ( 9786)    NSTEP1=     0 NSTEP2=     0
R1 = -10.000 R2 =   0.000 R3 =   0.000 R4 =  10.000 RK2 =  25.000 RK3 =   25.000
 Rcurr:   -1.673  Rcurr-(R2+R3)/2:    1.673  MIN(Rcurr-R2,Rcurr-R3):    1.673
******
 C1  ( 9867)-C3  ( 9872)-C2  ( 9870)-O21 ( 9899)    NSTEP1=     0 NSTEP2=     0
R1 = 107.500 R2 = 117.500 R3 = 122.500 R4 = 132.500 RK2 =  25.000 RK3 =   25.000
 Rcurr:  122.713  Rcurr-(R2+R3)/2:    2.713  MIN(Rcurr-R2,Rcurr-R3):    0.213
******
 C111( 9927)-C110( 9925)-C19 ( 9923)-C18 ( 9920)    NSTEP1=     0 NSTEP2=     0
R1 = -10.000 R2 =   0.000 R3 =   0.000 R4 =  10.000 RK2 =  25.000 RK3 =   25.000
 Rcurr:    0.329  Rcurr-(R2+R3)/2:    0.329  MIN(Rcurr-R2,Rcurr-R3):    0.329
******
 C1  (10001)-C3  (10006)-C2  (10004)-O21 (10033)    NSTEP1=     0 NSTEP2=     0
R1 = 107.500 R2 = 117.500 R3 = 122.500 R4 = 132.500 RK2 =  25.000 RK3 =   25.000
 Rcurr:  120.858  Rcurr-(R2+R3)/2:    0.858  MIN(Rcurr-R2,Rcurr-R3):    0.000
******
 C111(10061)-C110(10059)-C19 (10057)-C18 (10054)    NSTEP1=     0 NSTEP2=     0
R1 = -10.000 R2 =   0.000 R3 =   0.000 R4 =  10.000 RK2 =  25.000 RK3 =   25.000
 Rcurr:    2.793  Rcurr-(R2+R3)/2:    2.793  MIN(Rcurr-R2,Rcurr-R3):    2.793
******
 C1  (10135)-C3  (10140)-C2  (10138)-O21 (10167)    NSTEP1=     0 NSTEP2=     0
R1 = 107.500 R2 = 117.500 R3 = 122.500 R4 = 132.500 RK2 =  25.000 RK3 =   25.000
 Rcurr:  118.530  Rcurr-(R2+R3)/2:    1.470  MIN(Rcurr-R2,Rcurr-R3):    0.000
******
 C111(10195)-C110(10193)-C19 (10191)-C18 (10188)    NSTEP1=     0 NSTEP2=     0
R1 = -10.000 R2 =   0.000 R3 =   0.000 R4 =  10.000 RK2 =  25.000 RK3 =   25.000
 Rcurr:   -1.550  Rcurr-(R2+R3)/2:    1.550  MIN(Rcurr-R2,Rcurr-R3):    1.550
******
 C1  (10269)-C3  (10274)-C2  (10272)-O21 (10301)    NSTEP1=     0 NSTEP2=     0
R1 = 107.500 R2 = 117.500 R3 = 122.500 R4 = 132.500 RK2 =  25.000 RK3 =   25.000
 Rcurr:  117.651  Rcurr-(R2+R3)/2:    2.349  MIN(Rcurr-R2,Rcurr-R3):    0.000
******
 C111(10329)-C110(10327)-C19 (10325)-C18 (10322)    NSTEP1=     0 NSTEP2=     0
R1 = -10.000 R2 =   0.000 R3 =   0.000 R4 =  10.000 RK2 =  25.000 RK3 =   25.000
 Rcurr:   -6.411  Rcurr-(R2+R3)/2:    6.411  MIN(Rcurr-R2,Rcurr-R3):    6.411
******
 C1  (10403)-C3  (10408)-C2  (10406)-O21 (10435)    NSTEP1=     0 NSTEP2=     0
R1 = 107.500 R2 = 117.500 R3 = 122.500 R4 = 132.500 RK2 =  25.000 RK3 =   25.000
 Rcurr:  116.296  Rcurr-(R2+R3)/2:    3.704  MIN(Rcurr-R2,Rcurr-R3):    1.204
******
 C111(10463)-C110(10461)-C19 (10459)-C18 (10456)    NSTEP1=     0 NSTEP2=     0
R1 = -10.000 R2 =   0.000 R3 =   0.000 R4 =  10.000 RK2 =  25.000 RK3 =   25.000
 Rcurr:    5.416  Rcurr-(R2+R3)/2:    5.416  MIN(Rcurr-R2,Rcurr-R3):    5.416
******
 C1  (10537)-C3  (10542)-C2  (10540)-O21 (10569)    NSTEP1=     0 NSTEP2=     0
R1 = 107.500 R2 = 117.500 R3 = 122.500 R4 = 132.500 RK2 =  25.000 RK3 =   25.000
 Rcurr:  119.102  Rcurr-(R2+R3)/2:    0.898  MIN(Rcurr-R2,Rcurr-R3):    0.000
******
 C111(10597)-C110(10595)-C19 (10593)-C18 (10590)    NSTEP1=     0 NSTEP2=     0
R1 = -10.000 R2 =   0.000 R3 =   0.000 R4 =  10.000 RK2 =  25.000 RK3 =   25.000
 Rcurr:    3.879  Rcurr-(R2+R3)/2:    3.879  MIN(Rcurr-R2,Rcurr-R3):    3.879
******
 C1  (10671)-C3  (10676)-C2  (10674)-O21 (10703)    NSTEP1=     0 NSTEP2=     0
R1 = 107.500 R2 = 117.500 R3 = 122.500 R4 = 132.500 RK2 =  25.000 RK3 =   25.000
 Rcurr:  122.870  Rcurr-(R2+R3)/2:    2.870  MIN(Rcurr-R2,Rcurr-R3):    0.370
******
 C111(10731)-C110(10729)-C19 (10727)-C18 (10724)    NSTEP1=     0 NSTEP2=     0
R1 = -10.000 R2 =   0.000 R3 =   0.000 R4 =  10.000 RK2 =  25.000 RK3 =   25.000
 Rcurr:    2.613  Rcurr-(R2+R3)/2:    2.613  MIN(Rcurr-R2,Rcurr-R3):    2.613
******
 C1  (10805)-C3  (10810)-C2  (10808)-O21 (10837)    NSTEP1=     0 NSTEP2=     0
R1 = 107.500 R2 = 117.500 R3 = 122.500 R4 = 132.500 RK2 =  25.000 RK3 =   25.000
 Rcurr:  120.488  Rcurr-(R2+R3)/2:    0.488  MIN(Rcurr-R2,Rcurr-R3):    0.000
******
 C111(10865)-C110(10863)-C19 (10861)-C18 (10858)    NSTEP1=     0 NSTEP2=     0
R1 = -10.000 R2 =   0.000 R3 =   0.000 R4 =  10.000 RK2 =  25.000 RK3 =   25.000
 Rcurr:   -0.494  Rcurr-(R2+R3)/2:    0.494  MIN(Rcurr-R2,Rcurr-R3):    0.494
******
 C1  (10939)-C3  (10944)-C2  (10942)-O21 (10971)    NSTEP1=     0 NSTEP2=     0
R1 = 107.500 R2 = 117.500 R3 = 122.500 R4 = 132.500 RK2 =  25.000 RK3 =   25.000
 Rcurr:  128.841  Rcurr-(R2+R3)/2:    8.841  MIN(Rcurr-R2,Rcurr-R3):    6.341
******
 C111(10999)-C110(10997)-C19 (10995)-C18 (10992)    NSTEP1=     0 NSTEP2=     0
R1 = -10.000 R2 =   0.000 R3 =   0.000 R4 =  10.000 RK2 =  25.000 RK3 =   25.000
 Rcurr:   -1.918  Rcurr-(R2+R3)/2:    1.918  MIN(Rcurr-R2,Rcurr-R3):    1.918
******
 C1  (11073)-C3  (11078)-C2  (11076)-O21 (11105)    NSTEP1=     0 NSTEP2=     0
R1 = 107.500 R2 = 117.500 R3 = 122.500 R4 = 132.500 RK2 =  25.000 RK3 =   25.000
 Rcurr:  123.051  Rcurr-(R2+R3)/2:    3.051  MIN(Rcurr-R2,Rcurr-R3):    0.551
******
 C111(11133)-C110(11131)-C19 (11129)-C18 (11126)    NSTEP1=     0 NSTEP2=     0
R1 = -10.000 R2 =   0.000 R3 =   0.000 R4 =  10.000 RK2 =  25.000 RK3 =   25.000
 Rcurr:   -0.477  Rcurr-(R2+R3)/2:    0.477  MIN(Rcurr-R2,Rcurr-R3):    0.477
******
 C1  (11207)-C3  (11212)-C2  (11210)-O21 (11239)    NSTEP1=     0 NSTEP2=     0
R1 = 107.500 R2 = 117.500 R3 = 122.500 R4 = 132.500 RK2 =  25.000 RK3 =   25.000
 Rcurr:  123.980  Rcurr-(R2+R3)/2:    3.980  MIN(Rcurr-R2,Rcurr-R3):    1.480
******
 C111(11267)-C110(11265)-C19 (11263)-C18 (11260)    NSTEP1=     0 NSTEP2=     0
R1 = -10.000 R2 =   0.000 R3 =   0.000 R4 =  10.000 RK2 =  25.000 RK3 =   25.000
 Rcurr:    2.804  Rcurr-(R2+R3)/2:    2.804  MIN(Rcurr-R2,Rcurr-R3):    2.804
******
 C1  (11341)-C3  (11346)-C2  (11344)-O21 (11373)    NSTEP1=     0 NSTEP2=     0
R1 = 107.500 R2 = 117.500 R3 = 122.500 R4 = 132.500 RK2 =  25.000 RK3 =   25.000
 Rcurr:  120.539  Rcurr-(R2+R3)/2:    0.539  MIN(Rcurr-R2,Rcurr-R3):    0.000
******
 C111(11401)-C110(11399)-C19 (11397)-C18 (11394)    NSTEP1=     0 NSTEP2=     0
R1 = -10.000 R2 =   0.000 R3 =   0.000 R4 =  10.000 RK2 =  25.000 RK3 =   25.000
 Rcurr:    6.870  Rcurr-(R2+R3)/2:    6.870  MIN(Rcurr-R2,Rcurr-R3):    6.870
******
 C1  (11475)-C3  (11480)-C2  (11478)-O21 (11507)    NSTEP1=     0 NSTEP2=     0
R1 = 107.500 R2 = 117.500 R3 = 122.500 R4 = 132.500 RK2 =  25.000 RK3 =   25.000
 Rcurr:  119.257  Rcurr-(R2+R3)/2:    0.743  MIN(Rcurr-R2,Rcurr-R3):    0.000
******
 C111(11535)-C110(11533)-C19 (11531)-C18 (11528)    NSTEP1=     0 NSTEP2=     0
R1 = -10.000 R2 =   0.000 R3 =   0.000 R4 =  10.000 RK2 =  25.000 RK3 =   25.000
 Rcurr:   -8.790  Rcurr-(R2+R3)/2:    8.790  MIN(Rcurr-R2,Rcurr-R3):    8.790
******
 C1  (11609)-C3  (11614)-C2  (11612)-O21 (11641)    NSTEP1=     0 NSTEP2=     0
R1 = 107.500 R2 = 117.500 R3 = 122.500 R4 = 132.500 RK2 =  25.000 RK3 =   25.000
 Rcurr:  118.079  Rcurr-(R2+R3)/2:    1.921  MIN(Rcurr-R2,Rcurr-R3):    0.000
******
 C111(11669)-C110(11667)-C19 (11665)-C18 (11662)    NSTEP1=     0 NSTEP2=     0
R1 = -10.000 R2 =   0.000 R3 =   0.000 R4 =  10.000 RK2 =  25.000 RK3 =   25.000
 Rcurr:   -6.067  Rcurr-(R2+R3)/2:    6.067  MIN(Rcurr-R2,Rcurr-R3):    6.067
******
 C1  (11743)-C3  (11748)-C2  (11746)-O21 (11775)    NSTEP1=     0 NSTEP2=     0
R1 = 107.500 R2 = 117.500 R3 = 122.500 R4 = 132.500 RK2 =  25.000 RK3 =   25.000
 Rcurr:  114.005  Rcurr-(R2+R3)/2:    5.995  MIN(Rcurr-R2,Rcurr-R3):    3.495
******
 C111(11803)-C110(11801)-C19 (11799)-C18 (11796)    NSTEP1=     0 NSTEP2=     0
R1 = -10.000 R2 =   0.000 R3 =   0.000 R4 =  10.000 RK2 =  25.000 RK3 =   25.000
 Rcurr:   -7.960  Rcurr-(R2+R3)/2:    7.960  MIN(Rcurr-R2,Rcurr-R3):    7.960
******
 C1  (11877)-C3  (11882)-C2  (11880)-O21 (11909)    NSTEP1=     0 NSTEP2=     0
R1 = 107.500 R2 = 117.500 R3 = 122.500 R4 = 132.500 RK2 =  25.000 RK3 =   25.000
 Rcurr:  119.183  Rcurr-(R2+R3)/2:    0.817  MIN(Rcurr-R2,Rcurr-R3):    0.000
******
 C111(11937)-C110(11935)-C19 (11933)-C18 (11930)    NSTEP1=     0 NSTEP2=     0
R1 = -10.000 R2 =   0.000 R3 =   0.000 R4 =  10.000 RK2 =  25.000 RK3 =   25.000
 Rcurr:   -9.004  Rcurr-(R2+R3)/2:    9.004  MIN(Rcurr-R2,Rcurr-R3):    9.004
******
 C1  (12011)-C3  (12016)-C2  (12014)-O21 (12043)    NSTEP1=     0 NSTEP2=     0
R1 = 107.500 R2 = 117.500 R3 = 122.500 R4 = 132.500 RK2 =  25.000 RK3 =   25.000
 Rcurr:  120.850  Rcurr-(R2+R3)/2:    0.850  MIN(Rcurr-R2,Rcurr-R3):    0.000
******
 C111(12071)-C110(12069)-C19 (12067)-C18 (12064)    NSTEP1=     0 NSTEP2=     0
R1 = -10.000 R2 =   0.000 R3 =   0.000 R4 =  10.000 RK2 =  25.000 RK3 =   25.000
 Rcurr:    1.334  Rcurr-(R2+R3)/2:    1.334  MIN(Rcurr-R2,Rcurr-R3):    1.334
******
 C1  (12145)-C3  (12150)-C2  (12148)-O21 (12177)    NSTEP1=     0 NSTEP2=     0
R1 = 107.500 R2 = 117.500 R3 = 122.500 R4 = 132.500 RK2 =  25.000 RK3 =   25.000
 Rcurr:  122.753  Rcurr-(R2+R3)/2:    2.753  MIN(Rcurr-R2,Rcurr-R3):    0.253
******
 C111(12205)-C110(12203)-C19 (12201)-C18 (12198)    NSTEP1=     0 NSTEP2=     0
R1 = -10.000 R2 =   0.000 R3 =   0.000 R4 =  10.000 RK2 =  25.000 RK3 =   25.000
 Rcurr:   -7.737  Rcurr-(R2+R3)/2:    7.737  MIN(Rcurr-R2,Rcurr-R3):    7.737
******
 C1  (12279)-C3  (12284)-C2  (12282)-O21 (12311)    NSTEP1=     0 NSTEP2=     0
R1 = 107.500 R2 = 117.500 R3 = 122.500 R4 = 132.500 RK2 =  25.000 RK3 =   25.000
 Rcurr:  125.545  Rcurr-(R2+R3)/2:    5.545  MIN(Rcurr-R2,Rcurr-R3):    3.045
******
 C111(12339)-C110(12337)-C19 (12335)-C18 (12332)    NSTEP1=     0 NSTEP2=     0
R1 = -10.000 R2 =   0.000 R3 =   0.000 R4 =  10.000 RK2 =  25.000 RK3 =   25.000
 Rcurr:    7.659  Rcurr-(R2+R3)/2:    7.659  MIN(Rcurr-R2,Rcurr-R3):    7.659
******
 C1  (12413)-C3  (12418)-C2  (12416)-O21 (12445)    NSTEP1=     0 NSTEP2=     0
R1 = 107.500 R2 = 117.500 R3 = 122.500 R4 = 132.500 RK2 =  25.000 RK3 =   25.000
 Rcurr:  125.142  Rcurr-(R2+R3)/2:    5.142  MIN(Rcurr-R2,Rcurr-R3):    2.642
******
 C111(12473)-C110(12471)-C19 (12469)-C18 (12466)    NSTEP1=     0 NSTEP2=     0
R1 = -10.000 R2 =   0.000 R3 =   0.000 R4 =  10.000 RK2 =  25.000 RK3 =   25.000
 Rcurr:   -0.873  Rcurr-(R2+R3)/2:    0.873  MIN(Rcurr-R2,Rcurr-R3):    0.873
******
 C1  (12547)-C3  (12552)-C2  (12550)-O21 (12579)    NSTEP1=     0 NSTEP2=     0
R1 = 107.500 R2 = 117.500 R3 = 122.500 R4 = 132.500 RK2 =  25.000 RK3 =   25.000
 Rcurr:  119.203  Rcurr-(R2+R3)/2:    0.797  MIN(Rcurr-R2,Rcurr-R3):    0.000
******
 C111(12607)-C110(12605)-C19 (12603)-C18 (12600)    NSTEP1=     0 NSTEP2=     0
R1 = -10.000 R2 =   0.000 R3 =   0.000 R4 =  10.000 RK2 =  25.000 RK3 =   25.000
 Rcurr:   -4.271  Rcurr-(R2+R3)/2:    4.271  MIN(Rcurr-R2,Rcurr-R3):    4.271
******
 C1  (12681)-C3  (12686)-C2  (12684)-O21 (12713)    NSTEP1=     0 NSTEP2=     0
R1 = 107.500 R2 = 117.500 R3 = 122.500 R4 = 132.500 RK2 =  25.000 RK3 =   25.000
 Rcurr:  118.686  Rcurr-(R2+R3)/2:    1.314  MIN(Rcurr-R2,Rcurr-R3):    0.000
******
 C111(12741)-C110(12739)-C19 (12737)-C18 (12734)    NSTEP1=     0 NSTEP2=     0
R1 = -10.000 R2 =   0.000 R3 =   0.000 R4 =  10.000 RK2 =  25.000 RK3 =   25.000
 Rcurr:    3.036  Rcurr-(R2+R3)/2:    3.036  MIN(Rcurr-R2,Rcurr-R3):    3.036
******
 C1  (12815)-C3  (12820)-C2  (12818)-O21 (12847)    NSTEP1=     0 NSTEP2=     0
R1 = 107.500 R2 = 117.500 R3 = 122.500 R4 = 132.500 RK2 =  25.000 RK3 =   25.000
 Rcurr:  118.516  Rcurr-(R2+R3)/2:    1.484  MIN(Rcurr-R2,Rcurr-R3):    0.000
******
 C111(12875)-C110(12873)-C19 (12871)-C18 (12868)    NSTEP1=     0 NSTEP2=     0
R1 = -10.000 R2 =   0.000 R3 =   0.000 R4 =  10.000 RK2 =  25.000 RK3 =   25.000
 Rcurr:    1.609  Rcurr-(R2+R3)/2:    1.609  MIN(Rcurr-R2,Rcurr-R3):    1.609
******
 C1  (12949)-C3  (12954)-C2  (12952)-O21 (12981)    NSTEP1=     0 NSTEP2=     0
R1 = 107.500 R2 = 117.500 R3 = 122.500 R4 = 132.500 RK2 =  25.000 RK3 =   25.000
 Rcurr:  123.236  Rcurr-(R2+R3)/2:    3.236  MIN(Rcurr-R2,Rcurr-R3):    0.736
******
 C111(13009)-C110(13007)-C19 (13005)-C18 (13002)    NSTEP1=     0 NSTEP2=     0
R1 = -10.000 R2 =   0.000 R3 =   0.000 R4 =  10.000 RK2 =  25.000 RK3 =   25.000
 Rcurr:   -5.577  Rcurr-(R2+R3)/2:    5.577  MIN(Rcurr-R2,Rcurr-R3):    5.577
******
 C1  (13083)-C3  (13088)-C2  (13086)-O21 (13115)    NSTEP1=     0 NSTEP2=     0
R1 = 107.500 R2 = 117.500 R3 = 122.500 R4 = 132.500 RK2 =  25.000 RK3 =   25.000
 Rcurr:  117.817  Rcurr-(R2+R3)/2:    2.183  MIN(Rcurr-R2,Rcurr-R3):    0.000
******
 C111(13143)-C110(13141)-C19 (13139)-C18 (13136)    NSTEP1=     0 NSTEP2=     0
R1 = -10.000 R2 =   0.000 R3 =   0.000 R4 =  10.000 RK2 =  25.000 RK3 =   25.000
 Rcurr:   -5.088  Rcurr-(R2+R3)/2:    5.088  MIN(Rcurr-R2,Rcurr-R3):    5.088
******
 C1  (13217)-C3  (13222)-C2  (13220)-O21 (13249)    NSTEP1=     0 NSTEP2=     0
R1 = 107.500 R2 = 117.500 R3 = 122.500 R4 = 132.500 RK2 =  25.000 RK3 =   25.000
 Rcurr:  118.884  Rcurr-(R2+R3)/2:    1.116  MIN(Rcurr-R2,Rcurr-R3):    0.000
******
 C111(13277)-C110(13275)-C19 (13273)-C18 (13270)    NSTEP1=     0 NSTEP2=     0
R1 = -10.000 R2 =   0.000 R3 =   0.000 R4 =  10.000 RK2 =  25.000 RK3 =   25.000
 Rcurr:   -2.042  Rcurr-(R2+R3)/2:    2.042  MIN(Rcurr-R2,Rcurr-R3):    2.042
******
 C1  (13351)-C3  (13356)-C2  (13354)-O21 (13383)    NSTEP1=     0 NSTEP2=     0
R1 = 107.500 R2 = 117.500 R3 = 122.500 R4 = 132.500 RK2 =  25.000 RK3 =   25.000
 Rcurr:  118.689  Rcurr-(R2+R3)/2:    1.311  MIN(Rcurr-R2,Rcurr-R3):    0.000
******
 C111(13411)-C110(13409)-C19 (13407)-C18 (13404)    NSTEP1=     0 NSTEP2=     0
R1 = -10.000 R2 =   0.000 R3 =   0.000 R4 =  10.000 RK2 =  25.000 RK3 =   25.000
 Rcurr:   -1.549  Rcurr-(R2+R3)/2:    1.549  MIN(Rcurr-R2,Rcurr-R3):    1.549
******
 C1  (13485)-C3  (13490)-C2  (13488)-O21 (13517)    NSTEP1=     0 NSTEP2=     0
R1 = 107.500 R2 = 117.500 R3 = 122.500 R4 = 132.500 RK2 =  25.000 RK3 =   25.000
 Rcurr:  115.350  Rcurr-(R2+R3)/2:    4.650  MIN(Rcurr-R2,Rcurr-R3):    2.150
******
 C111(13545)-C110(13543)-C19 (13541)-C18 (13538)    NSTEP1=     0 NSTEP2=     0
R1 = -10.000 R2 =   0.000 R3 =   0.000 R4 =  10.000 RK2 =  25.000 RK3 =   25.000
 Rcurr:   -5.764  Rcurr-(R2+R3)/2:    5.764  MIN(Rcurr-R2,Rcurr-R3):    5.764
******
 C1  (13619)-C3  (13624)-C2  (13622)-O21 (13651)    NSTEP1=     0 NSTEP2=     0
R1 = 107.500 R2 = 117.500 R3 = 122.500 R4 = 132.500 RK2 =  25.000 RK3 =   25.000
 Rcurr:  120.375  Rcurr-(R2+R3)/2:    0.375  MIN(Rcurr-R2,Rcurr-R3):    0.000
******
 C111(13679)-C110(13677)-C19 (13675)-C18 (13672)    NSTEP1=     0 NSTEP2=     0
R1 = -10.000 R2 =   0.000 R3 =   0.000 R4 =  10.000 RK2 =  25.000 RK3 =   25.000
 Rcurr:   -3.746  Rcurr-(R2+R3)/2:    3.746  MIN(Rcurr-R2,Rcurr-R3):    3.746
******
 C1  (13753)-C3  (13758)-C2  (13756)-O21 (13785)    NSTEP1=     0 NSTEP2=     0
R1 = 107.500 R2 = 117.500 R3 = 122.500 R4 = 132.500 RK2 =  25.000 RK3 =   25.000
 Rcurr:  114.371  Rcurr-(R2+R3)/2:    5.629  MIN(Rcurr-R2,Rcurr-R3):    3.129
******
 C111(13813)-C110(13811)-C19 (13809)-C18 (13806)    NSTEP1=     0 NSTEP2=     0
R1 = -10.000 R2 =   0.000 R3 =   0.000 R4 =  10.000 RK2 =  25.000 RK3 =   25.000
 Rcurr:   -0.367  Rcurr-(R2+R3)/2:    0.367  MIN(Rcurr-R2,Rcurr-R3):    0.367
******
 C1  (13887)-C3  (13892)-C2  (13890)-O21 (13919)    NSTEP1=     0 NSTEP2=     0
R1 = 107.500 R2 = 117.500 R3 = 122.500 R4 = 132.500 RK2 =  25.000 RK3 =   25.000
 Rcurr:  118.340  Rcurr-(R2+R3)/2:    1.660  MIN(Rcurr-R2,Rcurr-R3):    0.000
******
 C111(13947)-C110(13945)-C19 (13943)-C18 (13940)    NSTEP1=     0 NSTEP2=     0
R1 = -10.000 R2 =   0.000 R3 =   0.000 R4 =  10.000 RK2 =  25.000 RK3 =   25.000
 Rcurr:   -2.634  Rcurr-(R2+R3)/2:    2.634  MIN(Rcurr-R2,Rcurr-R3):    2.634
******
 C1  (14021)-C3  (14026)-C2  (14024)-O21 (14053)    NSTEP1=     0 NSTEP2=     0
R1 = 107.500 R2 = 117.500 R3 = 122.500 R4 = 132.500 RK2 =  25.000 RK3 =   25.000
 Rcurr:  119.465  Rcurr-(R2+R3)/2:    0.535  MIN(Rcurr-R2,Rcurr-R3):    0.000
******
 C111(14081)-C110(14079)-C19 (14077)-C18 (14074)    NSTEP1=     0 NSTEP2=     0
R1 = -10.000 R2 =   0.000 R3 =   0.000 R4 =  10.000 RK2 =  25.000 RK3 =   25.000
 Rcurr:   -3.157  Rcurr-(R2+R3)/2:    3.157  MIN(Rcurr-R2,Rcurr-R3):    3.157
******
 C1  (14155)-C3  (14160)-C2  (14158)-O21 (14187)    NSTEP1=     0 NSTEP2=     0
R1 = 107.500 R2 = 117.500 R3 = 122.500 R4 = 132.500 RK2 =  25.000 RK3 =   25.000
 Rcurr:  120.764  Rcurr-(R2+R3)/2:    0.764  MIN(Rcurr-R2,Rcurr-R3):    0.000
******
 C111(14215)-C110(14213)-C19 (14211)-C18 (14208)    NSTEP1=     0 NSTEP2=     0
R1 = -10.000 R2 =   0.000 R3 =   0.000 R4 =  10.000 RK2 =  25.000 RK3 =   25.000
 Rcurr:    1.581  Rcurr-(R2+R3)/2:    1.581  MIN(Rcurr-R2,Rcurr-R3):    1.581
******
 C1  (14289)-C3  (14294)-C2  (14292)-O21 (14321)    NSTEP1=     0 NSTEP2=     0
R1 = 107.500 R2 = 117.500 R3 = 122.500 R4 = 132.500 RK2 =  25.000 RK3 =   25.000
 Rcurr:  124.574  Rcurr-(R2+R3)/2:    4.574  MIN(Rcurr-R2,Rcurr-R3):    2.074
******
 C111(14349)-C110(14347)-C19 (14345)-C18 (14342)    NSTEP1=     0 NSTEP2=     0
R1 = -10.000 R2 =   0.000 R3 =   0.000 R4 =  10.000 RK2 =  25.000 RK3 =   25.000
 Rcurr:   -0.649  Rcurr-(R2+R3)/2:    0.649  MIN(Rcurr-R2,Rcurr-R3):    0.649
******
 C1  (14423)-C3  (14428)-C2  (14426)-O21 (14455)    NSTEP1=     0 NSTEP2=     0
R1 = 107.500 R2 = 117.500 R3 = 122.500 R4 = 132.500 RK2 =  25.000 RK3 =   25.000
 Rcurr:  119.278  Rcurr-(R2+R3)/2:    0.722  MIN(Rcurr-R2,Rcurr-R3):    0.000
******
 C111(14483)-C110(14481)-C19 (14479)-C18 (14476)    NSTEP1=     0 NSTEP2=     0
R1 = -10.000 R2 =   0.000 R3 =   0.000 R4 =  10.000 RK2 =  25.000 RK3 =   25.000
 Rcurr:   -3.103  Rcurr-(R2+R3)/2:    3.103  MIN(Rcurr-R2,Rcurr-R3):    3.103
******
 C1  (14557)-C3  (14562)-C2  (14560)-O21 (14589)    NSTEP1=     0 NSTEP2=     0
R1 = 107.500 R2 = 117.500 R3 = 122.500 R4 = 132.500 RK2 =  25.000 RK3 =   25.000
 Rcurr:  111.679  Rcurr-(R2+R3)/2:    8.321  MIN(Rcurr-R2,Rcurr-R3):    5.821
******
 C111(14617)-C110(14615)-C19 (14613)-C18 (14610)    NSTEP1=     0 NSTEP2=     0
R1 = -10.000 R2 =   0.000 R3 =   0.000 R4 =  10.000 RK2 =  25.000 RK3 =   25.000
 Rcurr:    0.598  Rcurr-(R2+R3)/2:    0.598  MIN(Rcurr-R2,Rcurr-R3):    0.598
******
 C1  (14691)-C3  (14696)-C2  (14694)-O21 (14723)    NSTEP1=     0 NSTEP2=     0
R1 = 107.500 R2 = 117.500 R3 = 122.500 R4 = 132.500 RK2 =  25.000 RK3 =   25.000
 Rcurr:  125.911  Rcurr-(R2+R3)/2:    5.911  MIN(Rcurr-R2,Rcurr-R3):    3.411
******
 C111(14751)-C110(14749)-C19 (14747)-C18 (14744)    NSTEP1=     0 NSTEP2=     0
R1 = -10.000 R2 =   0.000 R3 =   0.000 R4 =  10.000 RK2 =  25.000 RK3 =   25.000
 Rcurr:    1.625  Rcurr-(R2+R3)/2:    1.625  MIN(Rcurr-R2,Rcurr-R3):    1.625
******
 C1  (14825)-C3  (14830)-C2  (14828)-O21 (14857)    NSTEP1=     0 NSTEP2=     0
R1 = 107.500 R2 = 117.500 R3 = 122.500 R4 = 132.500 RK2 =  25.000 RK3 =   25.000
 Rcurr:  125.390  Rcurr-(R2+R3)/2:    5.390  MIN(Rcurr-R2,Rcurr-R3):    2.890
******
 C111(14885)-C110(14883)-C19 (14881)-C18 (14878)    NSTEP1=     0 NSTEP2=     0
R1 = -10.000 R2 =   0.000 R3 =   0.000 R4 =  10.000 RK2 =  25.000 RK3 =   25.000
 Rcurr:   -6.475  Rcurr-(R2+R3)/2:    6.475  MIN(Rcurr-R2,Rcurr-R3):    6.475
******
 C1  (14959)-C3  (14964)-C2  (14962)-O21 (14991)    NSTEP1=     0 NSTEP2=     0
R1 = 107.500 R2 = 117.500 R3 = 122.500 R4 = 132.500 RK2 =  25.000 RK3 =   25.000
 Rcurr:  127.344  Rcurr-(R2+R3)/2:    7.344  MIN(Rcurr-R2,Rcurr-R3):    4.844
******
 C111(15019)-C110(15017)-C19 (15015)-C18 (15012)    NSTEP1=     0 NSTEP2=     0
R1 = -10.000 R2 =   0.000 R3 =   0.000 R4 =  10.000 RK2 =  25.000 RK3 =   25.000
 Rcurr:    0.894  Rcurr-(R2+R3)/2:    0.894  MIN(Rcurr-R2,Rcurr-R3):    0.894
******
 C1  (15093)-C3  (15098)-C2  (15096)-O21 (15125)    NSTEP1=     0 NSTEP2=     0
R1 = 107.500 R2 = 117.500 R3 = 122.500 R4 = 132.500 RK2 =  25.000 RK3 =   25.000
 Rcurr:  115.178  Rcurr-(R2+R3)/2:    4.822  MIN(Rcurr-R2,Rcurr-R3):    2.322
******
 C111(15153)-C110(15151)-C19 (15149)-C18 (15146)    NSTEP1=     0 NSTEP2=     0
R1 = -10.000 R2 =   0.000 R3 =   0.000 R4 =  10.000 RK2 =  25.000 RK3 =   25.000
 Rcurr:    1.418  Rcurr-(R2+R3)/2:    1.418  MIN(Rcurr-R2,Rcurr-R3):    1.418
******
 C1  (15227)-C3  (15232)-C2  (15230)-O21 (15259)    NSTEP1=     0 NSTEP2=     0
R1 = 107.500 R2 = 117.500 R3 = 122.500 R4 = 132.500 RK2 =  25.000 RK3 =   25.000
 Rcurr:  115.694  Rcurr-(R2+R3)/2:    4.306  MIN(Rcurr-R2,Rcurr-R3):    1.806
******
 C111(15287)-C110(15285)-C19 (15283)-C18 (15280)    NSTEP1=     0 NSTEP2=     0
R1 = -10.000 R2 =   0.000 R3 =   0.000 R4 =  10.000 RK2 =  25.000 RK3 =   25.000
 Rcurr:   -3.395  Rcurr-(R2+R3)/2:    3.395  MIN(Rcurr-R2,Rcurr-R3):    3.395
******
 C1  (15361)-C3  (15366)-C2  (15364)-O21 (15393)    NSTEP1=     0 NSTEP2=     0
R1 = 107.500 R2 = 117.500 R3 = 122.500 R4 = 132.500 RK2 =  25.000 RK3 =   25.000
 Rcurr:  119.234  Rcurr-(R2+R3)/2:    0.766  MIN(Rcurr-R2,Rcurr-R3):    0.000
******
 C111(15421)-C110(15419)-C19 (15417)-C18 (15414)    NSTEP1=     0 NSTEP2=     0
R1 = -10.000 R2 =   0.000 R3 =   0.000 R4 =  10.000 RK2 =  25.000 RK3 =   25.000
 Rcurr:    3.901  Rcurr-(R2+R3)/2:    3.901  MIN(Rcurr-R2,Rcurr-R3):    3.901
******
 C1  (15495)-C3  (15500)-C2  (15498)-O21 (15527)    NSTEP1=     0 NSTEP2=     0
R1 = 107.500 R2 = 117.500 R3 = 122.500 R4 = 132.500 RK2 =  25.000 RK3 =   25.000
 Rcurr:  123.280  Rcurr-(R2+R3)/2:    3.280  MIN(Rcurr-R2,Rcurr-R3):    0.780
******
 C111(15555)-C110(15553)-C19 (15551)-C18 (15548)    NSTEP1=     0 NSTEP2=     0
R1 = -10.000 R2 =   0.000 R3 =   0.000 R4 =  10.000 RK2 =  25.000 RK3 =   25.000
 Rcurr:   -2.112  Rcurr-(R2+R3)/2:    2.112  MIN(Rcurr-R2,Rcurr-R3):    2.112
******
 C1  (15629)-C3  (15634)-C2  (15632)-O21 (15661)    NSTEP1=     0 NSTEP2=     0
R1 = 107.500 R2 = 117.500 R3 = 122.500 R4 = 132.500 RK2 =  25.000 RK3 =   25.000
 Rcurr:  114.148  Rcurr-(R2+R3)/2:    5.852  MIN(Rcurr-R2,Rcurr-R3):    3.352
******
 C111(15689)-C110(15687)-C19 (15685)-C18 (15682)    NSTEP1=     0 NSTEP2=     0
R1 = -10.000 R2 =   0.000 R3 =   0.000 R4 =  10.000 RK2 =  25.000 RK3 =   25.000
 Rcurr:   -0.447  Rcurr-(R2+R3)/2:    0.447  MIN(Rcurr-R2,Rcurr-R3):    0.447
******
 C1  (15763)-C3  (15768)-C2  (15766)-O21 (15795)    NSTEP1=     0 NSTEP2=     0
R1 = 107.500 R2 = 117.500 R3 = 122.500 R4 = 132.500 RK2 =  25.000 RK3 =   25.000
 Rcurr:  114.142  Rcurr-(R2+R3)/2:    5.858  MIN(Rcurr-R2,Rcurr-R3):    3.358
******
 C111(15823)-C110(15821)-C19 (15819)-C18 (15816)    NSTEP1=     0 NSTEP2=     0
R1 = -10.000 R2 =   0.000 R3 =   0.000 R4 =  10.000 RK2 =  25.000 RK3 =   25.000
 Rcurr:    2.794  Rcurr-(R2+R3)/2:    2.794  MIN(Rcurr-R2,Rcurr-R3):    2.794
******
 C1  (15897)-C3  (15902)-C2  (15900)-O21 (15929)    NSTEP1=     0 NSTEP2=     0
R1 = 107.500 R2 = 117.500 R3 = 122.500 R4 = 132.500 RK2 =  25.000 RK3 =   25.000
 Rcurr:  114.558  Rcurr-(R2+R3)/2:    5.442  MIN(Rcurr-R2,Rcurr-R3):    2.942
******
 C111(15957)-C110(15955)-C19 (15953)-C18 (15950)    NSTEP1=     0 NSTEP2=     0
R1 = -10.000 R2 =   0.000 R3 =   0.000 R4 =  10.000 RK2 =  25.000 RK3 =   25.000
 Rcurr:   -4.943  Rcurr-(R2+R3)/2:    4.943  MIN(Rcurr-R2,Rcurr-R3):    4.943
******
 C1  (16031)-C3  (16036)-C2  (16034)-O21 (16063)    NSTEP1=     0 NSTEP2=     0
R1 = 107.500 R2 = 117.500 R3 = 122.500 R4 = 132.500 RK2 =  25.000 RK3 =   25.000
 Rcurr:  119.005  Rcurr-(R2+R3)/2:    0.995  MIN(Rcurr-R2,Rcurr-R3):    0.000
******
 C111(16091)-C110(16089)-C19 (16087)-C18 (16084)    NSTEP1=     0 NSTEP2=     0
R1 = -10.000 R2 =   0.000 R3 =   0.000 R4 =  10.000 RK2 =  25.000 RK3 =   25.000
 Rcurr:   -5.138  Rcurr-(R2+R3)/2:    5.138  MIN(Rcurr-R2,Rcurr-R3):    5.138
******
 C1  (16165)-C3  (16170)-C2  (16168)-O21 (16197)    NSTEP1=     0 NSTEP2=     0
R1 = 107.500 R2 = 117.500 R3 = 122.500 R4 = 132.500 RK2 =  25.000 RK3 =   25.000
 Rcurr:  115.812  Rcurr-(R2+R3)/2:    4.188  MIN(Rcurr-R2,Rcurr-R3):    1.688
******
 C111(16225)-C110(16223)-C19 (16221)-C18 (16218)    NSTEP1=     0 NSTEP2=     0
R1 = -10.000 R2 =   0.000 R3 =   0.000 R4 =  10.000 RK2 =  25.000 RK3 =   25.000
 Rcurr:    8.411  Rcurr-(R2+R3)/2:    8.411  MIN(Rcurr-R2,Rcurr-R3):    8.411
******
 C1  (16299)-C3  (16304)-C2  (16302)-O21 (16331)    NSTEP1=     0 NSTEP2=     0
R1 = 107.500 R2 = 117.500 R3 = 122.500 R4 = 132.500 RK2 =  25.000 RK3 =   25.000
 Rcurr:  125.814  Rcurr-(R2+R3)/2:    5.814  MIN(Rcurr-R2,Rcurr-R3):    3.314
******
 C111(16359)-C110(16357)-C19 (16355)-C18 (16352)    NSTEP1=     0 NSTEP2=     0
R1 = -10.000 R2 =   0.000 R3 =   0.000 R4 =  10.000 RK2 =  25.000 RK3 =   25.000
 Rcurr:    1.885  Rcurr-(R2+R3)/2:    1.885  MIN(Rcurr-R2,Rcurr-R3):    1.885
******
 C1  (16433)-C3  (16438)-C2  (16436)-O21 (16465)    NSTEP1=     0 NSTEP2=     0
R1 = 107.500 R2 = 117.500 R3 = 122.500 R4 = 132.500 RK2 =  25.000 RK3 =   25.000
 Rcurr:  117.579  Rcurr-(R2+R3)/2:    2.421  MIN(Rcurr-R2,Rcurr-R3):    0.000
******
 C111(16493)-C110(16491)-C19 (16489)-C18 (16486)    NSTEP1=     0 NSTEP2=     0
R1 = -10.000 R2 =   0.000 R3 =   0.000 R4 =  10.000 RK2 =  25.000 RK3 =   25.000
 Rcurr:   -2.166  Rcurr-(R2+R3)/2:    2.166  MIN(Rcurr-R2,Rcurr-R3):    2.166
******
 C1  (16567)-C3  (16572)-C2  (16570)-O21 (16599)    NSTEP1=     0 NSTEP2=     0
R1 = 107.500 R2 = 117.500 R3 = 122.500 R4 = 132.500 RK2 =  25.000 RK3 =   25.000
 Rcurr:  121.225  Rcurr-(R2+R3)/2:    1.225  MIN(Rcurr-R2,Rcurr-R3):    0.000
******
 C111(16627)-C110(16625)-C19 (16623)-C18 (16620)    NSTEP1=     0 NSTEP2=     0
R1 = -10.000 R2 =   0.000 R3 =   0.000 R4 =  10.000 RK2 =  25.000 RK3 =   25.000
 Rcurr:    2.881  Rcurr-(R2+R3)/2:    2.881  MIN(Rcurr-R2,Rcurr-R3):    2.881
******
 C1  (16701)-C3  (16706)-C2  (16704)-O21 (16733)    NSTEP1=     0 NSTEP2=     0
R1 = 107.500 R2 = 117.500 R3 = 122.500 R4 = 132.500 RK2 =  25.000 RK3 =   25.000
 Rcurr:  120.278  Rcurr-(R2+R3)/2:    0.278  MIN(Rcurr-R2,Rcurr-R3):    0.000
******
 C111(16761)-C110(16759)-C19 (16757)-C18 (16754)    NSTEP1=     0 NSTEP2=     0
R1 = -10.000 R2 =   0.000 R3 =   0.000 R4 =  10.000 RK2 =  25.000 RK3 =   25.000
 Rcurr:    1.092  Rcurr-(R2+R3)/2:    1.092  MIN(Rcurr-R2,Rcurr-R3):    1.092
******
 C1  (16835)-C3  (16840)-C2  (16838)-O21 (16867)    NSTEP1=     0 NSTEP2=     0
R1 = 107.500 R2 = 117.500 R3 = 122.500 R4 = 132.500 RK2 =  25.000 RK3 =   25.000
 Rcurr:  120.706  Rcurr-(R2+R3)/2:    0.706  MIN(Rcurr-R2,Rcurr-R3):    0.000
******
 C111(16895)-C110(16893)-C19 (16891)-C18 (16888)    NSTEP1=     0 NSTEP2=     0
R1 = -10.000 R2 =   0.000 R3 =   0.000 R4 =  10.000 RK2 =  25.000 RK3 =   25.000
 Rcurr:    5.381  Rcurr-(R2+R3)/2:    5.381  MIN(Rcurr-R2,Rcurr-R3):    5.381
******
 C1  (16969)-C3  (16974)-C2  (16972)-O21 (17001)    NSTEP1=     0 NSTEP2=     0
R1 = 107.500 R2 = 117.500 R3 = 122.500 R4 = 132.500 RK2 =  25.000 RK3 =   25.000
 Rcurr:  119.960  Rcurr-(R2+R3)/2:    0.040  MIN(Rcurr-R2,Rcurr-R3):    0.000
******
 C111(17029)-C110(17027)-C19 (17025)-C18 (17022)    NSTEP1=     0 NSTEP2=     0
R1 = -10.000 R2 =   0.000 R3 =   0.000 R4 =  10.000 RK2 =  25.000 RK3 =   25.000
 Rcurr:    5.752  Rcurr-(R2+R3)/2:    5.752  MIN(Rcurr-R2,Rcurr-R3):    5.752
******
 C1  (17103)-C3  (17108)-C2  (17106)-O21 (17135)    NSTEP1=     0 NSTEP2=     0
R1 = 107.500 R2 = 117.500 R3 = 122.500 R4 = 132.500 RK2 =  25.000 RK3 =   25.000
 Rcurr:  117.768  Rcurr-(R2+R3)/2:    2.232  MIN(Rcurr-R2,Rcurr-R3):    0.000
******
 C111(17163)-C110(17161)-C19 (17159)-C18 (17156)    NSTEP1=     0 NSTEP2=     0
R1 = -10.000 R2 =   0.000 R3 =   0.000 R4 =  10.000 RK2 =  25.000 RK3 =   25.000
 Rcurr:    2.789  Rcurr-(R2+R3)/2:    2.789  MIN(Rcurr-R2,Rcurr-R3):    2.789
******
 C1  (17237)-C3  (17242)-C2  (17240)-O21 (17269)    NSTEP1=     0 NSTEP2=     0
R1 = 107.500 R2 = 117.500 R3 = 122.500 R4 = 132.500 RK2 =  25.000 RK3 =   25.000
 Rcurr:  120.738  Rcurr-(R2+R3)/2:    0.738  MIN(Rcurr-R2,Rcurr-R3):    0.000
******
 C111(17297)-C110(17295)-C19 (17293)-C18 (17290)    NSTEP1=     0 NSTEP2=     0
R1 = -10.000 R2 =   0.000 R3 =   0.000 R4 =  10.000 RK2 =  25.000 RK3 =   25.000
 Rcurr:    0.438  Rcurr-(R2+R3)/2:    0.438  MIN(Rcurr-R2,Rcurr-R3):    0.438
******
 C1  (17371)-C3  (17376)-C2  (17374)-O21 (17403)    NSTEP1=     0 NSTEP2=     0
R1 = 107.500 R2 = 117.500 R3 = 122.500 R4 = 132.500 RK2 =  25.000 RK3 =   25.000
 Rcurr:  117.617  Rcurr-(R2+R3)/2:    2.383  MIN(Rcurr-R2,Rcurr-R3):    0.000
******
 C111(17431)-C110(17429)-C19 (17427)-C18 (17424)    NSTEP1=     0 NSTEP2=     0
R1 = -10.000 R2 =   0.000 R3 =   0.000 R4 =  10.000 RK2 =  25.000 RK3 =   25.000
 Rcurr:    5.495  Rcurr-(R2+R3)/2:    5.495  MIN(Rcurr-R2,Rcurr-R3):    5.495
******
 C1  (17505)-C3  (17510)-C2  (17508)-O21 (17537)    NSTEP1=     0 NSTEP2=     0
R1 = 107.500 R2 = 117.500 R3 = 122.500 R4 = 132.500 RK2 =  25.000 RK3 =   25.000
 Rcurr:  124.356  Rcurr-(R2+R3)/2:    4.356  MIN(Rcurr-R2,Rcurr-R3):    1.856
******
 C111(17565)-C110(17563)-C19 (17561)-C18 (17558)    NSTEP1=     0 NSTEP2=     0
R1 = -10.000 R2 =   0.000 R3 =   0.000 R4 =  10.000 RK2 =  25.000 RK3 =   25.000
 Rcurr:   -1.166  Rcurr-(R2+R3)/2:    1.166  MIN(Rcurr-R2,Rcurr-R3):    1.166
******
 C1  (17639)-C3  (17644)-C2  (17642)-O21 (17671)    NSTEP1=     0 NSTEP2=     0
R1 = 107.500 R2 = 117.500 R3 = 122.500 R4 = 132.500 RK2 =  25.000 RK3 =   25.000
 Rcurr:  123.209  Rcurr-(R2+R3)/2:    3.209  MIN(Rcurr-R2,Rcurr-R3):    0.709
******
 C111(17699)-C110(17697)-C19 (17695)-C18 (17692)    NSTEP1=     0 NSTEP2=     0
R1 = -10.000 R2 =   0.000 R3 =   0.000 R4 =  10.000 RK2 =  25.000 RK3 =   25.000
 Rcurr:   -0.207  Rcurr-(R2+R3)/2:    0.207  MIN(Rcurr-R2,Rcurr-R3):    0.207
******
 C1  (17773)-C3  (17778)-C2  (17776)-O21 (17805)    NSTEP1=     0 NSTEP2=     0
R1 = 107.500 R2 = 117.500 R3 = 122.500 R4 = 132.500 RK2 =  25.000 RK3 =   25.000
 Rcurr:  122.002  Rcurr-(R2+R3)/2:    2.002  MIN(Rcurr-R2,Rcurr-R3):    0.000
******
 C111(17833)-C110(17831)-C19 (17829)-C18 (17826)    NSTEP1=     0 NSTEP2=     0
R1 = -10.000 R2 =   0.000 R3 =   0.000 R4 =  10.000 RK2 =  25.000 RK3 =   25.000
 Rcurr:    2.175  Rcurr-(R2+R3)/2:    2.175  MIN(Rcurr-R2,Rcurr-R3):    2.175
******
 C1  (17907)-C3  (17912)-C2  (17910)-O21 (17939)    NSTEP1=     0 NSTEP2=     0
R1 = 107.500 R2 = 117.500 R3 = 122.500 R4 = 132.500 RK2 =  25.000 RK3 =   25.000
 Rcurr:  121.646  Rcurr-(R2+R3)/2:    1.646  MIN(Rcurr-R2,Rcurr-R3):    0.000
******
 C111(17967)-C110(17965)-C19 (17963)-C18 (17960)    NSTEP1=     0 NSTEP2=     0
R1 = -10.000 R2 =   0.000 R3 =   0.000 R4 =  10.000 RK2 =  25.000 RK3 =   25.000
 Rcurr:  -10.814  Rcurr-(R2+R3)/2:   10.814  MIN(Rcurr-R2,Rcurr-R3):   10.814
******
 C1  (18041)-C3  (18046)-C2  (18044)-O21 (18073)    NSTEP1=     0 NSTEP2=     0
R1 = 107.500 R2 = 117.500 R3 = 122.500 R4 = 132.500 RK2 =  25.000 RK3 =   25.000
 Rcurr:  121.390  Rcurr-(R2+R3)/2:    1.390  MIN(Rcurr-R2,Rcurr-R3):    0.000
******
 C111(18101)-C110(18099)-C19 (18097)-C18 (18094)    NSTEP1=     0 NSTEP2=     0
R1 = -10.000 R2 =   0.000 R3 =   0.000 R4 =  10.000 RK2 =  25.000 RK3 =   25.000
 Rcurr:   -1.616  Rcurr-(R2+R3)/2:    1.616  MIN(Rcurr-R2,Rcurr-R3):    1.616
******
 C1  (18175)-C3  (18180)-C2  (18178)-O21 (18207)    NSTEP1=     0 NSTEP2=     0
R1 = 107.500 R2 = 117.500 R3 = 122.500 R4 = 132.500 RK2 =  25.000 RK3 =   25.000
 Rcurr:  119.931  Rcurr-(R2+R3)/2:    0.069  MIN(Rcurr-R2,Rcurr-R3):    0.000
******
 C111(18235)-C110(18233)-C19 (18231)-C18 (18228)    NSTEP1=     0 NSTEP2=     0
R1 = -10.000 R2 =   0.000 R3 =   0.000 R4 =  10.000 RK2 =  25.000 RK3 =   25.000
 Rcurr:   -6.174  Rcurr-(R2+R3)/2:    6.174  MIN(Rcurr-R2,Rcurr-R3):    6.174
******
 C1  (18309)-C3  (18314)-C2  (18312)-O21 (18341)    NSTEP1=     0 NSTEP2=     0
R1 = 107.500 R2 = 117.500 R3 = 122.500 R4 = 132.500 RK2 =  25.000 RK3 =   25.000
 Rcurr:  122.708  Rcurr-(R2+R3)/2:    2.708  MIN(Rcurr-R2,Rcurr-R3):    0.208
******
 C111(18369)-C110(18367)-C19 (18365)-C18 (18362)    NSTEP1=     0 NSTEP2=     0
R1 = -10.000 R2 =   0.000 R3 =   0.000 R4 =  10.000 RK2 =  25.000 RK3 =   25.000
 Rcurr:   -2.543  Rcurr-(R2+R3)/2:    2.543  MIN(Rcurr-R2,Rcurr-R3):    2.543
******
 C1  (18443)-C3  (18448)-C2  (18446)-O21 (18475)    NSTEP1=     0 NSTEP2=     0
R1 = 107.500 R2 = 117.500 R3 = 122.500 R4 = 132.500 RK2 =  25.000 RK3 =   25.000
 Rcurr:  115.632  Rcurr-(R2+R3)/2:    4.368  MIN(Rcurr-R2,Rcurr-R3):    1.868
******
 C111(18503)-C110(18501)-C19 (18499)-C18 (18496)    NSTEP1=     0 NSTEP2=     0
R1 = -10.000 R2 =   0.000 R3 =   0.000 R4 =  10.000 RK2 =  25.000 RK3 =   25.000
 Rcurr:    4.638  Rcurr-(R2+R3)/2:    4.638  MIN(Rcurr-R2,Rcurr-R3):    4.638
******
 C1  (18577)-C3  (18582)-C2  (18580)-O21 (18609)    NSTEP1=     0 NSTEP2=     0
R1 = 107.500 R2 = 117.500 R3 = 122.500 R4 = 132.500 RK2 =  25.000 RK3 =   25.000
 Rcurr:  125.461  Rcurr-(R2+R3)/2:    5.461  MIN(Rcurr-R2,Rcurr-R3):    2.961
******
 C111(18637)-C110(18635)-C19 (18633)-C18 (18630)    NSTEP1=     0 NSTEP2=     0
R1 = -10.000 R2 =   0.000 R3 =   0.000 R4 =  10.000 RK2 =  25.000 RK3 =   25.000
 Rcurr:    0.094  Rcurr-(R2+R3)/2:    0.094  MIN(Rcurr-R2,Rcurr-R3):    0.094
******
 C1  (18711)-C3  (18716)-C2  (18714)-O21 (18743)    NSTEP1=     0 NSTEP2=     0
R1 = 107.500 R2 = 117.500 R3 = 122.500 R4 = 132.500 RK2 =  25.000 RK3 =   25.000
 Rcurr:  125.726  Rcurr-(R2+R3)/2:    5.726  MIN(Rcurr-R2,Rcurr-R3):    3.226
******
 C111(18771)-C110(18769)-C19 (18767)-C18 (18764)    NSTEP1=     0 NSTEP2=     0
R1 = -10.000 R2 =   0.000 R3 =   0.000 R4 =  10.000 RK2 =  25.000 RK3 =   25.000
 Rcurr:    5.020  Rcurr-(R2+R3)/2:    5.020  MIN(Rcurr-R2,Rcurr-R3):    5.020
******
 C1  (18845)-C3  (18850)-C2  (18848)-O21 (18877)    NSTEP1=     0 NSTEP2=     0
R1 = 107.500 R2 = 117.500 R3 = 122.500 R4 = 132.500 RK2 =  25.000 RK3 =   25.000
 Rcurr:  115.271  Rcurr-(R2+R3)/2:    4.729  MIN(Rcurr-R2,Rcurr-R3):    2.229
******
 C111(18905)-C110(18903)-C19 (18901)-C18 (18898)    NSTEP1=     0 NSTEP2=     0
R1 = -10.000 R2 =   0.000 R3 =   0.000 R4 =  10.000 RK2 =  25.000 RK3 =   25.000
 Rcurr:    1.780  Rcurr-(R2+R3)/2:    1.780  MIN(Rcurr-R2,Rcurr-R3):    1.780
******
 C1  (18979)-C3  (18984)-C2  (18982)-O21 (19011)    NSTEP1=     0 NSTEP2=     0
R1 = 107.500 R2 = 117.500 R3 = 122.500 R4 = 132.500 RK2 =  25.000 RK3 =   25.000
 Rcurr:  123.577  Rcurr-(R2+R3)/2:    3.577  MIN(Rcurr-R2,Rcurr-R3):    1.077
******
 C111(19039)-C110(19037)-C19 (19035)-C18 (19032)    NSTEP1=     0 NSTEP2=     0
R1 = -10.000 R2 =   0.000 R3 =   0.000 R4 =  10.000 RK2 =  25.000 RK3 =   25.000
 Rcurr:   -5.425  Rcurr-(R2+R3)/2:    5.425  MIN(Rcurr-R2,Rcurr-R3):    5.425
******
 C1  (19113)-C3  (19118)-C2  (19116)-O21 (19145)    NSTEP1=     0 NSTEP2=     0
R1 = 107.500 R2 = 117.500 R3 = 122.500 R4 = 132.500 RK2 =  25.000 RK3 =   25.000
 Rcurr:  113.608  Rcurr-(R2+R3)/2:    6.392  MIN(Rcurr-R2,Rcurr-R3):    3.892
******
 C111(19173)-C110(19171)-C19 (19169)-C18 (19166)    NSTEP1=     0 NSTEP2=     0
R1 = -10.000 R2 =   0.000 R3 =   0.000 R4 =  10.000 RK2 =  25.000 RK3 =   25.000
 Rcurr:    1.268  Rcurr-(R2+R3)/2:    1.268  MIN(Rcurr-R2,Rcurr-R3):    1.268
******
 C1  (19247)-C3  (19252)-C2  (19250)-O21 (19279)    NSTEP1=     0 NSTEP2=     0
R1 = 107.500 R2 = 117.500 R3 = 122.500 R4 = 132.500 RK2 =  25.000 RK3 =   25.000
 Rcurr:  124.257  Rcurr-(R2+R3)/2:    4.257  MIN(Rcurr-R2,Rcurr-R3):    1.757
******
 C111(19307)-C110(19305)-C19 (19303)-C18 (19300)    NSTEP1=     0 NSTEP2=     0
R1 = -10.000 R2 =   0.000 R3 =   0.000 R4 =  10.000 RK2 =  25.000 RK3 =   25.000
 Rcurr:   -4.108  Rcurr-(R2+R3)/2:    4.108  MIN(Rcurr-R2,Rcurr-R3):    4.108
******
 C1  (19381)-C3  (19386)-C2  (19384)-O21 (19413)    NSTEP1=     0 NSTEP2=     0
R1 = 107.500 R2 = 117.500 R3 = 122.500 R4 = 132.500 RK2 =  25.000 RK3 =   25.000
 Rcurr:  119.712  Rcurr-(R2+R3)/2:    0.288  MIN(Rcurr-R2,Rcurr-R3):    0.000
******
 C111(19441)-C110(19439)-C19 (19437)-C18 (19434)    NSTEP1=     0 NSTEP2=     0
R1 = -10.000 R2 =   0.000 R3 =   0.000 R4 =  10.000 RK2 =  25.000 RK3 =   25.000
 Rcurr:    3.174  Rcurr-(R2+R3)/2:    3.174  MIN(Rcurr-R2,Rcurr-R3):    3.174
******
 C1  (19515)-C3  (19520)-C2  (19518)-O21 (19547)    NSTEP1=     0 NSTEP2=     0
R1 = 107.500 R2 = 117.500 R3 = 122.500 R4 = 132.500 RK2 =  25.000 RK3 =   25.000
 Rcurr:  122.951  Rcurr-(R2+R3)/2:    2.951  MIN(Rcurr-R2,Rcurr-R3):    0.451
******
 C111(19575)-C110(19573)-C19 (19571)-C18 (19568)    NSTEP1=     0 NSTEP2=     0
R1 = -10.000 R2 =   0.000 R3 =   0.000 R4 =  10.000 RK2 =  25.000 RK3 =   25.000
 Rcurr:    3.143  Rcurr-(R2+R3)/2:    3.143  MIN(Rcurr-R2,Rcurr-R3):    3.143
******
 C1  (19649)-C3  (19654)-C2  (19652)-O21 (19681)    NSTEP1=     0 NSTEP2=     0
R1 = 107.500 R2 = 117.500 R3 = 122.500 R4 = 132.500 RK2 =  25.000 RK3 =   25.000
 Rcurr:  115.586  Rcurr-(R2+R3)/2:    4.414  MIN(Rcurr-R2,Rcurr-R3):    1.914
******
 C111(19709)-C110(19707)-C19 (19705)-C18 (19702)    NSTEP1=     0 NSTEP2=     0
R1 = -10.000 R2 =   0.000 R3 =   0.000 R4 =  10.000 RK2 =  25.000 RK3 =   25.000
 Rcurr:    1.284  Rcurr-(R2+R3)/2:    1.284  MIN(Rcurr-R2,Rcurr-R3):    1.284
******
 C1  (19783)-C3  (19788)-C2  (19786)-O21 (19815)    NSTEP1=     0 NSTEP2=     0
R1 = 107.500 R2 = 117.500 R3 = 122.500 R4 = 132.500 RK2 =  25.000 RK3 =   25.000
 Rcurr:  122.584  Rcurr-(R2+R3)/2:    2.584  MIN(Rcurr-R2,Rcurr-R3):    0.084
******
 C111(19843)-C110(19841)-C19 (19839)-C18 (19836)    NSTEP1=     0 NSTEP2=     0
R1 = -10.000 R2 =   0.000 R3 =   0.000 R4 =  10.000 RK2 =  25.000 RK3 =   25.000
 Rcurr:   -1.506  Rcurr-(R2+R3)/2:    1.506  MIN(Rcurr-R2,Rcurr-R3):    1.506
******
 C1  (19917)-C3  (19922)-C2  (19920)-O21 (19949)    NSTEP1=     0 NSTEP2=     0
R1 = 107.500 R2 = 117.500 R3 = 122.500 R4 = 132.500 RK2 =  25.000 RK3 =   25.000
 Rcurr:  118.272  Rcurr-(R2+R3)/2:    1.728  MIN(Rcurr-R2,Rcurr-R3):    0.000
******
 C111(19977)-C110(19975)-C19 (19973)-C18 (19970)    NSTEP1=     0 NSTEP2=     0
R1 = -10.000 R2 =   0.000 R3 =   0.000 R4 =  10.000 RK2 =  25.000 RK3 =   25.000
 Rcurr:   -2.947  Rcurr-(R2+R3)/2:    2.947  MIN(Rcurr-R2,Rcurr-R3):    2.947
******
 C1  (20051)-C3  (20056)-C2  (20054)-O21 (20083)    NSTEP1=     0 NSTEP2=     0
R1 = 107.500 R2 = 117.500 R3 = 122.500 R4 = 132.500 RK2 =  25.000 RK3 =   25.000
 Rcurr:  117.655  Rcurr-(R2+R3)/2:    2.345  MIN(Rcurr-R2,Rcurr-R3):    0.000
******
 C111(20111)-C110(20109)-C19 (20107)-C18 (20104)    NSTEP1=     0 NSTEP2=     0
R1 = -10.000 R2 =   0.000 R3 =   0.000 R4 =  10.000 RK2 =  25.000 RK3 =   25.000
 Rcurr:   -4.607  Rcurr-(R2+R3)/2:    4.607  MIN(Rcurr-R2,Rcurr-R3):    4.607
******
 C1  (20185)-C3  (20190)-C2  (20188)-O21 (20217)    NSTEP1=     0 NSTEP2=     0
R1 = 107.500 R2 = 117.500 R3 = 122.500 R4 = 132.500 RK2 =  25.000 RK3 =   25.000
 Rcurr:  115.149  Rcurr-(R2+R3)/2:    4.851  MIN(Rcurr-R2,Rcurr-R3):    2.351
******
 C111(20245)-C110(20243)-C19 (20241)-C18 (20238)    NSTEP1=     0 NSTEP2=     0
R1 = -10.000 R2 =   0.000 R3 =   0.000 R4 =  10.000 RK2 =  25.000 RK3 =   25.000
 Rcurr:   -0.632  Rcurr-(R2+R3)/2:    0.632  MIN(Rcurr-R2,Rcurr-R3):    0.632
******
 C1  (20319)-C3  (20324)-C2  (20322)-O21 (20351)    NSTEP1=     0 NSTEP2=     0
R1 = 107.500 R2 = 117.500 R3 = 122.500 R4 = 132.500 RK2 =  25.000 RK3 =   25.000
 Rcurr:  116.778  Rcurr-(R2+R3)/2:    3.222  MIN(Rcurr-R2,Rcurr-R3):    0.722
******
 C111(20379)-C110(20377)-C19 (20375)-C18 (20372)    NSTEP1=     0 NSTEP2=     0
R1 = -10.000 R2 =   0.000 R3 =   0.000 R4 =  10.000 RK2 =  25.000 RK3 =   25.000
 Rcurr:   -0.554  Rcurr-(R2+R3)/2:    0.554  MIN(Rcurr-R2,Rcurr-R3):    0.554
******
 C1  (20453)-C3  (20458)-C2  (20456)-O21 (20485)    NSTEP1=     0 NSTEP2=     0
R1 = 107.500 R2 = 117.500 R3 = 122.500 R4 = 132.500 RK2 =  25.000 RK3 =   25.000
 Rcurr:  123.130  Rcurr-(R2+R3)/2:    3.130  MIN(Rcurr-R2,Rcurr-R3):    0.630
******
 C111(20513)-C110(20511)-C19 (20509)-C18 (20506)    NSTEP1=     0 NSTEP2=     0
R1 = -10.000 R2 =   0.000 R3 =   0.000 R4 =  10.000 RK2 =  25.000 RK3 =   25.000
 Rcurr:    1.760  Rcurr-(R2+R3)/2:    1.760  MIN(Rcurr-R2,Rcurr-R3):    1.760
******
 C1  (20587)-C3  (20592)-C2  (20590)-O21 (20619)    NSTEP1=     0 NSTEP2=     0
R1 = 107.500 R2 = 117.500 R3 = 122.500 R4 = 132.500 RK2 =  25.000 RK3 =   25.000
 Rcurr:  120.258  Rcurr-(R2+R3)/2:    0.258  MIN(Rcurr-R2,Rcurr-R3):    0.000
******
 C111(20647)-C110(20645)-C19 (20643)-C18 (20640)    NSTEP1=     0 NSTEP2=     0
R1 = -10.000 R2 =   0.000 R3 =   0.000 R4 =  10.000 RK2 =  25.000 RK3 =   25.000
 Rcurr:   -1.321  Rcurr-(R2+R3)/2:    1.321  MIN(Rcurr-R2,Rcurr-R3):    1.321
******
 C1  (20721)-C3  (20726)-C2  (20724)-O21 (20753)    NSTEP1=     0 NSTEP2=     0
R1 = 107.500 R2 = 117.500 R3 = 122.500 R4 = 132.500 RK2 =  25.000 RK3 =   25.000
 Rcurr:  123.467  Rcurr-(R2+R3)/2:    3.467  MIN(Rcurr-R2,Rcurr-R3):    0.967
******
 C111(20781)-C110(20779)-C19 (20777)-C18 (20774)    NSTEP1=     0 NSTEP2=     0
R1 = -10.000 R2 =   0.000 R3 =   0.000 R4 =  10.000 RK2 =  25.000 RK3 =   25.000
 Rcurr:    3.482  Rcurr-(R2+R3)/2:    3.482  MIN(Rcurr-R2,Rcurr-R3):    3.482
******
 C1  (20855)-C3  (20860)-C2  (20858)-O21 (20887)    NSTEP1=     0 NSTEP2=     0
R1 = 107.500 R2 = 117.500 R3 = 122.500 R4 = 132.500 RK2 =  25.000 RK3 =   25.000
 Rcurr:  121.181  Rcurr-(R2+R3)/2:    1.181  MIN(Rcurr-R2,Rcurr-R3):    0.000
******
 C111(20915)-C110(20913)-C19 (20911)-C18 (20908)    NSTEP1=     0 NSTEP2=     0
R1 = -10.000 R2 =   0.000 R3 =   0.000 R4 =  10.000 RK2 =  25.000 RK3 =   25.000
 Rcurr:    8.025  Rcurr-(R2+R3)/2:    8.025  MIN(Rcurr-R2,Rcurr-R3):    8.025
******
 C1  (20989)-C3  (20994)-C2  (20992)-O21 (21021)    NSTEP1=     0 NSTEP2=     0
R1 = 107.500 R2 = 117.500 R3 = 122.500 R4 = 132.500 RK2 =  25.000 RK3 =   25.000
 Rcurr:  121.961  Rcurr-(R2+R3)/2:    1.961  MIN(Rcurr-R2,Rcurr-R3):    0.000
******
 C111(21049)-C110(21047)-C19 (21045)-C18 (21042)    NSTEP1=     0 NSTEP2=     0
R1 = -10.000 R2 =   0.000 R3 =   0.000 R4 =  10.000 RK2 =  25.000 RK3 =   25.000
 Rcurr:    1.825  Rcurr-(R2+R3)/2:    1.825  MIN(Rcurr-R2,Rcurr-R3):    1.825
******
 C1  (21123)-C3  (21128)-C2  (21126)-O21 (21155)    NSTEP1=     0 NSTEP2=     0
R1 = 107.500 R2 = 117.500 R3 = 122.500 R4 = 132.500 RK2 =  25.000 RK3 =   25.000
 Rcurr:  116.007  Rcurr-(R2+R3)/2:    3.993  MIN(Rcurr-R2,Rcurr-R3):    1.493
******
 C111(21183)-C110(21181)-C19 (21179)-C18 (21176)    NSTEP1=     0 NSTEP2=     0
R1 = -10.000 R2 =   0.000 R3 =   0.000 R4 =  10.000 RK2 =  25.000 RK3 =   25.000
 Rcurr:    0.913  Rcurr-(R2+R3)/2:    0.913  MIN(Rcurr-R2,Rcurr-R3):    0.913
******
 C1  (21257)-C3  (21262)-C2  (21260)-O21 (21289)    NSTEP1=     0 NSTEP2=     0
R1 = 107.500 R2 = 117.500 R3 = 122.500 R4 = 132.500 RK2 =  25.000 RK3 =   25.000
 Rcurr:  113.703  Rcurr-(R2+R3)/2:    6.297  MIN(Rcurr-R2,Rcurr-R3):    3.797
******
 C111(21317)-C110(21315)-C19 (21313)-C18 (21310)    NSTEP1=     0 NSTEP2=     0
R1 = -10.000 R2 =   0.000 R3 =   0.000 R4 =  10.000 RK2 =  25.000 RK3 =   25.000
 Rcurr:    1.477  Rcurr-(R2+R3)/2:    1.477  MIN(Rcurr-R2,Rcurr-R3):    1.477
******
 C1  (21391)-C3  (21396)-C2  (21394)-O21 (21423)    NSTEP1=     0 NSTEP2=     0
R1 = 107.500 R2 = 117.500 R3 = 122.500 R4 = 132.500 RK2 =  25.000 RK3 =   25.000
 Rcurr:  120.505  Rcurr-(R2+R3)/2:    0.505  MIN(Rcurr-R2,Rcurr-R3):    0.000
******
 C111(21451)-C110(21449)-C19 (21447)-C18 (21444)    NSTEP1=     0 NSTEP2=     0
R1 = -10.000 R2 =   0.000 R3 =   0.000 R4 =  10.000 RK2 =  25.000 RK3 =   25.000
 Rcurr:   -1.789  Rcurr-(R2+R3)/2:    1.789  MIN(Rcurr-R2,Rcurr-R3):    1.789
******
 C1  (21525)-C3  (21530)-C2  (21528)-O21 (21557)    NSTEP1=     0 NSTEP2=     0
R1 = 107.500 R2 = 117.500 R3 = 122.500 R4 = 132.500 RK2 =  25.000 RK3 =   25.000
 Rcurr:  119.596  Rcurr-(R2+R3)/2:    0.404  MIN(Rcurr-R2,Rcurr-R3):    0.000
******
 C111(21585)-C110(21583)-C19 (21581)-C18 (21578)    NSTEP1=     0 NSTEP2=     0
R1 = -10.000 R2 =   0.000 R3 =   0.000 R4 =  10.000 RK2 =  25.000 RK3 =   25.000
 Rcurr:   -2.136  Rcurr-(R2+R3)/2:    2.136  MIN(Rcurr-R2,Rcurr-R3):    2.136
******
 C1  (21659)-C3  (21664)-C2  (21662)-O21 (21691)    NSTEP1=     0 NSTEP2=     0
R1 = 107.500 R2 = 117.500 R3 = 122.500 R4 = 132.500 RK2 =  25.000 RK3 =   25.000
 Rcurr:  121.179  Rcurr-(R2+R3)/2:    1.179  MIN(Rcurr-R2,Rcurr-R3):    0.000
******
 C111(21719)-C110(21717)-C19 (21715)-C18 (21712)    NSTEP1=     0 NSTEP2=     0
R1 = -10.000 R2 =   0.000 R3 =   0.000 R4 =  10.000 RK2 =  25.000 RK3 =   25.000
 Rcurr:   -2.552  Rcurr-(R2+R3)/2:    2.552  MIN(Rcurr-R2,Rcurr-R3):    2.552
******
 C1  (21793)-C3  (21798)-C2  (21796)-O21 (21825)    NSTEP1=     0 NSTEP2=     0
R1 = 107.500 R2 = 117.500 R3 = 122.500 R4 = 132.500 RK2 =  25.000 RK3 =   25.000
 Rcurr:  124.538  Rcurr-(R2+R3)/2:    4.538  MIN(Rcurr-R2,Rcurr-R3):    2.038
******
 C111(21853)-C110(21851)-C19 (21849)-C18 (21846)    NSTEP1=     0 NSTEP2=     0
R1 = -10.000 R2 =   0.000 R3 =   0.000 R4 =  10.000 RK2 =  25.000 RK3 =   25.000
 Rcurr:   -0.949  Rcurr-(R2+R3)/2:    0.949  MIN(Rcurr-R2,Rcurr-R3):    0.949
******
 C1  (21927)-C3  (21932)-C2  (21930)-O21 (21959)    NSTEP1=     0 NSTEP2=     0
R1 = 107.500 R2 = 117.500 R3 = 122.500 R4 = 132.500 RK2 =  25.000 RK3 =   25.000
 Rcurr:  119.493  Rcurr-(R2+R3)/2:    0.507  MIN(Rcurr-R2,Rcurr-R3):    0.000
******
 C111(21987)-C110(21985)-C19 (21983)-C18 (21980)    NSTEP1=     0 NSTEP2=     0
R1 = -10.000 R2 =   0.000 R3 =   0.000 R4 =  10.000 RK2 =  25.000 RK3 =   25.000
 Rcurr:   -5.356  Rcurr-(R2+R3)/2:    5.356  MIN(Rcurr-R2,Rcurr-R3):    5.356
******
 C1  (22061)-C3  (22066)-C2  (22064)-O21 (22093)    NSTEP1=     0 NSTEP2=     0
R1 = 107.500 R2 = 117.500 R3 = 122.500 R4 = 132.500 RK2 =  25.000 RK3 =   25.000
 Rcurr:  116.785  Rcurr-(R2+R3)/2:    3.215  MIN(Rcurr-R2,Rcurr-R3):    0.715
******
 C111(22121)-C110(22119)-C19 (22117)-C18 (22114)    NSTEP1=     0 NSTEP2=     0
R1 = -10.000 R2 =   0.000 R3 =   0.000 R4 =  10.000 RK2 =  25.000 RK3 =   25.000
 Rcurr:   -0.059  Rcurr-(R2+R3)/2:    0.059  MIN(Rcurr-R2,Rcurr-R3):    0.059
******
 C1  (22195)-C3  (22200)-C2  (22198)-O21 (22227)    NSTEP1=     0 NSTEP2=     0
R1 = 107.500 R2 = 117.500 R3 = 122.500 R4 = 132.500 RK2 =  25.000 RK3 =   25.000
 Rcurr:  115.086  Rcurr-(R2+R3)/2:    4.914  MIN(Rcurr-R2,Rcurr-R3):    2.414
******
 C111(22255)-C110(22253)-C19 (22251)-C18 (22248)    NSTEP1=     0 NSTEP2=     0
R1 = -10.000 R2 =   0.000 R3 =   0.000 R4 =  10.000 RK2 =  25.000 RK3 =   25.000
 Rcurr:   -4.255  Rcurr-(R2+R3)/2:    4.255  MIN(Rcurr-R2,Rcurr-R3):    4.255
******
 C1  (22329)-C3  (22334)-C2  (22332)-O21 (22361)    NSTEP1=     0 NSTEP2=     0
R1 = 107.500 R2 = 117.500 R3 = 122.500 R4 = 132.500 RK2 =  25.000 RK3 =   25.000
 Rcurr:  122.920  Rcurr-(R2+R3)/2:    2.920  MIN(Rcurr-R2,Rcurr-R3):    0.420
******
 C111(22389)-C110(22387)-C19 (22385)-C18 (22382)    NSTEP1=     0 NSTEP2=     0
R1 = -10.000 R2 =   0.000 R3 =   0.000 R4 =  10.000 RK2 =  25.000 RK3 =   25.000
 Rcurr:   -0.160  Rcurr-(R2+R3)/2:    0.160  MIN(Rcurr-R2,Rcurr-R3):    0.160
******
 C1  (22463)-C3  (22468)-C2  (22466)-O21 (22495)    NSTEP1=     0 NSTEP2=     0
R1 = 107.500 R2 = 117.500 R3 = 122.500 R4 = 132.500 RK2 =  25.000 RK3 =   25.000
 Rcurr:  123.947  Rcurr-(R2+R3)/2:    3.947  MIN(Rcurr-R2,Rcurr-R3):    1.447
******
 C111(22523)-C110(22521)-C19 (22519)-C18 (22516)    NSTEP1=     0 NSTEP2=     0
R1 = -10.000 R2 =   0.000 R3 =   0.000 R4 =  10.000 RK2 =  25.000 RK3 =   25.000
 Rcurr:   -3.942  Rcurr-(R2+R3)/2:    3.942  MIN(Rcurr-R2,Rcurr-R3):    3.942
******
 C1  (22597)-C3  (22602)-C2  (22600)-O21 (22629)    NSTEP1=     0 NSTEP2=     0
R1 = 107.500 R2 = 117.500 R3 = 122.500 R4 = 132.500 RK2 =  25.000 RK3 =   25.000
 Rcurr:  118.612  Rcurr-(R2+R3)/2:    1.388  MIN(Rcurr-R2,Rcurr-R3):    0.000
******
 C111(22657)-C110(22655)-C19 (22653)-C18 (22650)    NSTEP1=     0 NSTEP2=     0
R1 = -10.000 R2 =   0.000 R3 =   0.000 R4 =  10.000 RK2 =  25.000 RK3 =   25.000
 Rcurr:    3.798  Rcurr-(R2+R3)/2:    3.798  MIN(Rcurr-R2,Rcurr-R3):    3.798
******
 C1  (22731)-C3  (22736)-C2  (22734)-O21 (22763)    NSTEP1=     0 NSTEP2=     0
R1 = 107.500 R2 = 117.500 R3 = 122.500 R4 = 132.500 RK2 =  25.000 RK3 =   25.000
 Rcurr:  117.862  Rcurr-(R2+R3)/2:    2.138  MIN(Rcurr-R2,Rcurr-R3):    0.000
******
 C111(22791)-C110(22789)-C19 (22787)-C18 (22784)    NSTEP1=     0 NSTEP2=     0
R1 = -10.000 R2 =   0.000 R3 =   0.000 R4 =  10.000 RK2 =  25.000 RK3 =   25.000
 Rcurr:    0.187  Rcurr-(R2+R3)/2:    0.187  MIN(Rcurr-R2,Rcurr-R3):    0.187
******
 C1  (22865)-C3  (22870)-C2  (22868)-O21 (22897)    NSTEP1=     0 NSTEP2=     0
R1 = 107.500 R2 = 117.500 R3 = 122.500 R4 = 132.500 RK2 =  25.000 RK3 =   25.000
 Rcurr:  116.210  Rcurr-(R2+R3)/2:    3.790  MIN(Rcurr-R2,Rcurr-R3):    1.290
******
 C111(22925)-C110(22923)-C19 (22921)-C18 (22918)    NSTEP1=     0 NSTEP2=     0
R1 = -10.000 R2 =   0.000 R3 =   0.000 R4 =  10.000 RK2 =  25.000 RK3 =   25.000
 Rcurr:   -2.844  Rcurr-(R2+R3)/2:    2.844  MIN(Rcurr-R2,Rcurr-R3):    2.844
******
 C1  (22999)-C3  (23004)-C2  (23002)-O21 (23031)    NSTEP1=     0 NSTEP2=     0
R1 = 107.500 R2 = 117.500 R3 = 122.500 R4 = 132.500 RK2 =  25.000 RK3 =   25.000
 Rcurr:  115.941  Rcurr-(R2+R3)/2:    4.059  MIN(Rcurr-R2,Rcurr-R3):    1.559
******
 C111(23059)-C110(23057)-C19 (23055)-C18 (23052)    NSTEP1=     0 NSTEP2=     0
R1 = -10.000 R2 =   0.000 R3 =   0.000 R4 =  10.000 RK2 =  25.000 RK3 =   25.000
 Rcurr:   -2.787  Rcurr-(R2+R3)/2:    2.787  MIN(Rcurr-R2,Rcurr-R3):    2.787
******
 C1  (23133)-C3  (23138)-C2  (23136)-O21 (23165)    NSTEP1=     0 NSTEP2=     0
R1 = 107.500 R2 = 117.500 R3 = 122.500 R4 = 132.500 RK2 =  25.000 RK3 =   25.000
 Rcurr:  124.590  Rcurr-(R2+R3)/2:    4.590  MIN(Rcurr-R2,Rcurr-R3):    2.090
******
 C111(23193)-C110(23191)-C19 (23189)-C18 (23186)    NSTEP1=     0 NSTEP2=     0
R1 = -10.000 R2 =   0.000 R3 =   0.000 R4 =  10.000 RK2 =  25.000 RK3 =   25.000
 Rcurr:   -4.920  Rcurr-(R2+R3)/2:    4.920  MIN(Rcurr-R2,Rcurr-R3):    4.920
******
 C1  (23267)-C3  (23272)-C2  (23270)-O21 (23299)    NSTEP1=     0 NSTEP2=     0
R1 = 107.500 R2 = 117.500 R3 = 122.500 R4 = 132.500 RK2 =  25.000 RK3 =   25.000
 Rcurr:  114.962  Rcurr-(R2+R3)/2:    5.038  MIN(Rcurr-R2,Rcurr-R3):    2.538
******
 C111(23327)-C110(23325)-C19 (23323)-C18 (23320)    NSTEP1=     0 NSTEP2=     0
R1 = -10.000 R2 =   0.000 R3 =   0.000 R4 =  10.000 RK2 =  25.000 RK3 =   25.000
 Rcurr:    1.551  Rcurr-(R2+R3)/2:    1.551  MIN(Rcurr-R2,Rcurr-R3):    1.551
******
 C1  (23401)-C3  (23406)-C2  (23404)-O21 (23433)    NSTEP1=     0 NSTEP2=     0
R1 = 107.500 R2 = 117.500 R3 = 122.500 R4 = 132.500 RK2 =  25.000 RK3 =   25.000
 Rcurr:  119.901  Rcurr-(R2+R3)/2:    0.099  MIN(Rcurr-R2,Rcurr-R3):    0.000
******
 C111(23461)-C110(23459)-C19 (23457)-C18 (23454)    NSTEP1=     0 NSTEP2=     0
R1 = -10.000 R2 =   0.000 R3 =   0.000 R4 =  10.000 RK2 =  25.000 RK3 =   25.000
 Rcurr:    3.159  Rcurr-(R2+R3)/2:    3.159  MIN(Rcurr-R2,Rcurr-R3):    3.159
******
 C1  (23535)-C3  (23540)-C2  (23538)-O21 (23567)    NSTEP1=     0 NSTEP2=     0
R1 = 107.500 R2 = 117.500 R3 = 122.500 R4 = 132.500 RK2 =  25.000 RK3 =   25.000
 Rcurr:  120.145  Rcurr-(R2+R3)/2:    0.145  MIN(Rcurr-R2,Rcurr-R3):    0.000
******
 C111(23595)-C110(23593)-C19 (23591)-C18 (23588)    NSTEP1=     0 NSTEP2=     0
R1 = -10.000 R2 =   0.000 R3 =   0.000 R4 =  10.000 RK2 =  25.000 RK3 =   25.000
 Rcurr:    2.154  Rcurr-(R2+R3)/2:    2.154  MIN(Rcurr-R2,Rcurr-R3):    2.154
******
 C1  (23669)-C3  (23674)-C2  (23672)-O21 (23701)    NSTEP1=     0 NSTEP2=     0
R1 = 107.500 R2 = 117.500 R3 = 122.500 R4 = 132.500 RK2 =  25.000 RK3 =   25.000
 Rcurr:  119.568  Rcurr-(R2+R3)/2:    0.432  MIN(Rcurr-R2,Rcurr-R3):    0.000
******
 C111(23729)-C110(23727)-C19 (23725)-C18 (23722)    NSTEP1=     0 NSTEP2=     0
R1 = -10.000 R2 =   0.000 R3 =   0.000 R4 =  10.000 RK2 =  25.000 RK3 =   25.000
 Rcurr:    4.386  Rcurr-(R2+R3)/2:    4.386  MIN(Rcurr-R2,Rcurr-R3):    4.386
******
 C1  (23803)-C3  (23808)-C2  (23806)-O21 (23835)    NSTEP1=     0 NSTEP2=     0
R1 = 107.500 R2 = 117.500 R3 = 122.500 R4 = 132.500 RK2 =  25.000 RK3 =   25.000
 Rcurr:  115.861  Rcurr-(R2+R3)/2:    4.139  MIN(Rcurr-R2,Rcurr-R3):    1.639
******
 C111(23863)-C110(23861)-C19 (23859)-C18 (23856)    NSTEP1=     0 NSTEP2=     0
R1 = -10.000 R2 =   0.000 R3 =   0.000 R4 =  10.000 RK2 =  25.000 RK3 =   25.000
 Rcurr:    3.011  Rcurr-(R2+R3)/2:    3.011  MIN(Rcurr-R2,Rcurr-R3):    3.011
******
 C1  (23937)-C3  (23942)-C2  (23940)-O21 (23969)    NSTEP1=     0 NSTEP2=     0
R1 = 107.500 R2 = 117.500 R3 = 122.500 R4 = 132.500 RK2 =  25.000 RK3 =   25.000
 Rcurr:  121.372  Rcurr-(R2+R3)/2:    1.372  MIN(Rcurr-R2,Rcurr-R3):    0.000
******
 C111(23997)-C110(23995)-C19 (23993)-C18 (23990)    NSTEP1=     0 NSTEP2=     0
R1 = -10.000 R2 =   0.000 R3 =   0.000 R4 =  10.000 RK2 =  25.000 RK3 =   25.000
 Rcurr:    4.014  Rcurr-(R2+R3)/2:    4.014  MIN(Rcurr-R2,Rcurr-R3):    4.014
******
 C1  (24071)-C3  (24076)-C2  (24074)-O21 (24103)    NSTEP1=     0 NSTEP2=     0
R1 = 107.500 R2 = 117.500 R3 = 122.500 R4 = 132.500 RK2 =  25.000 RK3 =   25.000
 Rcurr:  116.274  Rcurr-(R2+R3)/2:    3.726  MIN(Rcurr-R2,Rcurr-R3):    1.226
******
 C111(24131)-C110(24129)-C19 (24127)-C18 (24124)    NSTEP1=     0 NSTEP2=     0
R1 = -10.000 R2 =   0.000 R3 =   0.000 R4 =  10.000 RK2 =  25.000 RK3 =   25.000
 Rcurr:    0.928  Rcurr-(R2+R3)/2:    0.928  MIN(Rcurr-R2,Rcurr-R3):    0.928
******
 C1  (24205)-C3  (24210)-C2  (24208)-O21 (24237)    NSTEP1=     0 NSTEP2=     0
R1 = 107.500 R2 = 117.500 R3 = 122.500 R4 = 132.500 RK2 =  25.000 RK3 =   25.000
 Rcurr:  121.927  Rcurr-(R2+R3)/2:    1.927  MIN(Rcurr-R2,Rcurr-R3):    0.000
******
 C111(24265)-C110(24263)-C19 (24261)-C18 (24258)    NSTEP1=     0 NSTEP2=     0
R1 = -10.000 R2 =   0.000 R3 =   0.000 R4 =  10.000 RK2 =  25.000 RK3 =   25.000
 Rcurr:    7.017  Rcurr-(R2+R3)/2:    7.017  MIN(Rcurr-R2,Rcurr-R3):    7.017
******
 C1  (24339)-C3  (24344)-C2  (24342)-O21 (24371)    NSTEP1=     0 NSTEP2=     0
R1 = 107.500 R2 = 117.500 R3 = 122.500 R4 = 132.500 RK2 =  25.000 RK3 =   25.000
 Rcurr:  122.716  Rcurr-(R2+R3)/2:    2.716  MIN(Rcurr-R2,Rcurr-R3):    0.216
******
 C111(24399)-C110(24397)-C19 (24395)-C18 (24392)    NSTEP1=     0 NSTEP2=     0
R1 = -10.000 R2 =   0.000 R3 =   0.000 R4 =  10.000 RK2 =  25.000 RK3 =   25.000
 Rcurr:    2.069  Rcurr-(R2+R3)/2:    2.069  MIN(Rcurr-R2,Rcurr-R3):    2.069
******
 C1  (24473)-C3  (24478)-C2  (24476)-O21 (24505)    NSTEP1=     0 NSTEP2=     0
R1 = 107.500 R2 = 117.500 R3 = 122.500 R4 = 132.500 RK2 =  25.000 RK3 =   25.000
 Rcurr:  120.329  Rcurr-(R2+R3)/2:    0.329  MIN(Rcurr-R2,Rcurr-R3):    0.000
******
 C111(24533)-C110(24531)-C19 (24529)-C18 (24526)    NSTEP1=     0 NSTEP2=     0
R1 = -10.000 R2 =   0.000 R3 =   0.000 R4 =  10.000 RK2 =  25.000 RK3 =   25.000
 Rcurr:    3.444  Rcurr-(R2+R3)/2:    3.444  MIN(Rcurr-R2,Rcurr-R3):    3.444
******
 C1  (24607)-C3  (24612)-C2  (24610)-O21 (24639)    NSTEP1=     0 NSTEP2=     0
R1 = 107.500 R2 = 117.500 R3 = 122.500 R4 = 132.500 RK2 =  25.000 RK3 =   25.000
 Rcurr:  120.786  Rcurr-(R2+R3)/2:    0.786  MIN(Rcurr-R2,Rcurr-R3):    0.000
******
 C111(24667)-C110(24665)-C19 (24663)-C18 (24660)    NSTEP1=     0 NSTEP2=     0
R1 = -10.000 R2 =   0.000 R3 =   0.000 R4 =  10.000 RK2 =  25.000 RK3 =   25.000
 Rcurr:   10.245  Rcurr-(R2+R3)/2:   10.245  MIN(Rcurr-R2,Rcurr-R3):   10.245
******
 C1  (24741)-C3  (24746)-C2  (24744)-O21 (24773)    NSTEP1=     0 NSTEP2=     0
R1 = 107.500 R2 = 117.500 R3 = 122.500 R4 = 132.500 RK2 =  25.000 RK3 =   25.000
 Rcurr:  117.640  Rcurr-(R2+R3)/2:    2.360  MIN(Rcurr-R2,Rcurr-R3):    0.000
******
 C111(24801)-C110(24799)-C19 (24797)-C18 (24794)    NSTEP1=     0 NSTEP2=     0
R1 = -10.000 R2 =   0.000 R3 =   0.000 R4 =  10.000 RK2 =  25.000 RK3 =   25.000
 Rcurr:    0.623  Rcurr-(R2+R3)/2:    0.623  MIN(Rcurr-R2,Rcurr-R3):    0.623
******
 C1  (24875)-C3  (24880)-C2  (24878)-O21 (24907)    NSTEP1=     0 NSTEP2=     0
R1 = 107.500 R2 = 117.500 R3 = 122.500 R4 = 132.500 RK2 =  25.000 RK3 =   25.000
 Rcurr:  122.936  Rcurr-(R2+R3)/2:    2.936  MIN(Rcurr-R2,Rcurr-R3):    0.436
******
 C111(24935)-C110(24933)-C19 (24931)-C18 (24928)    NSTEP1=     0 NSTEP2=     0
R1 = -10.000 R2 =   0.000 R3 =   0.000 R4 =  10.000 RK2 =  25.000 RK3 =   25.000
 Rcurr:   -1.862  Rcurr-(R2+R3)/2:    1.862  MIN(Rcurr-R2,Rcurr-R3):    1.862
******
 C1  (25009)-C3  (25014)-C2  (25012)-O21 (25041)    NSTEP1=     0 NSTEP2=     0
R1 = 107.500 R2 = 117.500 R3 = 122.500 R4 = 132.500 RK2 =  25.000 RK3 =   25.000
 Rcurr:  116.972  Rcurr-(R2+R3)/2:    3.028  MIN(Rcurr-R2,Rcurr-R3):    0.528
******
 C111(25069)-C110(25067)-C19 (25065)-C18 (25062)    NSTEP1=     0 NSTEP2=     0
R1 = -10.000 R2 =   0.000 R3 =   0.000 R4 =  10.000 RK2 =  25.000 RK3 =   25.000
 Rcurr:    0.723  Rcurr-(R2+R3)/2:    0.723  MIN(Rcurr-R2,Rcurr-R3):    0.723
******
 C1  (25143)-C3  (25148)-C2  (25146)-O21 (25175)    NSTEP1=     0 NSTEP2=     0
R1 = 107.500 R2 = 117.500 R3 = 122.500 R4 = 132.500 RK2 =  25.000 RK3 =   25.000
 Rcurr:  119.126  Rcurr-(R2+R3)/2:    0.874  MIN(Rcurr-R2,Rcurr-R3):    0.000
******
 C111(25203)-C110(25201)-C19 (25199)-C18 (25196)    NSTEP1=     0 NSTEP2=     0
R1 = -10.000 R2 =   0.000 R3 =   0.000 R4 =  10.000 RK2 =  25.000 RK3 =   25.000
 Rcurr:   -3.094  Rcurr-(R2+R3)/2:    3.094  MIN(Rcurr-R2,Rcurr-R3):    3.094
******
 C1  (25277)-C3  (25282)-C2  (25280)-O21 (25309)    NSTEP1=     0 NSTEP2=     0
R1 = 107.500 R2 = 117.500 R3 = 122.500 R4 = 132.500 RK2 =  25.000 RK3 =   25.000
 Rcurr:  121.464  Rcurr-(R2+R3)/2:    1.464  MIN(Rcurr-R2,Rcurr-R3):    0.000
******
 C111(25337)-C110(25335)-C19 (25333)-C18 (25330)    NSTEP1=     0 NSTEP2=     0
R1 = -10.000 R2 =   0.000 R3 =   0.000 R4 =  10.000 RK2 =  25.000 RK3 =   25.000
 Rcurr:    4.878  Rcurr-(R2+R3)/2:    4.878  MIN(Rcurr-R2,Rcurr-R3):    4.878
******
 C1  (25411)-C3  (25416)-C2  (25414)-O21 (25443)    NSTEP1=     0 NSTEP2=     0
R1 = 107.500 R2 = 117.500 R3 = 122.500 R4 = 132.500 RK2 =  25.000 RK3 =   25.000
 Rcurr:  125.010  Rcurr-(R2+R3)/2:    5.010  MIN(Rcurr-R2,Rcurr-R3):    2.510
******
 C111(25471)-C110(25469)-C19 (25467)-C18 (25464)    NSTEP1=     0 NSTEP2=     0
R1 = -10.000 R2 =   0.000 R3 =   0.000 R4 =  10.000 RK2 =  25.000 RK3 =   25.000
 Rcurr:    1.406  Rcurr-(R2+R3)/2:    1.406  MIN(Rcurr-R2,Rcurr-R3):    1.406
******
 C1  (25545)-C3  (25550)-C2  (25548)-O21 (25577)    NSTEP1=     0 NSTEP2=     0
R1 = 107.500 R2 = 117.500 R3 = 122.500 R4 = 132.500 RK2 =  25.000 RK3 =   25.000
 Rcurr:  121.321  Rcurr-(R2+R3)/2:    1.321  MIN(Rcurr-R2,Rcurr-R3):    0.000
******
 C111(25605)-C110(25603)-C19 (25601)-C18 (25598)    NSTEP1=     0 NSTEP2=     0
R1 = -10.000 R2 =   0.000 R3 =   0.000 R4 =  10.000 RK2 =  25.000 RK3 =   25.000
 Rcurr:    4.622  Rcurr-(R2+R3)/2:    4.622  MIN(Rcurr-R2,Rcurr-R3):    4.622
******
 C1  (25679)-C3  (25684)-C2  (25682)-O21 (25711)    NSTEP1=     0 NSTEP2=     0
R1 = 107.500 R2 = 117.500 R3 = 122.500 R4 = 132.500 RK2 =  25.000 RK3 =   25.000
 Rcurr:  125.633  Rcurr-(R2+R3)/2:    5.633  MIN(Rcurr-R2,Rcurr-R3):    3.133
******
 C111(25739)-C110(25737)-C19 (25735)-C18 (25732)    NSTEP1=     0 NSTEP2=     0
R1 = -10.000 R2 =   0.000 R3 =   0.000 R4 =  10.000 RK2 =  25.000 RK3 =   25.000
 Rcurr:    0.274  Rcurr-(R2+R3)/2:    0.274  MIN(Rcurr-R2,Rcurr-R3):    0.274
******
 C1  (25813)-C3  (25818)-C2  (25816)-O21 (25845)    NSTEP1=     0 NSTEP2=     0
R1 = 107.500 R2 = 117.500 R3 = 122.500 R4 = 132.500 RK2 =  25.000 RK3 =   25.000
 Rcurr:  112.998  Rcurr-(R2+R3)/2:    7.002  MIN(Rcurr-R2,Rcurr-R3):    4.502
******
 C111(25873)-C110(25871)-C19 (25869)-C18 (25866)    NSTEP1=     0 NSTEP2=     0
R1 = -10.000 R2 =   0.000 R3 =   0.000 R4 =  10.000 RK2 =  25.000 RK3 =   25.000
 Rcurr:   11.118  Rcurr-(R2+R3)/2:   11.118  MIN(Rcurr-R2,Rcurr-R3):   11.118
******
 C1  (25947)-C3  (25952)-C2  (25950)-O21 (25979)    NSTEP1=     0 NSTEP2=     0
R1 = 107.500 R2 = 117.500 R3 = 122.500 R4 = 132.500 RK2 =  25.000 RK3 =   25.000
 Rcurr:  115.931  Rcurr-(R2+R3)/2:    4.069  MIN(Rcurr-R2,Rcurr-R3):    1.569
******
 C111(26007)-C110(26005)-C19 (26003)-C18 (26000)    NSTEP1=     0 NSTEP2=     0
R1 = -10.000 R2 =   0.000 R3 =   0.000 R4 =  10.000 RK2 =  25.000 RK3 =   25.000
 Rcurr:    4.025  Rcurr-(R2+R3)/2:    4.025  MIN(Rcurr-R2,Rcurr-R3):    4.025
******
 C1  (26081)-C3  (26086)-C2  (26084)-O21 (26113)    NSTEP1=     0 NSTEP2=     0
R1 = 107.500 R2 = 117.500 R3 = 122.500 R4 = 132.500 RK2 =  25.000 RK3 =   25.000
 Rcurr:  118.010  Rcurr-(R2+R3)/2:    1.990  MIN(Rcurr-R2,Rcurr-R3):    0.000
******
 C111(26141)-C110(26139)-C19 (26137)-C18 (26134)    NSTEP1=     0 NSTEP2=     0
R1 = -10.000 R2 =   0.000 R3 =   0.000 R4 =  10.000 RK2 =  25.000 RK3 =   25.000
 Rcurr:    2.524  Rcurr-(R2+R3)/2:    2.524  MIN(Rcurr-R2,Rcurr-R3):    2.524
******
 C1  (26215)-C3  (26220)-C2  (26218)-O21 (26247)    NSTEP1=     0 NSTEP2=     0
R1 = 107.500 R2 = 117.500 R3 = 122.500 R4 = 132.500 RK2 =  25.000 RK3 =   25.000
 Rcurr:  121.259  Rcurr-(R2+R3)/2:    1.259  MIN(Rcurr-R2,Rcurr-R3):    0.000
******
 C111(26275)-C110(26273)-C19 (26271)-C18 (26268)    NSTEP1=     0 NSTEP2=     0
R1 = -10.000 R2 =   0.000 R3 =   0.000 R4 =  10.000 RK2 =  25.000 RK3 =   25.000
 Rcurr:    3.701  Rcurr-(R2+R3)/2:    3.701  MIN(Rcurr-R2,Rcurr-R3):    3.701
******
 C1  (26349)-C3  (26354)-C2  (26352)-O21 (26381)    NSTEP1=     0 NSTEP2=     0
R1 = 107.500 R2 = 117.500 R3 = 122.500 R4 = 132.500 RK2 =  25.000 RK3 =   25.000
 Rcurr:  123.536  Rcurr-(R2+R3)/2:    3.536  MIN(Rcurr-R2,Rcurr-R3):    1.036
******
 C111(26409)-C110(26407)-C19 (26405)-C18 (26402)    NSTEP1=     0 NSTEP2=     0
R1 = -10.000 R2 =   0.000 R3 =   0.000 R4 =  10.000 RK2 =  25.000 RK3 =   25.000
 Rcurr:    4.770  Rcurr-(R2+R3)/2:    4.770  MIN(Rcurr-R2,Rcurr-R3):    4.770
******
 C1  (26483)-C3  (26488)-C2  (26486)-O21 (26515)    NSTEP1=     0 NSTEP2=     0
R1 = 107.500 R2 = 117.500 R3 = 122.500 R4 = 132.500 RK2 =  25.000 RK3 =   25.000
 Rcurr:  120.165  Rcurr-(R2+R3)/2:    0.165  MIN(Rcurr-R2,Rcurr-R3):    0.000
******
 C111(26543)-C110(26541)-C19 (26539)-C18 (26536)    NSTEP1=     0 NSTEP2=     0
R1 = -10.000 R2 =   0.000 R3 =   0.000 R4 =  10.000 RK2 =  25.000 RK3 =   25.000
 Rcurr:    2.045  Rcurr-(R2+R3)/2:    2.045  MIN(Rcurr-R2,Rcurr-R3):    2.045
******
 C1  (26617)-C3  (26622)-C2  (26620)-O21 (26649)    NSTEP1=     0 NSTEP2=     0
R1 = 107.500 R2 = 117.500 R3 = 122.500 R4 = 132.500 RK2 =  25.000 RK3 =   25.000
 Rcurr:  120.018  Rcurr-(R2+R3)/2:    0.018  MIN(Rcurr-R2,Rcurr-R3):    0.000
******
 C111(26677)-C110(26675)-C19 (26673)-C18 (26670)    NSTEP1=     0 NSTEP2=     0
R1 = -10.000 R2 =   0.000 R3 =   0.000 R4 =  10.000 RK2 =  25.000 RK3 =   25.000
 Rcurr:    3.938  Rcurr-(R2+R3)/2:    3.938  MIN(Rcurr-R2,Rcurr-R3):    3.938
******
 C1  (26751)-C3  (26756)-C2  (26754)-O21 (26783)    NSTEP1=     0 NSTEP2=     0
R1 = 107.500 R2 = 117.500 R3 = 122.500 R4 = 132.500 RK2 =  25.000 RK3 =   25.000
 Rcurr:  115.544  Rcurr-(R2+R3)/2:    4.456  MIN(Rcurr-R2,Rcurr-R3):    1.956
******
 C111(26811)-C110(26809)-C19 (26807)-C18 (26804)    NSTEP1=     0 NSTEP2=     0
R1 = -10.000 R2 =   0.000 R3 =   0.000 R4 =  10.000 RK2 =  25.000 RK3 =   25.000
 Rcurr:    6.071  Rcurr-(R2+R3)/2:    6.071  MIN(Rcurr-R2,Rcurr-R3):    6.071
******
 C1  (26885)-C3  (26890)-C2  (26888)-O21 (26917)    NSTEP1=     0 NSTEP2=     0
R1 = 107.500 R2 = 117.500 R3 = 122.500 R4 = 132.500 RK2 =  25.000 RK3 =   25.000
 Rcurr:  119.258  Rcurr-(R2+R3)/2:    0.742  MIN(Rcurr-R2,Rcurr-R3):    0.000
******
 C111(26945)-C110(26943)-C19 (26941)-C18 (26938)    NSTEP1=     0 NSTEP2=     0
R1 = -10.000 R2 =   0.000 R3 =   0.000 R4 =  10.000 RK2 =  25.000 RK3 =   25.000
 Rcurr:   -3.543  Rcurr-(R2+R3)/2:    3.543  MIN(Rcurr-R2,Rcurr-R3):    3.543
******
 C1  (27019)-C3  (27024)-C2  (27022)-O21 (27051)    NSTEP1=     0 NSTEP2=     0
R1 = 107.500 R2 = 117.500 R3 = 122.500 R4 = 132.500 RK2 =  25.000 RK3 =   25.000
 Rcurr:  123.173  Rcurr-(R2+R3)/2:    3.173  MIN(Rcurr-R2,Rcurr-R3):    0.673
******
 C111(27079)-C110(27077)-C19 (27075)-C18 (27072)    NSTEP1=     0 NSTEP2=     0
R1 = -10.000 R2 =   0.000 R3 =   0.000 R4 =  10.000 RK2 =  25.000 RK3 =   25.000
 Rcurr:   -5.516  Rcurr-(R2+R3)/2:    5.516  MIN(Rcurr-R2,Rcurr-R3):    5.516
******
 C1  (27153)-C3  (27158)-C2  (27156)-O21 (27185)    NSTEP1=     0 NSTEP2=     0
R1 = 107.500 R2 = 117.500 R3 = 122.500 R4 = 132.500 RK2 =  25.000 RK3 =   25.000
 Rcurr:  122.360  Rcurr-(R2+R3)/2:    2.360  MIN(Rcurr-R2,Rcurr-R3):    0.000
******
 C111(27213)-C110(27211)-C19 (27209)-C18 (27206)    NSTEP1=     0 NSTEP2=     0
R1 = -10.000 R2 =   0.000 R3 =   0.000 R4 =  10.000 RK2 =  25.000 RK3 =   25.000
 Rcurr:   -1.575  Rcurr-(R2+R3)/2:    1.575  MIN(Rcurr-R2,Rcurr-R3):    1.575
******
 C1  (27287)-C3  (27292)-C2  (27290)-O21 (27319)    NSTEP1=     0 NSTEP2=     0
R1 = 107.500 R2 = 117.500 R3 = 122.500 R4 = 132.500 RK2 =  25.000 RK3 =   25.000
 Rcurr:  116.360  Rcurr-(R2+R3)/2:    3.640  MIN(Rcurr-R2,Rcurr-R3):    1.140
******
 C111(27347)-C110(27345)-C19 (27343)-C18 (27340)    NSTEP1=     0 NSTEP2=     0
R1 = -10.000 R2 =   0.000 R3 =   0.000 R4 =  10.000 RK2 =  25.000 RK3 =   25.000
 Rcurr:   -0.724  Rcurr-(R2+R3)/2:    0.724  MIN(Rcurr-R2,Rcurr-R3):    0.724
******
 C1  (27421)-C3  (27426)-C2  (27424)-O21 (27453)    NSTEP1=     0 NSTEP2=     0
R1 = 107.500 R2 = 117.500 R3 = 122.500 R4 = 132.500 RK2 =  25.000 RK3 =   25.000
 Rcurr:  118.957  Rcurr-(R2+R3)/2:    1.043  MIN(Rcurr-R2,Rcurr-R3):    0.000
******
 C111(27481)-C110(27479)-C19 (27477)-C18 (27474)    NSTEP1=     0 NSTEP2=     0
R1 = -10.000 R2 =   0.000 R3 =   0.000 R4 =  10.000 RK2 =  25.000 RK3 =   25.000
 Rcurr:    5.230  Rcurr-(R2+R3)/2:    5.230  MIN(Rcurr-R2,Rcurr-R3):    5.230
******
 C1  (27555)-C3  (27560)-C2  (27558)-O21 (27587)    NSTEP1=     0 NSTEP2=     0
R1 = 107.500 R2 = 117.500 R3 = 122.500 R4 = 132.500 RK2 =  25.000 RK3 =   25.000
 Rcurr:  120.169  Rcurr-(R2+R3)/2:    0.169  MIN(Rcurr-R2,Rcurr-R3):    0.000
******
 C111(27615)-C110(27613)-C19 (27611)-C18 (27608)    NSTEP1=     0 NSTEP2=     0
R1 = -10.000 R2 =   0.000 R3 =   0.000 R4 =  10.000 RK2 =  25.000 RK3 =   25.000
 Rcurr:   -0.180  Rcurr-(R2+R3)/2:    0.180  MIN(Rcurr-R2,Rcurr-R3):    0.180
******
 C1  (27689)-C3  (27694)-C2  (27692)-O21 (27721)    NSTEP1=     0 NSTEP2=     0
R1 = 107.500 R2 = 117.500 R3 = 122.500 R4 = 132.500 RK2 =  25.000 RK3 =   25.000
 Rcurr:  125.238  Rcurr-(R2+R3)/2:    5.238  MIN(Rcurr-R2,Rcurr-R3):    2.738
******
 C111(27749)-C110(27747)-C19 (27745)-C18 (27742)    NSTEP1=     0 NSTEP2=     0
R1 = -10.000 R2 =   0.000 R3 =   0.000 R4 =  10.000 RK2 =  25.000 RK3 =   25.000
 Rcurr:    1.728  Rcurr-(R2+R3)/2:    1.728  MIN(Rcurr-R2,Rcurr-R3):    1.728
******
 C1  (27823)-C3  (27828)-C2  (27826)-O21 (27855)    NSTEP1=     0 NSTEP2=     0
R1 = 107.500 R2 = 117.500 R3 = 122.500 R4 = 132.500 RK2 =  25.000 RK3 =   25.000
 Rcurr:  119.559  Rcurr-(R2+R3)/2:    0.441  MIN(Rcurr-R2,Rcurr-R3):    0.000
******
 C111(27883)-C110(27881)-C19 (27879)-C18 (27876)    NSTEP1=     0 NSTEP2=     0
R1 = -10.000 R2 =   0.000 R3 =   0.000 R4 =  10.000 RK2 =  25.000 RK3 =   25.000
 Rcurr:    5.711  Rcurr-(R2+R3)/2:    5.711  MIN(Rcurr-R2,Rcurr-R3):    5.711
******
 C1  (27957)-C3  (27962)-C2  (27960)-O21 (27989)    NSTEP1=     0 NSTEP2=     0
R1 = 107.500 R2 = 117.500 R3 = 122.500 R4 = 132.500 RK2 =  25.000 RK3 =   25.000
 Rcurr:  121.037  Rcurr-(R2+R3)/2:    1.037  MIN(Rcurr-R2,Rcurr-R3):    0.000
******
 C111(28017)-C110(28015)-C19 (28013)-C18 (28010)    NSTEP1=     0 NSTEP2=     0
R1 = -10.000 R2 =   0.000 R3 =   0.000 R4 =  10.000 RK2 =  25.000 RK3 =   25.000
 Rcurr:   -0.994  Rcurr-(R2+R3)/2:    0.994  MIN(Rcurr-R2,Rcurr-R3):    0.994
******
 C1  (28091)-C3  (28096)-C2  (28094)-O21 (28123)    NSTEP1=     0 NSTEP2=     0
R1 = 107.500 R2 = 117.500 R3 = 122.500 R4 = 132.500 RK2 =  25.000 RK3 =   25.000
 Rcurr:  120.859  Rcurr-(R2+R3)/2:    0.859  MIN(Rcurr-R2,Rcurr-R3):    0.000
******
 C111(28151)-C110(28149)-C19 (28147)-C18 (28144)    NSTEP1=     0 NSTEP2=     0
R1 = -10.000 R2 =   0.000 R3 =   0.000 R4 =  10.000 RK2 =  25.000 RK3 =   25.000
 Rcurr:    3.133  Rcurr-(R2+R3)/2:    3.133  MIN(Rcurr-R2,Rcurr-R3):    3.133
******
 C1  (28225)-C3  (28230)-C2  (28228)-O21 (28257)    NSTEP1=     0 NSTEP2=     0
R1 = 107.500 R2 = 117.500 R3 = 122.500 R4 = 132.500 RK2 =  25.000 RK3 =   25.000
 Rcurr:  126.184  Rcurr-(R2+R3)/2:    6.184  MIN(Rcurr-R2,Rcurr-R3):    3.684
******
 C111(28285)-C110(28283)-C19 (28281)-C18 (28278)    NSTEP1=     0 NSTEP2=     0
R1 = -10.000 R2 =   0.000 R3 =   0.000 R4 =  10.000 RK2 =  25.000 RK3 =   25.000
 Rcurr:   -2.130  Rcurr-(R2+R3)/2:    2.130  MIN(Rcurr-R2,Rcurr-R3):    2.130
******
 C1  (28359)-C3  (28364)-C2  (28362)-O21 (28391)    NSTEP1=     0 NSTEP2=     0
R1 = 107.500 R2 = 117.500 R3 = 122.500 R4 = 132.500 RK2 =  25.000 RK3 =   25.000
 Rcurr:  123.476  Rcurr-(R2+R3)/2:    3.476  MIN(Rcurr-R2,Rcurr-R3):    0.976
******
 C111(28419)-C110(28417)-C19 (28415)-C18 (28412)    NSTEP1=     0 NSTEP2=     0
R1 = -10.000 R2 =   0.000 R3 =   0.000 R4 =  10.000 RK2 =  25.000 RK3 =   25.000
 Rcurr:   -2.129  Rcurr-(R2+R3)/2:    2.129  MIN(Rcurr-R2,Rcurr-R3):    2.129
******
 C1  (28493)-C3  (28498)-C2  (28496)-O21 (28525)    NSTEP1=     0 NSTEP2=     0
R1 = 107.500 R2 = 117.500 R3 = 122.500 R4 = 132.500 RK2 =  25.000 RK3 =   25.000
 Rcurr:  114.496  Rcurr-(R2+R3)/2:    5.504  MIN(Rcurr-R2,Rcurr-R3):    3.004
******
 C111(28553)-C110(28551)-C19 (28549)-C18 (28546)    NSTEP1=     0 NSTEP2=     0
R1 = -10.000 R2 =   0.000 R3 =   0.000 R4 =  10.000 RK2 =  25.000 RK3 =   25.000
 Rcurr:    1.928  Rcurr-(R2+R3)/2:    1.928  MIN(Rcurr-R2,Rcurr-R3):    1.928
******
 C1  (28627)-C3  (28632)-C2  (28630)-O21 (28659)    NSTEP1=     0 NSTEP2=     0
R1 = 107.500 R2 = 117.500 R3 = 122.500 R4 = 132.500 RK2 =  25.000 RK3 =   25.000
 Rcurr:  125.143  Rcurr-(R2+R3)/2:    5.143  MIN(Rcurr-R2,Rcurr-R3):    2.643
******
 C111(28687)-C110(28685)-C19 (28683)-C18 (28680)    NSTEP1=     0 NSTEP2=     0
R1 = -10.000 R2 =   0.000 R3 =   0.000 R4 =  10.000 RK2 =  25.000 RK3 =   25.000
 Rcurr:    1.694  Rcurr-(R2+R3)/2:    1.694  MIN(Rcurr-R2,Rcurr-R3):    1.694
******
 C1  (28761)-C3  (28766)-C2  (28764)-O21 (28793)    NSTEP1=     0 NSTEP2=     0
R1 = 107.500 R2 = 117.500 R3 = 122.500 R4 = 132.500 RK2 =  25.000 RK3 =   25.000
 Rcurr:  123.632  Rcurr-(R2+R3)/2:    3.632  MIN(Rcurr-R2,Rcurr-R3):    1.132
******
 C111(28821)-C110(28819)-C19 (28817)-C18 (28814)    NSTEP1=     0 NSTEP2=     0
R1 = -10.000 R2 =   0.000 R3 =   0.000 R4 =  10.000 RK2 =  25.000 RK3 =   25.000
 Rcurr:    5.391  Rcurr-(R2+R3)/2:    5.391  MIN(Rcurr-R2,Rcurr-R3):    5.391
******
 C1  (28895)-C3  (28900)-C2  (28898)-O21 (28927)    NSTEP1=     0 NSTEP2=     0
R1 = 107.500 R2 = 117.500 R3 = 122.500 R4 = 132.500 RK2 =  25.000 RK3 =   25.000
 Rcurr:  121.619  Rcurr-(R2+R3)/2:    1.619  MIN(Rcurr-R2,Rcurr-R3):    0.000
******
 C111(28955)-C110(28953)-C19 (28951)-C18 (28948)    NSTEP1=     0 NSTEP2=     0
R1 = -10.000 R2 =   0.000 R3 =   0.000 R4 =  10.000 RK2 =  25.000 RK3 =   25.000
 Rcurr:   -4.742  Rcurr-(R2+R3)/2:    4.742  MIN(Rcurr-R2,Rcurr-R3):    4.742
******
 C1  (29029)-C3  (29034)-C2  (29032)-O21 (29061)    NSTEP1=     0 NSTEP2=     0
R1 = 107.500 R2 = 117.500 R3 = 122.500 R4 = 132.500 RK2 =  25.000 RK3 =   25.000
 Rcurr:  114.158  Rcurr-(R2+R3)/2:    5.842  MIN(Rcurr-R2,Rcurr-R3):    3.342
******
 C111(29089)-C110(29087)-C19 (29085)-C18 (29082)    NSTEP1=     0 NSTEP2=     0
R1 = -10.000 R2 =   0.000 R3 =   0.000 R4 =  10.000 RK2 =  25.000 RK3 =   25.000
 Rcurr:    4.169  Rcurr-(R2+R3)/2:    4.169  MIN(Rcurr-R2,Rcurr-R3):    4.169
******
 C1  (29163)-C3  (29168)-C2  (29166)-O21 (29195)    NSTEP1=     0 NSTEP2=     0
R1 = 107.500 R2 = 117.500 R3 = 122.500 R4 = 132.500 RK2 =  25.000 RK3 =   25.000
 Rcurr:  122.063  Rcurr-(R2+R3)/2:    2.063  MIN(Rcurr-R2,Rcurr-R3):    0.000
******
 C111(29223)-C110(29221)-C19 (29219)-C18 (29216)    NSTEP1=     0 NSTEP2=     0
R1 = -10.000 R2 =   0.000 R3 =   0.000 R4 =  10.000 RK2 =  25.000 RK3 =   25.000
 Rcurr:   -3.786  Rcurr-(R2+R3)/2:    3.786  MIN(Rcurr-R2,Rcurr-R3):    3.786
******
 C1  (29297)-C3  (29302)-C2  (29300)-O21 (29329)    NSTEP1=     0 NSTEP2=     0
R1 = 107.500 R2 = 117.500 R3 = 122.500 R4 = 132.500 RK2 =  25.000 RK3 =   25.000
 Rcurr:  122.130  Rcurr-(R2+R3)/2:    2.130  MIN(Rcurr-R2,Rcurr-R3):    0.000
******
 C111(29357)-C110(29355)-C19 (29353)-C18 (29350)    NSTEP1=     0 NSTEP2=     0
R1 = -10.000 R2 =   0.000 R3 =   0.000 R4 =  10.000 RK2 =  25.000 RK3 =   25.000
 Rcurr:   -4.340  Rcurr-(R2+R3)/2:    4.340  MIN(Rcurr-R2,Rcurr-R3):    4.340
******
 C1  (29431)-C3  (29436)-C2  (29434)-O21 (29463)    NSTEP1=     0 NSTEP2=     0
R1 = 107.500 R2 = 117.500 R3 = 122.500 R4 = 132.500 RK2 =  25.000 RK3 =   25.000
 Rcurr:  119.744  Rcurr-(R2+R3)/2:    0.256  MIN(Rcurr-R2,Rcurr-R3):    0.000
******
 C111(29491)-C110(29489)-C19 (29487)-C18 (29484)    NSTEP1=     0 NSTEP2=     0
R1 = -10.000 R2 =   0.000 R3 =   0.000 R4 =  10.000 RK2 =  25.000 RK3 =   25.000
 Rcurr:   -6.440  Rcurr-(R2+R3)/2:    6.440  MIN(Rcurr-R2,Rcurr-R3):    6.440
******
 C1  (29565)-C3  (29570)-C2  (29568)-O21 (29597)    NSTEP1=     0 NSTEP2=     0
R1 = 107.500 R2 = 117.500 R3 = 122.500 R4 = 132.500 RK2 =  25.000 RK3 =   25.000
 Rcurr:  122.597  Rcurr-(R2+R3)/2:    2.597  MIN(Rcurr-R2,Rcurr-R3):    0.097
******
 C111(29625)-C110(29623)-C19 (29621)-C18 (29618)    NSTEP1=     0 NSTEP2=     0
R1 = -10.000 R2 =   0.000 R3 =   0.000 R4 =  10.000 RK2 =  25.000 RK3 =   25.000
 Rcurr:   -2.748  Rcurr-(R2+R3)/2:    2.748  MIN(Rcurr-R2,Rcurr-R3):    2.748
******
 C1  (29699)-C3  (29704)-C2  (29702)-O21 (29731)    NSTEP1=     0 NSTEP2=     0
R1 = 107.500 R2 = 117.500 R3 = 122.500 R4 = 132.500 RK2 =  25.000 RK3 =   25.000
 Rcurr:  116.705  Rcurr-(R2+R3)/2:    3.295  MIN(Rcurr-R2,Rcurr-R3):    0.795
******
 C111(29759)-C110(29757)-C19 (29755)-C18 (29752)    NSTEP1=     0 NSTEP2=     0
R1 = -10.000 R2 =   0.000 R3 =   0.000 R4 =  10.000 RK2 =  25.000 RK3 =   25.000
 Rcurr:   -6.778  Rcurr-(R2+R3)/2:    6.778  MIN(Rcurr-R2,Rcurr-R3):    6.778
******
 C1  (29833)-C3  (29838)-C2  (29836)-O21 (29865)    NSTEP1=     0 NSTEP2=     0
R1 = 107.500 R2 = 117.500 R3 = 122.500 R4 = 132.500 RK2 =  25.000 RK3 =   25.000
 Rcurr:  120.506  Rcurr-(R2+R3)/2:    0.506  MIN(Rcurr-R2,Rcurr-R3):    0.000
******
 C111(29893)-C110(29891)-C19 (29889)-C18 (29886)    NSTEP1=     0 NSTEP2=     0
R1 = -10.000 R2 =   0.000 R3 =   0.000 R4 =  10.000 RK2 =  25.000 RK3 =   25.000
 Rcurr:   -1.858  Rcurr-(R2+R3)/2:    1.858  MIN(Rcurr-R2,Rcurr-R3):    1.858
******
 C1  (29967)-C3  (29972)-C2  (29970)-O21 (29999)    NSTEP1=     0 NSTEP2=     0
R1 = 107.500 R2 = 117.500 R3 = 122.500 R4 = 132.500 RK2 =  25.000 RK3 =   25.000
 Rcurr:  123.040  Rcurr-(R2+R3)/2:    3.040  MIN(Rcurr-R2,Rcurr-R3):    0.540
******
 C111(30027)-C110(30025)-C19 (30023)-C18 (30020)    NSTEP1=     0 NSTEP2=     0
R1 = -10.000 R2 =   0.000 R3 =   0.000 R4 =  10.000 RK2 =  25.000 RK3 =   25.000
 Rcurr:    6.288  Rcurr-(R2+R3)/2:    6.288  MIN(Rcurr-R2,Rcurr-R3):    6.288
******
 C1  (30101)-C3  (30106)-C2  (30104)-O21 (30133)    NSTEP1=     0 NSTEP2=     0
R1 = 107.500 R2 = 117.500 R3 = 122.500 R4 = 132.500 RK2 =  25.000 RK3 =   25.000
 Rcurr:  119.275  Rcurr-(R2+R3)/2:    0.725  MIN(Rcurr-R2,Rcurr-R3):    0.000
******
 C111(30161)-C110(30159)-C19 (30157)-C18 (30154)    NSTEP1=     0 NSTEP2=     0
R1 = -10.000 R2 =   0.000 R3 =   0.000 R4 =  10.000 RK2 =  25.000 RK3 =   25.000
 Rcurr:   -8.015  Rcurr-(R2+R3)/2:    8.015  MIN(Rcurr-R2,Rcurr-R3):    8.015
******
 C1  (30235)-C3  (30240)-C2  (30238)-O21 (30267)    NSTEP1=     0 NSTEP2=     0
R1 = 107.500 R2 = 117.500 R3 = 122.500 R4 = 132.500 RK2 =  25.000 RK3 =   25.000
 Rcurr:  119.066  Rcurr-(R2+R3)/2:    0.934  MIN(Rcurr-R2,Rcurr-R3):    0.000
******
 C111(30295)-C110(30293)-C19 (30291)-C18 (30288)    NSTEP1=     0 NSTEP2=     0
R1 = -10.000 R2 =   0.000 R3 =   0.000 R4 =  10.000 RK2 =  25.000 RK3 =   25.000
 Rcurr:   -1.029  Rcurr-(R2+R3)/2:    1.029  MIN(Rcurr-R2,Rcurr-R3):    1.029
******
 C1  (30369)-C3  (30374)-C2  (30372)-O21 (30401)    NSTEP1=     0 NSTEP2=     0
R1 = 107.500 R2 = 117.500 R3 = 122.500 R4 = 132.500 RK2 =  25.000 RK3 =   25.000
 Rcurr:  116.793  Rcurr-(R2+R3)/2:    3.207  MIN(Rcurr-R2,Rcurr-R3):    0.707
******
 C111(30429)-C110(30427)-C19 (30425)-C18 (30422)    NSTEP1=     0 NSTEP2=     0
R1 = -10.000 R2 =   0.000 R3 =   0.000 R4 =  10.000 RK2 =  25.000 RK3 =   25.000
 Rcurr:   -1.004  Rcurr-(R2+R3)/2:    1.004  MIN(Rcurr-R2,Rcurr-R3):    1.004
******
 C1  (30503)-C3  (30508)-C2  (30506)-O21 (30535)    NSTEP1=     0 NSTEP2=     0
R1 = 107.500 R2 = 117.500 R3 = 122.500 R4 = 132.500 RK2 =  25.000 RK3 =   25.000
 Rcurr:  119.837  Rcurr-(R2+R3)/2:    0.163  MIN(Rcurr-R2,Rcurr-R3):    0.000
******
 C111(30563)-C110(30561)-C19 (30559)-C18 (30556)    NSTEP1=     0 NSTEP2=     0
R1 = -10.000 R2 =   0.000 R3 =   0.000 R4 =  10.000 RK2 =  25.000 RK3 =   25.000
 Rcurr:    0.233  Rcurr-(R2+R3)/2:    0.233  MIN(Rcurr-R2,Rcurr-R3):    0.233
******
 C1  (30637)-C3  (30642)-C2  (30640)-O21 (30669)    NSTEP1=     0 NSTEP2=     0
R1 = 107.500 R2 = 117.500 R3 = 122.500 R4 = 132.500 RK2 =  25.000 RK3 =   25.000
 Rcurr:  110.634  Rcurr-(R2+R3)/2:    9.366  MIN(Rcurr-R2,Rcurr-R3):    6.866
******
 C111(30697)-C110(30695)-C19 (30693)-C18 (30690)    NSTEP1=     0 NSTEP2=     0
R1 = -10.000 R2 =   0.000 R3 =   0.000 R4 =  10.000 RK2 =  25.000 RK3 =   25.000
 Rcurr:    8.426  Rcurr-(R2+R3)/2:    8.426  MIN(Rcurr-R2,Rcurr-R3):    8.426
******
 C1  (30771)-C3  (30776)-C2  (30774)-O21 (30803)    NSTEP1=     0 NSTEP2=     0
R1 = 107.500 R2 = 117.500 R3 = 122.500 R4 = 132.500 RK2 =  25.000 RK3 =   25.000
 Rcurr:  121.616  Rcurr-(R2+R3)/2:    1.616  MIN(Rcurr-R2,Rcurr-R3):    0.000
******
 C111(30831)-C110(30829)-C19 (30827)-C18 (30824)    NSTEP1=     0 NSTEP2=     0
R1 = -10.000 R2 =   0.000 R3 =   0.000 R4 =  10.000 RK2 =  25.000 RK3 =   25.000
 Rcurr:   -0.599  Rcurr-(R2+R3)/2:    0.599  MIN(Rcurr-R2,Rcurr-R3):    0.599
******
 C1  (30905)-C3  (30910)-C2  (30908)-O21 (30937)    NSTEP1=     0 NSTEP2=     0
R1 = 107.500 R2 = 117.500 R3 = 122.500 R4 = 132.500 RK2 =  25.000 RK3 =   25.000
 Rcurr:  125.103  Rcurr-(R2+R3)/2:    5.103  MIN(Rcurr-R2,Rcurr-R3):    2.603
******
 C111(30965)-C110(30963)-C19 (30961)-C18 (30958)    NSTEP1=     0 NSTEP2=     0
R1 = -10.000 R2 =   0.000 R3 =   0.000 R4 =  10.000 RK2 =  25.000 RK3 =   25.000
 Rcurr:   -0.440  Rcurr-(R2+R3)/2:    0.440  MIN(Rcurr-R2,Rcurr-R3):    0.440
******
 C1  (31039)-C3  (31044)-C2  (31042)-O21 (31071)    NSTEP1=     0 NSTEP2=     0
R1 = 107.500 R2 = 117.500 R3 = 122.500 R4 = 132.500 RK2 =  25.000 RK3 =   25.000
 Rcurr:  125.130  Rcurr-(R2+R3)/2:    5.130  MIN(Rcurr-R2,Rcurr-R3):    2.630
******
 C111(31099)-C110(31097)-C19 (31095)-C18 (31092)    NSTEP1=     0 NSTEP2=     0
R1 = -10.000 R2 =   0.000 R3 =   0.000 R4 =  10.000 RK2 =  25.000 RK3 =   25.000
 Rcurr:    5.174  Rcurr-(R2+R3)/2:    5.174  MIN(Rcurr-R2,Rcurr-R3):    5.174
******
 C1  (31173)-C3  (31178)-C2  (31176)-O21 (31205)    NSTEP1=     0 NSTEP2=     0
R1 = 107.500 R2 = 117.500 R3 = 122.500 R4 = 132.500 RK2 =  25.000 RK3 =   25.000
 Rcurr:  115.974  Rcurr-(R2+R3)/2:    4.026  MIN(Rcurr-R2,Rcurr-R3):    1.526
******
 C111(31233)-C110(31231)-C19 (31229)-C18 (31226)    NSTEP1=     0 NSTEP2=     0
R1 = -10.000 R2 =   0.000 R3 =   0.000 R4 =  10.000 RK2 =  25.000 RK3 =   25.000
 Rcurr:   -0.646  Rcurr-(R2+R3)/2:    0.646  MIN(Rcurr-R2,Rcurr-R3):    0.646
******
 C1  (31307)-C3  (31312)-C2  (31310)-O21 (31339)    NSTEP1=     0 NSTEP2=     0
R1 = 107.500 R2 = 117.500 R3 = 122.500 R4 = 132.500 RK2 =  25.000 RK3 =   25.000
 Rcurr:  119.060  Rcurr-(R2+R3)/2:    0.940  MIN(Rcurr-R2,Rcurr-R3):    0.000
******
 C111(31367)-C110(31365)-C19 (31363)-C18 (31360)    NSTEP1=     0 NSTEP2=     0
R1 = -10.000 R2 =   0.000 R3 =   0.000 R4 =  10.000 RK2 =  25.000 RK3 =   25.000
 Rcurr:    6.569  Rcurr-(R2+R3)/2:    6.569  MIN(Rcurr-R2,Rcurr-R3):    6.569
******
 C1  (31441)-C3  (31446)-C2  (31444)-O21 (31473)    NSTEP1=     0 NSTEP2=     0
R1 = 107.500 R2 = 117.500 R3 = 122.500 R4 = 132.500 RK2 =  25.000 RK3 =   25.000
 Rcurr:  124.440  Rcurr-(R2+R3)/2:    4.440  MIN(Rcurr-R2,Rcurr-R3):    1.940
******
 C111(31501)-C110(31499)-C19 (31497)-C18 (31494)    NSTEP1=     0 NSTEP2=     0
R1 = -10.000 R2 =   0.000 R3 =   0.000 R4 =  10.000 RK2 =  25.000 RK3 =   25.000
 Rcurr:    0.435  Rcurr-(R2+R3)/2:    0.435  MIN(Rcurr-R2,Rcurr-R3):    0.435
******
 C1  (31575)-C3  (31580)-C2  (31578)-O21 (31607)    NSTEP1=     0 NSTEP2=     0
R1 = 107.500 R2 = 117.500 R3 = 122.500 R4 = 132.500 RK2 =  25.000 RK3 =   25.000
 Rcurr:  117.418  Rcurr-(R2+R3)/2:    2.582  MIN(Rcurr-R2,Rcurr-R3):    0.082
******
 C111(31635)-C110(31633)-C19 (31631)-C18 (31628)    NSTEP1=     0 NSTEP2=     0
R1 = -10.000 R2 =   0.000 R3 =   0.000 R4 =  10.000 RK2 =  25.000 RK3 =   25.000
 Rcurr:   -5.481  Rcurr-(R2+R3)/2:    5.481  MIN(Rcurr-R2,Rcurr-R3):    5.481
******
 C1  (31709)-C3  (31714)-C2  (31712)-O21 (31741)    NSTEP1=     0 NSTEP2=     0
R1 = 107.500 R2 = 117.500 R3 = 122.500 R4 = 132.500 RK2 =  25.000 RK3 =   25.000
 Rcurr:  125.154  Rcurr-(R2+R3)/2:    5.154  MIN(Rcurr-R2,Rcurr-R3):    2.654
******
 C111(31769)-C110(31767)-C19 (31765)-C18 (31762)    NSTEP1=     0 NSTEP2=     0
R1 = -10.000 R2 =   0.000 R3 =   0.000 R4 =  10.000 RK2 =  25.000 RK3 =   25.000
 Rcurr:   -7.026  Rcurr-(R2+R3)/2:    7.026  MIN(Rcurr-R2,Rcurr-R3):    7.026
******
 C1  (31843)-C3  (31848)-C2  (31846)-O21 (31875)    NSTEP1=     0 NSTEP2=     0
R1 = 107.500 R2 = 117.500 R3 = 122.500 R4 = 132.500 RK2 =  25.000 RK3 =   25.000
 Rcurr:  116.766  Rcurr-(R2+R3)/2:    3.234  MIN(Rcurr-R2,Rcurr-R3):    0.734
******
 C111(31903)-C110(31901)-C19 (31899)-C18 (31896)    NSTEP1=     0 NSTEP2=     0
R1 = -10.000 R2 =   0.000 R3 =   0.000 R4 =  10.000 RK2 =  25.000 RK3 =   25.000
 Rcurr:   -3.080  Rcurr-(R2+R3)/2:    3.080  MIN(Rcurr-R2,Rcurr-R3):    3.080
******
 C1  (31977)-C3  (31982)-C2  (31980)-O21 (32009)    NSTEP1=     0 NSTEP2=     0
R1 = 107.500 R2 = 117.500 R3 = 122.500 R4 = 132.500 RK2 =  25.000 RK3 =   25.000
 Rcurr:  123.730  Rcurr-(R2+R3)/2:    3.730  MIN(Rcurr-R2,Rcurr-R3):    1.230
******
 C111(32037)-C110(32035)-C19 (32033)-C18 (32030)    NSTEP1=     0 NSTEP2=     0
R1 = -10.000 R2 =   0.000 R3 =   0.000 R4 =  10.000 RK2 =  25.000 RK3 =   25.000
 Rcurr:    1.749  Rcurr-(R2+R3)/2:    1.749  MIN(Rcurr-R2,Rcurr-R3):    1.749
******
 C1  (32111)-C3  (32116)-C2  (32114)-O21 (32143)    NSTEP1=     0 NSTEP2=     0
R1 = 107.500 R2 = 117.500 R3 = 122.500 R4 = 132.500 RK2 =  25.000 RK3 =   25.000
 Rcurr:  118.388  Rcurr-(R2+R3)/2:    1.612  MIN(Rcurr-R2,Rcurr-R3):    0.000
******
 C111(32171)-C110(32169)-C19 (32167)-C18 (32164)    NSTEP1=     0 NSTEP2=     0
R1 = -10.000 R2 =   0.000 R3 =   0.000 R4 =  10.000 RK2 =  25.000 RK3 =   25.000
 Rcurr:    0.227  Rcurr-(R2+R3)/2:    0.227  MIN(Rcurr-R2,Rcurr-R3):    0.227
******
 C1  (32245)-C3  (32250)-C2  (32248)-O21 (32277)    NSTEP1=     0 NSTEP2=     0
R1 = 107.500 R2 = 117.500 R3 = 122.500 R4 = 132.500 RK2 =  25.000 RK3 =   25.000
 Rcurr:  121.320  Rcurr-(R2+R3)/2:    1.320  MIN(Rcurr-R2,Rcurr-R3):    0.000
******
 C111(32305)-C110(32303)-C19 (32301)-C18 (32298)    NSTEP1=     0 NSTEP2=     0
R1 = -10.000 R2 =   0.000 R3 =   0.000 R4 =  10.000 RK2 =  25.000 RK3 =   25.000
 Rcurr:    6.056  Rcurr-(R2+R3)/2:    6.056  MIN(Rcurr-R2,Rcurr-R3):    6.056
******
 C1  (32379)-C3  (32384)-C2  (32382)-O21 (32411)    NSTEP1=     0 NSTEP2=     0
R1 = 107.500 R2 = 117.500 R3 = 122.500 R4 = 132.500 RK2 =  25.000 RK3 =   25.000
 Rcurr:  129.683  Rcurr-(R2+R3)/2:    9.683  MIN(Rcurr-R2,Rcurr-R3):    7.183
******
 C111(32439)-C110(32437)-C19 (32435)-C18 (32432)    NSTEP1=     0 NSTEP2=     0
R1 = -10.000 R2 =   0.000 R3 =   0.000 R4 =  10.000 RK2 =  25.000 RK3 =   25.000
 Rcurr:    3.227  Rcurr-(R2+R3)/2:    3.227  MIN(Rcurr-R2,Rcurr-R3):    3.227
******
 C1  (32513)-C3  (32518)-C2  (32516)-O21 (32545)    NSTEP1=     0 NSTEP2=     0
R1 = 107.500 R2 = 117.500 R3 = 122.500 R4 = 132.500 RK2 =  25.000 RK3 =   25.000
 Rcurr:  113.514  Rcurr-(R2+R3)/2:    6.486  MIN(Rcurr-R2,Rcurr-R3):    3.986
******
 C111(32573)-C110(32571)-C19 (32569)-C18 (32566)    NSTEP1=     0 NSTEP2=     0
R1 = -10.000 R2 =   0.000 R3 =   0.000 R4 =  10.000 RK2 =  25.000 RK3 =   25.000
 Rcurr:    4.862  Rcurr-(R2+R3)/2:    4.862  MIN(Rcurr-R2,Rcurr-R3):    4.862
******
 C1  (32647)-C3  (32652)-C2  (32650)-O21 (32679)    NSTEP1=     0 NSTEP2=     0
R1 = 107.500 R2 = 117.500 R3 = 122.500 R4 = 132.500 RK2 =  25.000 RK3 =   25.000
 Rcurr:  119.056  Rcurr-(R2+R3)/2:    0.944  MIN(Rcurr-R2,Rcurr-R3):    0.000
******
 C111(32707)-C110(32705)-C19 (32703)-C18 (32700)    NSTEP1=     0 NSTEP2=     0
R1 = -10.000 R2 =   0.000 R3 =   0.000 R4 =  10.000 RK2 =  25.000 RK3 =   25.000
 Rcurr:   -3.362  Rcurr-(R2+R3)/2:    3.362  MIN(Rcurr-R2,Rcurr-R3):    3.362
******
 C1  (32781)-C3  (32786)-C2  (32784)-O21 (32813)    NSTEP1=     0 NSTEP2=     0
R1 = 107.500 R2 = 117.500 R3 = 122.500 R4 = 132.500 RK2 =  25.000 RK3 =   25.000
 Rcurr:  123.309  Rcurr-(R2+R3)/2:    3.309  MIN(Rcurr-R2,Rcurr-R3):    0.809
******
 C111(32841)-C110(32839)-C19 (32837)-C18 (32834)    NSTEP1=     0 NSTEP2=     0
R1 = -10.000 R2 =   0.000 R3 =   0.000 R4 =  10.000 RK2 =  25.000 RK3 =   25.000
 Rcurr:   -2.067  Rcurr-(R2+R3)/2:    2.067  MIN(Rcurr-R2,Rcurr-R3):    2.067
******
 C1  (32915)-C3  (32920)-C2  (32918)-O21 (32947)    NSTEP1=     0 NSTEP2=     0
R1 = 107.500 R2 = 117.500 R3 = 122.500 R4 = 132.500 RK2 =  25.000 RK3 =   25.000
 Rcurr:  125.274  Rcurr-(R2+R3)/2:    5.274  MIN(Rcurr-R2,Rcurr-R3):    2.774
******
 C111(32975)-C110(32973)-C19 (32971)-C18 (32968)    NSTEP1=     0 NSTEP2=     0
R1 = -10.000 R2 =   0.000 R3 =   0.000 R4 =  10.000 RK2 =  25.000 RK3 =   25.000
 Rcurr:   -0.281  Rcurr-(R2+R3)/2:    0.281  MIN(Rcurr-R2,Rcurr-R3):    0.281
******
 C1  (33049)-C3  (33054)-C2  (33052)-O21 (33081)    NSTEP1=     0 NSTEP2=     0
R1 = 107.500 R2 = 117.500 R3 = 122.500 R4 = 132.500 RK2 =  25.000 RK3 =   25.000
 Rcurr:  114.325  Rcurr-(R2+R3)/2:    5.675  MIN(Rcurr-R2,Rcurr-R3):    3.175
******
 C111(33109)-C110(33107)-C19 (33105)-C18 (33102)    NSTEP1=     0 NSTEP2=     0
R1 = -10.000 R2 =   0.000 R3 =   0.000 R4 =  10.000 RK2 =  25.000 RK3 =   25.000
 Rcurr:    1.284  Rcurr-(R2+R3)/2:    1.284  MIN(Rcurr-R2,Rcurr-R3):    1.284
******
 C1  (33183)-C3  (33188)-C2  (33186)-O21 (33215)    NSTEP1=     0 NSTEP2=     0
R1 = 107.500 R2 = 117.500 R3 = 122.500 R4 = 132.500 RK2 =  25.000 RK3 =   25.000
 Rcurr:  111.304  Rcurr-(R2+R3)/2:    8.696  MIN(Rcurr-R2,Rcurr-R3):    6.196
******
 C111(33243)-C110(33241)-C19 (33239)-C18 (33236)    NSTEP1=     0 NSTEP2=     0
R1 = -10.000 R2 =   0.000 R3 =   0.000 R4 =  10.000 RK2 =  25.000 RK3 =   25.000
 Rcurr:   -4.493  Rcurr-(R2+R3)/2:    4.493  MIN(Rcurr-R2,Rcurr-R3):    4.493
******
 C1  (33317)-C3  (33322)-C2  (33320)-O21 (33349)    NSTEP1=     0 NSTEP2=     0
R1 = 107.500 R2 = 117.500 R3 = 122.500 R4 = 132.500 RK2 =  25.000 RK3 =   25.000
 Rcurr:  115.556  Rcurr-(R2+R3)/2:    4.444  MIN(Rcurr-R2,Rcurr-R3):    1.944
******
 C111(33377)-C110(33375)-C19 (33373)-C18 (33370)    NSTEP1=     0 NSTEP2=     0
R1 = -10.000 R2 =   0.000 R3 =   0.000 R4 =  10.000 RK2 =  25.000 RK3 =   25.000
 Rcurr:    0.125  Rcurr-(R2+R3)/2:    0.125  MIN(Rcurr-R2,Rcurr-R3):    0.125
******
 C1  (33451)-C3  (33456)-C2  (33454)-O21 (33483)    NSTEP1=     0 NSTEP2=     0
R1 = 107.500 R2 = 117.500 R3 = 122.500 R4 = 132.500 RK2 =  25.000 RK3 =   25.000
 Rcurr:  119.257  Rcurr-(R2+R3)/2:    0.743  MIN(Rcurr-R2,Rcurr-R3):    0.000
******
 C111(33511)-C110(33509)-C19 (33507)-C18 (33504)    NSTEP1=     0 NSTEP2=     0
R1 = -10.000 R2 =   0.000 R3 =   0.000 R4 =  10.000 RK2 =  25.000 RK3 =   25.000
 Rcurr:   -6.825  Rcurr-(R2+R3)/2:    6.825  MIN(Rcurr-R2,Rcurr-R3):    6.825
******
 C1  (33585)-C3  (33590)-C2  (33588)-O21 (33617)    NSTEP1=     0 NSTEP2=     0
R1 = 107.500 R2 = 117.500 R3 = 122.500 R4 = 132.500 RK2 =  25.000 RK3 =   25.000
 Rcurr:  117.037  Rcurr-(R2+R3)/2:    2.963  MIN(Rcurr-R2,Rcurr-R3):    0.463
******
 C111(33645)-C110(33643)-C19 (33641)-C18 (33638)    NSTEP1=     0 NSTEP2=     0
R1 = -10.000 R2 =   0.000 R3 =   0.000 R4 =  10.000 RK2 =  25.000 RK3 =   25.000
 Rcurr:    1.308  Rcurr-(R2+R3)/2:    1.308  MIN(Rcurr-R2,Rcurr-R3):    1.308
******
 C1  (33719)-C3  (33724)-C2  (33722)-O21 (33751)    NSTEP1=     0 NSTEP2=     0
R1 = 107.500 R2 = 117.500 R3 = 122.500 R4 = 132.500 RK2 =  25.000 RK3 =   25.000
 Rcurr:  118.330  Rcurr-(R2+R3)/2:    1.670  MIN(Rcurr-R2,Rcurr-R3):    0.000
******
 C111(33779)-C110(33777)-C19 (33775)-C18 (33772)    NSTEP1=     0 NSTEP2=     0
R1 = -10.000 R2 =   0.000 R3 =   0.000 R4 =  10.000 RK2 =  25.000 RK3 =   25.000
 Rcurr:    1.355  Rcurr-(R2+R3)/2:    1.355  MIN(Rcurr-R2,Rcurr-R3):    1.355
******
 C1  (33853)-C3  (33858)-C2  (33856)-O21 (33885)    NSTEP1=     0 NSTEP2=     0
R1 = 107.500 R2 = 117.500 R3 = 122.500 R4 = 132.500 RK2 =  25.000 RK3 =   25.000
 Rcurr:  123.305  Rcurr-(R2+R3)/2:    3.305  MIN(Rcurr-R2,Rcurr-R3):    0.805
******
 C111(33913)-C110(33911)-C19 (33909)-C18 (33906)    NSTEP1=     0 NSTEP2=     0
R1 = -10.000 R2 =   0.000 R3 =   0.000 R4 =  10.000 RK2 =  25.000 RK3 =   25.000
 Rcurr:   -3.630  Rcurr-(R2+R3)/2:    3.630  MIN(Rcurr-R2,Rcurr-R3):    3.630
******
 C1  (33987)-C3  (33992)-C2  (33990)-O21 (34019)    NSTEP1=     0 NSTEP2=     0
R1 = 107.500 R2 = 117.500 R3 = 122.500 R4 = 132.500 RK2 =  25.000 RK3 =   25.000
 Rcurr:  110.911  Rcurr-(R2+R3)/2:    9.089  MIN(Rcurr-R2,Rcurr-R3):    6.589
******
 C111(34047)-C110(34045)-C19 (34043)-C18 (34040)    NSTEP1=     0 NSTEP2=     0
R1 = -10.000 R2 =   0.000 R3 =   0.000 R4 =  10.000 RK2 =  25.000 RK3 =   25.000
 Rcurr:    1.233  Rcurr-(R2+R3)/2:    1.233  MIN(Rcurr-R2,Rcurr-R3):    1.233
******
 C1  (34121)-C3  (34126)-C2  (34124)-O21 (34153)    NSTEP1=     0 NSTEP2=     0
R1 = 107.500 R2 = 117.500 R3 = 122.500 R4 = 132.500 RK2 =  25.000 RK3 =   25.000
 Rcurr:  126.905  Rcurr-(R2+R3)/2:    6.905  MIN(Rcurr-R2,Rcurr-R3):    4.405
******
 C111(34181)-C110(34179)-C19 (34177)-C18 (34174)    NSTEP1=     0 NSTEP2=     0
R1 = -10.000 R2 =   0.000 R3 =   0.000 R4 =  10.000 RK2 =  25.000 RK3 =   25.000
 Rcurr:    1.226  Rcurr-(R2+R3)/2:    1.226  MIN(Rcurr-R2,Rcurr-R3):    1.226
******
 C1  (34255)-C3  (34260)-C2  (34258)-O21 (34287)    NSTEP1=     0 NSTEP2=     0
R1 = 107.500 R2 = 117.500 R3 = 122.500 R4 = 132.500 RK2 =  25.000 RK3 =   25.000
 Rcurr:  122.235  Rcurr-(R2+R3)/2:    2.235  MIN(Rcurr-R2,Rcurr-R3):    0.000
******
 C111(34315)-C110(34313)-C19 (34311)-C18 (34308)    NSTEP1=     0 NSTEP2=     0
R1 = -10.000 R2 =   0.000 R3 =   0.000 R4 =  10.000 RK2 =  25.000 RK3 =   25.000
 Rcurr:    1.159  Rcurr-(R2+R3)/2:    1.159  MIN(Rcurr-R2,Rcurr-R3):    1.159
******
 C1  (34389)-C3  (34394)-C2  (34392)-O21 (34421)    NSTEP1=     0 NSTEP2=     0
R1 = 107.500 R2 = 117.500 R3 = 122.500 R4 = 132.500 RK2 =  25.000 RK3 =   25.000
 Rcurr:  113.899  Rcurr-(R2+R3)/2:    6.101  MIN(Rcurr-R2,Rcurr-R3):    3.601
******
 C111(34449)-C110(34447)-C19 (34445)-C18 (34442)    NSTEP1=     0 NSTEP2=     0
R1 = -10.000 R2 =   0.000 R3 =   0.000 R4 =  10.000 RK2 =  25.000 RK3 =   25.000
 Rcurr:   -6.225  Rcurr-(R2+R3)/2:    6.225  MIN(Rcurr-R2,Rcurr-R3):    6.225
******
 C1  (34523)-C3  (34528)-C2  (34526)-O21 (34555)    NSTEP1=     0 NSTEP2=     0
R1 = 107.500 R2 = 117.500 R3 = 122.500 R4 = 132.500 RK2 =  25.000 RK3 =   25.000
 Rcurr:  120.706  Rcurr-(R2+R3)/2:    0.706  MIN(Rcurr-R2,Rcurr-R3):    0.000
******
 C111(34583)-C110(34581)-C19 (34579)-C18 (34576)    NSTEP1=     0 NSTEP2=     0
R1 = -10.000 R2 =   0.000 R3 =   0.000 R4 =  10.000 RK2 =  25.000 RK3 =   25.000
 Rcurr:   -1.722  Rcurr-(R2+R3)/2:    1.722  MIN(Rcurr-R2,Rcurr-R3):    1.722
******
 C1  (34657)-C3  (34662)-C2  (34660)-O21 (34689)    NSTEP1=     0 NSTEP2=     0
R1 = 107.500 R2 = 117.500 R3 = 122.500 R4 = 132.500 RK2 =  25.000 RK3 =   25.000
 Rcurr:  115.706  Rcurr-(R2+R3)/2:    4.294  MIN(Rcurr-R2,Rcurr-R3):    1.794
******
 C111(34717)-C110(34715)-C19 (34713)-C18 (34710)    NSTEP1=     0 NSTEP2=     0
R1 = -10.000 R2 =   0.000 R3 =   0.000 R4 =  10.000 RK2 =  25.000 RK3 =   25.000
 Rcurr:   -4.669  Rcurr-(R2+R3)/2:    4.669  MIN(Rcurr-R2,Rcurr-R3):    4.669
******
 C1  (34791)-C3  (34796)-C2  (34794)-O21 (34823)    NSTEP1=     0 NSTEP2=     0
R1 = 107.500 R2 = 117.500 R3 = 122.500 R4 = 132.500 RK2 =  25.000 RK3 =   25.000
 Rcurr:  125.871  Rcurr-(R2+R3)/2:    5.871  MIN(Rcurr-R2,Rcurr-R3):    3.371
******
 C111(34851)-C110(34849)-C19 (34847)-C18 (34844)    NSTEP1=     0 NSTEP2=     0
R1 = -10.000 R2 =   0.000 R3 =   0.000 R4 =  10.000 RK2 =  25.000 RK3 =   25.000
 Rcurr:    3.088  Rcurr-(R2+R3)/2:    3.088  MIN(Rcurr-R2,Rcurr-R3):    3.088
******
 C1  (34925)-C3  (34930)-C2  (34928)-O21 (34957)    NSTEP1=     0 NSTEP2=     0
R1 = 107.500 R2 = 117.500 R3 = 122.500 R4 = 132.500 RK2 =  25.000 RK3 =   25.000
 Rcurr:  120.716  Rcurr-(R2+R3)/2:    0.716  MIN(Rcurr-R2,Rcurr-R3):    0.000
******
 C111(34985)-C110(34983)-C19 (34981)-C18 (34978)    NSTEP1=     0 NSTEP2=     0
R1 = -10.000 R2 =   0.000 R3 =   0.000 R4 =  10.000 RK2 =  25.000 RK3 =   25.000
 Rcurr:   -1.957  Rcurr-(R2+R3)/2:    1.957  MIN(Rcurr-R2,Rcurr-R3):    1.957
******
 C1  (35059)-C3  (35064)-C2  (35062)-O21 (35091)    NSTEP1=     0 NSTEP2=     0
R1 = 107.500 R2 = 117.500 R3 = 122.500 R4 = 132.500 RK2 =  25.000 RK3 =   25.000
 Rcurr:  123.042  Rcurr-(R2+R3)/2:    3.042  MIN(Rcurr-R2,Rcurr-R3):    0.542
******
 C111(35119)-C110(35117)-C19 (35115)-C18 (35112)    NSTEP1=     0 NSTEP2=     0
R1 = -10.000 R2 =   0.000 R3 =   0.000 R4 =  10.000 RK2 =  25.000 RK3 =   25.000
 Rcurr:    3.667  Rcurr-(R2+R3)/2:    3.667  MIN(Rcurr-R2,Rcurr-R3):    3.667
******
 C1  (35193)-C3  (35198)-C2  (35196)-O21 (35225)    NSTEP1=     0 NSTEP2=     0
R1 = 107.500 R2 = 117.500 R3 = 122.500 R4 = 132.500 RK2 =  25.000 RK3 =   25.000
 Rcurr:  122.086  Rcurr-(R2+R3)/2:    2.086  MIN(Rcurr-R2,Rcurr-R3):    0.000
******
 C111(35253)-C110(35251)-C19 (35249)-C18 (35246)    NSTEP1=     0 NSTEP2=     0
R1 = -10.000 R2 =   0.000 R3 =   0.000 R4 =  10.000 RK2 =  25.000 RK3 =   25.000
 Rcurr:    5.649  Rcurr-(R2+R3)/2:    5.649  MIN(Rcurr-R2,Rcurr-R3):    5.649
******
 C1  (35327)-C3  (35332)-C2  (35330)-O21 (35359)    NSTEP1=     0 NSTEP2=     0
R1 = 107.500 R2 = 117.500 R3 = 122.500 R4 = 132.500 RK2 =  25.000 RK3 =   25.000
 Rcurr:  118.504  Rcurr-(R2+R3)/2:    1.496  MIN(Rcurr-R2,Rcurr-R3):    0.000
******
 C111(35387)-C110(35385)-C19 (35383)-C18 (35380)    NSTEP1=     0 NSTEP2=     0
R1 = -10.000 R2 =   0.000 R3 =   0.000 R4 =  10.000 RK2 =  25.000 RK3 =   25.000
 Rcurr:   -1.266  Rcurr-(R2+R3)/2:    1.266  MIN(Rcurr-R2,Rcurr-R3):    1.266
******
 C1  (35461)-C3  (35466)-C2  (35464)-O21 (35493)    NSTEP1=     0 NSTEP2=     0
R1 = 107.500 R2 = 117.500 R3 = 122.500 R4 = 132.500 RK2 =  25.000 RK3 =   25.000
 Rcurr:  120.384  Rcurr-(R2+R3)/2:    0.384  MIN(Rcurr-R2,Rcurr-R3):    0.000
******
 C111(35521)-C110(35519)-C19 (35517)-C18 (35514)    NSTEP1=     0 NSTEP2=     0
R1 = -10.000 R2 =   0.000 R3 =   0.000 R4 =  10.000 RK2 =  25.000 RK3 =   25.000
 Rcurr:    1.523  Rcurr-(R2+R3)/2:    1.523  MIN(Rcurr-R2,Rcurr-R3):    1.523
******
 C1  (35595)-C3  (35600)-C2  (35598)-O21 (35627)    NSTEP1=     0 NSTEP2=     0
R1 = 107.500 R2 = 117.500 R3 = 122.500 R4 = 132.500 RK2 =  25.000 RK3 =   25.000
 Rcurr:  125.682  Rcurr-(R2+R3)/2:    5.682  MIN(Rcurr-R2,Rcurr-R3):    3.182
******
 C111(35655)-C110(35653)-C19 (35651)-C18 (35648)    NSTEP1=     0 NSTEP2=     0
R1 = -10.000 R2 =   0.000 R3 =   0.000 R4 =  10.000 RK2 =  25.000 RK3 =   25.000
 Rcurr:    4.357  Rcurr-(R2+R3)/2:    4.357  MIN(Rcurr-R2,Rcurr-R3):    4.357
******
 C1  (35729)-C3  (35734)-C2  (35732)-O21 (35761)    NSTEP1=     0 NSTEP2=     0
R1 = 107.500 R2 = 117.500 R3 = 122.500 R4 = 132.500 RK2 =  25.000 RK3 =   25.000
 Rcurr:  112.026  Rcurr-(R2+R3)/2:    7.974  MIN(Rcurr-R2,Rcurr-R3):    5.474
******
 C111(35789)-C110(35787)-C19 (35785)-C18 (35782)    NSTEP1=     0 NSTEP2=     0
R1 = -10.000 R2 =   0.000 R3 =   0.000 R4 =  10.000 RK2 =  25.000 RK3 =   25.000
 Rcurr:   -1.296  Rcurr-(R2+R3)/2:    1.296  MIN(Rcurr-R2,Rcurr-R3):    1.296
******
 C1  (35863)-C3  (35868)-C2  (35866)-O21 (35895)    NSTEP1=     0 NSTEP2=     0
R1 = 107.500 R2 = 117.500 R3 = 122.500 R4 = 132.500 RK2 =  25.000 RK3 =   25.000
 Rcurr:  119.036  Rcurr-(R2+R3)/2:    0.964  MIN(Rcurr-R2,Rcurr-R3):    0.000
******
 C111(35923)-C110(35921)-C19 (35919)-C18 (35916)    NSTEP1=     0 NSTEP2=     0
R1 = -10.000 R2 =   0.000 R3 =   0.000 R4 =  10.000 RK2 =  25.000 RK3 =   25.000
 Rcurr:   -5.332  Rcurr-(R2+R3)/2:    5.332  MIN(Rcurr-R2,Rcurr-R3):    5.332
******
 C1  (35997)-C3  (36002)-C2  (36000)-O21 (36029)    NSTEP1=     0 NSTEP2=     0
R1 = 107.500 R2 = 117.500 R3 = 122.500 R4 = 132.500 RK2 =  25.000 RK3 =   25.000
 Rcurr:  122.544  Rcurr-(R2+R3)/2:    2.544  MIN(Rcurr-R2,Rcurr-R3):    0.044
******
 C111(36057)-C110(36055)-C19 (36053)-C18 (36050)    NSTEP1=     0 NSTEP2=     0
R1 = -10.000 R2 =   0.000 R3 =   0.000 R4 =  10.000 RK2 =  25.000 RK3 =   25.000
 Rcurr:   -7.891  Rcurr-(R2+R3)/2:    7.891  MIN(Rcurr-R2,Rcurr-R3):    7.891
******
 C1  (36131)-C3  (36136)-C2  (36134)-O21 (36163)    NSTEP1=     0 NSTEP2=     0
R1 = 107.500 R2 = 117.500 R3 = 122.500 R4 = 132.500 RK2 =  25.000 RK3 =   25.000
 Rcurr:  119.219  Rcurr-(R2+R3)/2:    0.781  MIN(Rcurr-R2,Rcurr-R3):    0.000
******
 C111(36191)-C110(36189)-C19 (36187)-C18 (36184)    NSTEP1=     0 NSTEP2=     0
R1 = -10.000 R2 =   0.000 R3 =   0.000 R4 =  10.000 RK2 =  25.000 RK3 =   25.000
 Rcurr:    5.320  Rcurr-(R2+R3)/2:    5.320  MIN(Rcurr-R2,Rcurr-R3):    5.320
******
 C1  (36265)-C3  (36270)-C2  (36268)-O21 (36297)    NSTEP1=     0 NSTEP2=     0
R1 = 107.500 R2 = 117.500 R3 = 122.500 R4 = 132.500 RK2 =  25.000 RK3 =   25.000
 Rcurr:  125.194  Rcurr-(R2+R3)/2:    5.194  MIN(Rcurr-R2,Rcurr-R3):    2.694
******
 C111(36325)-C110(36323)-C19 (36321)-C18 (36318)    NSTEP1=     0 NSTEP2=     0
R1 = -10.000 R2 =   0.000 R3 =   0.000 R4 =  10.000 RK2 =  25.000 RK3 =   25.000
 Rcurr:    4.652  Rcurr-(R2+R3)/2:    4.652  MIN(Rcurr-R2,Rcurr-R3):    4.652
******
 C1  (36399)-C3  (36404)-C2  (36402)-O21 (36431)    NSTEP1=     0 NSTEP2=     0
R1 = 107.500 R2 = 117.500 R3 = 122.500 R4 = 132.500 RK2 =  25.000 RK3 =   25.000
 Rcurr:  116.194  Rcurr-(R2+R3)/2:    3.806  MIN(Rcurr-R2,Rcurr-R3):    1.306
******
 C111(36459)-C110(36457)-C19 (36455)-C18 (36452)    NSTEP1=     0 NSTEP2=     0
R1 = -10.000 R2 =   0.000 R3 =   0.000 R4 =  10.000 RK2 =  25.000 RK3 =   25.000
 Rcurr:    3.351  Rcurr-(R2+R3)/2:    3.351  MIN(Rcurr-R2,Rcurr-R3):    3.351
******
 C1  (36533)-C3  (36538)-C2  (36536)-O21 (36565)    NSTEP1=     0 NSTEP2=     0
R1 = 107.500 R2 = 117.500 R3 = 122.500 R4 = 132.500 RK2 =  25.000 RK3 =   25.000
 Rcurr:  114.687  Rcurr-(R2+R3)/2:    5.313  MIN(Rcurr-R2,Rcurr-R3):    2.813
******
 C111(36593)-C110(36591)-C19 (36589)-C18 (36586)    NSTEP1=     0 NSTEP2=     0
R1 = -10.000 R2 =   0.000 R3 =   0.000 R4 =  10.000 RK2 =  25.000 RK3 =   25.000
 Rcurr:   -0.302  Rcurr-(R2+R3)/2:    0.302  MIN(Rcurr-R2,Rcurr-R3):    0.302
******
 C1  (36667)-C3  (36672)-C2  (36670)-O21 (36699)    NSTEP1=     0 NSTEP2=     0
R1 = 107.500 R2 = 117.500 R3 = 122.500 R4 = 132.500 RK2 =  25.000 RK3 =   25.000
 Rcurr:  120.188  Rcurr-(R2+R3)/2:    0.188  MIN(Rcurr-R2,Rcurr-R3):    0.000
******
 C111(36727)-C110(36725)-C19 (36723)-C18 (36720)    NSTEP1=     0 NSTEP2=     0
R1 = -10.000 R2 =   0.000 R3 =   0.000 R4 =  10.000 RK2 =  25.000 RK3 =   25.000
 Rcurr:    5.541  Rcurr-(R2+R3)/2:    5.541  MIN(Rcurr-R2,Rcurr-R3):    5.541
******
 C1  (36801)-C3  (36806)-C2  (36804)-O21 (36833)    NSTEP1=     0 NSTEP2=     0
R1 = 107.500 R2 = 117.500 R3 = 122.500 R4 = 132.500 RK2 =  25.000 RK3 =   25.000
 Rcurr:  122.515  Rcurr-(R2+R3)/2:    2.515  MIN(Rcurr-R2,Rcurr-R3):    0.015
******
 C111(36861)-C110(36859)-C19 (36857)-C18 (36854)    NSTEP1=     0 NSTEP2=     0
R1 = -10.000 R2 =   0.000 R3 =   0.000 R4 =  10.000 RK2 =  25.000 RK3 =   25.000
 Rcurr:   -4.581  Rcurr-(R2+R3)/2:    4.581  MIN(Rcurr-R2,Rcurr-R3):    4.581
******
 C1  (36935)-C3  (36940)-C2  (36938)-O21 (36967)    NSTEP1=     0 NSTEP2=     0
R1 = 107.500 R2 = 117.500 R3 = 122.500 R4 = 132.500 RK2 =  25.000 RK3 =   25.000
 Rcurr:  121.809  Rcurr-(R2+R3)/2:    1.809  MIN(Rcurr-R2,Rcurr-R3):    0.000
******
 C111(36995)-C110(36993)-C19 (36991)-C18 (36988)    NSTEP1=     0 NSTEP2=     0
R1 = -10.000 R2 =   0.000 R3 =   0.000 R4 =  10.000 RK2 =  25.000 RK3 =   25.000
 Rcurr:   -2.170  Rcurr-(R2+R3)/2:    2.170  MIN(Rcurr-R2,Rcurr-R3):    2.170
******
 C1  (37069)-C3  (37074)-C2  (37072)-O21 (37101)    NSTEP1=     0 NSTEP2=     0
R1 = 107.500 R2 = 117.500 R3 = 122.500 R4 = 132.500 RK2 =  25.000 RK3 =   25.000
 Rcurr:  116.442  Rcurr-(R2+R3)/2:    3.558  MIN(Rcurr-R2,Rcurr-R3):    1.058
******
 C111(37129)-C110(37127)-C19 (37125)-C18 (37122)    NSTEP1=     0 NSTEP2=     0
R1 = -10.000 R2 =   0.000 R3 =   0.000 R4 =  10.000 RK2 =  25.000 RK3 =   25.000
 Rcurr:   -7.810  Rcurr-(R2+R3)/2:    7.810  MIN(Rcurr-R2,Rcurr-R3):    7.810
******
 C1  (37203)-C3  (37208)-C2  (37206)-O21 (37235)    NSTEP1=     0 NSTEP2=     0
R1 = 107.500 R2 = 117.500 R3 = 122.500 R4 = 132.500 RK2 =  25.000 RK3 =   25.000
 Rcurr:  123.121  Rcurr-(R2+R3)/2:    3.121  MIN(Rcurr-R2,Rcurr-R3):    0.621
******
 C111(37263)-C110(37261)-C19 (37259)-C18 (37256)    NSTEP1=     0 NSTEP2=     0
R1 = -10.000 R2 =   0.000 R3 =   0.000 R4 =  10.000 RK2 =  25.000 RK3 =   25.000
 Rcurr:   -1.865  Rcurr-(R2+R3)/2:    1.865  MIN(Rcurr-R2,Rcurr-R3):    1.865
******
 C1  (37337)-C3  (37342)-C2  (37340)-O21 (37369)    NSTEP1=     0 NSTEP2=     0
R1 = 107.500 R2 = 117.500 R3 = 122.500 R4 = 132.500 RK2 =  25.000 RK3 =   25.000
 Rcurr:  118.626  Rcurr-(R2+R3)/2:    1.374  MIN(Rcurr-R2,Rcurr-R3):    0.000
******
 C111(37397)-C110(37395)-C19 (37393)-C18 (37390)    NSTEP1=     0 NSTEP2=     0
R1 = -10.000 R2 =   0.000 R3 =   0.000 R4 =  10.000 RK2 =  25.000 RK3 =   25.000
 Rcurr:   -5.628  Rcurr-(R2+R3)/2:    5.628  MIN(Rcurr-R2,Rcurr-R3):    5.628
******
 C1  (37471)-C3  (37476)-C2  (37474)-O21 (37503)    NSTEP1=     0 NSTEP2=     0
R1 = 107.500 R2 = 117.500 R3 = 122.500 R4 = 132.500 RK2 =  25.000 RK3 =   25.000
 Rcurr:  120.323  Rcurr-(R2+R3)/2:    0.323  MIN(Rcurr-R2,Rcurr-R3):    0.000
******
 C111(37531)-C110(37529)-C19 (37527)-C18 (37524)    NSTEP1=     0 NSTEP2=     0
R1 = -10.000 R2 =   0.000 R3 =   0.000 R4 =  10.000 RK2 =  25.000 RK3 =   25.000
 Rcurr:   -4.598  Rcurr-(R2+R3)/2:    4.598  MIN(Rcurr-R2,Rcurr-R3):    4.598
******
 C1  (37605)-C3  (37610)-C2  (37608)-O21 (37637)    NSTEP1=     0 NSTEP2=     0
R1 = 107.500 R2 = 117.500 R3 = 122.500 R4 = 132.500 RK2 =  25.000 RK3 =   25.000
 Rcurr:  124.602  Rcurr-(R2+R3)/2:    4.602  MIN(Rcurr-R2,Rcurr-R3):    2.102
******
 C111(37665)-C110(37663)-C19 (37661)-C18 (37658)    NSTEP1=     0 NSTEP2=     0
R1 = -10.000 R2 =   0.000 R3 =   0.000 R4 =  10.000 RK2 =  25.000 RK3 =   25.000
 Rcurr:    2.460  Rcurr-(R2+R3)/2:    2.460  MIN(Rcurr-R2,Rcurr-R3):    2.460
******
 C1  (37739)-C3  (37744)-C2  (37742)-O21 (37771)    NSTEP1=     0 NSTEP2=     0
R1 = 107.500 R2 = 117.500 R3 = 122.500 R4 = 132.500 RK2 =  25.000 RK3 =   25.000
 Rcurr:  117.977  Rcurr-(R2+R3)/2:    2.023  MIN(Rcurr-R2,Rcurr-R3):    0.000
******
 C111(37799)-C110(37797)-C19 (37795)-C18 (37792)    NSTEP1=     0 NSTEP2=     0
R1 = -10.000 R2 =   0.000 R3 =   0.000 R4 =  10.000 RK2 =  25.000 RK3 =   25.000
 Rcurr:    5.922  Rcurr-(R2+R3)/2:    5.922  MIN(Rcurr-R2,Rcurr-R3):    5.922
******
 C1  (37873)-C3  (37878)-C2  (37876)-O21 (37905)    NSTEP1=     0 NSTEP2=     0
R1 = 107.500 R2 = 117.500 R3 = 122.500 R4 = 132.500 RK2 =  25.000 RK3 =   25.000
 Rcurr:  120.270  Rcurr-(R2+R3)/2:    0.270  MIN(Rcurr-R2,Rcurr-R3):    0.000
******
 C111(37933)-C110(37931)-C19 (37929)-C18 (37926)    NSTEP1=     0 NSTEP2=     0
R1 = -10.000 R2 =   0.000 R3 =   0.000 R4 =  10.000 RK2 =  25.000 RK3 =   25.000
 Rcurr:   -2.119  Rcurr-(R2+R3)/2:    2.119  MIN(Rcurr-R2,Rcurr-R3):    2.119
******
 C1  (38007)-C3  (38012)-C2  (38010)-O21 (38039)    NSTEP1=     0 NSTEP2=     0
R1 = 107.500 R2 = 117.500 R3 = 122.500 R4 = 132.500 RK2 =  25.000 RK3 =   25.000
 Rcurr:  126.046  Rcurr-(R2+R3)/2:    6.046  MIN(Rcurr-R2,Rcurr-R3):    3.546
******
 C111(38067)-C110(38065)-C19 (38063)-C18 (38060)    NSTEP1=     0 NSTEP2=     0
R1 = -10.000 R2 =   0.000 R3 =   0.000 R4 =  10.000 RK2 =  25.000 RK3 =   25.000
 Rcurr:   -1.693  Rcurr-(R2+R3)/2:    1.693  MIN(Rcurr-R2,Rcurr-R3):    1.693
******
 C1  (38141)-C3  (38146)-C2  (38144)-O21 (38173)    NSTEP1=     0 NSTEP2=     0
R1 = 107.500 R2 = 117.500 R3 = 122.500 R4 = 132.500 RK2 =  25.000 RK3 =   25.000
 Rcurr:  126.711  Rcurr-(R2+R3)/2:    6.711  MIN(Rcurr-R2,Rcurr-R3):    4.211
******
 C111(38201)-C110(38199)-C19 (38197)-C18 (38194)    NSTEP1=     0 NSTEP2=     0
R1 = -10.000 R2 =   0.000 R3 =   0.000 R4 =  10.000 RK2 =  25.000 RK3 =   25.000
 Rcurr:    7.638  Rcurr-(R2+R3)/2:    7.638  MIN(Rcurr-R2,Rcurr-R3):    7.638
******
 C1  (38275)-C3  (38280)-C2  (38278)-O21 (38307)    NSTEP1=     0 NSTEP2=     0
R1 = 107.500 R2 = 117.500 R3 = 122.500 R4 = 132.500 RK2 =  25.000 RK3 =   25.000
 Rcurr:  115.618  Rcurr-(R2+R3)/2:    4.382  MIN(Rcurr-R2,Rcurr-R3):    1.882
******
 C111(38335)-C110(38333)-C19 (38331)-C18 (38328)    NSTEP1=     0 NSTEP2=     0
R1 = -10.000 R2 =   0.000 R3 =   0.000 R4 =  10.000 RK2 =  25.000 RK3 =   25.000
 Rcurr:    2.628  Rcurr-(R2+R3)/2:    2.628  MIN(Rcurr-R2,Rcurr-R3):    2.628
******
 C1  (38409)-C3  (38414)-C2  (38412)-O21 (38441)    NSTEP1=     0 NSTEP2=     0
R1 = 107.500 R2 = 117.500 R3 = 122.500 R4 = 132.500 RK2 =  25.000 RK3 =   25.000
 Rcurr:  121.839  Rcurr-(R2+R3)/2:    1.839  MIN(Rcurr-R2,Rcurr-R3):    0.000
******
 C111(38469)-C110(38467)-C19 (38465)-C18 (38462)    NSTEP1=     0 NSTEP2=     0
R1 = -10.000 R2 =   0.000 R3 =   0.000 R4 =  10.000 RK2 =  25.000 RK3 =   25.000
 Rcurr:    1.793  Rcurr-(R2+R3)/2:    1.793  MIN(Rcurr-R2,Rcurr-R3):    1.793
******
 C1  (38543)-C3  (38548)-C2  (38546)-O21 (38575)    NSTEP1=     0 NSTEP2=     0
R1 = 107.500 R2 = 117.500 R3 = 122.500 R4 = 132.500 RK2 =  25.000 RK3 =   25.000
 Rcurr:  123.150  Rcurr-(R2+R3)/2:    3.150  MIN(Rcurr-R2,Rcurr-R3):    0.650
******
 C111(38603)-C110(38601)-C19 (38599)-C18 (38596)    NSTEP1=     0 NSTEP2=     0
R1 = -10.000 R2 =   0.000 R3 =   0.000 R4 =  10.000 RK2 =  25.000 RK3 =   25.000
 Rcurr:    0.661  Rcurr-(R2+R3)/2:    0.661  MIN(Rcurr-R2,Rcurr-R3):    0.661
******
 C1  (38677)-C3  (38682)-C2  (38680)-O21 (38709)    NSTEP1=     0 NSTEP2=     0
R1 = 107.500 R2 = 117.500 R3 = 122.500 R4 = 132.500 RK2 =  25.000 RK3 =   25.000
 Rcurr:  119.033  Rcurr-(R2+R3)/2:    0.967  MIN(Rcurr-R2,Rcurr-R3):    0.000
******
 C111(38737)-C110(38735)-C19 (38733)-C18 (38730)    NSTEP1=     0 NSTEP2=     0
R1 = -10.000 R2 =   0.000 R3 =   0.000 R4 =  10.000 RK2 =  25.000 RK3 =   25.000
 Rcurr:    1.322  Rcurr-(R2+R3)/2:    1.322  MIN(Rcurr-R2,Rcurr-R3):    1.322
******
 C1  (38811)-C3  (38816)-C2  (38814)-O21 (38843)    NSTEP1=     0 NSTEP2=     0
R1 = 107.500 R2 = 117.500 R3 = 122.500 R4 = 132.500 RK2 =  25.000 RK3 =   25.000
 Rcurr:  119.147  Rcurr-(R2+R3)/2:    0.853  MIN(Rcurr-R2,Rcurr-R3):    0.000
******
 C111(38871)-C110(38869)-C19 (38867)-C18 (38864)    NSTEP1=     0 NSTEP2=     0
R1 = -10.000 R2 =   0.000 R3 =   0.000 R4 =  10.000 RK2 =  25.000 RK3 =   25.000
 Rcurr:    6.514  Rcurr-(R2+R3)/2:    6.514  MIN(Rcurr-R2,Rcurr-R3):    6.514
******
 C1  (38945)-C3  (38950)-C2  (38948)-O21 (38977)    NSTEP1=     0 NSTEP2=     0
R1 = 107.500 R2 = 117.500 R3 = 122.500 R4 = 132.500 RK2 =  25.000 RK3 =   25.000
 Rcurr:  120.477  Rcurr-(R2+R3)/2:    0.477  MIN(Rcurr-R2,Rcurr-R3):    0.000
******
 C111(39005)-C110(39003)-C19 (39001)-C18 (38998)    NSTEP1=     0 NSTEP2=     0
R1 = -10.000 R2 =   0.000 R3 =   0.000 R4 =  10.000 RK2 =  25.000 RK3 =   25.000
 Rcurr:   -3.005  Rcurr-(R2+R3)/2:    3.005  MIN(Rcurr-R2,Rcurr-R3):    3.005
******
 C1  (39079)-C3  (39084)-C2  (39082)-O21 (39111)    NSTEP1=     0 NSTEP2=     0
R1 = 107.500 R2 = 117.500 R3 = 122.500 R4 = 132.500 RK2 =  25.000 RK3 =   25.000
 Rcurr:  114.501  Rcurr-(R2+R3)/2:    5.499  MIN(Rcurr-R2,Rcurr-R3):    2.999
******
 C111(39139)-C110(39137)-C19 (39135)-C18 (39132)    NSTEP1=     0 NSTEP2=     0
R1 = -10.000 R2 =   0.000 R3 =   0.000 R4 =  10.000 RK2 =  25.000 RK3 =   25.000
 Rcurr:    3.030  Rcurr-(R2+R3)/2:    3.030  MIN(Rcurr-R2,Rcurr-R3):    3.030
******
 C1  (39213)-C3  (39218)-C2  (39216)-O21 (39245)    NSTEP1=     0 NSTEP2=     0
R1 = 107.500 R2 = 117.500 R3 = 122.500 R4 = 132.500 RK2 =  25.000 RK3 =   25.000
 Rcurr:  109.590  Rcurr-(R2+R3)/2:   10.410  MIN(Rcurr-R2,Rcurr-R3):    7.910
******
 C111(39273)-C110(39271)-C19 (39269)-C18 (39266)    NSTEP1=     0 NSTEP2=     0
R1 = -10.000 R2 =   0.000 R3 =   0.000 R4 =  10.000 RK2 =  25.000 RK3 =   25.000
 Rcurr:   -1.840  Rcurr-(R2+R3)/2:    1.840  MIN(Rcurr-R2,Rcurr-R3):    1.840
******
 C1  (39347)-C3  (39352)-C2  (39350)-O21 (39379)    NSTEP1=     0 NSTEP2=     0
R1 = 107.500 R2 = 117.500 R3 = 122.500 R4 = 132.500 RK2 =  25.000 RK3 =   25.000
 Rcurr:  122.134  Rcurr-(R2+R3)/2:    2.134  MIN(Rcurr-R2,Rcurr-R3):    0.000
******
 C111(39407)-C110(39405)-C19 (39403)-C18 (39400)    NSTEP1=     0 NSTEP2=     0
R1 = -10.000 R2 =   0.000 R3 =   0.000 R4 =  10.000 RK2 =  25.000 RK3 =   25.000
 Rcurr:    3.286  Rcurr-(R2+R3)/2:    3.286  MIN(Rcurr-R2,Rcurr-R3):    3.286
******
 C1  (39481)-C3  (39486)-C2  (39484)-O21 (39513)    NSTEP1=     0 NSTEP2=     0
R1 = 107.500 R2 = 117.500 R3 = 122.500 R4 = 132.500 RK2 =  25.000 RK3 =   25.000
 Rcurr:  117.968  Rcurr-(R2+R3)/2:    2.032  MIN(Rcurr-R2,Rcurr-R3):    0.000
******
 C111(39541)-C110(39539)-C19 (39537)-C18 (39534)    NSTEP1=     0 NSTEP2=     0
R1 = -10.000 R2 =   0.000 R3 =   0.000 R4 =  10.000 RK2 =  25.000 RK3 =   25.000
 Rcurr:   -3.239  Rcurr-(R2+R3)/2:    3.239  MIN(Rcurr-R2,Rcurr-R3):    3.239
******
 C1  (39615)-C3  (39620)-C2  (39618)-O21 (39647)    NSTEP1=     0 NSTEP2=     0
R1 = 107.500 R2 = 117.500 R3 = 122.500 R4 = 132.500 RK2 =  25.000 RK3 =   25.000
 Rcurr:  117.973  Rcurr-(R2+R3)/2:    2.027  MIN(Rcurr-R2,Rcurr-R3):    0.000
******
 C111(39675)-C110(39673)-C19 (39671)-C18 (39668)    NSTEP1=     0 NSTEP2=     0
R1 = -10.000 R2 =   0.000 R3 =   0.000 R4 =  10.000 RK2 =  25.000 RK3 =   25.000
 Rcurr:   -3.664  Rcurr-(R2+R3)/2:    3.664  MIN(Rcurr-R2,Rcurr-R3):    3.664
                       Number of restraints read =   520

                  Done reading weight changes/NMR restraints


 
 Number of triangulated 3-point waters found:    23679

     Sum of charges from parm topology file =  -0.00052359
     Forcing neutrality...

| Dynamic Memory, Types Used:
| Reals             4747010
| Integers          7081580

| Nonbonded Pairs Initial Allocation:    25279956

| GPU memory information (estimate):
| KB of GPU memory in use:    727465
| KB of CPU memory in use:    182200

--------------------------------------------------------------------------------
   4.  RESULTS
--------------------------------------------------------------------------------


 NSTEP =     1000   TIME(PS) =     877.000  TEMP(K) =   308.41  PRESS =    74.2
 Etot   =   -223033.6621  EKtot   =     72864.4531  EPtot      =   -295898.1153
 BOND   =      5513.9791  ANGLE   =     20577.7502  DIHED      =     14227.0878
 1-4 NB =      4980.7926  1-4 EEL =    -73448.3908  VDWAALS    =     16409.3200
 EELEC  =   -284713.5660  EHBOND  =         0.0000  RESTRAINT  =       554.9119
 EAMBER (non-restraint)  =   -296453.0271
 EKCMT  =     22141.4887  VIRIAL  =     20398.4915  VOLUME     =   1087298.5202
                                                    SURFTEN    =       -40.8480
                                                    Density    =         1.0109
 ------------------------------------------------------------------------------

 NMR restraints: Bond =    0.000   Angle =     0.000   Torsion =    67.375
===============================================================================

 NSTEP =     2000   TIME(PS) =     879.000  TEMP(K) =   309.27  PRESS =  -128.8
 Etot   =   -222722.7325  EKtot   =     73068.4219  EPtot      =   -295791.1543
 BOND   =      5515.1767  ANGLE   =     20755.2783  DIHED      =     14177.0868
 1-4 NB =      4927.8213  1-4 EEL =    -73592.4870  VDWAALS    =     16062.5796
 EELEC  =   -284180.2305  EHBOND  =         0.0000  RESTRAINT  =       543.6204
 EAMBER (non-restraint)  =   -296334.7747
 EKCMT  =     22179.3627  VIRIAL  =     25203.3434  VOLUME     =   1087199.7727
                                                    SURFTEN    =      -175.1619
                                                    Density    =         1.0110
 ------------------------------------------------------------------------------

 NMR restraints: Bond =    0.000   Angle =     0.000   Torsion =    72.438
===============================================================================

 NSTEP =     3000   TIME(PS) =     881.000  TEMP(K) =   309.89  PRESS =    49.5
 Etot   =   -222450.7946  EKtot   =     73215.3750  EPtot      =   -295666.1696
 BOND   =      5469.2757  ANGLE   =     20947.3525  DIHED      =     14199.9838
 1-4 NB =      4955.3187  1-4 EEL =    -73501.1385  VDWAALS    =     16477.7669
 EELEC  =   -284761.3366  EHBOND  =         0.0000  RESTRAINT  =       546.6078
 EAMBER (non-restraint)  =   -296212.7774
 EKCMT  =     22428.8737  VIRIAL  =     21265.5007  VOLUME     =   1087446.1210
                                                    SURFTEN    =       -73.5840
                                                    Density    =         1.0107
 ------------------------------------------------------------------------------

 NMR restraints: Bond =    0.000   Angle =     0.000   Torsion =    65.690
===============================================================================

 NSTEP =     4000   TIME(PS) =     883.000  TEMP(K) =   309.20  PRESS =    74.8
 Etot   =   -222644.8413  EKtot   =     73051.2266  EPtot      =   -295696.0678
 BOND   =      5523.5124  ANGLE   =     20688.9586  DIHED      =     14232.1684
 1-4 NB =      4989.3327  1-4 EEL =    -73540.7978  VDWAALS    =     16201.1319
 EELEC  =   -284359.4346  EHBOND  =         0.0000  RESTRAINT  =       569.0606
 EAMBER (non-restraint)  =   -296265.1284
 EKCMT  =     22305.7240  VIRIAL  =     20548.9328  VOLUME     =   1087695.6244
                                                    SURFTEN    =        83.9172
                                                    Density    =         1.0105
 ------------------------------------------------------------------------------

 NMR restraints: Bond =    0.000   Angle =     0.000   Torsion =    77.477
===============================================================================

 NSTEP =     5000   TIME(PS) =     885.000  TEMP(K) =   309.17  PRESS =    11.5
 Etot   =   -222451.1655  EKtot   =     73045.2891  EPtot      =   -295496.4546
 BOND   =      5617.4878  ANGLE   =     20649.7106  DIHED      =     14228.8950
 1-4 NB =      4953.7600  1-4 EEL =    -73677.6275  VDWAALS    =     16113.6742
 EELEC  =   -283925.1187  EHBOND  =         0.0000  RESTRAINT  =       542.7640
 EAMBER (non-restraint)  =   -296039.2186
 EKCMT  =     22391.2130  VIRIAL  =     22120.6920  VOLUME     =   1086623.2972
                                                    SURFTEN    =        37.8980
                                                    Density    =         1.0115
 ------------------------------------------------------------------------------

 NMR restraints: Bond =    0.000   Angle =     0.000   Torsion =    62.164
===============================================================================

 NSTEP =     6000   TIME(PS) =     887.000  TEMP(K) =   310.09  PRESS =   -22.5
 Etot   =   -222194.6627  EKtot   =     73261.6250  EPtot      =   -295456.2877
 BOND   =      5609.3085  ANGLE   =     20784.1821  DIHED      =     14272.2520
 1-4 NB =      4925.2147  1-4 EEL =    -73498.9586  VDWAALS    =     16217.2548
 EELEC  =   -284326.4882  EHBOND  =         0.0000  RESTRAINT  =       560.9469
 EAMBER (non-restraint)  =   -296017.2346
 EKCMT  =     22164.9405  VIRIAL  =     22692.4221  VOLUME     =   1086649.8964
                                                    SURFTEN    =      -125.4511
                                                    Density    =         1.0115
 ------------------------------------------------------------------------------

 NMR restraints: Bond =    0.000   Angle =     0.000   Torsion =    70.042
===============================================================================

 NSTEP =     7000   TIME(PS) =     889.000  TEMP(K) =   310.98  PRESS =    98.6
 Etot   =   -222938.7813  EKtot   =     73471.4844  EPtot      =   -296410.2657
 BOND   =      5468.5891  ANGLE   =     20595.0565  DIHED      =     14171.6221
 1-4 NB =      4976.0648  1-4 EEL =    -73474.9377  VDWAALS    =     16807.5193
 EELEC  =   -285498.2318  EHBOND  =         0.0000  RESTRAINT  =       544.0521
 EAMBER (non-restraint)  =   -296954.3178
 EKCMT  =     22398.7568  VIRIAL  =     20087.6676  VOLUME     =   1085647.5782
                                                    SURFTEN    =        77.6830
                                                    Density    =         1.0124
 ------------------------------------------------------------------------------

 NMR restraints: Bond =    0.000   Angle =     0.000   Torsion =    63.123
===============================================================================

 NSTEP =     8000   TIME(PS) =     891.000  TEMP(K) =   309.51  PRESS =    15.5
 Etot   =   -222327.6945  EKtot   =     73125.5547  EPtot      =   -295453.2492
 BOND   =      5568.1663  ANGLE   =     20712.5744  DIHED      =     14288.2982
 1-4 NB =      4948.1033  1-4 EEL =    -73605.9872  VDWAALS    =     16509.7968
 EELEC  =   -284450.0831  EHBOND  =         0.0000  RESTRAINT  =       575.8821
 EAMBER (non-restraint)  =   -296029.1314
 EKCMT  =     22457.5037  VIRIAL  =     22094.3228  VOLUME     =   1087910.7816
                                                    SURFTEN    =        57.3553
                                                    Density    =         1.0103
 ------------------------------------------------------------------------------

 NMR restraints: Bond =    0.000   Angle =     0.000   Torsion =    66.981
===============================================================================

 NSTEP =     9000   TIME(PS) =     893.000  TEMP(K) =   309.77  PRESS =    44.9
 Etot   =   -222832.2073  EKtot   =     73185.3203  EPtot      =   -296017.5276
 BOND   =      5501.3643  ANGLE   =     20808.6308  DIHED      =     14275.8048
 1-4 NB =      4980.1050  1-4 EEL =    -73612.7690  VDWAALS    =     16574.1108
 EELEC  =   -285092.0769  EHBOND  =         0.0000  RESTRAINT  =       547.3026
 EAMBER (non-restraint)  =   -296564.8303
 EKCMT  =     22338.3185  VIRIAL  =     21284.3594  VOLUME     =   1087641.9714
                                                    SURFTEN    =       113.4507
                                                    Density    =         1.0105
 ------------------------------------------------------------------------------

 NMR restraints: Bond =    0.000   Angle =     0.000   Torsion =    62.982
===============================================================================

 NSTEP =    10000   TIME(PS) =     895.000  TEMP(K) =   309.04  PRESS =    53.4
 Etot   =   -222423.1209  EKtot   =     73012.7031  EPtot      =   -295435.8240
 BOND   =      5638.6021  ANGLE   =     20889.4000  DIHED      =     14135.5337
 1-4 NB =      4967.5788  1-4 EEL =    -73542.2729  VDWAALS    =     16479.3395
 EELEC  =   -284564.6381  EHBOND  =         0.0000  RESTRAINT  =       560.6330
 EAMBER (non-restraint)  =   -295996.4570
 EKCMT  =     22219.7959  VIRIAL  =     20965.9532  VOLUME     =   1086893.9588
                                                    SURFTEN    =         7.8537
                                                    Density    =         1.0112
 ------------------------------------------------------------------------------

 NMR restraints: Bond =    0.000   Angle =     0.000   Torsion =    63.298
===============================================================================

 NSTEP =    11000   TIME(PS) =     897.000  TEMP(K) =   311.33  PRESS =   189.0
 Etot   =   -222519.0182  EKtot   =     73553.7734  EPtot      =   -296072.7917
 BOND   =      5570.5587  ANGLE   =     20679.2691  DIHED      =     14245.5771
 1-4 NB =      5008.2346  1-4 EEL =    -73501.2762  VDWAALS    =     16806.7770
 EELEC  =   -285452.2838  EHBOND  =         0.0000  RESTRAINT  =       570.3518
 EAMBER (non-restraint)  =   -296643.1435
 EKCMT  =     22426.2168  VIRIAL  =     17994.9191  VOLUME     =   1085896.8383
                                                    SURFTEN    =       -54.9410
                                                    Density    =         1.0122
 ------------------------------------------------------------------------------

 NMR restraints: Bond =    0.000   Angle =     0.000   Torsion =    68.979
===============================================================================

 NSTEP =    12000   TIME(PS) =     899.000  TEMP(K) =   311.57  PRESS =    50.1
 Etot   =   -222302.1337  EKtot   =     73610.5781  EPtot      =   -295912.7119
 BOND   =      5526.6715  ANGLE   =     20708.2274  DIHED      =     14248.8057
 1-4 NB =      4960.7590  1-4 EEL =    -73675.1102  VDWAALS    =     16564.2501
 EELEC  =   -284819.4547  EHBOND  =         0.0000  RESTRAINT  =       573.1394
 EAMBER (non-restraint)  =   -296485.8512
 EKCMT  =     22590.3886  VIRIAL  =     21415.4385  VOLUME     =   1086781.7564
                                                    SURFTEN    =        -3.4378
                                                    Density    =         1.0113
 ------------------------------------------------------------------------------

 NMR restraints: Bond =    0.000   Angle =     0.000   Torsion =    66.028
===============================================================================

 NSTEP =    13000   TIME(PS) =     901.000  TEMP(K) =   309.85  PRESS =    -6.7
 Etot   =   -222893.9930  EKtot   =     73204.0703  EPtot      =   -296098.0633
 BOND   =      5562.2783  ANGLE   =     20668.9042  DIHED      =     14256.7794
 1-4 NB =      4977.7630  1-4 EEL =    -73570.5513  VDWAALS    =     16460.9961
 EELEC  =   -285009.5814  EHBOND  =         0.0000  RESTRAINT  =       555.3483
 EAMBER (non-restraint)  =   -296653.4116
 EKCMT  =     22302.2024  VIRIAL  =     22459.4082  VOLUME     =   1086420.0843
                                                    SURFTEN    =       -86.5067
                                                    Density    =         1.0117
 ------------------------------------------------------------------------------

 NMR restraints: Bond =    0.000   Angle =     0.000   Torsion =    65.624
===============================================================================

 NSTEP =    14000   TIME(PS) =     903.000  TEMP(K) =   309.18  PRESS =    37.1
 Etot   =   -222743.1449  EKtot   =     73047.2031  EPtot      =   -295790.3480
 BOND   =      5430.2176  ANGLE   =     20886.5508  DIHED      =     14251.6687
 1-4 NB =      4993.9285  1-4 EEL =    -73478.5761  VDWAALS    =     16605.4289
 EELEC  =   -285068.1402  EHBOND  =         0.0000  RESTRAINT  =       588.5737
 EAMBER (non-restraint)  =   -296378.9217
 EKCMT  =     22347.9100  VIRIAL  =     21476.4736  VOLUME     =   1087908.6716
                                                    SURFTEN    =      -139.3052
                                                    Density    =         1.0103
 ------------------------------------------------------------------------------

 NMR restraints: Bond =    0.000   Angle =     0.000   Torsion =    71.966
===============================================================================

 NSTEP =    15000   TIME(PS) =     905.000  TEMP(K) =   310.69  PRESS =    78.4
 Etot   =   -223267.5795  EKtot   =     73404.1562  EPtot      =   -296671.7357
 BOND   =      5402.4316  ANGLE   =     20723.1878  DIHED      =     14276.1195
 1-4 NB =      4982.7973  1-4 EEL =    -73552.7459  VDWAALS    =     16848.1198
 EELEC  =   -285912.2174  EHBOND  =         0.0000  RESTRAINT  =       560.5716
 EAMBER (non-restraint)  =   -297232.3073
 EKCMT  =     22296.3722  VIRIAL  =     20456.4411  VOLUME     =   1086338.9427
                                                    SURFTEN    =       -41.5657
                                                    Density    =         1.0118
 ------------------------------------------------------------------------------

 NMR restraints: Bond =    0.000   Angle =     0.000   Torsion =    61.337
===============================================================================

 NSTEP =    16000   TIME(PS) =     907.000  TEMP(K) =   309.05  PRESS =    70.4
 Etot   =   -222699.8745  EKtot   =     73016.8984  EPtot      =   -295716.7730
 BOND   =      5368.1257  ANGLE   =     20741.2017  DIHED      =     14224.5494
 1-4 NB =      4948.1916  1-4 EEL =    -73584.1703  VDWAALS    =     16367.3103
 EELEC  =   -284348.0510  EHBOND  =         0.0000  RESTRAINT  =       566.0696
 EAMBER (non-restraint)  =   -296282.8426
 EKCMT  =     22284.4247  VIRIAL  =     20633.3945  VOLUME     =   1086062.1932
                                                    SURFTEN    =       -54.8834
                                                    Density    =         1.0120
 ------------------------------------------------------------------------------

 NMR restraints: Bond =    0.000   Angle =     0.000   Torsion =    63.969
===============================================================================

 NSTEP =    17000   TIME(PS) =     909.000  TEMP(K) =   310.57  PRESS =   -57.7
 Etot   =   -222581.8395  EKtot   =     73376.3438  EPtot      =   -295958.1832
 BOND   =      5429.4323  ANGLE   =     20849.5687  DIHED      =     14177.2079
 1-4 NB =      4966.8270  1-4 EEL =    -73673.7844  VDWAALS    =     16113.7399
 EELEC  =   -284385.2517  EHBOND  =         0.0000  RESTRAINT  =       564.0772
 EAMBER (non-restraint)  =   -296522.2604
 EKCMT  =     22395.2746  VIRIAL  =     23747.3712  VOLUME     =   1086063.6315
                                                    SURFTEN    =       111.7114
                                                    Density    =         1.0120
 ------------------------------------------------------------------------------

 NMR restraints: Bond =    0.000   Angle =     0.000   Torsion =    67.833
===============================================================================

 NSTEP =    18000   TIME(PS) =     911.000  TEMP(K) =   310.83  PRESS =    40.6
 Etot   =   -222750.1036  EKtot   =     73436.4609  EPtot      =   -296186.5645
 BOND   =      5426.1819  ANGLE   =     20587.3774  DIHED      =     14145.3044
 1-4 NB =      4979.9409  1-4 EEL =    -73582.8050  VDWAALS    =     16280.1723
 EELEC  =   -284592.0175  EHBOND  =         0.0000  RESTRAINT  =       569.2811
 EAMBER (non-restraint)  =   -296755.8456
 EKCMT  =     22569.4022  VIRIAL  =     21616.1656  VOLUME     =   1086556.2850
                                                    SURFTEN    =       -54.6780
                                                    Density    =         1.0116
 ------------------------------------------------------------------------------

 NMR restraints: Bond =    0.000   Angle =     0.000   Torsion =    65.491
===============================================================================

 NSTEP =    19000   TIME(PS) =     913.000  TEMP(K) =   311.25  PRESS =  -203.0
 Etot   =   -222195.9510  EKtot   =     73534.9609  EPtot      =   -295730.9120
 BOND   =      5513.7844  ANGLE   =     20630.2976  DIHED      =     14245.1894
 1-4 NB =      5046.9530  1-4 EEL =    -73591.1452  VDWAALS    =     16012.2156
 EELEC  =   -284172.3421  EHBOND  =         0.0000  RESTRAINT  =       584.1353
 EAMBER (non-restraint)  =   -296315.0472
 EKCMT  =     22532.9773  VIRIAL  =     27294.4865  VOLUME     =   1086478.5938
                                                    SURFTEN    =      -204.1480
                                                    Density    =         1.0116
 ------------------------------------------------------------------------------

 NMR restraints: Bond =    0.000   Angle =     0.000   Torsion =    65.891
===============================================================================

 NSTEP =    20000   TIME(PS) =     915.000  TEMP(K) =   309.84  PRESS =    15.5
 Etot   =   -223071.9800  EKtot   =     73203.5312  EPtot      =   -296275.5113
 BOND   =      5422.0142  ANGLE   =     20669.0482  DIHED      =     14351.8887
 1-4 NB =      4987.6060  1-4 EEL =    -73581.8200  VDWAALS    =     16489.8669
 EELEC  =   -285209.2902  EHBOND  =         0.0000  RESTRAINT  =       595.1749
 EAMBER (non-restraint)  =   -296870.6862
 EKCMT  =     22456.0443  VIRIAL  =     22092.7275  VOLUME     =   1086562.7176
                                                    SURFTEN    =       129.0786
                                                    Density    =         1.0115
 ------------------------------------------------------------------------------

 NMR restraints: Bond =    0.000   Angle =     0.000   Torsion =    59.157
===============================================================================

 NSTEP =    21000   TIME(PS) =     917.000  TEMP(K) =   309.38  PRESS =   -75.7
 Etot   =   -223494.1027  EKtot   =     73093.1641  EPtot      =   -296587.2667
 BOND   =      5529.1252  ANGLE   =     20493.7798  DIHED      =     14298.6211
 1-4 NB =      5010.5887  1-4 EEL =    -73574.6823  VDWAALS    =     16380.4884
 EELEC  =   -285292.2009  EHBOND  =         0.0000  RESTRAINT  =       567.0133
 EAMBER (non-restraint)  =   -297154.2800
 EKCMT  =     22326.9491  VIRIAL  =     24102.9406  VOLUME     =   1086180.8082
                                                    SURFTEN    =        82.0029
                                                    Density    =         1.0119
 ------------------------------------------------------------------------------

 NMR restraints: Bond =    0.000   Angle =     0.000   Torsion =    61.445
===============================================================================

 NSTEP =    22000   TIME(PS) =     919.000  TEMP(K) =   309.06  PRESS =     9.3
 Etot   =   -222872.0883  EKtot   =     73017.9922  EPtot      =   -295890.0805
 BOND   =      5580.0668  ANGLE   =     20769.7056  DIHED      =     14335.0427
 1-4 NB =      4986.6916  1-4 EEL =    -73658.1144  VDWAALS    =     16371.3474
 EELEC  =   -284855.9456  EHBOND  =         0.0000  RESTRAINT  =       581.1256
 EAMBER (non-restraint)  =   -296471.2061
 EKCMT  =     22255.9035  VIRIAL  =     22037.3869  VOLUME     =   1086664.4609
                                                    SURFTEN    =       -61.5969
                                                    Density    =         1.0115
 ------------------------------------------------------------------------------

 NMR restraints: Bond =    0.000   Angle =     0.000   Torsion =    70.574
===============================================================================

 NSTEP =    23000   TIME(PS) =     921.000  TEMP(K) =   310.69  PRESS =  -139.9
 Etot   =   -222951.5158  EKtot   =     73402.8750  EPtot      =   -296354.3908
 BOND   =      5414.3124  ANGLE   =     20681.7853  DIHED      =     14258.8774
 1-4 NB =      4951.0473  1-4 EEL =    -73553.8749  VDWAALS    =     16084.3495
 EELEC  =   -284781.6818  EHBOND  =         0.0000  RESTRAINT  =       590.7941
 EAMBER (non-restraint)  =   -296945.1849
 EKCMT  =     22247.9024  VIRIAL  =     25531.4505  VOLUME     =   1087337.5353
                                                    SURFTEN    =      -155.3729
                                                    Density    =         1.0108
 ------------------------------------------------------------------------------

 NMR restraints: Bond =    0.000   Angle =     0.000   Torsion =    66.524
===============================================================================

 NSTEP =    24000   TIME(PS) =     923.000  TEMP(K) =   309.54  PRESS =    61.5
 Etot   =   -222710.5884  EKtot   =     73131.8828  EPtot      =   -295842.4712
 BOND   =      5501.6431  ANGLE   =     20688.6280  DIHED      =     14349.5187
 1-4 NB =      5008.9441  1-4 EEL =    -73646.4758  VDWAALS    =     16219.7484
 EELEC  =   -284547.7712  EHBOND  =         0.0000  RESTRAINT  =       583.2936
 EAMBER (non-restraint)  =   -296425.7648
 EKCMT  =     22415.1950  VIRIAL  =     20971.7738  VOLUME     =   1086403.2177
                                                    SURFTEN    =        44.0256
                                                    Density    =         1.0117
 ------------------------------------------------------------------------------

 NMR restraints: Bond =    0.000   Angle =     0.000   Torsion =    61.973
===============================================================================

 NSTEP =    25000   TIME(PS) =     925.000  TEMP(K) =   308.87  PRESS =   -32.2
 Etot   =   -222668.3280  EKtot   =     72974.6797  EPtot      =   -295643.0077
 BOND   =      5502.3686  ANGLE   =     20523.0264  DIHED      =     14282.6857
 1-4 NB =      4958.9066  1-4 EEL =    -73548.4883  VDWAALS    =     16540.4598
 EELEC  =   -284508.9450  EHBOND  =         0.0000  RESTRAINT  =       606.9786
 EAMBER (non-restraint)  =   -296249.9862
 EKCMT  =     22184.2414  VIRIAL  =     22939.0083  VOLUME     =   1086895.1714
                                                    SURFTEN    =       -90.4844
                                                    Density    =         1.0112
 ------------------------------------------------------------------------------

 NMR restraints: Bond =    0.000   Angle =     0.000   Torsion =    70.873
===============================================================================

 NSTEP =    26000   TIME(PS) =     927.000  TEMP(K) =   311.88  PRESS =   -38.2
 Etot   =   -222120.0045  EKtot   =     73685.1953  EPtot      =   -295805.1998
 BOND   =      5428.6035  ANGLE   =     20713.7378  DIHED      =     14238.5445
 1-4 NB =      4996.0169  1-4 EEL =    -73523.5802  VDWAALS    =     16634.3892
 EELEC  =   -284908.1069  EHBOND  =         0.0000  RESTRAINT  =       615.1954
 EAMBER (non-restraint)  =   -296420.3952
 EKCMT  =     22303.0617  VIRIAL  =     23200.3004  VOLUME     =   1086792.1244
                                                    SURFTEN    =       -23.5879
                                                    Density    =         1.0113
 ------------------------------------------------------------------------------

 NMR restraints: Bond =    0.000   Angle =     0.000   Torsion =    80.183
===============================================================================

 NSTEP =    27000   TIME(PS) =     929.000  TEMP(K) =   309.31  PRESS =    23.6
 Etot   =   -222845.1326  EKtot   =     73077.0391  EPtot      =   -295922.1717
 BOND   =      5440.0946  ANGLE   =     20614.3851  DIHED      =     14308.8004
 1-4 NB =      4941.8169  1-4 EEL =    -73601.3767  VDWAALS    =     16166.4679
 EELEC  =   -284410.0897  EHBOND  =         0.0000  RESTRAINT  =       617.7297
 EAMBER (non-restraint)  =   -296539.9014
 EKCMT  =     22262.2145  VIRIAL  =     21707.8590  VOLUME     =   1086606.6605
                                                    SURFTEN    =       -91.9174
                                                    Density    =         1.0115
 ------------------------------------------------------------------------------

 NMR restraints: Bond =    0.000   Angle =     0.000   Torsion =    64.489
===============================================================================

 NSTEP =    28000   TIME(PS) =     931.000  TEMP(K) =   309.50  PRESS =   -31.6
 Etot   =   -222889.4753  EKtot   =     73122.2656  EPtot      =   -296011.7409
 BOND   =      5504.5805  ANGLE   =     20618.7401  DIHED      =     14259.9332
 1-4 NB =      4953.0605  1-4 EEL =    -73538.3869  VDWAALS    =     16214.5644
 EELEC  =   -284613.3000  EHBOND  =         0.0000  RESTRAINT  =       589.0674
 EAMBER (non-restraint)  =   -296600.8083
 EKCMT  =     22414.6906  VIRIAL  =     23156.8575  VOLUME     =   1086680.0417
                                                    SURFTEN    =      -166.3062
                                                    Density    =         1.0114
 ------------------------------------------------------------------------------

 NMR restraints: Bond =    0.000   Angle =     0.000   Torsion =    59.320
===============================================================================

 NSTEP =    29000   TIME(PS) =     933.000  TEMP(K) =   309.29  PRESS =    60.2
 Etot   =   -222928.5834  EKtot   =     73073.3906  EPtot      =   -296001.9740
 BOND   =      5476.1099  ANGLE   =     20703.3991  DIHED      =     14196.2699
 1-4 NB =      5021.1947  1-4 EEL =    -73577.2084  VDWAALS    =     16346.0619
 EELEC  =   -284748.2713  EHBOND  =         0.0000  RESTRAINT  =       580.4701
 EAMBER (non-restraint)  =   -296582.4441
 EKCMT  =     22468.4513  VIRIAL  =     21058.3589  VOLUME     =   1085560.1860
                                                    SURFTEN    =       161.9377
                                                    Density    =         1.0125
 ------------------------------------------------------------------------------

 NMR restraints: Bond =    0.000   Angle =     0.000   Torsion =    63.589
===============================================================================

 NSTEP =    30000   TIME(PS) =     935.000  TEMP(K) =   310.98  PRESS =   -11.7
 Etot   =   -222674.2568  EKtot   =     73471.0703  EPtot      =   -296145.3272
 BOND   =      5475.3951  ANGLE   =     20812.5810  DIHED      =     14270.8083
 1-4 NB =      4962.9394  1-4 EEL =    -73469.9391  VDWAALS    =     16474.9790
 EELEC  =   -285272.3625  EHBOND  =         0.0000  RESTRAINT  =       600.2717
 EAMBER (non-restraint)  =   -296745.5988
 EKCMT  =     22635.2220  VIRIAL  =     22908.9230  VOLUME     =   1085398.6179
                                                    SURFTEN    =       -62.2296
                                                    Density    =         1.0126
 ------------------------------------------------------------------------------

 NMR restraints: Bond =    0.000   Angle =     0.000   Torsion =    67.777
===============================================================================

 NSTEP =    31000   TIME(PS) =     937.000  TEMP(K) =   310.51  PRESS =   -60.4
 Etot   =   -222588.9743  EKtot   =     73360.2422  EPtot      =   -295949.2165
 BOND   =      5466.2658  ANGLE   =     20707.0767  DIHED      =     14271.6065
 1-4 NB =      5031.8468  1-4 EEL =    -73676.7327  VDWAALS    =     16488.4300
 EELEC  =   -284826.3811  EHBOND  =         0.0000  RESTRAINT  =       588.6715
 EAMBER (non-restraint)  =   -296537.8880
 EKCMT  =     22388.9220  VIRIAL  =     23804.3957  VOLUME     =   1086138.2278
                                                    SURFTEN    =       -99.6793
                                                    Density    =         1.0119
 ------------------------------------------------------------------------------

 NMR restraints: Bond =    0.000   Angle =     0.000   Torsion =    63.519
===============================================================================

 NSTEP =    32000   TIME(PS) =     939.000  TEMP(K) =   310.80  PRESS =   -44.7
 Etot   =   -222620.8117  EKtot   =     73428.9062  EPtot      =   -296049.7179
 BOND   =      5512.1221  ANGLE   =     20575.3180  DIHED      =     14290.6953
 1-4 NB =      4981.3380  1-4 EEL =    -73436.6362  VDWAALS    =     16455.4625
 EELEC  =   -285037.8457  EHBOND  =         0.0000  RESTRAINT  =       609.8281
 EAMBER (non-restraint)  =   -296659.5460
 EKCMT  =     22346.8715  VIRIAL  =     23396.2012  VOLUME     =   1086537.0963
                                                    SURFTEN    =       -15.4202
                                                    Density    =         1.0116
 ------------------------------------------------------------------------------

 NMR restraints: Bond =    0.000   Angle =     0.000   Torsion =    66.540
===============================================================================

 NSTEP =    33000   TIME(PS) =     941.000  TEMP(K) =   309.94  PRESS =   138.0
 Etot   =   -222448.0157  EKtot   =     73227.2891  EPtot      =   -295675.3048
 BOND   =      5518.5657  ANGLE   =     20801.5451  DIHED      =     14190.6857
 1-4 NB =      4904.1515  1-4 EEL =    -73603.9499  VDWAALS    =     16613.4244
 EELEC  =   -284721.5838  EHBOND  =         0.0000  RESTRAINT  =       621.8567
 EAMBER (non-restraint)  =   -296297.1614
 EKCMT  =     22246.6834  VIRIAL  =     19002.8713  VOLUME     =   1088843.3062
                                                    SURFTEN    =      -130.8821
                                                    Density    =         1.0094
 ------------------------------------------------------------------------------

 NMR restraints: Bond =    0.000   Angle =     0.000   Torsion =    68.682
===============================================================================

 NSTEP =    34000   TIME(PS) =     943.000  TEMP(K) =   310.79  PRESS =   -16.0
 Etot   =   -222669.5525  EKtot   =     73426.1875  EPtot      =   -296095.7400
 BOND   =      5485.2674  ANGLE   =     20648.1375  DIHED      =     14209.0890
 1-4 NB =      4943.1307  1-4 EEL =    -73649.7209  VDWAALS    =     16155.2821
 EELEC  =   -284499.3958  EHBOND  =         0.0000  RESTRAINT  =       612.4699
 EAMBER (non-restraint)  =   -296708.2099
 EKCMT  =     22383.1526  VIRIAL  =     22758.1025  VOLUME     =   1086876.6803
                                                    SURFTEN    =       -45.8571
                                                    Density    =         1.0113
 ------------------------------------------------------------------------------

 NMR restraints: Bond =    0.000   Angle =     0.000   Torsion =    71.690
===============================================================================

 NSTEP =    35000   TIME(PS) =     945.000  TEMP(K) =   309.13  PRESS =    86.6
 Etot   =   -222834.6150  EKtot   =     73035.0469  EPtot      =   -295869.6619
 BOND   =      5450.9724  ANGLE   =     20651.8159  DIHED      =     14274.3141
 1-4 NB =      5030.0462  1-4 EEL =    -73618.4497  VDWAALS    =     16272.6827
 EELEC  =   -284546.9579  EHBOND  =         0.0000  RESTRAINT  =       615.9144
 EAMBER (non-restraint)  =   -296485.5763
 EKCMT  =     22296.7045  VIRIAL  =     20265.7454  VOLUME     =   1086356.9403
                                                    SURFTEN    =       100.9102
                                                    Density    =         1.0117
 ------------------------------------------------------------------------------

 NMR restraints: Bond =    0.000   Angle =     0.000   Torsion =    67.858
===============================================================================

 NSTEP =    36000   TIME(PS) =     947.000  TEMP(K) =   308.80  PRESS =    59.8
 Etot   =   -222631.1946  EKtot   =     72956.7891  EPtot      =   -295587.9836
 BOND   =      5505.0138  ANGLE   =     20816.8250  DIHED      =     14243.5585
 1-4 NB =      4989.0066  1-4 EEL =    -73572.3007  VDWAALS    =     16453.1280
 EELEC  =   -284623.6169  EHBOND  =         0.0000  RESTRAINT  =       600.4020
 EAMBER (non-restraint)  =   -296188.3857
 EKCMT  =     22302.6928  VIRIAL  =     20897.9046  VOLUME     =   1087731.7042
                                                    SURFTEN    =        -8.0612
                                                    Density    =         1.0105
 ------------------------------------------------------------------------------

 NMR restraints: Bond =    0.000   Angle =     0.000   Torsion =    65.505
===============================================================================

 NSTEP =    37000   TIME(PS) =     949.000  TEMP(K) =   308.96  PRESS =    -2.2
 Etot   =   -223111.9615  EKtot   =     72995.2031  EPtot      =   -296107.1646
 BOND   =      5517.6787  ANGLE   =     20681.0875  DIHED      =     14254.7120
 1-4 NB =      4976.4329  1-4 EEL =    -73632.1371  VDWAALS    =     16387.1740
 EELEC  =   -284878.2317  EHBOND  =         0.0000  RESTRAINT  =       586.1191
 EAMBER (non-restraint)  =   -296693.2838
 EKCMT  =     21996.7593  VIRIAL  =     22047.9633  VOLUME     =   1087652.8124
                                                    SURFTEN    =        83.1125
                                                    Density    =         1.0105
 ------------------------------------------------------------------------------

 NMR restraints: Bond =    0.000   Angle =     0.000   Torsion =    64.256
===============================================================================

 NSTEP =    38000   TIME(PS) =     951.000  TEMP(K) =   310.02  PRESS =    -6.1
 Etot   =   -223083.2963  EKtot   =     73245.0312  EPtot      =   -296328.3276
 BOND   =      5467.3002  ANGLE   =     20527.8346  DIHED      =     14246.4730
 1-4 NB =      4964.8463  1-4 EEL =    -73601.1042  VDWAALS    =     16491.7055
 EELEC  =   -285011.8699  EHBOND  =         0.0000  RESTRAINT  =       586.4869
 EAMBER (non-restraint)  =   -296914.8145
 EKCMT  =     22250.9891  VIRIAL  =     22394.6679  VOLUME     =   1085409.5126
                                                    SURFTEN    =        -4.9986
                                                    Density    =         1.0126
 ------------------------------------------------------------------------------

 NMR restraints: Bond =    0.000   Angle =     0.000   Torsion =    70.565
===============================================================================

 NSTEP =    39000   TIME(PS) =     953.000  TEMP(K) =   308.95  PRESS =  -125.0
 Etot   =   -222964.0060  EKtot   =     72992.7734  EPtot      =   -295956.7794
 BOND   =      5430.8675  ANGLE   =     20732.9449  DIHED      =     14261.4680
 1-4 NB =      4988.8736  1-4 EEL =    -73603.0411  VDWAALS    =     16466.4090
 EELEC  =   -284836.2646  EHBOND  =         0.0000  RESTRAINT  =       601.9632
 EAMBER (non-restraint)  =   -296558.7426
 EKCMT  =     22296.1522  VIRIAL  =     25229.0309  VOLUME     =   1087024.7801
                                                    SURFTEN    =       -50.4950
                                                    Density    =         1.0111
 ------------------------------------------------------------------------------

 NMR restraints: Bond =    0.000   Angle =     0.000   Torsion =    69.690
===============================================================================

 NSTEP =    40000   TIME(PS) =     955.000  TEMP(K) =   310.55  PRESS =   -37.1
 Etot   =   -222543.0903  EKtot   =     73370.6328  EPtot      =   -295913.7231
 BOND   =      5467.5994  ANGLE   =     20829.0800  DIHED      =     14249.4421
 1-4 NB =      4938.9755  1-4 EEL =    -73648.8884  VDWAALS    =     16193.6336
 EELEC  =   -284552.2579  EHBOND  =         0.0000  RESTRAINT  =       608.6926
 EAMBER (non-restraint)  =   -296522.4157
 EKCMT  =     22337.0898  VIRIAL  =     23207.5604  VOLUME     =   1087287.8918
                                                    SURFTEN    =       -80.4147
                                                    Density    =         1.0109
 ------------------------------------------------------------------------------

 NMR restraints: Bond =    0.000   Angle =     0.000   Torsion =    59.536
===============================================================================

 NSTEP =    41000   TIME(PS) =     957.000  TEMP(K) =   310.16  PRESS =    -4.6
 Etot   =   -222401.2180  EKtot   =     73277.8125  EPtot      =   -295679.0305
 BOND   =      5591.8848  ANGLE   =     20598.8238  DIHED      =     14326.9306
 1-4 NB =      4946.1602  1-4 EEL =    -73628.6267  VDWAALS    =     16197.6796
 EELEC  =   -284330.5191  EHBOND  =         0.0000  RESTRAINT  =       618.6364
 EAMBER (non-restraint)  =   -296297.6669
 EKCMT  =     22337.0816  VIRIAL  =     22445.7585  VOLUME     =   1087692.3443
                                                    SURFTEN    =      -159.5472
                                                    Density    =         1.0105
 ------------------------------------------------------------------------------

 NMR restraints: Bond =    0.000   Angle =     0.000   Torsion =    62.750
===============================================================================

 NSTEP =    42000   TIME(PS) =     959.000  TEMP(K) =   309.01  PRESS =    -1.6
 Etot   =   -222694.6608  EKtot   =     73007.5156  EPtot      =   -295702.1764
 BOND   =      5594.5253  ANGLE   =     20684.3511  DIHED      =     14239.9754
 1-4 NB =      4933.6330  1-4 EEL =    -73667.0994  VDWAALS    =     16087.4433
 EELEC  =   -284170.0738  EHBOND  =         0.0000  RESTRAINT  =       595.0688
 EAMBER (non-restraint)  =   -296297.2452
 EKCMT  =     22405.7123  VIRIAL  =     22442.9719  VOLUME     =   1088505.2425
                                                    SURFTEN    =       142.0941
                                                    Density    =         1.0097
 ------------------------------------------------------------------------------

 NMR restraints: Bond =    0.000   Angle =     0.000   Torsion =    71.444
===============================================================================

 NSTEP =    43000   TIME(PS) =     961.000  TEMP(K) =   309.57  PRESS =   -37.5
 Etot   =   -222458.3609  EKtot   =     73138.1172  EPtot      =   -295596.4781
 BOND   =      5511.1005  ANGLE   =     20593.8462  DIHED      =     14341.2098
 1-4 NB =      4964.6286  1-4 EEL =    -73559.8133  VDWAALS    =     16149.4552
 EELEC  =   -284218.1764  EHBOND  =         0.0000  RESTRAINT  =       621.2713
 EAMBER (non-restraint)  =   -296217.7494
 EKCMT  =     22540.4042  VIRIAL  =     23420.2147  VOLUME     =   1086915.1871
                                                    SURFTEN    =       -11.5769
                                                    Density    =         1.0112
 ------------------------------------------------------------------------------

 NMR restraints: Bond =    0.000   Angle =     0.000   Torsion =    69.709
===============================================================================

 NSTEP =    44000   TIME(PS) =     963.000  TEMP(K) =   310.20  PRESS =   -13.2
 Etot   =   -222248.9351  EKtot   =     73288.0312  EPtot      =   -295536.9664
 BOND   =      5499.8744  ANGLE   =     20879.3596  DIHED      =     14233.2885
 1-4 NB =      4975.7203  1-4 EEL =    -73687.7264  VDWAALS    =     16161.7155
 EELEC  =   -284229.9116  EHBOND  =         0.0000  RESTRAINT  =       630.7133
 EAMBER (non-restraint)  =   -296167.6797
 EKCMT  =     22320.8072  VIRIAL  =     22629.7393  VOLUME     =   1087711.8888
                                                    SURFTEN    =       -57.7043
                                                    Density    =         1.0105
 ------------------------------------------------------------------------------

 NMR restraints: Bond =    0.000   Angle =     0.000   Torsion =    64.687
===============================================================================

 NSTEP =    45000   TIME(PS) =     965.000  TEMP(K) =   309.76  PRESS =   -32.7
 Etot   =   -222797.1340  EKtot   =     73183.1406  EPtot      =   -295980.2747
 BOND   =      5507.8012  ANGLE   =     20626.9312  DIHED      =     14336.4920
 1-4 NB =      5024.6104  1-4 EEL =    -73655.9508  VDWAALS    =     16554.8221
 EELEC  =   -284998.1093  EHBOND  =         0.0000  RESTRAINT  =       623.1286
 EAMBER (non-restraint)  =   -296603.4032
 EKCMT  =     22322.7939  VIRIAL  =     23091.5808  VOLUME     =   1087868.7601
                                                    SURFTEN    =       -69.1400
                                                    Density    =         1.0103
 ------------------------------------------------------------------------------

 NMR restraints: Bond =    0.000   Angle =     0.000   Torsion =    73.731
===============================================================================

 NSTEP =    46000   TIME(PS) =     967.000  TEMP(K) =   310.67  PRESS =     2.8
 Etot   =   -223009.0142  EKtot   =     73398.8594  EPtot      =   -296407.8736
 BOND   =      5488.2166  ANGLE   =     20564.8124  DIHED      =     14246.8334
 1-4 NB =      4942.6792  1-4 EEL =    -73565.3136  VDWAALS    =     16324.8805
 EELEC  =   -285025.7596  EHBOND  =         0.0000  RESTRAINT  =       615.7775
 EAMBER (non-restraint)  =   -297023.6511
 EKCMT  =     22358.8040  VIRIAL  =     22293.9718  VOLUME     =   1086963.1124
                                                    SURFTEN    =        53.1442
                                                    Density    =         1.0112
 ------------------------------------------------------------------------------

 NMR restraints: Bond =    0.000   Angle =     0.000   Torsion =    72.746
===============================================================================

 NSTEP =    47000   TIME(PS) =     969.000  TEMP(K) =   310.65  PRESS =  -107.1
 Etot   =   -222491.7074  EKtot   =     73393.2266  EPtot      =   -295884.9339
 BOND   =      5458.8496  ANGLE   =     20611.1531  DIHED      =     14258.8390
 1-4 NB =      4972.8919  1-4 EEL =    -73555.9267  VDWAALS    =     16190.7381
 EELEC  =   -284434.5490  EHBOND  =         0.0000  RESTRAINT  =       613.0701
 EAMBER (non-restraint)  =   -296498.0041
 EKCMT  =     22536.4384  VIRIAL  =     25050.5475  VOLUME     =   1086898.2329
                                                    SURFTEN    =       -68.6575
                                                    Density    =         1.0112
 ------------------------------------------------------------------------------

 NMR restraints: Bond =    0.000   Angle =     0.000   Torsion =    69.060
===============================================================================

 NSTEP =    48000   TIME(PS) =     971.000  TEMP(K) =   310.45  PRESS =    19.5
 Etot   =   -222935.9729  EKtot   =     73347.8125  EPtot      =   -296283.7854
 BOND   =      5428.1195  ANGLE   =     20679.6500  DIHED      =     14209.1673
 1-4 NB =      4946.8428  1-4 EEL =    -73433.2652  VDWAALS    =     16342.4079
 EELEC  =   -285087.3887  EHBOND  =         0.0000  RESTRAINT  =       630.6810
 EAMBER (non-restraint)  =   -296914.4664
 EKCMT  =     22460.0628  VIRIAL  =     22003.3341  VOLUME     =   1086068.6542
                                                    SURFTEN    =       119.6553
                                                    Density    =         1.0120
 ------------------------------------------------------------------------------

 NMR restraints: Bond =    0.000   Angle =     0.000   Torsion =    72.879
===============================================================================

 NSTEP =    49000   TIME(PS) =     973.000  TEMP(K) =   309.98  PRESS =    99.5
 Etot   =   -223271.9323  EKtot   =     73235.8672  EPtot      =   -296507.7995
 BOND   =      5491.6392  ANGLE   =     20603.1925  DIHED      =     14191.1202
 1-4 NB =      4990.8795  1-4 EEL =    -73610.4495  VDWAALS    =     16513.3658
 EELEC  =   -285298.0312  EHBOND  =         0.0000  RESTRAINT  =       610.4841
 EAMBER (non-restraint)  =   -297118.2836
 EKCMT  =     22382.8899  VIRIAL  =     20052.8236  VOLUME     =   1085080.0263
                                                    SURFTEN    =       -14.7434
                                                    Density    =         1.0129
 ------------------------------------------------------------------------------

 NMR restraints: Bond =    0.000   Angle =     0.000   Torsion =    64.882
===============================================================================

 NSTEP =    50000   TIME(PS) =     975.000  TEMP(K) =   309.05  PRESS =   -34.2
 Etot   =   -222702.5532  EKtot   =     73016.1719  EPtot      =   -295718.7251
 BOND   =      5606.7383  ANGLE   =     20660.1450  DIHED      =     14273.1346
 1-4 NB =      4971.9227  1-4 EEL =    -73548.5069  VDWAALS    =     16379.3318
 EELEC  =   -284656.2862  EHBOND  =         0.0000  RESTRAINT  =       594.7957
 EAMBER (non-restraint)  =   -296313.5207
 EKCMT  =     22306.5780  VIRIAL  =     23108.5688  VOLUME     =   1086506.1962
                                                    SURFTEN    =       -44.5611
                                                    Density    =         1.0116
 ------------------------------------------------------------------------------

 NMR restraints: Bond =    0.000   Angle =     0.000   Torsion =    62.319
===============================================================================

 NSTEP =    51000   TIME(PS) =     977.000  TEMP(K) =   309.78  PRESS =    59.7
 Etot   =   -222949.9254  EKtot   =     73188.6641  EPtot      =   -296138.5894
 BOND   =      5437.3667  ANGLE   =     20744.3184  DIHED      =     14239.9305
 1-4 NB =      4936.8082  1-4 EEL =    -73531.1439  VDWAALS    =     16430.1959
 EELEC  =   -284997.6822  EHBOND  =         0.0000  RESTRAINT  =       601.6170
 EAMBER (non-restraint)  =   -296740.2064
 EKCMT  =     22165.2211  VIRIAL  =     20764.9044  VOLUME     =   1086601.4935
                                                    SURFTEN    =        93.1851
                                                    Density    =         1.0115
 ------------------------------------------------------------------------------

 NMR restraints: Bond =    0.000   Angle =     0.000   Torsion =    62.314
===============================================================================

 NSTEP =    52000   TIME(PS) =     979.000  TEMP(K) =   310.22  PRESS =    13.0
 Etot   =   -222857.7206  EKtot   =     73292.8516  EPtot      =   -296150.5721
 BOND   =      5573.2065  ANGLE   =     20856.9571  DIHED      =     14214.2910
 1-4 NB =      4938.5363  1-4 EEL =    -73624.6811  VDWAALS    =     16979.3198
 EELEC  =   -285689.9115  EHBOND  =         0.0000  RESTRAINT  =       601.7099
 EAMBER (non-restraint)  =   -296752.2820
 EKCMT  =     22282.7164  VIRIAL  =     21978.4296  VOLUME     =   1086280.3391
                                                    SURFTEN    =       -31.6897
                                                    Density    =         1.0118
 ------------------------------------------------------------------------------

 NMR restraints: Bond =    0.000   Angle =     0.000   Torsion =    65.925
===============================================================================

 NSTEP =    53000   TIME(PS) =     981.000  TEMP(K) =   310.13  PRESS =    62.0
 Etot   =   -222813.0024  EKtot   =     73272.4375  EPtot      =   -296085.4399
 BOND   =      5539.5943  ANGLE   =     20723.7582  DIHED      =     14280.0410
 1-4 NB =      5006.4180  1-4 EEL =    -73667.9860  VDWAALS    =     16440.1472
 EELEC  =   -285021.9733  EHBOND  =         0.0000  RESTRAINT  =       614.5606
 EAMBER (non-restraint)  =   -296700.0005
 EKCMT  =     22487.6680  VIRIAL  =     21034.2682  VOLUME     =   1086006.6413
                                                    SURFTEN    =        -7.3436
                                                    Density    =         1.0121
 ------------------------------------------------------------------------------

 NMR restraints: Bond =    0.000   Angle =     0.000   Torsion =    66.781
===============================================================================

 NSTEP =    54000   TIME(PS) =     983.000  TEMP(K) =   310.28  PRESS =   -25.7
 Etot   =   -222571.3490  EKtot   =     73307.0547  EPtot      =   -295878.4037
 BOND   =      5511.4413  ANGLE   =     20667.6042  DIHED      =     14244.6369
 1-4 NB =      4954.0416  1-4 EEL =    -73485.4419  VDWAALS    =     16293.0067
 EELEC  =   -284684.6322  EHBOND  =         0.0000  RESTRAINT  =       620.9398
 EAMBER (non-restraint)  =   -296499.3435
 EKCMT  =     22330.2092  VIRIAL  =     22933.8717  VOLUME     =   1085994.5380
                                                    SURFTEN    =        91.2596
                                                    Density    =         1.0121
 ------------------------------------------------------------------------------

 NMR restraints: Bond =    0.000   Angle =     0.000   Torsion =    63.881
===============================================================================

 NSTEP =    55000   TIME(PS) =     985.000  TEMP(K) =   309.70  PRESS =    96.1
 Etot   =   -222504.2454  EKtot   =     73169.4062  EPtot      =   -295673.6516
 BOND   =      5406.9313  ANGLE   =     20893.3130  DIHED      =     14226.3468
 1-4 NB =      4981.0506  1-4 EEL =    -73503.5686  VDWAALS    =     16706.0514
 EELEC  =   -285006.2143  EHBOND  =         0.0000  RESTRAINT  =       622.4381
 EAMBER (non-restraint)  =   -296296.0897
 EKCMT  =     22283.2270  VIRIAL  =     20027.7236  VOLUME     =   1086905.1670
                                                    SURFTEN    =       -89.9659
                                                    Density    =         1.0112
 ------------------------------------------------------------------------------

 NMR restraints: Bond =    0.000   Angle =     0.000   Torsion =    67.520
===============================================================================

 NSTEP =    56000   TIME(PS) =     987.000  TEMP(K) =   310.36  PRESS =   -19.3
 Etot   =   -222547.2522  EKtot   =     73325.2188  EPtot      =   -295872.4710
 BOND   =      5473.7762  ANGLE   =     20754.2447  DIHED      =     14356.7028
 1-4 NB =      4957.1025  1-4 EEL =    -73643.5376  VDWAALS    =     16272.8733
 EELEC  =   -284695.1267  EHBOND  =         0.0000  RESTRAINT  =       651.4939
 EAMBER (non-restraint)  =   -296523.9648
 EKCMT  =     22314.9905  VIRIAL  =     22768.4869  VOLUME     =   1086969.1873
                                                    SURFTEN    =       -75.3169
                                                    Density    =         1.0112
 ------------------------------------------------------------------------------

 NMR restraints: Bond =    0.000   Angle =     0.000   Torsion =    62.222
===============================================================================

 NSTEP =    57000   TIME(PS) =     989.000  TEMP(K) =   309.47  PRESS =   -77.0
 Etot   =   -223316.4132  EKtot   =     73116.5703  EPtot      =   -296432.9835
 BOND   =      5412.8823  ANGLE   =     20677.2297  DIHED      =     14268.5034
 1-4 NB =      4958.8888  1-4 EEL =    -73487.5188  VDWAALS    =     16274.8362
 EELEC  =   -285147.4625  EHBOND  =         0.0000  RESTRAINT  =       609.6574
 EAMBER (non-restraint)  =   -297042.6408
 EKCMT  =     22434.7384  VIRIAL  =     24242.2178  VOLUME     =   1087294.7784
                                                    SURFTEN    =        41.5683
                                                    Density    =         1.0109
 ------------------------------------------------------------------------------

 NMR restraints: Bond =    0.000   Angle =     0.000   Torsion =    62.964
===============================================================================

 NSTEP =    58000   TIME(PS) =     991.000  TEMP(K) =   309.14  PRESS =   133.6
 Etot   =   -222817.5574  EKtot   =     73038.6094  EPtot      =   -295856.1668
 BOND   =      5480.9745  ANGLE   =     20750.6722  DIHED      =     14331.8354
 1-4 NB =      4986.5306  1-4 EEL =    -73617.5530  VDWAALS    =     16759.4082
 EELEC  =   -285151.6076  EHBOND  =         0.0000  RESTRAINT  =       603.5730
 EAMBER (non-restraint)  =   -296459.7398
 EKCMT  =     22279.2527  VIRIAL  =     19145.1133  VOLUME     =   1086836.9460
                                                    SURFTEN    =       -40.5858
                                                    Density    =         1.0113
 ------------------------------------------------------------------------------

 NMR restraints: Bond =    0.000   Angle =     0.000   Torsion =    64.192
===============================================================================

 NSTEP =    59000   TIME(PS) =     993.000  TEMP(K) =   310.68  PRESS =    82.8
 Etot   =   -222860.9289  EKtot   =     73401.0312  EPtot      =   -296261.9601
 BOND   =      5483.1616  ANGLE   =     20913.2434  DIHED      =     14160.3057
 1-4 NB =      4932.0066  1-4 EEL =    -73524.2142  VDWAALS    =     16634.4847
 EELEC  =   -285503.4367  EHBOND  =         0.0000  RESTRAINT  =       642.4887
 EAMBER (non-restraint)  =   -296904.4488
 EKCMT  =     22356.7773  VIRIAL  =     20413.1908  VOLUME     =   1086834.2109
                                                    SURFTEN    =        46.2859
                                                    Density    =         1.0113
 ------------------------------------------------------------------------------

 NMR restraints: Bond =    0.000   Angle =     0.000   Torsion =    74.383
===============================================================================

 NSTEP =    60000   TIME(PS) =     995.000  TEMP(K) =   309.27  PRESS =    67.8
 Etot   =   -223244.2993  EKtot   =     73068.8047  EPtot      =   -296313.1040
 BOND   =      5467.7674  ANGLE   =     20764.4260  DIHED      =     14325.6257
 1-4 NB =      4933.2868  1-4 EEL =    -73597.8487  VDWAALS    =     16798.2541
 EELEC  =   -285617.0665  EHBOND  =         0.0000  RESTRAINT  =       612.4512
 EAMBER (non-restraint)  =   -296925.5552
 EKCMT  =     22278.1807  VIRIAL  =     20688.1075  VOLUME     =   1086276.8359
                                                    SURFTEN    =        42.2870
                                                    Density    =         1.0118
 ------------------------------------------------------------------------------

 NMR restraints: Bond =    0.000   Angle =     0.000   Torsion =    60.712
===============================================================================

 NSTEP =    61000   TIME(PS) =     997.000  TEMP(K) =   308.26  PRESS =    47.7
 Etot   =   -223202.4113  EKtot   =     72830.3281  EPtot      =   -296032.7394
 BOND   =      5419.8958  ANGLE   =     20832.9942  DIHED      =     14213.0523
 1-4 NB =      4966.6761  1-4 EEL =    -73702.6345  VDWAALS    =     16365.2490
 EELEC  =   -284729.8744  EHBOND  =         0.0000  RESTRAINT  =       601.9022
 EAMBER (non-restraint)  =   -296634.6416
 EKCMT  =     22360.5696  VIRIAL  =     21242.1540  VOLUME     =   1086508.6801
                                                    SURFTEN    =      -114.5857
                                                    Density    =         1.0116
 ------------------------------------------------------------------------------

 NMR restraints: Bond =    0.000   Angle =     0.000   Torsion =    63.082
===============================================================================

 NSTEP =    62000   TIME(PS) =     999.000  TEMP(K) =   308.60  PRESS =   -68.7
 Etot   =   -222829.0675  EKtot   =     72910.6094  EPtot      =   -295739.6769
 BOND   =      5510.2454  ANGLE   =     20849.5958  DIHED      =     14353.1121
 1-4 NB =      4963.9851  1-4 EEL =    -73507.2871  VDWAALS    =     16878.3372
 EELEC  =   -285416.0064  EHBOND  =         0.0000  RESTRAINT  =       628.3410
 EAMBER (non-restraint)  =   -296368.0179
 EKCMT  =     22350.1262  VIRIAL  =     23962.1672  VOLUME     =   1087505.3930
                                                    SURFTEN    =      -276.3626
                                                    Density    =         1.0107
 ------------------------------------------------------------------------------

 NMR restraints: Bond =    0.000   Angle =     0.000   Torsion =    71.143
===============================================================================

 NSTEP =    63000   TIME(PS) =    1001.000  TEMP(K) =   309.86  PRESS =    98.5
 Etot   =   -222693.3561  EKtot   =     73208.5547  EPtot      =   -295901.9108
 BOND   =      5520.5345  ANGLE   =     20560.2329  DIHED      =     14319.0381
 1-4 NB =      4934.7177  1-4 EEL =    -73589.2670  VDWAALS    =     16574.6415
 EELEC  =   -284865.1924  EHBOND  =         0.0000  RESTRAINT  =       643.3840
 EAMBER (non-restraint)  =   -296545.2947
 EKCMT  =     22452.0866  VIRIAL  =     20137.3623  VOLUME     =   1087981.1760
                                                    SURFTEN    =      -117.5440
                                                    Density    =         1.0102
 ------------------------------------------------------------------------------

 NMR restraints: Bond =    0.000   Angle =     0.000   Torsion =    61.198
===============================================================================

 NSTEP =    64000   TIME(PS) =    1003.000  TEMP(K) =   311.30  PRESS =   -52.7
 Etot   =   -222216.0892  EKtot   =     73547.2969  EPtot      =   -295763.3861
 BOND   =      5496.3028  ANGLE   =     20662.4899  DIHED      =     14300.6424
 1-4 NB =      4936.3453  1-4 EEL =    -73527.2611  VDWAALS    =     16081.6633
 EELEC  =   -284336.8628  EHBOND  =         0.0000  RESTRAINT  =       623.2941
 EAMBER (non-restraint)  =   -296386.6802
 EKCMT  =     22384.3901  VIRIAL  =     23622.1897  VOLUME     =   1087798.5716
                                                    SURFTEN    =       -69.0143
                                                    Density    =         1.0104
 ------------------------------------------------------------------------------

 NMR restraints: Bond =    0.000   Angle =     0.000   Torsion =    68.062
===============================================================================

 NSTEP =    65000   TIME(PS) =    1005.000  TEMP(K) =   311.06  PRESS =   -96.9
 Etot   =   -222022.8026  EKtot   =     73491.6719  EPtot      =   -295514.4745
 BOND   =      5524.8934  ANGLE   =     20573.3517  DIHED      =     14292.8716
 1-4 NB =      5002.2851  1-4 EEL =    -73616.7775  VDWAALS    =     15942.9370
 EELEC  =   -283846.6217  EHBOND  =         0.0000  RESTRAINT  =       612.5859
 EAMBER (non-restraint)  =   -296127.0604
 EKCMT  =     22455.6293  VIRIAL  =     24730.6191  VOLUME     =   1086837.4675
                                                    SURFTEN    =       -71.9897
                                                    Density    =         1.0113
 ------------------------------------------------------------------------------

 NMR restraints: Bond =    0.000   Angle =     0.000   Torsion =    64.077
===============================================================================

 NSTEP =    66000   TIME(PS) =    1007.000  TEMP(K) =   310.87  PRESS =    36.6
 Etot   =   -222382.6851  EKtot   =     73446.2969  EPtot      =   -295828.9820
 BOND   =      5512.5659  ANGLE   =     20560.0066  DIHED      =     14271.6813
 1-4 NB =      4933.1402  1-4 EEL =    -73527.3208  VDWAALS    =     16110.4020
 EELEC  =   -284312.2837  EHBOND  =         0.0000  RESTRAINT  =       622.8265
 EAMBER (non-restraint)  =   -296451.8085
 EKCMT  =     22459.5705  VIRIAL  =     21599.7612  VOLUME     =   1087056.7937
                                                    SURFTEN    =        66.4057
                                                    Density    =         1.0111
 ------------------------------------------------------------------------------

 NMR restraints: Bond =    0.000   Angle =     0.000   Torsion =    69.319
===============================================================================

 NSTEP =    67000   TIME(PS) =    1009.000  TEMP(K) =   308.72  PRESS =    53.1
 Etot   =   -223017.9974  EKtot   =     72937.9688  EPtot      =   -295955.9662
 BOND   =      5503.3850  ANGLE   =     20599.7030  DIHED      =     14338.9650
 1-4 NB =      4986.7910  1-4 EEL =    -73520.5402  VDWAALS    =     16615.9816
 EELEC  =   -285078.8185  EHBOND  =         0.0000  RESTRAINT  =       598.5670
 EAMBER (non-restraint)  =   -296554.5332
 EKCMT  =     22181.0731  VIRIAL  =     20933.5646  VOLUME     =   1087206.2807
                                                    SURFTEN    =        71.1500
                                                    Density    =         1.0109
 ------------------------------------------------------------------------------

 NMR restraints: Bond =    0.000   Angle =     0.000   Torsion =    61.129
===============================================================================

 NSTEP =    68000   TIME(PS) =    1011.000  TEMP(K) =   310.20  PRESS =   -41.3
 Etot   =   -223078.4060  EKtot   =     73287.6328  EPtot      =   -296366.0388
 BOND   =      5437.7649  ANGLE   =     20522.8353  DIHED      =     14240.5767
 1-4 NB =      4933.7993  1-4 EEL =    -73526.1029  VDWAALS    =     16387.3999
 EELEC  =   -284980.8490  EHBOND  =         0.0000  RESTRAINT  =       618.5370
 EAMBER (non-restraint)  =   -296984.5758
 EKCMT  =     22244.7944  VIRIAL  =     23215.5654  VOLUME     =   1088228.6155
                                                    SURFTEN    =        36.4524
                                                    Density    =         1.0100
 ------------------------------------------------------------------------------

 NMR restraints: Bond =    0.000   Angle =     0.000   Torsion =    64.859
===============================================================================

 NSTEP =    69000   TIME(PS) =    1013.000  TEMP(K) =   309.82  PRESS =   -29.0
 Etot   =   -222625.8377  EKtot   =     73197.8750  EPtot      =   -295823.7127
 BOND   =      5508.9625  ANGLE   =     20830.9045  DIHED      =     14296.6648
 1-4 NB =      4929.5266  1-4 EEL =    -73573.7639  VDWAALS    =     16426.8425
 EELEC  =   -284861.7497  EHBOND  =         0.0000  RESTRAINT  =       618.8998
 EAMBER (non-restraint)  =   -296442.6125
 EKCMT  =     22288.4677  VIRIAL  =     22969.0907  VOLUME     =   1086855.4731
                                                    SURFTEN    =       102.8634
                                                    Density    =         1.0113
 ------------------------------------------------------------------------------

 NMR restraints: Bond =    0.000   Angle =     0.000   Torsion =    63.132
===============================================================================

 NSTEP =    70000   TIME(PS) =    1015.000  TEMP(K) =   310.98  PRESS =   169.3
 Etot   =   -222404.9237  EKtot   =     73471.7500  EPtot      =   -295876.6737
 BOND   =      5388.4565  ANGLE   =     20634.7488  DIHED      =     14232.6863
 1-4 NB =      4952.7514  1-4 EEL =    -73566.4657  VDWAALS    =     16494.3663
 EELEC  =   -284625.0256  EHBOND  =         0.0000  RESTRAINT  =       611.8082
 EAMBER (non-restraint)  =   -296488.4819
 EKCMT  =     22258.2141  VIRIAL  =     18280.6755  VOLUME     =   1088159.9281
                                                    SURFTEN    =        97.2268
                                                    Density    =         1.0101
 ------------------------------------------------------------------------------

 NMR restraints: Bond =    0.000   Angle =     0.000   Torsion =    58.504
===============================================================================

 NSTEP =    71000   TIME(PS) =    1017.000  TEMP(K) =   310.87  PRESS =    30.7
 Etot   =   -222147.0575  EKtot   =     73446.9844  EPtot      =   -295594.0419
 BOND   =      5457.0236  ANGLE   =     20561.5382  DIHED      =     14328.0450
 1-4 NB =      4944.1180  1-4 EEL =    -73569.5463  VDWAALS    =     16387.7234
 EELEC  =   -284342.7613  EHBOND  =         0.0000  RESTRAINT  =       639.8175
 EAMBER (non-restraint)  =   -296233.8594
 EKCMT  =     22466.8255  VIRIAL  =     21745.7177  VOLUME     =   1087365.1126
                                                    SURFTEN    =        90.9676
                                                    Density    =         1.0108
 ------------------------------------------------------------------------------

 NMR restraints: Bond =    0.000   Angle =     0.000   Torsion =    68.732
===============================================================================

 NSTEP =    72000   TIME(PS) =    1019.000  TEMP(K) =   309.37  PRESS =   110.8
 Etot   =   -222687.6109  EKtot   =     73092.5234  EPtot      =   -295780.1343
 BOND   =      5313.9701  ANGLE   =     20653.4814  DIHED      =     14286.3748
 1-4 NB =      4963.6273  1-4 EEL =    -73388.1150  VDWAALS    =     16942.9901
 EELEC  =   -285148.6417  EHBOND  =         0.0000  RESTRAINT  =       596.1787
 EAMBER (non-restraint)  =   -296376.3130
 EKCMT  =     22421.6303  VIRIAL  =     19816.6478  VOLUME     =   1089367.3139
                                                    SURFTEN    =       -23.2526
                                                    Density    =         1.0089
 ------------------------------------------------------------------------------

 NMR restraints: Bond =    0.000   Angle =     0.000   Torsion =    58.132
===============================================================================

 NSTEP =    73000   TIME(PS) =    1021.000  TEMP(K) =   311.90  PRESS =   100.7
 Etot   =   -222596.4270  EKtot   =     73688.8281  EPtot      =   -296285.2551
 BOND   =      5482.5615  ANGLE   =     20588.6342  DIHED      =     14177.9790
 1-4 NB =      4931.9628  1-4 EEL =    -73621.3213  VDWAALS    =     16664.8608
 EELEC  =   -285129.2390  EHBOND  =         0.0000  RESTRAINT  =       619.3069
 EAMBER (non-restraint)  =   -296904.5621
 EKCMT  =     22331.2705  VIRIAL  =     19963.4998  VOLUME     =   1088595.5603
                                                    SURFTEN    =         4.8585
                                                    Density    =         1.0097
 ------------------------------------------------------------------------------

 NMR restraints: Bond =    0.000   Angle =     0.000   Torsion =    61.775
===============================================================================

 NSTEP =    74000   TIME(PS) =    1023.000  TEMP(K) =   310.85  PRESS =   -53.4
 Etot   =   -222126.5068  EKtot   =     73442.5391  EPtot      =   -295569.0459
 BOND   =      5435.5184  ANGLE   =     20887.9805  DIHED      =     14287.6049
 1-4 NB =      4945.8327  1-4 EEL =    -73429.0839  VDWAALS    =     16328.3796
 EELEC  =   -284624.8814  EHBOND  =         0.0000  RESTRAINT  =       599.6033
 EAMBER (non-restraint)  =   -296168.6492
 EKCMT  =     22456.0452  VIRIAL  =     23711.6624  VOLUME     =   1088172.0949
                                                    SURFTEN    =       -87.4951
                                                    Density    =         1.0101
 ------------------------------------------------------------------------------

 NMR restraints: Bond =    0.000   Angle =     0.000   Torsion =    61.847
===============================================================================

 NSTEP =    75000   TIME(PS) =    1025.000  TEMP(K) =   309.81  PRESS =   128.2
 Etot   =   -222661.5430  EKtot   =     73196.6641  EPtot      =   -295858.2071
 BOND   =      5391.2720  ANGLE   =     20877.7651  DIHED      =     14321.8598
 1-4 NB =      4957.4273  1-4 EEL =    -73616.5437  VDWAALS    =     16450.7935
 EELEC  =   -284855.1191  EHBOND  =         0.0000  RESTRAINT  =       614.3380
 EAMBER (non-restraint)  =   -296472.5451
 EKCMT  =     22337.3688  VIRIAL  =     19329.7306  VOLUME     =   1086521.1271
                                                    SURFTEN    =       118.8774
                                                    Density    =         1.0116
 ------------------------------------------------------------------------------

 NMR restraints: Bond =    0.000   Angle =     0.000   Torsion =    65.810
===============================================================================

 NSTEP =    76000   TIME(PS) =    1027.000  TEMP(K) =   309.92  PRESS =   -49.5
 Etot   =   -222964.3727  EKtot   =     73222.3906  EPtot      =   -296186.7634
 BOND   =      5475.3337  ANGLE   =     20685.0505  DIHED      =     14252.4957
 1-4 NB =      4941.5529  1-4 EEL =    -73456.2314  VDWAALS    =     16680.9220
 EELEC  =   -285401.0099  EHBOND  =         0.0000  RESTRAINT  =       635.1232
 EAMBER (non-restraint)  =   -296821.8865
 EKCMT  =     22391.8544  VIRIAL  =     23552.2868  VOLUME     =   1086035.9766
                                                    SURFTEN    =      -169.2965
                                                    Density    =         1.0120
 ------------------------------------------------------------------------------

 NMR restraints: Bond =    0.000   Angle =     0.000   Torsion =    70.486
===============================================================================

 NSTEP =    77000   TIME(PS) =    1029.000  TEMP(K) =   311.43  PRESS =   -47.0
 Etot   =   -222100.3270  EKtot   =     73578.1094  EPtot      =   -295678.4364
 BOND   =      5509.7709  ANGLE   =     20889.6247  DIHED      =     14275.3986
 1-4 NB =      4941.0070  1-4 EEL =    -73611.7601  VDWAALS    =     16461.8290
 EELEC  =   -284758.9930  EHBOND  =         0.0000  RESTRAINT  =       614.6866
 EAMBER (non-restraint)  =   -296293.1230
 EKCMT  =     22484.1309  VIRIAL  =     23585.9100  VOLUME     =   1086641.3721
                                                    SURFTEN    =       -98.9007
                                                    Density    =         1.0115
 ------------------------------------------------------------------------------

 NMR restraints: Bond =    0.000   Angle =     0.000   Torsion =    64.863
===============================================================================

 NSTEP =    78000   TIME(PS) =    1031.000  TEMP(K) =   309.98  PRESS =    79.1
 Etot   =   -222640.6226  EKtot   =     73235.9531  EPtot      =   -295876.5757
 BOND   =      5527.7407  ANGLE   =     20710.8026  DIHED      =     14234.2733
 1-4 NB =      4929.0199  1-4 EEL =    -73536.0412  VDWAALS    =     16547.5216
 EELEC  =   -284906.8701  EHBOND  =         0.0000  RESTRAINT  =       616.9774
 EAMBER (non-restraint)  =   -296493.5531
 EKCMT  =     22322.7834  VIRIAL  =     20466.7001  VOLUME     =   1086595.2299
                                                    SURFTEN    =       -84.1206
                                                    Density    =         1.0115
 ------------------------------------------------------------------------------

 NMR restraints: Bond =    0.000   Angle =     0.000   Torsion =    58.889
===============================================================================

 NSTEP =    79000   TIME(PS) =    1033.000  TEMP(K) =   309.70  PRESS =   -81.6
 Etot   =   -222808.2597  EKtot   =     73170.3750  EPtot      =   -295978.6347
 BOND   =      5488.9614  ANGLE   =     20646.1534  DIHED      =     14189.0599
 1-4 NB =      4934.1369  1-4 EEL =    -73564.1760  VDWAALS    =     16190.4805
 EELEC  =   -284459.9593  EHBOND  =         0.0000  RESTRAINT  =       596.7086
 EAMBER (non-restraint)  =   -296575.3433
 EKCMT  =     22286.9294  VIRIAL  =     24202.0479  VOLUME     =   1086937.6796
                                                    SURFTEN    =       -15.4674
                                                    Density    =         1.0112
 ------------------------------------------------------------------------------

 NMR restraints: Bond =    0.000   Angle =     0.000   Torsion =    73.074
===============================================================================

 NSTEP =    80000   TIME(PS) =    1035.000  TEMP(K) =   309.76  PRESS =   -29.6
 Etot   =   -222575.1479  EKtot   =     73183.3438  EPtot      =   -295758.4916
 BOND   =      5456.5410  ANGLE   =     20963.8075  DIHED      =     14232.4493
 1-4 NB =      4971.3208  1-4 EEL =    -73610.8846  VDWAALS    =     16551.0208
 EELEC  =   -284907.3904  EHBOND  =         0.0000  RESTRAINT  =       584.6440
 EAMBER (non-restraint)  =   -296343.1356
 EKCMT  =     22397.6266  VIRIAL  =     23092.6219  VOLUME     =   1087033.5294
                                                    SURFTEN    =       -77.9480
                                                    Density    =         1.0111
 ------------------------------------------------------------------------------

 NMR restraints: Bond =    0.000   Angle =     0.000   Torsion =    60.716
===============================================================================

 NSTEP =    81000   TIME(PS) =    1037.000  TEMP(K) =   310.29  PRESS =    19.5
 Etot   =   -222666.6109  EKtot   =     73309.7656  EPtot      =   -295976.3765
 BOND   =      5473.1445  ANGLE   =     20835.4939  DIHED      =     14219.0693
 1-4 NB =      5009.0092  1-4 EEL =    -73614.2965  VDWAALS    =     16381.6414
 EELEC  =   -284884.1764  EHBOND  =         0.0000  RESTRAINT  =       603.7382
 EAMBER (non-restraint)  =   -296580.1146
 EKCMT  =     22320.3296  VIRIAL  =     21862.4364  VOLUME     =   1085765.7705
                                                    SURFTEN    =        62.9060
                                                    Density    =         1.0123
 ------------------------------------------------------------------------------

 NMR restraints: Bond =    0.000   Angle =     0.000   Torsion =    64.352
===============================================================================

 NSTEP =    82000   TIME(PS) =    1039.000  TEMP(K) =   310.72  PRESS =    48.2
 Etot   =   -222500.4869  EKtot   =     73409.8047  EPtot      =   -295910.2916
 BOND   =      5601.1600  ANGLE   =     20811.6596  DIHED      =     14281.6868
 1-4 NB =      4941.3621  1-4 EEL =    -73512.3099  VDWAALS    =     16415.2032
 EELEC  =   -285052.6692  EHBOND  =         0.0000  RESTRAINT  =       603.6160
 EAMBER (non-restraint)  =   -296513.9076
 EKCMT  =     22322.3818  VIRIAL  =     21192.5655  VOLUME     =   1085334.1058
                                                    SURFTEN    =        -0.9647
                                                    Density    =         1.0127
 ------------------------------------------------------------------------------

 NMR restraints: Bond =    0.000   Angle =     0.000   Torsion =    68.302
===============================================================================

 NSTEP =    83000   TIME(PS) =    1041.000  TEMP(K) =   310.52  PRESS =  -107.0
 Etot   =   -222514.3721  EKtot   =     73364.4219  EPtot      =   -295878.7939
 BOND   =      5354.1478  ANGLE   =     20873.7663  DIHED      =     14237.0267
 1-4 NB =      4975.0084  1-4 EEL =    -73472.5646  VDWAALS    =     16085.4156
 EELEC  =   -284552.3150  EHBOND  =         0.0000  RESTRAINT  =       620.7209
 EAMBER (non-restraint)  =   -296499.5148
 EKCMT  =     22347.9112  VIRIAL  =     24855.6314  VOLUME     =   1085786.5128
                                                    SURFTEN    =      -215.2454
                                                    Density    =         1.0123
 ------------------------------------------------------------------------------

 NMR restraints: Bond =    0.000   Angle =     0.000   Torsion =    63.915
===============================================================================

 NSTEP =    84000   TIME(PS) =    1043.000  TEMP(K) =   308.98  PRESS =   -21.8
 Etot   =   -223102.7491  EKtot   =     72998.6641  EPtot      =   -296101.4132
 BOND   =      5545.0370  ANGLE   =     20828.1686  DIHED      =     14258.1298
 1-4 NB =      4971.9300  1-4 EEL =    -73515.9167  VDWAALS    =     16294.4247
 EELEC  =   -285088.1621  EHBOND  =         0.0000  RESTRAINT  =       604.9755
 EAMBER (non-restraint)  =   -296706.3887
 EKCMT  =     22281.9725  VIRIAL  =     22792.5783  VOLUME     =   1084544.8401
                                                    SURFTEN    =       -61.8506
                                                    Density    =         1.0134
 ------------------------------------------------------------------------------

 NMR restraints: Bond =    0.000   Angle =     0.000   Torsion =    64.864
===============================================================================

 NSTEP =    85000   TIME(PS) =    1045.000  TEMP(K) =   312.12  PRESS =   -65.7
 Etot   =   -222143.8836  EKtot   =     73742.4844  EPtot      =   -295886.3680
 BOND   =      5561.6517  ANGLE   =     20745.9139  DIHED      =     14294.2699
 1-4 NB =      4939.1691  1-4 EEL =    -73462.9449  VDWAALS    =     16065.8930
 EELEC  =   -284630.4949  EHBOND  =         0.0000  RESTRAINT  =       600.1742
 EAMBER (non-restraint)  =   -296486.5422
 EKCMT  =     22405.4104  VIRIAL  =     23946.2074  VOLUME     =   1085386.4087
                                                    SURFTEN    =        12.6745
                                                    Density    =         1.0126
 ------------------------------------------------------------------------------

 NMR restraints: Bond =    0.000   Angle =     0.000   Torsion =    57.569
===============================================================================

 NSTEP =    86000   TIME(PS) =    1047.000  TEMP(K) =   308.97  PRESS =     5.6
 Etot   =   -222722.3245  EKtot   =     72996.4688  EPtot      =   -295718.7933
 BOND   =      5518.5298  ANGLE   =     20695.3591  DIHED      =     14324.2927
 1-4 NB =      4995.4371  1-4 EEL =    -73562.4426  VDWAALS    =     16314.1093
 EELEC  =   -284634.4217  EHBOND  =         0.0000  RESTRAINT  =       630.3429
 EAMBER (non-restraint)  =   -296349.1362
 EKCMT  =     22339.2742  VIRIAL  =     22208.1527  VOLUME     =   1085637.4095
                                                    SURFTEN    =       102.7453
                                                    Density    =         1.0124
 ------------------------------------------------------------------------------

 NMR restraints: Bond =    0.000   Angle =     0.000   Torsion =    66.537
===============================================================================

 NSTEP =    87000   TIME(PS) =    1049.000  TEMP(K) =   310.38  PRESS =    71.0
 Etot   =   -222847.9431  EKtot   =     73330.5547  EPtot      =   -296178.4978
 BOND   =      5474.2126  ANGLE   =     20724.6422  DIHED      =     14199.8402
 1-4 NB =      5004.7812  1-4 EEL =    -73552.3977  VDWAALS    =     16626.7646
 EELEC  =   -285287.1549  EHBOND  =         0.0000  RESTRAINT  =       630.8140
 EAMBER (non-restraint)  =   -296809.3118
 EKCMT  =     22197.0290  VIRIAL  =     20531.5113  VOLUME     =   1085772.9396
                                                    SURFTEN    =       192.9672
                                                    Density    =         1.0123
 ------------------------------------------------------------------------------

 NMR restraints: Bond =    0.000   Angle =     0.000   Torsion =    66.057
===============================================================================

 NSTEP =    88000   TIME(PS) =    1051.000  TEMP(K) =   309.27  PRESS =   -26.4
 Etot   =   -222951.2570  EKtot   =     73068.0938  EPtot      =   -296019.3508
 BOND   =      5476.2349  ANGLE   =     20706.8907  DIHED      =     14255.5849
 1-4 NB =      4981.8268  1-4 EEL =    -73585.0585  VDWAALS    =     16246.3752
 EELEC  =   -284730.4812  EHBOND  =         0.0000  RESTRAINT  =       629.2765
 EAMBER (non-restraint)  =   -296648.6272
 EKCMT  =     22299.3388  VIRIAL  =     22917.0512  VOLUME     =   1084656.7846
                                                    SURFTEN    =       -35.1191
                                                    Density    =         1.0133
 ------------------------------------------------------------------------------

 NMR restraints: Bond =    0.000   Angle =     0.000   Torsion =    65.099
===============================================================================

 NSTEP =    89000   TIME(PS) =    1053.000  TEMP(K) =   308.09  PRESS =    12.1
 Etot   =   -223605.7575  EKtot   =     72788.4922  EPtot      =   -296394.2497
 BOND   =      5488.4654  ANGLE   =     20612.2857  DIHED      =     14287.1872
 1-4 NB =      4952.8036  1-4 EEL =    -73503.0453  VDWAALS    =     16547.7843
 EELEC  =   -285399.0200  EHBOND  =         0.0000  RESTRAINT  =       619.2894
 EAMBER (non-restraint)  =   -297013.5391
 EKCMT  =     22122.7312  VIRIAL  =     21839.7104  VOLUME     =   1086471.3785
                                                    SURFTEN    =      -186.9871
                                                    Density    =         1.0116
 ------------------------------------------------------------------------------

 NMR restraints: Bond =    0.000   Angle =     0.000   Torsion =    61.078
===============================================================================

 NSTEP =    90000   TIME(PS) =    1055.000  TEMP(K) =   309.82  PRESS =   -58.6
 Etot   =   -222843.4996  EKtot   =     73198.8203  EPtot      =   -296042.3199
 BOND   =      5543.5079  ANGLE   =     20636.3908  DIHED      =     14186.2839
 1-4 NB =      4951.2394  1-4 EEL =    -73501.5755  VDWAALS    =     16118.3807
 EELEC  =   -284569.7076  EHBOND  =         0.0000  RESTRAINT  =       593.1605
 EAMBER (non-restraint)  =   -296635.4804
 EKCMT  =     22380.6006  VIRIAL  =     23753.8837  VOLUME     =   1085425.1143
                                                    SURFTEN    =       218.2456
                                                    Density    =         1.0126
 ------------------------------------------------------------------------------

 NMR restraints: Bond =    0.000   Angle =     0.000   Torsion =    65.423
===============================================================================

 NSTEP =    91000   TIME(PS) =    1057.000  TEMP(K) =   309.09  PRESS =    79.7
 Etot   =   -223126.0535  EKtot   =     73025.3516  EPtot      =   -296151.4051
 BOND   =      5488.9688  ANGLE   =     20637.5831  DIHED      =     14263.9513
 1-4 NB =      4938.7857  1-4 EEL =    -73569.7245  VDWAALS    =     16216.4717
 EELEC  =   -284733.5613  EHBOND  =         0.0000  RESTRAINT  =       606.1201
 EAMBER (non-restraint)  =   -296757.5252
 EKCMT  =     22210.9028  VIRIAL  =     20342.8919  VOLUME     =   1086164.7856
                                                    SURFTEN    =       232.3927
                                                    Density    =         1.0119
 ------------------------------------------------------------------------------

 NMR restraints: Bond =    0.000   Angle =     0.000   Torsion =    73.429
===============================================================================

 NSTEP =    92000   TIME(PS) =    1059.000  TEMP(K) =   309.19  PRESS =   -24.6
 Etot   =   -222477.3708  EKtot   =     73049.7109  EPtot      =   -295527.0817
 BOND   =      5503.7804  ANGLE   =     20776.4503  DIHED      =     14336.4970
 1-4 NB =      4934.8910  1-4 EEL =    -73529.2928  VDWAALS    =     16172.4806
 EELEC  =   -284339.0246  EHBOND  =         0.0000  RESTRAINT  =       617.1364
 EAMBER (non-restraint)  =   -296144.2181
 EKCMT  =     22366.5920  VIRIAL  =     22942.7084  VOLUME     =   1086573.9013
                                                    SURFTEN    =       -63.4589
                                                    Density    =         1.0115
 ------------------------------------------------------------------------------

 NMR restraints: Bond =    0.000   Angle =     0.000   Torsion =    61.372
===============================================================================

 NSTEP =    93000   TIME(PS) =    1061.000  TEMP(K) =   309.30  PRESS =   -18.4
 Etot   =   -223136.3901  EKtot   =     73075.5469  EPtot      =   -296211.9370
 BOND   =      5500.0400  ANGLE   =     20804.1848  DIHED      =     14235.5657
 1-4 NB =      4966.7013  1-4 EEL =    -73525.7977  VDWAALS    =     16410.4955
 EELEC  =   -285228.8328  EHBOND  =         0.0000  RESTRAINT  =       625.7062
 EAMBER (non-restraint)  =   -296837.6432
 EKCMT  =     22312.8911  VIRIAL  =     22744.1160  VOLUME     =   1085330.5703
                                                    SURFTEN    =        11.6145
                                                    Density    =         1.0127
 ------------------------------------------------------------------------------

 NMR restraints: Bond =    0.000   Angle =     0.000   Torsion =    60.814
===============================================================================

 NSTEP =    94000   TIME(PS) =    1063.000  TEMP(K) =   310.68  PRESS =    20.4
 Etot   =   -222329.3642  EKtot   =     73400.5156  EPtot      =   -295729.8799
 BOND   =      5456.9939  ANGLE   =     20681.0735  DIHED      =     14276.0038
 1-4 NB =      4885.0730  1-4 EEL =    -73519.7432  VDWAALS    =     16257.7800
 EELEC  =   -284373.9096  EHBOND  =         0.0000  RESTRAINT  =       606.8488
 EAMBER (non-restraint)  =   -296336.7287
 EKCMT  =     22420.1587  VIRIAL  =     21940.6286  VOLUME     =   1087351.8330
                                                    SURFTEN    =        18.4016
                                                    Density    =         1.0108
 ------------------------------------------------------------------------------

 NMR restraints: Bond =    0.000   Angle =     0.000   Torsion =    64.699
===============================================================================

 NSTEP =    95000   TIME(PS) =    1065.000  TEMP(K) =   309.99  PRESS =   -30.4
 Etot   =   -222406.6831  EKtot   =     73238.3750  EPtot      =   -295645.0581
 BOND   =      5504.5014  ANGLE   =     20937.9431  DIHED      =     14283.9386
 1-4 NB =      4946.7585  1-4 EEL =    -73413.3240  VDWAALS    =     15982.7482
 EELEC  =   -284499.2465  EHBOND  =         0.0000  RESTRAINT  =       611.6226
 EAMBER (non-restraint)  =   -296256.6807
 EKCMT  =     22365.5437  VIRIAL  =     23077.8231  VOLUME     =   1084789.7351
                                                    SURFTEN    =       -75.3070
                                                    Density    =         1.0132
 ------------------------------------------------------------------------------

 NMR restraints: Bond =    0.000   Angle =     0.000   Torsion =    63.356
===============================================================================

 NSTEP =    96000   TIME(PS) =    1067.000  TEMP(K) =   309.04  PRESS =   180.3
 Etot   =   -223039.0735  EKtot   =     73013.8594  EPtot      =   -296052.9329
 BOND   =      5503.2891  ANGLE   =     20802.7092  DIHED      =     14308.0012
 1-4 NB =      4951.1650  1-4 EEL =    -73527.7695  VDWAALS    =     16727.7745
 EELEC  =   -285442.2889  EHBOND  =         0.0000  RESTRAINT  =       624.1865
 EAMBER (non-restraint)  =   -296677.1193
 EKCMT  =     22194.0314  VIRIAL  =     17968.7007  VOLUME     =   1085174.7477
                                                    SURFTEN    =       -30.6101
                                                    Density    =         1.0128
 ------------------------------------------------------------------------------

 NMR restraints: Bond =    0.000   Angle =     0.000   Torsion =    70.920
===============================================================================

 NSTEP =    97000   TIME(PS) =    1069.000  TEMP(K) =   309.80  PRESS =   -34.7
 Etot   =   -222882.4707  EKtot   =     73193.2812  EPtot      =   -296075.7520
 BOND   =      5489.7937  ANGLE   =     20857.6494  DIHED      =     14266.6186
 1-4 NB =      4951.6804  1-4 EEL =    -73517.8030  VDWAALS    =     16447.7107
 EELEC  =   -285177.2177  EHBOND  =         0.0000  RESTRAINT  =       605.8159
 EAMBER (non-restraint)  =   -296681.5679
 EKCMT  =     22190.5048  VIRIAL  =     23003.4205  VOLUME     =   1084156.5282
                                                    SURFTEN    =       -39.8638
                                                    Density    =         1.0138
 ------------------------------------------------------------------------------

 NMR restraints: Bond =    0.000   Angle =     0.000   Torsion =    69.125
===============================================================================

 NSTEP =    98000   TIME(PS) =    1071.000  TEMP(K) =   308.39  PRESS =    88.3
 Etot   =   -223232.7919  EKtot   =     72860.5703  EPtot      =   -296093.3622
 BOND   =      5528.3698  ANGLE   =     20686.4827  DIHED      =     14295.1353
 1-4 NB =      4986.6500  1-4 EEL =    -73576.5302  VDWAALS    =     17045.7607
 EELEC  =   -285675.3036  EHBOND  =         0.0000  RESTRAINT  =       616.0731
 EAMBER (non-restraint)  =   -296709.4354
 EKCMT  =     22176.3755  VIRIAL  =     20105.3790  VOLUME     =   1086156.7198
                                                    SURFTEN    =       -42.5074
                                                    Density    =         1.0119
 ------------------------------------------------------------------------------

 NMR restraints: Bond =    0.000   Angle =     0.000   Torsion =    61.510
===============================================================================

 NSTEP =    99000   TIME(PS) =    1073.000  TEMP(K) =   310.50  PRESS =    -5.4
 Etot   =   -222736.5238  EKtot   =     73357.7422  EPtot      =   -296094.2660
 BOND   =      5525.4907  ANGLE   =     20619.1730  DIHED      =     14318.6513
 1-4 NB =      4949.7814  1-4 EEL =    -73555.1172  VDWAALS    =     16351.1259
 EELEC  =   -284933.9054  EHBOND  =         0.0000  RESTRAINT  =       630.5343
 EAMBER (non-restraint)  =   -296724.8002
 EKCMT  =     22320.7046  VIRIAL  =     22448.3764  VOLUME     =   1086060.5869
                                                    SURFTEN    =       -11.7967
                                                    Density    =         1.0120
 ------------------------------------------------------------------------------

 NMR restraints: Bond =    0.000   Angle =     0.000   Torsion =    68.504
===============================================================================

 NSTEP =   100000   TIME(PS) =    1075.000  TEMP(K) =   311.02  PRESS =   -28.1
 Etot   =   -222421.3558  EKtot   =     73482.5078  EPtot      =   -295903.8636
 BOND   =      5566.1025  ANGLE   =     20642.0485  DIHED      =     14355.8608
 1-4 NB =      4961.2571  1-4 EEL =    -73379.5138  VDWAALS    =     16027.4456
 EELEC  =   -284691.6839  EHBOND  =         0.0000  RESTRAINT  =       614.6196
 EAMBER (non-restraint)  =   -296518.4833
 EKCMT  =     22374.2376  VIRIAL  =     23032.1981  VOLUME     =   1086357.5954
                                                    SURFTEN    =        43.8292
                                                    Density    =         1.0117
 ------------------------------------------------------------------------------

 NMR restraints: Bond =    0.000   Angle =     0.000   Torsion =    65.962
===============================================================================

 NSTEP =   101000   TIME(PS) =    1077.000  TEMP(K) =   312.30  PRESS =    25.3
 Etot   =   -222331.2441  EKtot   =     73785.0156  EPtot      =   -296116.2597
 BOND   =      5412.6928  ANGLE   =     20830.6843  DIHED      =     14338.0947
 1-4 NB =      4924.2030  1-4 EEL =    -73390.9585  VDWAALS    =     16511.5578
 EELEC  =   -285376.4274  EHBOND  =         0.0000  RESTRAINT  =       633.8937
 EAMBER (non-restraint)  =   -296750.1534
 EKCMT  =     22410.0539  VIRIAL  =     21818.4041  VOLUME     =   1084967.9433
                                                    SURFTEN    =       -67.1986
                                                    Density    =         1.0130
 ------------------------------------------------------------------------------

 NMR restraints: Bond =    0.000   Angle =     0.000   Torsion =    68.688
===============================================================================

 NSTEP =   102000   TIME(PS) =    1079.000  TEMP(K) =   308.63  PRESS =    -8.5
 Etot   =   -222921.5222  EKtot   =     72916.2422  EPtot      =   -295837.7644
 BOND   =      5566.7832  ANGLE   =     20631.0395  DIHED      =     14246.7935
 1-4 NB =      4984.1756  1-4 EEL =    -73491.4606  VDWAALS    =     16477.9189
 EELEC  =   -284926.8748  EHBOND  =         0.0000  RESTRAINT  =       673.8602
 EAMBER (non-restraint)  =   -296511.6247
 EKCMT  =     22225.7714  VIRIAL  =     22424.4019  VOLUME     =   1084545.0919
                                                    SURFTEN    =      -115.0606
                                                    Density    =         1.0134
 ------------------------------------------------------------------------------

 NMR restraints: Bond =    0.000   Angle =     0.000   Torsion =    69.700
===============================================================================

 NSTEP =   103000   TIME(PS) =    1081.000  TEMP(K) =   308.01  PRESS =   194.4
 Etot   =   -223341.9792  EKtot   =     72769.8750  EPtot      =   -296111.8542
 BOND   =      5469.2493  ANGLE   =     20728.3356  DIHED      =     14207.0645
 1-4 NB =      4921.0908  1-4 EEL =    -73491.7430  VDWAALS    =     16626.8449
 EELEC  =   -285187.1566  EHBOND  =         0.0000  RESTRAINT  =       614.4603
 EAMBER (non-restraint)  =   -296726.3146
 EKCMT  =     22268.8026  VIRIAL  =     17710.4448  VOLUME     =   1085873.7585
                                                    SURFTEN    =       193.0601
                                                    Density    =         1.0122
 ------------------------------------------------------------------------------

 NMR restraints: Bond =    0.000   Angle =     0.000   Torsion =    65.541
===============================================================================

 NSTEP =   104000   TIME(PS) =    1083.000  TEMP(K) =   309.13  PRESS =    49.4
 Etot   =   -222785.2753  EKtot   =     73035.7422  EPtot      =   -295821.0175
 BOND   =      5473.2503  ANGLE   =     20835.2359  DIHED      =     14263.0047
 1-4 NB =      4955.0079  1-4 EEL =    -73580.1847  VDWAALS    =     16446.3457
 EELEC  =   -284832.9451  EHBOND  =         0.0000  RESTRAINT  =       619.2680
 EAMBER (non-restraint)  =   -296440.2854
 EKCMT  =     22162.0068  VIRIAL  =     21003.1750  VOLUME     =   1086704.7520
                                                    SURFTEN    =      -109.8755
                                                    Density    =         1.0114
 ------------------------------------------------------------------------------

 NMR restraints: Bond =    0.000   Angle =     0.000   Torsion =    63.346
===============================================================================

 NSTEP =   105000   TIME(PS) =    1085.000  TEMP(K) =   308.69  PRESS =    61.1
 Etot   =   -222674.5352  EKtot   =     72930.0156  EPtot      =   -295604.5508
 BOND   =      5586.8032  ANGLE   =     20768.2403  DIHED      =     14310.1735
 1-4 NB =      4974.8161  1-4 EEL =    -73483.4091  VDWAALS    =     16309.6213
 EELEC  =   -284691.8294  EHBOND  =         0.0000  RESTRAINT  =       621.0332
 EAMBER (non-restraint)  =   -296225.5840
 EKCMT  =     22126.4478  VIRIAL  =     20694.9597  VOLUME     =   1085152.5823
                                                    SURFTEN    =        -0.3141
                                                    Density    =         1.0129
 ------------------------------------------------------------------------------

 NMR restraints: Bond =    0.000   Angle =     0.000   Torsion =    66.963
===============================================================================

 NSTEP =   106000   TIME(PS) =    1087.000  TEMP(K) =   309.35  PRESS =    36.7
 Etot   =   -223314.2203  EKtot   =     73088.1172  EPtot      =   -296402.3375
 BOND   =      5399.9582  ANGLE   =     20622.1204  DIHED      =     14239.6392
 1-4 NB =      4972.5301  1-4 EEL =    -73527.2357  VDWAALS    =     16441.9598
 EELEC  =   -285164.0462  EHBOND  =         0.0000  RESTRAINT  =       612.7366
 EAMBER (non-restraint)  =   -297015.0741
 EKCMT  =     22328.1130  VIRIAL  =     21466.6875  VOLUME     =   1085691.9992
                                                    SURFTEN    =         9.9605
                                                    Density    =         1.0124
 ------------------------------------------------------------------------------

 NMR restraints: Bond =    0.000   Angle =     0.000   Torsion =    64.645
===============================================================================

 NSTEP =   107000   TIME(PS) =    1089.000  TEMP(K) =   309.38  PRESS =     2.0
 Etot   =   -223169.8455  EKtot   =     73093.2812  EPtot      =   -296263.1268
 BOND   =      5506.3445  ANGLE   =     20726.0818  DIHED      =     14192.5788
 1-4 NB =      4921.3348  1-4 EEL =    -73572.6893  VDWAALS    =     16303.6329
 EELEC  =   -284965.9265  EHBOND  =         0.0000  RESTRAINT  =       625.5163
 EAMBER (non-restraint)  =   -296888.6431
 EKCMT  =     22336.7555  VIRIAL  =     22291.0415  VOLUME     =   1085648.4546
                                                    SURFTEN    =        70.9362
                                                    Density    =         1.0124
 ------------------------------------------------------------------------------

 NMR restraints: Bond =    0.000   Angle =     0.000   Torsion =    67.556
===============================================================================

 NSTEP =   108000   TIME(PS) =    1091.000  TEMP(K) =   309.65  PRESS =    72.9
 Etot   =   -222522.6249  EKtot   =     73158.6797  EPtot      =   -295681.3046
 BOND   =      5524.9701  ANGLE   =     20615.6320  DIHED      =     14285.5476
 1-4 NB =      4955.1771  1-4 EEL =    -73497.6713  VDWAALS    =     16323.2590
 EELEC  =   -284510.9205  EHBOND  =         0.0000  RESTRAINT  =       622.7013
 EAMBER (non-restraint)  =   -296304.0060
 EKCMT  =     22478.6370  VIRIAL  =     20769.3236  VOLUME     =   1085813.2306
                                                    SURFTEN    =       -26.9949
                                                    Density    =         1.0122
 ------------------------------------------------------------------------------

 NMR restraints: Bond =    0.000   Angle =     0.000   Torsion =    61.824
===============================================================================

 NSTEP =   109000   TIME(PS) =    1093.000  TEMP(K) =   310.27  PRESS =    20.6
 Etot   =   -222407.1466  EKtot   =     73305.0000  EPtot      =   -295712.1466
 BOND   =      5381.3413  ANGLE   =     20765.1971  DIHED      =     14312.7753
 1-4 NB =      4948.3742  1-4 EEL =    -73552.2506  VDWAALS    =     16305.2356
 EELEC  =   -284490.7579  EHBOND  =         0.0000  RESTRAINT  =       617.9383
 EAMBER (non-restraint)  =   -296330.0850
 EKCMT  =     22426.7512  VIRIAL  =     21944.5196  VOLUME     =   1086739.9740
                                                    SURFTEN    =       -94.9363
                                                    Density    =         1.0114
 ------------------------------------------------------------------------------

 NMR restraints: Bond =    0.000   Angle =     0.000   Torsion =    73.677
===============================================================================

 NSTEP =   110000   TIME(PS) =    1095.000  TEMP(K) =   311.46  PRESS =    80.9
 Etot   =   -222378.8633  EKtot   =     73586.4766  EPtot      =   -295965.3399
 BOND   =      5501.1376  ANGLE   =     20860.8348  DIHED      =     14241.9811
 1-4 NB =      4963.0720  1-4 EEL =    -73549.4492  VDWAALS    =     16727.6382
 EELEC  =   -285360.0046  EHBOND  =         0.0000  RESTRAINT  =       649.4501
 EAMBER (non-restraint)  =   -296614.7900
 EKCMT  =     22637.4546  VIRIAL  =     20739.0409  VOLUME     =   1087314.2334
                                                    SURFTEN    =       -87.1634
                                                    Density    =         1.0108
 ------------------------------------------------------------------------------

 NMR restraints: Bond =    0.000   Angle =     0.000   Torsion =    65.181
===============================================================================

 NSTEP =   111000   TIME(PS) =    1097.000  TEMP(K) =   308.83  PRESS =   -17.7
 Etot   =   -223086.5178  EKtot   =     72965.1484  EPtot      =   -296051.6662
 BOND   =      5482.4418  ANGLE   =     20611.3181  DIHED      =     14199.5162
 1-4 NB =      4935.6594  1-4 EEL =    -73495.3915  VDWAALS    =     16261.0427
 EELEC  =   -284666.3240  EHBOND  =         0.0000  RESTRAINT  =       620.0710
 EAMBER (non-restraint)  =   -296671.7372
 EKCMT  =     22319.9269  VIRIAL  =     22734.3073  VOLUME     =   1085908.6292
                                                    SURFTEN    =       -12.5530
                                                    Density    =         1.0122
 ------------------------------------------------------------------------------

 NMR restraints: Bond =    0.000   Angle =     0.000   Torsion =    63.065
===============================================================================

 NSTEP =   112000   TIME(PS) =    1099.000  TEMP(K) =   310.37  PRESS =    38.0
 Etot   =   -222880.4363  EKtot   =     73328.7266  EPtot      =   -296209.1628
 BOND   =      5545.3331  ANGLE   =     20853.1206  DIHED      =     14239.8936
 1-4 NB =      4914.8652  1-4 EEL =    -73446.0110  VDWAALS    =     16401.1714
 EELEC  =   -285315.1203  EHBOND  =         0.0000  RESTRAINT  =       597.5845
 EAMBER (non-restraint)  =   -296806.7473
 EKCMT  =     22506.6443  VIRIAL  =     21616.2918  VOLUME     =   1085177.0106
                                                    SURFTEN    =       142.1382
                                                    Density    =         1.0128
 ------------------------------------------------------------------------------

 NMR restraints: Bond =    0.000   Angle =     0.000   Torsion =    63.082
===============================================================================

 NSTEP =   113000   TIME(PS) =    1101.000  TEMP(K) =   310.19  PRESS =  -104.6
 Etot   =   -222679.9644  EKtot   =     73285.1797  EPtot      =   -295965.1441
 BOND   =      5420.8493  ANGLE   =     20801.7944  DIHED      =     14291.0264
 1-4 NB =      5000.0907  1-4 EEL =    -73584.4645  VDWAALS    =     16323.7359
 EELEC  =   -284829.3443  EHBOND  =         0.0000  RESTRAINT  =       611.1679
 EAMBER (non-restraint)  =   -296576.3121
 EKCMT  =     22295.5033  VIRIAL  =     24748.8555  VOLUME     =   1086688.7805
                                                    SURFTEN    =        35.8348
                                                    Density    =         1.0114
 ------------------------------------------------------------------------------

 NMR restraints: Bond =    0.000   Angle =     0.000   Torsion =    65.940
===============================================================================

 NSTEP =   114000   TIME(PS) =    1103.000  TEMP(K) =   309.90  PRESS =   -71.0
 Etot   =   -222691.5777  EKtot   =     73216.2344  EPtot      =   -295907.8121
 BOND   =      5525.0967  ANGLE   =     20875.3761  DIHED      =     14325.0325
 1-4 NB =      4918.9873  1-4 EEL =    -73624.5678  VDWAALS    =     16109.9704
 EELEC  =   -284665.5619  EHBOND  =         0.0000  RESTRAINT  =       627.8546
 EAMBER (non-restraint)  =   -296535.6667
 EKCMT  =     22398.2988  VIRIAL  =     24065.6968  VOLUME     =   1086925.4343
                                                    SURFTEN    =       -17.4078
                                                    Density    =         1.0112
 ------------------------------------------------------------------------------

 NMR restraints: Bond =    0.000   Angle =     0.000   Torsion =    67.387
===============================================================================

 NSTEP =   115000   TIME(PS) =    1105.000  TEMP(K) =   310.18  PRESS =    45.8
 Etot   =   -223020.0480  EKtot   =     73284.1875  EPtot      =   -296304.2355
 BOND   =      5617.4928  ANGLE   =     20799.7079  DIHED      =     14274.8550
 1-4 NB =      4976.0202  1-4 EEL =    -73579.2783  VDWAALS    =     16962.2731
 EELEC  =   -285985.1156  EHBOND  =         0.0000  RESTRAINT  =       629.8093
 EAMBER (non-restraint)  =   -296934.0448
 EKCMT  =     22225.7939  VIRIAL  =     21152.1275  VOLUME     =   1086108.9189
                                                    SURFTEN    =       -49.2884
                                                    Density    =         1.0120
 ------------------------------------------------------------------------------

 NMR restraints: Bond =    0.000   Angle =     0.000   Torsion =    71.496
===============================================================================

 NSTEP =   116000   TIME(PS) =    1107.000  TEMP(K) =   309.62  PRESS =    70.1
 Etot   =   -223212.2507  EKtot   =     73150.2031  EPtot      =   -296362.4538
 BOND   =      5492.3963  ANGLE   =     20644.0815  DIHED      =     14264.7460
 1-4 NB =      4978.5493  1-4 EEL =    -73673.8731  VDWAALS    =     16806.9649
 EELEC  =   -285487.9815  EHBOND  =         0.0000  RESTRAINT  =       612.6627
 EAMBER (non-restraint)  =   -296975.1165
 EKCMT  =     22251.5856  VIRIAL  =     20609.0164  VOLUME     =   1085885.4635
                                                    SURFTEN    =      -108.4758
                                                    Density    =         1.0122
 ------------------------------------------------------------------------------

 NMR restraints: Bond =    0.000   Angle =     0.000   Torsion =    67.279
===============================================================================

 NSTEP =   117000   TIME(PS) =    1109.000  TEMP(K) =   308.89  PRESS =     4.5
 Etot   =   -223193.2807  EKtot   =     72979.1406  EPtot      =   -296172.4214
 BOND   =      5544.6895  ANGLE   =     20686.9648  DIHED      =     14312.1758
 1-4 NB =      4990.3729  1-4 EEL =    -73564.0874  VDWAALS    =     16474.0917
 EELEC  =   -285220.8152  EHBOND  =         0.0000  RESTRAINT  =       604.1866
 EAMBER (non-restraint)  =   -296776.6079
 EKCMT  =     22229.7899  VIRIAL  =     22123.3662  VOLUME     =   1085883.7359
                                                    SURFTEN    =      -177.9805
                                                    Density    =         1.0122
 ------------------------------------------------------------------------------

 NMR restraints: Bond =    0.000   Angle =     0.000   Torsion =    63.530
===============================================================================

 NSTEP =   118000   TIME(PS) =    1111.000  TEMP(K) =   310.20  PRESS =    85.2
 Etot   =   -223196.3430  EKtot   =     73287.9297  EPtot      =   -296484.2727
 BOND   =      5442.0801  ANGLE   =     20565.3680  DIHED      =     14253.9139
 1-4 NB =      4979.0426  1-4 EEL =    -73553.5565  VDWAALS    =     16350.3588
 EELEC  =   -285158.0924  EHBOND  =         0.0000  RESTRAINT  =       636.6128
 EAMBER (non-restraint)  =   -297120.8855
 EKCMT  =     22458.5476  VIRIAL  =     20461.5033  VOLUME     =   1085028.1644
                                                    SURFTEN    =       165.0294
                                                    Density    =         1.0130
 ------------------------------------------------------------------------------

 NMR restraints: Bond =    0.000   Angle =     0.000   Torsion =    65.014
===============================================================================

 NSTEP =   119000   TIME(PS) =    1113.000  TEMP(K) =   308.57  PRESS =   164.1
 Etot   =   -223120.0733  EKtot   =     72902.5078  EPtot      =   -296022.5811
 BOND   =      5584.4781  ANGLE   =     20780.5301  DIHED      =     14253.0549
 1-4 NB =      4987.2785  1-4 EEL =    -73547.3235  VDWAALS    =     16281.3068
 EELEC  =   -284994.6456  EHBOND  =         0.0000  RESTRAINT  =       632.7398
 EAMBER (non-restraint)  =   -296655.3209
 EKCMT  =     22212.4281  VIRIAL  =     18367.4499  VOLUME     =   1085372.9575
                                                    SURFTEN    =       128.0080
                                                    Density    =         1.0127
 ------------------------------------------------------------------------------

 NMR restraints: Bond =    0.000   Angle =     0.000   Torsion =    70.806
===============================================================================

 NSTEP =   120000   TIME(PS) =    1115.000  TEMP(K) =   309.38  PRESS =    -7.2
 Etot   =   -223345.4921  EKtot   =     73093.1562  EPtot      =   -296438.6483
 BOND   =      5492.8602  ANGLE   =     20635.8319  DIHED      =     14179.0348
 1-4 NB =      4970.2406  1-4 EEL =    -73515.5619  VDWAALS    =     16570.0112
 EELEC  =   -285398.8636  EHBOND  =         0.0000  RESTRAINT  =       627.7985
 EAMBER (non-restraint)  =   -297066.4468
 EKCMT  =     22352.5830  VIRIAL  =     22520.9345  VOLUME     =   1085054.5566
                                                    SURFTEN    =       -19.2467
                                                    Density    =         1.0130
 ------------------------------------------------------------------------------

 NMR restraints: Bond =    0.000   Angle =     0.000   Torsion =    70.907
===============================================================================

 NSTEP =   121000   TIME(PS) =    1117.000  TEMP(K) =   309.54  PRESS =   -77.2
 Etot   =   -223389.9212  EKtot   =     73132.4141  EPtot      =   -296522.3353
 BOND   =      5508.8615  ANGLE   =     20718.0650  DIHED      =     14224.8443
 1-4 NB =      4938.6556  1-4 EEL =    -73574.1671  VDWAALS    =     16184.6201
 EELEC  =   -285129.9379  EHBOND  =         0.0000  RESTRAINT  =       606.7231
 EAMBER (non-restraint)  =   -297129.0584
 EKCMT  =     22341.2350  VIRIAL  =     24147.6086  VOLUME     =   1084376.6592
                                                    SURFTEN    =        59.9864
                                                    Density    =         1.0136
 ------------------------------------------------------------------------------

 NMR restraints: Bond =    0.000   Angle =     0.000   Torsion =    60.865
===============================================================================

 NSTEP =   122000   TIME(PS) =    1119.000  TEMP(K) =   309.29  PRESS =  -103.7
 Etot   =   -223648.7914  EKtot   =     73073.3125  EPtot      =   -296722.1039
 BOND   =      5520.9379  ANGLE   =     20530.8194  DIHED      =     14349.9640
 1-4 NB =      4890.0367  1-4 EEL =    -73362.6881  VDWAALS    =     15986.4373
 EELEC  =   -285228.2830  EHBOND  =         0.0000  RESTRAINT  =       590.6718
 EAMBER (non-restraint)  =   -297312.7757
 EKCMT  =     22184.6113  VIRIAL  =     24613.0939  VOLUME     =   1084614.1781
                                                    SURFTEN    =       -68.8632
                                                    Density    =         1.0134
 ------------------------------------------------------------------------------

 NMR restraints: Bond =    0.000   Angle =     0.000   Torsion =    58.954
===============================================================================

 NSTEP =   123000   TIME(PS) =    1121.000  TEMP(K) =   309.03  PRESS =   -46.6
 Etot   =   -223164.1480  EKtot   =     73011.7188  EPtot      =   -296175.8667
 BOND   =      5573.0705  ANGLE   =     20695.5326  DIHED      =     14285.5723
 1-4 NB =      4926.7483  1-4 EEL =    -73515.9335  VDWAALS    =     16302.5783
 EELEC  =   -285068.4556  EHBOND  =         0.0000  RESTRAINT  =       625.0204
 EAMBER (non-restraint)  =   -296800.8871
 EKCMT  =     22082.9415  VIRIAL  =     23174.8680  VOLUME     =   1084741.4967
                                                    SURFTEN    =        34.5836
                                                    Density    =         1.0132
 ------------------------------------------------------------------------------

 NMR restraints: Bond =    0.000   Angle =     0.000   Torsion =    66.386
===============================================================================

 NSTEP =   124000   TIME(PS) =    1123.000  TEMP(K) =   310.86  PRESS =    72.8
 Etot   =   -222384.8823  EKtot   =     73444.4531  EPtot      =   -295829.3355
 BOND   =      5502.7553  ANGLE   =     20894.7033  DIHED      =     14273.9110
 1-4 NB =      4962.2048  1-4 EEL =    -73448.4033  VDWAALS    =     16173.6837
 EELEC  =   -284846.3218  EHBOND  =         0.0000  RESTRAINT  =       658.1316
 EAMBER (non-restraint)  =   -296487.4670
 EKCMT  =     22288.0146  VIRIAL  =     20583.2020  VOLUME     =   1084058.2210
                                                    SURFTEN    =        21.0781
                                                    Density    =         1.0139
 ------------------------------------------------------------------------------

 NMR restraints: Bond =    0.000   Angle =     0.000   Torsion =    68.537
===============================================================================

 NSTEP =   125000   TIME(PS) =    1125.000  TEMP(K) =   310.92  PRESS =    13.7
 Etot   =   -222406.3130  EKtot   =     73458.5938  EPtot      =   -295864.9068
 BOND   =      5557.0626  ANGLE   =     20637.1139  DIHED      =     14241.5186
 1-4 NB =      4962.2785  1-4 EEL =    -73552.7920  VDWAALS    =     16568.9124
 EELEC  =   -284895.3699  EHBOND  =         0.0000  RESTRAINT  =       616.3692
 EAMBER (non-restraint)  =   -296481.2760
 EKCMT  =     22350.9965  VIRIAL  =     22030.6963  VOLUME     =   1086497.8639
                                                    SURFTEN    =      -141.4031
                                                    Density    =         1.0116
 ------------------------------------------------------------------------------

 NMR restraints: Bond =    0.000   Angle =     0.000   Torsion =    61.241
===============================================================================

 NSTEP =   126000   TIME(PS) =    1127.000  TEMP(K) =   310.31  PRESS =  -145.7
 Etot   =   -222329.1812  EKtot   =     73314.7188  EPtot      =   -295643.9000
 BOND   =      5429.4610  ANGLE   =     20836.0156  DIHED      =     14277.0078
 1-4 NB =      4919.5272  1-4 EEL =    -73503.2863  VDWAALS    =     15951.4051
 EELEC  =   -284172.9654  EHBOND  =         0.0000  RESTRAINT  =       618.9351
 EAMBER (non-restraint)  =   -296262.8351
 EKCMT  =     22271.0949  VIRIAL  =     25690.6670  VOLUME     =   1087308.3900
                                                    SURFTEN    =        57.2121
                                                    Density    =         1.0109
 ------------------------------------------------------------------------------

 NMR restraints: Bond =    0.000   Angle =     0.000   Torsion =    62.116
===============================================================================

 NSTEP =   127000   TIME(PS) =    1129.000  TEMP(K) =   310.10  PRESS =   -50.4
 Etot   =   -222974.3369  EKtot   =     73264.2656  EPtot      =   -296238.6025
 BOND   =      5514.4959  ANGLE   =     20717.1013  DIHED      =     14277.0467
 1-4 NB =      4950.3322  1-4 EEL =    -73495.0922  VDWAALS    =     16174.6010
 EELEC  =   -284998.2869  EHBOND  =         0.0000  RESTRAINT  =       621.1995
 EAMBER (non-restraint)  =   -296859.8021
 EKCMT  =     22482.4452  VIRIAL  =     23663.6662  VOLUME     =   1085654.0838
                                                    SURFTEN    =       -21.2264
                                                    Density    =         1.0124
 ------------------------------------------------------------------------------

 NMR restraints: Bond =    0.000   Angle =     0.000   Torsion =    73.617
===============================================================================

 NSTEP =   128000   TIME(PS) =    1131.000  TEMP(K) =   310.11  PRESS =  -126.2
 Etot   =   -222592.8690  EKtot   =     73265.8750  EPtot      =   -295858.7440
 BOND   =      5428.4495  ANGLE   =     20882.5175  DIHED      =     14269.4678
 1-4 NB =      4983.8756  1-4 EEL =    -73545.5754  VDWAALS    =     16004.7452
 EELEC  =   -284510.7754  EHBOND  =         0.0000  RESTRAINT  =       628.5512
 EAMBER (non-restraint)  =   -296487.2952
 EKCMT  =     22472.3603  VIRIAL  =     25432.2476  VOLUME     =   1086301.6480
                                                    SURFTEN    =       -70.1592
                                                    Density    =         1.0118
 ------------------------------------------------------------------------------

 NMR restraints: Bond =    0.000   Angle =     0.000   Torsion =    75.871
===============================================================================

 NSTEP =   129000   TIME(PS) =    1133.000  TEMP(K) =   311.13  PRESS =  -106.7
 Etot   =   -222604.6602  EKtot   =     73507.2812  EPtot      =   -296111.9414
 BOND   =      5530.2343  ANGLE   =     20738.7041  DIHED      =     14317.6403
 1-4 NB =      4959.0870  1-4 EEL =    -73569.2092  VDWAALS    =     15896.1654
 EELEC  =   -284589.2937  EHBOND  =         0.0000  RESTRAINT  =       604.7304
 EAMBER (non-restraint)  =   -296716.6718
 EKCMT  =     22527.5216  VIRIAL  =     25027.7695  VOLUME     =   1085722.1824
                                                    SURFTEN    =        -0.5924
                                                    Density    =         1.0123
 ------------------------------------------------------------------------------

 NMR restraints: Bond =    0.000   Angle =     0.000   Torsion =    74.644
===============================================================================

 NSTEP =   130000   TIME(PS) =    1135.000  TEMP(K) =   309.63  PRESS =    -3.2
 Etot   =   -223181.4676  EKtot   =     73152.7969  EPtot      =   -296334.2645
 BOND   =      5412.9504  ANGLE   =     20834.3193  DIHED      =     14274.2252
 1-4 NB =      4950.1955  1-4 EEL =    -73562.4261  VDWAALS    =     16422.7883
 EELEC  =   -285274.4321  EHBOND  =         0.0000  RESTRAINT  =       608.1151
 EAMBER (non-restraint)  =   -296942.3796
 EKCMT  =     22194.3097  VIRIAL  =     22269.5008  VOLUME     =   1086008.5421
                                                    SURFTEN    =        34.6825
                                                    Density    =         1.0121
 ------------------------------------------------------------------------------

 NMR restraints: Bond =    0.000   Angle =     0.000   Torsion =    57.916
===============================================================================

 NSTEP =   131000   TIME(PS) =    1137.000  TEMP(K) =   310.21  PRESS =    48.2
 Etot   =   -222771.4485  EKtot   =     73291.1953  EPtot      =   -296062.6438
 BOND   =      5582.5868  ANGLE   =     20810.8046  DIHED      =     14291.6916
 1-4 NB =      4932.5604  1-4 EEL =    -73501.0131  VDWAALS    =     16137.2305
 EELEC  =   -284914.8851  EHBOND  =         0.0000  RESTRAINT  =       598.3806
 EAMBER (non-restraint)  =   -296661.0244
 EKCMT  =     22490.6172  VIRIAL  =     21361.0763  VOLUME     =   1086079.2822
                                                    SURFTEN    =       132.1804
                                                    Density    =         1.0120
 ------------------------------------------------------------------------------

 NMR restraints: Bond =    0.000   Angle =     0.000   Torsion =    59.492
===============================================================================

 NSTEP =   132000   TIME(PS) =    1139.000  TEMP(K) =   309.99  PRESS =   -31.8
 Etot   =   -222657.5266  EKtot   =     73239.2031  EPtot      =   -295896.7297
 BOND   =      5483.4422  ANGLE   =     20804.9664  DIHED      =     14280.9865
 1-4 NB =      4933.4231  1-4 EEL =    -73433.9212  VDWAALS    =     16306.6038
 EELEC  =   -284882.5342  EHBOND  =         0.0000  RESTRAINT  =       610.3038
 EAMBER (non-restraint)  =   -296507.0335
 EKCMT  =     22334.2986  VIRIAL  =     23081.5411  VOLUME     =   1086617.8607
                                                    SURFTEN    =       -15.3411
                                                    Density    =         1.0115
 ------------------------------------------------------------------------------

 NMR restraints: Bond =    0.000   Angle =     0.000   Torsion =    64.440
===============================================================================

 NSTEP =   133000   TIME(PS) =    1141.000  TEMP(K) =   311.79  PRESS =   -31.0
 Etot   =   -222576.9484  EKtot   =     73664.3984  EPtot      =   -296241.3468
 BOND   =      5448.0296  ANGLE   =     20736.9478  DIHED      =     14307.2007
 1-4 NB =      4937.6318  1-4 EEL =    -73464.8867  VDWAALS    =     16214.3889
 EELEC  =   -285026.1644  EHBOND  =         0.0000  RESTRAINT  =       605.5055
 EAMBER (non-restraint)  =   -296846.8524
 EKCMT  =     22389.5841  VIRIAL  =     23115.9461  VOLUME     =   1085953.8434
                                                    SURFTEN    =        32.1625
                                                    Density    =         1.0121
 ------------------------------------------------------------------------------

 NMR restraints: Bond =    0.000   Angle =     0.000   Torsion =    67.556
===============================================================================

 NSTEP =   134000   TIME(PS) =    1143.000  TEMP(K) =   310.58  PRESS =   -13.5
 Etot   =   -222857.4749  EKtot   =     73377.7969  EPtot      =   -296235.2718
 BOND   =      5461.4030  ANGLE   =     20661.4066  DIHED      =     14266.6846
 1-4 NB =      4951.7196  1-4 EEL =    -73533.7677  VDWAALS    =     16137.2060
 EELEC  =   -284796.6045  EHBOND  =         0.0000  RESTRAINT  =       616.6807
 EAMBER (non-restraint)  =   -296851.9524
 EKCMT  =     22541.5530  VIRIAL  =     22858.9559  VOLUME     =   1086234.0368
                                                    SURFTEN    =        29.3865
                                                    Density    =         1.0119
 ------------------------------------------------------------------------------

 NMR restraints: Bond =    0.000   Angle =     0.000   Torsion =    55.857
===============================================================================

 NSTEP =   135000   TIME(PS) =    1145.000  TEMP(K) =   311.06  PRESS =    19.0
 Etot   =   -222738.9567  EKtot   =     73490.9922  EPtot      =   -296229.9488
 BOND   =      5480.7153  ANGLE   =     20693.6638  DIHED      =     14265.6756
 1-4 NB =      4979.1543  1-4 EEL =    -73527.8438  VDWAALS    =     16263.9193
 EELEC  =   -284993.6949  EHBOND  =         0.0000  RESTRAINT  =       608.4617
 EAMBER (non-restraint)  =   -296838.4105
 EKCMT  =     22512.2984  VIRIAL  =     22067.0930  VOLUME     =   1086501.9602
                                                    SURFTEN    =        60.6833
                                                    Density    =         1.0116
 ------------------------------------------------------------------------------

 NMR restraints: Bond =    0.000   Angle =     0.000   Torsion =    67.170
===============================================================================

 NSTEP =   136000   TIME(PS) =    1147.000  TEMP(K) =   309.63  PRESS =   -39.0
 Etot   =   -222790.4186  EKtot   =     73152.1953  EPtot      =   -295942.6139
 BOND   =      5560.6971  ANGLE   =     20668.9829  DIHED      =     14255.2616
 1-4 NB =      4951.1922  1-4 EEL =    -73624.1465  VDWAALS    =     16164.6152
 EELEC  =   -284541.4346  EHBOND  =         0.0000  RESTRAINT  =       622.2181
 EAMBER (non-restraint)  =   -296564.8320
 EKCMT  =     22291.6118  VIRIAL  =     23206.8971  VOLUME     =   1086686.1598
                                                    SURFTEN    =        43.1493
                                                    Density    =         1.0114
 ------------------------------------------------------------------------------

 NMR restraints: Bond =    0.000   Angle =     0.000   Torsion =    64.127
===============================================================================

 NSTEP =   137000   TIME(PS) =    1149.000  TEMP(K) =   308.24  PRESS =   -34.2
 Etot   =   -222922.9464  EKtot   =     72824.7188  EPtot      =   -295747.6651
 BOND   =      5617.3231  ANGLE   =     20852.4266  DIHED      =     14248.2854
 1-4 NB =      4970.5505  1-4 EEL =    -73504.0176  VDWAALS    =     16188.2498
 EELEC  =   -284758.4309  EHBOND  =         0.0000  RESTRAINT  =       637.9478
 EAMBER (non-restraint)  =   -296385.6129
 EKCMT  =     22173.8884  VIRIAL  =     22975.4109  VOLUME     =   1085361.3844
                                                    SURFTEN    =       -43.4402
                                                    Density    =         1.0127
 ------------------------------------------------------------------------------

 NMR restraints: Bond =    0.000   Angle =     0.000   Torsion =    71.842
===============================================================================

 NSTEP =   138000   TIME(PS) =    1151.000  TEMP(K) =   309.75  PRESS =    22.2
 Etot   =   -222582.1965  EKtot   =     73181.5938  EPtot      =   -295763.7902
 BOND   =      5557.8603  ANGLE   =     20847.3143  DIHED      =     14325.0279
 1-4 NB =      4968.0136  1-4 EEL =    -73419.7914  VDWAALS    =     15977.5341
 EELEC  =   -284661.4925  EHBOND  =         0.0000  RESTRAINT  =       641.7433
 EAMBER (non-restraint)  =   -296405.5336
 EKCMT  =     22363.4585  VIRIAL  =     21841.7455  VOLUME     =   1086131.0319
                                                    SURFTEN    =       -34.7880
                                                    Density    =         1.0119
 ------------------------------------------------------------------------------

 NMR restraints: Bond =    0.000   Angle =     0.000   Torsion =    71.452
===============================================================================

 NSTEP =   139000   TIME(PS) =    1153.000  TEMP(K) =   308.80  PRESS =   -81.1
 Etot   =   -222861.8104  EKtot   =     72956.3594  EPtot      =   -295818.1697
 BOND   =      5518.5004  ANGLE   =     20795.6180  DIHED      =     14311.4157
 1-4 NB =      4986.6340  1-4 EEL =    -73547.7120  VDWAALS    =     15792.7721
 EELEC  =   -284332.6192  EHBOND  =         0.0000  RESTRAINT  =       657.2213
 EAMBER (non-restraint)  =   -296475.3910
 EKCMT  =     22099.0558  VIRIAL  =     24000.1201  VOLUME     =   1085190.5451
                                                    SURFTEN    =       148.0851
                                                    Density    =         1.0128
 ------------------------------------------------------------------------------

 NMR restraints: Bond =    0.000   Angle =     0.000   Torsion =    66.218
===============================================================================

 NSTEP =   140000   TIME(PS) =    1155.000  TEMP(K) =   309.07  PRESS =   127.4
 Etot   =   -223047.0761  EKtot   =     73020.4688  EPtot      =   -296067.5448
 BOND   =      5512.0963  ANGLE   =     20755.8818  DIHED      =     14253.5008
 1-4 NB =      4932.8743  1-4 EEL =    -73556.1796  VDWAALS    =     16772.0787
 EELEC  =   -285362.5476  EHBOND  =         0.0000  RESTRAINT  =       624.7506
 EAMBER (non-restraint)  =   -296692.2954
 EKCMT  =     22118.6728  VIRIAL  =     19135.7311  VOLUME     =   1084761.8746
                                                    SURFTEN    =        36.2890
                                                    Density    =         1.0132
 ------------------------------------------------------------------------------

 NMR restraints: Bond =    0.000   Angle =     0.000   Torsion =    73.487
===============================================================================

 NSTEP =   141000   TIME(PS) =    1157.000  TEMP(K) =   308.56  PRESS =    18.0
 Etot   =   -223083.4476  EKtot   =     72900.7969  EPtot      =   -295984.2444
 BOND   =      5500.7441  ANGLE   =     20766.8188  DIHED      =     14198.6970
 1-4 NB =      4953.5213  1-4 EEL =    -73529.1870  VDWAALS    =     16697.7439
 EELEC  =   -285205.7222  EHBOND  =         0.0000  RESTRAINT  =       633.1397
 EAMBER (non-restraint)  =   -296617.3841
 EKCMT  =     22226.4063  VIRIAL  =     21804.3541  VOLUME     =   1086307.7730
                                                    SURFTEN    =        -7.5214
                                                    Density    =         1.0118
 ------------------------------------------------------------------------------

 NMR restraints: Bond =    0.000   Angle =     0.000   Torsion =    69.426
===============================================================================

 NSTEP =   142000   TIME(PS) =    1159.000  TEMP(K) =   309.27  PRESS =   111.7
 Etot   =   -222941.8544  EKtot   =     73068.2500  EPtot      =   -296010.1044
 BOND   =      5544.0949  ANGLE   =     20660.1147  DIHED      =     14353.0465
 1-4 NB =      4954.1440  1-4 EEL =    -73546.4970  VDWAALS    =     16418.2237
 EELEC  =   -285008.4025  EHBOND  =         0.0000  RESTRAINT  =       615.1713
 EAMBER (non-restraint)  =   -296625.2758
 EKCMT  =     22202.3082  VIRIAL  =     19580.8283  VOLUME     =   1086781.9221
                                                    SURFTEN    =        62.5853
                                                    Density    =         1.0113
 ------------------------------------------------------------------------------

 NMR restraints: Bond =    0.000   Angle =     0.000   Torsion =    61.766
===============================================================================

 NSTEP =   143000   TIME(PS) =    1161.000  TEMP(K) =   308.27  PRESS =   111.3
 Etot   =   -222634.6941  EKtot   =     72831.2344  EPtot      =   -295465.9284
 BOND   =      5543.3497  ANGLE   =     20921.6070  DIHED      =     14222.9929
 1-4 NB =      4923.2086  1-4 EEL =    -73576.0022  VDWAALS    =     16763.5229
 EELEC  =   -284866.1668  EHBOND  =         0.0000  RESTRAINT  =       601.5595
 EAMBER (non-restraint)  =   -296067.4879
 EKCMT  =     22216.0272  VIRIAL  =     19604.0976  VOLUME     =   1087019.2892
                                                    SURFTEN    =         5.7177
                                                    Density    =         1.0111
 ------------------------------------------------------------------------------

 NMR restraints: Bond =    0.000   Angle =     0.000   Torsion =    69.347
===============================================================================

 NSTEP =   144000   TIME(PS) =    1163.000  TEMP(K) =   309.55  PRESS =   -39.3
 Etot   =   -222979.5157  EKtot   =     73134.7578  EPtot      =   -296114.2735
 BOND   =      5444.3496  ANGLE   =     20789.2670  DIHED      =     14267.6849
 1-4 NB =      4966.7424  1-4 EEL =    -73643.8050  VDWAALS    =     16309.0781
 EELEC  =   -284871.2836  EHBOND  =         0.0000  RESTRAINT  =       623.6931
 EAMBER (non-restraint)  =   -296737.9666
 EKCMT  =     22321.7591  VIRIAL  =     23244.7595  VOLUME     =   1086714.2133
                                                    SURFTEN    =        75.4807
                                                    Density    =         1.0114
 ------------------------------------------------------------------------------

 NMR restraints: Bond =    0.000   Angle =     0.000   Torsion =    65.559
===============================================================================

 NSTEP =   145000   TIME(PS) =    1165.000  TEMP(K) =   308.82  PRESS =   -26.4
 Etot   =   -222617.2983  EKtot   =     72960.9219  EPtot      =   -295578.2202
 BOND   =      5438.1795  ANGLE   =     20970.8527  DIHED      =     14222.4634
 1-4 NB =      4955.5519  1-4 EEL =    -73736.9476  VDWAALS    =     16268.9481
 EELEC  =   -284332.9472  EHBOND  =         0.0000  RESTRAINT  =       635.6790
 EAMBER (non-restraint)  =   -296213.8991
 EKCMT  =     22419.3416  VIRIAL  =     23039.5680  VOLUME     =   1087868.3801
                                                    SURFTEN    =       -51.5711
                                                    Density    =         1.0103
 ------------------------------------------------------------------------------

 NMR restraints: Bond =    0.000   Angle =     0.000   Torsion =    71.232
===============================================================================

 NSTEP =   146000   TIME(PS) =    1167.000  TEMP(K) =   310.43  PRESS =   -25.4
 Etot   =   -222303.7613  EKtot   =     73343.0312  EPtot      =   -295646.7925
 BOND   =      5475.0257  ANGLE   =     20933.0769  DIHED      =     14234.8560
 1-4 NB =      4923.6308  1-4 EEL =    -73612.0820  VDWAALS    =     16291.6181
 EELEC  =   -284512.3333  EHBOND  =         0.0000  RESTRAINT  =       619.4153
 EAMBER (non-restraint)  =   -296266.2078
 EKCMT  =     22459.4401  VIRIAL  =     23056.1389  VOLUME     =   1089314.9481
                                                    SURFTEN    =       -18.6507
                                                    Density    =         1.0090
 ------------------------------------------------------------------------------

 NMR restraints: Bond =    0.000   Angle =     0.000   Torsion =    63.525
===============================================================================

 NSTEP =   147000   TIME(PS) =    1169.000  TEMP(K) =   309.37  PRESS =    53.6
 Etot   =   -223213.2901  EKtot   =     73092.1250  EPtot      =   -296305.4151
 BOND   =      5407.1823  ANGLE   =     20713.4105  DIHED      =     14318.5604
 1-4 NB =      4958.7568  1-4 EEL =    -73484.4173  VDWAALS    =     16725.8752
 EELEC  =   -285574.2878  EHBOND  =         0.0000  RESTRAINT  =       629.5048
 EAMBER (non-restraint)  =   -296934.9200
 EKCMT  =     22252.1137  VIRIAL  =     20994.0533  VOLUME     =   1086559.6819
                                                    SURFTEN    =       147.0711
                                                    Density    =         1.0116
 ------------------------------------------------------------------------------

 NMR restraints: Bond =    0.000   Angle =     0.000   Torsion =    70.574
===============================================================================

 NSTEP =   148000   TIME(PS) =    1171.000  TEMP(K) =   309.71  PRESS =   -10.7
 Etot   =   -222813.2317  EKtot   =     73172.8203  EPtot      =   -295986.0520
 BOND   =      5511.6362  ANGLE   =     20563.1023  DIHED      =     14217.3705
 1-4 NB =      4911.8081  1-4 EEL =    -73549.1327  VDWAALS    =     16446.6138
 EELEC  =   -284706.7904  EHBOND  =         0.0000  RESTRAINT  =       619.3401
 EAMBER (non-restraint)  =   -296605.3921
 EKCMT  =     22170.6142  VIRIAL  =     22423.1305  VOLUME     =   1088368.3336
                                                    SURFTEN    =       -11.0845
                                                    Density    =         1.0099
 ------------------------------------------------------------------------------

 NMR restraints: Bond =    0.000   Angle =     0.000   Torsion =    70.425
===============================================================================

 NSTEP =   149000   TIME(PS) =    1173.000  TEMP(K) =   309.90  PRESS =    99.4
 Etot   =   -222610.4231  EKtot   =     73217.5469  EPtot      =   -295827.9699
 BOND   =      5480.1473  ANGLE   =     20614.6136  DIHED      =     14300.7374
 1-4 NB =      4993.2040  1-4 EEL =    -73562.5849  VDWAALS    =     16789.3440
 EELEC  =   -285099.8394  EHBOND  =         0.0000  RESTRAINT  =       656.4081
 EAMBER (non-restraint)  =   -296484.3780
 EKCMT  =     22218.8562  VIRIAL  =     19880.8314  VOLUME     =   1089056.9988
                                                    SURFTEN    =       -33.8204
                                                    Density    =         1.0092
 ------------------------------------------------------------------------------

 NMR restraints: Bond =    0.000   Angle =     0.000   Torsion =    64.953
===============================================================================

 NSTEP =   150000   TIME(PS) =    1175.000  TEMP(K) =   311.07  PRESS =   -82.5
 Etot   =   -222557.2836  EKtot   =     73493.2266  EPtot      =   -296050.5102
 BOND   =      5487.7414  ANGLE   =     20807.3945  DIHED      =     14346.6174
 1-4 NB =      4949.5943  1-4 EEL =    -73595.7789  VDWAALS    =     16140.9059
 EELEC  =   -284812.9386  EHBOND  =         0.0000  RESTRAINT  =       625.9538
 EAMBER (non-restraint)  =   -296676.4639
 EKCMT  =     22348.7973  VIRIAL  =     24286.6908  VOLUME     =   1088422.9151
                                                    SURFTEN    =       -79.9445
                                                    Density    =         1.0098
 ------------------------------------------------------------------------------

 NMR restraints: Bond =    0.000   Angle =     0.000   Torsion =    66.686
===============================================================================

 NSTEP =   151000   TIME(PS) =    1177.000  TEMP(K) =   311.40  PRESS =   -37.5
 Etot   =   -222189.7758  EKtot   =     73571.4453  EPtot      =   -295761.2211
 BOND   =      5479.1331  ANGLE   =     20550.3629  DIHED      =     14324.2217
 1-4 NB =      4975.8033  1-4 EEL =    -73564.8316  VDWAALS    =     16187.3989
 EELEC  =   -284339.0431  EHBOND  =         0.0000  RESTRAINT  =       625.7339
 EAMBER (non-restraint)  =   -296386.9549
 EKCMT  =     22559.1925  VIRIAL  =     23440.0829  VOLUME     =   1088550.7780
                                                    SURFTEN    =        31.5023
                                                    Density    =         1.0097
 ------------------------------------------------------------------------------

 NMR restraints: Bond =    0.000   Angle =     0.000   Torsion =    60.382
===============================================================================

 NSTEP =   152000   TIME(PS) =    1179.000  TEMP(K) =   310.85  PRESS =    43.4
 Etot   =   -222287.6105  EKtot   =     73441.6016  EPtot      =   -295729.2121
 BOND   =      5468.8803  ANGLE   =     20832.0368  DIHED      =     14222.1638
 1-4 NB =      4955.9958  1-4 EEL =    -73607.9923  VDWAALS    =     16743.4930
 EELEC  =   -284985.6146  EHBOND  =         0.0000  RESTRAINT  =       641.8252
 EAMBER (non-restraint)  =   -296371.0373
 EKCMT  =     22506.0696  VIRIAL  =     21485.6612  VOLUME     =   1089215.2965
                                                    SURFTEN    =        73.9898
                                                    Density    =         1.0091
 ------------------------------------------------------------------------------

 NMR restraints: Bond =    0.000   Angle =     0.000   Torsion =    70.751
===============================================================================

 NSTEP =   153000   TIME(PS) =    1181.000  TEMP(K) =   309.12  PRESS =    13.2
 Etot   =   -222995.3570  EKtot   =     73032.6094  EPtot      =   -296027.9664
 BOND   =      5542.0612  ANGLE   =     20575.9927  DIHED      =     14255.8983
 1-4 NB =      4972.0015  1-4 EEL =    -73521.3789  VDWAALS    =     16764.7771
 EELEC  =   -285239.4690  EHBOND  =         0.0000  RESTRAINT  =       622.1507
 EAMBER (non-restraint)  =   -296650.1171
 EKCMT  =     22209.1032  VIRIAL  =     21899.8834  VOLUME     =   1088524.5925
                                                    SURFTEN    =       -25.0295
                                                    Density    =         1.0097
 ------------------------------------------------------------------------------

 NMR restraints: Bond =    0.000   Angle =     0.000   Torsion =    64.457
===============================================================================

 NSTEP =   154000   TIME(PS) =    1183.000  TEMP(K) =   309.89  PRESS =    22.4
 Etot   =   -222799.8546  EKtot   =     73214.4297  EPtot      =   -296014.2842
 BOND   =      5489.4315  ANGLE   =     20633.7800  DIHED      =     14220.9411
 1-4 NB =      4917.5570  1-4 EEL =    -73572.8850  VDWAALS    =     16385.1930
 EELEC  =   -284728.0880  EHBOND  =         0.0000  RESTRAINT  =       639.7861
 EAMBER (non-restraint)  =   -296654.0704
 EKCMT  =     22304.6054  VIRIAL  =     21777.9506  VOLUME     =   1087583.5171
                                                    SURFTEN    =       -12.7176
                                                    Density    =         1.0106
 ------------------------------------------------------------------------------

 NMR restraints: Bond =    0.000   Angle =     0.000   Torsion =    63.808
===============================================================================

 NSTEP =   155000   TIME(PS) =    1185.000  TEMP(K) =   309.35  PRESS =   -21.1
 Etot   =   -223241.9150  EKtot   =     73088.0391  EPtot      =   -296329.9540
 BOND   =      5478.2550  ANGLE   =     20682.3939  DIHED      =     14264.8233
 1-4 NB =      4974.9793  1-4 EEL =    -73613.7919  VDWAALS    =     16096.8073
 EELEC  =   -284836.4622  EHBOND  =         0.0000  RESTRAINT  =       623.0412
 EAMBER (non-restraint)  =   -296952.9953
 EKCMT  =     22405.5795  VIRIAL  =     22901.7443  VOLUME     =   1088271.3806
                                                    SURFTEN    =        -5.6676
                                                    Density    =         1.0100
 ------------------------------------------------------------------------------

 NMR restraints: Bond =    0.000   Angle =     0.000   Torsion =    70.324
===============================================================================

 NSTEP =   156000   TIME(PS) =    1187.000  TEMP(K) =   309.62  PRESS =    90.8
 Etot   =   -222702.6072  EKtot   =     73150.8125  EPtot      =   -295853.4197
 BOND   =      5468.5297  ANGLE   =     20720.5969  DIHED      =     14259.2252
 1-4 NB =      4973.2523  1-4 EEL =    -73501.9801  VDWAALS    =     16497.3892
 EELEC  =   -284900.6706  EHBOND  =         0.0000  RESTRAINT  =       630.2377
 EAMBER (non-restraint)  =   -296483.6574
 EKCMT  =     22355.8826  VIRIAL  =     20222.9818  VOLUME     =   1087602.0735
                                                    SURFTEN    =        21.3129
                                                    Density    =         1.0106
 ------------------------------------------------------------------------------

 NMR restraints: Bond =    0.000   Angle =     0.000   Torsion =    74.993
===============================================================================

 NSTEP =   157000   TIME(PS) =    1189.000  TEMP(K) =   309.84  PRESS =    50.4
 Etot   =   -222671.2457  EKtot   =     73203.2344  EPtot      =   -295874.4800
 BOND   =      5632.7628  ANGLE   =     20541.1850  DIHED      =     14326.9183
 1-4 NB =      4910.7839  1-4 EEL =    -73545.7924  VDWAALS    =     16293.3518
 EELEC  =   -284676.6077  EHBOND  =         0.0000  RESTRAINT  =       642.9184
 EAMBER (non-restraint)  =   -296517.3984
 EKCMT  =     22248.4430  VIRIAL  =     21064.6688  VOLUME     =   1087414.7286
                                                    SURFTEN    =       -72.7567
                                                    Density    =         1.0108
 ------------------------------------------------------------------------------

 NMR restraints: Bond =    0.000   Angle =     0.000   Torsion =    76.542
===============================================================================

 NSTEP =   158000   TIME(PS) =    1191.000  TEMP(K) =   312.41  PRESS =    92.5
 Etot   =   -222235.9792  EKtot   =     73810.5703  EPtot      =   -296046.5495
 BOND   =      5569.0514  ANGLE   =     20672.4181  DIHED      =     14230.0641
 1-4 NB =      4864.6624  1-4 EEL =    -73512.3044  VDWAALS    =     16531.6301
 EELEC  =   -285031.7592  EHBOND  =         0.0000  RESTRAINT  =       629.6880
 EAMBER (non-restraint)  =   -296676.2375
 EKCMT  =     22416.3165  VIRIAL  =     20241.7497  VOLUME     =   1088375.9604
                                                    SURFTEN    =        48.7961
                                                    Density    =         1.0099
 ------------------------------------------------------------------------------

 NMR restraints: Bond =    0.000   Angle =     0.000   Torsion =    69.079
===============================================================================

 NSTEP =   159000   TIME(PS) =    1193.000  TEMP(K) =   309.83  PRESS =   -37.4
 Etot   =   -222599.4287  EKtot   =     73200.7109  EPtot      =   -295800.1396
 BOND   =      5430.5447  ANGLE   =     20971.4007  DIHED      =     14345.2180
 1-4 NB =      4946.7648  1-4 EEL =    -73563.0888  VDWAALS    =     16508.1141
 EELEC  =   -285094.6046  EHBOND  =         0.0000  RESTRAINT  =       655.5114
 EAMBER (non-restraint)  =   -296455.6511
 EKCMT  =     22223.0968  VIRIAL  =     23101.7113  VOLUME     =   1087300.9531
                                                    SURFTEN    =      -187.3160
                                                    Density    =         1.0109
 ------------------------------------------------------------------------------

 NMR restraints: Bond =    0.000   Angle =     0.000   Torsion =    66.131
===============================================================================

 NSTEP =   160000   TIME(PS) =    1195.000  TEMP(K) =   309.49  PRESS =   -36.9
 Etot   =   -223102.9438  EKtot   =     73119.6562  EPtot      =   -296222.6001
 BOND   =      5405.1776  ANGLE   =     20707.1430  DIHED      =     14311.9314
 1-4 NB =      4929.7848  1-4 EEL =    -73440.8023  VDWAALS    =     16233.4161
 EELEC  =   -284980.7534  EHBOND  =         0.0000  RESTRAINT  =       611.5028
 EAMBER (non-restraint)  =   -296834.1029
 EKCMT  =     22192.0471  VIRIAL  =     23058.7954  VOLUME     =   1086769.3602
                                                    SURFTEN    =      -114.8211
                                                    Density    =         1.0114
 ------------------------------------------------------------------------------

 NMR restraints: Bond =    0.000   Angle =     0.000   Torsion =    65.205
===============================================================================

 NSTEP =   161000   TIME(PS) =    1197.000  TEMP(K) =   308.54  PRESS =    -6.8
 Etot   =   -223139.0509  EKtot   =     72894.8203  EPtot      =   -296033.8712
 BOND   =      5557.7670  ANGLE   =     20732.4081  DIHED      =     14326.2920
 1-4 NB =      4996.7239  1-4 EEL =    -73610.0132  VDWAALS    =     16590.5567
 EELEC  =   -285265.1765  EHBOND  =         0.0000  RESTRAINT  =       637.5708
 EAMBER (non-restraint)  =   -296671.4420
 EKCMT  =     22246.6057  VIRIAL  =     22407.1332  VOLUME     =   1085890.0889
                                                    SURFTEN    =       -65.7652
                                                    Density    =         1.0122
 ------------------------------------------------------------------------------

 NMR restraints: Bond =    0.000   Angle =     0.000   Torsion =    74.869
===============================================================================

 NSTEP =   162000   TIME(PS) =    1199.000  TEMP(K) =   310.18  PRESS =   -48.4
 Etot   =   -222961.8858  EKtot   =     73282.1328  EPtot      =   -296244.0186
 BOND   =      5577.2242  ANGLE   =     20692.6878  DIHED      =     14210.4824
 1-4 NB =      4929.8191  1-4 EEL =    -73582.7967  VDWAALS    =     16461.2602
 EELEC  =   -285155.3410  EHBOND  =         0.0000  RESTRAINT  =       622.6454
 EAMBER (non-restraint)  =   -296866.6640
 EKCMT  =     22310.6903  VIRIAL  =     23447.2450  VOLUME     =   1086520.8219
                                                    SURFTEN    =       -71.1976
                                                    Density    =         1.0116
 ------------------------------------------------------------------------------

 NMR restraints: Bond =    0.000   Angle =     0.000   Torsion =    64.148
===============================================================================

 NSTEP =   163000   TIME(PS) =    1201.000  TEMP(K) =   309.39  PRESS =    70.9
 Etot   =   -222696.2467  EKtot   =     73097.3594  EPtot      =   -295793.6061
 BOND   =      5588.0488  ANGLE   =     20754.8661  DIHED      =     14253.8137
 1-4 NB =      4999.4138  1-4 EEL =    -73592.5536  VDWAALS    =     16543.5190
 EELEC  =   -284949.4499  EHBOND  =         0.0000  RESTRAINT  =       608.7361
 EAMBER (non-restraint)  =   -296402.3422
 EKCMT  =     22240.0046  VIRIAL  =     20576.1173  VOLUME     =   1086392.4248
                                                    SURFTEN    =        65.5910
                                                    Density    =         1.0117
 ------------------------------------------------------------------------------

 NMR restraints: Bond =    0.000   Angle =     0.000   Torsion =    66.815
===============================================================================

 NSTEP =   164000   TIME(PS) =    1203.000  TEMP(K) =   307.32  PRESS =   151.5
 Etot   =   -223116.7671  EKtot   =     72606.7578  EPtot      =   -295723.5249
 BOND   =      5538.2781  ANGLE   =     20794.2656  DIHED      =     14345.4980
 1-4 NB =      4932.2529  1-4 EEL =    -73558.0110  VDWAALS    =     17015.3139
 EELEC  =   -285423.7988  EHBOND  =         0.0000  RESTRAINT  =       632.6764
 EAMBER (non-restraint)  =   -296356.2013
 EKCMT  =     22019.3290  VIRIAL  =     18459.4348  VOLUME     =   1088036.0878
                                                    SURFTEN    =         9.0955
                                                    Density    =         1.0102
 ------------------------------------------------------------------------------

 NMR restraints: Bond =    0.000   Angle =     0.000   Torsion =    60.638
===============================================================================

 NSTEP =   165000   TIME(PS) =    1205.000  TEMP(K) =   310.58  PRESS =    22.9
 Etot   =   -222160.8247  EKtot   =     73377.4219  EPtot      =   -295538.2465
 BOND   =      5553.4403  ANGLE   =     20548.2827  DIHED      =     14370.6990
 1-4 NB =      4984.4302  1-4 EEL =    -73484.4157  VDWAALS    =     16460.9812
 EELEC  =   -284618.5477  EHBOND  =         0.0000  RESTRAINT  =       646.8835
 EAMBER (non-restraint)  =   -296185.1300
 EKCMT  =     22314.3805  VIRIAL  =     21776.0454  VOLUME     =   1088258.3310
                                                    SURFTEN    =        69.9356
                                                    Density    =         1.0100
 ------------------------------------------------------------------------------

 NMR restraints: Bond =    0.000   Angle =     0.000   Torsion =    69.336
===============================================================================

 NSTEP =   166000   TIME(PS) =    1207.000  TEMP(K) =   309.43  PRESS =   -35.9
 Etot   =   -222824.8946  EKtot   =     73106.9531  EPtot      =   -295931.8477
 BOND   =      5477.9967  ANGLE   =     20629.4442  DIHED      =     14389.2690
 1-4 NB =      4930.4556  1-4 EEL =    -73631.5053  VDWAALS    =     16284.8749
 EELEC  =   -284639.9049  EHBOND  =         0.0000  RESTRAINT  =       627.5221
 EAMBER (non-restraint)  =   -296559.3698
 EKCMT  =     22328.3089  VIRIAL  =     23170.5117  VOLUME     =   1087578.4830
                                                    SURFTEN    =       135.8115
                                                    Density    =         1.0106
 ------------------------------------------------------------------------------

 NMR restraints: Bond =    0.000   Angle =     0.000   Torsion =    59.606
===============================================================================

 NSTEP =   167000   TIME(PS) =    1209.000  TEMP(K) =   309.47  PRESS =     0.2
 Etot   =   -223226.4497  EKtot   =     73114.7891  EPtot      =   -296341.2388
 BOND   =      5443.9560  ANGLE   =     20641.6890  DIHED      =     14259.7396
 1-4 NB =      4929.5468  1-4 EEL =    -73592.6739  VDWAALS    =     16348.8917
 EELEC  =   -285025.3168  EHBOND  =         0.0000  RESTRAINT  =       652.9289
 EAMBER (non-restraint)  =   -296994.1677
 EKCMT  =     22242.3049  VIRIAL  =     22237.4341  VOLUME     =   1087534.1878
                                                    SURFTEN    =       -48.1840
                                                    Density    =         1.0106
 ------------------------------------------------------------------------------

 NMR restraints: Bond =    0.000   Angle =     0.000   Torsion =    68.553
===============================================================================

 NSTEP =   168000   TIME(PS) =    1211.000  TEMP(K) =   309.91  PRESS =  -124.2
 Etot   =   -223309.8558  EKtot   =     73218.9062  EPtot      =   -296528.7620
 BOND   =      5373.9501  ANGLE   =     20594.6153  DIHED      =     14282.3106
 1-4 NB =      4990.2295  1-4 EEL =    -73548.5919  VDWAALS    =     16123.9068
 EELEC  =   -284982.7919  EHBOND  =         0.0000  RESTRAINT  =       637.6095
 EAMBER (non-restraint)  =   -297166.3715
 EKCMT  =     22310.1883  VIRIAL  =     25227.2757  VOLUME     =   1087718.0028
                                                    SURFTEN    =        42.8109
                                                    Density    =         1.0105
 ------------------------------------------------------------------------------

 NMR restraints: Bond =    0.000   Angle =     0.000   Torsion =    74.307
===============================================================================

 NSTEP =   169000   TIME(PS) =    1213.000  TEMP(K) =   310.34  PRESS =    58.1
 Etot   =   -222653.8453  EKtot   =     73321.7578  EPtot      =   -295975.6031
 BOND   =      5468.1039  ANGLE   =     20807.4797  DIHED      =     14246.4454
 1-4 NB =      4938.0143  1-4 EEL =    -73572.1521  VDWAALS    =     16837.8452
 EELEC  =   -285348.8434  EHBOND  =         0.0000  RESTRAINT  =       647.5039
 EAMBER (non-restraint)  =   -296623.1070
 EKCMT  =     22533.5609  VIRIAL  =     21169.0454  VOLUME     =   1088016.0282
                                                    SURFTEN    =       108.8444
                                                    Density    =         1.0102
 ------------------------------------------------------------------------------

 NMR restraints: Bond =    0.000   Angle =     0.000   Torsion =    65.807
===============================================================================

 NSTEP =   170000   TIME(PS) =    1215.000  TEMP(K) =   310.32  PRESS =    82.1
 Etot   =   -222216.1231  EKtot   =     73316.9453  EPtot      =   -295533.0684
 BOND   =      5571.0964  ANGLE   =     20904.4340  DIHED      =     14231.2539
 1-4 NB =      4956.1404  1-4 EEL =    -73462.8953  VDWAALS    =     16402.0307
 EELEC  =   -284751.6186  EHBOND  =         0.0000  RESTRAINT  =       616.4902
 EAMBER (non-restraint)  =   -296149.5586
 EKCMT  =     22344.7631  VIRIAL  =     20416.0944  VOLUME     =   1088203.0655
                                                    SURFTEN    =       -93.3720
                                                    Density    =         1.0100
 ------------------------------------------------------------------------------

 NMR restraints: Bond =    0.000   Angle =     0.000   Torsion =    63.009
===============================================================================

 NSTEP =   171000   TIME(PS) =    1217.000  TEMP(K) =   310.00  PRESS =    81.0
 Etot   =   -222510.1889  EKtot   =     73241.4453  EPtot      =   -295751.6342
 BOND   =      5559.3429  ANGLE   =     20648.9053  DIHED      =     14186.4436
 1-4 NB =      4958.4458  1-4 EEL =    -73537.6810  VDWAALS    =     16765.5055
 EELEC  =   -284954.5194  EHBOND  =         0.0000  RESTRAINT  =       621.9231
 EAMBER (non-restraint)  =   -296373.5573
 EKCMT  =     22576.5145  VIRIAL  =     20674.8766  VOLUME     =   1087689.1363
                                                    SURFTEN    =       -69.0957
                                                    Density    =         1.0105
 ------------------------------------------------------------------------------

 NMR restraints: Bond =    0.000   Angle =     0.000   Torsion =    65.227
===============================================================================

 NSTEP =   172000   TIME(PS) =    1219.000  TEMP(K) =   311.25  PRESS =   -14.7
 Etot   =   -222023.1795  EKtot   =     73536.3828  EPtot      =   -295559.5623
 BOND   =      5479.0427  ANGLE   =     20755.0706  DIHED      =     14187.7711
 1-4 NB =      4949.5427  1-4 EEL =    -73490.4413  VDWAALS    =     16576.9566
 EELEC  =   -284652.0437  EHBOND  =         0.0000  RESTRAINT  =       634.5390
 EAMBER (non-restraint)  =   -296194.1013
 EKCMT  =     22506.7439  VIRIAL  =     22851.7452  VOLUME     =   1088624.2529
                                                    SURFTEN    =       -38.0337
                                                    Density    =         1.0096
 ------------------------------------------------------------------------------

 NMR restraints: Bond =    0.000   Angle =     0.000   Torsion =    62.414
===============================================================================

 NSTEP =   173000   TIME(PS) =    1221.000  TEMP(K) =   309.79  PRESS =   -44.6
 Etot   =   -222654.6989  EKtot   =     73192.1250  EPtot      =   -295846.8239
 BOND   =      5506.3071  ANGLE   =     20710.6158  DIHED      =     14307.9000
 1-4 NB =      4975.3835  1-4 EEL =    -73548.9156  VDWAALS    =     16123.8124
 EELEC  =   -284542.5146  EHBOND  =         0.0000  RESTRAINT  =       620.5875
 EAMBER (non-restraint)  =   -296467.4114
 EKCMT  =     22460.4075  VIRIAL  =     23505.3981  VOLUME     =   1085891.0007
                                                    SURFTEN    =      -115.1091
                                                    Density    =         1.0122
 ------------------------------------------------------------------------------

 NMR restraints: Bond =    0.000   Angle =     0.000   Torsion =    55.080
===============================================================================

 NSTEP =   174000   TIME(PS) =    1223.000  TEMP(K) =   311.32  PRESS =  -123.5
 Etot   =   -222817.6621  EKtot   =     73552.5391  EPtot      =   -296370.2012
 BOND   =      5479.2435  ANGLE   =     20635.7240  DIHED      =     14118.0833
 1-4 NB =      4962.9043  1-4 EEL =    -73533.5671  VDWAALS    =     16127.8183
 EELEC  =   -284798.0272  EHBOND  =         0.0000  RESTRAINT  =       637.6197
 EAMBER (non-restraint)  =   -297007.8209
 EKCMT  =     22367.8446  VIRIAL  =     25264.1500  VOLUME     =   1086445.6832
                                                    SURFTEN    =        42.7854
                                                    Density    =         1.0117
 ------------------------------------------------------------------------------

 NMR restraints: Bond =    0.000   Angle =     0.000   Torsion =    68.488
===============================================================================

 NSTEP =   175000   TIME(PS) =    1225.000  TEMP(K) =   309.84  PRESS =   -96.9
 Etot   =   -222811.8000  EKtot   =     73203.0078  EPtot      =   -296014.8078
 BOND   =      5562.2260  ANGLE   =     20764.1502  DIHED      =     14291.8340
 1-4 NB =      5012.2197  1-4 EEL =    -73676.8467  VDWAALS    =     16148.0971
 EELEC  =   -284756.5596  EHBOND  =         0.0000  RESTRAINT  =       640.0715
 EAMBER (non-restraint)  =   -296654.8792
 EKCMT  =     22244.8879  VIRIAL  =     24520.0888  VOLUME     =   1087159.1407
                                                    SURFTEN    =       104.6056
                                                    Density    =         1.0110
 ------------------------------------------------------------------------------

 NMR restraints: Bond =    0.000   Angle =     0.000   Torsion =    60.246
===============================================================================

 NSTEP =   176000   TIME(PS) =    1227.000  TEMP(K) =   310.14  PRESS =    53.6
 Etot   =   -222619.5698  EKtot   =     73273.1250  EPtot      =   -295892.6948
 BOND   =      5445.4819  ANGLE   =     20716.4974  DIHED      =     14265.9177
 1-4 NB =      5031.5739  1-4 EEL =    -73577.2622  VDWAALS    =     16380.4516
 EELEC  =   -284799.8878  EHBOND  =         0.0000  RESTRAINT  =       644.5330
 EAMBER (non-restraint)  =   -296537.2277
 EKCMT  =     22140.6426  VIRIAL  =     20883.2164  VOLUME     =   1087494.0217
                                                    SURFTEN    =       140.2145
                                                    Density    =         1.0107
 ------------------------------------------------------------------------------

 NMR restraints: Bond =    0.000   Angle =     0.000   Torsion =    71.017
===============================================================================

 NSTEP =   177000   TIME(PS) =    1229.000  TEMP(K) =   308.68  PRESS =   -16.0
 Etot   =   -222767.8840  EKtot   =     72929.4453  EPtot      =   -295697.3293
 BOND   =      5346.0152  ANGLE   =     20834.3131  DIHED      =     14318.9656
 1-4 NB =      4996.0056  1-4 EEL =    -73460.8701  VDWAALS    =     16558.6797
 EELEC  =   -284905.1303  EHBOND  =         0.0000  RESTRAINT  =       614.6919
 EAMBER (non-restraint)  =   -296312.0212
 EKCMT  =     22100.8370  VIRIAL  =     22475.5970  VOLUME     =   1087939.8215
                                                    SURFTEN    =        26.3502
                                                    Density    =         1.0103
 ------------------------------------------------------------------------------

 NMR restraints: Bond =    0.000   Angle =     0.000   Torsion =    61.787
===============================================================================

 NSTEP =   178000   TIME(PS) =    1231.000  TEMP(K) =   309.80  PRESS =    18.5
 Etot   =   -222211.4386  EKtot   =     73193.2031  EPtot      =   -295404.6417
 BOND   =      5559.3137  ANGLE   =     20701.4996  DIHED      =     14363.7548
 1-4 NB =      5021.0450  1-4 EEL =    -73496.2936  VDWAALS    =     16709.2325
 EELEC  =   -284868.0877  EHBOND  =         0.0000  RESTRAINT  =       604.8940
 EAMBER (non-restraint)  =   -296009.5357
 EKCMT  =     22335.1409  VIRIAL  =     21901.5787  VOLUME     =   1087064.1679
                                                    SURFTEN    =        82.5788
                                                    Density    =         1.0111
 ------------------------------------------------------------------------------

 NMR restraints: Bond =    0.000   Angle =     0.000   Torsion =    60.461
===============================================================================

 NSTEP =   179000   TIME(PS) =    1233.000  TEMP(K) =   310.52  PRESS =   -79.3
 Etot   =   -222357.5693  EKtot   =     73363.6875  EPtot      =   -295721.2568
 BOND   =      5500.5721  ANGLE   =     20778.4291  DIHED      =     14191.6403
 1-4 NB =      4981.4843  1-4 EEL =    -73641.0086  VDWAALS    =     16104.3047
 EELEC  =   -284244.1059  EHBOND  =         0.0000  RESTRAINT  =       607.4273
 EAMBER (non-restraint)  =   -296328.6841
 EKCMT  =     22249.9018  VIRIAL  =     24111.6980  VOLUME     =   1087447.5421
                                                    SURFTEN    =        19.8106
                                                    Density    =         1.0107
 ------------------------------------------------------------------------------

 NMR restraints: Bond =    0.000   Angle =     0.000   Torsion =    54.583
===============================================================================

 NSTEP =   180000   TIME(PS) =    1235.000  TEMP(K) =   310.23  PRESS =   -84.0
 Etot   =   -222462.8105  EKtot   =     73295.4375  EPtot      =   -295758.2480
 BOND   =      5548.0951  ANGLE   =     20598.2350  DIHED      =     14244.3218
 1-4 NB =      4986.2158  1-4 EEL =    -73356.1795  VDWAALS    =     16268.5322
 EELEC  =   -284691.0250  EHBOND  =         0.0000  RESTRAINT  =       643.5565
 EAMBER (non-restraint)  =   -296401.8045
 EKCMT  =     22420.0037  VIRIAL  =     24389.9358  VOLUME     =   1086060.8436
                                                    SURFTEN    =      -162.8389
                                                    Density    =         1.0120
 ------------------------------------------------------------------------------

 NMR restraints: Bond =    0.000   Angle =     0.000   Torsion =    79.780
===============================================================================

 NSTEP =   181000   TIME(PS) =    1237.000  TEMP(K) =   309.63  PRESS =    29.1
 Etot   =   -222856.4146  EKtot   =     73153.3281  EPtot      =   -296009.7427
 BOND   =      5537.9634  ANGLE   =     20847.0564  DIHED      =     14263.4456
 1-4 NB =      4977.8149  1-4 EEL =    -73480.1337  VDWAALS    =     16350.6568
 EELEC  =   -285129.9402  EHBOND  =         0.0000  RESTRAINT  =       623.3942
 EAMBER (non-restraint)  =   -296633.1370
 EKCMT  =     22334.2797  VIRIAL  =     21651.3756  VOLUME     =   1086079.2203
                                                    SURFTEN    =       -11.6616
                                                    Density    =         1.0120
 ------------------------------------------------------------------------------

 NMR restraints: Bond =    0.000   Angle =     0.000   Torsion =    64.756
===============================================================================

 NSTEP =   182000   TIME(PS) =    1239.000  TEMP(K) =   309.54  PRESS =   -56.4
 Etot   =   -222994.2431  EKtot   =     73132.4844  EPtot      =   -296126.7275
 BOND   =      5469.1794  ANGLE   =     20784.1085  DIHED      =     14290.0144
 1-4 NB =      4940.7075  1-4 EEL =    -73588.1130  VDWAALS    =     15987.2057
 EELEC  =   -284653.5060  EHBOND  =         0.0000  RESTRAINT  =       643.6761
 EAMBER (non-restraint)  =   -296770.4036
 EKCMT  =     22254.7448  VIRIAL  =     23576.8908  VOLUME     =   1085792.1430
                                                    SURFTEN    =       -18.0880
                                                    Density    =         1.0123
 ------------------------------------------------------------------------------

 NMR restraints: Bond =    0.000   Angle =     0.000   Torsion =    70.057
===============================================================================

 NSTEP =   183000   TIME(PS) =    1241.000  TEMP(K) =   311.09  PRESS =    51.2
 Etot   =   -222691.2458  EKtot   =     73498.5469  EPtot      =   -296189.7927
 BOND   =      5478.7375  ANGLE   =     20532.4321  DIHED      =     14278.7367
 1-4 NB =      4997.1933  1-4 EEL =    -73445.4287  VDWAALS    =     16337.6015
 EELEC  =   -285005.6626  EHBOND  =         0.0000  RESTRAINT  =       636.5976
 EAMBER (non-restraint)  =   -296826.3903
 EKCMT  =     22469.9656  VIRIAL  =     21269.0859  VOLUME     =   1085519.5608
                                                    SURFTEN    =       121.2837
                                                    Density    =         1.0125
 ------------------------------------------------------------------------------

 NMR restraints: Bond =    0.000   Angle =     0.000   Torsion =    70.777
===============================================================================

 NSTEP =   184000   TIME(PS) =    1243.000  TEMP(K) =   310.80  PRESS =    62.6
 Etot   =   -222356.3785  EKtot   =     73429.4922  EPtot      =   -295785.8707
 BOND   =      5521.2946  ANGLE   =     20854.4405  DIHED      =     14312.6538
 1-4 NB =      4950.7200  1-4 EEL =    -73683.7654  VDWAALS    =     16291.5327
 EELEC  =   -284662.3412  EHBOND  =         0.0000  RESTRAINT  =       629.5944
 EAMBER (non-restraint)  =   -296415.4651
 EKCMT  =     22566.6383  VIRIAL  =     21095.9577  VOLUME     =   1087468.8180
                                                    SURFTEN    =        42.0847
                                                    Density    =         1.0107
 ------------------------------------------------------------------------------

 NMR restraints: Bond =    0.000   Angle =     0.000   Torsion =    74.152
===============================================================================

 NSTEP =   185000   TIME(PS) =    1245.000  TEMP(K) =   309.07  PRESS =    99.2
 Etot   =   -223083.3121  EKtot   =     73021.9531  EPtot      =   -296105.2652
 BOND   =      5483.7116  ANGLE   =     20732.6913  DIHED      =     14353.2174
 1-4 NB =      4960.5454  1-4 EEL =    -73553.2882  VDWAALS    =     16955.7793
 EELEC  =   -285675.7186  EHBOND  =         0.0000  RESTRAINT  =       637.7966
 EAMBER (non-restraint)  =   -296743.0618
 EKCMT  =     22060.4196  VIRIAL  =     19729.7789  VOLUME     =   1087746.9422
                                                    SURFTEN    =        16.4614
                                                    Density    =         1.0104
 ------------------------------------------------------------------------------

 NMR restraints: Bond =    0.000   Angle =     0.000   Torsion =    70.789
===============================================================================

 NSTEP =   186000   TIME(PS) =    1247.000  TEMP(K) =   309.12  PRESS =    40.7
 Etot   =   -223254.9788  EKtot   =     73033.5000  EPtot      =   -296288.4788
 BOND   =      5586.2056  ANGLE   =     20588.6780  DIHED      =     14319.5566
 1-4 NB =      4950.2586  1-4 EEL =    -73552.6896  VDWAALS    =     16174.3920
 EELEC  =   -284980.8108  EHBOND  =         0.0000  RESTRAINT  =       625.9308
 EAMBER (non-restraint)  =   -296914.4097
 EKCMT  =     22348.8681  VIRIAL  =     21392.9994  VOLUME     =   1087569.0447
                                                    SURFTEN    =        67.4371
                                                    Density    =         1.0106
 ------------------------------------------------------------------------------

 NMR restraints: Bond =    0.000   Angle =     0.000   Torsion =    63.815
===============================================================================

 NSTEP =   187000   TIME(PS) =    1249.000  TEMP(K) =   310.82  PRESS =    -6.7
 Etot   =   -222370.3323  EKtot   =     73434.0078  EPtot      =   -295804.3401
 BOND   =      5460.6081  ANGLE   =     20838.2374  DIHED      =     14226.3491
 1-4 NB =      4996.6723  1-4 EEL =    -73581.8932  VDWAALS    =     16676.6905
 EELEC  =   -285051.6473  EHBOND  =         0.0000  RESTRAINT  =       630.6431
 EAMBER (non-restraint)  =   -296434.9832
 EKCMT  =     22420.8095  VIRIAL  =     22578.7640  VOLUME     =   1086567.4783
                                                    SURFTEN    =      -153.6914
                                                    Density    =         1.0115
 ------------------------------------------------------------------------------

 NMR restraints: Bond =    0.000   Angle =     0.000   Torsion =    62.101
===============================================================================

 NSTEP =   188000   TIME(PS) =    1251.000  TEMP(K) =   311.08  PRESS =   -64.8
 Etot   =   -222545.6845  EKtot   =     73496.5156  EPtot      =   -296042.2001
 BOND   =      5515.4276  ANGLE   =     20762.8083  DIHED      =     14289.7332
 1-4 NB =      4952.1262  1-4 EEL =    -73537.4446  VDWAALS    =     16492.5721
 EELEC  =   -285146.4271  EHBOND  =         0.0000  RESTRAINT  =       629.0040
 EAMBER (non-restraint)  =   -296671.2041
 EKCMT  =     22225.4571  VIRIAL  =     23744.9400  VOLUME     =   1085840.8188
                                                    SURFTEN    =      -134.9969
                                                    Density    =         1.0122
 ------------------------------------------------------------------------------

 NMR restraints: Bond =    0.000   Angle =     0.000   Torsion =    67.353
===============================================================================

 NSTEP =   189000   TIME(PS) =    1253.000  TEMP(K) =   312.24  PRESS =   -46.8
 Etot   =   -222180.1899  EKtot   =     73769.5234  EPtot      =   -295949.7133
 BOND   =      5531.8092  ANGLE   =     20764.3687  DIHED      =     14356.2778
 1-4 NB =      4939.6176  1-4 EEL =    -73588.7797  VDWAALS    =     16236.3190
 EELEC  =   -284793.2988  EHBOND  =         0.0000  RESTRAINT  =       603.9728
 EAMBER (non-restraint)  =   -296553.6862
 EKCMT  =     22562.9728  VIRIAL  =     23660.7236  VOLUME     =   1086573.8891
                                                    SURFTEN    =       -44.0120
                                                    Density    =         1.0115
 ------------------------------------------------------------------------------

 NMR restraints: Bond =    0.000   Angle =     0.000   Torsion =    67.818
===============================================================================

 NSTEP =   190000   TIME(PS) =    1255.000  TEMP(K) =   309.81  PRESS =    48.6
 Etot   =   -222814.4587  EKtot   =     73196.0156  EPtot      =   -296010.4744
 BOND   =      5411.4414  ANGLE   =     20510.3988  DIHED      =     14292.0291
 1-4 NB =      4941.6397  1-4 EEL =    -73432.4508  VDWAALS    =     16561.3103
 EELEC  =   -284915.2909  EHBOND  =         0.0000  RESTRAINT  =       620.4482
 EAMBER (non-restraint)  =   -296630.9225
 EKCMT  =     22328.1284  VIRIAL  =     21186.5598  VOLUME     =   1086840.7512
                                                    SURFTEN    =        86.3995
                                                    Density    =         1.0113
 ------------------------------------------------------------------------------

 NMR restraints: Bond =    0.000   Angle =     0.000   Torsion =    59.923
===============================================================================

 NSTEP =   191000   TIME(PS) =    1257.000  TEMP(K) =   309.95  PRESS =    34.2
 Etot   =   -222427.7108  EKtot   =     73228.0547  EPtot      =   -295655.7655
 BOND   =      5534.7539  ANGLE   =     20918.9795  DIHED      =     14234.7171
 1-4 NB =      4932.4500  1-4 EEL =    -73590.7144  VDWAALS    =     16422.1501
 EELEC  =   -284740.8112  EHBOND  =         0.0000  RESTRAINT  =       632.7096
 EAMBER (non-restraint)  =   -296288.4751
 EKCMT  =     22181.6757  VIRIAL  =     21380.0406  VOLUME     =   1086319.6872
                                                    SURFTEN    =        48.2749
                                                    Density    =         1.0118
 ------------------------------------------------------------------------------

 NMR restraints: Bond =    0.000   Angle =     0.000   Torsion =    64.128
===============================================================================

 NSTEP =   192000   TIME(PS) =    1259.000  TEMP(K) =   310.32  PRESS =   -36.0
 Etot   =   -222493.9696  EKtot   =     73316.4766  EPtot      =   -295810.4461
 BOND   =      5518.4151  ANGLE   =     20617.7928  DIHED      =     14328.8682
 1-4 NB =      4946.4575  1-4 EEL =    -73584.2965  VDWAALS    =     16340.0305
 EELEC  =   -284602.1123  EHBOND  =         0.0000  RESTRAINT  =       624.3986
 EAMBER (non-restraint)  =   -296434.8447
 EKCMT  =     22200.6178  VIRIAL  =     23044.8704  VOLUME     =   1086237.8479
                                                    SURFTEN    =        63.3799
                                                    Density    =         1.0119
 ------------------------------------------------------------------------------

 NMR restraints: Bond =    0.000   Angle =     0.000   Torsion =    61.662
===============================================================================

 NSTEP =   193000   TIME(PS) =    1261.000  TEMP(K) =   310.42  PRESS =  -135.7
 Etot   =   -222692.7775  EKtot   =     73338.7891  EPtot      =   -296031.5666
 BOND   =      5531.4581  ANGLE   =     20843.9708  DIHED      =     14228.7234
 1-4 NB =      4976.0249  1-4 EEL =    -73552.9878  VDWAALS    =     16072.2916
 EELEC  =   -284752.0881  EHBOND  =         0.0000  RESTRAINT  =       621.0405
 EAMBER (non-restraint)  =   -296652.6071
 EKCMT  =     22366.8907  VIRIAL  =     25552.3419  VOLUME     =   1086825.4327
                                                    SURFTEN    =      -123.6872
                                                    Density    =         1.0113
 ------------------------------------------------------------------------------

 NMR restraints: Bond =    0.000   Angle =     0.000   Torsion =    67.608
===============================================================================

 NSTEP =   194000   TIME(PS) =    1263.000  TEMP(K) =   309.79  PRESS =   133.4
 Etot   =   -222591.0655  EKtot   =     73190.1719  EPtot      =   -295781.2374
 BOND   =      5527.0356  ANGLE   =     20862.4682  DIHED      =     14301.5750
 1-4 NB =      4944.0619  1-4 EEL =    -73506.5769  VDWAALS    =     16439.9491
 EELEC  =   -284968.6650  EHBOND  =         0.0000  RESTRAINT  =       618.9147
 EAMBER (non-restraint)  =   -296400.1521
 EKCMT  =     22216.4017  VIRIAL  =     19088.9207  VOLUME     =   1086056.9759
                                                    SURFTEN    =        83.3045
                                                    Density    =         1.0120
 ------------------------------------------------------------------------------

 NMR restraints: Bond =    0.000   Angle =     0.000   Torsion =    56.492
===============================================================================

 NSTEP =   195000   TIME(PS) =    1265.000  TEMP(K) =   310.56  PRESS =   -16.8
 Etot   =   -222558.8111  EKtot   =     73372.1016  EPtot      =   -295930.9127
 BOND   =      5458.1984  ANGLE   =     20712.5258  DIHED      =     14269.0591
 1-4 NB =      4934.3675  1-4 EEL =    -73620.9147  VDWAALS    =     16327.2811
 EELEC  =   -284652.3358  EHBOND  =         0.0000  RESTRAINT  =       640.9059
 EAMBER (non-restraint)  =   -296571.8186
 EKCMT  =     22390.3835  VIRIAL  =     22785.2772  VOLUME     =   1085799.2372
                                                    SURFTEN    =       105.4757
                                                    Density    =         1.0123
 ------------------------------------------------------------------------------

 NMR restraints: Bond =    0.000   Angle =     0.000   Torsion =    72.108
===============================================================================

 NSTEP =   196000   TIME(PS) =    1267.000  TEMP(K) =   310.22  PRESS =    65.3
 Etot   =   -222987.3862  EKtot   =     73293.1953  EPtot      =   -296280.5815
 BOND   =      5502.4880  ANGLE   =     20673.0663  DIHED      =     14380.9076
 1-4 NB =      4968.1871  1-4 EEL =    -73679.4983  VDWAALS    =     16621.4261
 EELEC  =   -285363.8601  EHBOND  =         0.0000  RESTRAINT  =       616.7017
 EAMBER (non-restraint)  =   -296897.2832
 EKCMT  =     22385.4777  VIRIAL  =     20852.7355  VOLUME     =   1087136.1697
                                                    SURFTEN    =      -125.9741
                                                    Density    =         1.0110
 ------------------------------------------------------------------------------

 NMR restraints: Bond =    0.000   Angle =     0.000   Torsion =    62.425
===============================================================================

 NSTEP =   197000   TIME(PS) =    1269.000  TEMP(K) =   310.78  PRESS =    29.1
 Etot   =   -222615.8620  EKtot   =     73425.6641  EPtot      =   -296041.5261
 BOND   =      5536.8079  ANGLE   =     20712.9415  DIHED      =     14238.8787
 1-4 NB =      4987.3758  1-4 EEL =    -73556.1544  VDWAALS    =     16611.0012
 EELEC  =   -285196.6019  EHBOND  =         0.0000  RESTRAINT  =       624.2252
 EAMBER (non-restraint)  =   -296665.7513
 EKCMT  =     22444.0762  VIRIAL  =     21759.7275  VOLUME     =   1087553.8932
                                                    SURFTEN    =       -36.5377
                                                    Density    =         1.0106
 ------------------------------------------------------------------------------

 NMR restraints: Bond =    0.000   Angle =     0.000   Torsion =    57.122
===============================================================================

 NSTEP =   198000   TIME(PS) =    1271.000  TEMP(K) =   311.17  PRESS =    37.2
 Etot   =   -222765.2993  EKtot   =     73516.0469  EPtot      =   -296281.3461
 BOND   =      5592.4015  ANGLE   =     20841.4156  DIHED      =     14215.6985
 1-4 NB =      4942.7925  1-4 EEL =    -73651.4189  VDWAALS    =     16327.8080
 EELEC  =   -285175.7270  EHBOND  =         0.0000  RESTRAINT  =       625.6836
 EAMBER (non-restraint)  =   -296907.0298
 EKCMT  =     22283.4265  VIRIAL  =     21410.5021  VOLUME     =   1086435.8195
                                                    SURFTEN    =       104.0466
                                                    Density    =         1.0117
 ------------------------------------------------------------------------------

 NMR restraints: Bond =    0.000   Angle =     0.000   Torsion =    65.660
===============================================================================

 NSTEP =   199000   TIME(PS) =    1273.000  TEMP(K) =   309.80  PRESS =   -54.0
 Etot   =   -222699.4634  EKtot   =     73192.9375  EPtot      =   -295892.4009
 BOND   =      5474.4637  ANGLE   =     20871.3557  DIHED      =     14310.0049
 1-4 NB =      4975.9839  1-4 EEL =    -73476.7275  VDWAALS    =     16048.4948
 EELEC  =   -284720.3585  EHBOND  =         0.0000  RESTRAINT  =       624.3821
 EAMBER (non-restraint)  =   -296516.7831
 EKCMT  =     22369.3926  VIRIAL  =     23637.9626  VOLUME     =   1088281.3470
                                                    SURFTEN    =        27.7832
                                                    Density    =         1.0100
 ------------------------------------------------------------------------------

 NMR restraints: Bond =    0.000   Angle =     0.000   Torsion =    62.615
===============================================================================

 NSTEP =   200000   TIME(PS) =    1275.000  TEMP(K) =   309.18  PRESS =    60.3
 Etot   =   -223037.0245  EKtot   =     73045.8750  EPtot      =   -296082.8995
 BOND   =      5530.8438  ANGLE   =     20839.2778  DIHED      =     14150.7249
 1-4 NB =      4914.4248  1-4 EEL =    -73498.5082  VDWAALS    =     16313.6591
 EELEC  =   -284945.8025  EHBOND  =         0.0000  RESTRAINT  =       612.4806
 EAMBER (non-restraint)  =   -296695.3801
 EKCMT  =     22221.4727  VIRIAL  =     20804.1922  VOLUME     =   1087733.6276
                                                    SURFTEN    =        18.2501
                                                    Density    =         1.0105
 ------------------------------------------------------------------------------

 NMR restraints: Bond =    0.000   Angle =     0.000   Torsion =    61.539
===============================================================================

 NSTEP =   201000   TIME(PS) =    1277.000  TEMP(K) =   308.56  PRESS =   -80.2
 Etot   =   -223031.1923  EKtot   =     72900.8516  EPtot      =   -295932.0439
 BOND   =      5528.8029  ANGLE   =     20770.1747  DIHED      =     14288.3226
 1-4 NB =      4952.3340  1-4 EEL =    -73645.2831  VDWAALS    =     16163.1148
 EELEC  =   -284607.4942  EHBOND  =         0.0000  RESTRAINT  =       617.9844
 EAMBER (non-restraint)  =   -296550.0283
 EKCMT  =     22155.5364  VIRIAL  =     24035.3765  VOLUME     =   1085651.1255
                                                    SURFTEN    =        -3.1392
                                                    Density    =         1.0124
 ------------------------------------------------------------------------------

 NMR restraints: Bond =    0.000   Angle =     0.000   Torsion =    57.682
===============================================================================

 NSTEP =   202000   TIME(PS) =    1279.000  TEMP(K) =   309.63  PRESS =    10.7
 Etot   =   -223006.8246  EKtot   =     73152.2969  EPtot      =   -296159.1215
 BOND   =      5401.0679  ANGLE   =     20705.0951  DIHED      =     14313.8141
 1-4 NB =      4941.3850  1-4 EEL =    -73553.3011  VDWAALS    =     16480.7505
 EELEC  =   -285075.4251  EHBOND  =         0.0000  RESTRAINT  =       627.4921
 EAMBER (non-restraint)  =   -296786.6136
 EKCMT  =     22113.1996  VIRIAL  =     21861.0746  VOLUME     =   1086721.7014
                                                    SURFTEN    =        -2.3439
                                                    Density    =         1.0114
 ------------------------------------------------------------------------------

 NMR restraints: Bond =    0.000   Angle =     0.000   Torsion =    60.422
===============================================================================

 NSTEP =   203000   TIME(PS) =    1281.000  TEMP(K) =   310.85  PRESS =   122.3
 Etot   =   -222992.2269  EKtot   =     73440.6172  EPtot      =   -296432.8441
 BOND   =      5414.6774  ANGLE   =     20593.6804  DIHED      =     14305.4661
 1-4 NB =      5035.0123  1-4 EEL =    -73609.4212  VDWAALS    =     16668.1811
 EELEC  =   -285447.9300  EHBOND  =         0.0000  RESTRAINT  =       607.4898
 EAMBER (non-restraint)  =   -297040.3339
 EKCMT  =     22467.7317  VIRIAL  =     19600.7634  VOLUME     =   1086135.0059
                                                    SURFTEN    =        40.6560
                                                    Density    =         1.0119
 ------------------------------------------------------------------------------

 NMR restraints: Bond =    0.000   Angle =     0.000   Torsion =    67.858
===============================================================================

 NSTEP =   204000   TIME(PS) =    1283.000  TEMP(K) =   309.69  PRESS =    -5.4
 Etot   =   -222896.8498  EKtot   =     73168.5156  EPtot      =   -296065.3655
 BOND   =      5426.4308  ANGLE   =     20785.4584  DIHED      =     14285.2671
 1-4 NB =      5007.7620  1-4 EEL =    -73662.7340  VDWAALS    =     16419.1813
 EELEC  =   -284966.1971  EHBOND  =         0.0000  RESTRAINT  =       639.4661
 EAMBER (non-restraint)  =   -296704.8315
 EKCMT  =     22265.1858  VIRIAL  =     22391.7404  VOLUME     =   1086865.1592
                                                    SURFTEN    =        94.5986
                                                    Density    =         1.0113
 ------------------------------------------------------------------------------

 NMR restraints: Bond =    0.000   Angle =     0.000   Torsion =    67.945
===============================================================================

 NSTEP =   205000   TIME(PS) =    1285.000  TEMP(K) =   309.36  PRESS =     3.7
 Etot   =   -222482.1603  EKtot   =     73089.7891  EPtot      =   -295571.9494
 BOND   =      5435.6962  ANGLE   =     20670.4360  DIHED      =     14304.8738
 1-4 NB =      5003.0392  1-4 EEL =    -73498.6589  VDWAALS    =     16367.4661
 EELEC  =   -284485.4951  EHBOND  =         0.0000  RESTRAINT  =       630.6934
 EAMBER (non-restraint)  =   -296202.6427
 EKCMT  =     22211.1824  VIRIAL  =     22124.7180  VOLUME     =   1086578.7063
                                                    SURFTEN    =        -6.5750
                                                    Density    =         1.0115
 ------------------------------------------------------------------------------

 NMR restraints: Bond =    0.000   Angle =     0.000   Torsion =    68.559
===============================================================================

 NSTEP =   206000   TIME(PS) =    1287.000  TEMP(K) =   309.44  PRESS =    85.6
 Etot   =   -222848.0970  EKtot   =     73107.5156  EPtot      =   -295955.6126
 BOND   =      5487.9201  ANGLE   =     20633.7181  DIHED      =     14282.6205
 1-4 NB =      4970.3903  1-4 EEL =    -73537.2784  VDWAALS    =     16613.2549
 EELEC  =   -285022.4503  EHBOND  =         0.0000  RESTRAINT  =       616.2122
 EAMBER (non-restraint)  =   -296571.8249
 EKCMT  =     22419.4102  VIRIAL  =     20410.6847  VOLUME     =   1087460.0767
                                                    SURFTEN    =        52.3213
                                                    Density    =         1.0107
 ------------------------------------------------------------------------------

 NMR restraints: Bond =    0.000   Angle =     0.000   Torsion =    61.019
===============================================================================

 NSTEP =   207000   TIME(PS) =    1289.000  TEMP(K) =   310.19  PRESS =   105.9
 Etot   =   -222911.0866  EKtot   =     73285.5859  EPtot      =   -296196.6725
 BOND   =      5338.8053  ANGLE   =     20684.0353  DIHED      =     14247.8551
 1-4 NB =      4983.7935  1-4 EEL =    -73485.4082  VDWAALS    =     16556.3235
 EELEC  =   -285168.7410  EHBOND  =         0.0000  RESTRAINT  =       646.6640
 EAMBER (non-restraint)  =   -296843.3365
 EKCMT  =     22312.0725  VIRIAL  =     19826.8609  VOLUME     =   1086909.2008
                                                    SURFTEN    =       -46.3268
                                                    Density    =         1.0112
 ------------------------------------------------------------------------------

 NMR restraints: Bond =    0.000   Angle =     0.000   Torsion =    74.740
===============================================================================

 NSTEP =   208000   TIME(PS) =    1291.000  TEMP(K) =   310.84  PRESS =    45.0
 Etot   =   -222438.9050  EKtot   =     73440.0391  EPtot      =   -295878.9441
 BOND   =      5561.8583  ANGLE   =     20828.2530  DIHED      =     14261.4667
 1-4 NB =      4935.7260  1-4 EEL =    -73454.6006  VDWAALS    =     16459.0137
 EELEC  =   -285096.0117  EHBOND  =         0.0000  RESTRAINT  =       625.3504
 EAMBER (non-restraint)  =   -296504.2945
 EKCMT  =     22411.6015  VIRIAL  =     21356.2065  VOLUME     =   1086838.4014
                                                    SURFTEN    =       107.7459
                                                    Density    =         1.0113
 ------------------------------------------------------------------------------

 NMR restraints: Bond =    0.000   Angle =     0.000   Torsion =    66.959
===============================================================================

 NSTEP =   209000   TIME(PS) =    1293.000  TEMP(K) =   311.14  PRESS =    45.3
 Etot   =   -222837.7874  EKtot   =     73510.4531  EPtot      =   -296348.2406
 BOND   =      5475.4484  ANGLE   =     20581.7672  DIHED      =     14237.7234
 1-4 NB =      5009.0547  1-4 EEL =    -73458.3848  VDWAALS    =     16458.2328
 EELEC  =   -285271.6253  EHBOND  =         0.0000  RESTRAINT  =       619.5431
 EAMBER (non-restraint)  =   -296967.7837
 EKCMT  =     22554.0423  VIRIAL  =     21491.9598  VOLUME     =   1086795.0535
                                                    SURFTEN    =       -55.3713
                                                    Density    =         1.0113
 ------------------------------------------------------------------------------

 NMR restraints: Bond =    0.000   Angle =     0.000   Torsion =    59.673
===============================================================================

 NSTEP =   210000   TIME(PS) =    1295.000  TEMP(K) =   310.89  PRESS =    26.5
 Etot   =   -222621.7423  EKtot   =     73449.9922  EPtot      =   -296071.7344
 BOND   =      5417.6233  ANGLE   =     20737.6861  DIHED      =     14232.1322
 1-4 NB =      4974.0749  1-4 EEL =    -73502.1875  VDWAALS    =     17057.0185
 EELEC  =   -285614.0599  EHBOND  =         0.0000  RESTRAINT  =       625.9780
 EAMBER (non-restraint)  =   -296697.7124
 EKCMT  =     22486.9731  VIRIAL  =     21864.8421  VOLUME     =   1087257.1137
                                                    SURFTEN    =        29.5595
                                                    Density    =         1.0109
 ------------------------------------------------------------------------------

 NMR restraints: Bond =    0.000   Angle =     0.000   Torsion =    65.547
===============================================================================

 NSTEP =   211000   TIME(PS) =    1297.000  TEMP(K) =   309.42  PRESS =    35.2
 Etot   =   -223137.8304  EKtot   =     73103.4922  EPtot      =   -296241.3226
 BOND   =      5622.9223  ANGLE   =     20676.5464  DIHED      =     14237.6407
 1-4 NB =      4921.5693  1-4 EEL =    -73715.6005  VDWAALS    =     16521.3238
 EELEC  =   -285120.9140  EHBOND  =         0.0000  RESTRAINT  =       615.1894
 EAMBER (non-restraint)  =   -296856.5120
 EKCMT  =     22352.3741  VIRIAL  =     21526.1902  VOLUME     =   1088087.0552
                                                    SURFTEN    =       -75.0960
                                                    Density    =         1.0101
 ------------------------------------------------------------------------------

 NMR restraints: Bond =    0.000   Angle =     0.000   Torsion =    61.449
===============================================================================

 NSTEP =   212000   TIME(PS) =    1299.000  TEMP(K) =   310.52  PRESS =  -118.6
 Etot   =   -223289.2231  EKtot   =     73363.8906  EPtot      =   -296653.1137
 BOND   =      5477.7091  ANGLE   =     20527.3265  DIHED      =     14241.3505
 1-4 NB =      4927.2228  1-4 EEL =    -73505.4638  VDWAALS    =     16469.3111
 EELEC  =   -285394.2534  EHBOND  =         0.0000  RESTRAINT  =       603.6835
 EAMBER (non-restraint)  =   -297256.7972
 EKCMT  =     22413.0891  VIRIAL  =     25193.5595  VOLUME     =   1086104.8462
                                                    SURFTEN    =      -164.7213
                                                    Density    =         1.0120
 ------------------------------------------------------------------------------

 NMR restraints: Bond =    0.000   Angle =     0.000   Torsion =    63.654
===============================================================================

 NSTEP =   213000   TIME(PS) =    1301.000  TEMP(K) =   310.06  PRESS =    83.0
 Etot   =   -222369.2766  EKtot   =     73253.8750  EPtot      =   -295623.1516
 BOND   =      5470.6202  ANGLE   =     20651.9877  DIHED      =     14189.7594
 1-4 NB =      5010.7706  1-4 EEL =    -73537.0371  VDWAALS    =     16363.0089
 EELEC  =   -284413.4339  EHBOND  =         0.0000  RESTRAINT  =       641.1725
 EAMBER (non-restraint)  =   -296264.3241
 EKCMT  =     22354.6868  VIRIAL  =     20406.1855  VOLUME     =   1087303.6693
                                                    SURFTEN    =       136.2521
                                                    Density    =         1.0109
 ------------------------------------------------------------------------------

 NMR restraints: Bond =    0.000   Angle =     0.000   Torsion =    69.987
===============================================================================

 NSTEP =   214000   TIME(PS) =    1303.000  TEMP(K) =   309.42  PRESS =    14.7
 Etot   =   -222953.9748  EKtot   =     73104.6328  EPtot      =   -296058.6076
 BOND   =      5457.9807  ANGLE   =     20648.8654  DIHED      =     14213.7247
 1-4 NB =      4967.3040  1-4 EEL =    -73493.3204  VDWAALS    =     16314.8343
 EELEC  =   -284805.7964  EHBOND  =         0.0000  RESTRAINT  =       637.8001
 EAMBER (non-restraint)  =   -296696.4077
 EKCMT  =     22456.8343  VIRIAL  =     22110.6233  VOLUME     =   1087145.8364
                                                    SURFTEN    =        54.7681
                                                    Density    =         1.0110
 ------------------------------------------------------------------------------

 NMR restraints: Bond =    0.000   Angle =     0.000   Torsion =    63.849
===============================================================================

 NSTEP =   215000   TIME(PS) =    1305.000  TEMP(K) =   309.42  PRESS =    95.2
 Etot   =   -223233.2146  EKtot   =     73104.3672  EPtot      =   -296337.5817
 BOND   =      5385.6114  ANGLE   =     20585.8196  DIHED      =     14234.4736
 1-4 NB =      4936.7696  1-4 EEL =    -73503.9268  VDWAALS    =     16546.2232
 EELEC  =   -285169.0713  EHBOND  =         0.0000  RESTRAINT  =       646.5189
 EAMBER (non-restraint)  =   -296984.1006
 EKCMT  =     22349.7833  VIRIAL  =     20118.3601  VOLUME     =   1086106.8845
                                                    SURFTEN    =        -2.2283
                                                    Density    =         1.0120
 ------------------------------------------------------------------------------

 NMR restraints: Bond =    0.000   Angle =     0.000   Torsion =    71.432
===============================================================================

 NSTEP =   216000   TIME(PS) =    1307.000  TEMP(K) =   310.99  PRESS =   -89.5
 Etot   =   -222218.7079  EKtot   =     73473.9297  EPtot      =   -295692.6376
 BOND   =      5553.7097  ANGLE   =     20761.5815  DIHED      =     14319.5597
 1-4 NB =      4971.2607  1-4 EEL =    -73512.9964  VDWAALS    =     16119.6734
 EELEC  =   -284531.9323  EHBOND  =         0.0000  RESTRAINT  =       626.5061
 EAMBER (non-restraint)  =   -296319.1437
 EKCMT  =     22421.9875  VIRIAL  =     24524.8297  VOLUME     =   1087937.1100
                                                    SURFTEN    =       -74.7774
                                                    Density    =         1.0103
 ------------------------------------------------------------------------------

 NMR restraints: Bond =    0.000   Angle =     0.000   Torsion =    70.392
===============================================================================

 NSTEP =   217000   TIME(PS) =    1309.000  TEMP(K) =   309.00  PRESS =   -45.4
 Etot   =   -222709.1433  EKtot   =     73003.2500  EPtot      =   -295712.3933
 BOND   =      5644.5851  ANGLE   =     20649.1295  DIHED      =     14304.8036
 1-4 NB =      4958.2109  1-4 EEL =    -73601.8586  VDWAALS    =     15986.8199
 EELEC  =   -284282.1129  EHBOND  =         0.0000  RESTRAINT  =       628.0291
 EAMBER (non-restraint)  =   -296340.4224
 EKCMT  =     22247.5633  VIRIAL  =     23312.4207  VOLUME     =   1085526.1498
                                                    SURFTEN    =       -87.1672
                                                    Density    =         1.0125
 ------------------------------------------------------------------------------

 NMR restraints: Bond =    0.000   Angle =     0.000   Torsion =    60.011
===============================================================================

 NSTEP =   218000   TIME(PS) =    1311.000  TEMP(K) =   311.64  PRESS =    61.7
 Etot   =   -222777.8579  EKtot   =     73628.8047  EPtot      =   -296406.6626
 BOND   =      5487.3455  ANGLE   =     20744.4052  DIHED      =     14190.8966
 1-4 NB =      4953.0343  1-4 EEL =    -73516.4673  VDWAALS    =     16482.2392
 EELEC  =   -285381.6791  EHBOND  =         0.0000  RESTRAINT  =       633.5631
 EAMBER (non-restraint)  =   -297040.2256
 EKCMT  =     22480.7724  VIRIAL  =     21032.0423  VOLUME     =   1086711.8555
                                                    SURFTEN    =        36.8309
                                                    Density    =         1.0114
 ------------------------------------------------------------------------------

 NMR restraints: Bond =    0.000   Angle =     0.000   Torsion =    67.435
===============================================================================

 NSTEP =   219000   TIME(PS) =    1313.000  TEMP(K) =   311.12  PRESS =   -80.1
 Etot   =   -222795.4041  EKtot   =     73505.5859  EPtot      =   -296300.9900
 BOND   =      5580.2791  ANGLE   =     20666.6010  DIHED      =     14209.8291
 1-4 NB =      4914.2917  1-4 EEL =    -73553.7357  VDWAALS    =     16207.8381
 EELEC  =   -284965.7878  EHBOND  =         0.0000  RESTRAINT  =       639.6945
 EAMBER (non-restraint)  =   -296940.6845
 EKCMT  =     22402.6961  VIRIAL  =     24281.1700  VOLUME     =   1086646.5385
                                                    SURFTEN    =         6.0764
                                                    Density    =         1.0115
 ------------------------------------------------------------------------------

 NMR restraints: Bond =    0.000   Angle =     0.000   Torsion =    64.683
===============================================================================

 NSTEP =   220000   TIME(PS) =    1315.000  TEMP(K) =   308.46  PRESS =    64.9
 Etot   =   -223704.1253  EKtot   =     72877.9922  EPtot      =   -296582.1175
 BOND   =      5454.4894  ANGLE   =     20684.6958  DIHED      =     14181.6424
 1-4 NB =      4933.1344  1-4 EEL =    -73571.3795  VDWAALS    =     16825.5703
 EELEC  =   -285709.1253  EHBOND  =         0.0000  RESTRAINT  =       618.8549
 EAMBER (non-restraint)  =   -297200.9725
 EKCMT  =     22181.2116  VIRIAL  =     20659.6776  VOLUME     =   1085735.7591
                                                    SURFTEN    =       -60.9818
                                                    Density    =         1.0123
 ------------------------------------------------------------------------------

 NMR restraints: Bond =    0.000   Angle =     0.000   Torsion =    66.551
===============================================================================

 NSTEP =   221000   TIME(PS) =    1317.000  TEMP(K) =   309.15  PRESS =   133.9
 Etot   =   -223322.7107  EKtot   =     73040.1641  EPtot      =   -296362.8748
 BOND   =      5511.9981  ANGLE   =     20597.4961  DIHED      =     14221.4445
 1-4 NB =      4970.0895  1-4 EEL =    -73470.0963  VDWAALS    =     16979.3908
 EELEC  =   -285803.8245  EHBOND  =         0.0000  RESTRAINT  =       630.6271
 EAMBER (non-restraint)  =   -296993.5019
 EKCMT  =     22276.1780  VIRIAL  =     19134.8771  VOLUME     =   1086166.5232
                                                    SURFTEN    =       -26.5335
                                                    Density    =         1.0119
 ------------------------------------------------------------------------------

 NMR restraints: Bond =    0.000   Angle =     0.000   Torsion =    61.195
===============================================================================

 NSTEP =   222000   TIME(PS) =    1319.000  TEMP(K) =   311.23  PRESS =    29.7
 Etot   =   -223005.2790  EKtot   =     73531.8281  EPtot      =   -296537.1071
 BOND   =      5517.5119  ANGLE   =     20597.3418  DIHED      =     14167.0957
 1-4 NB =      4966.4213  1-4 EEL =    -73496.1388  VDWAALS    =     16720.2040
 EELEC  =   -285639.9207  EHBOND  =         0.0000  RESTRAINT  =       630.3777
 EAMBER (non-restraint)  =   -297167.4849
 EKCMT  =     22409.6393  VIRIAL  =     21714.2533  VOLUME     =   1085615.4713
                                                    SURFTEN    =      -241.2056
                                                    Density    =         1.0124
 ------------------------------------------------------------------------------

 NMR restraints: Bond =    0.000   Angle =     0.000   Torsion =    61.982
===============================================================================

 NSTEP =   223000   TIME(PS) =    1321.000  TEMP(K) =   310.79  PRESS =    55.5
 Etot   =   -222682.5201  EKtot   =     73427.5391  EPtot      =   -296110.0592
 BOND   =      5536.5167  ANGLE   =     20767.3965  DIHED      =     14217.3340
 1-4 NB =      4945.1288  1-4 EEL =    -73564.1987  VDWAALS    =     16656.2804
 EELEC  =   -285308.0747  EHBOND  =         0.0000  RESTRAINT  =       639.5580
 EAMBER (non-restraint)  =   -296749.6171
 EKCMT  =     22437.6144  VIRIAL  =     21136.3611  VOLUME     =   1086572.9079
                                                    SURFTEN    =       -35.4640
                                                    Density    =         1.0115
 ------------------------------------------------------------------------------

 NMR restraints: Bond =    0.000   Angle =     0.000   Torsion =    57.575
===============================================================================

 NSTEP =   224000   TIME(PS) =    1323.000  TEMP(K) =   310.50  PRESS =    -6.3
 Etot   =   -222551.9116  EKtot   =     73359.6406  EPtot      =   -295911.5522
 BOND   =      5471.8270  ANGLE   =     20947.1494  DIHED      =     14222.0697
 1-4 NB =      4968.8193  1-4 EEL =    -73687.9767  VDWAALS    =     16283.7554
 EELEC  =   -284749.1205  EHBOND  =         0.0000  RESTRAINT  =       631.9241
 EAMBER (non-restraint)  =   -296543.4763
 EKCMT  =     22359.9546  VIRIAL  =     22508.7879  VOLUME     =   1087233.1245
                                                    SURFTEN    =        99.3676
                                                    Density    =         1.0109
 ------------------------------------------------------------------------------

 NMR restraints: Bond =    0.000   Angle =     0.000   Torsion =    60.644
===============================================================================

 NSTEP =   225000   TIME(PS) =    1325.000  TEMP(K) =   310.86  PRESS =    26.2
 Etot   =   -222370.4466  EKtot   =     73444.3906  EPtot      =   -295814.8372
 BOND   =      5486.0777  ANGLE   =     20644.4093  DIHED      =     14270.5145
 1-4 NB =      4976.1788  1-4 EEL =    -73549.3488  VDWAALS    =     16371.5466
 EELEC  =   -284655.6973  EHBOND  =         0.0000  RESTRAINT  =       641.4820
 EAMBER (non-restraint)  =   -296456.3192
 EKCMT  =     22468.2443  VIRIAL  =     21853.9297  VOLUME     =   1087987.6216
                                                    SURFTEN    =        48.1613
                                                    Density    =         1.0102
 ------------------------------------------------------------------------------

 NMR restraints: Bond =    0.000   Angle =     0.000   Torsion =    60.787
===============================================================================

 NSTEP =   226000   TIME(PS) =    1327.000  TEMP(K) =   310.24  PRESS =    65.2
 Etot   =   -222612.8558  EKtot   =     73298.2891  EPtot      =   -295911.1449
 BOND   =      5402.1321  ANGLE   =     20726.7166  DIHED      =     14235.7466
 1-4 NB =      4969.1761  1-4 EEL =    -73368.2317  VDWAALS    =     16644.9764
 EELEC  =   -285159.8113  EHBOND  =         0.0000  RESTRAINT  =       638.1503
 EAMBER (non-restraint)  =   -296549.2952
 EKCMT  =     22380.9655  VIRIAL  =     20850.9550  VOLUME     =   1087135.5645
                                                    SURFTEN    =       223.1549
                                                    Density    =         1.0110
 ------------------------------------------------------------------------------

 NMR restraints: Bond =    0.000   Angle =     0.000   Torsion =    64.214
===============================================================================

 NSTEP =   227000   TIME(PS) =    1329.000  TEMP(K) =   311.21  PRESS =   -19.2
 Etot   =   -222450.4256  EKtot   =     73527.6016  EPtot      =   -295978.0272
 BOND   =      5490.5623  ANGLE   =     20720.6057  DIHED      =     14181.8794
 1-4 NB =      4984.8445  1-4 EEL =    -73482.9495  VDWAALS    =     16175.6472
 EELEC  =   -284667.9995  EHBOND  =         0.0000  RESTRAINT  =       619.3827
 EAMBER (non-restraint)  =   -296597.4099
 EKCMT  =     22524.0374  VIRIAL  =     22973.9295  VOLUME     =   1086276.0012
                                                    SURFTEN    =       -18.5276
                                                    Density    =         1.0118
 ------------------------------------------------------------------------------

 NMR restraints: Bond =    0.000   Angle =     0.000   Torsion =    55.539
===============================================================================

 NSTEP =   228000   TIME(PS) =    1331.000  TEMP(K) =   309.79  PRESS =     2.8
 Etot   =   -223081.5536  EKtot   =     73190.4219  EPtot      =   -296271.9755
 BOND   =      5558.8792  ANGLE   =     20501.9550  DIHED      =     14136.1358
 1-4 NB =      4978.1817  1-4 EEL =    -73415.1935  VDWAALS    =     16590.3598
 EELEC  =   -285274.1112  EHBOND  =         0.0000  RESTRAINT  =       651.8178
 EAMBER (non-restraint)  =   -296923.7933
 EKCMT  =     22238.9310  VIRIAL  =     22172.7770  VOLUME     =   1085777.8217
                                                    SURFTEN    =       -66.9575
                                                    Density    =         1.0123
 ------------------------------------------------------------------------------

 NMR restraints: Bond =    0.000   Angle =     0.000   Torsion =    71.178
===============================================================================

 NSTEP =   229000   TIME(PS) =    1333.000  TEMP(K) =   309.84  PRESS =    75.1
 Etot   =   -222757.2804  EKtot   =     73203.0781  EPtot      =   -295960.3585
 BOND   =      5352.8414  ANGLE   =     20796.9772  DIHED      =     14167.2824
 1-4 NB =      4934.3341  1-4 EEL =    -73386.6947  VDWAALS    =     16393.5725
 EELEC  =   -284845.6932  EHBOND  =         0.0000  RESTRAINT  =       627.0217
 EAMBER (non-restraint)  =   -296587.3803
 EKCMT  =     22191.9433  VIRIAL  =     20429.6700  VOLUME     =   1087032.6323
                                                    SURFTEN    =        -3.8335
                                                    Density    =         1.0111
 ------------------------------------------------------------------------------

 NMR restraints: Bond =    0.000   Angle =     0.000   Torsion =    63.738
===============================================================================

 NSTEP =   230000   TIME(PS) =    1335.000  TEMP(K) =   309.66  PRESS =   -68.4
 Etot   =   -222892.0463  EKtot   =     73161.4922  EPtot      =   -296053.5385
 BOND   =      5430.5685  ANGLE   =     20600.7375  DIHED      =     14147.8962
 1-4 NB =      4967.5314  1-4 EEL =    -73358.4334  VDWAALS    =     16265.4150
 EELEC  =   -284733.0030  EHBOND  =         0.0000  RESTRAINT  =       625.7492
 EAMBER (non-restraint)  =   -296679.2877
 EKCMT  =     22200.7503  VIRIAL  =     23805.8317  VOLUME     =   1087043.1330
                                                    SURFTEN    =        44.4687
                                                    Density    =         1.0111
 ------------------------------------------------------------------------------

 NMR restraints: Bond =    0.000   Angle =     0.000   Torsion =    61.522
===============================================================================

 NSTEP =   231000   TIME(PS) =    1337.000  TEMP(K) =   310.22  PRESS =   -62.8
 Etot   =   -223082.6462  EKtot   =     73292.5938  EPtot      =   -296375.2399
 BOND   =      5442.2172  ANGLE   =     20695.7019  DIHED      =     14203.4294
 1-4 NB =      4934.7154  1-4 EEL =    -73619.2737  VDWAALS    =     16195.6866
 EELEC  =   -284878.1233  EHBOND  =         0.0000  RESTRAINT  =       650.4065
 EAMBER (non-restraint)  =   -297025.6465
 EKCMT  =     22238.5348  VIRIAL  =     23711.9872  VOLUME     =   1086465.0482
                                                    SURFTEN    =       -10.4977
                                                    Density    =         1.0116
 ------------------------------------------------------------------------------

 NMR restraints: Bond =    0.000   Angle =     0.000   Torsion =    68.129
===============================================================================

 NSTEP =   232000   TIME(PS) =    1339.000  TEMP(K) =   309.96  PRESS =    36.2
 Etot   =   -222936.4783  EKtot   =     73232.1406  EPtot      =   -296168.6189
 BOND   =      5523.6744  ANGLE   =     20810.8445  DIHED      =     14211.2753
 1-4 NB =      4936.3756  1-4 EEL =    -73653.9267  VDWAALS    =     16592.8544
 EELEC  =   -285216.6113  EHBOND  =         0.0000  RESTRAINT  =       626.8950
 EAMBER (non-restraint)  =   -296795.5139
 EKCMT  =     22454.0580  VIRIAL  =     21604.5160  VOLUME     =   1086975.0248
                                                    SURFTEN    =       -80.5273
                                                    Density    =         1.0112
 ------------------------------------------------------------------------------

 NMR restraints: Bond =    0.000   Angle =     0.000   Torsion =    73.928
===============================================================================

 NSTEP =   233000   TIME(PS) =    1341.000  TEMP(K) =   309.90  PRESS =  -105.9
 Etot   =   -223066.3600  EKtot   =     73217.8750  EPtot      =   -296284.2350
 BOND   =      5418.8996  ANGLE   =     20861.2841  DIHED      =     14166.7149
 1-4 NB =      4980.8332  1-4 EEL =    -73602.9428  VDWAALS    =     16381.8990
 EELEC  =   -285144.2244  EHBOND  =         0.0000  RESTRAINT  =       653.3016
 EAMBER (non-restraint)  =   -296937.5365
 EKCMT  =     22488.6035  VIRIAL  =     24974.5727  VOLUME     =   1087207.6056
                                                    SURFTEN    =       -94.3676
                                                    Density    =         1.0109
 ------------------------------------------------------------------------------

 NMR restraints: Bond =    0.000   Angle =     0.000   Torsion =    75.043
===============================================================================

 NSTEP =   234000   TIME(PS) =    1343.000  TEMP(K) =   309.46  PRESS =     7.4
 Etot   =   -223192.3833  EKtot   =     73112.9531  EPtot      =   -296305.3365
 BOND   =      5406.0184  ANGLE   =     20511.3538  DIHED      =     14296.9088
 1-4 NB =      4947.7854  1-4 EEL =    -73544.6341  VDWAALS    =     16078.0048
 EELEC  =   -284650.6376  EHBOND  =         0.0000  RESTRAINT  =       649.8640
 EAMBER (non-restraint)  =   -296955.2005
 EKCMT  =     22199.9564  VIRIAL  =     22027.5644  VOLUME     =   1085594.0135
                                                    SURFTEN    =       130.9834
                                                    Density    =         1.0125
 ------------------------------------------------------------------------------

 NMR restraints: Bond =    0.000   Angle =     0.000   Torsion =    62.636
===============================================================================

 NSTEP =   235000   TIME(PS) =    1345.000  TEMP(K) =   310.96  PRESS =    71.7
 Etot   =   -222917.7825  EKtot   =     73467.5547  EPtot      =   -296385.3372
 BOND   =      5460.1349  ANGLE   =     20559.7372  DIHED      =     14182.8158
 1-4 NB =      4945.9388  1-4 EEL =    -73511.3491  VDWAALS    =     16921.3052
 EELEC  =   -285595.5276  EHBOND  =         0.0000  RESTRAINT  =       651.6076
 EAMBER (non-restraint)  =   -297036.9448
 EKCMT  =     22305.2377  VIRIAL  =     20622.7192  VOLUME     =   1086389.3571
                                                    SURFTEN    =        65.0284
                                                    Density    =         1.0117
 ------------------------------------------------------------------------------

 NMR restraints: Bond =    0.000   Angle =     0.000   Torsion =    64.506
===============================================================================

 NSTEP =   236000   TIME(PS) =    1347.000  TEMP(K) =   308.99  PRESS =     4.3
 Etot   =   -223439.6412  EKtot   =     73000.9375  EPtot      =   -296440.5787
 BOND   =      5467.3405  ANGLE   =     20599.9974  DIHED      =     14172.4991
 1-4 NB =      4939.0055  1-4 EEL =    -73547.2402  VDWAALS    =     16633.2847
 EELEC  =   -285367.3462  EHBOND  =         0.0000  RESTRAINT  =       661.8806
 EAMBER (non-restraint)  =   -297102.4593
 EKCMT  =     22335.0418  VIRIAL  =     22233.5060  VOLUME     =   1087919.3811
                                                    SURFTEN    =       -31.8966
                                                    Density    =         1.0103
 ------------------------------------------------------------------------------

 NMR restraints: Bond =    0.000   Angle =     0.000   Torsion =    68.938
===============================================================================

 NSTEP =   237000   TIME(PS) =    1349.000  TEMP(K) =   309.96  PRESS =    62.3
 Etot   =   -222750.7637  EKtot   =     73231.7656  EPtot      =   -295982.5293
 BOND   =      5597.6065  ANGLE   =     20664.5266  DIHED      =     14199.6568
 1-4 NB =      4967.4439  1-4 EEL =    -73458.0291  VDWAALS    =     16696.7640
 EELEC  =   -285282.3205  EHBOND  =         0.0000  RESTRAINT  =       631.8223
 EAMBER (non-restraint)  =   -296614.3516
 EKCMT  =     22143.8562  VIRIAL  =     20682.0676  VOLUME     =   1087144.6220
                                                    SURFTEN    =      -102.2645
                                                    Density    =         1.0110
 ------------------------------------------------------------------------------

 NMR restraints: Bond =    0.000   Angle =     0.000   Torsion =    66.226
===============================================================================

 NSTEP =   238000   TIME(PS) =    1351.000  TEMP(K) =   310.53  PRESS =    -5.0
 Etot   =   -222380.7513  EKtot   =     73366.7578  EPtot      =   -295747.5091
 BOND   =      5531.3535  ANGLE   =     20781.3383  DIHED      =     14168.6747
 1-4 NB =      4963.4264  1-4 EEL =    -73455.7317  VDWAALS    =     16365.1188
 EELEC  =   -284739.0246  EHBOND  =         0.0000  RESTRAINT  =       637.3355
 EAMBER (non-restraint)  =   -296384.8446
 EKCMT  =     22451.2349  VIRIAL  =     22569.4703  VOLUME     =   1088219.0644
                                                    SURFTEN    =        10.0012
                                                    Density    =         1.0100
 ------------------------------------------------------------------------------

 NMR restraints: Bond =    0.000   Angle =     0.000   Torsion =    64.385
===============================================================================

 NSTEP =   239000   TIME(PS) =    1353.000  TEMP(K) =   310.22  PRESS =   130.5
 Etot   =   -222399.2422  EKtot   =     73292.7188  EPtot      =   -295691.9610
 BOND   =      5431.7129  ANGLE   =     20674.8529  DIHED      =     14221.1224
 1-4 NB =      4912.4793  1-4 EEL =    -73456.6024  VDWAALS    =     16794.7229
 EELEC  =   -284917.3704  EHBOND  =         0.0000  RESTRAINT  =       647.1213
 EAMBER (non-restraint)  =   -296339.0823
 EKCMT  =     22361.7002  VIRIAL  =     19297.2330  VOLUME     =   1087295.5601
                                                    SURFTEN    =      -201.2958
                                                    Density    =         1.0109
 ------------------------------------------------------------------------------

 NMR restraints: Bond =    0.000   Angle =     0.000   Torsion =    71.840
===============================================================================

 NSTEP =   240000   TIME(PS) =    1355.000  TEMP(K) =   309.99  PRESS =    -8.9
 Etot   =   -222423.8462  EKtot   =     73237.9922  EPtot      =   -295661.8384
 BOND   =      5480.1099  ANGLE   =     20597.1206  DIHED      =     14210.7605
 1-4 NB =      4961.9398  1-4 EEL =    -73523.9174  VDWAALS    =     16462.7168
 EELEC  =   -284489.9266  EHBOND  =         0.0000  RESTRAINT  =       639.3582
 EAMBER (non-restraint)  =   -296301.1965
 EKCMT  =     22417.2548  VIRIAL  =     22627.2489  VOLUME     =   1088652.6497
                                                    SURFTEN    =        68.5443
                                                    Density    =         1.0096
 ------------------------------------------------------------------------------

 NMR restraints: Bond =    0.000   Angle =     0.000   Torsion =    65.346
===============================================================================

 NSTEP =   241000   TIME(PS) =    1357.000  TEMP(K) =   309.85  PRESS =    38.1
 Etot   =   -222876.3548  EKtot   =     73204.4141  EPtot      =   -296080.7689
 BOND   =      5417.9858  ANGLE   =     20650.2321  DIHED      =     14280.3020
 1-4 NB =      4953.8846  1-4 EEL =    -73447.7946  VDWAALS    =     16590.5045
 EELEC  =   -285156.4250  EHBOND  =         0.0000  RESTRAINT  =       630.5418
 EAMBER (non-restraint)  =   -296711.3107
 EKCMT  =     22351.7936  VIRIAL  =     21456.5751  VOLUME     =   1087296.4533
                                                    SURFTEN    =       -83.7453
                                                    Density    =         1.0109
 ------------------------------------------------------------------------------

 NMR restraints: Bond =    0.000   Angle =     0.000   Torsion =    64.189
===============================================================================

 NSTEP =   242000   TIME(PS) =    1359.000  TEMP(K) =   309.68  PRESS =    68.0
 Etot   =   -223307.0870  EKtot   =     73165.0703  EPtot      =   -296472.1574
 BOND   =      5445.3172  ANGLE   =     20747.4515  DIHED      =     14209.9532
 1-4 NB =      4965.7729  1-4 EEL =    -73619.4387  VDWAALS    =     16661.1328
 EELEC  =   -285513.5316  EHBOND  =         0.0000  RESTRAINT  =       631.1853
 EAMBER (non-restraint)  =   -297103.3427
 EKCMT  =     22379.0811  VIRIAL  =     20782.1584  VOLUME     =   1087527.3890
                                                    SURFTEN    =       166.3829
                                                    Density    =         1.0107
 ------------------------------------------------------------------------------

 NMR restraints: Bond =    0.000   Angle =     0.000   Torsion =    58.174
===============================================================================

 NSTEP =   243000   TIME(PS) =    1361.000  TEMP(K) =   309.41  PRESS =    59.9
 Etot   =   -222475.4247  EKtot   =     73101.6562  EPtot      =   -295577.0809
 BOND   =      5587.4989  ANGLE   =     20910.6874  DIHED      =     14261.3303
 1-4 NB =      4965.0022  1-4 EEL =    -73437.1264  VDWAALS    =     16334.5273
 EELEC  =   -284828.8620  EHBOND  =         0.0000  RESTRAINT  =       629.8614
 EAMBER (non-restraint)  =   -296206.9423
 EKCMT  =     22354.1661  VIRIAL  =     20945.2623  VOLUME     =   1088638.2640
                                                    SURFTEN    =        29.6456
                                                    Density    =         1.0096
 ------------------------------------------------------------------------------

 NMR restraints: Bond =    0.000   Angle =     0.000   Torsion =    69.941
===============================================================================

 NSTEP =   244000   TIME(PS) =    1363.000  TEMP(K) =   309.91  PRESS =   159.3
 Etot   =   -222956.9204  EKtot   =     73219.4297  EPtot      =   -296176.3501
 BOND   =      5480.4110  ANGLE   =     20771.4739  DIHED      =     14168.1160
 1-4 NB =      4948.4262  1-4 EEL =    -73558.4632  VDWAALS    =     16492.0139
 EELEC  =   -285122.4100  EHBOND  =         0.0000  RESTRAINT  =       644.0822
 EAMBER (non-restraint)  =   -296820.4323
 EKCMT  =     22362.8209  VIRIAL  =     18623.3206  VOLUME     =   1087120.7297
                                                    SURFTEN    =        86.5263
                                                    Density    =         1.0110
 ------------------------------------------------------------------------------

 NMR restraints: Bond =    0.000   Angle =     0.000   Torsion =    63.727
===============================================================================

 NSTEP =   245000   TIME(PS) =    1365.000  TEMP(K) =   309.69  PRESS =   -23.0
 Etot   =   -222945.9021  EKtot   =     73167.9531  EPtot      =   -296113.8553
 BOND   =      5439.2507  ANGLE   =     20822.6732  DIHED      =     14172.1699
 1-4 NB =      4916.0631  1-4 EEL =    -73405.6475  VDWAALS    =     16253.9582
 EELEC  =   -284961.2594  EHBOND  =         0.0000  RESTRAINT  =       648.9368
 EAMBER (non-restraint)  =   -296762.7920
 EKCMT  =     22327.5705  VIRIAL  =     22867.9221  VOLUME     =   1085806.7284
                                                    SURFTEN    =       -99.6454
                                                    Density    =         1.0123
 ------------------------------------------------------------------------------

 NMR restraints: Bond =    0.000   Angle =     0.000   Torsion =    68.267
===============================================================================

 NSTEP =   246000   TIME(PS) =    1367.000  TEMP(K) =   309.36  PRESS =   126.7
 Etot   =   -222554.2551  EKtot   =     73088.8906  EPtot      =   -295643.1457
 BOND   =      5410.1791  ANGLE   =     20825.8074  DIHED      =     14342.8655
 1-4 NB =      5008.8432  1-4 EEL =    -73532.8373  VDWAALS    =     16790.8240
 EELEC  =   -285114.3069  EHBOND  =         0.0000  RESTRAINT  =       625.4793
 EAMBER (non-restraint)  =   -296268.6250
 EKCMT  =     22244.0368  VIRIAL  =     19269.6713  VOLUME     =   1087535.9198
                                                    SURFTEN    =        -6.9795
                                                    Density    =         1.0106
 ------------------------------------------------------------------------------

 NMR restraints: Bond =    0.000   Angle =     0.000   Torsion =    56.826
===============================================================================

 NSTEP =   247000   TIME(PS) =    1369.000  TEMP(K) =   309.03  PRESS =    15.1
 Etot   =   -223612.6955  EKtot   =     73010.7500  EPtot      =   -296623.4455
 BOND   =      5447.1910  ANGLE   =     20578.9430  DIHED      =     14211.5158
 1-4 NB =      4943.9376  1-4 EEL =    -73536.4714  VDWAALS    =     16539.2126
 EELEC  =   -285424.3494  EHBOND  =         0.0000  RESTRAINT  =       616.5753
 EAMBER (non-restraint)  =   -297240.0208
 EKCMT  =     22365.5873  VIRIAL  =     22009.7971  VOLUME     =   1088236.5497
                                                    SURFTEN    =       -13.0289
                                                    Density    =         1.0100
 ------------------------------------------------------------------------------

 NMR restraints: Bond =    0.000   Angle =     0.000   Torsion =    60.121
===============================================================================

 NSTEP =   248000   TIME(PS) =    1371.000  TEMP(K) =   310.78  PRESS =    69.3
 Etot   =   -222196.5982  EKtot   =     73424.6719  EPtot      =   -295621.2701
 BOND   =      5477.1950  ANGLE   =     20983.0618  DIHED      =     14168.9824
 1-4 NB =      4935.9551  1-4 EEL =    -73527.3836  VDWAALS    =     16588.7603
 EELEC  =   -284889.8679  EHBOND  =         0.0000  RESTRAINT  =       642.0268
 EAMBER (non-restraint)  =   -296263.2970
 EKCMT  =     22441.4113  VIRIAL  =     20812.9586  VOLUME     =   1087765.7783
                                                    SURFTEN    =       -45.4998
                                                    Density    =         1.0104
 ------------------------------------------------------------------------------

 NMR restraints: Bond =    0.000   Angle =     0.000   Torsion =    62.432
===============================================================================

 NSTEP =   249000   TIME(PS) =    1373.000  TEMP(K) =   311.70  PRESS =    66.7
 Etot   =   -222206.4238  EKtot   =     73641.4375  EPtot      =   -295847.8613
 BOND   =      5567.6172  ANGLE   =     20774.8646  DIHED      =     14212.0512
 1-4 NB =      4974.4026  1-4 EEL =    -73489.2951  VDWAALS    =     16468.5336
 EELEC  =   -285005.0071  EHBOND  =         0.0000  RESTRAINT  =       648.9717
 EAMBER (non-restraint)  =   -296496.8330
 EKCMT  =     22563.2924  VIRIAL  =     20996.3182  VOLUME     =   1088014.3581
                                                    SURFTEN    =        77.4786
                                                    Density    =         1.0102
 ------------------------------------------------------------------------------

 NMR restraints: Bond =    0.000   Angle =     0.000   Torsion =    63.255
===============================================================================

 NSTEP =   250000   TIME(PS) =    1375.000  TEMP(K) =   310.96  PRESS =   -37.0
 Etot   =   -222565.0520  EKtot   =     73467.6016  EPtot      =   -296032.6536
 BOND   =      5428.7524  ANGLE   =     20595.2336  DIHED      =     14248.9641
 1-4 NB =      4958.2208  1-4 EEL =    -73511.7324  VDWAALS    =     16150.0120
 EELEC  =   -284516.7568  EHBOND  =         0.0000  RESTRAINT  =       614.6527
 EAMBER (non-restraint)  =   -296647.3063
 EKCMT  =     22376.7144  VIRIAL  =     23245.8388  VOLUME     =   1087099.9794
                                                    SURFTEN    =        35.8003
                                                    Density    =         1.0110
 ------------------------------------------------------------------------------

 NMR restraints: Bond =    0.000   Angle =     0.000   Torsion =    58.408
===============================================================================

      A V E R A G E S   O V E R     250 S T E P S


 NSTEP =   250000   TIME(PS) =    1375.000  TEMP(K) =   309.96  PRESS =    12.1
 Etot   =   -222759.2969  EKtot   =     73232.2722  EPtot      =   -295991.5691
 BOND   =      5493.3250  ANGLE   =     20720.1416  DIHED      =     14259.2928
 1-4 NB =      4960.5393  1-4 EEL =    -73546.3072  VDWAALS    =     16409.6964
 EELEC  =   -284905.9680  EHBOND  =         0.0000  RESTRAINT  =       617.7111
 EAMBER (non-restraint)  =   -296609.2802
 EKCMT  =     22336.4147  VIRIAL  =     22052.2331  VOLUME     =   1086731.5233
                                                    SURFTEN    =        -5.4237
                                                    Density    =         1.0114
 ------------------------------------------------------------------------------

 NMR restraints: Bond =    0.000   Angle =     0.000   Torsion =    58.408
===============================================================================

      R M S  F L U C T U A T I O N S


 NSTEP =   250000   TIME(PS) =    1375.000  TEMP(K) =     0.88  PRESS =    69.6
 Etot   =       335.0822  EKtot   =       206.9231  EPtot      =       274.1638
 BOND   =        60.4009  ANGLE   =       109.8982  DIHED      =        53.3688
 1-4 NB =        28.2908  1-4 EEL =        71.7392  VDWAALS    =       242.3446
 EELEC  =       370.6136  EHBOND  =         0.0000  RESTRAINT  =        23.2652
 EAMBER (non-restraint)  =       250.8986
 EKCMT  =       117.5186  VIRIAL  =      1648.7159  VOLUME     =      1014.6361
                                                    SURFTEN    =        90.1101
                                                    Density    =         0.0009
 ------------------------------------------------------------------------------


 NMR restraints on final step:

 ------------------------------------------------------------------------------


 Final Restraint Analysis for coords: step6.5_equilibration.rst7              


 Restraints, deviations, and energy contributions:    pencut =    0.10

 ------------------------------------------------------------------------------
     First atom        Last atom    curr. value target deviation  penalty
 ------------------------------------------------------------------------------
  C110 OL   300 --  C19  OL   300:    7.971    0.000    7.971    0.484 t
  C110 OL   309 --  C19  OL   309:    8.371    0.000    8.371    0.534 t
  C110 OL   315 --  C19  OL   315:  -13.975    0.000   13.975    1.367 t
  C110 OL   321 --  C19  OL   321:   -5.318    0.000    5.318    0.215 t
  C110 OL   324 --  C19  OL   324:   -8.460    0.000    8.460    0.545 t
  C110 OL   327 --  C19  OL   327:   -8.494    0.000    8.494    0.549 t
  C110 OL   333 --  C19  OL   333:    5.501    0.000    5.501    0.230 t
  C110 OL   339 --  C19  OL   339:    4.579    0.000    4.579    0.160 t
  C110 OL   345 --  C19  OL   345:    5.772    0.000    5.772    0.254 t
  C110 OL   348 --  C19  OL   348:    3.783    0.000    3.783    0.109 t
  C110 OL   351 --  C19  OL   351:   15.584    0.000   15.584    1.612 t
  C3   PC   353 --  C2   PC   353:  130.019  122.500    7.519    0.431 t
  C110 OL   354 --  C19  OL   354:   -6.257    0.000    6.257    0.298 t
  C3   PC   359 --  C2   PC   359:  111.224  117.500    6.276    0.300 t
  C110 OL   360 --  C19  OL   360:   -7.341    0.000    7.341    0.410 t
  C3   PC   368 --  C2   PC   368:  113.002  117.500    4.498    0.154 t
  C3   PC   371 --  C2   PC   371:  110.028  117.500    7.472    0.425 t
  C110 OL   381 --  C19  OL   381:    4.209    0.000    4.209    0.135 t
  C110 OL   384 --  C19  OL   384:    6.380    0.000    6.380    0.310 t
  C110 OL   408 --  C19  OL   408:   -6.061    0.000    6.061    0.280 t
  C3   PC   410 --  C2   PC   410:  129.554  122.500    7.054    0.379 t
  C110 OL   411 --  C19  OL   411:    6.892    0.000    6.892    0.362 t
  C110 OL   420 --  C19  OL   420:    4.581    0.000    4.581    0.160 t
  C110 OL   426 --  C19  OL   426:    6.668    0.000    6.668    0.339 t
  C110 OL   429 --  C19  OL   429:    6.085    0.000    6.085    0.282 t
  C110 OL   432 --  C19  OL   432:    3.702    0.000    3.702    0.104 t
  C110 OL   435 --  C19  OL   435:   -8.420    0.000    8.420    0.540 t
  C110 OL   447 --  C19  OL   447:   13.186    0.000   13.186    1.247 t
  C110 OL   450 --  C19  OL   450:   -7.051    0.000    7.051    0.379 t
  C110 OL   453 --  C19  OL   453:   -6.688    0.000    6.688    0.341 t
  C3   PC   455 --  C2   PC   455:  126.267  122.500    3.767    0.108 t
  C110 OL   459 --  C19  OL   459:    3.766    0.000    3.766    0.108 t
  C110 OL   462 --  C19  OL   462:    4.608    0.000    4.608    0.162 t
  C3   PC   467 --  C2   PC   467:  113.863  117.500    3.637    0.101 t
  C110 OL   474 --  C19  OL   474:    7.406    0.000    7.406    0.418 t
  C3   PC   476 --  C2   PC   476:  126.408  122.500    3.908    0.116 t
  C110 OL   477 --  C19  OL   477:   -4.790    0.000    4.790    0.175 t
  C110 OL   486 --  C19  OL   486:    3.920    0.000    3.920    0.117 t
  C110 OL   489 --  C19  OL   489:    8.670    0.000    8.670    0.572 t
  C110 OL   492 --  C19  OL   492:   -5.268    0.000    5.268    0.211 t
  C3   PC   497 --  C2   PC   497:  127.528  122.500    5.028    0.193 t
  C110 OL   501 --  C19  OL   501:   -6.149    0.000    6.149    0.288 t
  C110 OL   507 --  C19  OL   507:   -8.424    0.000    8.424    0.540 t
  C3   PC   509 --  C2   PC   509:  113.468  117.500    4.032    0.124 t
  C110 OL   513 --  C19  OL   513:    7.766    0.000    7.766    0.459 t
  C110 OL   516 --  C19  OL   516:   -6.914    0.000    6.914    0.364 t
  C110 OL   519 --  C19  OL   519:   -4.701    0.000    4.701    0.168 t
  C110 OL   522 --  C19  OL   522:   -3.639    0.000    3.639    0.101 t
  C3   PC   530 --  C2   PC   530:  128.013  122.500    5.513    0.231 t
  C110 OL   534 --  C19  OL   534:    6.274    0.000    6.274    0.300 t
  C110 OL   543 --  C19  OL   543:   -5.776    0.000    5.776    0.254 t
  C110 OL   546 --  C19  OL   546:    3.693    0.000    3.693    0.104 t
  C110 OL   552 --  C19  OL   552:   -5.146    0.000    5.146    0.202 t
  C110 OL   555 --  C19  OL   555:   -3.928    0.000    3.928    0.117 t
  C110 OL   561 --  C19  OL   561:   -8.925    0.000    8.925    0.607 t
  C110 OL   564 --  C19  OL   564:    7.531    0.000    7.531    0.432 t
  C110 OL   567 --  C19  OL   567:    4.981    0.000    4.981    0.189 t
  C110 OL   570 --  C19  OL   570:   -3.870    0.000    3.870    0.114 t
  C3   PC   575 --  C2   PC   575:  126.321  122.500    3.821    0.111 t
  C110 OL   579 --  C19  OL   579:    9.048    0.000    9.048    0.624 t
  C110 OL   582 --  C19  OL   582:    5.039    0.000    5.039    0.193 t
  C110 OL   585 --  C19  OL   585:   11.848    0.000   11.848    1.043 t
  C110 OL   591 --  C19  OL   591:    4.157    0.000    4.157    0.132 t
  C110 OL   594 --  C19  OL   594:    5.407    0.000    5.407    0.223 t
  C3   PC   596 --  C2   PC   596:  113.450  117.500    4.050    0.125 t
  C110 OL   597 --  C19  OL   597:   -4.727    0.000    4.727    0.170 t
  C110 OL   600 --  C19  OL   600:   -4.369    0.000    4.369    0.145 t
  C110 OL   609 --  C19  OL   609:    7.579    0.000    7.579    0.437 t
  C110 OL   612 --  C19  OL   612:    6.151    0.000    6.151    0.288 t
  C3   PC   617 --  C2   PC   617:  127.395  122.500    4.895    0.183 t
  C110 OL   630 --  C19  OL   630:    5.636    0.000    5.636    0.242 t
  C110 OL   639 --  C19  OL   639:    5.634    0.000    5.634    0.242 t
  C110 OL   642 --  C19  OL   642:    4.638    0.000    4.638    0.164 t
  C110 OL   645 --  C19  OL   645:   -9.531    0.000    9.531    0.692 t
  C110 OL   648 --  C19  OL   648:    4.972    0.000    4.972    0.188 t
  C110 OL   651 --  C19  OL   651:    9.003    0.000    9.003    0.617 t
  C110 OL   654 --  C19  OL   654:    9.923    0.000    9.923    0.750 t
  C110 OL   657 --  C19  OL   657:   -4.790    0.000    4.790    0.175 t
  C3   PC   659 --  C2   PC   659:  113.745  117.500    3.755    0.107 t
  C110 OL   660 --  C19  OL   660:   -6.769    0.000    6.769    0.349 t
  C110 OL   678 --  C19  OL   678:  -10.883    0.000   10.883    0.896 t
  C3   PC   680 --  C2   PC   680:  113.698  117.500    3.802    0.110 t
  C110 OL   681 --  C19  OL   681:   -4.741    0.000    4.741    0.171 t
  C110 OL   684 --  C19  OL   684:    3.694    0.000    3.694    0.104 t
  C110 OL   687 --  C19  OL   687:    4.936    0.000    4.936    0.186 t
  C110 OL   705 --  C19  OL   705:   -9.910    0.000    9.910    0.748 t
  C110 OL   711 --  C19  OL   711:    6.447    0.000    6.447    0.317 t
  C110 OL   714 --  C19  OL   714:  -18.707    0.000   18.707    2.088 t
  C110 OL   723 --  C19  OL   723:   -7.423    0.000    7.423    0.420 t
  C110 OL   726 --  C19  OL   726:   10.566    0.000   10.566    0.848 t
  C110 OL   735 --  C19  OL   735:    7.719    0.000    7.719    0.454 t
  C110 OL   741 --  C19  OL   741:    7.598    0.000    7.598    0.440 t
  C110 OL   744 --  C19  OL   744:    3.630    0.000    3.630    0.100 t
  C110 OL   750 --  C19  OL   750:   -6.679    0.000    6.679    0.340 t
  C110 OL   759 --  C19  OL   759:    4.201    0.000    4.201    0.134 t
  C110 OL   762 --  C19  OL   762:    4.083    0.000    4.083    0.127 t
  C3   PC   773 --  C2   PC   773:  126.872  122.500    4.372    0.146 t
  C110 OL   774 --  C19  OL   774:    9.688    0.000    9.688    0.715 t
  C3   PC   776 --  C2   PC   776:  111.434  117.500    6.066    0.280 t
  C110 OL   777 --  C19  OL   777:    5.343    0.000    5.343    0.217 t
  C110 OL   789 --  C19  OL   789:    4.760    0.000    4.760    0.173 t
  C110 OL   792 --  C19  OL   792:  -12.036    0.000   12.036    1.072 t
  C110 OL   798 --  C19  OL   798:   -6.563    0.000    6.563    0.328 t
  C3   PC   800 --  C2   PC   800:  127.867  122.500    5.367    0.219 t
  C110 OL   801 --  C19  OL   801:    4.985    0.000    4.985    0.189 t
  C110 OL   807 --  C19  OL   807:    5.322    0.000    5.322    0.216 t
  C110 OL   810 --  C19  OL   810:    4.295    0.000    4.295    0.140 t
  C110 OL   813 --  C19  OL   813:   -5.817    0.000    5.817    0.258 t
  C110 OL   816 --  C19  OL   816:   -5.828    0.000    5.828    0.259 t
  C110 OL   825 --  C19  OL   825:   -5.826    0.000    5.826    0.258 t
  C110 OL   828 --  C19  OL   828:    6.406    0.000    6.406    0.313 t
  C110 OL   834 --  C19  OL   834:   -6.426    0.000    6.426    0.314 t
  C3   PC   839 --  C2   PC   839:  129.010  122.500    6.510    0.323 t
  C110 OL   846 --  C19  OL   846:    7.909    0.000    7.909    0.476 t
  C3   PC   848 --  C2   PC   848:  111.718  117.500    5.782    0.255 t
  C110 OL   849 --  C19  OL   849:   -6.740    0.000    6.740    0.346 t
  C3   PC   854 --  C2   PC   854:  127.904  122.500    5.404    0.222 t
  C110 OL   855 --  C19  OL   855:   -5.417    0.000    5.417    0.223 t
  C3   PC   857 --  C2   PC   857:  112.926  117.500    4.574    0.159 t
  C110 OL   864 --  C19  OL   864:   -7.985    0.000    7.985    0.486 t
  C110 OL   873 --  C19  OL   873:   11.776    0.000   11.776    1.032 t
  C110 OL   876 --  C19  OL   876:   -7.918    0.000    7.918    0.477 t
  C110 OL   882 --  C19  OL   882:    5.290    0.000    5.290    0.213 t
  C110 OL   885 --  C19  OL   885:    4.583    0.000    4.583    0.160 t
  C110 OL   888 --  C19  OL   888:    7.225    0.000    7.225    0.398 t
  C110 OL   891 --  C19  OL   891:   -7.706    0.000    7.706    0.452 t
  C110 OL   894 --  C19  OL   894:   -4.677    0.000    4.677    0.167 t
  C110 OL   897 --  C19  OL   897:   -7.946    0.000    7.946    0.481 t
  C110 OL   900 --  C19  OL   900:   -7.744    0.000    7.744    0.457 t
  C3   PC   902 --  C2   PC   902:  107.833  117.500    9.667    0.712 t
  C110 OL   903 --  C19  OL   903:    7.474    0.000    7.474    0.425 t
  C110 OL   912 --  C19  OL   912:    4.130    0.000    4.130    0.130 t
  C3   PC   917 --  C2   PC   917:  130.500  122.500    8.000    0.487 t
  C110 OL   918 --  C19  OL   918:    7.949    0.000    7.949    0.481 t
  C110 OL   921 --  C19  OL   921:    7.233    0.000    7.233    0.398 t
  C110 OL   927 --  C19  OL   927:   -5.214    0.000    5.214    0.207 t
  C110 OL   936 --  C19  OL   936:    4.727    0.000    4.727    0.170 t
  C3   PC   944 --  C2   PC   944:  127.895  122.500    5.395    0.222 t
  C110 OL   948 --  C19  OL   948:    5.677    0.000    5.677    0.245 t
  C110 OL   954 --  C19  OL   954:   -3.770    0.000    3.770    0.108 t
  C110 OL   960 --  C19  OL   960:   -5.132    0.000    5.132    0.201 t
  C110 OL   966 --  C19  OL   966:   -9.544    0.000    9.544    0.694 t
  C110 OL   978 --  C19  OL   978:   -3.744    0.000    3.744    0.107 t
  C3   PC   980 --  C2   PC   980:  126.736  122.500    4.236    0.137 t
  C110 OL   981 --  C19  OL   981:    6.223    0.000    6.223    0.295 t
  C110 OL   990 --  C19  OL   990:    7.695    0.000    7.695    0.451 t
  C110 OL  1005 --  C19  OL  1005:   -4.101    0.000    4.101    0.128 t
  C110 OL  1008 --  C19  OL  1008:   -6.473    0.000    6.473    0.319 t
  C110 OL  1020 --  C19  OL  1020:    8.176    0.000    8.176    0.509 t
  C110 OL  1023 --  C19  OL  1023:   -3.629    0.000    3.629    0.100 t
  C110 OL  1029 --  C19  OL  1029:   -9.971    0.000    9.971    0.757 t
  C110 OL  1035 --  C19  OL  1035:    4.994    0.000    4.994    0.190 t
  C110 OL  1044 --  C19  OL  1044:   -9.009    0.000    9.009    0.618 t
  C110 OL  1047 --  C19  OL  1047:    5.246    0.000    5.246    0.210 t
  C3   PC  1049 --  C2   PC  1049:  127.885  122.500    5.385    0.221 t
  C110 OL  1050 --  C19  OL  1050:    5.470    0.000    5.470    0.228 t
  C110 OL  1065 --  C19  OL  1065:    6.939    0.000    6.939    0.367 t
  C3   PC  1070 --  C2   PC  1070:  127.768  122.500    5.268    0.211 t
  C110 OL  1071 --  C19  OL  1071:   -4.534    0.000    4.534    0.157 t
  C110 OL  1074 --  C19  OL  1074:    5.473    0.000    5.473    0.228 t
                                       Total torsion  penalty:     62.772
 ------------------------------------------------------------------------------
--------------------------------------------------------------------------------
   5.  TIMINGS
--------------------------------------------------------------------------------

|  NonSetup CPU Time in Major Routines:
|
|     Routine           Sec        %
|     ------------------------------
|     Nonbond         627.29   85.28
|     Bond              0.00    0.00
|     Angle             0.00    0.00
|     Dihedral          0.00    0.00
|     Shake             0.86    0.12
|     RunMD           106.86   14.53
|     Other             0.59    0.08
|     ------------------------------
|     Total           735.60

|  PME Nonbond Pairlist CPU Time:
|
|     Routine              Sec        %
|     ---------------------------------
|     Set Up Cit           0.00    0.00
|     Build List           0.00    0.00
|     ---------------------------------
|     Total                0.00    0.00

|  PME Direct Force CPU Time:
|
|     Routine              Sec        %
|     ---------------------------------
|     NonBonded Calc       0.00    0.00
|     Exclude Masked       0.00    0.00
|     Other                0.37    0.05
|     ---------------------------------
|     Total                0.37    0.05

|  PME Reciprocal Force CPU Time:
|
|     Routine              Sec        %
|     ---------------------------------
|     1D bspline           0.00    0.00
|     Grid Charges         0.00    0.00
|     Scalar Sum           0.00    0.00
|     Gradient Sum         0.00    0.00
|     FFT                  0.00    0.00
|     ---------------------------------
|     Total                0.00    0.00

|  Final Performance Info:
|     -----------------------------------------------------
|     Average timings for last   18000 steps:
|     Elapsed(s) =      52.75 Per Step(ms) =       2.93
|         ns/day =      58.97   seconds/ns =    1465.24
|
|     Average timings for all steps:
|     Elapsed(s) =     735.56 Per Step(ms) =       2.94
|         ns/day =      58.73   seconds/ns =    1471.11
|     -----------------------------------------------------

|  Setup CPU time:            3.02 seconds
|  NonSetup CPU time:       735.60 seconds
|  Total CPU time:          738.63 seconds     0.21 hours

|  Setup wall time:           3    seconds
|  NonSetup wall time:      736    seconds
|  Total wall time:         739    seconds     0.21 hours
