# Supplementary material for: Intermolecular Interactions in G Protein-Coupled Receptor Allosteric Sites at the Membrane Interface from Molecular Dynamics Simulations and Quantum Chemical Calculations
Source: J Chem Inf Model. 2022 Sep 30;62(19):4736–47. doi: 10.1021/acs.jcim.2c00788 (PMC9554917; doi:10.1021/acs.jcim.2c00788)
Supplement: Supplementary file 2 — ci2c00788_si_002.zip [file ci2c00788_si_002.zip › MD_simulations_inputs/C5aR1_MD_simulations_inputs/popc_6c1q/step6.6_equilibration.mdout]

          -------------------------------------------------------
          Amber 20 PMEMD                              2020
          -------------------------------------------------------

| PMEMD implementation of SANDER, Release 18

|  Compiled date/time: Tue Apr 28 02:19:54 2020
| Run on 12/10/2021 at 16:13:09

|   Executable path: /usr/local/amber20_src/bin/pmemd.cuda
| Working directory: /home/tianyiding/amber/C5ar1-6c1q-9p2-popc/amber
|          Hostname: Unknown
  [-O]verwriting output

File Assignments:
|   MDIN: step6.6_equilibration.mdin                                            
|  MDOUT: step6.6_equilibration.mdout                                           
| INPCRD: step6.5_equilibration.rst7                                            
|   PARM: step5_input.parm7                                                     
| RESTRT: step6.6_equilibration.rst7                                            
|   REFC: step5_input.rst7                                                      
|  MDVEL: mdvel                                                                 
|   MDEN: mden                                                                  
|  MDCRD: step6.6_equilibration.nc                                              
| MDINFO: eq06.mdinfo                                                           
|  MDFRC: mdfrc                                                                 


 Here is the input file:

A NPT simulation for common production-level simulations                       
 &cntrl                                                                        
    imin=0,        ! No minimization                                           
    irest=1,       ! This IS a restart of an old MD simulation                 
    ntx=5,         ! So our inpcrd file has velocities                         
                                                                               
    ! Temperature control                                                      
    ntt=3,         ! Langevin dynamics                                         
    gamma_ln=1.0,  ! Friction coefficient (ps^-1)                              
    temp0=310,   ! Target temperature                                          
                                                                               
    ! Potential energy control                                                 
    cut=9.0,       ! nonbonded cutoff, in angstroms                            
                                                                               
    ! MD settings                                                              
    nstlim=250000, ! 250K steps, 500 ps total                                  
    dt=0.002,      ! time step (ps)                                            
                                                                               
    ! SHAKE                                                                    
    ntc=2,         ! Constrain bonds containing hydrogen                       
    ntf=2,         ! Do not calculate forces of bonds containing hydrogen      
                                                                               
    ! Control how often information is printed                                 
    ntpr=1000,     ! Print energies every 1000 steps                           
    ntwx=5000,     ! Print coordinates every 5000 steps to the trajectory      
    ntwr=10000,    ! Print a restart file every 10K steps (can be less frequent
!   ntwv=-1,       ! Uncomment to also print velocities to trajectory          
!   ntwf=-1,       ! Uncomment to also print forces to trajectory              
    ntxo=2,        ! Write NetCDF format                                       
    ioutfm=1,      ! Write NetCDF format (always do this!)                     
                                                                               
    ! Wrap coordinates when printing them to the same unit cell                
    iwrap=0,                                                                   
                                                                               
    ! Constant pressure control.                                               
    barostat=1,    ! Berendsen barostat... change to 2 for MC                  
    ntp=3,         ! 1=isotropic, 2=anisotropic, 3=semi-isotropic w/ surften   
    pres0=1.0,     ! Target external pressure, in bar                          
    taup=1.0,                                                                  
                                                                               
    ! Constant surface tension (needed for semi-isotropic scaling). Uncomment  
    ! for this feature. csurften must be nonzero if ntp=3 above                
    csurften=3,    ! Interfaces in 1=yz plane, 2=xz plane, 3=xy plane          
    gamma_ten=0.0, ! Surface tension (dyne/cm). 0 gives pure semi-iso scaling  
    ninterface=2,  ! Number of interfaces (2 for bilayer)                      
                                                                               
    ! Restraint options                                                        
    ntr=1,         ! Positional restraints for proteins, sugars, ligands, and l
                                                                               
    ! Set water atom/residue names for SETTLE recognition                      
    watnam='WAT',  ! Water residues are named WAT                              
    owtnm='O',     ! Water oxygens are named O                                 
 /                                                                             
Protein posres                                                                 
0.1                                                                            
RES 1 293 294 294                                                              
END                                                                            
END                                                                            
                                                                               


Note: ig = -1. Setting random seed to   565033 based on wallclock time in 
      microseconds.
| irandom = 1, using AMBER's internal random number generator (default).
 
|--------------------- INFORMATION ----------------------
| GPU (CUDA) Version of PMEMD in use: NVIDIA GPU IN USE.
|                    Version 18.0.0
| 
|                      03/25/2018
| 
| Implementation by:
|                    Ross C. Walker     (SDSC)
|                    Scott Le Grand     (nVIDIA)
| 
| Version 18 performance extensions by:
|                    David Cerutti     (Rutgers)
| 
| Precision model in use:
|      [SPFP] - Single Precision Forces, 64-bit Fixed Point
|               Accumulation. (Default)
| 
|--------------------------------------------------------
 
|----------------- CITATION INFORMATION -----------------
|
|    When publishing work that utilized the CUDA version
|    of AMBER, please cite the following in addition to
|    the regular AMBER citations:
|
|  - Romelia Salomon-Ferrer; Andreas W. Goetz; Duncan
|    Poole; Scott Le Grand; Ross C. Walker "Routine
|    microsecond molecular dynamics simulations with
|    AMBER - Part II: Particle Mesh Ewald", J. Chem.
|    Theory Comput., 2013, 9 (9), pp3878-3888,
|    DOI: 10.1021/ct400314y.
|
|  - Andreas W. Goetz; Mark J. Williamson; Dong Xu;
|    Duncan Poole; Scott Le Grand; Ross C. Walker
|    "Routine microsecond molecular dynamics simulations
|    with AMBER - Part I: Generalized Born", J. Chem.
|    Theory Comput., 2012, 8 (5), pp1542-1555.
|
|  - Scott Le Grand; Andreas W. Goetz; Ross C. Walker
|    "SPFP: Speed without compromise - a mixed precision
|    model for GPU accelerated molecular dynamics
|    simulations.", Comp. Phys. Comm., 2013, 184
|    pp374-380, DOI: 10.1016/j.cpc.2012.09.022
|
|--------------------------------------------------------
 
|------------------- GPU DEVICE INFO --------------------
|
|            CUDA_VISIBLE_DEVICES: not set
|   CUDA Capable Devices Detected:      4
|           CUDA Device ID in use:      0
|                CUDA Device Name: NVIDIA GeForce GTX 1080 Ti
|     CUDA Device Global Mem Size:  11178 MB
| CUDA Device Num Multiprocessors:     28
|           CUDA Device Core Freq:   1.58 GHz
|
|--------------------------------------------------------
 
 
| Conditional Compilation Defines Used:
| PUBFFT
| BINTRAJ
| CUDA
| EMIL

| Largest sphere to fit in unit cell has radius =    49.775

| New format PARM file being parsed.
| Version =    1.000 Date = 12/03/21 Time = 11:14:23

| Note: 1-4 EEL scale factors are being read from the topology file.

| Note: 1-4 VDW scale factors are being read from the topology file.
| Duplicated    0 dihedrals

| Duplicated    0 dihedrals

--------------------------------------------------------------------------------
   1.  RESOURCE   USE: 
--------------------------------------------------------------------------------

 getting box info from netcdf restart file
 NATOM  =  110877 NTYPES =      34 NBONH =   94848 MBONA  =   15699
 NTHETH =   56833 MTHETA =   18676 NPHIH =   93543 MPHIA  =   58920
 NHPARM =       0 NPARM  =       0 NNB   =  316320 NRES   =   24894
 NBONA  =   15699 NTHETA =   18676 NPHIA =   58920 NUMBND =     104
 NUMANG =     221 NPTRA  =     466 NATYP =       0 NPHB   =       0
 IFBOX  =       1 NMXRS  =      78 IFCAP =       0 NEXTRA =       0
 NCOPY  =       0

| Coordinate Index Table dimensions:    19   19   21
| Direct force subcell size =     5.2395    5.2395    5.2235

     BOX TYPE: RECTILINEAR

--------------------------------------------------------------------------------
   2.  CONTROL  DATA  FOR  THE  RUN
--------------------------------------------------------------------------------

                                                                                

General flags:
     imin    =       0, nmropt  =       0

Nature and format of input:
     ntx     =       5, irest   =       1, ntrx    =       1

Nature and format of output:
     ntxo    =       2, ntpr    =    1000, ntrx    =       1, ntwr    =   10000
     iwrap   =       0, ntwx    =    5000, ntwv    =       0, ntwe    =       0
     ioutfm  =       1, ntwprt  =       0, idecomp =       0, rbornstat=      0

Potential function:
     ntf     =       2, ntb     =       2, igb     =       0, nsnb    =      25
     ipol    =       0, gbsa    =       0, iesp    =       0
     dielc   =   1.00000, cut     =   9.00000, intdiel =   1.00000

Frozen or restrained atoms:
     ibelly  =       0, ntr     =       1
     restraint_wt =   0.00000

Molecular dynamics:
     nstlim  =    250000, nscm    =         0, nrespa  =         1
     t       =   0.00000, dt      =   0.00200, vlimit  =  -1.00000

Langevin dynamics temperature regulation:
     ig      =  565033
     temp0   = 310.00000, tempi   =   0.00000, gamma_ln=   1.00000

Pressure regulation:
     ntp     =       3
     pres0   =   1.00000, comp    =  44.60000, taup    =   1.00000

Constant surface tension:
     csurften  =       3
     gamma_ten =   0.00000 ninterface =       2

SHAKE:
     ntc     =       2, jfastw  =       0
     tol     =   0.00001

| Intermolecular bonds treatment:
|     no_intermolecular_bonds =       1

| Energy averages sample interval:
|     ene_avg_sampling =    1000

Ewald parameters:
     verbose =       0, ew_type =       0, nbflag  =       1, use_pme =       1
     vdwmeth =       1, eedmeth =       1, netfrc  =       1
     Box X =   99.551   Box Y =   99.551   Box Z =  109.693
     Alpha =   90.000   Beta  =   90.000   Gamma =   90.000
     NFFT1 =  100       NFFT2 =  100       NFFT3 =  112
     Cutoff=    9.000   Tol   =0.100E-04
     Ewald Coefficient =  0.30768
     Interpolation order =    4

    LOADING THE CONSTRAINED ATOMS AS GROUPS


   5.  REFERENCE ATOM COORDINATES

                                                                                  
    ----- READING GROUP     1; TITLE:
 Protein posres                                                              

     GROUP    1 HAS HARMONIC CONSTRAINTS     0.10000
 GRP    1 RES    1 TO   293
 GRP    1 RES  294 TO   294
      Number of atoms in this group  =  4859
    ----- END OF GROUP READ -----

--------------------------------------------------------------------------------
   3.  ATOMIC COORDINATES AND VELOCITIES
--------------------------------------------------------------------------------

                                                                                
 begin time read from input coords =  1375.000 ps

 
 Number of triangulated 3-point waters found:    23679

     Sum of charges from parm topology file =  -0.00052359
     Forcing neutrality...

| Dynamic Memory, Types Used:
| Reals             4737630
| Integers          7062809

| Nonbonded Pairs Initial Allocation:    25279956

| GPU memory information (estimate):
| KB of GPU memory in use:    725657
| KB of CPU memory in use:    180392

--------------------------------------------------------------------------------
   4.  RESULTS
--------------------------------------------------------------------------------


 NSTEP =     1000   TIME(PS) =    1377.000  TEMP(K) =   310.28  PRESS =  -122.6
 Etot   =   -223006.3582  EKtot   =     73307.0234  EPtot      =   -296313.3816
 BOND   =      5510.5835  ANGLE   =     20893.9377  DIHED      =     14261.9257
 1-4 NB =      4901.5930  1-4 EEL =    -73418.0316  VDWAALS    =     16098.2644
 EELEC  =   -284741.6919  EHBOND  =         0.0000  RESTRAINT  =       180.0376
 EAMBER (non-restraint)  =   -296493.4192
 EKCMT  =     22340.2505  VIRIAL  =     25221.8705  VOLUME     =   1088841.0964
                                                    SURFTEN    =        63.0184
                                                    Density    =         1.0094
 ------------------------------------------------------------------------------


 NSTEP =     2000   TIME(PS) =    1379.000  TEMP(K) =   309.88  PRESS =   -20.4
 Etot   =   -223277.1633  EKtot   =     73213.0312  EPtot      =   -296490.1946
 BOND   =      5460.7522  ANGLE   =     20742.8810  DIHED      =     14281.5692
 1-4 NB =      4958.5664  1-4 EEL =    -73517.8371  VDWAALS    =     16585.6532
 EELEC  =   -285191.4657  EHBOND  =         0.0000  RESTRAINT  =       189.6862
 EAMBER (non-restraint)  =   -296679.8808
 EKCMT  =     22411.6383  VIRIAL  =     22891.2600  VOLUME     =   1087932.8515
                                                    SURFTEN    =       -44.1833
                                                    Density    =         1.0103
 ------------------------------------------------------------------------------


 NSTEP =     3000   TIME(PS) =    1381.000  TEMP(K) =   311.22  PRESS =   -17.9
 Etot   =   -223036.8627  EKtot   =     73528.4922  EPtot      =   -296565.3549
 BOND   =      5527.2839  ANGLE   =     20546.2073  DIHED      =     14234.7422
 1-4 NB =      4951.1641  1-4 EEL =    -73545.9264  VDWAALS    =     16604.1939
 EELEC  =   -285081.5666  EHBOND  =         0.0000  RESTRAINT  =       198.5467
 EAMBER (non-restraint)  =   -296763.9016
 EKCMT  =     22408.2438  VIRIAL  =     22829.8196  VOLUME     =   1089189.4765
                                                    SURFTEN    =       -92.5982
                                                    Density    =         1.0091
 ------------------------------------------------------------------------------


 NSTEP =     4000   TIME(PS) =    1383.000  TEMP(K) =   308.39  PRESS =  -173.2
 Etot   =   -223390.3046  EKtot   =     72860.6328  EPtot      =   -296250.9374
 BOND   =      5512.8050  ANGLE   =     20871.0831  DIHED      =     14302.4419
 1-4 NB =      4975.0184  1-4 EEL =    -73614.2096  VDWAALS    =     16139.2206
 EELEC  =   -284628.4092  EHBOND  =         0.0000  RESTRAINT  =       191.1123
 EAMBER (non-restraint)  =   -296442.0497
 EKCMT  =     22172.9262  VIRIAL  =     26240.1564  VOLUME     =   1087694.3070
                                                    SURFTEN    =      -139.1379
                                                    Density    =         1.0105
 ------------------------------------------------------------------------------


 NSTEP =     5000   TIME(PS) =    1385.000  TEMP(K) =   309.05  PRESS =    61.9
 Etot   =   -223640.1898  EKtot   =     73015.9141  EPtot      =   -296656.1038
 BOND   =      5521.0995  ANGLE   =     20737.5099  DIHED      =     14232.5694
 1-4 NB =      4949.1796  1-4 EEL =    -73553.7438  VDWAALS    =     16363.1092
 EELEC  =   -285093.8793  EHBOND  =         0.0000  RESTRAINT  =       188.0517
 EAMBER (non-restraint)  =   -296844.1555
 EKCMT  =     22294.1575  VIRIAL  =     20841.5760  VOLUME     =   1087586.2074
                                                    SURFTEN    =        43.6423
                                                    Density    =         1.0106
 ------------------------------------------------------------------------------


 NSTEP =     6000   TIME(PS) =    1387.000  TEMP(K) =   308.75  PRESS =   116.2
 Etot   =   -223457.6619  EKtot   =     72945.3047  EPtot      =   -296402.9666
 BOND   =      5482.8703  ANGLE   =     20713.2744  DIHED      =     14335.9275
 1-4 NB =      4975.8591  1-4 EEL =    -73564.0358  VDWAALS    =     16759.6159
 EELEC  =   -285307.0706  EHBOND  =         0.0000  RESTRAINT  =       200.5927
 EAMBER (non-restraint)  =   -296603.5592
 EKCMT  =     22353.0315  VIRIAL  =     19627.2488  VOLUME     =   1086653.0982
                                                    SURFTEN    =       -47.1285
                                                    Density    =         1.0115
 ------------------------------------------------------------------------------


 NSTEP =     7000   TIME(PS) =    1389.000  TEMP(K) =   311.82  PRESS =   -55.2
 Etot   =   -222749.9762  EKtot   =     73670.8750  EPtot      =   -296420.8512
 BOND   =      5500.7623  ANGLE   =     20734.0262  DIHED      =     14375.0483
 1-4 NB =      4922.3735  1-4 EEL =    -73465.5831  VDWAALS    =     16498.4696
 EELEC  =   -285191.5559  EHBOND  =         0.0000  RESTRAINT  =       205.6080
 EAMBER (non-restraint)  =   -296626.4592
 EKCMT  =     22408.9120  VIRIAL  =     23705.4459  VOLUME     =   1086942.3159
                                                    SURFTEN    =       -90.1783
                                                    Density    =         1.0112
 ------------------------------------------------------------------------------


 NSTEP =     8000   TIME(PS) =    1391.000  TEMP(K) =   309.17  PRESS =    96.8
 Etot   =   -223116.8097  EKtot   =     73044.4531  EPtot      =   -296161.2628
 BOND   =      5478.4311  ANGLE   =     20886.5983  DIHED      =     14289.7374
 1-4 NB =      4981.8052  1-4 EEL =    -73632.2710  VDWAALS    =     16668.5777
 EELEC  =   -285042.8547  EHBOND  =         0.0000  RESTRAINT  =       208.7133
 EAMBER (non-restraint)  =   -296369.9761
 EKCMT  =     22403.6754  VIRIAL  =     20135.0439  VOLUME     =   1085673.0840
                                                    SURFTEN    =        89.0945
                                                    Density    =         1.0124
 ------------------------------------------------------------------------------


 NSTEP =     9000   TIME(PS) =    1393.000  TEMP(K) =   310.46  PRESS =   -59.5
 Etot   =   -223498.9060  EKtot   =     73348.9453  EPtot      =   -296847.8513
 BOND   =      5442.5392  ANGLE   =     20584.1057  DIHED      =     14333.6238
 1-4 NB =      4959.5086  1-4 EEL =    -73490.6192  VDWAALS    =     16154.3147
 EELEC  =   -285052.9008  EHBOND  =         0.0000  RESTRAINT  =       221.5768
 EAMBER (non-restraint)  =   -297069.4281
 EKCMT  =     22296.8458  VIRIAL  =     23694.1579  VOLUME     =   1087118.6337
                                                    SURFTEN    =      -148.5119
                                                    Density    =         1.0110
 ------------------------------------------------------------------------------


 NSTEP =    10000   TIME(PS) =    1395.000  TEMP(K) =   310.15  PRESS =    17.5
 Etot   =   -222577.5787  EKtot   =     73276.9531  EPtot      =   -295854.5319
 BOND   =      5529.8633  ANGLE   =     21072.5959  DIHED      =     14274.5760
 1-4 NB =      4959.4190  1-4 EEL =    -73645.6631  VDWAALS    =     16476.5876
 EELEC  =   -284743.0204  EHBOND  =         0.0000  RESTRAINT  =       221.1098
 EAMBER (non-restraint)  =   -296075.6416
 EKCMT  =     22319.3723  VIRIAL  =     21907.5487  VOLUME     =   1087671.9522
                                                    SURFTEN    =        15.8161
                                                    Density    =         1.0105
 ------------------------------------------------------------------------------


 NSTEP =    11000   TIME(PS) =    1397.000  TEMP(K) =   310.46  PRESS =    79.3
 Etot   =   -222938.4508  EKtot   =     73348.9375  EPtot      =   -296287.3883
 BOND   =      5447.2920  ANGLE   =     20856.2002  DIHED      =     14252.5557
 1-4 NB =      4937.6048  1-4 EEL =    -73671.5554  VDWAALS    =     16377.4287
 EELEC  =   -284708.9902  EHBOND  =         0.0000  RESTRAINT  =       222.0759
 EAMBER (non-restraint)  =   -296509.4642
 EKCMT  =     22500.8612  VIRIAL  =     20638.1677  VOLUME     =   1087805.0494
                                                    SURFTEN    =       112.4391
                                                    Density    =         1.0104
 ------------------------------------------------------------------------------


 NSTEP =    12000   TIME(PS) =    1399.000  TEMP(K) =   310.16  PRESS =   -17.8
 Etot   =   -222824.2442  EKtot   =     73279.5156  EPtot      =   -296103.7599
 BOND   =      5422.2246  ANGLE   =     20796.1202  DIHED      =     14415.8705
 1-4 NB =      4978.8298  1-4 EEL =    -73494.3143  VDWAALS    =     16293.3143
 EELEC  =   -284744.3269  EHBOND  =         0.0000  RESTRAINT  =       228.5218
 EAMBER (non-restraint)  =   -296332.2816
 EKCMT  =     22444.7523  VIRIAL  =     22862.3437  VOLUME     =   1088714.7544
                                                    SURFTEN    =       111.7758
                                                    Density    =         1.0095
 ------------------------------------------------------------------------------


 NSTEP =    13000   TIME(PS) =    1401.000  TEMP(K) =   309.83  PRESS =   -18.9
 Etot   =   -223259.2673  EKtot   =     73200.9141  EPtot      =   -296460.1813
 BOND   =      5561.7451  ANGLE   =     20693.9197  DIHED      =     14387.5062
 1-4 NB =      4972.2237  1-4 EEL =    -73619.4919  VDWAALS    =     16330.5551
 EELEC  =   -285009.7170  EHBOND  =         0.0000  RESTRAINT  =       223.0778
 EAMBER (non-restraint)  =   -296683.2592
 EKCMT  =     22503.8213  VIRIAL  =     22947.5695  VOLUME     =   1088750.1744
                                                    SURFTEN    =         0.9499
                                                    Density    =         1.0095
 ------------------------------------------------------------------------------


 NSTEP =    14000   TIME(PS) =    1403.000  TEMP(K) =   309.65  PRESS =    -9.8
 Etot   =   -223305.1322  EKtot   =     73156.8203  EPtot      =   -296461.9525
 BOND   =      5404.2009  ANGLE   =     20689.9485  DIHED      =     14236.1407
 1-4 NB =      4945.1360  1-4 EEL =    -73515.6049  VDWAALS    =     16464.7319
 EELEC  =   -284916.5148  EHBOND  =         0.0000  RESTRAINT  =       230.0091
 EAMBER (non-restraint)  =   -296691.9617
 EKCMT  =     22116.4885  VIRIAL  =     22346.4414  VOLUME     =   1085769.0599
                                                    SURFTEN    =       -20.8712
                                                    Density    =         1.0123
 ------------------------------------------------------------------------------


 NSTEP =    15000   TIME(PS) =    1405.000  TEMP(K) =   309.14  PRESS =    67.4
 Etot   =   -223325.8972  EKtot   =     73037.6875  EPtot      =   -296363.5847
 BOND   =      5365.9936  ANGLE   =     20689.6496  DIHED      =     14252.2822
 1-4 NB =      4954.6509  1-4 EEL =    -73481.6677  VDWAALS    =     16163.0184
 EELEC  =   -284536.3063  EHBOND  =         0.0000  RESTRAINT  =       228.7947
 EAMBER (non-restraint)  =   -296592.3793
 EKCMT  =     22170.8588  VIRIAL  =     20588.7175  VOLUME     =   1087017.2152
                                                    SURFTEN    =        61.3692
                                                    Density    =         1.0111
 ------------------------------------------------------------------------------


 NSTEP =    16000   TIME(PS) =    1407.000  TEMP(K) =   311.42  PRESS =    78.6
 Etot   =   -222799.0261  EKtot   =     73575.0312  EPtot      =   -296374.0573
 BOND   =      5467.4759  ANGLE   =     20656.3733  DIHED      =     14220.3650
 1-4 NB =      5030.2741  1-4 EEL =    -73611.8009  VDWAALS    =     16227.2098
 EELEC  =   -284584.6314  EHBOND  =         0.0000  RESTRAINT  =       220.6769
 EAMBER (non-restraint)  =   -296594.7342
 EKCMT  =     22440.7667  VIRIAL  =     20597.0717  VOLUME     =   1086878.2261
                                                    SURFTEN    =       281.5814
                                                    Density    =         1.0113
 ------------------------------------------------------------------------------


 NSTEP =    17000   TIME(PS) =    1409.000  TEMP(K) =   309.02  PRESS =    42.4
 Etot   =   -222225.9268  EKtot   =     73009.9844  EPtot      =   -295235.9112
 BOND   =      5627.2032  ANGLE   =     20957.7556  DIHED      =     14376.5143
 1-4 NB =      4926.6241  1-4 EEL =    -73638.7327  VDWAALS    =     16613.0050
 EELEC  =   -284320.6173  EHBOND  =         0.0000  RESTRAINT  =       222.3365
 EAMBER (non-restraint)  =   -295458.2477
 EKCMT  =     22412.8056  VIRIAL  =     21415.8621  VOLUME     =   1087886.6653
                                                    SURFTEN    =       -11.2464
                                                    Density    =         1.0103
 ------------------------------------------------------------------------------


 NSTEP =    18000   TIME(PS) =    1411.000  TEMP(K) =   307.91  PRESS =    27.7
 Etot   =   -223316.1106  EKtot   =     72745.7500  EPtot      =   -296061.8606
 BOND   =      5547.7999  ANGLE   =     20732.4627  DIHED      =     14274.3960
 1-4 NB =      4989.4386  1-4 EEL =    -73652.0747  VDWAALS    =     16625.7679
 EELEC  =   -284820.3270  EHBOND  =         0.0000  RESTRAINT  =       240.6760
 EAMBER (non-restraint)  =   -296302.5366
 EKCMT  =     22222.2365  VIRIAL  =     21571.9251  VOLUME     =   1087566.0075
                                                    SURFTEN    =       -18.7087
                                                    Density    =         1.0106
 ------------------------------------------------------------------------------


 NSTEP =    19000   TIME(PS) =    1413.000  TEMP(K) =   308.86  PRESS =   -56.4
 Etot   =   -222799.3023  EKtot   =     72971.3203  EPtot      =   -295770.6226
 BOND   =      5560.6839  ANGLE   =     20596.0858  DIHED      =     14315.2254
 1-4 NB =      4962.4161  1-4 EEL =    -73513.3263  VDWAALS    =     16011.4001
 EELEC  =   -283922.3180  EHBOND  =         0.0000  RESTRAINT  =       219.2104
 EAMBER (non-restraint)  =   -295989.8330
 EKCMT  =     22208.3184  VIRIAL  =     23535.1777  VOLUME     =   1088982.2324
                                                    SURFTEN    =        -0.0914
                                                    Density    =         1.0093
 ------------------------------------------------------------------------------


 NSTEP =    20000   TIME(PS) =    1415.000  TEMP(K) =   310.26  PRESS =    16.6
 Etot   =   -223011.6231  EKtot   =     73302.1953  EPtot      =   -296313.8184
 BOND   =      5476.4647  ANGLE   =     20600.3667  DIHED      =     14239.9211
 1-4 NB =      4932.3941  1-4 EEL =    -73664.1409  VDWAALS    =     16220.2547
 EELEC  =   -284364.0209  EHBOND  =         0.0000  RESTRAINT  =       244.9421
 EAMBER (non-restraint)  =   -296558.7605
 EKCMT  =     22264.6488  VIRIAL  =     21875.0289  VOLUME     =   1088567.4948
                                                    SURFTEN    =       -16.4962
                                                    Density    =         1.0097
 ------------------------------------------------------------------------------


 NSTEP =    21000   TIME(PS) =    1417.000  TEMP(K) =   309.59  PRESS =   -10.9
 Etot   =   -223473.5754  EKtot   =     73144.6562  EPtot      =   -296618.2316
 BOND   =      5445.6877  ANGLE   =     20772.4568  DIHED      =     14282.3585
 1-4 NB =      4925.3441  1-4 EEL =    -73523.2462  VDWAALS    =     16489.6492
 EELEC  =   -285245.4792  EHBOND  =         0.0000  RESTRAINT  =       234.9975
 EAMBER (non-restraint)  =   -296853.2291
 EKCMT  =     22311.1453  VIRIAL  =     22567.6470  VOLUME     =   1088089.9619
                                                    SURFTEN    =        20.5322
                                                    Density    =         1.0101
 ------------------------------------------------------------------------------


 NSTEP =    22000   TIME(PS) =    1419.000  TEMP(K) =   310.09  PRESS =    28.7
 Etot   =   -222760.4503  EKtot   =     73263.0391  EPtot      =   -296023.4893
 BOND   =      5471.3961  ANGLE   =     20674.2914  DIHED      =     14218.1959
 1-4 NB =      4966.6573  1-4 EEL =    -73525.6630  VDWAALS    =     16409.7529
 EELEC  =   -284473.0655  EHBOND  =         0.0000  RESTRAINT  =       234.9456
 EAMBER (non-restraint)  =   -296258.4349
 EKCMT  =     22220.4564  VIRIAL  =     21545.3447  VOLUME     =   1088047.4089
                                                    SURFTEN    =       -15.6900
                                                    Density    =         1.0102
 ------------------------------------------------------------------------------


 NSTEP =    23000   TIME(PS) =    1421.000  TEMP(K) =   310.64  PRESS =    61.4
 Etot   =   -223013.3468  EKtot   =     73391.7734  EPtot      =   -296405.1202
 BOND   =      5548.4817  ANGLE   =     20879.3188  DIHED      =     14279.4496
 1-4 NB =      4963.9669  1-4 EEL =    -73621.2523  VDWAALS    =     16593.4404
 EELEC  =   -285269.6306  EHBOND  =         0.0000  RESTRAINT  =       221.1053
 EAMBER (non-restraint)  =   -296626.2255
 EKCMT  =     22452.6453  VIRIAL  =     21008.6214  VOLUME     =   1088667.6248
                                                    SURFTEN    =        24.7796
                                                    Density    =         1.0096
 ------------------------------------------------------------------------------


 NSTEP =    24000   TIME(PS) =    1423.000  TEMP(K) =   309.58  PRESS =    37.3
 Etot   =   -223112.7121  EKtot   =     73141.9844  EPtot      =   -296254.6964
 BOND   =      5413.6207  ANGLE   =     20929.0338  DIHED      =     14323.7441
 1-4 NB =      4911.4957  1-4 EEL =    -73524.4083  VDWAALS    =     16362.3541
 EELEC  =   -284902.0949  EHBOND  =         0.0000  RESTRAINT  =       231.5584
 EAMBER (non-restraint)  =   -296486.2548
 EKCMT  =     22440.3972  VIRIAL  =     21564.7270  VOLUME     =   1087947.4430
                                                    SURFTEN    =       108.6002
                                                    Density    =         1.0103
 ------------------------------------------------------------------------------


 NSTEP =    25000   TIME(PS) =    1425.000  TEMP(K) =   308.93  PRESS =    58.9
 Etot   =   -223242.7895  EKtot   =     72987.0469  EPtot      =   -296229.8364
 BOND   =      5445.9589  ANGLE   =     20819.3325  DIHED      =     14396.9722
 1-4 NB =      4955.4743  1-4 EEL =    -73664.2800  VDWAALS    =     16339.9709
 EELEC  =   -284765.6883  EHBOND  =         0.0000  RESTRAINT  =       242.4232
 EAMBER (non-restraint)  =   -296472.2596
 EKCMT  =     22300.8449  VIRIAL  =     20918.7612  VOLUME     =   1087528.4856
                                                    SURFTEN    =        77.6961
                                                    Density    =         1.0106
 ------------------------------------------------------------------------------


 NSTEP =    26000   TIME(PS) =    1427.000  TEMP(K) =   309.54  PRESS =   -43.7
 Etot   =   -223144.0283  EKtot   =     73132.3906  EPtot      =   -296276.4190
 BOND   =      5527.4132  ANGLE   =     20745.6248  DIHED      =     14276.9604
 1-4 NB =      5048.1603  1-4 EEL =    -73702.0664  VDWAALS    =     16393.1825
 EELEC  =   -284804.6938  EHBOND  =         0.0000  RESTRAINT  =       239.0000
 EAMBER (non-restraint)  =   -296515.4190
 EKCMT  =     22284.4146  VIRIAL  =     23310.1124  VOLUME     =   1085956.4462
                                                    SURFTEN    =        23.1635
                                                    Density    =         1.0121
 ------------------------------------------------------------------------------


 NSTEP =    27000   TIME(PS) =    1429.000  TEMP(K) =   309.61  PRESS =    81.9
 Etot   =   -223397.1097  EKtot   =     73148.4062  EPtot      =   -296545.5160
 BOND   =      5528.0346  ANGLE   =     20824.4856  DIHED      =     14389.6069
 1-4 NB =      5003.1420  1-4 EEL =    -73575.5499  VDWAALS    =     16682.1992
 EELEC  =   -285643.8703  EHBOND  =         0.0000  RESTRAINT  =       246.4359
 EAMBER (non-restraint)  =   -296791.9518
 EKCMT  =     22253.6485  VIRIAL  =     20334.7778  VOLUME     =   1085676.2943
                                                    SURFTEN    =       123.9722
                                                    Density    =         1.0124
 ------------------------------------------------------------------------------


 NSTEP =    28000   TIME(PS) =    1431.000  TEMP(K) =   308.84  PRESS =   -13.0
 Etot   =   -222882.7228  EKtot   =     72966.9375  EPtot      =   -295849.6603
 BOND   =      5593.6331  ANGLE   =     20897.7936  DIHED      =     14404.7033
 1-4 NB =      4970.4169  1-4 EEL =    -73593.3171  VDWAALS    =     16425.3815
 EELEC  =   -284791.4915  EHBOND  =         0.0000  RESTRAINT  =       243.2201
 EAMBER (non-restraint)  =   -296092.8803
 EKCMT  =     22388.8653  VIRIAL  =     22693.5238  VOLUME     =   1086759.4810
                                                    SURFTEN    =        59.8463
                                                    Density    =         1.0114
 ------------------------------------------------------------------------------


 NSTEP =    29000   TIME(PS) =    1433.000  TEMP(K) =   308.15  PRESS =    53.4
 Etot   =   -223822.0887  EKtot   =     72803.4531  EPtot      =   -296625.5419
 BOND   =      5601.8116  ANGLE   =     20526.0096  DIHED      =     14208.8969
 1-4 NB =      4984.9921  1-4 EEL =    -73598.4845  VDWAALS    =     16493.4941
 EELEC  =   -285091.4648  EHBOND  =         0.0000  RESTRAINT  =       249.2030
 EAMBER (non-restraint)  =   -296874.7449
 EKCMT  =     22233.7481  VIRIAL  =     20980.2068  VOLUME     =   1087231.1146
                                                    SURFTEN    =        84.6328
                                                    Density    =         1.0109
 ------------------------------------------------------------------------------


 NSTEP =    30000   TIME(PS) =    1435.000  TEMP(K) =   308.42  PRESS =    35.7
 Etot   =   -223668.5895  EKtot   =     72867.0547  EPtot      =   -296535.6442
 BOND   =      5528.8791  ANGLE   =     20854.9710  DIHED      =     14265.2212
 1-4 NB =      4963.7111  1-4 EEL =    -73744.0491  VDWAALS    =     16423.8363
 EELEC  =   -285073.7249  EHBOND  =         0.0000  RESTRAINT  =       245.5111
 EAMBER (non-restraint)  =   -296781.1553
 EKCMT  =     22178.6092  VIRIAL  =     21340.1143  VOLUME     =   1086624.6580
                                                    SURFTEN    =        26.7236
                                                    Density    =         1.0115
 ------------------------------------------------------------------------------


 NSTEP =    31000   TIME(PS) =    1437.000  TEMP(K) =   310.08  PRESS =   115.0
 Etot   =   -223254.1925  EKtot   =     73259.8828  EPtot      =   -296514.0753
 BOND   =      5581.0765  ANGLE   =     20751.9627  DIHED      =     14335.2216
 1-4 NB =      4943.2576  1-4 EEL =    -73549.4765  VDWAALS    =     16548.9923
 EELEC  =   -285372.9818  EHBOND  =         0.0000  RESTRAINT  =       247.8724
 EAMBER (non-restraint)  =   -296761.9477
 EKCMT  =     22239.5163  VIRIAL  =     19543.1913  VOLUME     =   1086222.2248
                                                    SURFTEN    =       154.5441
                                                    Density    =         1.0119
 ------------------------------------------------------------------------------


 NSTEP =    32000   TIME(PS) =    1439.000  TEMP(K) =   310.09  PRESS =   -40.4
 Etot   =   -223312.9550  EKtot   =     73262.8359  EPtot      =   -296575.7909
 BOND   =      5572.5412  ANGLE   =     20520.4816  DIHED      =     14229.7421
 1-4 NB =      4930.7486  1-4 EEL =    -73618.0191  VDWAALS    =     16279.0117
 EELEC  =   -284739.8543  EHBOND  =         0.0000  RESTRAINT  =       249.5575
 EAMBER (non-restraint)  =   -296825.3484
 EKCMT  =     22373.8960  VIRIAL  =     23321.2584  VOLUME     =   1085749.2263
                                                    SURFTEN    =       104.8428
                                                    Density    =         1.0123
 ------------------------------------------------------------------------------


 NSTEP =    33000   TIME(PS) =    1441.000  TEMP(K) =   310.28  PRESS =    94.0
 Etot   =   -222915.3486  EKtot   =     73306.1875  EPtot      =   -296221.5361
 BOND   =      5500.1047  ANGLE   =     20772.1016  DIHED      =     14244.0244
 1-4 NB =      4934.7629  1-4 EEL =    -73544.5627  VDWAALS    =     16589.1338
 EELEC  =   -284960.5864  EHBOND  =         0.0000  RESTRAINT  =       243.4857
 EAMBER (non-restraint)  =   -296465.0217
 EKCMT  =     22418.6160  VIRIAL  =     20210.1014  VOLUME     =   1087845.3396
                                                    SURFTEN    =        35.2266
                                                    Density    =         1.0104
 ------------------------------------------------------------------------------


 NSTEP =    34000   TIME(PS) =    1443.000  TEMP(K) =   309.11  PRESS =    -5.0
 Etot   =   -223437.0235  EKtot   =     73030.2109  EPtot      =   -296467.2344
 BOND   =      5595.8454  ANGLE   =     20705.3311  DIHED      =     14299.4563
 1-4 NB =      4912.9674  1-4 EEL =    -73595.7107  VDWAALS    =     16549.8510
 EELEC  =   -285189.3669  EHBOND  =         0.0000  RESTRAINT  =       254.3920
 EAMBER (non-restraint)  =   -296721.6264
 EKCMT  =     22406.3752  VIRIAL  =     22524.1040  VOLUME     =   1087357.5888
                                                    SURFTEN    =       -46.8773
                                                    Density    =         1.0108
 ------------------------------------------------------------------------------


 NSTEP =    35000   TIME(PS) =    1445.000  TEMP(K) =   310.30  PRESS =     7.0
 Etot   =   -223022.3280  EKtot   =     73310.9297  EPtot      =   -296333.2577
 BOND   =      5511.2075  ANGLE   =     20794.7231  DIHED      =     14214.5581
 1-4 NB =      4914.8434  1-4 EEL =    -73649.7916  VDWAALS    =     16145.6923
 EELEC  =   -284506.9923  EHBOND  =         0.0000  RESTRAINT  =       242.5018
 EAMBER (non-restraint)  =   -296575.7595
 EKCMT  =     22355.8864  VIRIAL  =     22191.6209  VOLUME     =   1087487.0636
                                                    SURFTEN    =       -36.7586
                                                    Density    =         1.0107
 ------------------------------------------------------------------------------


 NSTEP =    36000   TIME(PS) =    1447.000  TEMP(K) =   310.27  PRESS =   187.0
 Etot   =   -223062.4278  EKtot   =     73304.7734  EPtot      =   -296367.2012
 BOND   =      5492.4240  ANGLE   =     20804.6680  DIHED      =     14259.8292
 1-4 NB =      4927.4076  1-4 EEL =    -73566.5408  VDWAALS    =     16603.1971
 EELEC  =   -285149.4283  EHBOND  =         0.0000  RESTRAINT  =       261.2419
 EAMBER (non-restraint)  =   -296628.4431
 EKCMT  =     22382.4975  VIRIAL  =     17997.5793  VOLUME     =   1086081.9856
                                                    SURFTEN    =       139.5832
                                                    Density    =         1.0120
 ------------------------------------------------------------------------------


 NSTEP =    37000   TIME(PS) =    1449.000  TEMP(K) =   311.09  PRESS =   -15.0
 Etot   =   -222964.6768  EKtot   =     73497.2344  EPtot      =   -296461.9111
 BOND   =      5483.8150  ANGLE   =     20867.2978  DIHED      =     14227.6488
 1-4 NB =      4947.6693  1-4 EEL =    -73525.4349  VDWAALS    =     16388.6184
 EELEC  =   -285108.0490  EHBOND  =         0.0000  RESTRAINT  =       256.5234
 EAMBER (non-restraint)  =   -296718.4346
 EKCMT  =     22381.4520  VIRIAL  =     22733.0516  VOLUME     =   1086343.6337
                                                    SURFTEN    =       109.0557
                                                    Density    =         1.0118
 ------------------------------------------------------------------------------


 NSTEP =    38000   TIME(PS) =    1451.000  TEMP(K) =   308.51  PRESS =    41.8
 Etot   =   -223560.5107  EKtot   =     72887.4766  EPtot      =   -296447.9873
 BOND   =      5467.1162  ANGLE   =     20732.0240  DIHED      =     14303.4181
 1-4 NB =      5029.1302  1-4 EEL =    -73648.2962  VDWAALS    =     16786.9228
 EELEC  =   -285368.4344  EHBOND  =         0.0000  RESTRAINT  =       250.1319
 EAMBER (non-restraint)  =   -296698.1192
 EKCMT  =     22169.8996  VIRIAL  =     21188.6800  VOLUME     =   1086610.6093
                                                    SURFTEN    =      -128.4849
                                                    Density    =         1.0115
 ------------------------------------------------------------------------------


 NSTEP =    39000   TIME(PS) =    1453.000  TEMP(K) =   308.12  PRESS =    75.2
 Etot   =   -223092.2622  EKtot   =     72795.9375  EPtot      =   -295888.1997
 BOND   =      5465.8730  ANGLE   =     20803.2951  DIHED      =     14322.6402
 1-4 NB =      4975.3366  1-4 EEL =    -73629.8230  VDWAALS    =     16226.4466
 EELEC  =   -284303.3299  EHBOND  =         0.0000  RESTRAINT  =       251.3617
 EAMBER (non-restraint)  =   -296139.5614
 EKCMT  =     21973.1183  VIRIAL  =     20210.3533  VOLUME     =   1085608.8536
                                                    SURFTEN    =        52.5724
                                                    Density    =         1.0124
 ------------------------------------------------------------------------------


 NSTEP =    40000   TIME(PS) =    1455.000  TEMP(K) =   310.25  PRESS =   -45.6
 Etot   =   -222997.0222  EKtot   =     73298.9062  EPtot      =   -296295.9284
 BOND   =      5433.8793  ANGLE   =     20786.6071  DIHED      =     14288.2695
 1-4 NB =      4979.9956  1-4 EEL =    -73644.7279  VDWAALS    =     16315.9422
 EELEC  =   -284711.7556  EHBOND  =         0.0000  RESTRAINT  =       255.8615
 EAMBER (non-restraint)  =   -296551.7899
 EKCMT  =     22295.7975  VIRIAL  =     23364.6123  VOLUME     =   1086056.1058
                                                    SURFTEN    =      -153.1246
                                                    Density    =         1.0120
 ------------------------------------------------------------------------------


 NSTEP =    41000   TIME(PS) =    1457.000  TEMP(K) =   308.55  PRESS =   -42.2
 Etot   =   -223040.2358  EKtot   =     72897.7031  EPtot      =   -295937.9389
 BOND   =      5594.1296  ANGLE   =     20622.0423  DIHED      =     14207.0270
 1-4 NB =      4957.4788  1-4 EEL =    -73584.3015  VDWAALS    =     16230.7003
 EELEC  =   -284227.0875  EHBOND  =         0.0000  RESTRAINT  =       262.0722
 EAMBER (non-restraint)  =   -296200.0110
 EKCMT  =     22082.7447  VIRIAL  =     23073.9610  VOLUME     =   1086713.9858
                                                    SURFTEN    =       163.7504
                                                    Density    =         1.0114
 ------------------------------------------------------------------------------


 NSTEP =    42000   TIME(PS) =    1459.000  TEMP(K) =   309.79  PRESS =   -40.8
 Etot   =   -223020.3083  EKtot   =     73191.8672  EPtot      =   -296212.1754
 BOND   =      5456.1446  ANGLE   =     20788.0669  DIHED      =     14257.1024
 1-4 NB =      4967.9369  1-4 EEL =    -73520.6200  VDWAALS    =     16170.6684
 EELEC  =   -284602.4422  EHBOND  =         0.0000  RESTRAINT  =       270.9675
 EAMBER (non-restraint)  =   -296483.1430
 EKCMT  =     22304.6284  VIRIAL  =     23262.9453  VOLUME     =   1086628.5245
                                                    SURFTEN    =       -50.1757
                                                    Density    =         1.0115
 ------------------------------------------------------------------------------


 NSTEP =    43000   TIME(PS) =    1461.000  TEMP(K) =   309.43  PRESS =  -123.6
 Etot   =   -223745.3900  EKtot   =     73106.0312  EPtot      =   -296851.4212
 BOND   =      5471.6619  ANGLE   =     20653.2137  DIHED      =     14337.1955
 1-4 NB =      4944.2531  1-4 EEL =    -73679.5429  VDWAALS    =     16098.5699
 EELEC  =   -284935.9061  EHBOND  =         0.0000  RESTRAINT  =       259.1336
 EAMBER (non-restraint)  =   -297110.5548
 EKCMT  =     22230.0683  VIRIAL  =     25126.4293  VOLUME     =   1085624.9244
                                                    SURFTEN    =        67.7177
                                                    Density    =         1.0124
 ------------------------------------------------------------------------------


 NSTEP =    44000   TIME(PS) =    1463.000  TEMP(K) =   311.53  PRESS =     7.1
 Etot   =   -222865.7011  EKtot   =     73601.2109  EPtot      =   -296466.9120
 BOND   =      5488.5634  ANGLE   =     20789.4589  DIHED      =     14284.0722
 1-4 NB =      4934.7262  1-4 EEL =    -73735.4752  VDWAALS    =     16437.2665
 EELEC  =   -284939.1896  EHBOND  =         0.0000  RESTRAINT  =       273.6656
 EAMBER (non-restraint)  =   -296740.5776
 EKCMT  =     22450.0050  VIRIAL  =     22282.5310  VOLUME     =   1086481.8891
                                                    SURFTEN    =      -135.8732
                                                    Density    =         1.0116
 ------------------------------------------------------------------------------


 NSTEP =    45000   TIME(PS) =    1465.000  TEMP(K) =   311.39  PRESS =    34.2
 Etot   =   -222318.9981  EKtot   =     73569.9609  EPtot      =   -295888.9590
 BOND   =      5557.1100  ANGLE   =     20839.6794  DIHED      =     14360.3991
 1-4 NB =      4947.0255  1-4 EEL =    -73661.2800  VDWAALS    =     16308.8772
 EELEC  =   -284509.5665  EHBOND  =         0.0000  RESTRAINT  =       268.7962
 EAMBER (non-restraint)  =   -296157.7552
 EKCMT  =     22545.2647  VIRIAL  =     21741.9365  VOLUME     =   1088801.6371
                                                    SURFTEN    =        -9.1220
                                                    Density    =         1.0095
 ------------------------------------------------------------------------------


 NSTEP =    46000   TIME(PS) =    1467.000  TEMP(K) =   310.41  PRESS =   -62.0
 Etot   =   -222795.7878  EKtot   =     73336.7969  EPtot      =   -296132.5847
 BOND   =      5506.0184  ANGLE   =     20626.5928  DIHED      =     14325.6790
 1-4 NB =      4952.8917  1-4 EEL =    -73547.9196  VDWAALS    =     16303.1320
 EELEC  =   -284573.4488  EHBOND  =         0.0000  RESTRAINT  =       274.4698
 EAMBER (non-restraint)  =   -296407.0545
 EKCMT  =     22499.5018  VIRIAL  =     23956.2636  VOLUME     =   1087733.1447
                                                    SURFTEN    =       -77.1826
                                                    Density    =         1.0105
 ------------------------------------------------------------------------------


 NSTEP =    47000   TIME(PS) =    1469.000  TEMP(K) =   309.82  PRESS =    88.8
 Etot   =   -223370.0911  EKtot   =     73199.0703  EPtot      =   -296569.1614
 BOND   =      5435.4982  ANGLE   =     20700.6299  DIHED      =     14249.5367
 1-4 NB =      4934.1373  1-4 EEL =    -73528.4963  VDWAALS    =     16725.8558
 EELEC  =   -285359.7780  EHBOND  =         0.0000  RESTRAINT  =       273.4551
 EAMBER (non-restraint)  =   -296842.6165
 EKCMT  =     22273.9563  VIRIAL  =     20187.7927  VOLUME     =   1087510.0910
                                                    SURFTEN    =        -0.0941
                                                    Density    =         1.0107
 ------------------------------------------------------------------------------


 NSTEP =    48000   TIME(PS) =    1471.000  TEMP(K) =   309.81  PRESS =   -17.0
 Etot   =   -223179.4140  EKtot   =     73195.3906  EPtot      =   -296374.8046
 BOND   =      5440.8261  ANGLE   =     20792.8526  DIHED      =     14242.4149
 1-4 NB =      4921.7480  1-4 EEL =    -73576.9129  VDWAALS    =     16482.6074
 EELEC  =   -284944.0642  EHBOND  =         0.0000  RESTRAINT  =       265.7237
 EAMBER (non-restraint)  =   -296640.5283
 EKCMT  =     22323.8079  VIRIAL  =     22722.0460  VOLUME     =   1087795.3421
                                                    SURFTEN    =       135.6169
                                                    Density    =         1.0104
 ------------------------------------------------------------------------------


 NSTEP =    49000   TIME(PS) =    1473.000  TEMP(K) =   309.31  PRESS =  -143.1
 Etot   =   -223164.1896  EKtot   =     73077.9219  EPtot      =   -296242.1114
 BOND   =      5651.7298  ANGLE   =     20697.2490  DIHED      =     14303.7074
 1-4 NB =      4944.1948  1-4 EEL =    -73693.1107  VDWAALS    =     15824.8701
 EELEC  =   -284227.8469  EHBOND  =         0.0000  RESTRAINT  =       257.0952
 EAMBER (non-restraint)  =   -296499.2066
 EKCMT  =     22244.9323  VIRIAL  =     25600.7788  VOLUME     =   1086097.0637
                                                    SURFTEN    =      -137.3388
                                                    Density    =         1.0120
 ------------------------------------------------------------------------------


 NSTEP =    50000   TIME(PS) =    1475.000  TEMP(K) =   309.38  PRESS =   115.1
 Etot   =   -223325.8589  EKtot   =     73095.3281  EPtot      =   -296421.1871
 BOND   =      5513.4493  ANGLE   =     20723.8462  DIHED      =     14398.2385
 1-4 NB =      4931.5389  1-4 EEL =    -73551.6304  VDWAALS    =     16688.2733
 EELEC  =   -285368.4504  EHBOND  =         0.0000  RESTRAINT  =       243.5475
 EAMBER (non-restraint)  =   -296664.7345
 EKCMT  =     22409.8152  VIRIAL  =     19709.4477  VOLUME     =   1086613.4016
                                                    SURFTEN    =       -54.9200
                                                    Density    =         1.0115
 ------------------------------------------------------------------------------


 NSTEP =    51000   TIME(PS) =    1477.000  TEMP(K) =   311.85  PRESS =   -49.7
 Etot   =   -222384.1421  EKtot   =     73678.5312  EPtot      =   -296062.6733
 BOND   =      5539.7439  ANGLE   =     20749.1198  DIHED      =     14271.4667
 1-4 NB =      4899.3438  1-4 EEL =    -73675.3842  VDWAALS    =     16047.7179
 EELEC  =   -284147.5100  EHBOND  =         0.0000  RESTRAINT  =       252.8288
 EAMBER (non-restraint)  =   -296315.5021
 EKCMT  =     22550.6994  VIRIAL  =     23716.2187  VOLUME     =   1086995.6690
                                                    SURFTEN    =       -42.3840
                                                    Density    =         1.0111
 ------------------------------------------------------------------------------


 NSTEP =    52000   TIME(PS) =    1479.000  TEMP(K) =   309.06  PRESS =   -81.0
 Etot   =   -223447.2796  EKtot   =     73018.5312  EPtot      =   -296465.8109
 BOND   =      5411.8618  ANGLE   =     20877.9261  DIHED      =     14282.7247
 1-4 NB =      4953.9379  1-4 EEL =    -73535.3689  VDWAALS    =     16109.6030
 EELEC  =   -284815.3408  EHBOND  =         0.0000  RESTRAINT  =       248.8453
 EAMBER (non-restraint)  =   -296714.6562
 EKCMT  =     22280.6434  VIRIAL  =     24182.3778  VOLUME     =   1087203.7294
                                                    SURFTEN    =       -57.5016
                                                    Density    =         1.0110
 ------------------------------------------------------------------------------


 NSTEP =    53000   TIME(PS) =    1481.000  TEMP(K) =   310.60  PRESS =   -38.4
 Etot   =   -223042.9019  EKtot   =     73383.5156  EPtot      =   -296426.4175
 BOND   =      5577.2429  ANGLE   =     20758.5000  DIHED      =     14285.1251
 1-4 NB =      4944.6392  1-4 EEL =    -73587.3053  VDWAALS    =     16300.9380
 EELEC  =   -284953.5163  EHBOND  =         0.0000  RESTRAINT  =       247.9589
 EAMBER (non-restraint)  =   -296674.3764
 EKCMT  =     22413.8394  VIRIAL  =     23314.8615  VOLUME     =   1088149.6715
                                                    SURFTEN    =      -119.5920
                                                    Density    =         1.0101
 ------------------------------------------------------------------------------


 NSTEP =    54000   TIME(PS) =    1483.000  TEMP(K) =   309.68  PRESS =     7.2
 Etot   =   -223289.3435  EKtot   =     73165.9141  EPtot      =   -296455.2575
 BOND   =      5437.3414  ANGLE   =     20853.3239  DIHED      =     14353.4704
 1-4 NB =      4956.9325  1-4 EEL =    -73607.5631  VDWAALS    =     16067.4602
 EELEC  =   -284759.1731  EHBOND  =         0.0000  RESTRAINT  =       242.9503
 EAMBER (non-restraint)  =   -296698.2078
 EKCMT  =     22347.0477  VIRIAL  =     22177.9189  VOLUME     =   1088108.4329
                                                    SURFTEN    =        20.5952
                                                    Density    =         1.0101
 ------------------------------------------------------------------------------


 NSTEP =    55000   TIME(PS) =    1485.000  TEMP(K) =   310.80  PRESS =  -190.7
 Etot   =   -223018.0371  EKtot   =     73429.2109  EPtot      =   -296447.2481
 BOND   =      5612.9312  ANGLE   =     20775.4583  DIHED      =     14288.2115
 1-4 NB =      4988.0493  1-4 EEL =    -73592.8034  VDWAALS    =     16077.6911
 EELEC  =   -284851.9831  EHBOND  =         0.0000  RESTRAINT  =       255.1971
 EAMBER (non-restraint)  =   -296702.4451
 EKCMT  =     22430.0397  VIRIAL  =     26905.9392  VOLUME     =   1087134.2017
                                                    SURFTEN    =       -82.1942
                                                    Density    =         1.0110
 ------------------------------------------------------------------------------


 NSTEP =    56000   TIME(PS) =    1487.000  TEMP(K) =   310.33  PRESS =   -61.3
 Etot   =   -223499.5146  EKtot   =     73319.0000  EPtot      =   -296818.5146
 BOND   =      5438.3408  ANGLE   =     20634.5968  DIHED      =     14248.1164
 1-4 NB =      4974.5405  1-4 EEL =    -73638.9320  VDWAALS    =     16196.8008
 EELEC  =   -284937.9239  EHBOND  =         0.0000  RESTRAINT  =       265.9460
 EAMBER (non-restraint)  =   -297084.4606
 EKCMT  =     22541.9911  VIRIAL  =     23980.4728  VOLUME     =   1085964.3794
                                                    SURFTEN    =       -79.1225
                                                    Density    =         1.0121
 ------------------------------------------------------------------------------


 NSTEP =    57000   TIME(PS) =    1489.000  TEMP(K) =   310.10  PRESS =    26.4
 Etot   =   -223120.2899  EKtot   =     73263.8125  EPtot      =   -296384.1024
 BOND   =      5612.7542  ANGLE   =     20660.4912  DIHED      =     14198.4233
 1-4 NB =      4974.4301  1-4 EEL =    -73557.1074  VDWAALS    =     16246.2766
 EELEC  =   -284781.6019  EHBOND  =         0.0000  RESTRAINT  =       262.2315
 EAMBER (non-restraint)  =   -296646.3339
 EKCMT  =     22296.6540  VIRIAL  =     21676.8408  VOLUME     =   1085825.7807
                                                    SURFTEN    =        64.5778
                                                    Density    =         1.0122
 ------------------------------------------------------------------------------


 NSTEP =    58000   TIME(PS) =    1491.000  TEMP(K) =   310.85  PRESS =   -19.6
 Etot   =   -222721.2659  EKtot   =     73441.9141  EPtot      =   -296163.1799
 BOND   =      5595.7461  ANGLE   =     20868.5845  DIHED      =     14262.6961
 1-4 NB =      4993.2012  1-4 EEL =    -73636.4953  VDWAALS    =     16033.1498
 EELEC  =   -284537.2025  EHBOND  =         0.0000  RESTRAINT  =       257.1401
 EAMBER (non-restraint)  =   -296420.3201
 EKCMT  =     22271.1758  VIRIAL  =     22731.6792  VOLUME     =   1085487.2873
                                                    SURFTEN    =        14.1718
                                                    Density    =         1.0125
 ------------------------------------------------------------------------------


 NSTEP =    59000   TIME(PS) =    1493.000  TEMP(K) =   310.24  PRESS =    58.9
 Etot   =   -222967.8615  EKtot   =     73296.6406  EPtot      =   -296264.5021
 BOND   =      5561.8884  ANGLE   =     20804.0745  DIHED      =     14225.7725
 1-4 NB =      4912.9344  1-4 EEL =    -73578.6174  VDWAALS    =     16528.6649
 EELEC  =   -284979.8835  EHBOND  =         0.0000  RESTRAINT  =       260.6642
 EAMBER (non-restraint)  =   -296525.1662
 EKCMT  =     22278.3063  VIRIAL  =     20894.9612  VOLUME     =   1086935.6979
                                                    SURFTEN    =        19.1192
                                                    Density    =         1.0112
 ------------------------------------------------------------------------------


 NSTEP =    60000   TIME(PS) =    1495.000  TEMP(K) =   311.30  PRESS =   -52.9
 Etot   =   -223000.0698  EKtot   =     73548.2188  EPtot      =   -296548.2885
 BOND   =      5511.7517  ANGLE   =     20663.6039  DIHED      =     14300.1062
 1-4 NB =      4958.1295  1-4 EEL =    -73744.1645  VDWAALS    =     16245.2284
 EELEC  =   -284743.2603  EHBOND  =         0.0000  RESTRAINT  =       260.3165
 EAMBER (non-restraint)  =   -296808.6051
 EKCMT  =     22448.8196  VIRIAL  =     23691.2584  VOLUME     =   1086909.5836
                                                    SURFTEN    =       -52.1586
                                                    Density    =         1.0112
 ------------------------------------------------------------------------------


 NSTEP =    61000   TIME(PS) =    1497.000  TEMP(K) =   309.87  PRESS =    12.2
 Etot   =   -222806.3155  EKtot   =     73208.8906  EPtot      =   -296015.2062
 BOND   =      5440.6572  ANGLE   =     20814.1718  DIHED      =     14309.0711
 1-4 NB =      4957.2564  1-4 EEL =    -73705.0464  VDWAALS    =     16288.8081
 EELEC  =   -284379.2569  EHBOND  =         0.0000  RESTRAINT  =       259.1324
 EAMBER (non-restraint)  =   -296274.3386
 EKCMT  =     22477.0096  VIRIAL  =     22189.3063  VOLUME     =   1088148.0609
                                                    SURFTEN    =        23.7463
                                                    Density    =         1.0101
 ------------------------------------------------------------------------------


 NSTEP =    62000   TIME(PS) =    1499.000  TEMP(K) =   310.10  PRESS =    94.4
 Etot   =   -222796.7229  EKtot   =     73263.8594  EPtot      =   -296060.5823
 BOND   =      5592.3808  ANGLE   =     20699.7976  DIHED      =     14271.1182
 1-4 NB =      4977.8508  1-4 EEL =    -73581.4487  VDWAALS    =     16434.8927
 EELEC  =   -284696.4583  EHBOND  =         0.0000  RESTRAINT  =       241.2846
 EAMBER (non-restraint)  =   -296301.8669
 EKCMT  =     22502.5450  VIRIAL  =     20288.0568  VOLUME     =   1086550.6729
                                                    SURFTEN    =      -203.3160
                                                    Density    =         1.0116
 ------------------------------------------------------------------------------


 NSTEP =    63000   TIME(PS) =    1501.000  TEMP(K) =   309.37  PRESS =    44.5
 Etot   =   -223230.3712  EKtot   =     73092.3906  EPtot      =   -296322.7619
 BOND   =      5545.9168  ANGLE   =     20659.8251  DIHED      =     14316.9882
 1-4 NB =      4926.0638  1-4 EEL =    -73624.6398  VDWAALS    =     16314.2682
 EELEC  =   -284715.9231  EHBOND  =         0.0000  RESTRAINT  =       254.7388
 EAMBER (non-restraint)  =   -296577.5007
 EKCMT  =     22392.8260  VIRIAL  =     21346.7391  VOLUME     =   1087653.9859
                                                    SURFTEN    =       -23.1504
                                                    Density    =         1.0105
 ------------------------------------------------------------------------------


 NSTEP =    64000   TIME(PS) =    1503.000  TEMP(K) =   309.59  PRESS =   -66.1
 Etot   =   -222811.4032  EKtot   =     73143.0625  EPtot      =   -295954.4657
 BOND   =      5606.6723  ANGLE   =     20644.2026  DIHED      =     14305.7600
 1-4 NB =      4957.8817  1-4 EEL =    -73486.2277  VDWAALS    =     16038.8756
 EELEC  =   -284289.5379  EHBOND  =         0.0000  RESTRAINT  =       267.9077
 EAMBER (non-restraint)  =   -296222.3734
 EKCMT  =     22484.9166  VIRIAL  =     24033.8511  VOLUME     =   1085937.5609
                                                    SURFTEN    =        25.5716
                                                    Density    =         1.0121
 ------------------------------------------------------------------------------


 NSTEP =    65000   TIME(PS) =    1505.000  TEMP(K) =   310.12  PRESS =    87.6
 Etot   =   -223083.9066  EKtot   =     73269.0469  EPtot      =   -296352.9535
 BOND   =      5522.9441  ANGLE   =     20704.8568  DIHED      =     14290.5881
 1-4 NB =      4952.9032  1-4 EEL =    -73533.2021  VDWAALS    =     16650.5371
 EELEC  =   -285203.3529  EHBOND  =         0.0000  RESTRAINT  =       261.7722
 EAMBER (non-restraint)  =   -296614.7257
 EKCMT  =     22435.9065  VIRIAL  =     20382.2995  VOLUME     =   1085630.0657
                                                    SURFTEN    =        67.7534
                                                    Density    =         1.0124
 ------------------------------------------------------------------------------


 NSTEP =    66000   TIME(PS) =    1507.000  TEMP(K) =   310.10  PRESS =    80.7
 Etot   =   -223144.0537  EKtot   =     73264.2422  EPtot      =   -296408.2959
 BOND   =      5498.4310  ANGLE   =     20615.5003  DIHED      =     14368.2684
 1-4 NB =      5015.4908  1-4 EEL =    -73500.7187  VDWAALS    =     16659.8854
 EELEC  =   -285336.0932  EHBOND  =         0.0000  RESTRAINT  =       270.9402
 EAMBER (non-restraint)  =   -296679.2361
 EKCMT  =     22477.2227  VIRIAL  =     20584.5707  VOLUME     =   1086830.7865
                                                    SURFTEN    =        31.1250
                                                    Density    =         1.0113
 ------------------------------------------------------------------------------


 NSTEP =    67000   TIME(PS) =    1509.000  TEMP(K) =   312.00  PRESS =  -124.5
 Etot   =   -222839.0500  EKtot   =     73712.6797  EPtot      =   -296551.7297
 BOND   =      5417.6958  ANGLE   =     20811.5103  DIHED      =     14209.0179
 1-4 NB =      4982.7480  1-4 EEL =    -73540.9141  VDWAALS    =     15810.5087
 EELEC  =   -284505.6162  EHBOND  =         0.0000  RESTRAINT  =       263.3199
 EAMBER (non-restraint)  =   -296815.0495
 EKCMT  =     22297.4575  VIRIAL  =     25222.4978  VOLUME     =   1087750.9663
                                                    SURFTEN    =       -35.8499
                                                    Density    =         1.0104
 ------------------------------------------------------------------------------


 NSTEP =    68000   TIME(PS) =    1511.000  TEMP(K) =   308.99  PRESS =    80.0
 Etot   =   -223246.3985  EKtot   =     73002.6172  EPtot      =   -296249.0157
 BOND   =      5537.2944  ANGLE   =     20805.8553  DIHED      =     14325.5696
 1-4 NB =      4934.4005  1-4 EEL =    -73754.2347  VDWAALS    =     16741.0623
 EELEC  =   -285100.1785  EHBOND  =         0.0000  RESTRAINT  =       261.2155
 EAMBER (non-restraint)  =   -296510.2311
 EKCMT  =     22302.4486  VIRIAL  =     20422.8595  VOLUME     =   1087780.0941
                                                    SURFTEN    =         2.6633
                                                    Density    =         1.0104
 ------------------------------------------------------------------------------


 NSTEP =    69000   TIME(PS) =    1513.000  TEMP(K) =   310.55  PRESS =   -19.6
 Etot   =   -222683.7368  EKtot   =     73370.4688  EPtot      =   -296054.2056
 BOND   =      5565.3001  ANGLE   =     20863.7800  DIHED      =     14278.5330
 1-4 NB =      4944.7161  1-4 EEL =    -73489.4367  VDWAALS    =     16341.9305
 EELEC  =   -284826.3716  EHBOND  =         0.0000  RESTRAINT  =       267.3430
 EAMBER (non-restraint)  =   -296321.5486
 EKCMT  =     22339.2455  VIRIAL  =     22799.9351  VOLUME     =   1086753.6118
                                                    SURFTEN    =       -46.5021
                                                    Density    =         1.0114
 ------------------------------------------------------------------------------


 NSTEP =    70000   TIME(PS) =    1515.000  TEMP(K) =   309.66  PRESS =     1.8
 Etot   =   -223040.4259  EKtot   =     73161.3203  EPtot      =   -296201.7463
 BOND   =      5579.3524  ANGLE   =     20892.1619  DIHED      =     14318.0603
 1-4 NB =      4967.1111  1-4 EEL =    -73515.3512  VDWAALS    =     16129.5108
 EELEC  =   -284830.1041  EHBOND  =         0.0000  RESTRAINT  =       257.5126
 EAMBER (non-restraint)  =   -296459.2589
 EKCMT  =     22466.4262  VIRIAL  =     22423.3398  VOLUME     =   1085802.2316
                                                    SURFTEN    =        12.6997
                                                    Density    =         1.0123
 ------------------------------------------------------------------------------


 NSTEP =    71000   TIME(PS) =    1517.000  TEMP(K) =   310.28  PRESS =     2.4
 Etot   =   -222803.3491  EKtot   =     73306.8750  EPtot      =   -296110.2241
 BOND   =      5592.6886  ANGLE   =     20709.5691  DIHED      =     14285.5380
 1-4 NB =      4966.5065  1-4 EEL =    -73528.7136  VDWAALS    =     16042.4710
 EELEC  =   -284431.8810  EHBOND  =         0.0000  RESTRAINT  =       253.5972
 EAMBER (non-restraint)  =   -296363.8213
 EKCMT  =     22344.0174  VIRIAL  =     22287.2423  VOLUME     =   1084985.3976
                                                    SURFTEN    =        83.1545
                                                    Density    =         1.0130
 ------------------------------------------------------------------------------


 NSTEP =    72000   TIME(PS) =    1519.000  TEMP(K) =   312.95  PRESS =    65.7
 Etot   =   -222151.7855  EKtot   =     73938.3750  EPtot      =   -296090.1605
 BOND   =      5481.0838  ANGLE   =     20846.6952  DIHED      =     14366.9293
 1-4 NB =      4950.6277  1-4 EEL =    -73470.5194  VDWAALS    =     16034.3411
 EELEC  =   -284571.1126  EHBOND  =         0.0000  RESTRAINT  =       271.7943
 EAMBER (non-restraint)  =   -296361.9548
 EKCMT  =     22598.2204  VIRIAL  =     21057.4818  VOLUME     =   1085385.9296
                                                    SURFTEN    =        86.5376
                                                    Density    =         1.0126
 ------------------------------------------------------------------------------


 NSTEP =    73000   TIME(PS) =    1521.000  TEMP(K) =   310.20  PRESS =    42.8
 Etot   =   -223063.1361  EKtot   =     73287.4453  EPtot      =   -296350.5814
 BOND   =      5544.3579  ANGLE   =     20710.9002  DIHED      =     14380.9342
 1-4 NB =      4946.4818  1-4 EEL =    -73606.1614  VDWAALS    =     16495.4614
 EELEC  =   -285093.6636  EHBOND  =         0.0000  RESTRAINT  =       271.1082
 EAMBER (non-restraint)  =   -296621.6896
 EKCMT  =     22157.8438  VIRIAL  =     21154.7818  VOLUME     =   1085252.3096
                                                    SURFTEN    =       -15.5399
                                                    Density    =         1.0128
 ------------------------------------------------------------------------------


 NSTEP =    74000   TIME(PS) =    1523.000  TEMP(K) =   310.62  PRESS =    21.8
 Etot   =   -223329.1834  EKtot   =     73386.2578  EPtot      =   -296715.4412
 BOND   =      5558.4307  ANGLE   =     20507.3937  DIHED      =     14343.5405
 1-4 NB =      4965.6375  1-4 EEL =    -73655.4348  VDWAALS    =     16645.5696
 EELEC  =   -285342.8432  EHBOND  =         0.0000  RESTRAINT  =       262.2649
 EAMBER (non-restraint)  =   -296977.7061
 EKCMT  =     22289.4794  VIRIAL  =     21779.5305  VOLUME     =   1085874.9126
                                                    SURFTEN    =       -57.6766
                                                    Density    =         1.0122
 ------------------------------------------------------------------------------


 NSTEP =    75000   TIME(PS) =    1525.000  TEMP(K) =   306.82  PRESS =    78.0
 Etot   =   -224150.9175  EKtot   =     72489.7500  EPtot      =   -296640.6675
 BOND   =      5415.3353  ANGLE   =     20835.0327  DIHED      =     14327.2434
 1-4 NB =      4976.1786  1-4 EEL =    -73503.3603  VDWAALS    =     16520.8591
 EELEC  =   -285477.8966  EHBOND  =         0.0000  RESTRAINT  =       265.9403
 EAMBER (non-restraint)  =   -296906.6078
 EKCMT  =     21942.8178  VIRIAL  =     20115.1871  VOLUME     =   1085058.0437
                                                    SURFTEN    =        29.4339
                                                    Density    =         1.0130
 ------------------------------------------------------------------------------


 NSTEP =    76000   TIME(PS) =    1527.000  TEMP(K) =   308.77  PRESS =   -16.3
 Etot   =   -223797.3486  EKtot   =     72950.1797  EPtot      =   -296747.5283
 BOND   =      5571.9053  ANGLE   =     20639.7417  DIHED      =     14212.3325
 1-4 NB =      4888.3581  1-4 EEL =    -73520.2324  VDWAALS    =     16308.9118
 EELEC  =   -285114.1260  EHBOND  =         0.0000  RESTRAINT  =       265.5807
 EAMBER (non-restraint)  =   -297013.1090
 EKCMT  =     22148.6045  VIRIAL  =     22529.8731  VOLUME     =   1084012.0379
                                                    SURFTEN    =       -49.9155
                                                    Density    =         1.0139
 ------------------------------------------------------------------------------


 NSTEP =    77000   TIME(PS) =    1529.000  TEMP(K) =   310.59  PRESS =    -7.7
 Etot   =   -223824.0790  EKtot   =     73380.8281  EPtot      =   -297204.9071
 BOND   =      5473.7846  ANGLE   =     20711.7139  DIHED      =     14357.7095
 1-4 NB =      4954.6603  1-4 EEL =    -73605.7221  VDWAALS    =     16502.0099
 EELEC  =   -285866.4610  EHBOND  =         0.0000  RESTRAINT  =       267.3979
 EAMBER (non-restraint)  =   -297472.3049
 EKCMT  =     22204.4950  VIRIAL  =     22383.6575  VOLUME     =   1084397.3958
                                                    SURFTEN    =        59.2875
                                                    Density    =         1.0136
 ------------------------------------------------------------------------------


 NSTEP =    78000   TIME(PS) =    1531.000  TEMP(K) =   309.34  PRESS =   -72.8
 Etot   =   -223560.7957  EKtot   =     73084.9531  EPtot      =   -296645.7488
 BOND   =      5639.1932  ANGLE   =     20516.8774  DIHED      =     14219.7872
 1-4 NB =      4949.8980  1-4 EEL =    -73646.7612  VDWAALS    =     16253.7572
 EELEC  =   -284834.8969  EHBOND  =         0.0000  RESTRAINT  =       256.3963
 EAMBER (non-restraint)  =   -296902.1452
 EKCMT  =     22136.1348  VIRIAL  =     23842.7263  VOLUME     =   1085938.9117
                                                    SURFTEN    =         1.2751
                                                    Density    =         1.0121
 ------------------------------------------------------------------------------


 NSTEP =    79000   TIME(PS) =    1533.000  TEMP(K) =   310.05  PRESS =    85.8
 Etot   =   -223229.9117  EKtot   =     73251.8594  EPtot      =   -296481.7710
 BOND   =      5469.4192  ANGLE   =     20791.7278  DIHED      =     14364.8828
 1-4 NB =      4952.1072  1-4 EEL =    -73605.7731  VDWAALS    =     16463.0213
 EELEC  =   -285177.4901  EHBOND  =         0.0000  RESTRAINT  =       260.3339
 EAMBER (non-restraint)  =   -296742.1049
 EKCMT  =     22336.7473  VIRIAL  =     20324.7455  VOLUME     =   1085643.5474
                                                    SURFTEN    =         2.3930
                                                    Density    =         1.0124
 ------------------------------------------------------------------------------


 NSTEP =    80000   TIME(PS) =    1535.000  TEMP(K) =   309.38  PRESS =    68.4
 Etot   =   -222952.1234  EKtot   =     73094.0078  EPtot      =   -296046.1312
 BOND   =      5413.1564  ANGLE   =     20871.7124  DIHED      =     14303.5449
 1-4 NB =      4972.6715  1-4 EEL =    -73471.9008  VDWAALS    =     16064.0771
 EELEC  =   -284450.7116  EHBOND  =         0.0000  RESTRAINT  =       251.3190
 EAMBER (non-restraint)  =   -296297.4503
 EKCMT  =     22361.1786  VIRIAL  =     20756.5672  VOLUME     =   1085879.9197
                                                    SURFTEN    =        68.5384
                                                    Density    =         1.0122
 ------------------------------------------------------------------------------


 NSTEP =    81000   TIME(PS) =    1537.000  TEMP(K) =   311.01  PRESS =     6.6
 Etot   =   -222417.0913  EKtot   =     73478.1562  EPtot      =   -295895.2475
 BOND   =      5547.1030  ANGLE   =     20740.4501  DIHED      =     14379.3108
 1-4 NB =      4931.3442  1-4 EEL =    -73591.6713  VDWAALS    =     16074.7143
 EELEC  =   -284221.4932  EHBOND  =         0.0000  RESTRAINT  =       244.9945
 EAMBER (non-restraint)  =   -296140.2421
 EKCMT  =     22429.6082  VIRIAL  =     22274.2330  VOLUME     =   1086998.1264
                                                    SURFTEN    =       150.9645
                                                    Density    =         1.0111
 ------------------------------------------------------------------------------


 NSTEP =    82000   TIME(PS) =    1539.000  TEMP(K) =   308.75  PRESS =   -17.3
 Etot   =   -223505.0256  EKtot   =     72945.1172  EPtot      =   -296450.1428
 BOND   =      5528.2222  ANGLE   =     20760.2770  DIHED      =     14359.1413
 1-4 NB =      4956.4067  1-4 EEL =    -73488.5223  VDWAALS    =     16701.9841
 EELEC  =   -285538.8281  EHBOND  =         0.0000  RESTRAINT  =       271.1763
 EAMBER (non-restraint)  =   -296721.3190
 EKCMT  =     22332.1907  VIRIAL  =     22736.8991  VOLUME     =   1086389.8842
                                                    SURFTEN    =      -109.9348
                                                    Density    =         1.0117
 ------------------------------------------------------------------------------


 NSTEP =    83000   TIME(PS) =    1541.000  TEMP(K) =   311.26  PRESS =  -138.4
 Etot   =   -222879.3960  EKtot   =     73539.0156  EPtot      =   -296418.4116
 BOND   =      5519.9272  ANGLE   =     20631.8561  DIHED      =     14292.0235
 1-4 NB =      4935.8110  1-4 EEL =    -73577.2222  VDWAALS    =     15945.5558
 EELEC  =   -284421.2039  EHBOND  =         0.0000  RESTRAINT  =       254.8408
 EAMBER (non-restraint)  =   -296673.2524
 EKCMT  =     22465.9273  VIRIAL  =     25712.3205  VOLUME     =   1086648.4357
                                                    SURFTEN    =        67.6080
                                                    Density    =         1.0115
 ------------------------------------------------------------------------------


 NSTEP =    84000   TIME(PS) =    1543.000  TEMP(K) =   310.49  PRESS =    25.1
 Etot   =   -223237.5147  EKtot   =     73355.3828  EPtot      =   -296592.8975
 BOND   =      5511.0535  ANGLE   =     20825.4625  DIHED      =     14335.8084
 1-4 NB =      4877.7052  1-4 EEL =    -73460.1299  VDWAALS    =     16647.2129
 EELEC  =   -285589.4326  EHBOND  =         0.0000  RESTRAINT  =       259.4225
 EAMBER (non-restraint)  =   -296852.3200
 EKCMT  =     22365.3015  VIRIAL  =     21776.2873  VOLUME     =   1086887.9945
                                                    SURFTEN    =        35.7632
                                                    Density    =         1.0112
 ------------------------------------------------------------------------------


 NSTEP =    85000   TIME(PS) =    1545.000  TEMP(K) =   310.03  PRESS =    53.8
 Etot   =   -222921.0178  EKtot   =     73246.9453  EPtot      =   -296167.9631
 BOND   =      5547.2496  ANGLE   =     21036.6119  DIHED      =     14353.7213
 1-4 NB =      4944.8235  1-4 EEL =    -73477.5511  VDWAALS    =     16207.6071
 EELEC  =   -285039.0430  EHBOND  =         0.0000  RESTRAINT  =       258.6177
 EAMBER (non-restraint)  =   -296426.5807
 EKCMT  =     22369.5556  VIRIAL  =     21108.3323  VOLUME     =   1086015.3771
                                                    SURFTEN    =        87.5938
                                                    Density    =         1.0121
 ------------------------------------------------------------------------------


 NSTEP =    86000   TIME(PS) =    1547.000  TEMP(K) =   308.06  PRESS =     0.5
 Etot   =   -223636.3418  EKtot   =     72781.6484  EPtot      =   -296417.9903
 BOND   =      5554.1549  ANGLE   =     20791.5522  DIHED      =     14263.8899
 1-4 NB =      4937.2109  1-4 EEL =    -73493.0285  VDWAALS    =     16291.7587
 EELEC  =   -285011.1896  EHBOND  =         0.0000  RESTRAINT  =       247.6612
 EAMBER (non-restraint)  =   -296665.6515
 EKCMT  =     22264.8364  VIRIAL  =     22252.6496  VOLUME     =   1087198.1294
                                                    SURFTEN    =       -44.2412
                                                    Density    =         1.0110
 ------------------------------------------------------------------------------


 NSTEP =    87000   TIME(PS) =    1549.000  TEMP(K) =   310.17  PRESS =   -62.8
 Etot   =   -223361.4099  EKtot   =     73281.7891  EPtot      =   -296643.1989
 BOND   =      5546.2142  ANGLE   =     20641.5114  DIHED      =     14249.4452
 1-4 NB =      4889.3469  1-4 EEL =    -73642.3710  VDWAALS    =     16299.1509
 EELEC  =   -284879.0213  EHBOND  =         0.0000  RESTRAINT  =       252.5247
 EAMBER (non-restraint)  =   -296895.7236
 EKCMT  =     22440.2825  VIRIAL  =     23913.2144  VOLUME     =   1086655.7870
                                                    SURFTEN    =        68.9784
                                                    Density    =         1.0115
 ------------------------------------------------------------------------------


 NSTEP =    88000   TIME(PS) =    1551.000  TEMP(K) =   309.45  PRESS =   -25.0
 Etot   =   -223337.6723  EKtot   =     73111.1953  EPtot      =   -296448.8676
 BOND   =      5480.5637  ANGLE   =     20626.6460  DIHED      =     14322.5372
 1-4 NB =      4984.5716  1-4 EEL =    -73603.8388  VDWAALS    =     16270.1098
 EELEC  =   -284792.9219  EHBOND  =         0.0000  RESTRAINT  =       263.4649
 EAMBER (non-restraint)  =   -296712.3325
 EKCMT  =     22354.4239  VIRIAL  =     22939.3677  VOLUME     =   1085729.4189
                                                    SURFTEN    =       134.9658
                                                    Density    =         1.0123
 ------------------------------------------------------------------------------


 NSTEP =    89000   TIME(PS) =    1553.000  TEMP(K) =   310.19  PRESS =    72.0
 Etot   =   -222950.8823  EKtot   =     73286.6016  EPtot      =   -296237.4839
 BOND   =      5499.2392  ANGLE   =     20638.5473  DIHED      =     14360.3798
 1-4 NB =      4947.0372  1-4 EEL =    -73562.2754  VDWAALS    =     16157.6887
 EELEC  =   -284549.1159  EHBOND  =         0.0000  RESTRAINT  =       271.0153
 EAMBER (non-restraint)  =   -296508.4992
 EKCMT  =     22273.9824  VIRIAL  =     20587.4279  VOLUME     =   1085631.4580
                                                    SURFTEN    =       -69.3292
                                                    Density    =         1.0124
 ------------------------------------------------------------------------------


 NSTEP =    90000   TIME(PS) =    1555.000  TEMP(K) =   310.28  PRESS =    32.9
 Etot   =   -222841.7616  EKtot   =     73307.5781  EPtot      =   -296149.3397
 BOND   =      5469.5807  ANGLE   =     20719.9840  DIHED      =     14274.1162
 1-4 NB =      4950.1974  1-4 EEL =    -73525.8309  VDWAALS    =     16236.5733
 EELEC  =   -284538.0859  EHBOND  =         0.0000  RESTRAINT  =       264.1254
 EAMBER (non-restraint)  =   -296413.4651
 EKCMT  =     22245.9268  VIRIAL  =     21474.1511  VOLUME     =   1085510.0110
                                                    SURFTEN    =       -99.2830
                                                    Density    =         1.0125
 ------------------------------------------------------------------------------


 NSTEP =    91000   TIME(PS) =    1557.000  TEMP(K) =   311.14  PRESS =    48.0
 Etot   =   -222711.9616  EKtot   =     73510.5000  EPtot      =   -296222.4616
 BOND   =      5407.1301  ANGLE   =     20721.9494  DIHED      =     14255.1855
 1-4 NB =      4927.3135  1-4 EEL =    -73498.6072  VDWAALS    =     16402.2819
 EELEC  =   -284715.2737  EHBOND  =         0.0000  RESTRAINT  =       277.5590
 EAMBER (non-restraint)  =   -296500.0206
 EKCMT  =     22447.7994  VIRIAL  =     21321.9771  VOLUME     =   1087090.3078
                                                    SURFTEN    =       -11.6025
                                                    Density    =         1.0111
 ------------------------------------------------------------------------------


 NSTEP =    92000   TIME(PS) =    1559.000  TEMP(K) =   311.22  PRESS =    95.8
 Etot   =   -222746.7094  EKtot   =     73528.2031  EPtot      =   -296274.9125
 BOND   =      5461.5436  ANGLE   =     20759.3091  DIHED      =     14352.3266
 1-4 NB =      4944.3170  1-4 EEL =    -73589.6290  VDWAALS    =     16604.2815
 EELEC  =   -285081.2124  EHBOND  =         0.0000  RESTRAINT  =       274.1511
 EAMBER (non-restraint)  =   -296549.0636
 EKCMT  =     22456.1478  VIRIAL  =     20206.1758  VOLUME     =   1087514.1094
                                                    SURFTEN    =        69.5210
                                                    Density    =         1.0107
 ------------------------------------------------------------------------------


 NSTEP =    93000   TIME(PS) =    1561.000  TEMP(K) =   310.84  PRESS =   -30.6
 Etot   =   -222708.4995  EKtot   =     73439.4531  EPtot      =   -296147.9526
 BOND   =      5543.4909  ANGLE   =     20783.8010  DIHED      =     14307.6545
 1-4 NB =      4989.3308  1-4 EEL =    -73594.8996  VDWAALS    =     16150.9960
 EELEC  =   -284602.9126  EHBOND  =         0.0000  RESTRAINT  =       274.5865
 EAMBER (non-restraint)  =   -296422.5390
 EKCMT  =     22390.7175  VIRIAL  =     23108.8793  VOLUME     =   1086623.5788
                                                    SURFTEN    =        16.8804
                                                    Density    =         1.0115
 ------------------------------------------------------------------------------


 NSTEP =    94000   TIME(PS) =    1563.000  TEMP(K) =   309.93  PRESS =   102.7
 Etot   =   -223103.1345  EKtot   =     73224.0469  EPtot      =   -296327.1814
 BOND   =      5488.7258  ANGLE   =     20743.6813  DIHED      =     14270.7828
 1-4 NB =      4973.0846  1-4 EEL =    -73570.7721  VDWAALS    =     16520.4046
 EELEC  =   -285024.4715  EHBOND  =         0.0000  RESTRAINT  =       271.3830
 EAMBER (non-restraint)  =   -296598.5644
 EKCMT  =     22341.2963  VIRIAL  =     19931.5317  VOLUME     =   1086935.6218
                                                    SURFTEN    =        18.5604
                                                    Density    =         1.0112
 ------------------------------------------------------------------------------


 NSTEP =    95000   TIME(PS) =    1565.000  TEMP(K) =   310.55  PRESS =   -46.7
 Etot   =   -222772.8246  EKtot   =     73370.1406  EPtot      =   -296142.9652
 BOND   =      5495.3826  ANGLE   =     20867.6902  DIHED      =     14283.0374
 1-4 NB =      4956.0776  1-4 EEL =    -73536.4114  VDWAALS    =     16128.5040
 EELEC  =   -284604.1900  EHBOND  =         0.0000  RESTRAINT  =       266.9444
 EAMBER (non-restraint)  =   -296409.9096
 EKCMT  =     22267.0908  VIRIAL  =     23362.5396  VOLUME     =   1087563.8584
                                                    SURFTEN    =       -60.8529
                                                    Density    =         1.0106
 ------------------------------------------------------------------------------


 NSTEP =    96000   TIME(PS) =    1567.000  TEMP(K) =   310.09  PRESS =    21.8
 Etot   =   -222673.4112  EKtot   =     73262.3047  EPtot      =   -295935.7158
 BOND   =      5680.6808  ANGLE   =     20813.5277  DIHED      =     14190.4785
 1-4 NB =      4869.7814  1-4 EEL =    -73599.6145  VDWAALS    =     16443.1544
 EELEC  =   -284601.5418  EHBOND  =         0.0000  RESTRAINT  =       267.8177
 EAMBER (non-restraint)  =   -296203.5335
 EKCMT  =     22284.7957  VIRIAL  =     21774.2345  VOLUME     =   1086687.8759
                                                    SURFTEN    =       -44.6372
                                                    Density    =         1.0114
 ------------------------------------------------------------------------------


 NSTEP =    97000   TIME(PS) =    1569.000  TEMP(K) =   310.24  PRESS =   -22.7
 Etot   =   -223095.5425  EKtot   =     73298.1719  EPtot      =   -296393.7144
 BOND   =      5573.6747  ANGLE   =     20800.1234  DIHED      =     14319.5378
 1-4 NB =      4958.2015  1-4 EEL =    -73608.9473  VDWAALS    =     16189.9778
 EELEC  =   -284900.3714  EHBOND  =         0.0000  RESTRAINT  =       274.0891
 EAMBER (non-restraint)  =   -296667.8035
 EKCMT  =     22468.7629  VIRIAL  =     23001.4207  VOLUME     =   1086422.4673
                                                    SURFTEN    =       -11.2632
                                                    Density    =         1.0117
 ------------------------------------------------------------------------------


 NSTEP =    98000   TIME(PS) =    1571.000  TEMP(K) =   310.72  PRESS =   -82.7
 Etot   =   -222992.5039  EKtot   =     73410.3047  EPtot      =   -296402.8086
 BOND   =      5465.5263  ANGLE   =     20690.1270  DIHED      =     14278.9893
 1-4 NB =      4913.0653  1-4 EEL =    -73688.7019  VDWAALS    =     16169.7654
 EELEC  =   -284507.6260  EHBOND  =         0.0000  RESTRAINT  =       276.0460
 EAMBER (non-restraint)  =   -296678.8546
 EKCMT  =     22237.6000  VIRIAL  =     24179.7221  VOLUME     =   1087048.1825
                                                    SURFTEN    =        76.2082
                                                    Density    =         1.0111
 ------------------------------------------------------------------------------


 NSTEP =    99000   TIME(PS) =    1573.000  TEMP(K) =   309.85  PRESS =   -24.9
 Etot   =   -222872.7283  EKtot   =     73204.2031  EPtot      =   -296076.9314
 BOND   =      5486.4216  ANGLE   =     20844.9139  DIHED      =     14321.2097
 1-4 NB =      5017.1907  1-4 EEL =    -73453.0744  VDWAALS    =     16076.3442
 EELEC  =   -284638.8951  EHBOND  =         0.0000  RESTRAINT  =       268.9579
 EAMBER (non-restraint)  =   -296345.8893
 EKCMT  =     22245.7574  VIRIAL  =     22830.4593  VOLUME     =   1086788.1272
                                                    SURFTEN    =        29.9314
                                                    Density    =         1.0113
 ------------------------------------------------------------------------------


 NSTEP =   100000   TIME(PS) =    1575.000  TEMP(K) =   310.23  PRESS =    58.0
 Etot   =   -223250.2589  EKtot   =     73294.1250  EPtot      =   -296544.3839
 BOND   =      5424.9295  ANGLE   =     20756.3091  DIHED      =     14356.2617
 1-4 NB =      4975.0115  1-4 EEL =    -73460.6939  VDWAALS    =     16384.0091
 EELEC  =   -285240.8394  EHBOND  =         0.0000  RESTRAINT  =       260.6286
 EAMBER (non-restraint)  =   -296805.0124
 EKCMT  =     22384.4248  VIRIAL  =     21023.5851  VOLUME     =   1085805.9220
                                                    SURFTEN    =       154.0079
                                                    Density    =         1.0123
 ------------------------------------------------------------------------------


 NSTEP =   101000   TIME(PS) =    1577.000  TEMP(K) =   310.00  PRESS =   -10.3
 Etot   =   -223162.2000  EKtot   =     73240.2891  EPtot      =   -296402.4891
 BOND   =      5468.8610  ANGLE   =     20641.2987  DIHED      =     14306.6158
 1-4 NB =      4962.5470  1-4 EEL =    -73533.5706  VDWAALS    =     15866.1057
 EELEC  =   -284358.9629  EHBOND  =         0.0000  RESTRAINT  =       244.6161
 EAMBER (non-restraint)  =   -296647.1052
 EKCMT  =     22334.9436  VIRIAL  =     22575.8409  VOLUME     =   1086021.4722
                                                    SURFTEN    =      -243.0270
                                                    Density    =         1.0121
 ------------------------------------------------------------------------------


 NSTEP =   102000   TIME(PS) =    1579.000  TEMP(K) =   308.91  PRESS =    44.6
 Etot   =   -222909.4939  EKtot   =     72983.9766  EPtot      =   -295893.4705
 BOND   =      5598.9406  ANGLE   =     20602.3802  DIHED      =     14375.3701
 1-4 NB =      4961.4184  1-4 EEL =    -73667.0467  VDWAALS    =     15925.5860
 EELEC  =   -283964.1949  EHBOND  =         0.0000  RESTRAINT  =       274.0759
 EAMBER (non-restraint)  =   -296167.5464
 EKCMT  =     22233.4797  VIRIAL  =     21187.8403  VOLUME     =   1085550.3596
                                                    SURFTEN    =        -4.8020
                                                    Density    =         1.0125
 ------------------------------------------------------------------------------


 NSTEP =   103000   TIME(PS) =    1581.000  TEMP(K) =   309.23  PRESS =    68.1
 Etot   =   -223263.4341  EKtot   =     73059.5234  EPtot      =   -296322.9576
 BOND   =      5407.9412  ANGLE   =     20695.4966  DIHED      =     14336.3806
 1-4 NB =      4950.3682  1-4 EEL =    -73509.7559  VDWAALS    =     16306.4660
 EELEC  =   -284784.0564  EHBOND  =         0.0000  RESTRAINT  =       274.2021
 EAMBER (non-restraint)  =   -296597.1597
 EKCMT  =     22179.7434  VIRIAL  =     20583.7519  VOLUME     =   1085981.9090
                                                    SURFTEN    =       -81.3128
                                                    Density    =         1.0121
 ------------------------------------------------------------------------------


 NSTEP =   104000   TIME(PS) =    1583.000  TEMP(K) =   309.59  PRESS =    38.1
 Etot   =   -223077.3459  EKtot   =     73144.3438  EPtot      =   -296221.6897
 BOND   =      5467.4992  ANGLE   =     20677.9334  DIHED      =     14346.3310
 1-4 NB =      4956.3907  1-4 EEL =    -73562.2887  VDWAALS    =     16488.5963
 EELEC  =   -284882.0053  EHBOND  =         0.0000  RESTRAINT  =       285.8539
 EAMBER (non-restraint)  =   -296507.5435
 EKCMT  =     22331.4118  VIRIAL  =     21437.8212  VOLUME     =   1086342.1695
                                                    SURFTEN    =        44.4209
                                                    Density    =         1.0118
 ------------------------------------------------------------------------------


 NSTEP =   105000   TIME(PS) =    1585.000  TEMP(K) =   310.46  PRESS =   -52.0
 Etot   =   -222558.7136  EKtot   =     73348.3125  EPtot      =   -295907.0261
 BOND   =      5518.9979  ANGLE   =     20914.1156  DIHED      =     14327.0133
 1-4 NB =      4947.6776  1-4 EEL =    -73549.3177  VDWAALS    =     16263.5234
 EELEC  =   -284602.9563  EHBOND  =         0.0000  RESTRAINT  =       273.9202
 EAMBER (non-restraint)  =   -296180.9463
 EKCMT  =     22342.2590  VIRIAL  =     23561.2476  VOLUME     =   1085321.5076
                                                    SURFTEN    =      -188.8811
                                                    Density    =         1.0127
 ------------------------------------------------------------------------------


 NSTEP =   106000   TIME(PS) =    1587.000  TEMP(K) =   312.16  PRESS =    -7.2
 Etot   =   -222597.4892  EKtot   =     73750.2812  EPtot      =   -296347.7705
 BOND   =      5485.1346  ANGLE   =     20756.3827  DIHED      =     14214.0597
 1-4 NB =      5005.4971  1-4 EEL =    -73663.9492  VDWAALS    =     16244.6428
 EELEC  =   -284662.6310  EHBOND  =         0.0000  RESTRAINT  =       273.0929
 EAMBER (non-restraint)  =   -296620.8634
 EKCMT  =     22445.2414  VIRIAL  =     22614.8782  VOLUME     =   1085729.6465
                                                    SURFTEN    =        56.4637
                                                    Density    =         1.0123
 ------------------------------------------------------------------------------


 NSTEP =   107000   TIME(PS) =    1589.000  TEMP(K) =   310.64  PRESS =    21.5
 Etot   =   -223181.0105  EKtot   =     73391.5625  EPtot      =   -296572.5730
 BOND   =      5567.9470  ANGLE   =     20640.0580  DIHED      =     14298.3777
 1-4 NB =      4935.2825  1-4 EEL =    -73536.2016  VDWAALS    =     16668.0311
 EELEC  =   -285412.4501  EHBOND  =         0.0000  RESTRAINT  =       266.3823
 EAMBER (non-restraint)  =   -296838.9553
 EKCMT  =     22353.5457  VIRIAL  =     21849.1182  VOLUME     =   1084901.0896
                                                    SURFTEN    =       -69.0166
                                                    Density    =         1.0131
 ------------------------------------------------------------------------------


 NSTEP =   108000   TIME(PS) =    1591.000  TEMP(K) =   310.61  PRESS =  -101.4
 Etot   =   -222824.5688  EKtot   =     73385.9375  EPtot      =   -296210.5063
 BOND   =      5453.8036  ANGLE   =     20757.2258  DIHED      =     14255.8729
 1-4 NB =      4974.9582  1-4 EEL =    -73456.2055  VDWAALS    =     16201.1666
 EELEC  =   -284673.9930  EHBOND  =         0.0000  RESTRAINT  =       276.6652
 EAMBER (non-restraint)  =   -296487.1715
 EKCMT  =     22425.1122  VIRIAL  =     24800.2744  VOLUME     =   1085052.6585
                                                    SURFTEN    =        68.1504
                                                    Density    =         1.0130
 ------------------------------------------------------------------------------


 NSTEP =   109000   TIME(PS) =    1593.000  TEMP(K) =   309.63  PRESS =  -115.3
 Etot   =   -222792.2819  EKtot   =     73153.1328  EPtot      =   -295945.4147
 BOND   =      5520.0817  ANGLE   =     20927.2988  DIHED      =     14272.8142
 1-4 NB =      5014.4685  1-4 EEL =    -73647.9026  VDWAALS    =     16084.4607
 EELEC  =   -284392.2825  EHBOND  =         0.0000  RESTRAINT  =       275.6465
 EAMBER (non-restraint)  =   -296221.0612
 EKCMT  =     22329.7141  VIRIAL  =     25031.6340  VOLUME     =   1085785.3518
                                                    SURFTEN    =      -107.6670
                                                    Density    =         1.0123
 ------------------------------------------------------------------------------


 NSTEP =   110000   TIME(PS) =    1595.000  TEMP(K) =   309.66  PRESS =   184.1
 Etot   =   -223414.2479  EKtot   =     73160.8516  EPtot      =   -296575.0995
 BOND   =      5518.5554  ANGLE   =     20691.1625  DIHED      =     14263.6721
 1-4 NB =      4954.5258  1-4 EEL =    -73446.4523  VDWAALS    =     16760.7373
 EELEC  =   -285584.5624  EHBOND  =         0.0000  RESTRAINT  =       267.2621
 EAMBER (non-restraint)  =   -296842.3615
 EKCMT  =     22268.6846  VIRIAL  =     17953.4391  VOLUME     =   1085462.7572
                                                    SURFTEN    =       125.9173
                                                    Density    =         1.0126
 ------------------------------------------------------------------------------


 NSTEP =   111000   TIME(PS) =    1597.000  TEMP(K) =   308.93  PRESS =    -9.7
 Etot   =   -223729.0291  EKtot   =     72987.1562  EPtot      =   -296716.1853
 BOND   =      5518.3049  ANGLE   =     20687.2844  DIHED      =     14249.8000
 1-4 NB =      4939.8769  1-4 EEL =    -73505.5883  VDWAALS    =     16291.8411
 EELEC  =   -285168.9337  EHBOND  =         0.0000  RESTRAINT  =       271.2294
 EAMBER (non-restraint)  =   -296987.4148
 EKCMT  =     22369.6730  VIRIAL  =     22596.3491  VOLUME     =   1084555.4961
                                                    SURFTEN    =        43.7852
                                                    Density    =         1.0134
 ------------------------------------------------------------------------------


 NSTEP =   112000   TIME(PS) =    1599.000  TEMP(K) =   309.01  PRESS =   -53.7
 Etot   =   -223549.2157  EKtot   =     73006.5547  EPtot      =   -296555.7704
 BOND   =      5471.4086  ANGLE   =     20811.7395  DIHED      =     14262.1273
 1-4 NB =      4928.6233  1-4 EEL =    -73507.1637  VDWAALS    =     16551.2060
 EELEC  =   -285341.0259  EHBOND  =         0.0000  RESTRAINT  =       267.3145
 EAMBER (non-restraint)  =   -296823.0849
 EKCMT  =     22284.3246  VIRIAL  =     23540.7538  VOLUME     =   1084292.1608
                                                    SURFTEN    =      -146.9138
                                                    Density    =         1.0137
 ------------------------------------------------------------------------------


 NSTEP =   113000   TIME(PS) =    1601.000  TEMP(K) =   310.60  PRESS =    15.2
 Etot   =   -223306.0192  EKtot   =     73383.5547  EPtot      =   -296689.5739
 BOND   =      5601.7705  ANGLE   =     20698.9934  DIHED      =     14310.1116
 1-4 NB =      4953.3486  1-4 EEL =    -73512.4490  VDWAALS    =     16352.8269
 EELEC  =   -285364.6725  EHBOND  =         0.0000  RESTRAINT  =       270.4967
 EAMBER (non-restraint)  =   -296960.0705
 EKCMT  =     22333.4077  VIRIAL  =     21977.9447  VOLUME     =   1083286.0845
                                                    SURFTEN    =       -51.4995
                                                    Density    =         1.0146
 ------------------------------------------------------------------------------


 NSTEP =   114000   TIME(PS) =    1603.000  TEMP(K) =   309.72  PRESS =   -36.6
 Etot   =   -223550.9001  EKtot   =     73174.2500  EPtot      =   -296725.1501
 BOND   =      5429.9249  ANGLE   =     20835.0522  DIHED      =     14429.2123
 1-4 NB =      4913.1547  1-4 EEL =    -73536.4466  VDWAALS    =     16215.8526
 EELEC  =   -285276.7359  EHBOND  =         0.0000  RESTRAINT  =       264.8357
 EAMBER (non-restraint)  =   -296989.9858
 EKCMT  =     22240.8424  VIRIAL  =     23097.5094  VOLUME     =   1082851.0851
                                                    SURFTEN    =        22.0695
                                                    Density    =         1.0150
 ------------------------------------------------------------------------------


 NSTEP =   115000   TIME(PS) =    1605.000  TEMP(K) =   308.93  PRESS =   -24.0
 Etot   =   -223498.9103  EKtot   =     72987.9609  EPtot      =   -296486.8713
 BOND   =      5508.3704  ANGLE   =     20604.2641  DIHED      =     14333.3143
 1-4 NB =      4942.2503  1-4 EEL =    -73460.5142  VDWAALS    =     16128.0357
 EELEC  =   -284810.9010  EHBOND  =         0.0000  RESTRAINT  =       268.3091
 EAMBER (non-restraint)  =   -296755.1804
 EKCMT  =     22188.2324  VIRIAL  =     22749.8363  VOLUME     =   1084691.5886
                                                    SURFTEN    =       -21.0584
                                                    Density    =         1.0133
 ------------------------------------------------------------------------------


 NSTEP =   116000   TIME(PS) =    1607.000  TEMP(K) =   310.87  PRESS =    35.7
 Etot   =   -223102.6751  EKtot   =     73447.0000  EPtot      =   -296549.6751
 BOND   =      5612.8652  ANGLE   =     20543.4397  DIHED      =     14238.1102
 1-4 NB =      4942.6429  1-4 EEL =    -73515.9414  VDWAALS    =     16397.8519
 EELEC  =   -285042.8679  EHBOND  =         0.0000  RESTRAINT  =       274.2244
 EAMBER (non-restraint)  =   -296823.8995
 EKCMT  =     22567.4607  VIRIAL  =     21731.2761  VOLUME     =   1085945.5884
                                                    SURFTEN    =        28.5854
                                                    Density    =         1.0121
 ------------------------------------------------------------------------------


 NSTEP =   117000   TIME(PS) =    1609.000  TEMP(K) =   309.98  PRESS =    -3.4
 Etot   =   -222699.6925  EKtot   =     73236.6172  EPtot      =   -295936.3097
 BOND   =      5525.7986  ANGLE   =     20777.9919  DIHED      =     14255.4903
 1-4 NB =      5004.5725  1-4 EEL =    -73571.4352  VDWAALS    =     16270.8484
 EELEC  =   -284477.7459  EHBOND  =         0.0000  RESTRAINT  =       278.1698
 EAMBER (non-restraint)  =   -296214.4795
 EKCMT  =     22224.2431  VIRIAL  =     22303.4815  VOLUME     =   1085930.6900
                                                    SURFTEN    =        -1.8314
                                                    Density    =         1.0121
 ------------------------------------------------------------------------------


 NSTEP =   118000   TIME(PS) =    1611.000  TEMP(K) =   310.54  PRESS =   -74.1
 Etot   =   -222610.3317  EKtot   =     73368.4609  EPtot      =   -295978.7926
 BOND   =      5500.7134  ANGLE   =     20879.8244  DIHED      =     14294.5759
 1-4 NB =      4930.0033  1-4 EEL =    -73499.7144  VDWAALS    =     16114.9989
 EELEC  =   -284467.0439  EHBOND  =         0.0000  RESTRAINT  =       267.8498
 EAMBER (non-restraint)  =   -296246.6424
 EKCMT  =     22301.5016  VIRIAL  =     24038.0238  VOLUME     =   1085891.4360
                                                    SURFTEN    =      -150.5903
                                                    Density    =         1.0122
 ------------------------------------------------------------------------------


 NSTEP =   119000   TIME(PS) =    1613.000  TEMP(K) =   310.96  PRESS =   -17.3
 Etot   =   -222939.7853  EKtot   =     73466.6875  EPtot      =   -296406.4728
 BOND   =      5492.2618  ANGLE   =     20705.8895  DIHED      =     14275.3645
 1-4 NB =      4960.1138  1-4 EEL =    -73481.9067  VDWAALS    =     16312.9953
 EELEC  =   -284941.5974  EHBOND  =         0.0000  RESTRAINT  =       270.4062
 EAMBER (non-restraint)  =   -296676.8791
 EKCMT  =     22410.2597  VIRIAL  =     22816.6885  VOLUME     =   1085780.2683
                                                    SURFTEN    =       -95.2280
                                                    Density    =         1.0123
 ------------------------------------------------------------------------------


 NSTEP =   120000   TIME(PS) =    1615.000  TEMP(K) =   310.60  PRESS =   -82.8
 Etot   =   -223164.2999  EKtot   =     73382.3047  EPtot      =   -296546.6046
 BOND   =      5472.8510  ANGLE   =     20933.1795  DIHED      =     14304.8905
 1-4 NB =      4947.9496  1-4 EEL =    -73467.9040  VDWAALS    =     16060.3175
 EELEC  =   -285060.0739  EHBOND  =         0.0000  RESTRAINT  =       262.1851
 EAMBER (non-restraint)  =   -296808.7897
 EKCMT  =     22354.6688  VIRIAL  =     24298.9787  VOLUME     =   1087006.7005
                                                    SURFTEN    =        20.7594
                                                    Density    =         1.0111
 ------------------------------------------------------------------------------


 NSTEP =   121000   TIME(PS) =    1617.000  TEMP(K) =   310.39  PRESS =   -36.5
 Etot   =   -223318.4958  EKtot   =     73332.7734  EPtot      =   -296651.2692
 BOND   =      5485.5731  ANGLE   =     20848.1564  DIHED      =     14339.9293
 1-4 NB =      4993.7380  1-4 EEL =    -73507.5376  VDWAALS    =     16627.8751
 EELEC  =   -285704.1358  EHBOND  =         0.0000  RESTRAINT  =       265.1323
 EAMBER (non-restraint)  =   -296916.4015
 EKCMT  =     22308.7078  VIRIAL  =     23164.8849  VOLUME     =   1086204.0878
                                                    SURFTEN    =      -120.3060
                                                    Density    =         1.0119
 ------------------------------------------------------------------------------


 NSTEP =   122000   TIME(PS) =    1619.000  TEMP(K) =   309.91  PRESS =    15.5
 Etot   =   -223269.9925  EKtot   =     73218.2891  EPtot      =   -296488.2815
 BOND   =      5491.6476  ANGLE   =     20729.3250  DIHED      =     14342.0606
 1-4 NB =      4932.6125  1-4 EEL =    -73535.5469  VDWAALS    =     16332.0046
 EELEC  =   -285054.7361  EHBOND  =         0.0000  RESTRAINT  =       274.3512
 EAMBER (non-restraint)  =   -296762.6327
 EKCMT  =     22235.9517  VIRIAL  =     21871.9839  VOLUME     =   1086242.9485
                                                    SURFTEN    =       169.8113
                                                    Density    =         1.0118
 ------------------------------------------------------------------------------


 NSTEP =   123000   TIME(PS) =    1621.000  TEMP(K) =   310.15  PRESS =    67.0
 Etot   =   -223359.2500  EKtot   =     73274.9766  EPtot      =   -296634.2265
 BOND   =      5425.1523  ANGLE   =     20847.7933  DIHED      =     14264.3225
 1-4 NB =      4983.1618  1-4 EEL =    -73606.7899  VDWAALS    =     16547.0113
 EELEC  =   -285356.2086  EHBOND  =         0.0000  RESTRAINT  =       261.3306
 EAMBER (non-restraint)  =   -296895.5572
 EKCMT  =     22539.3175  VIRIAL  =     20969.3368  VOLUME     =   1085862.4259
                                                    SURFTEN    =       143.5585
                                                    Density    =         1.0122
 ------------------------------------------------------------------------------


 NSTEP =   124000   TIME(PS) =    1623.000  TEMP(K) =   309.56  PRESS =   -35.8
 Etot   =   -223702.2400  EKtot   =     73136.8828  EPtot      =   -296839.1229
 BOND   =      5572.5223  ANGLE   =     20844.6936  DIHED      =     14333.7754
 1-4 NB =      4936.6360  1-4 EEL =    -73555.1180  VDWAALS    =     16377.6852
 EELEC  =   -285615.4710  EHBOND  =         0.0000  RESTRAINT  =       266.1537
 EAMBER (non-restraint)  =   -297105.2766
 EKCMT  =     22443.0125  VIRIAL  =     23282.3456  VOLUME     =   1084394.3277
                                                    SURFTEN    =        20.3627
                                                    Density    =         1.0136
 ------------------------------------------------------------------------------


 NSTEP =   125000   TIME(PS) =    1625.000  TEMP(K) =   308.40  PRESS =    66.3
 Etot   =   -223690.1480  EKtot   =     72863.2656  EPtot      =   -296553.4136
 BOND   =      5519.8375  ANGLE   =     20848.6830  DIHED      =     14259.6898
 1-4 NB =      4958.8456  1-4 EEL =    -73520.5283  VDWAALS    =     16500.9046
 EELEC  =   -285382.2000  EHBOND  =         0.0000  RESTRAINT  =       261.3541
 EAMBER (non-restraint)  =   -296814.7677
 EKCMT  =     22169.3451  VIRIAL  =     20614.6251  VOLUME     =   1085659.1499
                                                    SURFTEN    =        -2.4196
                                                    Density    =         1.0124
 ------------------------------------------------------------------------------


 NSTEP =   126000   TIME(PS) =    1627.000  TEMP(K) =   310.32  PRESS =    51.6
 Etot   =   -223084.4648  EKtot   =     73315.7578  EPtot      =   -296400.2226
 BOND   =      5596.4944  ANGLE   =     20837.4409  DIHED      =     14263.4496
 1-4 NB =      4963.6055  1-4 EEL =    -73516.9549  VDWAALS    =     16162.9218
 EELEC  =   -284976.3236  EHBOND  =         0.0000  RESTRAINT  =       269.1437
 EAMBER (non-restraint)  =   -296669.3663
 EKCMT  =     22393.5203  VIRIAL  =     21186.1582  VOLUME     =   1084730.0981
                                                    SURFTEN    =       158.1591
                                                    Density    =         1.0133
 ------------------------------------------------------------------------------


 NSTEP =   127000   TIME(PS) =    1629.000  TEMP(K) =   310.53  PRESS =   104.9
 Etot   =   -223192.9267  EKtot   =     73365.4453  EPtot      =   -296558.3720
 BOND   =      5569.4850  ANGLE   =     20628.9397  DIHED      =     14253.5753
 1-4 NB =      4932.7116  1-4 EEL =    -73620.1514  VDWAALS    =     16741.9919
 EELEC  =   -285329.4108  EHBOND  =         0.0000  RESTRAINT  =       264.4866
 EAMBER (non-restraint)  =   -296822.8587
 EKCMT  =     22296.8845  VIRIAL  =     19837.8823  VOLUME     =   1085639.8415
                                                    SURFTEN    =        27.7536
                                                    Density    =         1.0124
 ------------------------------------------------------------------------------


 NSTEP =   128000   TIME(PS) =    1631.000  TEMP(K) =   308.48  PRESS =    29.9
 Etot   =   -223572.6403  EKtot   =     72881.4062  EPtot      =   -296454.0465
 BOND   =      5495.4157  ANGLE   =     20857.6091  DIHED      =     14338.0809
 1-4 NB =      4930.2090  1-4 EEL =    -73392.9288  VDWAALS    =     16309.2971
 EELEC  =   -285272.5890  EHBOND  =         0.0000  RESTRAINT  =       280.8595
 EAMBER (non-restraint)  =   -296734.9061
 EKCMT  =     22121.6014  VIRIAL  =     21422.3870  VOLUME     =   1084833.9523
                                                    SURFTEN    =       140.3126
                                                    Density    =         1.0132
 ------------------------------------------------------------------------------


 NSTEP =   129000   TIME(PS) =    1633.000  TEMP(K) =   310.01  PRESS =  -138.7
 Etot   =   -222726.7949  EKtot   =     73242.1250  EPtot      =   -295968.9199
 BOND   =      5473.7994  ANGLE   =     21045.3948  DIHED      =     14302.3508
 1-4 NB =      4963.7863  1-4 EEL =    -73566.8854  VDWAALS    =     15941.1271
 EELEC  =   -284404.7732  EHBOND  =         0.0000  RESTRAINT  =       276.2804
 EAMBER (non-restraint)  =   -296245.2003
 EKCMT  =     22190.3825  VIRIAL  =     25440.0923  VOLUME     =   1085162.0551
                                                    SURFTEN    =       -48.3436
                                                    Density    =         1.0129
 ------------------------------------------------------------------------------


 NSTEP =   130000   TIME(PS) =    1635.000  TEMP(K) =   310.65  PRESS =    13.1
 Etot   =   -223178.6217  EKtot   =     73394.3594  EPtot      =   -296572.9811
 BOND   =      5504.7902  ANGLE   =     20604.9357  DIHED      =     14347.8425
 1-4 NB =      4934.0786  1-4 EEL =    -73546.5607  VDWAALS    =     16497.1374
 EELEC  =   -285198.0294  EHBOND  =         0.0000  RESTRAINT  =       282.8246
 EAMBER (non-restraint)  =   -296855.8057
 EKCMT  =     22337.5111  VIRIAL  =     22029.3116  VOLUME     =   1086462.8637
                                                    SURFTEN    =      -122.7846
                                                    Density    =         1.0116
 ------------------------------------------------------------------------------


 NSTEP =   131000   TIME(PS) =    1637.000  TEMP(K) =   310.21  PRESS =    33.3
 Etot   =   -222563.7743  EKtot   =     73290.1484  EPtot      =   -295853.9227
 BOND   =      5584.2048  ANGLE   =     20710.9848  DIHED      =     14323.5258
 1-4 NB =      5043.3893  1-4 EEL =    -73502.5954  VDWAALS    =     16504.4922
 EELEC  =   -284799.9424  EHBOND  =         0.0000  RESTRAINT  =       282.0181
 EAMBER (non-restraint)  =   -296135.9408
 EKCMT  =     22315.7956  VIRIAL  =     21532.4345  VOLUME     =   1088413.6324
                                                    SURFTEN    =       131.0120
                                                    Density    =         1.0098
 ------------------------------------------------------------------------------


 NSTEP =   132000   TIME(PS) =    1639.000  TEMP(K) =   309.48  PRESS =   -40.3
 Etot   =   -222916.1394  EKtot   =     73118.2656  EPtot      =   -296034.4050
 BOND   =      5568.7320  ANGLE   =     20681.2504  DIHED      =     14320.9903
 1-4 NB =      4984.6765  1-4 EEL =    -73495.4719  VDWAALS    =     16347.9754
 EELEC  =   -284712.1868  EHBOND  =         0.0000  RESTRAINT  =       269.6290
 EAMBER (non-restraint)  =   -296304.0341
 EKCMT  =     22183.9990  VIRIAL  =     23129.9474  VOLUME     =   1087092.8133
                                                    SURFTEN    =      -121.7786
                                                    Density    =         1.0111
 ------------------------------------------------------------------------------


 NSTEP =   133000   TIME(PS) =    1641.000  TEMP(K) =   309.94  PRESS =   -20.7
 Etot   =   -222939.7598  EKtot   =     73227.1406  EPtot      =   -296166.9004
 BOND   =      5554.2392  ANGLE   =     20607.5863  DIHED      =     14335.6263
 1-4 NB =      4972.2413  1-4 EEL =    -73470.7500  VDWAALS    =     16497.3065
 EELEC  =   -284933.9281  EHBOND  =         0.0000  RESTRAINT  =       270.7780
 EAMBER (non-restraint)  =   -296437.6784
 EKCMT  =     22247.6373  VIRIAL  =     22734.1674  VOLUME     =   1087102.1112
                                                    SURFTEN    =      -116.8915
                                                    Density    =         1.0110
 ------------------------------------------------------------------------------


 NSTEP =   134000   TIME(PS) =    1643.000  TEMP(K) =   308.44  PRESS =   -11.3
 Etot   =   -223116.9405  EKtot   =     72871.6094  EPtot      =   -295988.5499
 BOND   =      5401.4817  ANGLE   =     20911.1045  DIHED      =     14282.3278
 1-4 NB =      4965.9652  1-4 EEL =    -73516.1577  VDWAALS    =     16212.4588
 EELEC  =   -284509.2519  EHBOND  =         0.0000  RESTRAINT  =       263.5219
 EAMBER (non-restraint)  =   -296252.0718
 EKCMT  =     22143.0337  VIRIAL  =     22408.7182  VOLUME     =   1087584.0817
                                                    SURFTEN    =        63.1629
                                                    Density    =         1.0106
 ------------------------------------------------------------------------------


 NSTEP =   135000   TIME(PS) =    1645.000  TEMP(K) =   308.52  PRESS =    19.6
 Etot   =   -223632.6540  EKtot   =     72890.8203  EPtot      =   -296523.4743
 BOND   =      5554.4212  ANGLE   =     20703.9391  DIHED      =     14323.8603
 1-4 NB =      4978.8588  1-4 EEL =    -73616.8070  VDWAALS    =     16472.6688
 EELEC  =   -285202.4767  EHBOND  =         0.0000  RESTRAINT  =       262.0612
 EAMBER (non-restraint)  =   -296785.5355
 EKCMT  =     21988.3186  VIRIAL  =     21529.0474  VOLUME     =   1086299.5662
                                                    SURFTEN    =       197.3834
                                                    Density    =         1.0118
 ------------------------------------------------------------------------------


 NSTEP =   136000   TIME(PS) =    1647.000  TEMP(K) =   310.55  PRESS =   -58.9
 Etot   =   -223291.5834  EKtot   =     73370.7656  EPtot      =   -296662.3490
 BOND   =      5480.5605  ANGLE   =     20723.9111  DIHED      =     14342.1263
 1-4 NB =      4955.0878  1-4 EEL =    -73665.2711  VDWAALS    =     16296.3781
 EELEC  =   -285064.7269  EHBOND  =         0.0000  RESTRAINT  =       269.5852
 EAMBER (non-restraint)  =   -296931.9342
 EKCMT  =     22395.2340  VIRIAL  =     23776.5592  VOLUME     =   1085917.3537
                                                    SURFTEN    =        15.9994
                                                    Density    =         1.0121
 ------------------------------------------------------------------------------


 NSTEP =   137000   TIME(PS) =    1649.000  TEMP(K) =   310.83  PRESS =    86.9
 Etot   =   -222829.7948  EKtot   =     73436.9609  EPtot      =   -296266.7557
 BOND   =      5469.4134  ANGLE   =     20613.3076  DIHED      =     14370.9918
 1-4 NB =      4961.3141  1-4 EEL =    -73562.9086  VDWAALS    =     16130.6017
 EELEC  =   -284524.5802  EHBOND  =         0.0000  RESTRAINT  =       275.1044
 EAMBER (non-restraint)  =   -296541.8602
 EKCMT  =     22297.0889  VIRIAL  =     20259.7587  VOLUME     =   1085556.3946
                                                    SURFTEN    =        25.9722
                                                    Density    =         1.0125
 ------------------------------------------------------------------------------


 NSTEP =   138000   TIME(PS) =    1651.000  TEMP(K) =   312.01  PRESS =   -53.8
 Etot   =   -222448.6364  EKtot   =     73715.1250  EPtot      =   -296163.7614
 BOND   =      5454.3561  ANGLE   =     20718.5810  DIHED      =     14355.1903
 1-4 NB =      4939.2272  1-4 EEL =    -73455.9759  VDWAALS    =     15952.7338
 EELEC  =   -284385.4635  EHBOND  =         0.0000  RESTRAINT  =       257.5896
 EAMBER (non-restraint)  =   -296421.3510
 EKCMT  =     22433.7758  VIRIAL  =     23694.2219  VOLUME     =   1084895.3644
                                                    SURFTEN    =        43.0666
                                                    Density    =         1.0131
 ------------------------------------------------------------------------------


 NSTEP =   139000   TIME(PS) =    1653.000  TEMP(K) =   312.34  PRESS =   -24.8
 Etot   =   -222429.7009  EKtot   =     73793.6016  EPtot      =   -296223.3024
 BOND   =      5438.8745  ANGLE   =     20888.3295  DIHED      =     14325.4433
 1-4 NB =      4987.5628  1-4 EEL =    -73490.1482  VDWAALS    =     16125.2845
 EELEC  =   -284768.3615  EHBOND  =         0.0000  RESTRAINT  =       269.7126
 EAMBER (non-restraint)  =   -296493.0150
 EKCMT  =     22284.0833  VIRIAL  =     22865.3362  VOLUME     =   1084795.1584
                                                    SURFTEN    =        37.5003
                                                    Density    =         1.0132
 ------------------------------------------------------------------------------


 NSTEP =   140000   TIME(PS) =    1655.000  TEMP(K) =   309.88  PRESS =    -2.5
 Etot   =   -223380.7986  EKtot   =     73213.0781  EPtot      =   -296593.8767
 BOND   =      5502.2520  ANGLE   =     20654.3870  DIHED      =     14273.4690
 1-4 NB =      4906.2376  1-4 EEL =    -73563.0771  VDWAALS    =     16164.0446
 EELEC  =   -284787.6155  EHBOND  =         0.0000  RESTRAINT  =       256.4258
 EAMBER (non-restraint)  =   -296850.3025
 EKCMT  =     22322.3269  VIRIAL  =     22381.8426  VOLUME     =   1084425.1278
                                                    SURFTEN    =        90.0900
                                                    Density    =         1.0135
 ------------------------------------------------------------------------------


 NSTEP =   141000   TIME(PS) =    1657.000  TEMP(K) =   310.09  PRESS =   -94.8
 Etot   =   -223105.0793  EKtot   =     73262.3281  EPtot      =   -296367.4074
 BOND   =      5522.0442  ANGLE   =     20841.5329  DIHED      =     14348.7129
 1-4 NB =      4939.0533  1-4 EEL =    -73514.2894  VDWAALS    =     16038.2051
 EELEC  =   -284806.4166  EHBOND  =         0.0000  RESTRAINT  =       263.7500
 EAMBER (non-restraint)  =   -296631.1574
 EKCMT  =     22526.8246  VIRIAL  =     24746.8236  VOLUME     =   1084546.9086
                                                    SURFTEN    =        90.5069
                                                    Density    =         1.0134
 ------------------------------------------------------------------------------


 NSTEP =   142000   TIME(PS) =    1659.000  TEMP(K) =   310.27  PRESS =    95.0
 Etot   =   -223073.8917  EKtot   =     73304.4297  EPtot      =   -296378.3214
 BOND   =      5576.3627  ANGLE   =     20627.1844  DIHED      =     14291.6878
 1-4 NB =      4960.3548  1-4 EEL =    -73452.7827  VDWAALS    =     16460.3957
 EELEC  =   -285118.0064  EHBOND  =         0.0000  RESTRAINT  =       276.4823
 EAMBER (non-restraint)  =   -296654.8037
 EKCMT  =     22314.6320  VIRIAL  =     20092.6000  VOLUME     =   1083145.2700
                                                    SURFTEN    =        65.6959
                                                    Density    =         1.0147
 ------------------------------------------------------------------------------


 NSTEP =   143000   TIME(PS) =    1661.000  TEMP(K) =   309.73  PRESS =    11.0
 Etot   =   -223548.6329  EKtot   =     73176.2656  EPtot      =   -296724.8985
 BOND   =      5540.8556  ANGLE   =     20442.1644  DIHED      =     14301.7905
 1-4 NB =      4986.0287  1-4 EEL =    -73536.1628  VDWAALS    =     16513.7059
 EELEC  =   -285240.8168  EHBOND  =         0.0000  RESTRAINT  =       267.5361
 EAMBER (non-restraint)  =   -296992.4346
 EKCMT  =     22125.6813  VIRIAL  =     21867.1270  VOLUME     =   1084830.8617
                                                    SURFTEN    =       -29.7366
                                                    Density    =         1.0132
 ------------------------------------------------------------------------------


 NSTEP =   144000   TIME(PS) =    1663.000  TEMP(K) =   308.19  PRESS =    30.8
 Etot   =   -223313.2461  EKtot   =     72812.0391  EPtot      =   -296125.2852
 BOND   =      5567.8201  ANGLE   =     20881.6241  DIHED      =     14300.0961
 1-4 NB =      4919.4362  1-4 EEL =    -73454.0972  VDWAALS    =     16399.8755
 EELEC  =   -285007.3381  EHBOND  =         0.0000  RESTRAINT  =       267.2982
 EAMBER (non-restraint)  =   -296392.5834
 EKCMT  =     22138.0938  VIRIAL  =     21416.9150  VOLUME     =   1085710.3551
                                                    SURFTEN    =       113.1495
                                                    Density    =         1.0123
 ------------------------------------------------------------------------------


 NSTEP =   145000   TIME(PS) =    1665.000  TEMP(K) =   309.65  PRESS =   -42.1
 Etot   =   -223483.4059  EKtot   =     73157.0234  EPtot      =   -296640.4293
 BOND   =      5584.1805  ANGLE   =     20771.3353  DIHED      =     14272.9917
 1-4 NB =      4967.5900  1-4 EEL =    -73423.4204  VDWAALS    =     16304.6705
 EELEC  =   -285387.6466  EHBOND  =         0.0000  RESTRAINT  =       269.8697
 EAMBER (non-restraint)  =   -296910.2991
 EKCMT  =     22087.7527  VIRIAL  =     23075.4599  VOLUME     =   1085746.9449
                                                    SURFTEN    =        -9.5771
                                                    Density    =         1.0123
 ------------------------------------------------------------------------------


 NSTEP =   146000   TIME(PS) =    1667.000  TEMP(K) =   308.36  PRESS =   -54.0
 Etot   =   -223687.6964  EKtot   =     72852.9141  EPtot      =   -296540.6105
 BOND   =      5472.2849  ANGLE   =     20884.9786  DIHED      =     14310.8248
 1-4 NB =      4957.1589  1-4 EEL =    -73528.9062  VDWAALS    =     16139.6795
 EELEC  =   -285039.9950  EHBOND  =         0.0000  RESTRAINT  =       263.3639
 EAMBER (non-restraint)  =   -296803.9744
 EKCMT  =     22231.5862  VIRIAL  =     23495.3773  VOLUME     =   1084256.8028
                                                    SURFTEN    =       -99.0238
                                                    Density    =         1.0137
 ------------------------------------------------------------------------------


 NSTEP =   147000   TIME(PS) =    1669.000  TEMP(K) =   310.55  PRESS =   -42.6
 Etot   =   -223256.4816  EKtot   =     73371.3594  EPtot      =   -296627.8410
 BOND   =      5507.3306  ANGLE   =     20714.5837  DIHED      =     14381.3690
 1-4 NB =      4934.3150  1-4 EEL =    -73440.2036  VDWAALS    =     16312.6200
 EELEC  =   -285309.0963  EHBOND  =         0.0000  RESTRAINT  =       271.2406
 EAMBER (non-restraint)  =   -296899.0816
 EKCMT  =     22269.0813  VIRIAL  =     23268.3196  VOLUME     =   1085336.1827
                                                    SURFTEN    =        94.6725
                                                    Density    =         1.0127
 ------------------------------------------------------------------------------


 NSTEP =   148000   TIME(PS) =    1671.000  TEMP(K) =   310.29  PRESS =   -23.3
 Etot   =   -223373.1184  EKtot   =     73309.3125  EPtot      =   -296682.4309
 BOND   =      5597.4984  ANGLE   =     20788.6313  DIHED      =     14247.9745
 1-4 NB =      4952.1270  1-4 EEL =    -73487.1569  VDWAALS    =     16439.9926
 EELEC  =   -285504.6001  EHBOND  =         0.0000  RESTRAINT  =       283.1022
 EAMBER (non-restraint)  =   -296965.5331
 EKCMT  =     22463.5391  VIRIAL  =     23008.4090  VOLUME     =   1085179.4605
                                                    SURFTEN    =       -70.6425
                                                    Density    =         1.0128
 ------------------------------------------------------------------------------


 NSTEP =   149000   TIME(PS) =    1673.000  TEMP(K) =   308.24  PRESS =    97.5
 Etot   =   -223304.2677  EKtot   =     72825.8203  EPtot      =   -296130.0880
 BOND   =      5536.8969  ANGLE   =     20845.5272  DIHED      =     14322.0111
 1-4 NB =      4961.9105  1-4 EEL =    -73557.8306  VDWAALS    =     16757.4150
 EELEC  =   -285266.7570  EHBOND  =         0.0000  RESTRAINT  =       270.7391
 EAMBER (non-restraint)  =   -296400.8271
 EKCMT  =     22300.7785  VIRIAL  =     20017.3153  VOLUME     =   1084885.4807
                                                    SURFTEN    =        12.8795
                                                    Density    =         1.0131
 ------------------------------------------------------------------------------


 NSTEP =   150000   TIME(PS) =    1675.000  TEMP(K) =   311.28  PRESS =   -90.4
 Etot   =   -222872.1362  EKtot   =     73544.0859  EPtot      =   -296416.2222
 BOND   =      5516.5363  ANGLE   =     20832.1666  DIHED      =     14294.3500
 1-4 NB =      4936.6262  1-4 EEL =    -73540.6712  VDWAALS    =     16460.8862
 EELEC  =   -285201.4925  EHBOND  =         0.0000  RESTRAINT  =       285.3762
 EAMBER (non-restraint)  =   -296701.5983
 EKCMT  =     22362.6134  VIRIAL  =     24483.1222  VOLUME     =   1086921.1235
                                                    SURFTEN    =       -12.9362
                                                    Density    =         1.0112
 ------------------------------------------------------------------------------


 NSTEP =   151000   TIME(PS) =    1677.000  TEMP(K) =   309.97  PRESS =    -9.1
 Etot   =   -223166.7351  EKtot   =     73232.8984  EPtot      =   -296399.6335
 BOND   =      5450.2729  ANGLE   =     20865.6411  DIHED      =     14238.0930
 1-4 NB =      4936.5761  1-4 EEL =    -73457.8137  VDWAALS    =     16200.1357
 EELEC  =   -284897.8992  EHBOND  =         0.0000  RESTRAINT  =       265.3605
 EAMBER (non-restraint)  =   -296664.9940
 EKCMT  =     22335.2971  VIRIAL  =     22548.3025  VOLUME     =   1086749.2512
                                                    SURFTEN    =       101.5123
                                                    Density    =         1.0114
 ------------------------------------------------------------------------------


 NSTEP =   152000   TIME(PS) =    1679.000  TEMP(K) =   310.54  PRESS =    99.8
 Etot   =   -222817.4429  EKtot   =     73367.8359  EPtot      =   -296185.2788
 BOND   =      5551.9075  ANGLE   =     20862.5014  DIHED      =     14235.2984
 1-4 NB =      4984.3475  1-4 EEL =    -73572.4569  VDWAALS    =     16628.5028
 EELEC  =   -285160.5306  EHBOND  =         0.0000  RESTRAINT  =       285.1512
 EAMBER (non-restraint)  =   -296470.4300
 EKCMT  =     22407.0665  VIRIAL  =     20067.3687  VOLUME     =   1086337.7793
                                                    SURFTEN    =       -41.6640
                                                    Density    =         1.0118
 ------------------------------------------------------------------------------


 NSTEP =   153000   TIME(PS) =    1681.000  TEMP(K) =   309.15  PRESS =    31.8
 Etot   =   -223443.1222  EKtot   =     73039.4219  EPtot      =   -296482.5440
 BOND   =      5501.7399  ANGLE   =     20665.4441  DIHED      =     14267.9493
 1-4 NB =      4928.9325  1-4 EEL =    -73478.7774  VDWAALS    =     16369.6672
 EELEC  =   -285009.6383  EHBOND  =         0.0000  RESTRAINT  =       272.1387
 EAMBER (non-restraint)  =   -296754.6827
 EKCMT  =     22251.1675  VIRIAL  =     21505.0765  VOLUME     =   1085348.3710
                                                    SURFTEN    =       133.7516
                                                    Density    =         1.0127
 ------------------------------------------------------------------------------


 NSTEP =   154000   TIME(PS) =    1683.000  TEMP(K) =   310.94  PRESS =    22.8
 Etot   =   -222981.1022  EKtot   =     73463.3516  EPtot      =   -296444.4538
 BOND   =      5543.1157  ANGLE   =     20674.1474  DIHED      =     14231.1321
 1-4 NB =      4952.5800  1-4 EEL =    -73514.5938  VDWAALS    =     16215.6902
 EELEC  =   -284814.5502  EHBOND  =         0.0000  RESTRAINT  =       268.0249
 EAMBER (non-restraint)  =   -296712.4787
 EKCMT  =     22485.1898  VIRIAL  =     21950.4374  VOLUME     =   1085281.6596
                                                    SURFTEN    =       136.2222
                                                    Density    =         1.0127
 ------------------------------------------------------------------------------


 NSTEP =   155000   TIME(PS) =    1685.000  TEMP(K) =   310.73  PRESS =  -155.7
 Etot   =   -223215.1789  EKtot   =     73412.1875  EPtot      =   -296627.3664
 BOND   =      5385.8641  ANGLE   =     20740.7364  DIHED      =     14287.4032
 1-4 NB =      4939.0549  1-4 EEL =    -73448.3013  VDWAALS    =     16195.9728
 EELEC  =   -284992.6495  EHBOND  =         0.0000  RESTRAINT  =       264.5530
 EAMBER (non-restraint)  =   -296891.9194
 EKCMT  =     22348.3697  VIRIAL  =     26000.2396  VOLUME     =   1086121.8451
                                                    SURFTEN    =        49.6701
                                                    Density    =         1.0120
 ------------------------------------------------------------------------------


 NSTEP =   156000   TIME(PS) =    1687.000  TEMP(K) =   310.25  PRESS =    82.7
 Etot   =   -223328.1540  EKtot   =     73299.7422  EPtot      =   -296627.8962
 BOND   =      5502.8609  ANGLE   =     20689.5403  DIHED      =     14282.9037
 1-4 NB =      4978.3004  1-4 EEL =    -73438.8572  VDWAALS    =     16405.4084
 EELEC  =   -285316.8920  EHBOND  =         0.0000  RESTRAINT  =       268.8392
 EAMBER (non-restraint)  =   -296896.7354
 EKCMT  =     22347.1253  VIRIAL  =     20411.5777  VOLUME     =   1084609.4109
                                                    SURFTEN    =       105.1614
                                                    Density    =         1.0134
 ------------------------------------------------------------------------------


 NSTEP =   157000   TIME(PS) =    1689.000  TEMP(K) =   308.76  PRESS =    24.6
 Etot   =   -223397.9539  EKtot   =     72947.1328  EPtot      =   -296345.0867
 BOND   =      5498.6722  ANGLE   =     20872.4824  DIHED      =     14268.6123
 1-4 NB =      4936.8961  1-4 EEL =    -73466.2009  VDWAALS    =     16009.1391
 EELEC  =   -284715.3540  EHBOND  =         0.0000  RESTRAINT  =       250.6660
 EAMBER (non-restraint)  =   -296595.7528
 EKCMT  =     22253.8544  VIRIAL  =     21675.4671  VOLUME     =   1086974.8137
                                                    SURFTEN    =       213.0145
                                                    Density    =         1.0112
 ------------------------------------------------------------------------------


 NSTEP =   158000   TIME(PS) =    1691.000  TEMP(K) =   310.41  PRESS =   -38.8
 Etot   =   -223467.8842  EKtot   =     73336.7891  EPtot      =   -296804.6733
 BOND   =      5350.4836  ANGLE   =     20966.9572  DIHED      =     14268.9902
 1-4 NB =      4930.3222  1-4 EEL =    -73534.4415  VDWAALS    =     16121.2868
 EELEC  =   -285162.4528  EHBOND  =         0.0000  RESTRAINT  =       254.1810
 EAMBER (non-restraint)  =   -297058.8543
 EKCMT  =     22489.7273  VIRIAL  =     23398.9428  VOLUME     =   1085121.3319
                                                    SURFTEN    =        66.7644
                                                    Density    =         1.0129
 ------------------------------------------------------------------------------


 NSTEP =   159000   TIME(PS) =    1693.000  TEMP(K) =   310.75  PRESS =    56.6
 Etot   =   -222793.9640  EKtot   =     73417.0000  EPtot      =   -296210.9640
 BOND   =      5528.5078  ANGLE   =     20690.9144  DIHED      =     14253.4168
 1-4 NB =      4945.6166  1-4 EEL =    -73576.9257  VDWAALS    =     16971.2686
 EELEC  =   -285293.5818  EHBOND  =         0.0000  RESTRAINT  =       269.8193
 EAMBER (non-restraint)  =   -296480.7832
 EKCMT  =     22355.5794  VIRIAL  =     21028.1266  VOLUME     =   1086713.7049
                                                    SURFTEN    =       -48.0002
                                                    Density    =         1.0114
 ------------------------------------------------------------------------------


 NSTEP =   160000   TIME(PS) =    1695.000  TEMP(K) =   309.33  PRESS =    87.8
 Etot   =   -224008.6259  EKtot   =     73082.9297  EPtot      =   -297091.5556
 BOND   =      5376.4641  ANGLE   =     20777.3683  DIHED      =     14234.5312
 1-4 NB =      4953.6538  1-4 EEL =    -73525.3498  VDWAALS    =     16739.4311
 EELEC  =   -285898.0321  EHBOND  =         0.0000  RESTRAINT  =       250.3777
 EAMBER (non-restraint)  =   -297341.9333
 EKCMT  =     22366.9345  VIRIAL  =     20308.2317  VOLUME     =   1086150.7350
                                                    SURFTEN    =        46.7895
                                                    Density    =         1.0119
 ------------------------------------------------------------------------------


 NSTEP =   161000   TIME(PS) =    1697.000  TEMP(K) =   310.28  PRESS =   -93.5
 Etot   =   -223576.7799  EKtot   =     73307.5938  EPtot      =   -296884.3736
 BOND   =      5509.5108  ANGLE   =     20785.2433  DIHED      =     14256.8585
 1-4 NB =      4966.7432  1-4 EEL =    -73543.7097  VDWAALS    =     16471.4850
 EELEC  =   -285577.4076  EHBOND  =         0.0000  RESTRAINT  =       246.9029
 EAMBER (non-restraint)  =   -297131.2765
 EKCMT  =     22238.4196  VIRIAL  =     24429.3517  VOLUME     =   1085661.1509
                                                    SURFTEN    =        79.3677
                                                    Density    =         1.0124
 ------------------------------------------------------------------------------


 NSTEP =   162000   TIME(PS) =    1699.000  TEMP(K) =   309.25  PRESS =   -43.2
 Etot   =   -223924.8394  EKtot   =     73063.3047  EPtot      =   -296988.1441
 BOND   =      5545.0824  ANGLE   =     20844.9920  DIHED      =     14215.9433
 1-4 NB =      4918.9261  1-4 EEL =    -73627.4612  VDWAALS    =     16624.2171
 EELEC  =   -285765.2966  EHBOND  =         0.0000  RESTRAINT  =       255.4528
 EAMBER (non-restraint)  =   -297243.5968
 EKCMT  =     22277.2401  VIRIAL  =     23289.1462  VOLUME     =   1085314.6244
                                                    SURFTEN    =       -32.0997
                                                    Density    =         1.0127
 ------------------------------------------------------------------------------


 NSTEP =   163000   TIME(PS) =    1701.000  TEMP(K) =   309.69  PRESS =     7.6
 Etot   =   -223583.1110  EKtot   =     73167.8750  EPtot      =   -296750.9860
 BOND   =      5392.4879  ANGLE   =     20843.1723  DIHED      =     14298.3451
 1-4 NB =      4948.3365  1-4 EEL =    -73675.3506  VDWAALS    =     16214.4743
 EELEC  =   -285030.7171  EHBOND  =         0.0000  RESTRAINT  =       258.2657
 EAMBER (non-restraint)  =   -297009.2517
 EKCMT  =     22272.5204  VIRIAL  =     22095.1287  VOLUME     =   1084896.6103
                                                    SURFTEN    =        36.9753
                                                    Density    =         1.0131
 ------------------------------------------------------------------------------


 NSTEP =   164000   TIME(PS) =    1703.000  TEMP(K) =   309.76  PRESS =    65.0
 Etot   =   -223412.6250  EKtot   =     73183.5938  EPtot      =   -296596.2187
 BOND   =      5443.6601  ANGLE   =     20622.7216  DIHED      =     14332.7582
 1-4 NB =      4958.0920  1-4 EEL =    -73550.6413  VDWAALS    =     16547.4544
 EELEC  =   -285200.0464  EHBOND  =         0.0000  RESTRAINT  =       249.7827
 EAMBER (non-restraint)  =   -296846.0014
 EKCMT  =     22276.9546  VIRIAL  =     20753.3357  VOLUME     =   1085508.9802
                                                    SURFTEN    =        66.9527
                                                    Density    =         1.0125
 ------------------------------------------------------------------------------


 NSTEP =   165000   TIME(PS) =    1705.000  TEMP(K) =   310.14  PRESS =   -66.7
 Etot   =   -223323.8190  EKtot   =     73274.6562  EPtot      =   -296598.4752
 BOND   =      5600.1742  ANGLE   =     20721.6179  DIHED      =     14302.8266
 1-4 NB =      4941.0307  1-4 EEL =    -73568.2976  VDWAALS    =     16110.9255
 EELEC  =   -284955.9611  EHBOND  =         0.0000  RESTRAINT  =       249.2085
 EAMBER (non-restraint)  =   -296847.6838
 EKCMT  =     22573.0870  VIRIAL  =     24135.6474  VOLUME     =   1085487.1015
                                                    SURFTEN    =        54.4348
                                                    Density    =         1.0125
 ------------------------------------------------------------------------------


 NSTEP =   166000   TIME(PS) =    1707.000  TEMP(K) =   311.33  PRESS =   -19.6
 Etot   =   -222643.0982  EKtot   =     73554.8047  EPtot      =   -296197.9029
 BOND   =      5573.7088  ANGLE   =     20608.3626  DIHED      =     14251.2006
 1-4 NB =      4942.0627  1-4 EEL =    -73526.8164  VDWAALS    =     16136.8042
 EELEC  =   -284436.2624  EHBOND  =         0.0000  RESTRAINT  =       253.0370
 EAMBER (non-restraint)  =   -296450.9399
 EKCMT  =     22393.8379  VIRIAL  =     22851.5337  VOLUME     =   1084244.5739
                                                    SURFTEN    =        63.6794
                                                    Density    =         1.0137
 ------------------------------------------------------------------------------


 NSTEP =   167000   TIME(PS) =    1709.000  TEMP(K) =   309.28  PRESS =    60.8
 Etot   =   -222996.0644  EKtot   =     73071.0625  EPtot      =   -296067.1269
 BOND   =      5588.6870  ANGLE   =     20904.2277  DIHED      =     14344.6686
 1-4 NB =      4948.6565  1-4 EEL =    -73491.3416  VDWAALS    =     16465.3361
 EELEC  =   -285088.1436  EHBOND  =         0.0000  RESTRAINT  =       260.7823
 EAMBER (non-restraint)  =   -296327.9092
 EKCMT  =     22391.0695  VIRIAL  =     20965.6129  VOLUME     =   1085226.9741
                                                    SURFTEN    =       128.4855
                                                    Density    =         1.0128
 ------------------------------------------------------------------------------


 NSTEP =   168000   TIME(PS) =    1711.000  TEMP(K) =   310.18  PRESS =    30.6
 Etot   =   -223350.2398  EKtot   =     73283.0078  EPtot      =   -296633.2476
 BOND   =      5544.6217  ANGLE   =     20679.5490  DIHED      =     14231.9632
 1-4 NB =      4919.7374  1-4 EEL =    -73523.9276  VDWAALS    =     16414.3123
 EELEC  =   -285159.5978  EHBOND  =         0.0000  RESTRAINT  =       260.0943
 EAMBER (non-restraint)  =   -296893.3419
 EKCMT  =     22427.0368  VIRIAL  =     21710.5048  VOLUME     =   1083803.8411
                                                    SURFTEN    =       -55.1152
                                                    Density    =         1.0141
 ------------------------------------------------------------------------------


 NSTEP =   169000   TIME(PS) =    1713.000  TEMP(K) =   311.52  PRESS =    31.5
 Etot   =   -223258.3652  EKtot   =     73599.8750  EPtot      =   -296858.2402
 BOND   =      5435.3370  ANGLE   =     20542.2032  DIHED      =     14261.1787
 1-4 NB =      4886.3878  1-4 EEL =    -73553.1277  VDWAALS    =     16228.7156
 EELEC  =   -284918.6568  EHBOND  =         0.0000  RESTRAINT  =       259.7220
 EAMBER (non-restraint)  =   -297117.9622
 EKCMT  =     22399.6215  VIRIAL  =     21662.7718  VOLUME     =   1083663.8805
                                                    SURFTEN    =        48.9013
                                                    Density    =         1.0143
 ------------------------------------------------------------------------------


 NSTEP =   170000   TIME(PS) =    1715.000  TEMP(K) =   309.11  PRESS =    31.2
 Etot   =   -223612.1721  EKtot   =     73029.6719  EPtot      =   -296641.8439
 BOND   =      5381.6623  ANGLE   =     20730.9226  DIHED      =     14157.7991
 1-4 NB =      4991.2413  1-4 EEL =    -73595.3098  VDWAALS    =     16418.0476
 EELEC  =   -284972.3603  EHBOND  =         0.0000  RESTRAINT  =       246.1533
 EAMBER (non-restraint)  =   -296887.9972
 EKCMT  =     22327.1709  VIRIAL  =     21595.9453  VOLUME     =   1085681.6950
                                                    SURFTEN    =        83.8624
                                                    Density    =         1.0124
 ------------------------------------------------------------------------------


 NSTEP =   171000   TIME(PS) =    1717.000  TEMP(K) =   309.45  PRESS =   -23.9
 Etot   =   -223357.3205  EKtot   =     73110.1641  EPtot      =   -296467.4846
 BOND   =      5567.3509  ANGLE   =     20810.6052  DIHED      =     14182.9036
 1-4 NB =      4878.5646  1-4 EEL =    -73602.6135  VDWAALS    =     16522.7994
 EELEC  =   -285083.2404  EHBOND  =         0.0000  RESTRAINT  =       256.1457
 EAMBER (non-restraint)  =   -296723.6303
 EKCMT  =     22180.9283  VIRIAL  =     22742.8892  VOLUME     =   1087356.8578
                                                    SURFTEN    =       -32.6197
                                                    Density    =         1.0108
 ------------------------------------------------------------------------------


 NSTEP =   172000   TIME(PS) =    1719.000  TEMP(K) =   309.05  PRESS =   -46.4
 Etot   =   -223078.0520  EKtot   =     73016.0781  EPtot      =   -296094.1302
 BOND   =      5535.2952  ANGLE   =     20863.6848  DIHED      =     14197.7384
 1-4 NB =      4957.7047  1-4 EEL =    -73591.5171  VDWAALS    =     16234.7338
 EELEC  =   -284553.5072  EHBOND  =         0.0000  RESTRAINT  =       261.7372
 EAMBER (non-restraint)  =   -296355.8674
 EKCMT  =     22294.2571  VIRIAL  =     23381.6633  VOLUME     =   1085767.7494
                                                    SURFTEN    =       -23.4379
                                                    Density    =         1.0123
 ------------------------------------------------------------------------------


 NSTEP =   173000   TIME(PS) =    1721.000  TEMP(K) =   309.87  PRESS =   -61.5
 Etot   =   -223583.1401  EKtot   =     73209.3203  EPtot      =   -296792.4604
 BOND   =      5478.7438  ANGLE   =     20579.6070  DIHED      =     14266.5014
 1-4 NB =      5029.5946  1-4 EEL =    -73551.7317  VDWAALS    =     16546.0028
 EELEC  =   -285395.5739  EHBOND  =         0.0000  RESTRAINT  =       254.3955
 EAMBER (non-restraint)  =   -297046.8559
 EKCMT  =     22255.5689  VIRIAL  =     23697.7286  VOLUME     =   1085762.2014
                                                    SURFTEN    =       -63.1878
                                                    Density    =         1.0123
 ------------------------------------------------------------------------------


 NSTEP =   174000   TIME(PS) =    1723.000  TEMP(K) =   310.77  PRESS =   -27.7
 Etot   =   -223016.5946  EKtot   =     73422.3672  EPtot      =   -296438.9618
 BOND   =      5487.1574  ANGLE   =     20981.1788  DIHED      =     14184.6388
 1-4 NB =      4941.4154  1-4 EEL =    -73589.2220  VDWAALS    =     16368.2532
 EELEC  =   -285048.2503  EHBOND  =         0.0000  RESTRAINT  =       235.8668
 EAMBER (non-restraint)  =   -296674.8286
 EKCMT  =     22361.7756  VIRIAL  =     23010.9896  VOLUME     =   1087017.6738
                                                    SURFTEN    =        35.6504
                                                    Density    =         1.0111
 ------------------------------------------------------------------------------


 NSTEP =   175000   TIME(PS) =    1725.000  TEMP(K) =   311.76  PRESS =   -25.2
 Etot   =   -222844.7691  EKtot   =     73657.5625  EPtot      =   -296502.3316
 BOND   =      5526.9535  ANGLE   =     20665.6823  DIHED      =     14223.7432
 1-4 NB =      4916.4383  1-4 EEL =    -73484.1189  VDWAALS    =     16008.7887
 EELEC  =   -284606.5897  EHBOND  =         0.0000  RESTRAINT  =       246.7708
 EAMBER (non-restraint)  =   -296749.1024
 EKCMT  =     22321.7900  VIRIAL  =     22912.0300  VOLUME     =   1085956.3711
                                                    SURFTEN    =       -10.4468
                                                    Density    =         1.0121
 ------------------------------------------------------------------------------


 NSTEP =   176000   TIME(PS) =    1727.000  TEMP(K) =   309.67  PRESS =  -107.2
 Etot   =   -223260.2437  EKtot   =     73163.2500  EPtot      =   -296423.4937
 BOND   =      5492.5515  ANGLE   =     20812.5218  DIHED      =     14321.1709
 1-4 NB =      4955.9890  1-4 EEL =    -73505.0591  VDWAALS    =     16086.2601
 EELEC  =   -284842.0469  EHBOND  =         0.0000  RESTRAINT  =       255.1190
 EAMBER (non-restraint)  =   -296678.6127
 EKCMT  =     22319.8507  VIRIAL  =     24831.2054  VOLUME     =   1085151.1834
                                                    SURFTEN    =      -140.5260
                                                    Density    =         1.0129
 ------------------------------------------------------------------------------


 NSTEP =   177000   TIME(PS) =    1729.000  TEMP(K) =   310.19  PRESS =   110.5
 Etot   =   -223476.6649  EKtot   =     73284.4297  EPtot      =   -296761.0946
 BOND   =      5555.8663  ANGLE   =     20785.0534  DIHED      =     14281.5911
 1-4 NB =      4961.3852  1-4 EEL =    -73623.4876  VDWAALS    =     16623.7885
 EELEC  =   -285601.6911  EHBOND  =         0.0000  RESTRAINT  =       256.3995
 EAMBER (non-restraint)  =   -297017.4941
 EKCMT  =     22295.6007  VIRIAL  =     19706.2674  VOLUME     =   1085328.0394
                                                    SURFTEN    =       -55.1645
                                                    Density    =         1.0127
 ------------------------------------------------------------------------------


 NSTEP =   178000   TIME(PS) =    1731.000  TEMP(K) =   310.31  PRESS =  -111.1
 Etot   =   -223219.5253  EKtot   =     73314.3281  EPtot      =   -296533.8534
 BOND   =      5555.4968  ANGLE   =     20794.4239  DIHED      =     14245.6568
 1-4 NB =      4957.2828  1-4 EEL =    -73672.3301  VDWAALS    =     16163.6933
 EELEC  =   -284843.7818  EHBOND  =         0.0000  RESTRAINT  =       265.7049
 EAMBER (non-restraint)  =   -296799.5584
 EKCMT  =     22342.5896  VIRIAL  =     24946.8049  VOLUME     =   1085305.1287
                                                    SURFTEN    =      -116.3799
                                                    Density    =         1.0127
 ------------------------------------------------------------------------------


 NSTEP =   179000   TIME(PS) =    1733.000  TEMP(K) =   310.48  PRESS =    16.1
 Etot   =   -222918.7205  EKtot   =     73354.2891  EPtot      =   -296273.0096
 BOND   =      5668.9386  ANGLE   =     20734.4053  DIHED      =     14291.5212
 1-4 NB =      4914.2474  1-4 EEL =    -73436.0046  VDWAALS    =     16468.1317
 EELEC  =   -285177.2484  EHBOND  =         0.0000  RESTRAINT  =       262.9993
 EAMBER (non-restraint)  =   -296536.0089
 EKCMT  =     22394.4759  VIRIAL  =     22016.9358  VOLUME     =   1086771.8334
                                                    SURFTEN    =       -35.6982
                                                    Density    =         1.0114
 ------------------------------------------------------------------------------


 NSTEP =   180000   TIME(PS) =    1735.000  TEMP(K) =   309.41  PRESS =  -126.2
 Etot   =   -223559.5494  EKtot   =     73101.6953  EPtot      =   -296661.2447
 BOND   =      5498.9941  ANGLE   =     20742.4817  DIHED      =     14318.4402
 1-4 NB =      4952.2681  1-4 EEL =    -73636.3433  VDWAALS    =     16102.9213
 EELEC  =   -284889.5829  EHBOND  =         0.0000  RESTRAINT  =       249.5761
 EAMBER (non-restraint)  =   -296910.8208
 EKCMT  =     22195.7691  VIRIAL  =     25153.2983  VOLUME     =   1085680.8517
                                                    SURFTEN    =      -212.8071
                                                    Density    =         1.0124
 ------------------------------------------------------------------------------


 NSTEP =   181000   TIME(PS) =    1737.000  TEMP(K) =   310.18  PRESS =   -20.6
 Etot   =   -223447.7249  EKtot   =     73283.8672  EPtot      =   -296731.5921
 BOND   =      5532.7070  ANGLE   =     20726.2131  DIHED      =     14380.7636
 1-4 NB =      4891.9580  1-4 EEL =    -73572.8018  VDWAALS    =     16199.8950
 EELEC  =   -285155.8779  EHBOND  =         0.0000  RESTRAINT  =       265.5509
 EAMBER (non-restraint)  =   -296997.1430
 EKCMT  =     22351.4765  VIRIAL  =     22833.7243  VOLUME     =   1084041.4588
                                                    SURFTEN    =       -11.5935
                                                    Density    =         1.0139
 ------------------------------------------------------------------------------


 NSTEP =   182000   TIME(PS) =    1739.000  TEMP(K) =   310.52  PRESS =    74.6
 Etot   =   -223005.7635  EKtot   =     73364.5938  EPtot      =   -296370.3573
 BOND   =      5607.0027  ANGLE   =     20895.4315  DIHED      =     14331.4871
 1-4 NB =      4944.6254  1-4 EEL =    -73597.0262  VDWAALS    =     16444.8595
 EELEC  =   -285262.4910  EHBOND  =         0.0000  RESTRAINT  =       265.7538
 EAMBER (non-restraint)  =   -296636.1111
 EKCMT  =     22456.4520  VIRIAL  =     20711.5371  VOLUME     =   1083745.0112
                                                    SURFTEN    =       -90.4771
                                                    Density    =         1.0142
 ------------------------------------------------------------------------------


 NSTEP =   183000   TIME(PS) =    1741.000  TEMP(K) =   309.90  PRESS =     3.1
 Etot   =   -223011.8915  EKtot   =     73217.0703  EPtot      =   -296228.9619
 BOND   =      5455.1517  ANGLE   =     20656.3303  DIHED      =     14254.2625
 1-4 NB =      4943.6536  1-4 EEL =    -73524.0564  VDWAALS    =     16355.0183
 EELEC  =   -284631.0505  EHBOND  =         0.0000  RESTRAINT  =       261.7286
 EAMBER (non-restraint)  =   -296490.6905
 EKCMT  =     22381.5918  VIRIAL  =     22308.3605  VOLUME     =   1086888.6545
                                                    SURFTEN    =       -75.0467
                                                    Density    =         1.0112
 ------------------------------------------------------------------------------


 NSTEP =   184000   TIME(PS) =    1743.000  TEMP(K) =   309.97  PRESS =    13.9
 Etot   =   -223759.2570  EKtot   =     73233.8594  EPtot      =   -296993.1164
 BOND   =      5454.2090  ANGLE   =     20649.9904  DIHED      =     14164.6537
 1-4 NB =      4891.0471  1-4 EEL =    -73470.6415  VDWAALS    =     16160.5347
 EELEC  =   -285099.9338  EHBOND  =         0.0000  RESTRAINT  =       257.0241
 EAMBER (non-restraint)  =   -297250.1405
 EKCMT  =     22393.3657  VIRIAL  =     22066.8111  VOLUME     =   1084640.3013
                                                    SURFTEN    =       155.9570
                                                    Density    =         1.0133
 ------------------------------------------------------------------------------


 NSTEP =   185000   TIME(PS) =    1745.000  TEMP(K) =   310.18  PRESS =    14.5
 Etot   =   -222977.4014  EKtot   =     73283.2031  EPtot      =   -296260.6045
 BOND   =      5460.0091  ANGLE   =     20882.2172  DIHED      =     14237.8925
 1-4 NB =      4955.8953  1-4 EEL =    -73546.6959  VDWAALS    =     16313.5388
 EELEC  =   -284827.0533  EHBOND  =         0.0000  RESTRAINT  =       263.5916
 EAMBER (non-restraint)  =   -296524.1962
 EKCMT  =     22350.3821  VIRIAL  =     22009.0927  VOLUME     =   1086778.8496
                                                    SURFTEN    =      -101.5010
                                                    Density    =         1.0113
 ------------------------------------------------------------------------------


 NSTEP =   186000   TIME(PS) =    1747.000  TEMP(K) =   311.87  PRESS =    33.3
 Etot   =   -222473.4427  EKtot   =     73683.0469  EPtot      =   -296156.4896
 BOND   =      5425.9156  ANGLE   =     20849.3557  DIHED      =     14229.8394
 1-4 NB =      4929.3383  1-4 EEL =    -73416.3242  VDWAALS    =     16330.2117
 EELEC  =   -284778.0075  EHBOND  =         0.0000  RESTRAINT  =       273.1815
 EAMBER (non-restraint)  =   -296429.6710
 EKCMT  =     22593.2384  VIRIAL  =     21811.9249  VOLUME     =   1085583.4679
                                                    SURFTEN    =      -103.6189
                                                    Density    =         1.0125
 ------------------------------------------------------------------------------


 NSTEP =   187000   TIME(PS) =    1749.000  TEMP(K) =   310.33  PRESS =  -104.2
 Etot   =   -222886.0055  EKtot   =     73317.6484  EPtot      =   -296203.6539
 BOND   =      5547.6400  ANGLE   =     20868.3562  DIHED      =     14280.2064
 1-4 NB =      5029.9957  1-4 EEL =    -73563.7161  VDWAALS    =     15909.0689
 EELEC  =   -284553.9888  EHBOND  =         0.0000  RESTRAINT  =       278.7839
 EAMBER (non-restraint)  =   -296482.4378
 EKCMT  =     22298.1924  VIRIAL  =     24737.3713  VOLUME     =   1084445.5649
                                                    SURFTEN    =       126.4833
                                                    Density    =         1.0135
 ------------------------------------------------------------------------------


 NSTEP =   188000   TIME(PS) =    1751.000  TEMP(K) =   310.83  PRESS =    77.2
 Etot   =   -223140.8875  EKtot   =     73436.2266  EPtot      =   -296577.1140
 BOND   =      5554.2736  ANGLE   =     20815.9259  DIHED      =     14396.3443
 1-4 NB =      4932.8904  1-4 EEL =    -73623.3050  VDWAALS    =     16203.4030
 EELEC  =   -285126.3789  EHBOND  =         0.0000  RESTRAINT  =       269.7327
 EAMBER (non-restraint)  =   -296846.8467
 EKCMT  =     22541.8084  VIRIAL  =     20732.9218  VOLUME     =   1085855.1619
                                                    SURFTEN    =       196.9790
                                                    Density    =         1.0122
 ------------------------------------------------------------------------------


 NSTEP =   189000   TIME(PS) =    1753.000  TEMP(K) =   309.83  PRESS =    80.6
 Etot   =   -223317.4088  EKtot   =     73200.3516  EPtot      =   -296517.7603
 BOND   =      5421.1494  ANGLE   =     20837.8924  DIHED      =     14239.0470
 1-4 NB =      4989.3413  1-4 EEL =    -73428.4180  VDWAALS    =     16624.3235
 EELEC  =   -285472.7434  EHBOND  =         0.0000  RESTRAINT  =       271.6474
 EAMBER (non-restraint)  =   -296789.4078
 EKCMT  =     22202.6924  VIRIAL  =     20314.4051  VOLUME     =   1085622.0031
                                                    SURFTEN    =       166.8698
                                                    Density    =         1.0124
 ------------------------------------------------------------------------------


 NSTEP =   190000   TIME(PS) =    1755.000  TEMP(K) =   309.93  PRESS =  -128.0
 Etot   =   -223364.9603  EKtot   =     73224.5781  EPtot      =   -296589.5384
 BOND   =      5550.5879  ANGLE   =     20619.1493  DIHED      =     14333.9576
 1-4 NB =      4911.8224  1-4 EEL =    -73675.1256  VDWAALS    =     16250.5925
 EELEC  =   -284853.0949  EHBOND  =         0.0000  RESTRAINT  =       272.5723
 EAMBER (non-restraint)  =   -296862.1107
 EKCMT  =     22309.6388  VIRIAL  =     25308.6916  VOLUME     =   1085401.8838
                                                    SURFTEN    =        55.9527
                                                    Density    =         1.0126
 ------------------------------------------------------------------------------


 NSTEP =   191000   TIME(PS) =    1757.000  TEMP(K) =   308.98  PRESS =   145.4
 Etot   =   -223580.1129  EKtot   =     72998.8672  EPtot      =   -296578.9800
 BOND   =      5533.0303  ANGLE   =     20668.8514  DIHED      =     14248.6827
 1-4 NB =      4957.7600  1-4 EEL =    -73575.2587  VDWAALS    =     16503.7490
 EELEC  =   -285183.7486  EHBOND  =         0.0000  RESTRAINT  =       267.9538
 EAMBER (non-restraint)  =   -296846.9339
 EKCMT  =     22186.8596  VIRIAL  =     18781.5039  VOLUME     =   1084932.9506
                                                    SURFTEN    =       169.8512
                                                    Density    =         1.0131
 ------------------------------------------------------------------------------


 NSTEP =   192000   TIME(PS) =    1759.000  TEMP(K) =   309.89  PRESS =   -26.9
 Etot   =   -223114.1259  EKtot   =     73214.8594  EPtot      =   -296328.9853
 BOND   =      5419.8302  ANGLE   =     20824.3441  DIHED      =     14345.6938
 1-4 NB =      4949.2144  1-4 EEL =    -73610.4723  VDWAALS    =     16397.8626
 EELEC  =   -284934.2784  EHBOND  =         0.0000  RESTRAINT  =       278.8202
 EAMBER (non-restraint)  =   -296607.8055
 EKCMT  =     22376.4251  VIRIAL  =     23007.0120  VOLUME     =   1086830.4322
                                                    SURFTEN    =       -97.7164
                                                    Density    =         1.0113
 ------------------------------------------------------------------------------


 NSTEP =   193000   TIME(PS) =    1761.000  TEMP(K) =   309.41  PRESS =    72.6
 Etot   =   -223341.3297  EKtot   =     73100.6797  EPtot      =   -296442.0094
 BOND   =      5504.2971  ANGLE   =     20861.9642  DIHED      =     14268.4064
 1-4 NB =      4930.9008  1-4 EEL =    -73638.9132  VDWAALS    =     16449.0320
 EELEC  =   -285086.6390  EHBOND  =         0.0000  RESTRAINT  =       268.9424
 EAMBER (non-restraint)  =   -296710.9517
 EKCMT  =     22335.1131  VIRIAL  =     20632.3621  VOLUME     =   1086636.0117
                                                    SURFTEN    =       -98.1410
                                                    Density    =         1.0115
 ------------------------------------------------------------------------------


 NSTEP =   194000   TIME(PS) =    1763.000  TEMP(K) =   310.27  PRESS =   -21.7
 Etot   =   -223315.4828  EKtot   =     73304.0625  EPtot      =   -296619.5453
 BOND   =      5368.6150  ANGLE   =     20773.1649  DIHED      =     14270.9690
 1-4 NB =      4960.3748  1-4 EEL =    -73583.8609  VDWAALS    =     16485.7690
 EELEC  =   -285154.0563  EHBOND  =         0.0000  RESTRAINT  =       259.4792
 EAMBER (non-restraint)  =   -296879.0245
 EKCMT  =     22355.6195  VIRIAL  =     22864.1105  VOLUME     =   1086170.9320
                                                    SURFTEN    =       -35.4752
                                                    Density    =         1.0119
 ------------------------------------------------------------------------------


 NSTEP =   195000   TIME(PS) =    1765.000  TEMP(K) =   309.64  PRESS =   -76.0
 Etot   =   -223267.1055  EKtot   =     73154.5859  EPtot      =   -296421.6915
 BOND   =      5414.5482  ANGLE   =     20795.7885  DIHED      =     14382.4443
 1-4 NB =      4961.2920  1-4 EEL =    -73490.6635  VDWAALS    =     16211.4258
 EELEC  =   -284951.4967  EHBOND  =         0.0000  RESTRAINT  =       254.9699
 EAMBER (non-restraint)  =   -296676.6614
 EKCMT  =     22176.7260  VIRIAL  =     23959.9322  VOLUME     =   1086089.9225
                                                    SURFTEN    =         7.5645
                                                    Density    =         1.0120
 ------------------------------------------------------------------------------


 NSTEP =   196000   TIME(PS) =    1767.000  TEMP(K) =   310.86  PRESS =  -109.0
 Etot   =   -222685.9398  EKtot   =     73442.6719  EPtot      =   -296128.6117
 BOND   =      5418.2530  ANGLE   =     20969.5099  DIHED      =     14262.7946
 1-4 NB =      4984.5503  1-4 EEL =    -73615.8222  VDWAALS    =     16443.2082
 EELEC  =   -284855.5588  EHBOND  =         0.0000  RESTRAINT  =       264.4532
 EAMBER (non-restraint)  =   -296393.0649
 EKCMT  =     22545.3906  VIRIAL  =     25101.3621  VOLUME     =   1086207.5987
                                                    SURFTEN    =         7.2576
                                                    Density    =         1.0119
 ------------------------------------------------------------------------------


 NSTEP =   197000   TIME(PS) =    1769.000  TEMP(K) =   309.60  PRESS =    -3.7
 Etot   =   -223414.1726  EKtot   =     73146.7734  EPtot      =   -296560.9460
 BOND   =      5450.0866  ANGLE   =     20901.5073  DIHED      =     14332.5005
 1-4 NB =      4942.1531  1-4 EEL =    -73512.7354  VDWAALS    =     16712.6518
 EELEC  =   -285672.1645  EHBOND  =         0.0000  RESTRAINT  =       285.0546
 EAMBER (non-restraint)  =   -296846.0006
 EKCMT  =     22439.8045  VIRIAL  =     22527.2180  VOLUME     =   1085006.3103
                                                    SURFTEN    =        57.0162
                                                    Density    =         1.0130
 ------------------------------------------------------------------------------


 NSTEP =   198000   TIME(PS) =    1771.000  TEMP(K) =   309.98  PRESS =   -83.1
 Etot   =   -223595.7844  EKtot   =     73236.5547  EPtot      =   -296832.3391
 BOND   =      5504.8448  ANGLE   =     20725.7228  DIHED      =     14249.9077
 1-4 NB =      4983.7138  1-4 EEL =    -73527.6329  VDWAALS    =     16484.0597
 EELEC  =   -285526.0249  EHBOND  =         0.0000  RESTRAINT  =       273.0699
 EAMBER (non-restraint)  =   -297105.4090
 EKCMT  =     22384.7257  VIRIAL  =     24331.6976  VOLUME     =   1085063.8590
                                                    SURFTEN    =      -100.0994
                                                    Density    =         1.0129
 ------------------------------------------------------------------------------


 NSTEP =   199000   TIME(PS) =    1773.000  TEMP(K) =   309.28  PRESS =    -6.9
 Etot   =   -223617.5221  EKtot   =     73070.1797  EPtot      =   -296687.7018
 BOND   =      5505.0677  ANGLE   =     20817.2351  DIHED      =     14354.8797
 1-4 NB =      4934.6883  1-4 EEL =    -73463.4165  VDWAALS    =     16155.1485
 EELEC  =   -285262.0055  EHBOND  =         0.0000  RESTRAINT  =       270.7009
 EAMBER (non-restraint)  =   -296958.4027
 EKCMT  =     22240.5163  VIRIAL  =     22402.0609  VOLUME     =   1084646.4624
                                                    SURFTEN    =        -9.6811
                                                    Density    =         1.0133
 ------------------------------------------------------------------------------


 NSTEP =   200000   TIME(PS) =    1775.000  TEMP(K) =   309.09  PRESS =   -39.5
 Etot   =   -223084.1142  EKtot   =     73025.7031  EPtot      =   -296109.8173
 BOND   =      5559.8817  ANGLE   =     20657.5819  DIHED      =     14294.5550
 1-4 NB =      4951.9590  1-4 EEL =    -73514.6630  VDWAALS    =     16072.1932
 EELEC  =   -284401.5741  EHBOND  =         0.0000  RESTRAINT  =       270.2490
 EAMBER (non-restraint)  =   -296380.0663
 EKCMT  =     22214.1725  VIRIAL  =     23140.3722  VOLUME     =   1086066.8828
                                                    SURFTEN    =       -55.5534
                                                    Density    =         1.0120
 ------------------------------------------------------------------------------


 NSTEP =   201000   TIME(PS) =    1777.000  TEMP(K) =   311.53  PRESS =  -118.1
 Etot   =   -222812.9761  EKtot   =     73602.4766  EPtot      =   -296415.4526
 BOND   =      5404.4629  ANGLE   =     20862.8781  DIHED      =     14321.9671
 1-4 NB =      4961.1943  1-4 EEL =    -73600.7711  VDWAALS    =     16106.5966
 EELEC  =   -284747.1410  EHBOND  =         0.0000  RESTRAINT  =       275.3605
 EAMBER (non-restraint)  =   -296690.8131
 EKCMT  =     22378.8798  VIRIAL  =     25149.3241  VOLUME     =   1086181.6041
                                                    SURFTEN    =       -43.9682
                                                    Density    =         1.0119
 ------------------------------------------------------------------------------


 NSTEP =   202000   TIME(PS) =    1779.000  TEMP(K) =   308.55  PRESS =  -106.4
 Etot   =   -223551.9474  EKtot   =     72899.0234  EPtot      =   -296450.9708
 BOND   =      5556.9241  ANGLE   =     20752.8315  DIHED      =     14337.8658
 1-4 NB =      4945.5119  1-4 EEL =    -73564.9533  VDWAALS    =     16391.7859
 EELEC  =   -285128.1703  EHBOND  =         0.0000  RESTRAINT  =       257.2335
 EAMBER (non-restraint)  =   -296708.2044
 EKCMT  =     22193.7252  VIRIAL  =     24689.8178  VOLUME     =   1086087.3314
                                                    SURFTEN    =       -27.8112
                                                    Density    =         1.0120
 ------------------------------------------------------------------------------


 NSTEP =   203000   TIME(PS) =    1781.000  TEMP(K) =   310.83  PRESS =    19.7
 Etot   =   -222383.2761  EKtot   =     73437.2188  EPtot      =   -295820.4948
 BOND   =      5526.7668  ANGLE   =     21023.2124  DIHED      =     14355.7786
 1-4 NB =      4983.4328  1-4 EEL =    -73572.9585  VDWAALS    =     16231.6370
 EELEC  =   -284624.0278  EHBOND  =         0.0000  RESTRAINT  =       255.6638
 EAMBER (non-restraint)  =   -296076.1586
 EKCMT  =     22379.0157  VIRIAL  =     21915.9087  VOLUME     =   1086017.9662
                                                    SURFTEN    =        25.1270
                                                    Density    =         1.0121
 ------------------------------------------------------------------------------


 NSTEP =   204000   TIME(PS) =    1783.000  TEMP(K) =   310.50  PRESS =   -14.8
 Etot   =   -223382.6819  EKtot   =     73358.2109  EPtot      =   -296740.8929
 BOND   =      5547.5960  ANGLE   =     20759.9409  DIHED      =     14318.2709
 1-4 NB =      4966.5066  1-4 EEL =    -73607.1910  VDWAALS    =     16347.8990
 EELEC  =   -285353.6961  EHBOND  =         0.0000  RESTRAINT  =       279.7808
 EAMBER (non-restraint)  =   -297020.6737
 EKCMT  =     22325.1361  VIRIAL  =     22671.7028  VOLUME     =   1085091.6598
                                                    SURFTEN    =       151.2474
                                                    Density    =         1.0129
 ------------------------------------------------------------------------------


 NSTEP =   205000   TIME(PS) =    1785.000  TEMP(K) =   310.27  PRESS =     3.3
 Etot   =   -223422.4656  EKtot   =     73304.6562  EPtot      =   -296727.1218
 BOND   =      5480.6108  ANGLE   =     20761.5927  DIHED      =     14279.1314
 1-4 NB =      4977.6297  1-4 EEL =    -73559.4731  VDWAALS    =     16684.4653
 EELEC  =   -285600.5460  EHBOND  =         0.0000  RESTRAINT  =       249.4674
 EAMBER (non-restraint)  =   -296976.5892
 EKCMT  =     22574.7333  VIRIAL  =     22498.3794  VOLUME     =   1085898.1402
                                                    SURFTEN    =       -42.4842
                                                    Density    =         1.0122
 ------------------------------------------------------------------------------


 NSTEP =   206000   TIME(PS) =    1787.000  TEMP(K) =   309.51  PRESS =   142.3
 Etot   =   -223316.1657  EKtot   =     73125.1016  EPtot      =   -296441.2673
 BOND   =      5389.8481  ANGLE   =     20822.2538  DIHED      =     14293.2692
 1-4 NB =      4976.5606  1-4 EEL =    -73580.4011  VDWAALS    =     16719.7941
 EELEC  =   -285323.8634  EHBOND  =         0.0000  RESTRAINT  =       261.2715
 EAMBER (non-restraint)  =   -296702.5387
 EKCMT  =     22351.0450  VIRIAL  =     19019.7873  VOLUME     =   1083898.0470
                                                    SURFTEN    =       -98.9746
                                                    Density    =         1.0140
 ------------------------------------------------------------------------------


 NSTEP =   207000   TIME(PS) =    1789.000  TEMP(K) =   310.60  PRESS =    15.3
 Etot   =   -223087.5714  EKtot   =     73383.4141  EPtot      =   -296470.9854
 BOND   =      5516.3202  ANGLE   =     20590.2161  DIHED      =     14310.1115
 1-4 NB =      4979.0398  1-4 EEL =    -73579.3501  VDWAALS    =     16355.9678
 EELEC  =   -284903.5245  EHBOND  =         0.0000  RESTRAINT  =       260.2337
 EAMBER (non-restraint)  =   -296731.2192
 EKCMT  =     22278.0769  VIRIAL  =     21920.4730  VOLUME     =   1085093.6620
                                                    SURFTEN    =       -87.3176
                                                    Density    =         1.0129
 ------------------------------------------------------------------------------


 NSTEP =   208000   TIME(PS) =    1791.000  TEMP(K) =   310.33  PRESS =   151.1
 Etot   =   -222897.4478  EKtot   =     73319.5234  EPtot      =   -296216.9713
 BOND   =      5521.0736  ANGLE   =     20834.8665  DIHED      =     14280.0253
 1-4 NB =      4934.7131  1-4 EEL =    -73479.6769  VDWAALS    =     16681.8854
 EELEC  =   -285258.8903  EHBOND  =         0.0000  RESTRAINT  =       269.0321
 EAMBER (non-restraint)  =   -296486.0034
 EKCMT  =     22224.5260  VIRIAL  =     18683.5962  VOLUME     =   1085460.9198
                                                    SURFTEN    =       -24.5787
                                                    Density    =         1.0126
 ------------------------------------------------------------------------------


 NSTEP =   209000   TIME(PS) =    1793.000  TEMP(K) =   309.49  PRESS =    48.0
 Etot   =   -223009.5937  EKtot   =     73121.3359  EPtot      =   -296130.9297
 BOND   =      5538.6319  ANGLE   =     20692.0776  DIHED      =     14383.1374
 1-4 NB =      4934.3783  1-4 EEL =    -73523.7589  VDWAALS    =     16240.2582
 EELEC  =   -284657.3368  EHBOND  =         0.0000  RESTRAINT  =       261.6827
 EAMBER (non-restraint)  =   -296392.6124
 EKCMT  =     22235.5828  VIRIAL  =     21110.1734  VOLUME     =   1085058.6823
                                                    SURFTEN    =        65.2319
                                                    Density    =         1.0129
 ------------------------------------------------------------------------------


 NSTEP =   210000   TIME(PS) =    1795.000  TEMP(K) =   309.75  PRESS =   148.9
 Etot   =   -223557.7236  EKtot   =     73182.5703  EPtot      =   -296740.2939
 BOND   =      5518.4520  ANGLE   =     20826.3095  DIHED      =     14298.8242
 1-4 NB =      4954.5562  1-4 EEL =    -73569.4734  VDWAALS    =     16751.8803
 EELEC  =   -285797.9832  EHBOND  =         0.0000  RESTRAINT  =       277.1406
 EAMBER (non-restraint)  =   -297017.4344
 EKCMT  =     22255.8953  VIRIAL  =     18766.8116  VOLUME     =   1085406.9966
                                                    SURFTEN    =       100.3113
                                                    Density    =         1.0126
 ------------------------------------------------------------------------------


 NSTEP =   211000   TIME(PS) =    1797.000  TEMP(K) =   308.93  PRESS =   -34.5
 Etot   =   -223390.6153  EKtot   =     72986.9297  EPtot      =   -296377.5450
 BOND   =      5503.6121  ANGLE   =     20876.4735  DIHED      =     14356.5137
 1-4 NB =      4968.9853  1-4 EEL =    -73670.7228  VDWAALS    =     16169.0471
 EELEC  =   -284845.8198  EHBOND  =         0.0000  RESTRAINT  =       264.3660
 EAMBER (non-restraint)  =   -296641.9110
 EKCMT  =     22286.6904  VIRIAL  =     23095.7505  VOLUME     =   1085449.6105
                                                    SURFTEN    =        84.0649
                                                    Density    =         1.0126
 ------------------------------------------------------------------------------


 NSTEP =   212000   TIME(PS) =    1799.000  TEMP(K) =   308.74  PRESS =   106.0
 Etot   =   -223302.9376  EKtot   =     72942.3359  EPtot      =   -296245.2736
 BOND   =      5588.8534  ANGLE   =     20897.2969  DIHED      =     14249.6833
 1-4 NB =      4937.3661  1-4 EEL =    -73592.6202  VDWAALS    =     16570.2840
 EELEC  =   -285171.8368  EHBOND  =         0.0000  RESTRAINT  =       275.6996
 EAMBER (non-restraint)  =   -296520.9732
 EKCMT  =     22392.3787  VIRIAL  =     19908.7773  VOLUME     =   1084719.3907
                                                    SURFTEN    =       -52.2277
                                                    Density    =         1.0133
 ------------------------------------------------------------------------------


 NSTEP =   213000   TIME(PS) =    1801.000  TEMP(K) =   308.45  PRESS =   -40.7
 Etot   =   -223284.2598  EKtot   =     72875.3438  EPtot      =   -296159.6036
 BOND   =      5484.7104  ANGLE   =     20704.5123  DIHED      =     14280.3316
 1-4 NB =      4922.7884  1-4 EEL =    -73498.1299  VDWAALS    =     16052.3253
 EELEC  =   -284387.0834  EHBOND  =         0.0000  RESTRAINT  =       280.9418
 EAMBER (non-restraint)  =   -296440.5454
 EKCMT  =     22309.1790  VIRIAL  =     23263.2374  VOLUME     =   1085755.1632
                                                    SURFTEN    =       -27.0659
                                                    Density    =         1.0123
 ------------------------------------------------------------------------------


 NSTEP =   214000   TIME(PS) =    1803.000  TEMP(K) =   310.38  PRESS =   -11.7
 Etot   =   -222965.8993  EKtot   =     73330.5781  EPtot      =   -296296.4774
 BOND   =      5461.4838  ANGLE   =     20803.7582  DIHED      =     14360.7722
 1-4 NB =      4999.6566  1-4 EEL =    -73578.7899  VDWAALS    =     16447.0643
 EELEC  =   -285066.5285  EHBOND  =         0.0000  RESTRAINT  =       276.1057
 EAMBER (non-restraint)  =   -296572.5831
 EKCMT  =     22388.6422  VIRIAL  =     22662.5738  VOLUME     =   1085713.2149
                                                    SURFTEN    =      -219.0200
                                                    Density    =         1.0123
 ------------------------------------------------------------------------------


 NSTEP =   215000   TIME(PS) =    1805.000  TEMP(K) =   311.46  PRESS =    96.1
 Etot   =   -222682.5200  EKtot   =     73586.0391  EPtot      =   -296268.5590
 BOND   =      5440.8382  ANGLE   =     20640.0540  DIHED      =     14208.7172
 1-4 NB =      4982.5317  1-4 EEL =    -73621.9897  VDWAALS    =     16679.1733
 EELEC  =   -284875.7102  EHBOND  =         0.0000  RESTRAINT  =       277.8265
 EAMBER (non-restraint)  =   -296546.3855
 EKCMT  =     22405.7665  VIRIAL  =     20149.5901  VOLUME     =   1087072.8379
                                                    SURFTEN    =       -63.6513
                                                    Density    =         1.0111
 ------------------------------------------------------------------------------


 NSTEP =   216000   TIME(PS) =    1807.000  TEMP(K) =   311.48  PRESS =   -30.0
 Etot   =   -222968.1993  EKtot   =     73590.1562  EPtot      =   -296558.3555
 BOND   =      5588.9862  ANGLE   =     20722.2712  DIHED      =     14206.4300
 1-4 NB =      4965.3592  1-4 EEL =    -73702.3205  VDWAALS    =     16493.3777
 EELEC  =   -285100.1848  EHBOND  =         0.0000  RESTRAINT  =       267.7255
 EAMBER (non-restraint)  =   -296826.0810
 EKCMT  =     22537.3977  VIRIAL  =     23239.6503  VOLUME     =   1085558.6336
                                                    SURFTEN    =        41.1602
                                                    Density    =         1.0125
 ------------------------------------------------------------------------------


 NSTEP =   217000   TIME(PS) =    1809.000  TEMP(K) =   310.39  PRESS =   -34.3
 Etot   =   -222987.6182  EKtot   =     73332.6641  EPtot      =   -296320.2823
 BOND   =      5425.6130  ANGLE   =     20827.3743  DIHED      =     14321.1032
 1-4 NB =      4926.1036  1-4 EEL =    -73545.6778  VDWAALS    =     16744.1841
 EELEC  =   -285290.0813  EHBOND  =         0.0000  RESTRAINT  =       271.0986
 EAMBER (non-restraint)  =   -296591.3809
 EKCMT  =     22322.8732  VIRIAL  =     23129.8028  VOLUME     =   1088124.2799
                                                    SURFTEN    =       -48.6490
                                                    Density    =         1.0101
 ------------------------------------------------------------------------------


 NSTEP =   218000   TIME(PS) =    1811.000  TEMP(K) =   309.68  PRESS =    57.3
 Etot   =   -223144.6223  EKtot   =     73166.0547  EPtot      =   -296310.6769
 BOND   =      5589.7716  ANGLE   =     20904.9905  DIHED      =     14426.1301
 1-4 NB =      4935.7979  1-4 EEL =    -73392.1406  VDWAALS    =     16681.4323
 EELEC  =   -285739.9361  EHBOND  =         0.0000  RESTRAINT  =       283.2774
 EAMBER (non-restraint)  =   -296593.9543
 EKCMT  =     22396.8176  VIRIAL  =     21050.0365  VOLUME     =   1088584.4933
                                                    SURFTEN    =       108.3940
                                                    Density    =         1.0097
 ------------------------------------------------------------------------------


 NSTEP =   219000   TIME(PS) =    1813.000  TEMP(K) =   310.00  PRESS =     2.3
 Etot   =   -222908.7063  EKtot   =     73241.1406  EPtot      =   -296149.8469
 BOND   =      5548.4423  ANGLE   =     20654.4949  DIHED      =     14278.0722
 1-4 NB =      4959.8645  1-4 EEL =    -73564.5823  VDWAALS    =     16324.8710
 EELEC  =   -284631.2049  EHBOND  =         0.0000  RESTRAINT  =       280.1953
 EAMBER (non-restraint)  =   -296430.0423
 EKCMT  =     22461.3818  VIRIAL  =     22406.7213  VOLUME     =   1087683.7446
                                                    SURFTEN    =        -3.6675
                                                    Density    =         1.0105
 ------------------------------------------------------------------------------


 NSTEP =   220000   TIME(PS) =    1815.000  TEMP(K) =   310.38  PRESS =   -62.0
 Etot   =   -222775.5054  EKtot   =     73330.1953  EPtot      =   -296105.7007
 BOND   =      5548.4671  ANGLE   =     20642.0694  DIHED      =     14339.3225
 1-4 NB =      4922.1033  1-4 EEL =    -73478.4811  VDWAALS    =     16439.5697
 EELEC  =   -284789.4629  EHBOND  =         0.0000  RESTRAINT  =       270.7114
 EAMBER (non-restraint)  =   -296376.4121
 EKCMT  =     22270.6572  VIRIAL  =     23725.8215  VOLUME     =   1086728.0228
                                                    SURFTEN    =        -1.4702
                                                    Density    =         1.0114
 ------------------------------------------------------------------------------


 NSTEP =   221000   TIME(PS) =    1817.000  TEMP(K) =   311.78  PRESS =   102.2
 Etot   =   -222411.3624  EKtot   =     73660.3047  EPtot      =   -296071.6671
 BOND   =      5500.1735  ANGLE   =     20774.9631  DIHED      =     14227.2562
 1-4 NB =      4944.2065  1-4 EEL =    -73607.5008  VDWAALS    =     16698.1908
 EELEC  =   -284880.3125  EHBOND  =         0.0000  RESTRAINT  =       271.3561
 EAMBER (non-restraint)  =   -296343.0232
 EKCMT  =     22378.8711  VIRIAL  =     19977.3465  VOLUME     =   1087831.9064
                                                    SURFTEN    =        58.2870
                                                    Density    =         1.0104
 ------------------------------------------------------------------------------


 NSTEP =   222000   TIME(PS) =    1819.000  TEMP(K) =   309.27  PRESS =   -19.2
 Etot   =   -223267.6203  EKtot   =     73067.7500  EPtot      =   -296335.3703
 BOND   =      5414.4155  ANGLE   =     20668.7351  DIHED      =     14201.8351
 1-4 NB =      4973.7152  1-4 EEL =    -73635.9967  VDWAALS    =     16383.7860
 EELEC  =   -284614.4619  EHBOND  =         0.0000  RESTRAINT  =       272.6014
 EAMBER (non-restraint)  =   -296607.9717
 EKCMT  =     22237.4084  VIRIAL  =     22688.9161  VOLUME     =   1086787.8949
                                                    SURFTEN    =        -3.1057
                                                    Density    =         1.0113
 ------------------------------------------------------------------------------


 NSTEP =   223000   TIME(PS) =    1821.000  TEMP(K) =   309.22  PRESS =    38.4
 Etot   =   -223132.1806  EKtot   =     73057.1016  EPtot      =   -296189.2821
 BOND   =      5478.8398  ANGLE   =     20652.4997  DIHED      =     14277.4337
 1-4 NB =      4938.8341  1-4 EEL =    -73694.1112  VDWAALS    =     16357.8002
 EELEC  =   -284476.4543  EHBOND  =         0.0000  RESTRAINT  =       275.8758
 EAMBER (non-restraint)  =   -296465.1579
 EKCMT  =     22114.1842  VIRIAL  =     21213.5308  VOLUME     =   1086110.8948
                                                    SURFTEN    =         0.1821
                                                    Density    =         1.0120
 ------------------------------------------------------------------------------


 NSTEP =   224000   TIME(PS) =    1823.000  TEMP(K) =   310.78  PRESS =   -60.1
 Etot   =   -222777.6553  EKtot   =     73425.1250  EPtot      =   -296202.7803
 BOND   =      5369.6366  ANGLE   =     20700.1216  DIHED      =     14253.2840
 1-4 NB =      4946.2020  1-4 EEL =    -73684.7022  VDWAALS    =     16169.1719
 EELEC  =   -284238.6295  EHBOND  =         0.0000  RESTRAINT  =       282.1353
 EAMBER (non-restraint)  =   -296484.9156
 EKCMT  =     22499.5953  VIRIAL  =     23910.7246  VOLUME     =   1087273.5280
                                                    SURFTEN    =      -112.3746
                                                    Density    =         1.0109
 ------------------------------------------------------------------------------


 NSTEP =   225000   TIME(PS) =    1825.000  TEMP(K) =   309.09  PRESS =    56.3
 Etot   =   -223559.7192  EKtot   =     73026.0156  EPtot      =   -296585.7349
 BOND   =      5477.8484  ANGLE   =     20646.5246  DIHED      =     14263.9300
 1-4 NB =      4971.9049  1-4 EEL =    -73436.6505  VDWAALS    =     16930.1550
 EELEC  =   -285717.9536  EHBOND  =         0.0000  RESTRAINT  =       278.5062
 EAMBER (non-restraint)  =   -296864.2411
 EKCMT  =     22232.1319  VIRIAL  =     20911.8429  VOLUME     =   1085827.3071
                                                    SURFTEN    =        71.7526
                                                    Density    =         1.0122
 ------------------------------------------------------------------------------


 NSTEP =   226000   TIME(PS) =    1827.000  TEMP(K) =   308.74  PRESS =    -7.7
 Etot   =   -223228.0145  EKtot   =     72943.0547  EPtot      =   -296171.0692
 BOND   =      5618.9347  ANGLE   =     20664.2019  DIHED      =     14259.9004
 1-4 NB =      4938.3065  1-4 EEL =    -73571.5142  VDWAALS    =     16266.4513
 EELEC  =   -284617.3111  EHBOND  =         0.0000  RESTRAINT  =       269.9613
 EAMBER (non-restraint)  =   -296441.0305
 EKCMT  =     22042.9608  VIRIAL  =     22222.1759  VOLUME     =   1084958.2303
                                                    SURFTEN    =       -15.0743
                                                    Density    =         1.0130
 ------------------------------------------------------------------------------


 NSTEP =   227000   TIME(PS) =    1829.000  TEMP(K) =   312.08  PRESS =   -72.4
 Etot   =   -222488.5157  EKtot   =     73731.9375  EPtot      =   -296220.4532
 BOND   =      5547.5467  ANGLE   =     20811.3156  DIHED      =     14326.2258
 1-4 NB =      4967.5795  1-4 EEL =    -73480.3568  VDWAALS    =     15886.4265
 EELEC  =   -284553.9818  EHBOND  =         0.0000  RESTRAINT  =       274.7913
 EAMBER (non-restraint)  =   -296495.2446
 EKCMT  =     22610.0084  VIRIAL  =     24306.2528  VOLUME     =   1085287.7825
                                                    SURFTEN    =        70.5302
                                                    Density    =         1.0127
 ------------------------------------------------------------------------------


 NSTEP =   228000   TIME(PS) =    1831.000  TEMP(K) =   310.08  PRESS =    39.6
 Etot   =   -222673.4499  EKtot   =     73259.9453  EPtot      =   -295933.3952
 BOND   =      5712.3092  ANGLE   =     20753.7781  DIHED      =     14343.6337
 1-4 NB =      4965.9088  1-4 EEL =    -73571.8151  VDWAALS    =     16159.5634
 EELEC  =   -284578.0463  EHBOND  =         0.0000  RESTRAINT  =       281.2730
 EAMBER (non-restraint)  =   -296214.6682
 EKCMT  =     22245.4930  VIRIAL  =     21318.0950  VOLUME     =   1085413.4653
                                                    SURFTEN    =      -100.8019
                                                    Density    =         1.0126
 ------------------------------------------------------------------------------


 NSTEP =   229000   TIME(PS) =    1833.000  TEMP(K) =   309.77  PRESS =    80.2
 Etot   =   -223081.7629  EKtot   =     73185.9062  EPtot      =   -296267.6692
 BOND   =      5576.5631  ANGLE   =     20662.2426  DIHED      =     14270.0989
 1-4 NB =      4920.9966  1-4 EEL =    -73550.4545  VDWAALS    =     16041.8149
 EELEC  =   -284452.6957  EHBOND  =         0.0000  RESTRAINT  =       263.7650
 EAMBER (non-restraint)  =   -296531.4342
 EKCMT  =     22328.6441  VIRIAL  =     20450.7682  VOLUME     =   1084181.4128
                                                    SURFTEN    =       230.2038
                                                    Density    =         1.0138
 ------------------------------------------------------------------------------


 NSTEP =   230000   TIME(PS) =    1835.000  TEMP(K) =   310.65  PRESS =    28.9
 Etot   =   -223153.6121  EKtot   =     73393.1797  EPtot      =   -296546.7918
 BOND   =      5474.9645  ANGLE   =     20740.1639  DIHED      =     14249.9694
 1-4 NB =      4935.9639  1-4 EEL =    -73572.9526  VDWAALS    =     16527.0270
 EELEC  =   -285164.4321  EHBOND  =         0.0000  RESTRAINT  =       262.5044
 EAMBER (non-restraint)  =   -296809.2961
 EKCMT  =     22348.1088  VIRIAL  =     21670.0511  VOLUME     =   1085422.5967
                                                    SURFTEN    =       -94.4845
                                                    Density    =         1.0126
 ------------------------------------------------------------------------------


 NSTEP =   231000   TIME(PS) =    1837.000  TEMP(K) =   310.19  PRESS =    64.9
 Etot   =   -223339.6898  EKtot   =     73284.7266  EPtot      =   -296624.4163
 BOND   =      5536.9999  ANGLE   =     20644.2181  DIHED      =     14303.1903
 1-4 NB =      4961.9437  1-4 EEL =    -73472.9719  VDWAALS    =     16531.9563
 EELEC  =   -285403.3378  EHBOND  =         0.0000  RESTRAINT  =       273.5851
 EAMBER (non-restraint)  =   -296898.0014
 EKCMT  =     22263.7482  VIRIAL  =     20743.4308  VOLUME     =   1085585.3024
                                                    SURFTEN    =        -7.3227
                                                    Density    =         1.0125
 ------------------------------------------------------------------------------


 NSTEP =   232000   TIME(PS) =    1839.000  TEMP(K) =   310.47  PRESS =   -25.0
 Etot   =   -223151.6591  EKtot   =     73350.8438  EPtot      =   -296502.5028
 BOND   =      5504.4894  ANGLE   =     20859.6753  DIHED      =     14350.3441
 1-4 NB =      4966.2501  1-4 EEL =    -73604.7972  VDWAALS    =     16031.4057
 EELEC  =   -284882.1033  EHBOND  =         0.0000  RESTRAINT  =       272.2329
 EAMBER (non-restraint)  =   -296774.7357
 EKCMT  =     22256.3056  VIRIAL  =     22842.9693  VOLUME     =   1085553.4849
                                                    SURFTEN    =       -46.9081
                                                    Density    =         1.0125
 ------------------------------------------------------------------------------


 NSTEP =   233000   TIME(PS) =    1841.000  TEMP(K) =   309.16  PRESS =   -75.3
 Etot   =   -223226.8922  EKtot   =     73043.1562  EPtot      =   -296270.0484
 BOND   =      5355.7208  ANGLE   =     20933.3911  DIHED      =     14352.4136
 1-4 NB =      4929.9596  1-4 EEL =    -73566.4818  VDWAALS    =     15681.4401
 EELEC  =   -284219.9830  EHBOND  =         0.0000  RESTRAINT  =       263.4911
 EAMBER (non-restraint)  =   -296533.5396
 EKCMT  =     22350.2541  VIRIAL  =     24114.6491  VOLUME     =   1085179.9077
                                                    SURFTEN    =       -18.1086
                                                    Density    =         1.0128
 ------------------------------------------------------------------------------


 NSTEP =   234000   TIME(PS) =    1843.000  TEMP(K) =   310.39  PRESS =   -64.2
 Etot   =   -223249.0970  EKtot   =     73333.7031  EPtot      =   -296582.8001
 BOND   =      5499.9942  ANGLE   =     20573.4438  DIHED      =     14258.0028
 1-4 NB =      4946.3468  1-4 EEL =    -73597.1339  VDWAALS    =     15529.4044
 EELEC  =   -284071.5698  EHBOND  =         0.0000  RESTRAINT  =       278.7116
 EAMBER (non-restraint)  =   -296861.5117
 EKCMT  =     22531.2775  VIRIAL  =     24035.7560  VOLUME     =   1085160.8663
                                                    SURFTEN    =       214.1955
                                                    Density    =         1.0129
 ------------------------------------------------------------------------------


 NSTEP =   235000   TIME(PS) =    1845.000  TEMP(K) =   310.38  PRESS =   -11.2
 Etot   =   -223192.8656  EKtot   =     73330.6562  EPtot      =   -296523.5219
 BOND   =      5544.1527  ANGLE   =     20716.9158  DIHED      =     14225.4222
 1-4 NB =      4942.2444  1-4 EEL =    -73523.5667  VDWAALS    =     16388.6408
 EELEC  =   -285088.8716  EHBOND  =         0.0000  RESTRAINT  =       271.5405
 EAMBER (non-restraint)  =   -296795.0624
 EKCMT  =     22434.3482  VIRIAL  =     22697.7979  VOLUME     =   1085870.4535
                                                    SURFTEN    =      -180.7914
                                                    Density    =         1.0122
 ------------------------------------------------------------------------------


 NSTEP =   236000   TIME(PS) =    1847.000  TEMP(K) =   309.31  PRESS =   130.9
 Etot   =   -223200.1321  EKtot   =     73077.8359  EPtot      =   -296277.9680
 BOND   =      5574.1975  ANGLE   =     20892.4468  DIHED      =     14260.2980
 1-4 NB =      4990.9205  1-4 EEL =    -73556.7204  VDWAALS    =     16904.9061
 EELEC  =   -285615.8696  EHBOND  =         0.0000  RESTRAINT  =       271.8530
 EAMBER (non-restraint)  =   -296549.8210
 EKCMT  =     22283.9990  VIRIAL  =     19213.3616  VOLUME     =   1086255.1642
                                                    SURFTEN    =        89.2116
                                                    Density    =         1.0118
 ------------------------------------------------------------------------------


 NSTEP =   237000   TIME(PS) =    1849.000  TEMP(K) =   309.94  PRESS =    13.8
 Etot   =   -223223.0126  EKtot   =     73226.4219  EPtot      =   -296449.4345
 BOND   =      5516.3828  ANGLE   =     20729.4557  DIHED      =     14300.9483
 1-4 NB =      4966.1617  1-4 EEL =    -73595.0223  VDWAALS    =     16156.2188
 EELEC  =   -284791.4009  EHBOND  =         0.0000  RESTRAINT  =       267.8214
 EAMBER (non-restraint)  =   -296717.2558
 EKCMT  =     22293.5505  VIRIAL  =     21969.9827  VOLUME     =   1086831.5122
                                                    SURFTEN    =       -34.0339
                                                    Density    =         1.0113
 ------------------------------------------------------------------------------


 NSTEP =   238000   TIME(PS) =    1851.000  TEMP(K) =   310.39  PRESS =   -25.7
 Etot   =   -223259.4359  EKtot   =     73333.8125  EPtot      =   -296593.2484
 BOND   =      5481.3096  ANGLE   =     20839.4379  DIHED      =     14269.3253
 1-4 NB =      4990.4750  1-4 EEL =    -73539.3446  VDWAALS    =     16149.1167
 EELEC  =   -285056.5084  EHBOND  =         0.0000  RESTRAINT  =       272.9402
 EAMBER (non-restraint)  =   -296866.1886
 EKCMT  =     22315.2766  VIRIAL  =     22917.9300  VOLUME     =   1086423.9681
                                                    SURFTEN    =        88.8982
                                                    Density    =         1.0117
 ------------------------------------------------------------------------------


 NSTEP =   239000   TIME(PS) =    1853.000  TEMP(K) =   308.37  PRESS =   -65.7
 Etot   =   -223946.2740  EKtot   =     72855.7188  EPtot      =   -296801.9927
 BOND   =      5458.2866  ANGLE   =     20643.9627  DIHED      =     14273.4010
 1-4 NB =      4980.6792  1-4 EEL =    -73580.8881  VDWAALS    =     16130.5373
 EELEC  =   -284972.2189  EHBOND  =         0.0000  RESTRAINT  =       264.2474
 EAMBER (non-restraint)  =   -297066.2401
 EKCMT  =     22175.8409  VIRIAL  =     23716.8721  VOLUME     =   1086108.6828
                                                    SURFTEN    =       -72.7424
                                                    Density    =         1.0120
 ------------------------------------------------------------------------------


 NSTEP =   240000   TIME(PS) =    1855.000  TEMP(K) =   310.07  PRESS =   -82.5
 Etot   =   -223664.6361  EKtot   =     73257.6641  EPtot      =   -296922.3001
 BOND   =      5556.8992  ANGLE   =     20710.4445  DIHED      =     14220.4636
 1-4 NB =      4932.2450  1-4 EEL =    -73586.0338  VDWAALS    =     15954.9665
 EELEC  =   -284981.4417  EHBOND  =         0.0000  RESTRAINT  =       270.1565
 EAMBER (non-restraint)  =   -297192.4567
 EKCMT  =     22378.2692  VIRIAL  =     24308.8298  VOLUME     =   1084342.8867
                                                    SURFTEN    =       118.4441
                                                    Density    =         1.0136
 ------------------------------------------------------------------------------


 NSTEP =   241000   TIME(PS) =    1857.000  TEMP(K) =   308.36  PRESS =   -13.3
 Etot   =   -224012.3535  EKtot   =     72854.0938  EPtot      =   -296866.4473
 BOND   =      5591.3990  ANGLE   =     20586.8359  DIHED      =     14233.9045
 1-4 NB =      4950.5277  1-4 EEL =    -73485.5712  VDWAALS    =     16073.8547
 EELEC  =   -285078.4381  EHBOND  =         0.0000  RESTRAINT  =       261.0403
 EAMBER (non-restraint)  =   -297127.4876
 EKCMT  =     22074.5995  VIRIAL  =     22386.9820  VOLUME     =   1084782.1011
                                                    SURFTEN    =        70.3250
                                                    Density    =         1.0132
 ------------------------------------------------------------------------------


 NSTEP =   242000   TIME(PS) =    1859.000  TEMP(K) =   308.94  PRESS =    58.9
 Etot   =   -224020.1144  EKtot   =     72991.0000  EPtot      =   -297011.1144
 BOND   =      5368.4195  ANGLE   =     20795.0442  DIHED      =     14264.6777
 1-4 NB =      4956.4653  1-4 EEL =    -73522.8164  VDWAALS    =     16711.9286
 EELEC  =   -285843.8367  EHBOND  =         0.0000  RESTRAINT  =       259.0035
 EAMBER (non-restraint)  =   -297270.1179
 EKCMT  =     22257.1833  VIRIAL  =     20877.3400  VOLUME     =   1084403.5653
                                                    SURFTEN    =       129.4378
                                                    Density    =         1.0136
 ------------------------------------------------------------------------------


 NSTEP =   243000   TIME(PS) =    1861.000  TEMP(K) =   310.15  PRESS =   -29.0
 Etot   =   -223658.8946  EKtot   =     73276.0000  EPtot      =   -296934.8946
 BOND   =      5544.4631  ANGLE   =     20490.2178  DIHED      =     14291.7215
 1-4 NB =      4929.8219  1-4 EEL =    -73607.2138  VDWAALS    =     16543.1609
 EELEC  =   -285375.4488  EHBOND  =         0.0000  RESTRAINT  =       248.3829
 EAMBER (non-restraint)  =   -297183.2775
 EKCMT  =     22400.8810  VIRIAL  =     23079.4242  VOLUME     =   1085158.7427
                                                    SURFTEN    =       -53.3371
                                                    Density    =         1.0129
 ------------------------------------------------------------------------------


 NSTEP =   244000   TIME(PS) =    1863.000  TEMP(K) =   307.73  PRESS =    27.1
 Etot   =   -223824.9797  EKtot   =     72703.8594  EPtot      =   -296528.8391
 BOND   =      5565.2826  ANGLE   =     20714.9148  DIHED      =     14278.3846
 1-4 NB =      4977.7908  1-4 EEL =    -73607.2243  VDWAALS    =     16406.8639
 EELEC  =   -285145.1538  EHBOND  =         0.0000  RESTRAINT  =       280.3023
 EAMBER (non-restraint)  =   -296809.1414
 EKCMT  =     22200.3919  VIRIAL  =     21565.0691  VOLUME     =   1083979.1836
                                                    SURFTEN    =        85.1555
                                                    Density    =         1.0140
 ------------------------------------------------------------------------------


 NSTEP =   245000   TIME(PS) =    1865.000  TEMP(K) =   309.93  PRESS =     4.4
 Etot   =   -223709.1842  EKtot   =     73224.5938  EPtot      =   -296933.7779
 BOND   =      5442.3273  ANGLE   =     20624.7755  DIHED      =     14280.2828
 1-4 NB =      4943.0969  1-4 EEL =    -73582.5774  VDWAALS    =     16305.9773
 EELEC  =   -285229.4577  EHBOND  =         0.0000  RESTRAINT  =       281.7974
 EAMBER (non-restraint)  =   -297215.5753
 EKCMT  =     22320.3780  VIRIAL  =     22217.6296  VOLUME     =   1083660.3643
                                                    SURFTEN    =       -91.4258
                                                    Density    =         1.0143
 ------------------------------------------------------------------------------


 NSTEP =   246000   TIME(PS) =    1867.000  TEMP(K) =   309.38  PRESS =   -70.6
 Etot   =   -223882.6714  EKtot   =     73094.0000  EPtot      =   -296976.6714
 BOND   =      5602.2577  ANGLE   =     20474.6969  DIHED      =     14137.0036
 1-4 NB =      4984.3667  1-4 EEL =    -73593.8668  VDWAALS    =     16420.8348
 EELEC  =   -285287.3929  EHBOND  =         0.0000  RESTRAINT  =       285.4286
 EAMBER (non-restraint)  =   -297262.1000
 EKCMT  =     22391.5309  VIRIAL  =     24044.5132  VOLUME     =   1084190.8764
                                                    SURFTEN    =       -66.1407
                                                    Density    =         1.0138
 ------------------------------------------------------------------------------


 NSTEP =   247000   TIME(PS) =    1869.000  TEMP(K) =   309.44  PRESS =   138.2
 Etot   =   -223713.6047  EKtot   =     73107.2891  EPtot      =   -296820.8938
 BOND   =      5509.5418  ANGLE   =     20838.4344  DIHED      =     14284.1513
 1-4 NB =      4951.0192  1-4 EEL =    -73651.6696  VDWAALS    =     16475.1606
 EELEC  =   -285495.6873  EHBOND  =         0.0000  RESTRAINT  =       268.1558
 EAMBER (non-restraint)  =   -297089.0496
 EKCMT  =     22304.3733  VIRIAL  =     19068.2607  VOLUME     =   1084493.0449
                                                    SURFTEN    =       -52.9022
                                                    Density    =         1.0135
 ------------------------------------------------------------------------------


 NSTEP =   248000   TIME(PS) =    1871.000  TEMP(K) =   311.20  PRESS =   -74.6
 Etot   =   -223015.1994  EKtot   =     73523.3516  EPtot      =   -296538.5510
 BOND   =      5498.2992  ANGLE   =     20665.4699  DIHED      =     14252.2633
 1-4 NB =      4994.5257  1-4 EEL =    -73542.2147  VDWAALS    =     16150.3572
 EELEC  =   -284825.9728  EHBOND  =         0.0000  RESTRAINT  =       268.7213
 EAMBER (non-restraint)  =   -296807.2723
 EKCMT  =     22443.3260  VIRIAL  =     24191.3755  VOLUME     =   1085183.7978
                                                    SURFTEN    =       -12.7952
                                                    Density    =         1.0128
 ------------------------------------------------------------------------------


 NSTEP =   249000   TIME(PS) =    1873.000  TEMP(K) =   309.53  PRESS =  -113.8
 Etot   =   -223139.4663  EKtot   =     73130.1094  EPtot      =   -296269.5757
 BOND   =      5533.4466  ANGLE   =     20915.5989  DIHED      =     14261.7798
 1-4 NB =      4987.9343  1-4 EEL =    -73635.9271  VDWAALS    =     16019.0093
 EELEC  =   -284620.7330  EHBOND  =         0.0000  RESTRAINT  =       269.3155
 EAMBER (non-restraint)  =   -296538.8912
 EKCMT  =     22270.1927  VIRIAL  =     24935.4291  VOLUME     =   1084386.8010
                                                    SURFTEN    =        85.1284
                                                    Density    =         1.0136
 ------------------------------------------------------------------------------


 NSTEP =   250000   TIME(PS) =    1875.000  TEMP(K) =   309.43  PRESS =    54.1
 Etot   =   -223036.4923  EKtot   =     73105.7734  EPtot      =   -296142.2657
 BOND   =      5587.3224  ANGLE   =     20872.7736  DIHED      =     14212.7526
 1-4 NB =      4987.4230  1-4 EEL =    -73628.8278  VDWAALS    =     16645.0377
 EELEC  =   -285092.2970  EHBOND  =         0.0000  RESTRAINT  =       273.5498
 EAMBER (non-restraint)  =   -296415.8155
 EKCMT  =     22177.0602  VIRIAL  =     20908.7475  VOLUME     =   1085046.1349
                                                    SURFTEN    =       113.7125
                                                    Density    =         1.0130
 ------------------------------------------------------------------------------


      A V E R A G E S   O V E R     250 S T E P S


 NSTEP =   250000   TIME(PS) =    1875.000  TEMP(K) =   309.97  PRESS =     2.1
 Etot   =   -223165.0195  EKtot   =     73233.1844  EPtot      =   -296398.2038
 BOND   =      5509.0347  ANGLE   =     20755.2311  DIHED      =     14290.9254
 1-4 NB =      4953.9387  1-4 EEL =    -73560.4698  VDWAALS    =     16342.5170
 EELEC  =   -284949.6240  EHBOND  =         0.0000  RESTRAINT  =       260.2431
 EAMBER (non-restraint)  =   -296658.4470
 EKCMT  =     22328.6875  VIRIAL  =     22278.7054  VOLUME     =   1086073.5839
                                                    SURFTEN    =         8.8284
                                                    Density    =         1.0120
 ------------------------------------------------------------------------------


      R M S  F L U C T U A T I O N S


 NSTEP =   250000   TIME(PS) =    1875.000  TEMP(K) =     0.92  PRESS =    68.2
 Etot   =       358.6566  EKtot   =       217.7550  EPtot      =       278.1664
 BOND   =        64.5563  ANGLE   =       111.0070  DIHED      =        52.7844
 1-4 NB =        28.3755  1-4 EEL =        70.8266  VDWAALS    =       235.9591
 EELEC  =       379.8815  EHBOND  =         0.0000  RESTRAINT  =        18.1276
 EAMBER (non-restraint)  =       260.0388
 EKCMT  =       115.9965  VIRIAL  =      1607.2898  VOLUME     =      1203.5812
                                                    SURFTEN    =        90.5053
                                                    Density    =         0.0011
 ------------------------------------------------------------------------------

--------------------------------------------------------------------------------
   5.  TIMINGS
--------------------------------------------------------------------------------

|  NonSetup CPU Time in Major Routines:
|
|     Routine           Sec        %
|     ------------------------------
|     Nonbond         601.91   84.83
|     Bond              0.00    0.00
|     Angle             0.00    0.00
|     Dihedral          0.00    0.00
|     Shake             0.68    0.10
|     RunMD           106.45   15.00
|     Other             0.46    0.07
|     ------------------------------
|     Total           709.51

|  PME Nonbond Pairlist CPU Time:
|
|     Routine              Sec        %
|     ---------------------------------
|     Set Up Cit           0.00    0.00
|     Build List           0.00    0.00
|     ---------------------------------
|     Total                0.00    0.00

|  PME Direct Force CPU Time:
|
|     Routine              Sec        %
|     ---------------------------------
|     NonBonded Calc       0.00    0.00
|     Exclude Masked       0.00    0.00
|     Other                0.29    0.04
|     ---------------------------------
|     Total                0.29    0.04

|  PME Reciprocal Force CPU Time:
|
|     Routine              Sec        %
|     ---------------------------------
|     1D bspline           0.00    0.00
|     Grid Charges         0.00    0.00
|     Scalar Sum           0.00    0.00
|     Gradient Sum         0.00    0.00
|     FFT                  0.00    0.00
|     ---------------------------------
|     Total                0.00    0.00

|  Final Performance Info:
|     -----------------------------------------------------
|     Average timings for last   13000 steps:
|     Elapsed(s) =      36.92 Per Step(ms) =       2.84
|         ns/day =      60.84   seconds/ns =    1420.10
|
|     Average timings for all steps:
|     Elapsed(s) =     709.42 Per Step(ms) =       2.84
|         ns/day =      60.89   seconds/ns =    1418.84
|     -----------------------------------------------------

|  Setup CPU time:            1.62 seconds
|  NonSetup CPU time:       709.51 seconds
|  Total CPU time:          711.13 seconds     0.20 hours

|  Setup wall time:           1    seconds
|  NonSetup wall time:      710    seconds
|  Total wall time:         711    seconds     0.20 hours
