# Supplementary material for: Intermolecular Interactions in G Protein-Coupled Receptor Allosteric Sites at the Membrane Interface from Molecular Dynamics Simulations and Quantum Chemical Calculations
Source: J Chem Inf Model. 2022 Sep 30;62(19):4736–47. doi: 10.1021/acs.jcim.2c00788 (PMC9554917; doi:10.1021/acs.jcim.2c00788)
Supplement: Supplementary file 2 — ci2c00788_si_002.zip [file ci2c00788_si_002.zip › MD_simulations_inputs/C5aR1_MD_simulations_inputs/popc_chol_6c1q/prod.mdinfo]

 NSTEP =249985000   TIME(PS) =  501844.998  TEMP(K) =   310.05  PRESS =   -30.5
 Etot   =   -231801.7523  EKtot   =     77165.2656  EPtot      =   -308967.0179
 BOND   =      5792.9882  ANGLE   =     22049.1453  DIHED      =     15282.9773
 1-4 NB =      5431.9735  1-4 EEL =    -74457.4248  VDWAALS    =     17407.6217
 EELEC  =   -300474.2992  EHBOND  =         0.0000  RESTRAINT  =         0.0000
 EKCMT  =     23622.7292  VIRIAL  =     24376.8874  VOLUME     =   1143885.5847
                                                    SURFTEN    =       -35.3313
                                                    Density    =         1.0111
 ------------------------------------------------------------------------------
| Current Timing Info
| -------------------
| Total steps: 250000000 | Completed: 249985000 (100.0%) | Remaining:     15000
|
| Average timings for last   18000 steps:
|     Elapsed(s) =      60.75 Per Step(ms) =       3.38
|         ns/day =      51.20   seconds/ns =    1687.61
|
| Average timings for all steps:
|     Elapsed(s) =  846025.73 Per Step(ms) =       3.38
|         ns/day =      51.06   seconds/ns =    1692.15
|
|
| Estimated time remaining:      50.8 seconds.
 ------------------------------------------------------------------------------
