# Supplementary material for: Intermolecular Interactions in G Protein-Coupled Receptor Allosteric Sites at the Membrane Interface from Molecular Dynamics Simulations and Quantum Chemical Calculations
Source: J Chem Inf Model. 2022 Sep 30;62(19):4736–47. doi: 10.1021/acs.jcim.2c00788 (PMC9554917; doi:10.1021/acs.jcim.2c00788)
Supplement: Supplementary file 2 — ci2c00788_si_002.zip [file ci2c00788_si_002.zip › MD_simulations_inputs/C5aR1_MD_simulations_inputs/popc_chol_6c1q/step5_input.pdb]

ATOM      1  N   THR    32      -9.238 -14.821  27.174  1.00  0.00      PROA N
ATOM      2  H1  THR    32      -8.391 -14.270  27.145  1.00  0.00      PROA H
ATOM      3  H2  THR    32      -9.020 -15.765  26.890  1.00  0.00      PROA H
ATOM      4  H3  THR    32      -9.704 -14.653  28.054  1.00  0.00      PROA H
ATOM      5  CA  THR    32     -10.171 -14.295  26.123  1.00  0.00      PROA C
ATOM      6  HA  THR    32     -10.398 -15.087  25.409  1.00  0.00      PROA H
ATOM      7  CB  THR    32     -11.494 -13.800  26.732  1.00  0.00      PROA C
ATOM      8  HB  THR    32     -11.321 -12.866  27.265  1.00  0.00      PROA H
ATOM      9  CG2 THR    32     -12.536 -13.558  25.663  1.00  0.00      PROA C
ATOM     10 HG21 THR    32     -12.729 -14.487  25.125  1.00  0.00      PROA H
ATOM     11 HG22 THR    32     -13.459 -13.209  26.126  1.00  0.00      PROA H
ATOM     12 HG23 THR    32     -12.173 -12.804  24.965  1.00  0.00      PROA H
ATOM     13  OG1 THR    32     -12.047 -14.788  27.586  1.00  0.00      PROA O
ATOM     14  HG1 THR    32     -12.871 -14.464  27.958  1.00  0.00      PROA H
ATOM     15  C   THR    32      -9.530 -13.185  25.347  1.00  0.00      PROA C
ATOM     16  O   THR    32      -8.752 -12.408  25.895  1.00  0.00      PROA O
ATOM     17  N   LEU    33      -9.828 -13.114  24.034  1.00  0.00      PROA N
ATOM     18  H   LEU    33     -10.428 -13.810  23.614  1.00  0.00      PROA H
ATOM     19  CA  LEU    33      -9.310 -12.060  23.194  1.00  0.00      PROA C
ATOM     20  HA  LEU    33      -8.763 -11.343  23.806  1.00  0.00      PROA H
ATOM     21  CB  LEU    33      -8.363 -12.660  22.139  1.00  0.00      PROA C
ATOM     22  HB2 LEU    33      -7.637 -13.309  22.629  1.00  0.00      PROA H
ATOM     23  HB3 LEU    33      -8.940 -13.240  21.419  1.00  0.00      PROA H
ATOM     24  CG  LEU    33      -7.535 -11.662  21.305  1.00  0.00      PROA C
ATOM     25  HG  LEU    33      -8.203 -11.065  20.685  1.00  0.00      PROA H
ATOM     26  CD1 LEU    33      -6.726 -10.712  22.189  1.00  0.00      PROA C
ATOM     27 HD11 LEU    33      -6.040 -11.287  22.810  1.00  0.00      PROA H
ATOM     28 HD12 LEU    33      -6.158 -10.026  21.561  1.00  0.00      PROA H
ATOM     29 HD13 LEU    33      -7.403 -10.143  22.827  1.00  0.00      PROA H
ATOM     30  CD2 LEU    33      -6.594 -12.426  20.367  1.00  0.00      PROA C
ATOM     31 HD21 LEU    33      -7.180 -13.056  19.698  1.00  0.00      PROA H
ATOM     32 HD22 LEU    33      -6.011 -11.716  19.780  1.00  0.00      PROA H
ATOM     33 HD23 LEU    33      -5.921 -13.049  20.956  1.00  0.00      PROA H
ATOM     34  C   LEU    33     -10.457 -11.359  22.518  1.00  0.00      PROA C
ATOM     35  O   LEU    33     -11.509 -11.939  22.261  1.00  0.00      PROA O
ATOM     36  N   ARG    34     -10.283 -10.060  22.234  1.00  0.00      PROA N
ATOM     37  H   ARG    34      -9.415  -9.602  22.474  1.00  0.00      PROA H
ATOM     38  CA  ARG    34     -11.280  -9.254  21.591  1.00  0.00      PROA C
ATOM     39  HA  ARG    34     -12.211  -9.309  22.155  1.00  0.00      PROA H
ATOM     40  CB  ARG    34     -10.863  -7.778  21.501  1.00  0.00      PROA C
ATOM     41  HB2 ARG    34     -10.005  -7.682  20.836  1.00  0.00      PROA H
ATOM     42  HB3 ARG    34     -11.693  -7.189  21.111  1.00  0.00      PROA H
ATOM     43  CG  ARG    34     -10.469  -7.184  22.859  1.00  0.00      PROA C
ATOM     44  HG2 ARG    34      -9.567  -7.677  23.224  1.00  0.00      PROA H
ATOM     45  HG3 ARG    34     -10.279  -6.117  22.749  1.00  0.00      PROA H
ATOM     46  CD  ARG    34     -11.594  -7.393  23.860  1.00  0.00      PROA C
ATOM     47  HD2 ARG    34     -12.480  -6.850  23.530  1.00  0.00      PROA H
ATOM     48  HD3 ARG    34     -11.825  -8.456  23.931  1.00  0.00      PROA H
ATOM     49  NE  ARG    34     -11.186  -6.895  25.189  1.00  0.00      PROA N
ATOM     50  HE  ARG    34     -10.319  -6.383  25.266  1.00  0.00      PROA H
ATOM     51  CZ  ARG    34     -11.921  -7.096  26.280  1.00  0.00      PROA C
ATOM     52  NH1 ARG    34     -13.050  -7.774  26.239  1.00  0.00      PROA N
ATOM     53 HH11 ARG    34     -13.376  -8.154  25.362  1.00  0.00      PROA H
ATOM     54 HH12 ARG    34     -13.585  -7.910  27.085  1.00  0.00      PROA H
ATOM     55  NH2 ARG    34     -11.510  -6.627  27.440  1.00  0.00      PROA N
ATOM     56 HH21 ARG    34     -10.641  -6.116  27.496  1.00  0.00      PROA H
ATOM     57 HH22 ARG    34     -12.067  -6.780  28.269  1.00  0.00      PROA H
ATOM     58  C   ARG    34     -11.631  -9.717  20.235  1.00  0.00      PROA C
ATOM     59  O   ARG    34     -10.812 -10.215  19.482  1.00  0.00      PROA O
ATOM     60  N   VAL    35     -12.911  -9.533  19.897  1.00  0.00      PROA N
ATOM     61  H   VAL    35     -13.583  -9.253  20.597  1.00  0.00      PROA H
ATOM     62  CA  VAL    35     -13.426  -9.703  18.598  1.00  0.00      PROA C
ATOM     63  HA  VAL    35     -13.286 -10.738  18.284  1.00  0.00      PROA H
ATOM     64  CB  VAL    35     -15.030  -9.331  18.636  1.00  0.00      PROA C
ATOM     65  HB  VAL    35     -15.186  -8.456  19.267  1.00  0.00      PROA H
ATOM     66  CG1 VAL    35     -16.165  -8.926  17.584  1.00  0.00      PROA C
ATOM     67 HG11 VAL    35     -16.283  -9.723  16.850  1.00  0.00      PROA H
ATOM     68 HG12 VAL    35     -17.109  -8.773  18.108  1.00  0.00      PROA H
ATOM     69 HG13 VAL    35     -15.879  -8.005  17.076  1.00  0.00      PROA H
ATOM     70  CG2 VAL    35     -15.739 -10.321  19.506  1.00  0.00      PROA C
ATOM     71 HG21 VAL    35     -15.329 -10.279  20.515  1.00  0.00      PROA H
ATOM     72 HG22 VAL    35     -16.802 -10.082  19.537  1.00  0.00      PROA H
ATOM     73 HG23 VAL    35     -15.605 -11.324  19.101  1.00  0.00      PROA H
ATOM     74  C   VAL    35     -12.537  -9.109  17.469  1.00  0.00      PROA C
ATOM     75  O   VAL    35     -11.995  -9.835  16.631  1.00  0.00      PROA O
ATOM     76  N   PRO    36     -12.287  -7.838  17.444  1.00  0.00      PROA N
ATOM     77  CD  PRO    36     -12.748  -6.877  18.429  1.00  0.00      PROA C
ATOM     78  HD2 PRO    36     -12.083  -6.893  19.293  1.00  0.00      PROA H
ATOM     79  HD3 PRO    36     -13.759  -7.136  18.745  1.00  0.00      PROA H
ATOM     80  CG  PRO    36     -12.711  -5.558  17.723  1.00  0.00      PROA C
ATOM     81  HG2 PRO    36     -12.575  -4.759  18.451  1.00  0.00      PROA H
ATOM     82  HG3 PRO    36     -13.648  -5.406  17.187  1.00  0.00      PROA H
ATOM     83  CB  PRO    36     -11.519  -5.734  16.789  1.00  0.00      PROA C
ATOM     84  HB2 PRO    36     -10.600  -5.488  17.322  1.00  0.00      PROA H
ATOM     85  HB3 PRO    36     -11.629  -5.073  15.930  1.00  0.00      PROA H
ATOM     86  CA  PRO    36     -11.543  -7.208  16.370  1.00  0.00      PROA C
ATOM     87  HA  PRO    36     -12.146  -7.207  15.462  1.00  0.00      PROA H
ATOM     88  C   PRO    36     -10.138  -7.739  16.202  1.00  0.00      PROA C
ATOM     89  O   PRO    36      -9.650  -7.767  15.078  1.00  0.00      PROA O
ATOM     90  N   ASP    37      -9.479  -8.167  17.290  1.00  0.00      PROA N
ATOM     91  H   ASP    37      -9.895  -8.065  18.205  1.00  0.00      PROA H
ATOM     92  CA  ASP    37      -8.176  -8.779  17.232  1.00  0.00      PROA C
ATOM     93  HA  ASP    37      -7.500  -8.143  16.659  1.00  0.00      PROA H
ATOM     94  CB  ASP    37      -7.592  -8.971  18.650  1.00  0.00      PROA C
ATOM     95  HB2 ASP    37      -8.366  -9.358  19.313  1.00  0.00      PROA H
ATOM     96  HB3 ASP    37      -6.763  -9.678  18.609  1.00  0.00      PROA H
ATOM     97  CG  ASP    37      -7.075  -7.662  19.233  1.00  0.00      PROA C
ATOM     98  OD1 ASP    37      -6.025  -7.187  18.724  1.00  0.00      PROA O
ATOM     99  OD2 ASP    37      -7.716  -7.133  20.188  1.00  0.00      PROA O
ATOM    100  C   ASP    37      -8.220 -10.105  16.494  1.00  0.00      PROA C
ATOM    101  O   ASP    37      -7.341 -10.432  15.713  1.00  0.00      PROA O
ATOM    102  N   ILE    38      -9.282 -10.901  16.688  1.00  0.00      PROA N
ATOM    103  H   ILE    38      -9.991 -10.643  17.360  1.00  0.00      PROA H
ATOM    104  CA  ILE    38      -9.495 -12.149  15.981  1.00  0.00      PROA C
ATOM    105  HA  ILE    38      -8.607 -12.775  16.071  1.00  0.00      PROA H
ATOM    106  CB  ILE    38     -10.675 -12.901  16.548  1.00  0.00      PROA C
ATOM    107  HB  ILE    38     -11.571 -12.284  16.470  1.00  0.00      PROA H
ATOM    108  CG2 ILE    38     -10.882 -14.202  15.761  1.00  0.00      PROA C
ATOM    109 HG21 ILE    38      -9.988 -14.820  15.839  1.00  0.00      PROA H
ATOM    110 HG22 ILE    38     -11.734 -14.744  16.172  1.00  0.00      PROA H
ATOM    111 HG23 ILE    38     -11.071 -13.968  14.714  1.00  0.00      PROA H
ATOM    112  CG1 ILE    38     -10.492 -13.204  18.048  1.00  0.00      PROA C
ATOM    113 HG12 ILE    38     -10.393 -12.269  18.599  1.00  0.00      PROA H
ATOM    114 HG13 ILE    38     -11.358 -13.753  18.417  1.00  0.00      PROA H
ATOM    115  CD1 ILE    38      -9.257 -14.044  18.348  1.00  0.00      PROA C
ATOM    116 HD11 ILE    38      -8.366 -13.515  18.010  1.00  0.00      PROA H
ATOM    117 HD12 ILE    38      -9.189 -14.220  19.422  1.00  0.00      PROA H
ATOM    118 HD13 ILE    38      -9.332 -14.999  17.828  1.00  0.00      PROA H
ATOM    119  C   ILE    38      -9.697 -11.957  14.499  1.00  0.00      PROA C
ATOM    120  O   ILE    38      -9.100 -12.623  13.654  1.00  0.00      PROA O
ATOM    121  N   LEU    39     -10.519 -10.969  14.119  1.00  0.00      PROA N
ATOM    122  H   LEU    39     -11.072 -10.480  14.808  1.00  0.00      PROA H
ATOM    123  CA  LEU    39     -10.625 -10.588  12.722  1.00  0.00      PROA C
ATOM    124  HA  LEU    39     -11.026 -11.423  12.147  1.00  0.00      PROA H
ATOM    125  CB  LEU    39     -11.543  -9.384  12.472  1.00  0.00      PROA C
ATOM    126  HB2 LEU    39     -11.310  -8.594  13.186  1.00  0.00      PROA H
ATOM    127  HB3 LEU    39     -11.390  -9.014  11.459  1.00  0.00      PROA H
ATOM    128  CG  LEU    39     -12.931  -9.779  12.633  1.00  0.00      PROA C
ATOM    129  HG  LEU    39     -13.069 -10.234  13.614  1.00  0.00      PROA H
ATOM    130  CD1 LEU    39     -13.796  -8.450  12.496  1.00  0.00      PROA C
ATOM    131 HD11 LEU    39     -13.627  -8.006  11.514  1.00  0.00      PROA H
ATOM    132 HD12 LEU    39     -14.853  -8.690  12.609  1.00  0.00      PROA H
ATOM    133 HD13 LEU    39     -13.499  -7.742  13.270  1.00  0.00      PROA H
ATOM    134  CD2 LEU    39     -13.052 -11.017  11.688  1.00  0.00      PROA C
ATOM    135 HD21 LEU    39     -12.355 -11.791  12.012  1.00  0.00      PROA H
ATOM    136 HD22 LEU    39     -14.069 -11.406  11.726  1.00  0.00      PROA H
ATOM    137 HD23 LEU    39     -12.815 -10.720  10.667  1.00  0.00      PROA H
ATOM    138  C   LEU    39      -9.368 -10.139  12.119  1.00  0.00      PROA C
ATOM    139  O   LEU    39      -9.048 -10.487  10.990  1.00  0.00      PROA O
ATOM    140  N   ALA    40      -8.605  -9.378  12.896  1.00  0.00      PROA N
ATOM    141  H   ALA    40      -8.942  -9.080  13.800  1.00  0.00      PROA H
ATOM    142  CA  ALA    40      -7.300  -8.950  12.503  1.00  0.00      PROA C
ATOM    143  HA  ALA    40      -7.361  -8.417  11.555  1.00  0.00      PROA H
ATOM    144  CB  ALA    40      -6.712  -8.020  13.566  1.00  0.00      PROA C
ATOM    145  HB1 ALA    40      -6.645  -8.549  14.517  1.00  0.00      PROA H
ATOM    146  HB2 ALA    40      -5.716  -7.699  13.259  1.00  0.00      PROA H
ATOM    147  HB3 ALA    40      -7.355  -7.147  13.682  1.00  0.00      PROA H
ATOM    148  C   ALA    40      -6.371 -10.120  12.269  1.00  0.00      PROA C
ATOM    149  O   ALA    40      -5.567 -10.108  11.347  1.00  0.00      PROA O
ATOM    150  N   LEU    41      -6.482 -11.185  13.090  1.00  0.00      PROA N
ATOM    151  H   LEU    41      -7.101 -11.146  13.887  1.00  0.00      PROA H
ATOM    152  CA  LEU    41      -5.745 -12.410  12.887  1.00  0.00      PROA C
ATOM    153  HA  LEU    41      -4.680 -12.187  12.816  1.00  0.00      PROA H
ATOM    154  CB  LEU    41      -5.963 -13.398  14.058  1.00  0.00      PROA C
ATOM    155  HB2 LEU    41      -7.032 -13.526  14.232  1.00  0.00      PROA H
ATOM    156  HB3 LEU    41      -5.518 -14.361  13.810  1.00  0.00      PROA H
ATOM    157  CG  LEU    41      -5.353 -12.974  15.406  1.00  0.00      PROA C
ATOM    158  HG  LEU    41      -5.744 -11.997  15.692  1.00  0.00      PROA H
ATOM    159  CD1 LEU    41      -5.713 -13.997  16.489  1.00  0.00      PROA C
ATOM    160 HD11 LEU    41      -5.322 -14.975  16.210  1.00  0.00      PROA H
ATOM    161 HD12 LEU    41      -5.278 -13.689  17.439  1.00  0.00      PROA H
ATOM    162 HD13 LEU    41      -6.797 -14.055  16.589  1.00  0.00      PROA H
ATOM    163  CD2 LEU    41      -3.844 -12.782  15.320  1.00  0.00      PROA C
ATOM    164 HD21 LEU    41      -3.617 -12.008  14.587  1.00  0.00      PROA H
ATOM    165 HD22 LEU    41      -3.459 -12.484  16.295  1.00  0.00      PROA H
ATOM    166 HD23 LEU    41      -3.375 -13.718  15.015  1.00  0.00      PROA H
ATOM    167  C   LEU    41      -6.108 -13.111  11.596  1.00  0.00      PROA C
ATOM    168  O   LEU    41      -5.241 -13.487  10.808  1.00  0.00      PROA O
ATOM    169  N   VAL    42      -7.415 -13.259  11.312  1.00  0.00      PROA N
ATOM    170  H   VAL    42      -8.113 -12.934  11.965  1.00  0.00      PROA H
ATOM    171  CA  VAL    42      -7.889 -13.876  10.089  1.00  0.00      PROA C
ATOM    172  HA  VAL    42      -7.516 -14.898  10.029  1.00  0.00      PROA H
ATOM    173  CB  VAL    42      -9.414 -13.902  10.059  1.00  0.00      PROA C
ATOM    174  HB  VAL    42      -9.800 -12.910  10.292  1.00  0.00      PROA H
ATOM    175  CG1 VAL    42      -9.909 -14.320   8.666  1.00  0.00      PROA C
ATOM    176 HG11 VAL    42      -9.530 -15.314   8.428  1.00  0.00      PROA H
ATOM    177 HG12 VAL    42     -10.999 -14.336   8.657  1.00  0.00      PROA H
ATOM    178 HG13 VAL    42      -9.550 -13.608   7.924  1.00  0.00      PROA H
ATOM    179  CG2 VAL    42      -9.940 -14.853  11.152  1.00  0.00      PROA C
ATOM    180 HG21 VAL    42      -9.605 -14.505  12.129  1.00  0.00      PROA H
ATOM    181 HG22 VAL    42     -11.030 -14.868  11.126  1.00  0.00      PROA H
ATOM    182 HG23 VAL    42      -9.559 -15.858  10.974  1.00  0.00      PROA H
ATOM    183  C   VAL    42      -7.407 -13.133   8.862  1.00  0.00      PROA C
ATOM    184  O   VAL    42      -6.824 -13.721   7.950  1.00  0.00      PROA O
ATOM    185  N   ILE    43      -7.583 -11.795   8.861  1.00  0.00      PROA N
ATOM    186  H   ILE    43      -8.050 -11.347   9.637  1.00  0.00      PROA H
ATOM    187  CA  ILE    43      -7.136 -10.925   7.793  1.00  0.00      PROA C
ATOM    188  HA  ILE    43      -7.581 -11.247   6.851  1.00  0.00      PROA H
ATOM    189  CB  ILE    43      -7.533  -9.475   8.037  1.00  0.00      PROA C
ATOM    190  HB  ILE    43      -7.191  -9.166   9.025  1.00  0.00      PROA H
ATOM    191  CG2 ILE    43      -6.894  -8.557   6.971  1.00  0.00      PROA C
ATOM    192 HG21 ILE    43      -7.236  -8.857   5.981  1.00  0.00      PROA H
ATOM    193 HG22 ILE    43      -7.187  -7.524   7.159  1.00  0.00      PROA H
ATOM    194 HG23 ILE    43      -5.809  -8.641   7.022  1.00  0.00      PROA H
ATOM    195  CG1 ILE    43      -9.069  -9.331   8.017  1.00  0.00      PROA C
ATOM    196 HG12 ILE    43      -9.439  -9.519   7.009  1.00  0.00      PROA H
ATOM    197 HG13 ILE    43      -9.512 -10.051   8.706  1.00  0.00      PROA H
ATOM    198  CD1 ILE    43      -9.545  -7.938   8.433  1.00  0.00      PROA C
ATOM    199 HD11 ILE    43      -9.134  -7.194   7.751  1.00  0.00      PROA H
ATOM    200 HD12 ILE    43     -10.634  -7.900   8.399  1.00  0.00      PROA H
ATOM    201 HD13 ILE    43      -9.207  -7.726   9.447  1.00  0.00      PROA H
ATOM    202  C   ILE    43      -5.645 -11.008   7.593  1.00  0.00      PROA C
ATOM    203  O   ILE    43      -5.159 -11.180   6.479  1.00  0.00      PROA O
ATOM    204  N   PHE    44      -4.868 -10.971   8.686  1.00  0.00      PROA N
ATOM    205  H   PHE    44      -5.284 -10.838   9.597  1.00  0.00      PROA H
ATOM    206  CA  PHE    44      -3.430 -11.115   8.624  1.00  0.00      PROA C
ATOM    207  HA  PHE    44      -3.013 -10.332   7.991  1.00  0.00      PROA H
ATOM    208  CB  PHE    44      -2.797 -11.000  10.037  1.00  0.00      PROA C
ATOM    209  HB2 PHE    44      -3.434 -11.506  10.763  1.00  0.00      PROA H
ATOM    210  HB3 PHE    44      -1.812 -11.465  10.034  1.00  0.00      PROA H
ATOM    211  CG  PHE    44      -2.625  -9.581  10.500  1.00  0.00      PROA C
ATOM    212  CD1 PHE    44      -2.603  -8.491   9.609  1.00  0.00      PROA C
ATOM    213  HD1 PHE    44      -2.746  -8.657   8.542  1.00  0.00      PROA H
ATOM    214  CE1 PHE    44      -2.399  -7.191  10.066  1.00  0.00      PROA C
ATOM    215  HE1 PHE    44      -2.374  -6.363   9.359  1.00  0.00      PROA H
ATOM    216  CZ  PHE    44      -2.229  -6.950  11.426  1.00  0.00      PROA C
ATOM    217  HZ  PHE    44      -2.092  -5.930  11.785  1.00  0.00      PROA H
ATOM    218  CE2 PHE    44      -2.236  -8.021  12.319  1.00  0.00      PROA C
ATOM    219  HE2 PHE    44      -2.086  -7.843  13.384  1.00  0.00      PROA H
ATOM    220  CD2 PHE    44      -2.433  -9.330  11.869  1.00  0.00      PROA C
ATOM    221  HD2 PHE    44      -2.437 -10.156  12.580  1.00  0.00      PROA H
ATOM    222  C   PHE    44      -2.980 -12.400   7.997  1.00  0.00      PROA C
ATOM    223  O   PHE    44      -2.031 -12.435   7.218  1.00  0.00      PROA O
ATOM    224  N   ALA    45      -3.673 -13.494   8.329  1.00  0.00      PROA N
ATOM    225  H   ALA    45      -4.435 -13.428   8.989  1.00  0.00      PROA H
ATOM    226  CA  ALA    45      -3.376 -14.788   7.779  1.00  0.00      PROA C
ATOM    227  HA  ALA    45      -2.316 -15.006   7.913  1.00  0.00      PROA H
ATOM    228  CB  ALA    45      -4.210 -15.852   8.498  1.00  0.00      PROA C
ATOM    229  HB1 ALA    45      -5.270 -15.635   8.364  1.00  0.00      PROA H
ATOM    230  HB2 ALA    45      -3.985 -16.834   8.081  1.00  0.00      PROA H
ATOM    231  HB3 ALA    45      -3.970 -15.846   9.562  1.00  0.00      PROA H
ATOM    232  C   ALA    45      -3.636 -14.893   6.294  1.00  0.00      PROA C
ATOM    233  O   ALA    45      -2.755 -15.254   5.523  1.00  0.00      PROA O
ATOM    234  N   VAL    46      -4.841 -14.521   5.826  1.00  0.00      PROA N
ATOM    235  H   VAL    46      -5.551 -14.194   6.465  1.00  0.00      PROA H
ATOM    236  CA  VAL    46      -5.180 -14.566   4.411  1.00  0.00      PROA C
ATOM    237  HA  VAL    46      -4.941 -15.551   4.010  1.00  0.00      PROA H
ATOM    238  CB  VAL    46      -6.659 -14.307   4.123  1.00  0.00      PROA C
ATOM    239  HB  VAL    46      -6.809 -14.209   3.048  1.00  0.00      PROA H
ATOM    240  CG1 VAL    46      -7.504 -15.480   4.651  1.00  0.00      PROA C
ATOM    241 HG11 VAL    46      -7.357 -15.579   5.726  1.00  0.00      PROA H
ATOM    242 HG12 VAL    46      -8.558 -15.292   4.444  1.00  0.00      PROA H
ATOM    243 HG13 VAL    46      -7.196 -16.401   4.156  1.00  0.00      PROA H
ATOM    244  CG2 VAL    46      -7.126 -12.988   4.754  1.00  0.00      PROA C
ATOM    245 HG21 VAL    46      -6.543 -12.162   4.344  1.00  0.00      PROA H
ATOM    246 HG22 VAL    46      -8.182 -12.832   4.532  1.00  0.00      PROA H
ATOM    247 HG23 VAL    46      -6.985 -13.031   5.834  1.00  0.00      PROA H
ATOM    248  C   VAL    46      -4.327 -13.634   3.579  1.00  0.00      PROA C
ATOM    249  O   VAL    46      -3.836 -14.003   2.514  1.00  0.00      PROA O
ATOM    250  N   VAL    47      -4.076 -12.408   4.080  1.00  0.00      PROA N
ATOM    251  H   VAL    47      -4.509 -12.118   4.945  1.00  0.00      PROA H
ATOM    252  CA  VAL    47      -3.204 -11.435   3.454  1.00  0.00      PROA C
ATOM    253  HA  VAL    47      -3.518 -11.275   2.422  1.00  0.00      PROA H
ATOM    254  CB  VAL    47      -3.236 -10.087   4.177  1.00  0.00      PROA C
ATOM    255  HB  VAL    47      -3.093 -10.244   5.246  1.00  0.00      PROA H
ATOM    256  CG1 VAL    47      -2.127  -9.150   3.668  1.00  0.00      PROA C
ATOM    257 HG11 VAL    47      -2.261  -8.973   2.601  1.00  0.00      PROA H
ATOM    258 HG12 VAL    47      -2.178  -8.201   4.203  1.00  0.00      PROA H
ATOM    259 HG13 VAL    47      -1.154  -9.610   3.840  1.00  0.00      PROA H
ATOM    260  CG2 VAL    47      -4.608  -9.416   3.982  1.00  0.00      PROA C
ATOM    261 HG21 VAL    47      -5.389 -10.060   4.388  1.00  0.00      PROA H
ATOM    262 HG22 VAL    47      -4.621  -8.458   4.500  1.00  0.00      PROA H
ATOM    263 HG23 VAL    47      -4.787  -9.256   2.919  1.00  0.00      PROA H
ATOM    264  C   VAL    47      -1.787 -11.952   3.363  1.00  0.00      PROA C
ATOM    265  O   VAL    47      -1.072 -11.719   2.390  1.00  0.00      PROA O
ATOM    266  N   PHE    48      -1.333 -12.684   4.396  1.00  0.00      PROA N
ATOM    267  H   PHE    48      -1.911 -12.817   5.213  1.00  0.00      PROA H
ATOM    268  CA  PHE    48      -0.026 -13.293   4.365  1.00  0.00      PROA C
ATOM    269  HA  PHE    48       0.719 -12.541   4.107  1.00  0.00      PROA H
ATOM    270  CB  PHE    48       0.310 -13.888   5.753  1.00  0.00      PROA C
ATOM    271  HB2 PHE    48       0.376 -13.085   6.487  1.00  0.00      PROA H
ATOM    272  HB3 PHE    48      -0.474 -14.585   6.049  1.00  0.00      PROA H
ATOM    273  CG  PHE    48       1.607 -14.619   5.739  1.00  0.00      PROA C
ATOM    274  CD1 PHE    48       2.842 -13.950   5.721  1.00  0.00      PROA C
ATOM    275  HD1 PHE    48       2.872 -12.860   5.732  1.00  0.00      PROA H
ATOM    276  CE1 PHE    48       4.049 -14.668   5.687  1.00  0.00      PROA C
ATOM    277  HE1 PHE    48       5.000 -14.136   5.668  1.00  0.00      PROA H
ATOM    278  CZ  PHE    48       4.024 -16.062   5.678  1.00  0.00      PROA C
ATOM    279  HZ  PHE    48       4.957 -16.624   5.656  1.00  0.00      PROA H
ATOM    280  CE2 PHE    48       2.781 -16.681   5.698  1.00  0.00      PROA C
ATOM    281  HE2 PHE    48       2.714 -17.769   5.697  1.00  0.00      PROA H
ATOM    282  CD2 PHE    48       1.583 -16.002   5.721  1.00  0.00      PROA C
ATOM    283  HD2 PHE    48       0.630 -16.531   5.725  1.00  0.00      PROA H
ATOM    284  C   PHE    48       0.109 -14.338   3.277  1.00  0.00      PROA C
ATOM    285  O   PHE    48       1.021 -14.298   2.457  1.00  0.00      PROA O
ATOM    286  N   LEU    49      -0.834 -15.286   3.212  1.00  0.00      PROA N
ATOM    287  H   LEU    49      -1.600 -15.283   3.870  1.00  0.00      PROA H
ATOM    288  CA  LEU    49      -0.754 -16.313   2.198  1.00  0.00      PROA C
ATOM    289  HA  LEU    49       0.211 -16.814   2.263  1.00  0.00      PROA H
ATOM    290  CB  LEU    49      -1.866 -17.320   2.419  1.00  0.00      PROA C
ATOM    291  HB2 LEU    49      -2.832 -16.826   2.308  1.00  0.00      PROA H
ATOM    292  HB3 LEU    49      -1.782 -18.121   1.684  1.00  0.00      PROA H
ATOM    293  CG  LEU    49      -1.745 -17.898   3.823  1.00  0.00      PROA C
ATOM    294  HG  LEU    49      -1.928 -17.113   4.557  1.00  0.00      PROA H
ATOM    295  CD1 LEU    49      -2.657 -18.958   4.119  1.00  0.00      PROA C
ATOM    296 HD11 LEU    49      -2.494 -19.783   3.426  1.00  0.00      PROA H
ATOM    297 HD12 LEU    49      -2.495 -19.304   5.140  1.00  0.00      PROA H
ATOM    298 HD13 LEU    49      -3.680 -18.596   4.018  1.00  0.00      PROA H
ATOM    299  CD2 LEU    49      -0.452 -18.623   4.123  1.00  0.00      PROA C
ATOM    300 HD21 LEU    49       0.387 -17.938   4.001  1.00  0.00      PROA H
ATOM    301 HD22 LEU    49      -0.471 -18.994   5.148  1.00  0.00      PROA H
ATOM    302 HD23 LEU    49      -0.337 -19.462   3.436  1.00  0.00      PROA H
ATOM    303  C   LEU    49      -0.888 -15.780   0.800  1.00  0.00      PROA C
ATOM    304  O   LEU    49      -0.044 -15.992  -0.049  1.00  0.00      PROA O
ATOM    305  N   VAL    50      -1.927 -14.985   0.526  1.00  0.00      PROA N
ATOM    306  H   VAL    50      -2.599 -14.767   1.247  1.00  0.00      PROA H
ATOM    307  CA  VAL    50      -2.157 -14.397  -0.782  1.00  0.00      PROA C
ATOM    308  HA  VAL    50      -2.201 -15.186  -1.533  1.00  0.00      PROA H
ATOM    309  CB  VAL    50      -3.474 -13.618  -0.814  1.00  0.00      PROA C
ATOM    310  HB  VAL    50      -3.437 -12.811  -0.083  1.00  0.00      PROA H
ATOM    311  CG1 VAL    50      -3.700 -13.023  -2.210  1.00  0.00      PROA C
ATOM    312 HG11 VAL    50      -3.741 -13.826  -2.946  1.00  0.00      PROA H
ATOM    313 HG12 VAL    50      -4.640 -12.471  -2.223  1.00  0.00      PROA H
ATOM    314 HG13 VAL    50      -2.879 -12.348  -2.455  1.00  0.00      PROA H
ATOM    315  CG2 VAL    50      -4.665 -14.509  -0.515  1.00  0.00      PROA C
ATOM    316 HG21 VAL    50      -4.552 -14.946   0.477  1.00  0.00      PROA H
ATOM    317 HG22 VAL    50      -5.580 -13.916  -0.548  1.00  0.00      PROA H
ATOM    318 HG23 VAL    50      -4.721 -15.304  -1.258  1.00  0.00      PROA H
ATOM    319  C   VAL    50      -1.044 -13.454  -1.199  1.00  0.00      PROA C
ATOM    320  O   VAL    50      -0.624 -13.404  -2.356  1.00  0.00      PROA O
ATOM    321  N   GLY    51      -0.528 -12.677  -0.233  1.00  0.00      PROA N
ATOM    322  H   GLY    51      -0.860 -12.765   0.717  1.00  0.00      PROA H
ATOM    323  CA  GLY    51       0.501 -11.697  -0.483  1.00  0.00      PROA C
ATOM    324  HA2 GLY    51       0.223 -11.090  -1.345  1.00  0.00      PROA H
ATOM    325  HA3 GLY    51       0.613 -11.056   0.391  1.00  0.00      PROA H
ATOM    326  C   GLY    51       1.809 -12.327  -0.764  1.00  0.00      PROA C
ATOM    327  O   GLY    51       2.471 -12.000  -1.738  1.00  0.00      PROA O
ATOM    328  N   VAL    52       2.221 -13.300   0.044  1.00  0.00      PROA N
ATOM    329  H   VAL    52       1.661 -13.566   0.841  1.00  0.00      PROA H
ATOM    330  CA  VAL    52       3.462 -13.971  -0.216  1.00  0.00      PROA C
ATOM    331  HA  VAL    52       4.242 -13.234  -0.404  1.00  0.00      PROA H
ATOM    332  CB  VAL    52       3.818 -14.799   0.987  1.00  0.00      PROA C
ATOM    333  HB  VAL    52       3.041 -15.543   1.160  1.00  0.00      PROA H
ATOM    334  CG1 VAL    52       5.139 -15.502   0.756  1.00  0.00      PROA C
ATOM    335 HG11 VAL    52       5.920 -14.761   0.585  1.00  0.00      PROA H
ATOM    336 HG12 VAL    52       5.391 -16.100   1.632  1.00  0.00      PROA H
ATOM    337 HG13 VAL    52       5.058 -16.151  -0.116  1.00  0.00      PROA H
ATOM    338  CG2 VAL    52       4.221 -14.047   2.244  1.00  0.00      PROA C
ATOM    339 HG21 VAL    52       3.400 -13.405   2.563  1.00  0.00      PROA H
ATOM    340 HG22 VAL    52       4.452 -14.759   3.036  1.00  0.00      PROA H
ATOM    341 HG23 VAL    52       5.100 -13.436   2.037  1.00  0.00      PROA H
ATOM    342  C   VAL    52       3.451 -14.718  -1.579  1.00  0.00      PROA C
ATOM    343  O   VAL    52       4.387 -14.608  -2.358  1.00  0.00      PROA O
ATOM    344  N   LEU    53       2.369 -15.486  -1.901  1.00  0.00      PROA N
ATOM    345  H   LEU    53       1.505 -15.382  -1.388  1.00  0.00      PROA H
ATOM    346  CA  LEU    53       2.333 -16.522  -2.992  1.00  0.00      PROA C
ATOM    347  HA  LEU    53       3.282 -17.059  -3.015  1.00  0.00      PROA H
ATOM    348  CB  LEU    53       1.195 -17.737  -2.972  1.00  0.00      PROA C
ATOM    349  HB2 LEU    53       0.241 -17.337  -2.629  1.00  0.00      PROA H
ATOM    350  HB3 LEU    53       1.077 -18.142  -3.978  1.00  0.00      PROA H
ATOM    351  CG  LEU    53       1.272 -19.092  -2.115  1.00  0.00      PROA C
ATOM    352  HG  LEU    53       1.576 -18.860  -1.095  1.00  0.00      PROA H
ATOM    353  CD1 LEU    53       0.244 -20.130  -1.771  1.00  0.00      PROA C
ATOM    354 HD11 LEU    53      -0.147 -20.572  -2.688  1.00  0.00      PROA H
ATOM    355 HD12 LEU    53       0.703 -20.907  -1.160  1.00  0.00      PROA H
ATOM    356 HD13 LEU    53      -0.570 -19.665  -1.216  1.00  0.00      PROA H
ATOM    357  CD2 LEU    53       2.680 -19.862  -2.158  1.00  0.00      PROA C
ATOM    358 HD21 LEU    53       3.463 -19.210  -1.770  1.00  0.00      PROA H
ATOM    359 HD22 LEU    53       2.621 -20.762  -1.546  1.00  0.00      PROA H
ATOM    360 HD23 LEU    53       2.913 -20.138  -3.186  1.00  0.00      PROA H
ATOM    361  C   LEU    53       2.151 -15.768  -4.204  1.00  0.00      PROA C
ATOM    362  O   LEU    53       2.898 -15.881  -5.174  1.00  0.00      PROA O
ATOM    363  N   GLY    54       1.164 -14.884  -4.090  1.00  0.00      PROA N
ATOM    364  H   GLY    54       0.657 -14.803  -3.220  1.00  0.00      PROA H
ATOM    365  CA  GLY    54       0.773 -14.023  -5.156  1.00  0.00      PROA C
ATOM    366  HA2 GLY    54       0.470 -14.622  -6.015  1.00  0.00      PROA H
ATOM    367  HA3 GLY    54      -0.063 -13.402  -4.833  1.00  0.00      PROA H
ATOM    368  C   GLY    54       1.883 -13.116  -5.591  1.00  0.00      PROA C
ATOM    369  O   GLY    54       2.253 -13.107  -6.758  1.00  0.00      PROA O
ATOM    370  N   ASN    55       2.506 -12.367  -4.661  1.00  0.00      PROA N
ATOM    371  H   ASN    55       2.233 -12.438  -3.691  1.00  0.00      PROA H
ATOM    372  CA  ASN    55       3.568 -11.457  -5.040  1.00  0.00      PROA C
ATOM    373  HA  ASN    55       3.282 -10.920  -5.944  1.00  0.00      PROA H
ATOM    374  CB  ASN    55       3.862 -10.420  -3.937  1.00  0.00      PROA C
ATOM    375  HB2 ASN    55       4.008 -10.931  -2.986  1.00  0.00      PROA H
ATOM    376  HB3 ASN    55       4.764  -9.863  -4.192  1.00  0.00      PROA H
ATOM    377  CG  ASN    55       2.703  -9.432  -3.789  1.00  0.00      PROA C
ATOM    378  OD1 ASN    55       2.398  -8.673  -4.709  1.00  0.00      PROA O
ATOM    379  ND2 ASN    55       2.049  -9.441  -2.607  1.00  0.00      PROA N
ATOM    380 HD21 ASN    55       1.275  -8.809  -2.457  1.00  0.00      PROA H
ATOM    381 HD22 ASN    55       2.336 -10.080  -1.879  1.00  0.00      PROA H
ATOM    382  C   ASN    55       4.868 -12.159  -5.389  1.00  0.00      PROA C
ATOM    383  O   ASN    55       5.641 -11.665  -6.204  1.00  0.00      PROA O
ATOM    384  N   ALA    56       5.135 -13.354  -4.829  1.00  0.00      PROA N
ATOM    385  H   ALA    56       4.549 -13.706  -4.086  1.00  0.00      PROA H
ATOM    386  CA  ALA    56       6.258 -14.149  -5.279  1.00  0.00      PROA C
ATOM    387  HA  ALA    56       7.171 -13.556  -5.222  1.00  0.00      PROA H
ATOM    388  CB  ALA    56       6.432 -15.403  -4.408  1.00  0.00      PROA C
ATOM    389  HB1 ALA    56       5.530 -16.012  -4.462  1.00  0.00      PROA H
ATOM    390  HB2 ALA    56       7.283 -15.981  -4.768  1.00  0.00      PROA H
ATOM    391  HB3 ALA    56       6.608 -15.106  -3.374  1.00  0.00      PROA H
ATOM    392  C   ALA    56       6.103 -14.566  -6.729  1.00  0.00      PROA C
ATOM    393  O   ALA    56       7.033 -14.485  -7.531  1.00  0.00      PROA O
ATOM    394  N   LEU    57       4.878 -14.984  -7.095  1.00  0.00      PROA N
ATOM    395  H   LEU    57       4.147 -15.075  -6.404  1.00  0.00      PROA H
ATOM    396  CA  LEU    57       4.535 -15.319  -8.454  1.00  0.00      PROA C
ATOM    397  HA  LEU    57       5.268 -16.020  -8.852  1.00  0.00      PROA H
ATOM    398  CB  LEU    57       3.138 -15.968  -8.502  1.00  0.00      PROA C
ATOM    399  HB2 LEU    57       3.111 -16.824  -7.828  1.00  0.00      PROA H
ATOM    400  HB3 LEU    57       2.388 -15.240  -8.194  1.00  0.00      PROA H
ATOM    401  CG  LEU    57       2.716 -16.481  -9.888  1.00  0.00      PROA C
ATOM    402  HG  LEU    57       2.618 -15.639 -10.573  1.00  0.00      PROA H
ATOM    403  CD1 LEU    57       3.747 -17.453 -10.458  1.00  0.00      PROA C
ATOM    404 HD11 LEU    57       3.850 -18.308  -9.789  1.00  0.00      PROA H
ATOM    405 HD12 LEU    57       3.418 -17.798 -11.439  1.00  0.00      PROA H
ATOM    406 HD13 LEU    57       4.708 -16.949 -10.554  1.00  0.00      PROA H
ATOM    407  CD2 LEU    57       1.348 -17.158  -9.806  1.00  0.00      PROA C
ATOM    408 HD21 LEU    57       0.608 -16.441  -9.450  1.00  0.00      PROA H
ATOM    409 HD22 LEU    57       1.059 -17.517 -10.794  1.00  0.00      PROA H
ATOM    410 HD23 LEU    57       1.399 -17.999  -9.114  1.00  0.00      PROA H
ATOM    411  C   LEU    57       4.575 -14.126  -9.390  1.00  0.00      PROA C
ATOM    412  O   LEU    57       5.050 -14.187 -10.515  1.00  0.00      PROA O
ATOM    413  N   VAL    58       4.074 -12.965  -8.951  1.00  0.00      PROA N
ATOM    414  H   VAL    58       3.641 -12.914  -8.041  1.00  0.00      PROA H
ATOM    415  CA  VAL    58       4.119 -11.743  -9.728  1.00  0.00      PROA C
ATOM    416  HA  VAL    58       3.673 -11.917 -10.707  1.00  0.00      PROA H
ATOM    417  CB  VAL    58       3.353 -10.609  -9.052  1.00  0.00      PROA C
ATOM    418  HB  VAL    58       3.710 -10.488  -8.029  1.00  0.00      PROA H
ATOM    419  CG1 VAL    58       3.564  -9.291  -9.817  1.00  0.00      PROA C
ATOM    420 HG11 VAL    58       3.204  -9.403 -10.840  1.00  0.00      PROA H
ATOM    421 HG12 VAL    58       3.012  -8.491  -9.324  1.00  0.00      PROA H
ATOM    422 HG13 VAL    58       4.626  -9.044  -9.831  1.00  0.00      PROA H
ATOM    423  CG2 VAL    58       1.850 -10.929  -9.003  1.00  0.00      PROA C
ATOM    424 HG21 VAL    58       1.692 -11.848  -8.439  1.00  0.00      PROA H
ATOM    425 HG22 VAL    58       1.319 -10.110  -8.518  1.00  0.00      PROA H
ATOM    426 HG23 VAL    58       1.473 -11.056 -10.018  1.00  0.00      PROA H
ATOM    427  C   VAL    58       5.538 -11.283  -9.984  1.00  0.00      PROA C
ATOM    428  O   VAL    58       5.902 -10.932 -11.106  1.00  0.00      PROA O
ATOM    429  N   VAL    59       6.393 -11.305  -8.942  1.00  0.00      PROA N
ATOM    430  H   VAL    59       6.063 -11.565  -8.023  1.00  0.00      PROA H
ATOM    431  CA  VAL    59       7.803 -10.970  -9.053  1.00  0.00      PROA C
ATOM    432  HA  VAL    59       7.906  -9.956  -9.442  1.00  0.00      PROA H
ATOM    433  CB  VAL    59       8.510 -11.039  -7.703  1.00  0.00      PROA C
ATOM    434  HB  VAL    59       8.193 -11.937  -7.172  1.00  0.00      PROA H
ATOM    435  CG1 VAL    59      10.040 -11.084  -7.882  1.00  0.00      PROA C
ATOM    436 HG11 VAL    59      10.372 -10.187  -8.404  1.00  0.00      PROA H
ATOM    437 HG12 VAL    59      10.520 -11.133  -6.904  1.00  0.00      PROA H
ATOM    438 HG13 VAL    59      10.313 -11.965  -8.464  1.00  0.00      PROA H
ATOM    439  CG2 VAL    59       8.114  -9.816  -6.858  1.00  0.00      PROA C
ATOM    440 HG21 VAL    59       7.035  -9.813  -6.705  1.00  0.00      PROA H
ATOM    441 HG22 VAL    59       8.618  -9.862  -5.893  1.00  0.00      PROA H
ATOM    442 HG23 VAL    59       8.409  -8.904  -7.378  1.00  0.00      PROA H
ATOM    443  C   VAL    59       8.494 -11.901 -10.007  1.00  0.00      PROA C
ATOM    444  O   VAL    59       9.194 -11.490 -10.928  1.00  0.00      PROA O
ATOM    445  N   TRP    60       8.203 -13.203  -9.854  1.00  0.00      PROA N
ATOM    446  H   TRP    60       7.674 -13.511  -9.050  1.00  0.00      PROA H
ATOM    447  CA  TRP    60       8.587 -14.239 -10.757  1.00  0.00      PROA C
ATOM    448  HA  TRP    60       9.670 -14.355 -10.738  1.00  0.00      PROA H
ATOM    449  CB  TRP    60       7.870 -15.630 -10.288  1.00  0.00      PROA C
ATOM    450  HB2 TRP    60       8.267 -15.935  -9.320  1.00  0.00      PROA H
ATOM    451  HB3 TRP    60       6.794 -15.475 -10.207  1.00  0.00      PROA H
ATOM    452  CG  TRP    60       7.913 -16.952 -11.046  1.00  0.00      PROA C
ATOM    453  CD1 TRP    60       9.068 -17.157 -11.372  1.00  0.00      PROA C
ATOM    454  HD1 TRP    60       9.834 -16.411 -11.162  1.00  0.00      PROA H
ATOM    455  NE1 TRP    60       9.391 -18.330 -12.001  1.00  0.00      PROA N
ATOM    456  HE1 TRP    60      10.308 -18.578 -12.345  1.00  0.00      PROA H
ATOM    457  CE2 TRP    60       8.410 -18.989 -12.066  1.00  0.00      PROA C
ATOM    458  CZ2 TRP    60       8.300 -20.242 -12.552  1.00  0.00      PROA C
ATOM    459  HZ2 TRP    60       8.974 -20.584 -13.337  1.00  0.00      PROA H
ATOM    460  CH2 TRP    60       7.273 -20.888 -11.904  1.00  0.00      PROA C
ATOM    461  HH2 TRP    60       7.050 -21.929 -12.138  1.00  0.00      PROA H
ATOM    462  CZ3 TRP    60       6.475 -20.248 -10.926  1.00  0.00      PROA C
ATOM    463  HZ3 TRP    60       5.714 -20.814 -10.388  1.00  0.00      PROA H
ATOM    464  CE3 TRP    60       6.606 -18.924 -10.604  1.00  0.00      PROA C
ATOM    465  HE3 TRP    60       5.981 -18.488  -9.826  1.00  0.00      PROA H
ATOM    466  CD2 TRP    60       7.481 -18.258 -11.257  1.00  0.00      PROA C
ATOM    467  C   TRP    60       8.131 -13.933 -12.170  1.00  0.00      PROA C
ATOM    468  O   TRP    60       8.804 -14.126 -13.136  1.00  0.00      PROA O
ATOM    469  N   VAL    61       6.938 -13.475 -12.427  1.00  0.00      PROA N
ATOM    470  H   VAL    61       6.286 -13.315 -11.673  1.00  0.00      PROA H
ATOM    471  CA  VAL    61       6.543 -13.194 -13.797  1.00  0.00      PROA C
ATOM    472  HA  VAL    61       6.867 -14.010 -14.444  1.00  0.00      PROA H
ATOM    473  CB  VAL    61       5.039 -13.074 -13.794  1.00  0.00      PROA C
ATOM    474  HB  VAL    61       4.721 -12.506 -12.919  1.00  0.00      PROA H
ATOM    475  CG1 VAL    61       4.531 -12.357 -15.048  1.00  0.00      PROA C
ATOM    476 HG11 VAL    61       4.831 -12.918 -15.934  1.00  0.00      PROA H
ATOM    477 HG12 VAL    61       3.444 -12.288 -15.013  1.00  0.00      PROA H
ATOM    478 HG13 VAL    61       4.957 -11.355 -15.092  1.00  0.00      PROA H
ATOM    479  CG2 VAL    61       4.427 -14.478 -13.672  1.00  0.00      PROA C
ATOM    480 HG21 VAL    61       4.761 -14.942 -12.744  1.00  0.00      PROA H
ATOM    481 HG22 VAL    61       3.339 -14.402 -13.669  1.00  0.00      PROA H
ATOM    482 HG23 VAL    61       4.745 -15.089 -14.517  1.00  0.00      PROA H
ATOM    483  C   VAL    61       7.191 -11.970 -14.433  1.00  0.00      PROA C
ATOM    484  O   VAL    61       7.658 -11.981 -15.577  1.00  0.00      PROA O
ATOM    485  N   THR    62       7.230 -10.864 -13.677  1.00  0.00      PROA N
ATOM    486  H   THR    62       6.925 -10.899 -12.715  1.00  0.00      PROA H
ATOM    487  CA  THR    62       7.698  -9.578 -14.166  1.00  0.00      PROA C
ATOM    488  HA  THR    62       7.287  -9.395 -15.159  1.00  0.00      PROA H
ATOM    489  CB  THR    62       7.284  -8.416 -13.274  1.00  0.00      PROA C
ATOM    490  HB  THR    62       7.769  -7.502 -13.617  1.00  0.00      PROA H
ATOM    491  CG2 THR    62       5.763  -8.232 -13.329  1.00  0.00      PROA C
ATOM    492 HG21 THR    62       5.274  -9.143 -12.983  1.00  0.00      PROA H
ATOM    493 HG22 THR    62       5.474  -7.399 -12.688  1.00  0.00      PROA H
ATOM    494 HG23 THR    62       5.459  -8.024 -14.354  1.00  0.00      PROA H
ATOM    495  OG1 THR    62       7.615  -8.649 -11.911  1.00  0.00      PROA O
ATOM    496  HG1 THR    62       7.340  -7.897 -11.381  1.00  0.00      PROA H
ATOM    497  C   THR    62       9.188  -9.516 -14.285  1.00  0.00      PROA C
ATOM    498  O   THR    62       9.716  -8.703 -15.045  1.00  0.00      PROA O
ATOM    499  N   ALA    63       9.907 -10.411 -13.569  1.00  0.00      PROA N
ATOM    500  H   ALA    63       9.435 -11.111 -13.014  1.00  0.00      PROA H
ATOM    501  CA  ALA    63      11.344 -10.421 -13.555  1.00  0.00      PROA C
ATOM    502  HA  ALA    63      11.712  -9.413 -13.361  1.00  0.00      PROA H
ATOM    503  CB  ALA    63      11.920 -11.358 -12.465  1.00  0.00      PROA C
ATOM    504  HB1 ALA    63      11.580 -12.378 -12.645  1.00  0.00      PROA H
ATOM    505  HB2 ALA    63      13.009 -11.328 -12.498  1.00  0.00      PROA H
ATOM    506  HB3 ALA    63      11.578 -11.029 -11.484  1.00  0.00      PROA H
ATOM    507  C   ALA    63      11.832 -10.672 -14.956  1.00  0.00      PROA C
ATOM    508  O   ALA    63      12.912 -10.219 -15.340  1.00  0.00      PROA O
ATOM    509  N   PHE    64      11.057 -11.471 -15.756  1.00  0.00      PROA N
ATOM    510  H   PHE    64      10.144 -11.766 -15.442  1.00  0.00      PROA H
ATOM    511  CA  PHE    64      11.517 -11.908 -17.055  1.00  0.00      PROA C
ATOM    512  HA  PHE    64      12.542 -12.270 -16.975  1.00  0.00      PROA H
ATOM    513  CB  PHE    64      10.678 -13.062 -17.689  1.00  0.00      PROA C
ATOM    514  HB2 PHE    64       9.630 -12.768 -17.732  1.00  0.00      PROA H
ATOM    515  HB3 PHE    64      11.041 -13.264 -18.697  1.00  0.00      PROA H
ATOM    516  CG  PHE    64      10.652 -14.411 -17.033  1.00  0.00      PROA C
ATOM    517  CD1 PHE    64       9.605 -14.815 -16.257  1.00  0.00      PROA C
ATOM    518  HD1 PHE    64       8.950 -14.075 -15.798  1.00  0.00      PROA H
ATOM    519  CE1 PHE    64       9.381 -16.192 -16.058  1.00  0.00      PROA C
ATOM    520  HE1 PHE    64       8.432 -16.536 -15.647  1.00  0.00      PROA H
ATOM    521  CZ  PHE    64      10.408 -17.172 -16.398  1.00  0.00      PROA C
ATOM    522  HZ  PHE    64      10.216 -18.235 -16.253  1.00  0.00      PROA H
ATOM    523  CE2 PHE    64      11.610 -16.690 -16.901  1.00  0.00      PROA C
ATOM    524  HE2 PHE    64      12.501 -17.318 -16.878  1.00  0.00      PROA H
ATOM    525  CD2 PHE    64      11.533 -15.402 -17.398  1.00  0.00      PROA C
ATOM    526  HD2 PHE    64      12.282 -15.210 -18.166  1.00  0.00      PROA H
ATOM    527  C   PHE    64      11.700 -10.817 -18.003  1.00  0.00      PROA C
ATOM    528  O   PHE    64      12.692 -10.707 -18.721  1.00  0.00      PROA O
ATOM    529  N   GLU    65      10.738  -9.930 -17.910  1.00  0.00      PROA N
ATOM    530  H   GLU    65      10.112  -9.946 -17.118  1.00  0.00      PROA H
ATOM    531  CA  GLU    65      10.550  -8.938 -18.902  1.00  0.00      PROA C
ATOM    532  HA  GLU    65      11.201  -9.145 -19.752  1.00  0.00      PROA H
ATOM    533  CB  GLU    65       9.081  -8.960 -19.355  1.00  0.00      PROA C
ATOM    534  HB2 GLU    65       8.441  -8.653 -18.528  1.00  0.00      PROA H
ATOM    535  HB3 GLU    65       8.948  -8.273 -20.191  1.00  0.00      PROA H
ATOM    536  CG  GLU    65       8.605 -10.353 -19.818  1.00  0.00      PROA C
ATOM    537  HG2 GLU    65       9.008 -11.116 -19.152  1.00  0.00      PROA H
ATOM    538  HG3 GLU    65       7.516 -10.392 -19.797  1.00  0.00      PROA H
ATOM    539  CD  GLU    65       9.059 -10.671 -21.224  1.00  0.00      PROA C
ATOM    540  OE1 GLU    65      10.216 -10.372 -21.607  1.00  0.00      PROA O
ATOM    541  OE2 GLU    65       8.239 -11.224 -21.992  1.00  0.00      PROA O
ATOM    542  C   GLU    65      10.873  -7.592 -18.339  1.00  0.00      PROA C
ATOM    543  O   GLU    65      10.534  -6.576 -18.945  1.00  0.00      PROA O
ATOM    544  N   ALA    66      11.548  -7.531 -17.171  1.00  0.00      PROA N
ATOM    545  H   ALA    66      11.968  -8.365 -16.787  1.00  0.00      PROA H
ATOM    546  CA  ALA    66      11.715  -6.312 -16.410  1.00  0.00      PROA C
ATOM    547  HA  ALA    66      10.737  -5.886 -16.188  1.00  0.00      PROA H
ATOM    548  CB  ALA    66      12.446  -6.610 -15.093  1.00  0.00      PROA C
ATOM    549  HB1 ALA    66      13.427  -7.034 -15.309  1.00  0.00      PROA H
ATOM    550  HB2 ALA    66      12.567  -5.687 -14.527  1.00  0.00      PROA H
ATOM    551  HB3 ALA    66      11.865  -7.322 -14.507  1.00  0.00      PROA H
ATOM    552  C   ALA    66      12.445  -5.218 -17.154  1.00  0.00      PROA C
ATOM    553  O   ALA    66      12.101  -4.050 -17.087  1.00  0.00      PROA O
ATOM    554  N   LYS    67      13.485  -5.560 -17.923  1.00  0.00      PROA N
ATOM    555  H   LYS    67      13.769  -6.527 -17.989  1.00  0.00      PROA H
ATOM    556  CA  LYS    67      14.211  -4.542 -18.667  1.00  0.00      PROA C
ATOM    557  HA  LYS    67      13.952  -3.556 -18.283  1.00  0.00      PROA H
ATOM    558  CB  LYS    67      15.716  -4.684 -18.573  1.00  0.00      PROA C
ATOM    559  HB2 LYS    67      16.001  -5.707 -18.821  1.00  0.00      PROA H
ATOM    560  HB3 LYS    67      16.191  -3.996 -19.272  1.00  0.00      PROA H
ATOM    561  CG  LYS    67      16.117  -4.352 -17.147  1.00  0.00      PROA C
ATOM    562  HG2 LYS    67      15.546  -3.492 -16.799  1.00  0.00      PROA H
ATOM    563  HG3 LYS    67      15.913  -5.208 -16.503  1.00  0.00      PROA H
ATOM    564  CD  LYS    67      17.612  -3.995 -16.935  1.00  0.00      PROA C
ATOM    565  HD2 LYS    67      18.212  -4.904 -16.973  1.00  0.00      PROA H
ATOM    566  HD3 LYS    67      17.938  -3.312 -17.719  1.00  0.00      PROA H
ATOM    567  CE  LYS    67      17.925  -3.321 -15.609  1.00  0.00      PROA C
ATOM    568  HE2 LYS    67      17.479  -2.326 -15.593  1.00  0.00      PROA H
ATOM    569  HE3 LYS    67      17.516  -3.916 -14.793  1.00  0.00      PROA H
ATOM    570  NZ  LYS    67      19.396  -3.191 -15.420  1.00  0.00      PROA N
ATOM    571  HZ1 LYS    67      19.784  -2.636 -16.169  1.00  0.00      PROA H
ATOM    572  HZ2 LYS    67      19.584  -2.742 -14.536  1.00  0.00      PROA H
ATOM    573  HZ3 LYS    67      19.819  -4.109 -15.428  1.00  0.00      PROA H
ATOM    574  C   LYS    67      13.869  -4.507 -20.100  1.00  0.00      PROA C
ATOM    575  O   LYS    67      14.509  -3.801 -20.865  1.00  0.00      PROA O
ATOM    576  N   ARG    68      12.813  -5.224 -20.482  1.00  0.00      PROA N
ATOM    577  H   ARG    68      12.341  -5.821 -19.819  1.00  0.00      PROA H
ATOM    578  CA  ARG    68      12.311  -5.175 -21.833  1.00  0.00      PROA C
ATOM    579  HA  ARG    68      13.059  -4.720 -22.482  1.00  0.00      PROA H
ATOM    580  CB  ARG    68      12.017  -6.619 -22.298  1.00  0.00      PROA C
ATOM    581  HB2 ARG    68      12.956  -7.157 -22.429  1.00  0.00      PROA H
ATOM    582  HB3 ARG    68      11.410  -7.126 -21.548  1.00  0.00      PROA H
ATOM    583  CG  ARG    68      11.256  -6.752 -23.629  1.00  0.00      PROA C
ATOM    584  HG2 ARG    68      10.464  -6.004 -23.672  1.00  0.00      PROA H
ATOM    585  HG3 ARG    68      11.945  -6.599 -24.459  1.00  0.00      PROA H
ATOM    586  CD  ARG    68      10.632  -8.139 -23.754  1.00  0.00      PROA C
ATOM    587  HD2 ARG    68      11.406  -8.865 -24.005  1.00  0.00      PROA H
ATOM    588  HD3 ARG    68      10.168  -8.416 -22.808  1.00  0.00      PROA H
ATOM    589  NE  ARG    68       9.602  -8.110 -24.832  1.00  0.00      PROA N
ATOM    590  HE  ARG    68       9.427  -7.237 -25.308  1.00  0.00      PROA H
ATOM    591  CZ  ARG    68       8.926  -9.203 -25.161  1.00  0.00      PROA C
ATOM    592  NH1 ARG    68       9.098 -10.349 -24.525  1.00  0.00      PROA N
ATOM    593 HH11 ARG    68       9.761 -10.407 -23.765  1.00  0.00      PROA H
ATOM    594 HH12 ARG    68       8.567 -11.162 -24.803  1.00  0.00      PROA H
ATOM    595  NH2 ARG    68       8.066  -9.140 -26.159  1.00  0.00      PROA N
ATOM    596 HH21 ARG    68       7.934  -8.270 -26.654  1.00  0.00      PROA H
ATOM    597 HH22 ARG    68       7.543  -9.963 -26.424  1.00  0.00      PROA H
ATOM    598  C   ARG    68      11.062  -4.312 -21.909  1.00  0.00      PROA C
ATOM    599  O   ARG    68      10.773  -3.661 -22.913  1.00  0.00      PROA O
ATOM    600  N   THR    69      10.264  -4.277 -20.826  1.00  0.00      PROA N
ATOM    601  H   THR    69      10.531  -4.770 -19.986  1.00  0.00      PROA H
ATOM    602  CA  THR    69       9.006  -3.547 -20.809  1.00  0.00      PROA C
ATOM    603  HA  THR    69       8.988  -2.835 -21.634  1.00  0.00      PROA H
ATOM    604  CB  THR    69       7.787  -4.447 -20.953  1.00  0.00      PROA C
ATOM    605  HB  THR    69       6.883  -3.866 -20.771  1.00  0.00      PROA H
ATOM    606  CG2 THR    69       7.722  -5.042 -22.369  1.00  0.00      PROA C
ATOM    607 HG21 THR    69       8.621  -5.629 -22.558  1.00  0.00      PROA H
ATOM    608 HG22 THR    69       6.845  -5.682 -22.455  1.00  0.00      PROA H
ATOM    609 HG23 THR    69       7.656  -4.235 -23.100  1.00  0.00      PROA H
ATOM    610  OG1 THR    69       7.830  -5.522 -20.035  1.00  0.00      PROA O
ATOM    611  HG1 THR    69       7.051  -6.071 -20.148  1.00  0.00      PROA H
ATOM    612  C   THR    69       8.845  -2.723 -19.547  1.00  0.00      PROA C
ATOM    613  O   THR    69       9.181  -3.142 -18.448  1.00  0.00      PROA O
ATOM    614  N   ILE    70       8.313  -1.487 -19.680  1.00  0.00      PROA N
ATOM    615  H   ILE    70       7.998  -1.167 -20.584  1.00  0.00      PROA H
ATOM    616  CA  ILE    70       8.155  -0.550 -18.580  1.00  0.00      PROA C
ATOM    617  HA  ILE    70       9.083  -0.499 -18.009  1.00  0.00      PROA H
ATOM    618  CB  ILE    70       7.823   0.832 -19.123  1.00  0.00      PROA C
ATOM    619  HB  ILE    70       6.898   0.785 -19.696  1.00  0.00      PROA H
ATOM    620  CG2 ILE    70       7.646   1.835 -17.976  1.00  0.00      PROA C
ATOM    621 HG21 ILE    70       8.569   1.895 -17.399  1.00  0.00      PROA H
ATOM    622 HG22 ILE    70       7.409   2.817 -18.386  1.00  0.00      PROA H
ATOM    623 HG23 ILE    70       6.833   1.506 -17.328  1.00  0.00      PROA H
ATOM    624  CG1 ILE    70       8.918   1.333 -20.082  1.00  0.00      PROA C
ATOM    625 HG12 ILE    70       8.967   0.677 -20.952  1.00  0.00      PROA H
ATOM    626 HG13 ILE    70       8.683   2.347 -20.405  1.00  0.00      PROA H
ATOM    627  CD1 ILE    70      10.310   1.363 -19.452  1.00  0.00      PROA C
ATOM    628 HD11 ILE    70      10.588   0.358 -19.135  1.00  0.00      PROA H
ATOM    629 HD12 ILE    70      11.033   1.726 -20.183  1.00  0.00      PROA H
ATOM    630 HD13 ILE    70      10.304   2.027 -18.587  1.00  0.00      PROA H
ATOM    631  C   ILE    70       7.101  -0.967 -17.583  1.00  0.00      PROA C
ATOM    632  O   ILE    70       7.255  -0.855 -16.373  1.00  0.00      PROA O
ATOM    633  N   ASN    71       5.974  -1.514 -18.063  1.00  0.00      PROA N
ATOM    634  H   ASN    71       5.837  -1.596 -19.060  1.00  0.00      PROA H
ATOM    635  CA  ASN    71       4.908  -2.009 -17.211  1.00  0.00      PROA C
ATOM    636  HA  ASN    71       4.526  -1.194 -16.596  1.00  0.00      PROA H
ATOM    637  CB  ASN    71       3.757  -2.576 -18.069  1.00  0.00      PROA C
ATOM    638  HB2 ASN    71       4.165  -3.229 -18.840  1.00  0.00      PROA H
ATOM    639  HB3 ASN    71       3.076  -3.144 -17.435  1.00  0.00      PROA H
ATOM    640  CG  ASN    71       2.978  -1.451 -18.740  1.00  0.00      PROA C
ATOM    641  OD1 ASN    71       3.008  -0.265 -18.414  1.00  0.00      PROA O
ATOM    642  ND2 ASN    71       2.224  -1.847 -19.792  1.00  0.00      PROA N
ATOM    643 HD21 ASN    71       1.673  -1.169 -20.298  1.00  0.00      PROA H
ATOM    644 HD22 ASN    71       2.215  -2.819 -20.065  1.00  0.00      PROA H
ATOM    645  C   ASN    71       5.390  -3.092 -16.266  1.00  0.00      PROA C
ATOM    646  O   ASN    71       5.018  -3.150 -15.095  1.00  0.00      PROA O
ATOM    647  N   ALA    72       6.284  -3.968 -16.760  1.00  0.00      PROA N
ATOM    648  H   ALA    72       6.527  -3.943 -17.739  1.00  0.00      PROA H
ATOM    649  CA  ALA    72       6.930  -4.966 -15.947  1.00  0.00      PROA C
ATOM    650  HA  ALA    72       6.175  -5.594 -15.474  1.00  0.00      PROA H
ATOM    651  CB  ALA    72       7.842  -5.847 -16.801  1.00  0.00      PROA C
ATOM    652  HB1 ALA    72       8.605  -5.230 -17.274  1.00  0.00      PROA H
ATOM    653  HB2 ALA    72       8.321  -6.595 -16.169  1.00  0.00      PROA H
ATOM    654  HB3 ALA    72       7.251  -6.346 -17.569  1.00  0.00      PROA H
ATOM    655  C   ALA    72       7.730  -4.362 -14.819  1.00  0.00      PROA C
ATOM    656  O   ALA    72       7.675  -4.856 -13.700  1.00  0.00      PROA O
ATOM    657  N   ILE    73       8.441  -3.242 -15.073  1.00  0.00      PROA N
ATOM    658  H   ILE    73       8.507  -2.889 -16.017  1.00  0.00      PROA H
ATOM    659  CA  ILE    73       9.135  -2.494 -14.034  1.00  0.00      PROA C
ATOM    660  HA  ILE    73       9.856  -3.144 -13.538  1.00  0.00      PROA H
ATOM    661  CB  ILE    73       9.892  -1.287 -14.601  1.00  0.00      PROA C
ATOM    662  HB  ILE    73       9.195  -0.635 -15.128  1.00  0.00      PROA H
ATOM    663  CG2 ILE    73      10.570  -0.478 -13.477  1.00  0.00      PROA C
ATOM    664 HG21 ILE    73      11.277  -1.115 -12.946  1.00  0.00      PROA H
ATOM    665 HG22 ILE    73      11.099   0.372 -13.908  1.00  0.00      PROA H
ATOM    666 HG23 ILE    73       9.812  -0.119 -12.780  1.00  0.00      PROA H
ATOM    667  CG1 ILE    73      10.925  -1.746 -15.643  1.00  0.00      PROA C
ATOM    668 HG12 ILE    73      11.679  -2.367 -15.158  1.00  0.00      PROA H
ATOM    669 HG13 ILE    73      10.425  -2.324 -16.421  1.00  0.00      PROA H
ATOM    670  CD1 ILE    73      11.661  -0.600 -16.335  1.00  0.00      PROA C
ATOM    671 HD11 ILE    73      12.195  -0.009 -15.591  1.00  0.00      PROA H
ATOM    672 HD12 ILE    73      12.372  -1.006 -17.055  1.00  0.00      PROA H
ATOM    673 HD13 ILE    73      10.942   0.034 -16.854  1.00  0.00      PROA H
ATOM    674  C   ILE    73       8.190  -1.994 -12.958  1.00  0.00      PROA C
ATOM    675  O   ILE    73       8.398  -2.203 -11.759  1.00  0.00      PROA O
ATOM    676  N   TRP    74       7.082  -1.350 -13.371  1.00  0.00      PROA N
ATOM    677  H   TRP    74       6.923  -1.199 -14.357  1.00  0.00      PROA H
ATOM    678  CA  TRP    74       6.076  -0.848 -12.461  1.00  0.00      PROA C
ATOM    679  HA  TRP    74       6.521  -0.102 -11.802  1.00  0.00      PROA H
ATOM    680  CB  TRP    74       4.906  -0.191 -13.244  1.00  0.00      PROA C
ATOM    681  HB2 TRP    74       4.428  -0.938 -13.879  1.00  0.00      PROA H
ATOM    682  HB3 TRP    74       4.175   0.208 -12.541  1.00  0.00      PROA H
ATOM    683  CG  TRP    74       5.253   0.952 -14.157  1.00  0.00      PROA C
ATOM    684  CD1 TRP    74       4.607   1.262 -15.334  1.00  0.00      PROA C
ATOM    685  HD1 TRP    74       3.819   0.611 -15.711  1.00  0.00      PROA H
ATOM    686  NE1 TRP    74       5.118   2.429 -15.859  1.00  0.00      PROA N
ATOM    687  HE1 TRP    74       4.808   2.875 -16.711  1.00  0.00      PROA H
ATOM    688  CE2 TRP    74       6.112   2.889 -15.046  1.00  0.00      PROA C
ATOM    689  CZ2 TRP    74       6.939   3.997 -15.167  1.00  0.00      PROA C
ATOM    690  HZ2 TRP    74       6.851   4.650 -16.035  1.00  0.00      PROA H
ATOM    691  CH2 TRP    74       7.870   4.243 -14.157  1.00  0.00      PROA C
ATOM    692  HH2 TRP    74       8.535   5.104 -14.227  1.00  0.00      PROA H
ATOM    693  CZ3 TRP    74       7.964   3.405 -13.056  1.00  0.00      PROA C
ATOM    694  HZ3 TRP    74       8.689   3.616 -12.270  1.00  0.00      PROA H
ATOM    695  CE3 TRP    74       7.141   2.286 -12.933  1.00  0.00      PROA C
ATOM    696  HE3 TRP    74       7.221   1.644 -12.056  1.00  0.00      PROA H
ATOM    697  CD2 TRP    74       6.219   2.002 -13.945  1.00  0.00      PROA C
ATOM    698  C   TRP    74       5.500  -1.909 -11.549  1.00  0.00      PROA C
ATOM    699  O   TRP    74       5.620  -1.842 -10.324  1.00  0.00      PROA O
ATOM    700  N   PHE    75       4.935  -2.964 -12.150  1.00  0.00      PROA N
ATOM    701  H   PHE    75       4.916  -3.021 -13.158  1.00  0.00      PROA H
ATOM    702  CA  PHE    75       4.331  -4.060 -11.433  1.00  0.00      PROA C
ATOM    703  HA  PHE    75       3.582  -3.675 -10.742  1.00  0.00      PROA H
ATOM    704  CB  PHE    75       3.648  -5.043 -12.408  1.00  0.00      PROA C
ATOM    705  HB2 PHE    75       4.361  -5.351 -13.172  1.00  0.00      PROA H
ATOM    706  HB3 PHE    75       3.303  -5.919 -11.859  1.00  0.00      PROA H
ATOM    707  CG  PHE    75       2.466  -4.405 -13.085  1.00  0.00      PROA C
ATOM    708  CD1 PHE    75       1.460  -3.770 -12.338  1.00  0.00      PROA C
ATOM    709  HD1 PHE    75       1.546  -3.705 -11.253  1.00  0.00      PROA H
ATOM    710  CE1 PHE    75       0.340  -3.216 -12.968  1.00  0.00      PROA C
ATOM    711  HE1 PHE    75      -0.429  -2.723 -12.375  1.00  0.00      PROA H
ATOM    712  CZ  PHE    75       0.212  -3.298 -14.359  1.00  0.00      PROA C
ATOM    713  HZ  PHE    75      -0.662  -2.872 -14.852  1.00  0.00      PROA H
ATOM    714  CE2 PHE    75       1.206  -3.929 -15.118  1.00  0.00      PROA C
ATOM    715  HE2 PHE    75       1.106  -3.992 -16.201  1.00  0.00      PROA H
ATOM    716  CD2 PHE    75       2.324  -4.475 -14.479  1.00  0.00      PROA C
ATOM    717  HD2 PHE    75       3.091  -4.961 -15.081  1.00  0.00      PROA H
ATOM    718  C   PHE    75       5.306  -4.806 -10.557  1.00  0.00      PROA C
ATOM    719  O   PHE    75       4.955  -5.251  -9.463  1.00  0.00      PROA O
ATOM    720  N   LEU    76       6.568  -4.937 -11.014  1.00  0.00      PROA N
ATOM    721  H   LEU    76       6.801  -4.630 -11.947  1.00  0.00      PROA H
ATOM    722  CA  LEU    76       7.627  -5.509 -10.216  1.00  0.00      PROA C
ATOM    723  HA  LEU    76       7.359  -6.526  -9.929  1.00  0.00      PROA H
ATOM    724  CB  LEU    76       8.946  -5.543 -11.023  1.00  0.00      PROA C
ATOM    725  HB2 LEU    76       8.838  -6.223 -11.869  1.00  0.00      PROA H
ATOM    726  HB3 LEU    76       9.174  -4.542 -11.390  1.00  0.00      PROA H
ATOM    727  CG  LEU    76      10.200  -6.012 -10.260  1.00  0.00      PROA C
ATOM    728  HG  LEU    76      10.380  -5.349  -9.413  1.00  0.00      PROA H
ATOM    729  CD1 LEU    76      10.022  -7.441  -9.735  1.00  0.00      PROA C
ATOM    730 HD11 LEU    76       9.850  -8.117 -10.572  1.00  0.00      PROA H
ATOM    731 HD12 LEU    76      10.921  -7.747  -9.200  1.00  0.00      PROA H
ATOM    732 HD13 LEU    76       9.168  -7.476  -9.059  1.00  0.00      PROA H
ATOM    733  CD2 LEU    76      11.428  -5.927 -11.171  1.00  0.00      PROA C
ATOM    734 HD21 LEU    76      11.570  -4.896 -11.496  1.00  0.00      PROA H
ATOM    735 HD22 LEU    76      12.311  -6.260 -10.624  1.00  0.00      PROA H
ATOM    736 HD23 LEU    76      11.280  -6.565 -12.042  1.00  0.00      PROA H
ATOM    737  C   LEU    76       7.869  -4.736  -8.937  1.00  0.00      PROA C
ATOM    738  O   LEU    76       7.832  -5.288  -7.843  1.00  0.00      PROA O
ATOM    739  N   ASN    77       8.032  -3.401  -9.037  1.00  0.00      PROA N
ATOM    740  H   ASN    77       8.017  -2.957  -9.944  1.00  0.00      PROA H
ATOM    741  CA  ASN    77       8.231  -2.565  -7.874  1.00  0.00      PROA C
ATOM    742  HA  ASN    77       9.089  -2.928  -7.308  1.00  0.00      PROA H
ATOM    743  CB  ASN    77       8.490  -1.107  -8.300  1.00  0.00      PROA C
ATOM    744  HB2 ASN    77       7.890  -0.872  -9.179  1.00  0.00      PROA H
ATOM    745  HB3 ASN    77       8.218  -0.436  -7.485  1.00  0.00      PROA H
ATOM    746  CG  ASN    77       9.961  -0.914  -8.634  1.00  0.00      PROA C
ATOM    747  OD1 ASN    77      10.726  -0.393  -7.821  1.00  0.00      PROA O
ATOM    748  ND2 ASN    77      10.373  -1.292  -9.861  1.00  0.00      PROA N
ATOM    749 HD21 ASN    77      11.342  -1.181 -10.122  1.00  0.00      PROA H
ATOM    750 HD22 ASN    77       9.710  -1.686 -10.514  1.00  0.00      PROA H
ATOM    751  C   ASN    77       7.071  -2.605  -6.894  1.00  0.00      PROA C
ATOM    752  O   ASN    77       7.274  -2.720  -5.684  1.00  0.00      PROA O
ATOM    753  N   LEU    78       5.823  -2.558  -7.397  1.00  0.00      PROA N
ATOM    754  H   LEU    78       5.682  -2.420  -8.388  1.00  0.00      PROA H
ATOM    755  CA  LEU    78       4.649  -2.701  -6.554  1.00  0.00      PROA C
ATOM    756  HA  LEU    78       4.654  -1.925  -5.789  1.00  0.00      PROA H
ATOM    757  CB  LEU    78       3.357  -2.567  -7.398  1.00  0.00      PROA C
ATOM    758  HB2 LEU    78       3.393  -3.267  -8.233  1.00  0.00      PROA H
ATOM    759  HB3 LEU    78       2.491  -2.788  -6.775  1.00  0.00      PROA H
ATOM    760  CG  LEU    78       3.115  -1.170  -8.007  1.00  0.00      PROA C
ATOM    761  HG  LEU    78       3.948  -0.908  -8.660  1.00  0.00      PROA H
ATOM    762  CD1 LEU    78       1.816  -1.166  -8.826  1.00  0.00      PROA C
ATOM    763 HD11 LEU    78       0.977  -1.422  -8.179  1.00  0.00      PROA H
ATOM    764 HD12 LEU    78       1.657  -0.174  -9.250  1.00  0.00      PROA H
ATOM    765 HD13 LEU    78       1.890  -1.897  -9.631  1.00  0.00      PROA H
ATOM    766  CD2 LEU    78       3.056  -0.095  -6.919  1.00  0.00      PROA C
ATOM    767 HD21 LEU    78       4.000  -0.078  -6.374  1.00  0.00      PROA H
ATOM    768 HD22 LEU    78       2.885   0.878  -7.378  1.00  0.00      PROA H
ATOM    769 HD23 LEU    78       2.243  -0.320  -6.229  1.00  0.00      PROA H
ATOM    770  C   LEU    78       4.609  -4.030  -5.812  1.00  0.00      PROA C
ATOM    771  O   LEU    78       4.436  -4.085  -4.595  1.00  0.00      PROA O
ATOM    772  N   ALA    79       4.874  -5.132  -6.535  1.00  0.00      PROA N
ATOM    773  H   ALA    79       5.051  -5.055  -7.526  1.00  0.00      PROA H
ATOM    774  CA  ALA    79       4.918  -6.451  -5.947  1.00  0.00      PROA C
ATOM    775  HA  ALA    79       3.983  -6.647  -5.423  1.00  0.00      PROA H
ATOM    776  CB  ALA    79       5.115  -7.500  -7.050  1.00  0.00      PROA C
ATOM    777  HB1 ALA    79       6.050  -7.306  -7.574  1.00  0.00      PROA H
ATOM    778  HB2 ALA    79       5.148  -8.494  -6.604  1.00  0.00      PROA H
ATOM    779  HB3 ALA    79       4.286  -7.446  -7.755  1.00  0.00      PROA H
ATOM    780  C   ALA    79       6.004  -6.621  -4.901  1.00  0.00      PROA C
ATOM    781  O   ALA    79       5.813  -7.286  -3.883  1.00  0.00      PROA O
ATOM    782  N   VAL    80       7.191  -6.032  -5.150  1.00  0.00      PROA N
ATOM    783  H   VAL    80       7.343  -5.551  -6.025  1.00  0.00      PROA H
ATOM    784  CA  VAL    80       8.290  -6.053  -4.203  1.00  0.00      PROA C
ATOM    785  HA  VAL    80       8.503  -7.083  -3.916  1.00  0.00      PROA H
ATOM    786  CB  VAL    80       9.567  -5.451  -4.778  1.00  0.00      PROA C
ATOM    787  HB  VAL    80       9.355  -4.458  -5.174  1.00  0.00      PROA H
ATOM    788  CG1 VAL    80      10.649  -5.334  -3.688  1.00  0.00      PROA C
ATOM    789 HG11 VAL    80      10.873  -6.324  -3.290  1.00  0.00      PROA H
ATOM    790 HG12 VAL    80      11.553  -4.903  -4.118  1.00  0.00      PROA H
ATOM    791 HG13 VAL    80      10.288  -4.693  -2.884  1.00  0.00      PROA H
ATOM    792  CG2 VAL    80      10.087  -6.337  -5.921  1.00  0.00      PROA C
ATOM    793 HG21 VAL    80       9.332  -6.401  -6.705  1.00  0.00      PROA H
ATOM    794 HG22 VAL    80      11.000  -5.905  -6.330  1.00  0.00      PROA H
ATOM    795 HG23 VAL    80      10.298  -7.336  -5.539  1.00  0.00      PROA H
ATOM    796  C   VAL    80       7.945  -5.329  -2.928  1.00  0.00      PROA C
ATOM    797  O   VAL    80       8.139  -5.860  -1.832  1.00  0.00      PROA O
ATOM    798  N   ALA    81       7.358  -4.116  -3.042  1.00  0.00      PROA N
ATOM    799  H   ALA    81       7.233  -3.699  -3.954  1.00  0.00      PROA H
ATOM    800  CA  ALA    81       6.894  -3.382  -1.886  1.00  0.00      PROA C
ATOM    801  HA  ALA    81       7.738  -3.159  -1.234  1.00  0.00      PROA H
ATOM    802  CB  ALA    81       6.234  -2.062  -2.332  1.00  0.00      PROA C
ATOM    803  HB1 ALA    81       5.387  -2.280  -2.982  1.00  0.00      PROA H
ATOM    804  HB2 ALA    81       5.887  -1.515  -1.455  1.00  0.00      PROA H
ATOM    805  HB3 ALA    81       6.961  -1.457  -2.873  1.00  0.00      PROA H
ATOM    806  C   ALA    81       5.903  -4.160  -1.057  1.00  0.00      PROA C
ATOM    807  O   ALA    81       6.099  -4.364   0.143  1.00  0.00      PROA O
ATOM    808  N   ASP    82       4.857  -4.692  -1.698  1.00  0.00      PROA N
ATOM    809  H   ASP    82       4.752  -4.556  -2.694  1.00  0.00      PROA H
ATOM    810  CA  ASP    82       3.838  -5.472  -1.029  1.00  0.00      PROA C
ATOM    811  HA  ASP    82       3.418  -4.893  -0.206  1.00  0.00      PROA H
ATOM    812  CB  ASP    82       2.718  -5.834  -2.009  1.00  0.00      PROA C
ATOM    813  HB2 ASP    82       3.151  -6.252  -2.918  1.00  0.00      PROA H
ATOM    814  HB3 ASP    82       2.057  -6.570  -1.550  1.00  0.00      PROA H
ATOM    815  CG  ASP    82       1.900  -4.607  -2.378  1.00  0.00      PROA C
ATOM    816  OD1 ASP    82       1.957  -3.599  -1.616  1.00  0.00      PROA O
ATOM    817  OD2 ASP    82       1.135  -4.742  -3.366  1.00  0.00      PROA O
ATOM    818  C   ASP    82       4.362  -6.714  -0.357  1.00  0.00      PROA C
ATOM    819  O   ASP    82       4.031  -7.000   0.793  1.00  0.00      PROA O
ATOM    820  N   PHE    83       5.234  -7.464  -1.039  1.00  0.00      PROA N
ATOM    821  H   PHE    83       5.509  -7.194  -1.973  1.00  0.00      PROA H
ATOM    822  CA  PHE    83       5.821  -8.667  -0.509  1.00  0.00      PROA C
ATOM    823  HA  PHE    83       5.032  -9.337  -0.168  1.00  0.00      PROA H
ATOM    824  CB  PHE    83       6.639  -9.345  -1.619  1.00  0.00      PROA C
ATOM    825  HB2 PHE    83       6.000  -9.521  -2.485  1.00  0.00      PROA H
ATOM    826  HB3 PHE    83       7.469  -8.699  -1.905  1.00  0.00      PROA H
ATOM    827  CG  PHE    83       7.187 -10.642  -1.168  1.00  0.00      PROA C
ATOM    828  CD1 PHE    83       6.429 -11.808  -1.330  1.00  0.00      PROA C
ATOM    829  HD1 PHE    83       5.401 -11.745  -1.686  1.00  0.00      PROA H
ATOM    830  CE1 PHE    83       6.998 -13.035  -1.037  1.00  0.00      PROA C
ATOM    831  HE1 PHE    83       6.406 -13.945  -1.129  1.00  0.00      PROA H
ATOM    832  CZ  PHE    83       8.325 -13.073  -0.627  1.00  0.00      PROA C
ATOM    833  HZ  PHE    83       8.854 -14.025  -0.580  1.00  0.00      PROA H
ATOM    834  CE2 PHE    83       9.028 -11.935  -0.266  1.00  0.00      PROA C
ATOM    835  HE2 PHE    83       9.980 -12.024   0.257  1.00  0.00      PROA H
ATOM    836  CD2 PHE    83       8.472 -10.706  -0.596  1.00  0.00      PROA C
ATOM    837  HD2 PHE    83       9.033  -9.790  -0.411  1.00  0.00      PROA H
ATOM    838  C   PHE    83       6.708  -8.425   0.692  1.00  0.00      PROA C
ATOM    839  O   PHE    83       6.571  -9.072   1.726  1.00  0.00      PROA O
ATOM    840  N   LEU    84       7.610  -7.429   0.589  1.00  0.00      PROA N
ATOM    841  H   LEU    84       7.700  -6.916  -0.277  1.00  0.00      PROA H
ATOM    842  CA  LEU    84       8.476  -7.047   1.681  1.00  0.00      PROA C
ATOM    843  HA  LEU    84       9.104  -7.893   1.960  1.00  0.00      PROA H
ATOM    844  CB  LEU    84       9.382  -5.867   1.266  1.00  0.00      PROA C
ATOM    845  HB2 LEU    84      10.071  -6.193   0.488  1.00  0.00      PROA H
ATOM    846  HB3 LEU    84       8.766  -5.052   0.887  1.00  0.00      PROA H
ATOM    847  CG  LEU    84      10.237  -5.289   2.411  1.00  0.00      PROA C
ATOM    848  HG  LEU    84       9.598  -5.066   3.265  1.00  0.00      PROA H
ATOM    849  CD1 LEU    84      11.313  -6.294   2.845  1.00  0.00      PROA C
ATOM    850 HD11 LEU    84      11.962  -6.520   1.999  1.00  0.00      PROA H
ATOM    851 HD12 LEU    84      11.905  -5.867   3.654  1.00  0.00      PROA H
ATOM    852 HD13 LEU    84      10.835  -7.211   3.191  1.00  0.00      PROA H
ATOM    853  CD2 LEU    84      10.861  -3.951   2.007  1.00  0.00      PROA C
ATOM    854 HD21 LEU    84      10.071  -3.239   1.767  1.00  0.00      PROA H
ATOM    855 HD22 LEU    84      11.459  -3.565   2.832  1.00  0.00      PROA H
ATOM    856 HD23 LEU    84      11.497  -4.095   1.134  1.00  0.00      PROA H
ATOM    857  C   LEU    84       7.672  -6.651   2.897  1.00  0.00      PROA C
ATOM    858  O   LEU    84       7.953  -7.048   4.027  1.00  0.00      PROA O
ATOM    859  N   SER    85       6.578  -5.894   2.668  1.00  0.00      PROA N
ATOM    860  H   SER    85       6.393  -5.543   1.739  1.00  0.00      PROA H
ATOM    861  CA  SER    85       5.656  -5.573   3.741  1.00  0.00      PROA C
ATOM    862  HA  SER    85       6.197  -5.087   4.553  1.00  0.00      PROA H
ATOM    863  CB  SER    85       4.548  -4.628   3.255  1.00  0.00      PROA C
ATOM    864  HB2 SER    85       4.994  -3.788   2.722  1.00  0.00      PROA H
ATOM    865  HB3 SER    85       3.877  -5.167   2.587  1.00  0.00      PROA H
ATOM    866  OG  SER    85       3.793  -4.123   4.349  1.00  0.00      PROA O
ATOM    867  HG  SER    85       3.108  -3.536   4.021  1.00  0.00      PROA H
ATOM    868  C   SER    85       4.998  -6.797   4.337  1.00  0.00      PROA C
ATOM    869  O   SER    85       4.786  -6.898   5.546  1.00  0.00      PROA O
ATOM    870  N   CYS    86       4.687  -7.793   3.489  1.00  0.00      PROA N
ATOM    871  H   CYS    86       4.905  -7.707   2.506  1.00  0.00      PROA H
ATOM    872  CA  CYS    86       4.041  -9.024   3.898  1.00  0.00      PROA C
ATOM    873  HA  CYS    86       3.170  -8.792   4.511  1.00  0.00      PROA H
ATOM    874  CB  CYS    86       3.567  -9.866   2.686  1.00  0.00      PROA C
ATOM    875  HB2 CYS    86       4.344  -9.874   1.922  1.00  0.00      PROA H
ATOM    876  HB3 CYS    86       3.366 -10.888   3.009  1.00  0.00      PROA H
ATOM    877  SG  CYS    86       2.056  -9.235   1.916  1.00  0.00      PROA S
ATOM    878  HG  CYS    86       1.979 -10.171   0.974  1.00  0.00      PROA H
ATOM    879  C   CYS    86       4.915  -9.910   4.753  1.00  0.00      PROA C
ATOM    880  O   CYS    86       4.412 -10.697   5.551  1.00  0.00      PROA O
ATOM    881  N   LEU    87       6.249  -9.787   4.656  1.00  0.00      PROA N
ATOM    882  H   LEU    87       6.649  -9.124   4.007  1.00  0.00      PROA H
ATOM    883  CA  LEU    87       7.158 -10.580   5.459  1.00  0.00      PROA C
ATOM    884  HA  LEU    87       6.944 -11.638   5.312  1.00  0.00      PROA H
ATOM    885  CB  LEU    87       8.623 -10.304   5.052  1.00  0.00      PROA C
ATOM    886  HB2 LEU    87       8.819  -9.233   5.103  1.00  0.00      PROA H
ATOM    887  HB3 LEU    87       9.295 -10.828   5.731  1.00  0.00      PROA H
ATOM    888  CG  LEU    87       9.006 -10.749   3.631  1.00  0.00      PROA C
ATOM    889  HG  LEU    87       8.445 -10.164   2.902  1.00  0.00      PROA H
ATOM    890  CD1 LEU    87      10.505 -10.538   3.395  1.00  0.00      PROA C
ATOM    891 HD11 LEU    87      11.073 -11.124   4.117  1.00  0.00      PROA H
ATOM    892 HD12 LEU    87      10.763 -10.857   2.385  1.00  0.00      PROA H
ATOM    893 HD13 LEU    87      10.747  -9.482   3.514  1.00  0.00      PROA H
ATOM    894  CD2 LEU    87       8.643 -12.210   3.405  1.00  0.00      PROA C
ATOM    895 HD21 LEU    87       7.569 -12.343   3.537  1.00  0.00      PROA H
ATOM    896 HD22 LEU    87       8.923 -12.503   2.393  1.00  0.00      PROA H
ATOM    897 HD23 LEU    87       9.176 -12.833   4.123  1.00  0.00      PROA H
ATOM    898  C   LEU    87       7.032 -10.321   6.951  1.00  0.00      PROA C
ATOM    899  O   LEU    87       7.382 -11.166   7.770  1.00  0.00      PROA O
ATOM    900  N   ALA    88       6.506  -9.144   7.348  1.00  0.00      PROA N
ATOM    901  H   ALA    88       6.159  -8.488   6.662  1.00  0.00      PROA H
ATOM    902  CA  ALA    88       6.411  -8.766   8.738  1.00  0.00      PROA C
ATOM    903  HA  ALA    88       7.293  -9.120   9.272  1.00  0.00      PROA H
ATOM    904  CB  ALA    88       6.325  -7.237   8.829  1.00  0.00      PROA C
ATOM    905  HB1 ALA    88       5.443  -6.889   8.291  1.00  0.00      PROA H
ATOM    906  HB2 ALA    88       6.253  -6.938   9.875  1.00  0.00      PROA H
ATOM    907  HB3 ALA    88       7.218  -6.795   8.386  1.00  0.00      PROA H
ATOM    908  C   ALA    88       5.212  -9.359   9.449  1.00  0.00      PROA C
ATOM    909  O   ALA    88       5.169  -9.468  10.674  1.00  0.00      PROA O
ATOM    910  N   LEU    89       4.211  -9.810   8.670  1.00  0.00      PROA N
ATOM    911  H   LEU    89       4.322  -9.831   7.667  1.00  0.00      PROA H
ATOM    912  CA  LEU    89       2.936 -10.286   9.165  1.00  0.00      PROA C
ATOM    913  HA  LEU    89       2.441  -9.490   9.723  1.00  0.00      PROA H
ATOM    914  CB  LEU    89       2.022 -10.717   8.005  1.00  0.00      PROA C
ATOM    915  HB2 LEU    89       2.586 -11.338   7.308  1.00  0.00      PROA H
ATOM    916  HB3 LEU    89       1.179 -11.287   8.397  1.00  0.00      PROA H
ATOM    917  CG  LEU    89       1.455  -9.536   7.218  1.00  0.00      PROA C
ATOM    918  HG  LEU    89       2.274  -8.917   6.851  1.00  0.00      PROA H
ATOM    919  CD1 LEU    89       0.639 -10.049   6.034  1.00  0.00      PROA C
ATOM    920 HD11 LEU    89      -0.182 -10.667   6.398  1.00  0.00      PROA H
ATOM    921 HD12 LEU    89       0.237  -9.204   5.476  1.00  0.00      PROA H
ATOM    922 HD13 LEU    89       1.278 -10.644   5.382  1.00  0.00      PROA H
ATOM    923  CD2 LEU    89       0.597  -8.660   8.132  1.00  0.00      PROA C
ATOM    924 HD21 LEU    89       1.207  -8.284   8.953  1.00  0.00      PROA H
ATOM    925 HD22 LEU    89       0.198  -7.821   7.562  1.00  0.00      PROA H
ATOM    926 HD23 LEU    89      -0.227  -9.251   8.533  1.00  0.00      PROA H
ATOM    927  C   LEU    89       2.968 -11.408  10.150  1.00  0.00      PROA C
ATOM    928  O   LEU    89       2.246 -11.360  11.149  1.00  0.00      PROA O
ATOM    929  N   PRO    90       3.775 -12.406  10.009  1.00  0.00      PROA N
ATOM    930  CD  PRO    90       4.610 -12.748   8.819  1.00  0.00      PROA C
ATOM    931  HD2 PRO    90       5.564 -12.223   8.881  1.00  0.00      PROA H
ATOM    932  HD3 PRO    90       4.089 -12.448   7.911  1.00  0.00      PROA H
ATOM    933  CG  PRO    90       4.807 -14.214   8.857  1.00  0.00      PROA C
ATOM    934  HG2 PRO    90       5.782 -14.462   8.439  1.00  0.00      PROA H
ATOM    935  HG3 PRO    90       4.027 -14.701   8.271  1.00  0.00      PROA H
ATOM    936  CB  PRO    90       4.672 -14.319  10.328  1.00  0.00      PROA C
ATOM    937  HB2 PRO    90       5.619 -14.055  10.800  1.00  0.00      PROA H
ATOM    938  HB3 PRO    90       4.405 -15.341  10.598  1.00  0.00      PROA H
ATOM    939  CA  PRO    90       3.665 -13.465  10.957  1.00  0.00      PROA C
ATOM    940  HA  PRO    90       2.707 -13.968  10.831  1.00  0.00      PROA H
ATOM    941  C   PRO    90       4.066 -13.123  12.394  1.00  0.00      PROA C
ATOM    942  O   PRO    90       3.509 -13.683  13.338  1.00  0.00      PROA O
ATOM    943  N   ILE    91       5.064 -12.244  12.554  1.00  0.00      PROA N
ATOM    944  H   ILE    91       5.575 -11.909  11.750  1.00  0.00      PROA H
ATOM    945  CA  ILE    91       5.467 -11.730  13.839  1.00  0.00      PROA C
ATOM    946  HA  ILE    91       5.672 -12.561  14.515  1.00  0.00      PROA H
ATOM    947  CB  ILE    91       6.710 -10.899  13.670  1.00  0.00      PROA C
ATOM    948  HB  ILE    91       6.603 -10.259  12.794  1.00  0.00      PROA H
ATOM    949  CG2 ILE    91       6.920 -10.003  14.954  1.00  0.00      PROA C
ATOM    950 HG21 ILE    91       7.027 -10.642  15.830  1.00  0.00      PROA H
ATOM    951 HG22 ILE    91       7.820  -9.399  14.833  1.00  0.00      PROA H
ATOM    952 HG23 ILE    91       6.059  -9.348  15.086  1.00  0.00      PROA H
ATOM    953  CG1 ILE    91       7.872 -11.812  13.215  1.00  0.00      PROA C
ATOM    954 HG12 ILE    91       7.801 -12.772  13.726  1.00  0.00      PROA H
ATOM    955 HG13 ILE    91       7.812 -11.968  12.138  1.00  0.00      PROA H
ATOM    956  CD1 ILE    91       9.123 -11.039  13.616  1.00  0.00      PROA C
ATOM    957 HD11 ILE    91       9.123 -10.880  14.694  1.00  0.00      PROA H
ATOM    958 HD12 ILE    91      10.009 -11.608  13.334  1.00  0.00      PROA H
ATOM    959 HD13 ILE    91       9.134 -10.075  13.107  1.00  0.00      PROA H
ATOM    960  C   ILE    91       4.393 -10.948  14.540  1.00  0.00      PROA C
ATOM    961  O   ILE    91       4.116 -11.112  15.731  1.00  0.00      PROA O
ATOM    962  N   LEU    92       3.730 -10.076  13.766  1.00  0.00      PROA N
ATOM    963  H   LEU    92       4.016  -9.932  12.808  1.00  0.00      PROA H
ATOM    964  CA  LEU    92       2.604  -9.317  14.239  1.00  0.00      PROA C
ATOM    965  HA  LEU    92       2.907  -8.712  15.094  1.00  0.00      PROA H
ATOM    966  CB  LEU    92       2.073  -8.384  13.134  1.00  0.00      PROA C
ATOM    967  HB2 LEU    92       1.770  -8.978  12.272  1.00  0.00      PROA H
ATOM    968  HB3 LEU    92       1.215  -7.827  13.510  1.00  0.00      PROA H
ATOM    969  CG  LEU    92       3.082  -7.343  12.619  1.00  0.00      PROA C
ATOM    970  HG  LEU    92       3.967  -7.853  12.237  1.00  0.00      PROA H
ATOM    971  CD1 LEU    92       2.446  -6.518  11.495  1.00  0.00      PROA C
ATOM    972 HD11 LEU    92       1.562  -6.006  11.875  1.00  0.00      PROA H
ATOM    973 HD12 LEU    92       3.164  -5.782  11.133  1.00  0.00      PROA H
ATOM    974 HD13 LEU    92       2.159  -7.178  10.677  1.00  0.00      PROA H
ATOM    975  CD2 LEU    92       3.564  -6.424  13.745  1.00  0.00      PROA C
ATOM    976 HD21 LEU    92       4.048  -7.019  14.520  1.00  0.00      PROA H
ATOM    977 HD22 LEU    92       4.276  -5.701  13.346  1.00  0.00      PROA H
ATOM    978 HD23 LEU    92       2.712  -5.895  14.173  1.00  0.00      PROA H
ATOM    979  C   LEU    92       1.483 -10.224  14.690  1.00  0.00      PROA C
ATOM    980  O   LEU    92       0.931 -10.075  15.775  1.00  0.00      PROA O
ATOM    981  N   PHE    93       1.199 -11.268  13.891  1.00  0.00      PROA N
ATOM    982  H   PHE    93       1.678 -11.374  13.008  1.00  0.00      PROA H
ATOM    983  CA  PHE    93       0.229 -12.284  14.212  1.00  0.00      PROA C
ATOM    984  HA  PHE    93      -0.760 -11.832  14.288  1.00  0.00      PROA H
ATOM    985  CB  PHE    93       0.267 -13.324  13.070  1.00  0.00      PROA C
ATOM    986  HB2 PHE    93       0.130 -12.819  12.114  1.00  0.00      PROA H
ATOM    987  HB3 PHE    93       1.230 -13.835  13.076  1.00  0.00      PROA H
ATOM    988  CG  PHE    93      -0.786 -14.316  13.229  1.00  0.00      PROA C
ATOM    989  CD1 PHE    93      -1.994 -14.108  12.554  1.00  0.00      PROA C
ATOM    990  HD1 PHE    93      -2.081 -13.298  11.830  1.00  0.00      PROA H
ATOM    991  CE1 PHE    93      -3.043 -14.939  12.825  1.00  0.00      PROA C
ATOM    992  HE1 PHE    93      -3.978 -14.834  12.274  1.00  0.00      PROA H
ATOM    993  CZ  PHE    93      -2.870 -15.904  13.812  1.00  0.00      PROA C
ATOM    994  HZ  PHE    93      -3.739 -16.375  14.272  1.00  0.00      PROA H
ATOM    995  CE2 PHE    93      -1.642 -16.327  14.271  1.00  0.00      PROA C
ATOM    996  HE2 PHE    93      -1.552 -17.285  14.783  1.00  0.00      PROA H
ATOM    997  CD2 PHE    93      -0.587 -15.466  14.031  1.00  0.00      PROA C
ATOM    998  HD2 PHE    93       0.395 -15.670  14.457  1.00  0.00      PROA H
ATOM    999  C   PHE    93       0.545 -12.959  15.530  1.00  0.00      PROA C
ATOM   1000  O   PHE    93      -0.287 -13.034  16.428  1.00  0.00      PROA O
ATOM   1001  N   THR    94       1.801 -13.381  15.704  1.00  0.00      PROA N
ATOM   1002  H   THR    94       2.477 -13.276  14.961  1.00  0.00      PROA H
ATOM   1003  CA  THR    94       2.229 -13.991  16.938  1.00  0.00      PROA C
ATOM   1004  HA  THR    94       1.606 -14.860  17.149  1.00  0.00      PROA H
ATOM   1005  CB  THR    94       3.635 -14.428  16.855  1.00  0.00      PROA C
ATOM   1006  HB  THR    94       4.261 -13.587  16.559  1.00  0.00      PROA H
ATOM   1007  CG2 THR    94       4.073 -14.942  18.227  1.00  0.00      PROA C
ATOM   1008 HG21 THR    94       3.442 -15.782  18.520  1.00  0.00      PROA H
ATOM   1009 HG22 THR    94       5.111 -15.269  18.179  1.00  0.00      PROA H
ATOM   1010 HG23 THR    94       3.977 -14.143  18.962  1.00  0.00      PROA H
ATOM   1011  OG1 THR    94       3.609 -15.495  15.921  1.00  0.00      PROA O
ATOM   1012  HG1 THR    94       4.496 -15.842  15.807  1.00  0.00      PROA H
ATOM   1013  C   THR    94       2.080 -13.103  18.125  1.00  0.00      PROA C
ATOM   1014  O   THR    94       1.599 -13.519  19.172  1.00  0.00      PROA O
ATOM   1015  N   SER    95       2.458 -11.827  17.985  1.00  0.00      PROA N
ATOM   1016  H   SER    95       2.855 -11.510  17.112  1.00  0.00      PROA H
ATOM   1017  CA  SER    95       2.317 -10.866  19.054  1.00  0.00      PROA C
ATOM   1018  HA  SER    95       2.805 -11.246  19.951  1.00  0.00      PROA H
ATOM   1019  CB  SER    95       2.965  -9.526  18.659  1.00  0.00      PROA C
ATOM   1020  HB2 SER    95       4.005  -9.694  18.378  1.00  0.00      PROA H
ATOM   1021  HB3 SER    95       2.426  -9.096  17.815  1.00  0.00      PROA H
ATOM   1022  OG  SER    95       2.927  -8.606  19.745  1.00  0.00      PROA O
ATOM   1023  HG  SER    95       3.336  -7.779  19.477  1.00  0.00      PROA H
ATOM   1024  C   SER    95       0.877 -10.629  19.466  1.00  0.00      PROA C
ATOM   1025  O   SER    95       0.553 -10.558  20.648  1.00  0.00      PROA O
ATOM   1026  N   ILE    96      -0.042 -10.527  18.490  1.00  0.00      PROA N
ATOM   1027  H   ILE    96       0.245 -10.549  17.522  1.00  0.00      PROA H
ATOM   1028  CA  ILE    96      -1.462 -10.385  18.753  1.00  0.00      PROA C
ATOM   1029  HA  ILE    96      -1.621  -9.570  19.459  1.00  0.00      PROA H
ATOM   1030  CB  ILE    96      -2.246 -10.076  17.487  1.00  0.00      PROA C
ATOM   1031  HB  ILE    96      -2.021 -10.825  16.728  1.00  0.00      PROA H
ATOM   1032  CG2 ILE    96      -3.762 -10.093  17.777  1.00  0.00      PROA C
ATOM   1033 HG21 ILE    96      -3.997  -9.342  18.532  1.00  0.00      PROA H
ATOM   1034 HG22 ILE    96      -4.310  -9.870  16.862  1.00  0.00      PROA H
ATOM   1035 HG23 ILE    96      -4.052 -11.078  18.143  1.00  0.00      PROA H
ATOM   1036  CG1 ILE    96      -1.826  -8.699  16.941  1.00  0.00      PROA C
ATOM   1037 HG12 ILE    96      -1.917  -7.951  17.729  1.00  0.00      PROA H
ATOM   1038 HG13 ILE    96      -0.792  -8.742  16.600  1.00  0.00      PROA H
ATOM   1039  CD1 ILE    96      -2.685  -8.246  15.767  1.00  0.00      PROA C
ATOM   1040 HD11 ILE    96      -3.726  -8.176  16.084  1.00  0.00      PROA H
ATOM   1041 HD12 ILE    96      -2.345  -7.269  15.422  1.00  0.00      PROA H
ATOM   1042 HD13 ILE    96      -2.601  -8.967  14.955  1.00  0.00      PROA H
ATOM   1043  C   ILE    96      -2.049 -11.590  19.453  1.00  0.00      PROA C
ATOM   1044  O   ILE    96      -2.792 -11.470  20.430  1.00  0.00      PROA O
ATOM   1045  N   VAL    97      -1.667 -12.804  19.008  1.00  0.00      PROA N
ATOM   1046  H   VAL    97      -1.072 -12.880  18.196  1.00  0.00      PROA H
ATOM   1047  CA  VAL    97      -2.074 -14.045  19.650  1.00  0.00      PROA C
ATOM   1048  HA  VAL    97      -3.162 -14.115  19.650  1.00  0.00      PROA H
ATOM   1049  CB  VAL    97      -1.509 -15.257  18.915  1.00  0.00      PROA C
ATOM   1050  HB  VAL    97      -0.435 -15.129  18.773  1.00  0.00      PROA H
ATOM   1051  CG1 VAL    97      -1.750 -16.548  19.714  1.00  0.00      PROA C
ATOM   1052 HG11 VAL    97      -2.821 -16.693  19.856  1.00  0.00      PROA H
ATOM   1053 HG12 VAL    97      -1.337 -17.396  19.168  1.00  0.00      PROA H
ATOM   1054 HG13 VAL    97      -1.262 -16.470  20.686  1.00  0.00      PROA H
ATOM   1055  CG2 VAL    97      -2.171 -15.378  17.535  1.00  0.00      PROA C
ATOM   1056 HG21 VAL    97      -1.970 -14.477  16.955  1.00  0.00      PROA H
ATOM   1057 HG22 VAL    97      -1.766 -16.244  17.011  1.00  0.00      PROA H
ATOM   1058 HG23 VAL    97      -3.247 -15.498  17.657  1.00  0.00      PROA H
ATOM   1059  C   VAL    97      -1.653 -14.078  21.110  1.00  0.00      PROA C
ATOM   1060  O   VAL    97      -2.375 -14.529  22.002  1.00  0.00      PROA O
ATOM   1061  N   GLN    98      -0.455 -13.529  21.394  1.00  0.00      PROA N
ATOM   1062  H   GLN    98       0.100 -13.119  20.656  1.00  0.00      PROA H
ATOM   1063  CA  GLN    98       0.096 -13.493  22.732  1.00  0.00      PROA C
ATOM   1064  HA  GLN    98      -0.341 -14.294  23.327  1.00  0.00      PROA H
ATOM   1065  CB  GLN    98       1.624 -13.676  22.709  1.00  0.00      PROA C
ATOM   1066  HB2 GLN    98       2.080 -12.859  22.149  1.00  0.00      PROA H
ATOM   1067  HB3 GLN    98       2.006 -13.673  23.730  1.00  0.00      PROA H
ATOM   1068  CG  GLN    98       2.046 -14.999  22.048  1.00  0.00      PROA C
ATOM   1069  HG2 GLN    98       1.524 -15.827  22.527  1.00  0.00      PROA H
ATOM   1070  HG3 GLN    98       1.791 -14.973  20.989  1.00  0.00      PROA H
ATOM   1071  CD  GLN    98       3.553 -15.214  22.189  1.00  0.00      PROA C
ATOM   1072  OE1 GLN    98       4.265 -14.583  22.969  1.00  0.00      PROA O
ATOM   1073  NE2 GLN    98       4.072 -16.182  21.384  1.00  0.00      PROA N
ATOM   1074 HE21 GLN    98       5.061 -16.385  21.417  1.00  0.00      PROA H
ATOM   1075 HE22 GLN    98       3.466 -16.691  20.757  1.00  0.00      PROA H
ATOM   1076  C   GLN    98      -0.240 -12.214  23.473  1.00  0.00      PROA C
ATOM   1077  O   GLN    98       0.494 -11.757  24.361  1.00  0.00      PROA O
ATOM   1078  N   HID    99      -1.396 -11.604  23.153  1.00  0.00      PROA N
ATOM   1079  H   HID    99      -1.965 -11.963  22.400  1.00  0.00      PROA H
ATOM   1080  CA  HID    99      -1.911 -10.427  23.828  1.00  0.00      PROA C
ATOM   1081  HA  HID    99      -2.782 -10.051  23.291  1.00  0.00      PROA H
ATOM   1082  CB  HID    99      -2.327 -10.767  25.279  1.00  0.00      PROA C
ATOM   1083  HB2 HID    99      -1.486 -11.224  25.801  1.00  0.00      PROA H
ATOM   1084  HB3 HID    99      -2.623  -9.854  25.796  1.00  0.00      PROA H
ATOM   1085  CG  HID    99      -3.479 -11.724  25.338  1.00  0.00      PROA C
ATOM   1086  ND1 HID    99      -4.775 -11.285  25.254  1.00  0.00      PROA N
ATOM   1087  HD1 HID    99      -5.070 -10.334  25.084  1.00  0.00      PROA H
ATOM   1088  CE1 HID    99      -5.576 -12.357  25.440  1.00  0.00      PROA C
ATOM   1089  HE1 HID    99      -6.659 -12.239  25.407  1.00  0.00      PROA H
ATOM   1090  NE2 HID    99      -4.891 -13.462  25.646  1.00  0.00      PROA N
ATOM   1091  CD2 HID    99      -3.560 -13.062  25.582  1.00  0.00      PROA C
ATOM   1092  HD2 HID    99      -2.817 -13.846  25.729  1.00  0.00      PROA H
ATOM   1093  C   HID    99      -0.942  -9.260  23.842  1.00  0.00      PROA C
ATOM   1094  O   HID    99      -0.588  -8.755  24.906  1.00  0.00      PROA O
ATOM   1095  N   HID   100      -0.461  -8.857  22.656  1.00  0.00      PROA N
ATOM   1096  H   HID   100      -0.694  -9.367  21.816  1.00  0.00      PROA H
ATOM   1097  CA  HID   100       0.402  -7.705  22.448  1.00  0.00      PROA C
ATOM   1098  HA  HID   100       0.546  -7.546  21.380  1.00  0.00      PROA H
ATOM   1099  CB  HID   100      -0.205  -6.419  23.053  1.00  0.00      PROA C
ATOM   1100  HB2 HID   100      -0.317  -6.541  24.130  1.00  0.00      PROA H
ATOM   1101  HB3 HID   100       0.455  -5.575  22.850  1.00  0.00      PROA H
ATOM   1102  CG  HID   100      -1.551  -6.064  22.509  1.00  0.00      PROA C
ATOM   1103  ND1 HID   100      -2.284  -4.999  22.992  1.00  0.00      PROA N
ATOM   1104  HD1 HID   100      -2.009  -4.380  23.742  1.00  0.00      PROA H
ATOM   1105  CE1 HID   100      -3.426  -4.945  22.275  1.00  0.00      PROA C
ATOM   1106  HE1 HID   100      -4.162  -4.168  22.480  1.00  0.00      PROA H
ATOM   1107  NE2 HID   100      -3.472  -5.903  21.382  1.00  0.00      PROA N
ATOM   1108  CD2 HID   100      -2.297  -6.612  21.512  1.00  0.00      PROA C
ATOM   1109  HD2 HID   100      -2.148  -7.456  20.838  1.00  0.00      PROA H
ATOM   1110  C   HID   100       1.817  -7.868  22.968  1.00  0.00      PROA C
ATOM   1111  O   HID   100       2.643  -6.962  22.874  1.00  0.00      PROA O
ATOM   1112  N   HID   101       2.147  -9.041  23.534  1.00  0.00      PROA N
ATOM   1113  H   HID   101       1.458  -9.775  23.614  1.00  0.00      PROA H
ATOM   1114  CA  HID   101       3.464  -9.322  24.049  1.00  0.00      PROA C
ATOM   1115  HA  HID   101       3.757  -8.537  24.747  1.00  0.00      PROA H
ATOM   1116  CB  HID   101       3.498 -10.674  24.789  1.00  0.00      PROA C
ATOM   1117  HB2 HID   101       2.807 -10.645  25.631  1.00  0.00      PROA H
ATOM   1118  HB3 HID   101       3.204 -11.470  24.105  1.00  0.00      PROA H
ATOM   1119  CG  HID   101       4.835 -11.046  25.339  1.00  0.00      PROA C
ATOM   1120  ND1 HID   101       5.525 -10.225  26.187  1.00  0.00      PROA N
ATOM   1121  HD1 HID   101       5.219  -9.322  26.519  1.00  0.00      PROA H
ATOM   1122  CE1 HID   101       6.687 -10.840  26.499  1.00  0.00      PROA C
ATOM   1123  HE1 HID   101       7.405 -10.348  27.154  1.00  0.00      PROA H
ATOM   1124  NE2 HID   101       6.770 -12.019  25.919  1.00  0.00      PROA N
ATOM   1125  CD2 HID   101       5.608 -12.147  25.175  1.00  0.00      PROA C
ATOM   1126  HD2 HID   101       5.496 -13.066  24.600  1.00  0.00      PROA H
ATOM   1127  C   HID   101       4.523  -9.309  22.965  1.00  0.00      PROA C
ATOM   1128  O   HID   101       4.350  -9.905  21.901  1.00  0.00      PROA O
ATOM   1129  N   TRP   102       5.642  -8.611  23.205  1.00  0.00      PROA N
ATOM   1130  H   TRP   102       5.794  -8.197  24.113  1.00  0.00      PROA H
ATOM   1131  CA  TRP   102       6.658  -8.425  22.198  1.00  0.00      PROA C
ATOM   1132  HA  TRP   102       6.428  -9.042  21.330  1.00  0.00      PROA H
ATOM   1133  CB  TRP   102       6.731  -6.939  21.749  1.00  0.00      PROA C
ATOM   1134  HB2 TRP   102       5.737  -6.597  21.459  1.00  0.00      PROA H
ATOM   1135  HB3 TRP   102       7.099  -6.327  22.573  1.00  0.00      PROA H
ATOM   1136  CG  TRP   102       7.638  -6.702  20.582  1.00  0.00      PROA C
ATOM   1137  CD1 TRP   102       8.972  -6.396  20.635  1.00  0.00      PROA C
ATOM   1138  HD1 TRP   102       9.461  -6.255  21.599  1.00  0.00      PROA H
ATOM   1139  NE1 TRP   102       9.477  -6.319  19.365  1.00  0.00      PROA N
ATOM   1140  HE1 TRP   102      10.442  -6.141  19.127  1.00  0.00      PROA H
ATOM   1141  CE2 TRP   102       8.472  -6.522  18.463  1.00  0.00      PROA C
ATOM   1142  CZ2 TRP   102       8.489  -6.552  17.080  1.00  0.00      PROA C
ATOM   1143  HZ2 TRP   102       9.415  -6.346  16.542  1.00  0.00      PROA H
ATOM   1144  CH2 TRP   102       7.303  -6.848  16.411  1.00  0.00      PROA C
ATOM   1145  HH2 TRP   102       7.280  -6.859  15.321  1.00  0.00      PROA H
ATOM   1146  CZ3 TRP   102       6.138  -7.133  17.117  1.00  0.00      PROA C
ATOM   1147  HZ3 TRP   102       5.222  -7.379  16.581  1.00  0.00      PROA H
ATOM   1148  CE3 TRP   102       6.114  -7.113  18.513  1.00  0.00      PROA C
ATOM   1149  HE3 TRP   102       5.193  -7.348  19.046  1.00  0.00      PROA H
ATOM   1150  CD2 TRP   102       7.289  -6.787  19.194  1.00  0.00      PROA C
ATOM   1151  C   TRP   102       8.019  -8.870  22.712  1.00  0.00      PROA C
ATOM   1152  O   TRP   102       8.750  -8.075  23.308  1.00  0.00      PROA O
ATOM   1153  N   PRO   103       8.449 -10.088  22.395  1.00  0.00      PROA N
ATOM   1154  CD  PRO   103       7.564 -11.158  21.927  1.00  0.00      PROA C
ATOM   1155  HD2 PRO   103       7.328 -11.002  20.874  1.00  0.00      PROA H
ATOM   1156  HD3 PRO   103       6.643 -11.150  22.510  1.00  0.00      PROA H
ATOM   1157  CG  PRO   103       8.329 -12.460  22.133  1.00  0.00      PROA C
ATOM   1158  HG2 PRO   103       8.754 -12.787  21.184  1.00  0.00      PROA H
ATOM   1159  HG3 PRO   103       7.651 -13.225  22.510  1.00  0.00      PROA H
ATOM   1160  CB  PRO   103       9.401 -12.088  23.159  1.00  0.00      PROA C
ATOM   1161  HB2 PRO   103      10.276 -12.723  23.017  1.00  0.00      PROA H
ATOM   1162  HB3 PRO   103       9.008 -12.231  24.165  1.00  0.00      PROA H
ATOM   1163  CA  PRO   103       9.723 -10.607  22.878  1.00  0.00      PROA C
ATOM   1164  HA  PRO   103       9.932 -10.196  23.866  1.00  0.00      PROA H
ATOM   1165  C   PRO   103      10.788 -10.532  21.807  1.00  0.00      PROA C
ATOM   1166  O   PRO   103      11.772 -11.267  21.869  1.00  0.00      PROA O
ATOM   1167  N   PHE   104      10.677  -9.591  20.855  1.00  0.00      PROA N
ATOM   1168  H   PHE   104       9.942  -8.901  20.911  1.00  0.00      PROA H
ATOM   1169  CA  PHE   104      11.592  -9.530  19.734  1.00  0.00      PROA C
ATOM   1170  HA  PHE   104      12.164 -10.457  19.680  1.00  0.00      PROA H
ATOM   1171  CB  PHE   104      10.892  -9.345  18.383  1.00  0.00      PROA C
ATOM   1172  HB2 PHE   104      10.521  -8.323  18.302  1.00  0.00      PROA H
ATOM   1173  HB3 PHE   104      11.600  -9.538  17.577  1.00  0.00      PROA H
ATOM   1174  CG  PHE   104       9.824 -10.274  18.349  1.00  0.00      PROA C
ATOM   1175  CD1 PHE   104      10.170 -11.596  18.295  1.00  0.00      PROA C
ATOM   1176  HD1 PHE   104      11.202 -11.881  18.090  1.00  0.00      PROA H
ATOM   1177  CE1 PHE   104       9.158 -12.495  18.510  1.00  0.00      PROA C
ATOM   1178  HE1 PHE   104       9.390 -13.546  18.680  1.00  0.00      PROA H
ATOM   1179  CZ  PHE   104       7.800 -12.030  18.508  1.00  0.00      PROA C
ATOM   1180  HZ  PHE   104       6.979 -12.746  18.532  1.00  0.00      PROA H
ATOM   1181  CE2 PHE   104       7.454 -10.746  18.479  1.00  0.00      PROA C
ATOM   1182  HE2 PHE   104       6.403 -10.466  18.420  1.00  0.00      PROA H
ATOM   1183  CD2 PHE   104       8.487  -9.872  18.528  1.00  0.00      PROA C
ATOM   1184  HD2 PHE   104       8.254  -8.824  18.713  1.00  0.00      PROA H
ATOM   1185  C   PHE   104      12.400  -8.273  19.852  1.00  0.00      PROA C
ATOM   1186  O   PHE   104      12.978  -7.761  18.918  1.00  0.00      PROA O
ATOM   1187  N   GLY   105      12.504  -7.623  20.992  1.00  0.00      PROA N
ATOM   1188  H   GLY   105      11.910  -7.871  21.771  1.00  0.00      PROA H
ATOM   1189  CA  GLY   105      13.489  -6.551  21.095  1.00  0.00      PROA C
ATOM   1190  HA2 GLY   105      13.721  -6.370  22.144  1.00  0.00      PROA H
ATOM   1191  HA3 GLY   105      14.398  -6.840  20.567  1.00  0.00      PROA H
ATOM   1192  C   GLY   105      13.053  -5.231  20.515  1.00  0.00      PROA C
ATOM   1193  O   GLY   105      12.114  -5.126  19.728  1.00  0.00      PROA O
ATOM   1194  N   GLY   106      13.772  -4.157  20.902  1.00  0.00      PROA N
ATOM   1195  H   GLY   106      14.593  -4.279  21.478  1.00  0.00      PROA H
ATOM   1196  CA  GLY   106      13.393  -2.804  20.506  1.00  0.00      PROA C
ATOM   1197  HA2 GLY   106      12.331  -2.651  20.703  1.00  0.00      PROA H
ATOM   1198  HA3 GLY   106      13.975  -2.081  21.077  1.00  0.00      PROA H
ATOM   1199  C   GLY   106      13.618  -2.503  19.057  1.00  0.00      PROA C
ATOM   1200  O   GLY   106      12.861  -1.776  18.435  1.00  0.00      PROA O
ATOM   1201  N   ALA   107      14.689  -3.057  18.468  1.00  0.00      PROA N
ATOM   1202  H   ALA   107      15.315  -3.640  19.004  1.00  0.00      PROA H
ATOM   1203  CA  ALA   107      14.973  -2.839  17.068  1.00  0.00      PROA C
ATOM   1204  HA  ALA   107      15.076  -1.770  16.880  1.00  0.00      PROA H
ATOM   1205  CB  ALA   107      16.270  -3.561  16.748  1.00  0.00      PROA C
ATOM   1206  HB1 ALA   107      16.154  -4.625  16.951  1.00  0.00      PROA H
ATOM   1207  HB2 ALA   107      16.516  -3.417  15.695  1.00  0.00      PROA H
ATOM   1208  HB3 ALA   107      17.073  -3.159  17.366  1.00  0.00      PROA H
ATOM   1209  C   ALA   107      13.928  -3.384  16.122  1.00  0.00      PROA C
ATOM   1210  O   ALA   107      13.424  -2.707  15.233  1.00  0.00      PROA O
ATOM   1211  N   ALA   108      13.525  -4.646  16.349  1.00  0.00      PROA N
ATOM   1212  H   ALA   108      13.974  -5.199  17.065  1.00  0.00      PROA H
ATOM   1213  CA  ALA   108      12.463  -5.274  15.612  1.00  0.00      PROA C
ATOM   1214  HA  ALA   108      12.682  -5.226  14.545  1.00  0.00      PROA H
ATOM   1215  CB  ALA   108      12.311  -6.737  16.016  1.00  0.00      PROA C
ATOM   1216  HB1 ALA   108      12.083  -6.799  17.080  1.00  0.00      PROA H
ATOM   1217  HB2 ALA   108      11.501  -7.190  15.444  1.00  0.00      PROA H
ATOM   1218  HB3 ALA   108      13.240  -7.269  15.812  1.00  0.00      PROA H
ATOM   1219  C   ALA   108      11.147  -4.542  15.782  1.00  0.00      PROA C
ATOM   1220  O   ALA   108      10.396  -4.353  14.827  1.00  0.00      PROA O
ATOM   1221  N   CYX   109      10.876  -4.073  17.013  1.00  0.00      PROA N
ATOM   1222  H   CYX   109      11.495  -4.287  17.783  1.00  0.00      PROA H
ATOM   1223  CA  CYX   109       9.725  -3.257  17.333  1.00  0.00      PROA C
ATOM   1224  HA  CYX   109       8.814  -3.795  17.070  1.00  0.00      PROA H
ATOM   1225  CB  CYX   109       9.698  -2.929  18.849  1.00  0.00      PROA C
ATOM   1226  HB2 CYX   109       9.519  -3.843  19.415  1.00  0.00      PROA H
ATOM   1227  HB3 CYX   109      10.655  -2.500  19.145  1.00  0.00      PROA H
ATOM   1228  SG  CYX   109       8.417  -1.742  19.365  1.00  0.00      PROA S
ATOM   1229  C   CYX   109       9.711  -1.969  16.550  1.00  0.00      PROA C
ATOM   1230  O   CYX   109       8.661  -1.465  16.158  1.00  0.00      PROA O
ATOM   1231  N   SER   110      10.881  -1.371  16.322  1.00  0.00      PROA N
ATOM   1232  H   SER   110      11.728  -1.752  16.718  1.00  0.00      PROA H
ATOM   1233  CA  SER   110      11.019  -0.181  15.523  1.00  0.00      PROA C
ATOM   1234  HA  SER   110      10.234   0.527  15.785  1.00  0.00      PROA H
ATOM   1235  CB  SER   110      12.386   0.496  15.754  1.00  0.00      PROA C
ATOM   1236  HB2 SER   110      13.183  -0.234  15.613  1.00  0.00      PROA H
ATOM   1237  HB3 SER   110      12.513   1.313  15.044  1.00  0.00      PROA H
ATOM   1238  OG  SER   110      12.466   1.017  17.077  1.00  0.00      PROA O
ATOM   1239  HG  SER   110      13.321   1.435  17.206  1.00  0.00      PROA H
ATOM   1240  C   SER   110      10.800  -0.433  14.057  1.00  0.00      PROA C
ATOM   1241  O   SER   110      10.096   0.301  13.364  1.00  0.00      PROA O
ATOM   1242  N   ILE   111      11.351  -1.529  13.534  1.00  0.00      PROA N
ATOM   1243  H   ILE   111      11.760  -2.227  14.139  1.00  0.00      PROA H
ATOM   1244  CA  ILE   111      11.366  -1.720  12.117  1.00  0.00      PROA C
ATOM   1245  HA  ILE   111      11.329  -0.751  11.619  1.00  0.00      PROA H
ATOM   1246  CB  ILE   111      12.604  -2.430  11.694  1.00  0.00      PROA C
ATOM   1247  HB  ILE   111      13.473  -1.814  11.924  1.00  0.00      PROA H
ATOM   1248  CG2 ILE   111      12.806  -3.799  12.398  1.00  0.00      PROA C
ATOM   1249 HG21 ILE   111      11.963  -4.452  12.173  1.00  0.00      PROA H
ATOM   1250 HG22 ILE   111      13.728  -4.259  12.041  1.00  0.00      PROA H
ATOM   1251 HG23 ILE   111      12.870  -3.648  13.476  1.00  0.00      PROA H
ATOM   1252  CG1 ILE   111      12.417  -2.512  10.185  1.00  0.00      PROA C
ATOM   1253 HG12 ILE   111      11.643  -3.243   9.953  1.00  0.00      PROA H
ATOM   1254 HG13 ILE   111      12.121  -1.535   9.802  1.00  0.00      PROA H
ATOM   1255  CD1 ILE   111      13.647  -2.901   9.682  1.00  0.00      PROA C
ATOM   1256 HD11 ILE   111      13.923  -3.868  10.102  1.00  0.00      PROA H
ATOM   1257 HD12 ILE   111      13.588  -2.980   8.596  1.00  0.00      PROA H
ATOM   1258 HD13 ILE   111      14.401  -2.161   9.951  1.00  0.00      PROA H
ATOM   1259  C   ILE   111      10.149  -2.423  11.540  1.00  0.00      PROA C
ATOM   1260  O   ILE   111       9.548  -1.949  10.575  1.00  0.00      PROA O
ATOM   1261  N   LEU   112       9.779  -3.595  12.071  1.00  0.00      PROA N
ATOM   1262  H   LEU   112      10.230  -3.936  12.908  1.00  0.00      PROA H
ATOM   1263  CA  LEU   112       8.741  -4.423  11.501  1.00  0.00      PROA C
ATOM   1264  HA  LEU   112       8.961  -4.609  10.450  1.00  0.00      PROA H
ATOM   1265  CB  LEU   112       8.642  -5.783  12.231  1.00  0.00      PROA C
ATOM   1266  HB2 LEU   112       8.471  -5.614  13.294  1.00  0.00      PROA H
ATOM   1267  HB3 LEU   112       7.814  -6.358  11.818  1.00  0.00      PROA H
ATOM   1268  CG  LEU   112       9.873  -6.609  12.100  1.00  0.00      PROA C
ATOM   1269  HG  LEU   112      10.722  -6.066  12.515  1.00  0.00      PROA H
ATOM   1270  CD1 LEU   112       9.784  -7.928  12.819  1.00  0.00      PROA C
ATOM   1271 HD11 LEU   112       8.954  -8.508  12.414  1.00  0.00      PROA H
ATOM   1272 HD12 LEU   112      10.713  -8.480  12.683  1.00  0.00      PROA H
ATOM   1273 HD13 LEU   112       9.618  -7.752  13.882  1.00  0.00      PROA H
ATOM   1274  CD2 LEU   112       9.819  -6.850  10.619  1.00  0.00      PROA C
ATOM   1275 HD21 LEU   112       9.853  -5.896  10.094  1.00  0.00      PROA H
ATOM   1276 HD22 LEU   112      10.670  -7.460  10.319  1.00  0.00      PROA H
ATOM   1277 HD23 LEU   112       8.894  -7.369  10.369  1.00  0.00      PROA H
ATOM   1278  C   LEU   112       7.369  -3.834  11.437  1.00  0.00      PROA C
ATOM   1279  O   LEU   112       6.740  -3.937  10.382  1.00  0.00      PROA O
ATOM   1280  N   PRO   113       6.865  -3.165  12.468  1.00  0.00      PROA N
ATOM   1281  CD  PRO   113       7.339  -3.208  13.862  1.00  0.00      PROA C
ATOM   1282  HD2 PRO   113       8.024  -2.378  14.039  1.00  0.00      PROA H
ATOM   1283  HD3 PRO   113       7.857  -4.150  14.041  1.00  0.00      PROA H
ATOM   1284  CG  PRO   113       6.076  -3.091  14.692  1.00  0.00      PROA C
ATOM   1285  HG2 PRO   113       6.315  -2.646  15.658  1.00  0.00      PROA H
ATOM   1286  HG3 PRO   113       5.648  -4.082  14.845  1.00  0.00      PROA H
ATOM   1287  CB  PRO   113       5.196  -2.199  13.821  1.00  0.00      PROA C
ATOM   1288  HB2 PRO   113       5.418  -1.153  14.031  1.00  0.00      PROA H
ATOM   1289  HB3 PRO   113       4.147  -2.398  14.039  1.00  0.00      PROA H
ATOM   1290  CA  PRO   113       5.549  -2.567  12.370  1.00  0.00      PROA C
ATOM   1291  HA  PRO   113       4.817  -3.335  12.124  1.00  0.00      PROA H
ATOM   1292  C   PRO   113       5.553  -1.348  11.474  1.00  0.00      PROA C
ATOM   1293  O   PRO   113       4.492  -0.883  11.078  1.00  0.00      PROA O
ATOM   1294  N   SER   114       6.732  -0.795  11.143  1.00  0.00      PROA N
ATOM   1295  H   SER   114       7.592  -1.205  11.477  1.00  0.00      PROA H
ATOM   1296  CA  SER   114       6.824   0.388  10.310  1.00  0.00      PROA C
ATOM   1297  HA  SER   114       5.972   1.039  10.508  1.00  0.00      PROA H
ATOM   1298  CB  SER   114       8.122   1.169  10.604  1.00  0.00      PROA C
ATOM   1299  HB2 SER   114       8.974   0.491  10.550  1.00  0.00      PROA H
ATOM   1300  HB3 SER   114       8.243   1.964   9.868  1.00  0.00      PROA H
ATOM   1301  OG  SER   114       8.069   1.746  11.908  1.00  0.00      PROA O
ATOM   1302  HG  SER   114       8.882   2.228  12.078  1.00  0.00      PROA H
ATOM   1303  C   SER   114       6.802   0.056   8.838  1.00  0.00      PROA C
ATOM   1304  O   SER   114       6.556   0.906   7.983  1.00  0.00      PROA O
ATOM   1305  N   LEU   115       7.017  -1.223   8.490  1.00  0.00      PROA N
ATOM   1306  H   LEU   115       7.163  -1.923   9.203  1.00  0.00      PROA H
ATOM   1307  CA  LEU   115       7.059  -1.704   7.125  1.00  0.00      PROA C
ATOM   1308  HA  LEU   115       7.810  -1.146   6.565  1.00  0.00      PROA H
ATOM   1309  CB  LEU   115       7.423  -3.203   7.090  1.00  0.00      PROA C
ATOM   1310  HB2 LEU   115       6.763  -3.753   7.762  1.00  0.00      PROA H
ATOM   1311  HB3 LEU   115       7.305  -3.583   6.075  1.00  0.00      PROA H
ATOM   1312  CG  LEU   115       8.863  -3.538   7.519  1.00  0.00      PROA C
ATOM   1313  HG  LEU   115       9.016  -3.231   8.553  1.00  0.00      PROA H
ATOM   1314  CD1 LEU   115       9.090  -5.047   7.393  1.00  0.00      PROA C
ATOM   1315 HD11 LEU   115       8.937  -5.354   6.359  1.00  0.00      PROA H
ATOM   1316 HD12 LEU   115      10.109  -5.289   7.696  1.00  0.00      PROA H
ATOM   1317 HD13 LEU   115       8.386  -5.576   8.036  1.00  0.00      PROA H
ATOM   1318  CD2 LEU   115       9.904  -2.779   6.689  1.00  0.00      PROA C
ATOM   1319 HD21 LEU   115       9.755  -1.706   6.812  1.00  0.00      PROA H
ATOM   1320 HD22 LEU   115      10.905  -3.047   7.028  1.00  0.00      PROA H
ATOM   1321 HD23 LEU   115       9.794  -3.043   5.637  1.00  0.00      PROA H
ATOM   1322  C   LEU   115       5.769  -1.499   6.363  1.00  0.00      PROA C
ATOM   1323  O   LEU   115       5.767  -1.291   5.153  1.00  0.00      PROA O
ATOM   1324  N   ILE   116       4.622  -1.536   7.061  1.00  0.00      PROA N
ATOM   1325  H   ILE   116       4.637  -1.757   8.046  1.00  0.00      PROA H
ATOM   1326  CA  ILE   116       3.341  -1.263   6.440  1.00  0.00      PROA C
ATOM   1327  HA  ILE   116       3.264  -1.818   5.505  1.00  0.00      PROA H
ATOM   1328  CB  ILE   116       2.166  -1.667   7.320  1.00  0.00      PROA C
ATOM   1329  HB  ILE   116       2.228  -2.732   7.543  1.00  0.00      PROA H
ATOM   1330  CG2 ILE   116       2.164  -0.889   8.649  1.00  0.00      PROA C
ATOM   1331 HG21 ILE   116       2.092   0.179   8.446  1.00  0.00      PROA H
ATOM   1332 HG22 ILE   116       1.312  -1.202   9.253  1.00  0.00      PROA H
ATOM   1333 HG23 ILE   116       3.088  -1.094   9.192  1.00  0.00      PROA H
ATOM   1334  CG1 ILE   116       0.816  -1.504   6.592  1.00  0.00      PROA C
ATOM   1335 HG12 ILE   116       0.011  -1.863   7.233  1.00  0.00      PROA H
ATOM   1336 HG13 ILE   116       0.653  -0.452   6.359  1.00  0.00      PROA H
ATOM   1337  CD1 ILE   116       0.750  -2.287   5.280  1.00  0.00      PROA C
ATOM   1338 HD11 ILE   116       0.892  -3.349   5.483  1.00  0.00      PROA H
ATOM   1339 HD12 ILE   116      -0.223  -2.134   4.813  1.00  0.00      PROA H
ATOM   1340 HD13 ILE   116       1.534  -1.938   4.608  1.00  0.00      PROA H
ATOM   1341  C   ILE   116       3.202   0.186   6.016  1.00  0.00      PROA C
ATOM   1342  O   ILE   116       2.634   0.527   4.983  1.00  0.00      PROA O
ATOM   1343  N   LEU   117       3.754   1.114   6.814  1.00  0.00      PROA N
ATOM   1344  H   LEU   117       4.170   0.841   7.693  1.00  0.00      PROA H
ATOM   1345  CA  LEU   117       3.784   2.515   6.477  1.00  0.00      PROA C
ATOM   1346  HA  LEU   117       2.785   2.842   6.188  1.00  0.00      PROA H
ATOM   1347  CB  LEU   117       4.255   3.340   7.687  1.00  0.00      PROA C
ATOM   1348  HB2 LEU   117       3.755   2.983   8.587  1.00  0.00      PROA H
ATOM   1349  HB3 LEU   117       5.333   3.232   7.803  1.00  0.00      PROA H
ATOM   1350  CG  LEU   117       3.954   4.836   7.557  1.00  0.00      PROA C
ATOM   1351  HG  LEU   117       4.410   5.221   6.644  1.00  0.00      PROA H
ATOM   1352  CD1 LEU   117       2.443   5.081   7.496  1.00  0.00      PROA C
ATOM   1353 HD11 LEU   117       1.977   4.706   8.407  1.00  0.00      PROA H
ATOM   1354 HD12 LEU   117       2.251   6.150   7.404  1.00  0.00      PROA H
ATOM   1355 HD13 LEU   117       2.024   4.562   6.634  1.00  0.00      PROA H
ATOM   1356  CD2 LEU   117       4.580   5.615   8.714  1.00  0.00      PROA C
ATOM   1357 HD21 LEU   117       5.661   5.471   8.706  1.00  0.00      PROA H
ATOM   1358 HD22 LEU   117       4.355   6.676   8.603  1.00  0.00      PROA H
ATOM   1359 HD23 LEU   117       4.172   5.254   9.658  1.00  0.00      PROA H
ATOM   1360  C   LEU   117       4.692   2.785   5.304  1.00  0.00      PROA C
ATOM   1361  O   LEU   117       4.367   3.527   4.376  1.00  0.00      PROA O
ATOM   1362  N   LEU   118       5.850   2.096   5.299  1.00  0.00      PROA N
ATOM   1363  H   LEU   118       6.111   1.542   6.101  1.00  0.00      PROA H
ATOM   1364  CA  LEU   118       6.753   2.117   4.171  1.00  0.00      PROA C
ATOM   1365  HA  LEU   118       7.092   3.138   3.995  1.00  0.00      PROA H
ATOM   1366  CB  LEU   118       7.986   1.226   4.434  1.00  0.00      PROA C
ATOM   1367  HB2 LEU   118       8.528   1.601   5.302  1.00  0.00      PROA H
ATOM   1368  HB3 LEU   118       7.661   0.203   4.622  1.00  0.00      PROA H
ATOM   1369  CG  LEU   118       8.991   1.169   3.269  1.00  0.00      PROA C
ATOM   1370  HG  LEU   118       8.489   0.804   2.373  1.00  0.00      PROA H
ATOM   1371  CD1 LEU   118       9.554   2.567   2.998  1.00  0.00      PROA C
ATOM   1372 HD11 LEU   118      10.059   2.935   3.891  1.00  0.00      PROA H
ATOM   1373 HD12 LEU   118      10.264   2.519   2.173  1.00  0.00      PROA H
ATOM   1374 HD13 LEU   118       8.739   3.243   2.737  1.00  0.00      PROA H
ATOM   1375  CD2 LEU   118      10.120   0.178   3.564  1.00  0.00      PROA C
ATOM   1376 HD21 LEU   118       9.700  -0.817   3.712  1.00  0.00      PROA H
ATOM   1377 HD22 LEU   118      10.815   0.158   2.725  1.00  0.00      PROA H
ATOM   1378 HD23 LEU   118      10.648   0.486   4.466  1.00  0.00      PROA H
ATOM   1379  C   LEU   118       6.079   1.644   2.910  1.00  0.00      PROA C
ATOM   1380  O   LEU   118       6.215   2.250   1.848  1.00  0.00      PROA O
ATOM   1381  N   ASN   119       5.279   0.569   3.022  1.00  0.00      PROA N
ATOM   1382  H   ASN   119       5.223   0.069   3.898  1.00  0.00      PROA H
ATOM   1383  CA  ASN   119       4.469   0.059   1.946  1.00  0.00      PROA C
ATOM   1384  HA  ASN   119       5.104  -0.175   1.092  1.00  0.00      PROA H
ATOM   1385  CB  ASN   119       3.737  -1.216   2.397  1.00  0.00      PROA C
ATOM   1386  HB2 ASN   119       4.467  -1.969   2.692  1.00  0.00      PROA H
ATOM   1387  HB3 ASN   119       3.092  -0.984   3.245  1.00  0.00      PROA H
ATOM   1388  CG  ASN   119       2.871  -1.800   1.285  1.00  0.00      PROA C
ATOM   1389  OD1 ASN   119       1.695  -1.458   1.162  1.00  0.00      PROA O
ATOM   1390  ND2 ASN   119       3.475  -2.704   0.502  1.00  0.00      PROA N
ATOM   1391 HD21 ASN   119       2.963  -3.134  -0.256  1.00  0.00      PROA H
ATOM   1392 HD22 ASN   119       4.439  -2.952   0.672  1.00  0.00      PROA H
ATOM   1393  C   ASN   119       3.476   1.072   1.450  1.00  0.00      PROA C
ATOM   1394  O   ASN   119       3.308   1.225   0.246  1.00  0.00      PROA O
ATOM   1395  N   MET   120       2.826   1.813   2.360  1.00  0.00      PROA N
ATOM   1396  H   MET   120       2.967   1.641   3.345  1.00  0.00      PROA H
ATOM   1397  CA  MET   120       1.917   2.867   1.966  1.00  0.00      PROA C
ATOM   1398  HA  MET   120       1.095   2.442   1.390  1.00  0.00      PROA H
ATOM   1399  CB  MET   120       1.355   3.565   3.226  1.00  0.00      PROA C
ATOM   1400  HB2 MET   120       0.987   2.814   3.925  1.00  0.00      PROA H
ATOM   1401  HB3 MET   120       2.144   4.148   3.702  1.00  0.00      PROA H
ATOM   1402  CG  MET   120       0.190   4.525   2.922  1.00  0.00      PROA C
ATOM   1403  HG2 MET   120       0.523   5.291   2.222  1.00  0.00      PROA H
ATOM   1404  HG3 MET   120      -0.637   3.966   2.483  1.00  0.00      PROA H
ATOM   1405  SD  MET   120      -0.490   5.402   4.365  1.00  0.00      PROA S
ATOM   1406  CE  MET   120       0.764   6.708   4.497  1.00  0.00      PROA C
ATOM   1407  HE1 MET   120       0.780   7.291   3.576  1.00  0.00      PROA H
ATOM   1408  HE2 MET   120       0.522   7.361   5.335  1.00  0.00      PROA H
ATOM   1409  HE3 MET   120       1.743   6.257   4.658  1.00  0.00      PROA H
ATOM   1410  C   MET   120       2.575   3.939   1.104  1.00  0.00      PROA C
ATOM   1411  O   MET   120       2.147   4.212  -0.019  1.00  0.00      PROA O
ATOM   1412  N   TYR   121       3.674   4.544   1.600  1.00  0.00      PROA N
ATOM   1413  H   TYR   121       4.041   4.266   2.499  1.00  0.00      PROA H
ATOM   1414  CA  TYR   121       4.367   5.595   0.889  1.00  0.00      PROA C
ATOM   1415  HA  TYR   121       3.653   6.360   0.585  1.00  0.00      PROA H
ATOM   1416  CB  TYR   121       5.441   6.243   1.787  1.00  0.00      PROA C
ATOM   1417  HB2 TYR   121       6.048   5.464   2.249  1.00  0.00      PROA H
ATOM   1418  HB3 TYR   121       6.079   6.889   1.183  1.00  0.00      PROA H
ATOM   1419  CG  TYR   121       4.805   7.069   2.872  1.00  0.00      PROA C
ATOM   1420  CD1 TYR   121       3.961   8.144   2.541  1.00  0.00      PROA C
ATOM   1421  HD1 TYR   121       3.733   8.357   1.496  1.00  0.00      PROA H
ATOM   1422  CE1 TYR   121       3.404   8.952   3.541  1.00  0.00      PROA C
ATOM   1423  HE1 TYR   121       2.759   9.788   3.270  1.00  0.00      PROA H
ATOM   1424  CZ  TYR   121       3.677   8.682   4.886  1.00  0.00      PROA C
ATOM   1425  OH  TYR   121       3.105   9.490   5.888  1.00  0.00      PROA O
ATOM   1426  HH  TYR   121       2.550  10.189   5.534  1.00  0.00      PROA H
ATOM   1427  CE2 TYR   121       4.520   7.624   5.228  1.00  0.00      PROA C
ATOM   1428  HE2 TYR   121       4.740   7.418   6.276  1.00  0.00      PROA H
ATOM   1429  CD2 TYR   121       5.087   6.822   4.227  1.00  0.00      PROA C
ATOM   1430  HD2 TYR   121       5.750   6.003   4.505  1.00  0.00      PROA H
ATOM   1431  C   TYR   121       5.000   5.150  -0.414  1.00  0.00      PROA C
ATOM   1432  O   TYR   121       4.873   5.787  -1.459  1.00  0.00      PROA O
ATOM   1433  N   ALA   122       5.665   3.985  -0.392  1.00  0.00      PROA N
ATOM   1434  H   ALA   122       5.776   3.483   0.477  1.00  0.00      PROA H
ATOM   1435  CA  ALA   122       6.243   3.400  -1.582  1.00  0.00      PROA C
ATOM   1436  HA  ALA   122       6.974   4.088  -2.007  1.00  0.00      PROA H
ATOM   1437  CB  ALA   122       6.933   2.077  -1.213  1.00  0.00      PROA C
ATOM   1438  HB1 ALA   122       6.201   1.391  -0.788  1.00  0.00      PROA H
ATOM   1439  HB2 ALA   122       7.370   1.633  -2.108  1.00  0.00      PROA H
ATOM   1440  HB3 ALA   122       7.718   2.268  -0.482  1.00  0.00      PROA H
ATOM   1441  C   ALA   122       5.204   3.127  -2.646  1.00  0.00      PROA C
ATOM   1442  O   ALA   122       5.359   3.503  -3.807  1.00  0.00      PROA O
ATOM   1443  N   SER   123       4.067   2.533  -2.232  1.00  0.00      PROA N
ATOM   1444  H   SER   123       3.964   2.255  -1.267  1.00  0.00      PROA H
ATOM   1445  CA  SER   123       2.949   2.262  -3.115  1.00  0.00      PROA C
ATOM   1446  HA  SER   123       3.271   1.596  -3.915  1.00  0.00      PROA H
ATOM   1447  CB  SER   123       1.770   1.587  -2.373  1.00  0.00      PROA C
ATOM   1448  HB2 SER   123       1.523   2.164  -1.481  1.00  0.00      PROA H
ATOM   1449  HB3 SER   123       0.901   1.547  -3.030  1.00  0.00      PROA H
ATOM   1450  OG  SER   123       2.110   0.267  -1.984  1.00  0.00      PROA O
ATOM   1451  HG  SER   123       1.367  -0.134  -1.527  1.00  0.00      PROA H
ATOM   1452  C   SER   123       2.397   3.507  -3.747  1.00  0.00      PROA C
ATOM   1453  O   SER   123       2.275   3.597  -4.965  1.00  0.00      PROA O
ATOM   1454  N   ILE   124       2.117   4.542  -2.934  1.00  0.00      PROA N
ATOM   1455  H   ILE   124       2.337   4.485  -1.950  1.00  0.00      PROA H
ATOM   1456  CA  ILE   124       1.501   5.755  -3.435  1.00  0.00      PROA C
ATOM   1457  HA  ILE   124       0.667   5.497  -4.087  1.00  0.00      PROA H
ATOM   1458  CB  ILE   124       0.968   6.633  -2.303  1.00  0.00      PROA C
ATOM   1459  HB  ILE   124       0.476   6.008  -1.558  1.00  0.00      PROA H
ATOM   1460  CG2 ILE   124       2.089   7.421  -1.600  1.00  0.00      PROA C
ATOM   1461 HG21 ILE   124       2.589   8.067  -2.323  1.00  0.00      PROA H
ATOM   1462 HG22 ILE   124       1.662   8.031  -0.804  1.00  0.00      PROA H
ATOM   1463 HG23 ILE   124       2.813   6.725  -1.176  1.00  0.00      PROA H
ATOM   1464  CG1 ILE   124      -0.111   7.601  -2.806  1.00  0.00      PROA C
ATOM   1465 HG12 ILE   124      -0.506   8.174  -1.967  1.00  0.00      PROA H
ATOM   1466 HG13 ILE   124       0.324   8.283  -3.537  1.00  0.00      PROA H
ATOM   1467  CD1 ILE   124      -1.292   6.900  -3.478  1.00  0.00      PROA C
ATOM   1468 HD11 ILE   124      -1.766   6.223  -2.767  1.00  0.00      PROA H
ATOM   1469 HD12 ILE   124      -2.017   7.643  -3.809  1.00  0.00      PROA H
ATOM   1470 HD13 ILE   124      -0.936   6.332  -4.338  1.00  0.00      PROA H
ATOM   1471  C   ILE   124       2.411   6.525  -4.375  1.00  0.00      PROA C
ATOM   1472  O   ILE   124       1.970   7.122  -5.356  1.00  0.00      PROA O
ATOM   1473  N   LEU   125       3.731   6.530  -4.109  1.00  0.00      PROA N
ATOM   1474  H   LEU   125       4.081   6.064  -3.285  1.00  0.00      PROA H
ATOM   1475  CA  LEU   125       4.692   7.184  -4.962  1.00  0.00      PROA C
ATOM   1476  HA  LEU   125       4.334   8.181  -5.217  1.00  0.00      PROA H
ATOM   1477  CB  LEU   125       6.038   7.297  -4.231  1.00  0.00      PROA C
ATOM   1478  HB2 LEU   125       6.289   6.337  -3.780  1.00  0.00      PROA H
ATOM   1479  HB3 LEU   125       6.815   7.578  -4.942  1.00  0.00      PROA H
ATOM   1480  CG  LEU   125       6.016   8.348  -3.117  1.00  0.00      PROA C
ATOM   1481  HG  LEU   125       5.129   8.207  -2.501  1.00  0.00      PROA H
ATOM   1482  CD1 LEU   125       7.268   8.194  -2.256  1.00  0.00      PROA C
ATOM   1483 HD11 LEU   125       8.154   8.335  -2.874  1.00  0.00      PROA H
ATOM   1484 HD12 LEU   125       7.257   8.941  -1.462  1.00  0.00      PROA H
ATOM   1485 HD13 LEU   125       7.286   7.197  -1.817  1.00  0.00      PROA H
ATOM   1486  CD2 LEU   125       5.893   9.740  -3.748  1.00  0.00      PROA C
ATOM   1487 HD21 LEU   125       4.971   9.797  -4.326  1.00  0.00      PROA H
ATOM   1488 HD22 LEU   125       5.877  10.495  -2.963  1.00  0.00      PROA H
ATOM   1489 HD23 LEU   125       6.744   9.918  -4.405  1.00  0.00      PROA H
ATOM   1490  C   LEU   125       4.908   6.488  -6.283  1.00  0.00      PROA C
ATOM   1491  O   LEU   125       4.932   7.107  -7.354  1.00  0.00      PROA O
ATOM   1492  N   LEU   126       5.048   5.152  -6.238  1.00  0.00      PROA N
ATOM   1493  H   LEU   126       5.098   4.679  -5.347  1.00  0.00      PROA H
ATOM   1494  CA  LEU   126       5.135   4.321  -7.418  1.00  0.00      PROA C
ATOM   1495  HA  LEU   126       6.006   4.613  -8.005  1.00  0.00      PROA H
ATOM   1496  CB  LEU   126       5.273   2.838  -6.999  1.00  0.00      PROA C
ATOM   1497  HB2 LEU   126       4.566   2.619  -6.199  1.00  0.00      PROA H
ATOM   1498  HB3 LEU   126       5.062   2.198  -7.856  1.00  0.00      PROA H
ATOM   1499  CG  LEU   126       6.659   2.419  -6.478  1.00  0.00      PROA C
ATOM   1500  HG  LEU   126       6.967   3.095  -5.680  1.00  0.00      PROA H
ATOM   1501  CD1 LEU   126       6.592   0.986  -5.934  1.00  0.00      PROA C
ATOM   1502 HD11 LEU   126       6.285   0.309  -6.731  1.00  0.00      PROA H
ATOM   1503 HD12 LEU   126       7.574   0.691  -5.565  1.00  0.00      PROA H
ATOM   1504 HD13 LEU   126       5.869   0.940  -5.119  1.00  0.00      PROA H
ATOM   1505  CD2 LEU   126       7.716   2.521  -7.583  1.00  0.00      PROA C
ATOM   1506 HD21 LEU   126       7.773   3.550  -7.938  1.00  0.00      PROA H
ATOM   1507 HD22 LEU   126       8.686   2.220  -7.188  1.00  0.00      PROA H
ATOM   1508 HD23 LEU   126       7.442   1.867  -8.411  1.00  0.00      PROA H
ATOM   1509  C   LEU   126       3.913   4.443  -8.309  1.00  0.00      PROA C
ATOM   1510  O   LEU   126       4.014   4.730  -9.502  1.00  0.00      PROA O
ATOM   1511  N   LEU   127       2.714   4.330  -7.706  1.00  0.00      PROA N
ATOM   1512  H   LEU   127       2.662   4.103  -6.724  1.00  0.00      PROA H
ATOM   1513  CA  LEU   127       1.447   4.515  -8.378  1.00  0.00      PROA C
ATOM   1514  HA  LEU   127       1.363   3.801  -9.198  1.00  0.00      PROA H
ATOM   1515  CB  LEU   127       0.272   4.291  -7.398  1.00  0.00      PROA C
ATOM   1516  HB2 LEU   127       0.455   4.846  -6.478  1.00  0.00      PROA H
ATOM   1517  HB3 LEU   127      -0.654   4.641  -7.855  1.00  0.00      PROA H
ATOM   1518  CG  LEU   127       0.011   2.833  -6.971  1.00  0.00      PROA C
ATOM   1519  HG  LEU   127       0.894   2.436  -6.470  1.00  0.00      PROA H
ATOM   1520  CD1 LEU   127      -1.185   2.786  -6.008  1.00  0.00      PROA C
ATOM   1521 HD11 LEU   127      -2.069   3.181  -6.508  1.00  0.00      PROA H
ATOM   1522 HD12 LEU   127      -1.369   1.755  -5.707  1.00  0.00      PROA H
ATOM   1523 HD13 LEU   127      -0.966   3.389  -5.127  1.00  0.00      PROA H
ATOM   1524  CD2 LEU   127      -0.239   1.929  -8.175  1.00  0.00      PROA C
ATOM   1525 HD21 LEU   127       0.633   1.944  -8.829  1.00  0.00      PROA H
ATOM   1526 HD22 LEU   127      -0.419   0.909  -7.834  1.00  0.00      PROA H
ATOM   1527 HD23 LEU   127      -1.110   2.287  -8.724  1.00  0.00      PROA H
ATOM   1528  C   LEU   127       1.313   5.892  -8.996  1.00  0.00      PROA C
ATOM   1529  O   LEU   127       0.806   6.061 -10.104  1.00  0.00      PROA O
ATOM   1530  N   ALA   128       1.793   6.928  -8.289  1.00  0.00      PROA N
ATOM   1531  H   ALA   128       2.163   6.778  -7.361  1.00  0.00      PROA H
ATOM   1532  CA  ALA   128       1.807   8.274  -8.801  1.00  0.00      PROA C
ATOM   1533  HA  ALA   128       0.799   8.559  -9.103  1.00  0.00      PROA H
ATOM   1534  CB  ALA   128       2.301   9.239  -7.721  1.00  0.00      PROA C
ATOM   1535  HB1 ALA   128       3.310   8.960  -7.418  1.00  0.00      PROA H
ATOM   1536  HB2 ALA   128       2.308  10.255  -8.116  1.00  0.00      PROA H
ATOM   1537  HB3 ALA   128       1.637   9.190  -6.858  1.00  0.00      PROA H
ATOM   1538  C   ALA   128       2.656   8.421 -10.050  1.00  0.00      PROA C
ATOM   1539  O   ALA   128       2.225   8.987 -11.053  1.00  0.00      PROA O
ATOM   1540  N   THR   129       3.862   7.825 -10.037  1.00  0.00      PROA N
ATOM   1541  H   THR   129       4.193   7.374  -9.196  1.00  0.00      PROA H
ATOM   1542  CA  THR   129       4.746   7.788 -11.198  1.00  0.00      PROA C
ATOM   1543  HA  THR   129       4.953   8.805 -11.530  1.00  0.00      PROA H
ATOM   1544  CB  THR   129       6.074   7.114 -10.889  1.00  0.00      PROA C
ATOM   1545  HB  THR   129       5.916   6.045 -10.748  1.00  0.00      PROA H
ATOM   1546  CG2 THR   129       7.059   7.328 -12.047  1.00  0.00      PROA C
ATOM   1547 HG21 THR   129       7.226   8.395 -12.190  1.00  0.00      PROA H
ATOM   1548 HG22 THR   129       8.006   6.840 -11.814  1.00  0.00      PROA H
ATOM   1549 HG23 THR   129       6.646   6.899 -12.960  1.00  0.00      PROA H
ATOM   1550  OG1 THR   129       6.655   7.651  -9.705  1.00  0.00      PROA O
ATOM   1551  HG1 THR   129       7.490   7.211  -9.530  1.00  0.00      PROA H
ATOM   1552  C   THR   129       4.130   7.073 -12.375  1.00  0.00      PROA C
ATOM   1553  O   THR   129       4.140   7.567 -13.500  1.00  0.00      PROA O
ATOM   1554  N   ILE   130       3.505   5.913 -12.121  1.00  0.00      PROA N
ATOM   1555  H   ILE   130       3.514   5.528 -11.187  1.00  0.00      PROA H
ATOM   1556  CA  ILE   130       2.790   5.130 -13.107  1.00  0.00      PROA C
ATOM   1557  HA  ILE   130       3.470   4.847 -13.910  1.00  0.00      PROA H
ATOM   1558  CB  ILE   130       2.213   3.861 -12.483  1.00  0.00      PROA C
ATOM   1559  HB  ILE   130       1.619   4.124 -11.608  1.00  0.00      PROA H
ATOM   1560  CG2 ILE   130       1.309   3.116 -13.490  1.00  0.00      PROA C
ATOM   1561 HG21 ILE   130       1.893   2.840 -14.368  1.00  0.00      PROA H
ATOM   1562 HG22 ILE   130       0.910   2.215 -13.023  1.00  0.00      PROA H
ATOM   1563 HG23 ILE   130       0.486   3.764 -13.790  1.00  0.00      PROA H
ATOM   1564  CG1 ILE   130       3.340   2.942 -11.991  1.00  0.00      PROA C
ATOM   1565 HG12 ILE   130       3.802   2.443 -12.843  1.00  0.00      PROA H
ATOM   1566 HG13 ILE   130       4.091   3.534 -11.467  1.00  0.00      PROA H
ATOM   1567  CD1 ILE   130       2.851   1.856 -11.028  1.00  0.00      PROA C
ATOM   1568 HD11 ILE   130       2.111   1.232 -11.529  1.00  0.00      PROA H
ATOM   1569 HD12 ILE   130       3.694   1.240 -10.716  1.00  0.00      PROA H
ATOM   1570 HD13 ILE   130       2.400   2.323 -10.152  1.00  0.00      PROA H
ATOM   1571  C   ILE   130       1.669   5.931 -13.720  1.00  0.00      PROA C
ATOM   1572  O   ILE   130       1.463   5.936 -14.922  1.00  0.00      PROA O
ATOM   1573  N   SER   131       0.925   6.675 -12.897  1.00  0.00      PROA N
ATOM   1574  H   SER   131       1.103   6.661 -11.903  1.00  0.00      PROA H
ATOM   1575  CA  SER   131      -0.163   7.539 -13.317  1.00  0.00      PROA C
ATOM   1576  HA  SER   131      -0.884   6.961 -13.896  1.00  0.00      PROA H
ATOM   1577  CB  SER   131      -0.880   8.148 -12.100  1.00  0.00      PROA C
ATOM   1578  HB2 SER   131      -0.172   8.738 -11.517  1.00  0.00      PROA H
ATOM   1579  HB3 SER   131      -1.693   8.790 -12.440  1.00  0.00      PROA H
ATOM   1580  OG  SER   131      -1.413   7.106 -11.281  1.00  0.00      PROA O
ATOM   1581  HG  SER   131      -1.859   7.490 -10.523  1.00  0.00      PROA H
ATOM   1582  C   SER   131       0.288   8.660 -14.216  1.00  0.00      PROA C
ATOM   1583  O   SER   131      -0.340   8.954 -15.236  1.00  0.00      PROA O
ATOM   1584  N   ALA   132       1.441   9.275 -13.883  1.00  0.00      PROA N
ATOM   1585  H   ALA   132       1.887   9.068 -13.000  1.00  0.00      PROA H
ATOM   1586  CA  ALA   132       2.084  10.238 -14.747  1.00  0.00      PROA C
ATOM   1587  HA  ALA   132       1.405  11.069 -14.936  1.00  0.00      PROA H
ATOM   1588  CB  ALA   132       3.364  10.773 -14.080  1.00  0.00      PROA C
ATOM   1589  HB1 ALA   132       4.050   9.947 -13.892  1.00  0.00      PROA H
ATOM   1590  HB2 ALA   132       3.842  11.498 -14.739  1.00  0.00      PROA H
ATOM   1591  HB3 ALA   132       3.109  11.254 -13.136  1.00  0.00      PROA H
ATOM   1592  C   ALA   132       2.426   9.639 -16.105  1.00  0.00      PROA C
ATOM   1593  O   ALA   132       2.159  10.236 -17.147  1.00  0.00      PROA O
ATOM   1594  N   ASP   133       2.951   8.397 -16.112  1.00  0.00      PROA N
ATOM   1595  H   ASP   133       3.154   7.929 -15.241  1.00  0.00      PROA H
ATOM   1596  CA  ASP   133       3.248   7.681 -17.332  1.00  0.00      PROA C
ATOM   1597  HA  ASP   133       3.940   8.265 -17.938  1.00  0.00      PROA H
ATOM   1598  CB  ASP   133       3.890   6.322 -16.987  1.00  0.00      PROA C
ATOM   1599  HB2 ASP   133       4.729   6.478 -16.310  1.00  0.00      PROA H
ATOM   1600  HB3 ASP   133       3.150   5.682 -16.506  1.00  0.00      PROA H
ATOM   1601  CG  ASP   133       4.408   5.598 -18.215  1.00  0.00      PROA C
ATOM   1602  OD1 ASP   133       4.992   6.180 -19.162  1.00  0.00      PROA O
ATOM   1603  OD2 ASP   133       4.267   4.348 -18.199  1.00  0.00      PROA O
ATOM   1604  C   ASP   133       2.006   7.467 -18.186  1.00  0.00      PROA C
ATOM   1605  O   ASP   133       1.989   7.745 -19.377  1.00  0.00      PROA O
ATOM   1606  N   ARG   134       0.885   7.040 -17.569  1.00  0.00      PROA N
ATOM   1607  H   ARG   134       0.898   6.839 -16.580  1.00  0.00      PROA H
ATOM   1608  CA  ARG   134      -0.368   6.851 -18.270  1.00  0.00      PROA C
ATOM   1609  HA  ARG   134      -0.232   6.120 -19.067  1.00  0.00      PROA H
ATOM   1610  CB  ARG   134      -1.473   6.340 -17.318  1.00  0.00      PROA C
ATOM   1611  HB2 ARG   134      -1.642   7.074 -16.529  1.00  0.00      PROA H
ATOM   1612  HB3 ARG   134      -2.396   6.191 -17.878  1.00  0.00      PROA H
ATOM   1613  CG  ARG   134      -1.157   5.010 -16.625  1.00  0.00      PROA C
ATOM   1614  HG2 ARG   134      -0.364   5.161 -15.892  1.00  0.00      PROA H
ATOM   1615  HG3 ARG   134      -2.050   4.640 -16.122  1.00  0.00      PROA H
ATOM   1616  CD  ARG   134      -0.686   3.899 -17.555  1.00  0.00      PROA C
ATOM   1617  HD2 ARG   134       0.294   4.154 -17.959  1.00  0.00      PROA H
ATOM   1618  HD3 ARG   134      -0.618   2.964 -17.000  1.00  0.00      PROA H
ATOM   1619  NE  ARG   134      -1.686   3.775 -18.661  1.00  0.00      PROA N
ATOM   1620  HE  ARG   134      -2.409   4.476 -18.738  1.00  0.00      PROA H
ATOM   1621  CZ  ARG   134      -1.666   2.786 -19.543  1.00  0.00      PROA C
ATOM   1622  NH1 ARG   134      -2.564   2.741 -20.508  1.00  0.00      PROA N
ATOM   1623 HH11 ARG   134      -3.268   3.463 -20.572  1.00  0.00      PROA H
ATOM   1624 HH12 ARG   134      -2.544   1.986 -21.178  1.00  0.00      PROA H
ATOM   1625  NH2 ARG   134      -0.780   1.813 -19.462  1.00  0.00      PROA N
ATOM   1626 HH21 ARG   134      -0.099   1.814 -18.716  1.00  0.00      PROA H
ATOM   1627 HH22 ARG   134      -0.785   1.071 -20.147  1.00  0.00      PROA H
ATOM   1628  C   ARG   134      -0.892   8.119 -18.898  1.00  0.00      PROA C
ATOM   1629  O   ARG   134      -1.288   8.152 -20.060  1.00  0.00      PROA O
ATOM   1630  N   PHE   135      -0.857   9.216 -18.134  1.00  0.00      PROA N
ATOM   1631  H   PHE   135      -0.518   9.160 -17.184  1.00  0.00      PROA H
ATOM   1632  CA  PHE   135      -1.284  10.508 -18.594  1.00  0.00      PROA C
ATOM   1633  HA  PHE   135      -2.335  10.462 -18.881  1.00  0.00      PROA H
ATOM   1634  CB  PHE   135      -1.074  11.476 -17.411  1.00  0.00      PROA C
ATOM   1635  HB2 PHE   135      -1.429  11.009 -16.492  1.00  0.00      PROA H
ATOM   1636  HB3 PHE   135      -0.014  11.708 -17.314  1.00  0.00      PROA H
ATOM   1637  CG  PHE   135      -1.810  12.715 -17.623  1.00  0.00      PROA C
ATOM   1638  CD1 PHE   135      -3.168  12.955 -17.251  1.00  0.00      PROA C
ATOM   1639  HD1 PHE   135      -3.741  12.175 -16.749  1.00  0.00      PROA H
ATOM   1640  CE1 PHE   135      -3.771  14.205 -17.535  1.00  0.00      PROA C
ATOM   1641  HE1 PHE   135      -4.769  14.427 -17.156  1.00  0.00      PROA H
ATOM   1642  CZ  PHE   135      -3.097  15.119 -18.280  1.00  0.00      PROA C
ATOM   1643  HZ  PHE   135      -3.514  16.115 -18.430  1.00  0.00      PROA H
ATOM   1644  CE2 PHE   135      -1.924  14.652 -18.770  1.00  0.00      PROA C
ATOM   1645  HE2 PHE   135      -1.497  15.091 -19.671  1.00  0.00      PROA H
ATOM   1646  CD2 PHE   135      -1.108  13.657 -18.318  1.00  0.00      PROA C
ATOM   1647  HD2 PHE   135      -0.032  13.549 -18.448  1.00  0.00      PROA H
ATOM   1648  C   PHE   135      -0.474  10.952 -19.806  1.00  0.00      PROA C
ATOM   1649  O   PHE   135      -0.995  11.414 -20.819  1.00  0.00      PROA O
ATOM   1650  N   LEU   136       0.854  10.791 -19.758  1.00  0.00      PROA N
ATOM   1651  H   LEU   136       1.289  10.429 -18.922  1.00  0.00      PROA H
ATOM   1652  CA  LEU   136       1.701  11.122 -20.882  1.00  0.00      PROA C
ATOM   1653  HA  LEU   136       1.447  12.117 -21.248  1.00  0.00      PROA H
ATOM   1654  CB  LEU   136       3.178  11.108 -20.477  1.00  0.00      PROA C
ATOM   1655  HB2 LEU   136       3.428  10.138 -20.047  1.00  0.00      PROA H
ATOM   1656  HB3 LEU   136       3.798  11.286 -21.355  1.00  0.00      PROA H
ATOM   1657  CG  LEU   136       3.531  12.179 -19.436  1.00  0.00      PROA C
ATOM   1658  HG  LEU   136       2.963  12.000 -18.523  1.00  0.00      PROA H
ATOM   1659  CD1 LEU   136       5.024  12.127 -19.116  1.00  0.00      PROA C
ATOM   1660 HD11 LEU   136       5.597  12.309 -20.026  1.00  0.00      PROA H
ATOM   1661 HD12 LEU   136       5.265  12.891 -18.377  1.00  0.00      PROA H
ATOM   1662 HD13 LEU   136       5.277  11.144 -18.718  1.00  0.00      PROA H
ATOM   1663  CD2 LEU   136       3.136  13.574 -19.921  1.00  0.00      PROA C
ATOM   1664 HD21 LEU   136       2.061  13.606 -20.102  1.00  0.00      PROA H
ATOM   1665 HD22 LEU   136       3.398  14.311 -19.163  1.00  0.00      PROA H
ATOM   1666 HD23 LEU   136       3.666  13.801 -20.847  1.00  0.00      PROA H
ATOM   1667  C   LEU   136       1.502  10.230 -22.070  1.00  0.00      PROA C
ATOM   1668  O   LEU   136       1.520  10.679 -23.209  1.00  0.00      PROA O
ATOM   1669  N   LEU   137       1.232   8.947 -21.836  1.00  0.00      PROA N
ATOM   1670  H   LEU   137       1.264   8.589 -20.892  1.00  0.00      PROA H
ATOM   1671  CA  LEU   137       0.887   8.008 -22.878  1.00  0.00      PROA C
ATOM   1672  HA  LEU   137       1.693   7.965 -23.610  1.00  0.00      PROA H
ATOM   1673  CB  LEU   137       0.674   6.601 -22.275  1.00  0.00      PROA C
ATOM   1674  HB2 LEU   137       0.084   6.682 -21.362  1.00  0.00      PROA H
ATOM   1675  HB3 LEU   137       0.146   5.974 -22.994  1.00  0.00      PROA H
ATOM   1676  CG  LEU   137       1.936   5.810 -21.883  1.00  0.00      PROA C
ATOM   1677  HG  LEU   137       2.549   6.413 -21.214  1.00  0.00      PROA H
ATOM   1678  CD1 LEU   137       1.515   4.515 -21.174  1.00  0.00      PROA C
ATOM   1679 HD11 LEU   137       0.900   3.916 -21.846  1.00  0.00      PROA H
ATOM   1680 HD12 LEU   137       2.402   3.949 -20.893  1.00  0.00      PROA H
ATOM   1681 HD13 LEU   137       0.942   4.760 -20.280  1.00  0.00      PROA H
ATOM   1682  CD2 LEU   137       2.790   5.473 -23.098  1.00  0.00      PROA C
ATOM   1683 HD21 LEU   137       3.102   6.394 -23.590  1.00  0.00      PROA H
ATOM   1684 HD22 LEU   137       3.670   4.915 -22.780  1.00  0.00      PROA H
ATOM   1685 HD23 LEU   137       2.209   4.868 -23.794  1.00  0.00      PROA H
ATOM   1686  C   LEU   137      -0.356   8.430 -23.654  1.00  0.00      PROA C
ATOM   1687  O   LEU   137      -0.455   8.229 -24.863  1.00  0.00      PROA O
ATOM   1688  N   VAL   138      -1.322   9.059 -22.961  1.00  0.00      PROA N
ATOM   1689  H   VAL   138      -1.202   9.233 -21.973  1.00  0.00      PROA H
ATOM   1690  CA  VAL   138      -2.547   9.506 -23.583  1.00  0.00      PROA C
ATOM   1691  HA  VAL   138      -2.805   8.834 -24.401  1.00  0.00      PROA H
ATOM   1692  CB  VAL   138      -3.688   9.513 -22.563  1.00  0.00      PROA C
ATOM   1693  HB  VAL   138      -3.390  10.091 -21.688  1.00  0.00      PROA H
ATOM   1694  CG1 VAL   138      -4.954  10.146 -23.171  1.00  0.00      PROA C
ATOM   1695 HG11 VAL   138      -5.265   9.572 -24.044  1.00  0.00      PROA H
ATOM   1696 HG12 VAL   138      -5.754  10.143 -22.431  1.00  0.00      PROA H
ATOM   1697 HG13 VAL   138      -4.740  11.173 -23.469  1.00  0.00      PROA H
ATOM   1698  CG2 VAL   138      -3.967   8.076 -22.100  1.00  0.00      PROA C
ATOM   1699 HG21 VAL   138      -3.070   7.662 -21.639  1.00  0.00      PROA H
ATOM   1700 HG22 VAL   138      -4.780   8.079 -21.373  1.00  0.00      PROA H
ATOM   1701 HG23 VAL   138      -4.249   7.466 -22.957  1.00  0.00      PROA H
ATOM   1702  C   VAL   138      -2.422  10.877 -24.224  1.00  0.00      PROA C
ATOM   1703  O   VAL   138      -2.857  11.103 -25.357  1.00  0.00      PROA O
ATOM   1704  N   PHE   139      -1.838  11.866 -23.511  1.00  0.00      PROA N
ATOM   1705  H   PHE   139      -1.315  11.645 -22.676  1.00  0.00      PROA H
ATOM   1706  CA  PHE   139      -1.952  13.249 -23.934  1.00  0.00      PROA C
ATOM   1707  HA  PHE   139      -2.699  13.328 -24.724  1.00  0.00      PROA H
ATOM   1708  CB  PHE   139      -2.378  14.127 -22.740  1.00  0.00      PROA C
ATOM   1709  HB2 PHE   139      -1.647  14.030 -21.937  1.00  0.00      PROA H
ATOM   1710  HB3 PHE   139      -2.433  15.169 -23.056  1.00  0.00      PROA H
ATOM   1711  CG  PHE   139      -3.713  13.747 -22.189  1.00  0.00      PROA C
ATOM   1712  CD1 PHE   139      -4.880  14.204 -22.810  1.00  0.00      PROA C
ATOM   1713  HD1 PHE   139      -4.815  14.822 -23.706  1.00  0.00      PROA H
ATOM   1714  CE1 PHE   139      -6.134  13.872 -22.286  1.00  0.00      PROA C
ATOM   1715  HE1 PHE   139      -7.041  14.229 -22.774  1.00  0.00      PROA H
ATOM   1716  CZ  PHE   139      -6.227  13.081 -21.135  1.00  0.00      PROA C
ATOM   1717  HZ  PHE   139      -7.206  12.810 -20.738  1.00  0.00      PROA H
ATOM   1718  CE2 PHE   139      -5.069  12.638 -20.494  1.00  0.00      PROA C
ATOM   1719  HE2 PHE   139      -5.144  12.026 -19.595  1.00  0.00      PROA H
ATOM   1720  CD2 PHE   139      -3.822  12.985 -21.014  1.00  0.00      PROA C
ATOM   1721  HD2 PHE   139      -2.923  12.655 -20.493  1.00  0.00      PROA H
ATOM   1722  C   PHE   139      -0.663  13.830 -24.463  1.00  0.00      PROA C
ATOM   1723  O   PHE   139      -0.695  14.841 -25.159  1.00  0.00      PROA O
ATOM   1724  N   LYS   140       0.496  13.214 -24.175  1.00  0.00      PROA N
ATOM   1725  H   LYS   140       0.501  12.408 -23.566  1.00  0.00      PROA H
ATOM   1726  CA  LYS   140       1.761  13.676 -24.717  1.00  0.00      PROA C
ATOM   1727  HA  LYS   140       1.575  14.340 -25.561  1.00  0.00      PROA H
ATOM   1728  CB  LYS   140       2.588  14.451 -23.659  1.00  0.00      PROA C
ATOM   1729  HB2 LYS   140       2.733  13.824 -22.780  1.00  0.00      PROA H
ATOM   1730  HB3 LYS   140       3.558  14.717 -24.080  1.00  0.00      PROA H
ATOM   1731  CG  LYS   140       1.926  15.745 -23.191  1.00  0.00      PROA C
ATOM   1732  HG2 LYS   140       0.917  15.530 -22.838  1.00  0.00      PROA H
ATOM   1733  HG3 LYS   140       2.510  16.179 -22.379  1.00  0.00      PROA H
ATOM   1734  CD  LYS   140       1.809  16.805 -24.284  1.00  0.00      PROA C
ATOM   1735  HD2 LYS   140       2.805  17.085 -24.628  1.00  0.00      PROA H
ATOM   1736  HD3 LYS   140       1.236  16.404 -25.120  1.00  0.00      PROA H
ATOM   1737  CE  LYS   140       1.107  18.063 -23.786  1.00  0.00      PROA C
ATOM   1738  HE2 LYS   140       0.103  17.810 -23.446  1.00  0.00      PROA H
ATOM   1739  HE3 LYS   140       1.672  18.491 -22.958  1.00  0.00      PROA H
ATOM   1740  NZ  LYS   140       0.991  19.081 -24.834  1.00  0.00      PROA N
ATOM   1741  HZ1 LYS   140       0.459  18.709 -25.607  1.00  0.00      PROA H
ATOM   1742  HZ2 LYS   140       0.522  19.895 -24.463  1.00  0.00      PROA H
ATOM   1743  HZ3 LYS   140       1.913  19.341 -25.154  1.00  0.00      PROA H
ATOM   1744  C   LYS   140       2.583  12.522 -25.252  1.00  0.00      PROA C
ATOM   1745  O   LYS   140       3.680  12.261 -24.749  1.00  0.00      PROA O
ATOM   1746  N   PRO   141       2.143  11.807 -26.289  1.00  0.00      PROA N
ATOM   1747  CD  PRO   141       0.970  12.141 -27.105  1.00  0.00      PROA C
ATOM   1748  HD2 PRO   141       1.002  13.197 -27.374  1.00  0.00      PROA H
ATOM   1749  HD3 PRO   141       0.062  11.938 -26.538  1.00  0.00      PROA H
ATOM   1750  CG  PRO   141       1.099  11.233 -28.323  1.00  0.00      PROA C
ATOM   1751  HG2 PRO   141       1.658  11.748 -29.103  1.00  0.00      PROA H
ATOM   1752  HG3 PRO   141       0.106  10.979 -28.694  1.00  0.00      PROA H
ATOM   1753  CB  PRO   141       1.839  10.007 -27.782  1.00  0.00      PROA C
ATOM   1754  HB2 PRO   141       2.388   9.526 -28.592  1.00  0.00      PROA H
ATOM   1755  HB3 PRO   141       1.120   9.303 -27.363  1.00  0.00      PROA H
ATOM   1756  CA  PRO   141       2.782  10.566 -26.710  1.00  0.00      PROA C
ATOM   1757  HA  PRO   141       2.711   9.830 -25.909  1.00  0.00      PROA H
ATOM   1758  C   PRO   141       4.144  10.820 -27.310  1.00  0.00      PROA C
ATOM   1759  O   PRO   141       5.005   9.951 -27.227  1.00  0.00      PROA O
ATOM   1760  N   ILE   142       4.372  11.992 -27.931  1.00  0.00      PROA N
ATOM   1761  H   ILE   142       3.634  12.679 -27.999  1.00  0.00      PROA H
ATOM   1762  CA  ILE   142       5.653  12.331 -28.525  1.00  0.00      PROA C
ATOM   1763  HA  ILE   142       5.911  11.589 -29.281  1.00  0.00      PROA H
ATOM   1764  CB  ILE   142       5.598  13.702 -29.182  1.00  0.00      PROA C
ATOM   1765  HB  ILE   142       5.307  14.448 -28.443  1.00  0.00      PROA H
ATOM   1766  CG2 ILE   142       6.986  14.057 -29.751  1.00  0.00      PROA C
ATOM   1767 HG21 ILE   142       7.278  13.312 -30.491  1.00  0.00      PROA H
ATOM   1768 HG22 ILE   142       6.946  15.040 -30.221  1.00  0.00      PROA H
ATOM   1769 HG23 ILE   142       7.717  14.072 -28.943  1.00  0.00      PROA H
ATOM   1770  CG1 ILE   142       4.527  13.713 -30.292  1.00  0.00      PROA C
ATOM   1771 HG12 ILE   142       4.718  12.897 -30.989  1.00  0.00      PROA H
ATOM   1772 HG13 ILE   142       3.540  13.586 -29.846  1.00  0.00      PROA H
ATOM   1773  CD1 ILE   142       4.514  15.018 -31.092  1.00  0.00      PROA C
ATOM   1774 HD11 ILE   142       5.485  15.165 -31.566  1.00  0.00      PROA H
ATOM   1775 HD12 ILE   142       3.740  14.968 -31.858  1.00  0.00      PROA H
ATOM   1776 HD13 ILE   142       4.307  15.853 -30.423  1.00  0.00      PROA H
ATOM   1777  C   ILE   142       6.758  12.305 -27.493  1.00  0.00      PROA C
ATOM   1778  O   ILE   142       7.838  11.762 -27.695  1.00  0.00      PROA O
ATOM   1779  N   TRP   143       6.479  12.848 -26.293  1.00  0.00      PROA N
ATOM   1780  H   TRP   143       5.605  13.333 -26.149  1.00  0.00      PROA H
ATOM   1781  CA  TRP   143       7.379  12.778 -25.160  1.00  0.00      PROA C
ATOM   1782  HA  TRP   143       8.298  13.316 -25.392  1.00  0.00      PROA H
ATOM   1783  CB  TRP   143       6.739  13.409 -23.908  1.00  0.00      PROA C
ATOM   1784  HB2 TRP   143       5.803  12.897 -23.681  1.00  0.00      PROA H
ATOM   1785  HB3 TRP   143       7.420  13.312 -23.063  1.00  0.00      PROA H
ATOM   1786  CG  TRP   143       6.410  14.853 -24.017  1.00  0.00      PROA C
ATOM   1787  CD1 TRP   143       6.319  15.636 -25.137  1.00  0.00      PROA C
ATOM   1788  HD1 TRP   143       6.527  15.210 -26.118  1.00  0.00      PROA H
ATOM   1789  NE1 TRP   143       5.960  16.895 -24.791  1.00  0.00      PROA N
ATOM   1790  HE1 TRP   143       5.822  17.663 -25.432  1.00  0.00      PROA H
ATOM   1791  CE2 TRP   143       5.814  16.972 -23.464  1.00  0.00      PROA C
ATOM   1792  CZ2 TRP   143       5.442  18.037 -22.707  1.00  0.00      PROA C
ATOM   1793  HZ2 TRP   143       5.268  19.005 -23.176  1.00  0.00      PROA H
ATOM   1794  CH2 TRP   143       5.312  17.796 -21.371  1.00  0.00      PROA C
ATOM   1795  HH2 TRP   143       4.961  18.585 -20.706  1.00  0.00      PROA H
ATOM   1796  CZ3 TRP   143       5.610  16.558 -20.780  1.00  0.00      PROA C
ATOM   1797  HZ3 TRP   143       5.530  16.437 -19.700  1.00  0.00      PROA H
ATOM   1798  CE3 TRP   143       6.006  15.482 -21.547  1.00  0.00      PROA C
ATOM   1799  HE3 TRP   143       6.236  14.529 -21.071  1.00  0.00      PROA H
ATOM   1800  CD2 TRP   143       6.088  15.693 -22.914  1.00  0.00      PROA C
ATOM   1801  C   TRP   143       7.709  11.333 -24.816  1.00  0.00      PROA C
ATOM   1802  O   TRP   143       8.850  10.984 -24.561  1.00  0.00      PROA O
ATOM   1803  N   CYS   144       6.702  10.441 -24.864  1.00  0.00      PROA N
ATOM   1804  H   CYS   144       5.755  10.757 -25.015  1.00  0.00      PROA H
ATOM   1805  CA  CYS   144       6.849   9.001 -24.715  1.00  0.00      PROA C
ATOM   1806  HA  CYS   144       7.554   8.789 -23.911  1.00  0.00      PROA H
ATOM   1807  CB  CYS   144       5.490   8.337 -24.373  1.00  0.00      PROA C
ATOM   1808  HB2 CYS   144       4.735   8.666 -25.087  1.00  0.00      PROA H
ATOM   1809  HB3 CYS   144       5.592   7.253 -24.426  1.00  0.00      PROA H
ATOM   1810  SG  CYS   144       4.940   8.786 -22.699  1.00  0.00      PROA S
ATOM   1811  HG  CYS   144       3.810   8.086 -22.732  1.00  0.00      PROA H
ATOM   1812  C   CYS   144       7.530   8.267 -25.871  1.00  0.00      PROA C
ATOM   1813  O   CYS   144       7.857   7.092 -25.728  1.00  0.00      PROA O
ATOM   1814  N   GLN   145       7.794   8.923 -27.017  1.00  0.00      PROA N
ATOM   1815  H   GLN   145       7.374   9.825 -27.191  1.00  0.00      PROA H
ATOM   1816  CA  GLN   145       8.661   8.440 -28.072  1.00  0.00      PROA C
ATOM   1817  HA  GLN   145       8.758   7.357 -27.996  1.00  0.00      PROA H
ATOM   1818  CB  GLN   145       8.052   8.809 -29.450  1.00  0.00      PROA C
ATOM   1819  HB2 GLN   145       7.816   9.872 -29.470  1.00  0.00      PROA H
ATOM   1820  HB3 GLN   145       8.771   8.582 -30.238  1.00  0.00      PROA H
ATOM   1821  CG  GLN   145       6.757   8.031 -29.754  1.00  0.00      PROA C
ATOM   1822  HG2 GLN   145       7.005   7.013 -30.053  1.00  0.00      PROA H
ATOM   1823  HG3 GLN   145       6.131   8.004 -28.862  1.00  0.00      PROA H
ATOM   1824  CD  GLN   145       5.928   8.642 -30.871  1.00  0.00      PROA C
ATOM   1825  OE1 GLN   145       5.673   9.839 -30.945  1.00  0.00      PROA O
ATOM   1826  NE2 GLN   145       5.433   7.782 -31.788  1.00  0.00      PROA N
ATOM   1827 HE21 GLN   145       4.874   8.131 -32.554  1.00  0.00      PROA H
ATOM   1828 HE22 GLN   145       5.624   6.794 -31.704  1.00  0.00      PROA H
ATOM   1829  C   GLN   145      10.046   9.048 -27.982  1.00  0.00      PROA C
ATOM   1830  O   GLN   145      11.009   8.489 -28.507  1.00  0.00      PROA O
ATOM   1831  N   ASN   146      10.187  10.182 -27.269  1.00  0.00      PROA N
ATOM   1832  H   ASN   146       9.392  10.578 -26.788  1.00  0.00      PROA H
ATOM   1833  CA  ASN   146      11.445  10.891 -27.142  1.00  0.00      PROA C
ATOM   1834  HA  ASN   146      12.086  10.648 -27.990  1.00  0.00      PROA H
ATOM   1835  CB  ASN   146      11.207  12.430 -27.115  1.00  0.00      PROA C
ATOM   1836  HB2 ASN   146      10.363  12.657 -26.464  1.00  0.00      PROA H
ATOM   1837  HB3 ASN   146      12.100  12.929 -26.738  1.00  0.00      PROA H
ATOM   1838  CG  ASN   146      10.904  12.955 -28.518  1.00  0.00      PROA C
ATOM   1839  OD1 ASN   146      10.524  12.221 -29.425  1.00  0.00      PROA O
ATOM   1840  ND2 ASN   146      11.136  14.273 -28.725  1.00  0.00      PROA N
ATOM   1841 HD21 ASN   146      10.955  14.679 -29.632  1.00  0.00      PROA H
ATOM   1842 HD22 ASN   146      11.489  14.845 -27.970  1.00  0.00      PROA H
ATOM   1843  C   ASN   146      12.189  10.508 -25.876  1.00  0.00      PROA C
ATOM   1844  O   ASN   146      13.419  10.485 -25.839  1.00  0.00      PROA O
ATOM   1845  N   PHE   147      11.454  10.220 -24.792  1.00  0.00      PROA N
ATOM   1846  H   PHE   147      10.451  10.133 -24.871  1.00  0.00      PROA H
ATOM   1847  CA  PHE   147      12.033  10.020 -23.487  1.00  0.00      PROA C
ATOM   1848  HA  PHE   147      13.012  10.497 -23.446  1.00  0.00      PROA H
ATOM   1849  CB  PHE   147      11.117  10.644 -22.384  1.00  0.00      PROA C
ATOM   1850  HB2 PHE   147      10.078  10.376 -22.579  1.00  0.00      PROA H
ATOM   1851  HB3 PHE   147      11.413  10.264 -21.407  1.00  0.00      PROA H
ATOM   1852  CG  PHE   147      11.229  12.129 -22.371  1.00  0.00      PROA C
ATOM   1853  CD1 PHE   147      12.492  12.633 -22.288  1.00  0.00      PROA C
ATOM   1854  HD1 PHE   147      13.350  11.961 -22.309  1.00  0.00      PROA H
ATOM   1855  CE1 PHE   147      12.724  14.004 -22.176  1.00  0.00      PROA C
ATOM   1856  HE1 PHE   147      13.745  14.386 -22.180  1.00  0.00      PROA H
ATOM   1857  CZ  PHE   147      11.663  14.904 -22.057  1.00  0.00      PROA C
ATOM   1858  HZ  PHE   147      11.857  15.943 -21.790  1.00  0.00      PROA H
ATOM   1859  CE2 PHE   147      10.374  14.418 -22.293  1.00  0.00      PROA C
ATOM   1860  HE2 PHE   147       9.533  15.109 -22.351  1.00  0.00      PROA H
ATOM   1861  CD2 PHE   147      10.169  13.035 -22.455  1.00  0.00      PROA C
ATOM   1862  HD2 PHE   147       9.159  12.676 -22.649  1.00  0.00      PROA H
ATOM   1863  C   PHE   147      12.234   8.578 -23.134  1.00  0.00      PROA C
ATOM   1864  O   PHE   147      13.319   8.171 -22.724  1.00  0.00      PROA O
ATOM   1865  N   ARG   148      11.142   7.802 -23.210  1.00  0.00      PROA N
ATOM   1866  H   ARG   148      10.314   8.140 -23.679  1.00  0.00      PROA H
ATOM   1867  CA  ARG   148      11.029   6.467 -22.662  1.00  0.00      PROA C
ATOM   1868  HA  ARG   148      10.969   6.524 -21.575  1.00  0.00      PROA H
ATOM   1869  CB  ARG   148       9.766   5.768 -23.195  1.00  0.00      PROA C
ATOM   1870  HB2 ARG   148       9.292   6.399 -23.948  1.00  0.00      PROA H
ATOM   1871  HB3 ARG   148      10.040   4.813 -23.642  1.00  0.00      PROA H
ATOM   1872  CG  ARG   148       8.692   5.464 -22.145  1.00  0.00      PROA C
ATOM   1873  HG2 ARG   148       9.056   4.695 -21.464  1.00  0.00      PROA H
ATOM   1874  HG3 ARG   148       8.467   6.370 -21.582  1.00  0.00      PROA H
ATOM   1875  CD  ARG   148       7.444   4.975 -22.871  1.00  0.00      PROA C
ATOM   1876  HD2 ARG   148       7.152   5.706 -23.625  1.00  0.00      PROA H
ATOM   1877  HD3 ARG   148       7.656   4.020 -23.354  1.00  0.00      PROA H
ATOM   1878  NE  ARG   148       6.346   4.805 -21.881  1.00  0.00      PROA N
ATOM   1879  HE  ARG   148       5.924   5.632 -21.484  1.00  0.00      PROA H
ATOM   1880  CZ  ARG   148       5.884   3.633 -21.483  1.00  0.00      PROA C
ATOM   1881  NH1 ARG   148       6.426   2.508 -21.886  1.00  0.00      PROA N
ATOM   1882 HH11 ARG   148       7.216   2.528 -22.515  1.00  0.00      PROA H
ATOM   1883 HH12 ARG   148       6.051   1.626 -21.565  1.00  0.00      PROA H
ATOM   1884  NH2 ARG   148       4.806   3.556 -20.746  1.00  0.00      PROA N
ATOM   1885 HH21 ARG   148       4.321   4.401 -20.477  1.00  0.00      PROA H
ATOM   1886 HH22 ARG   148       4.463   2.654 -20.449  1.00  0.00      PROA H
ATOM   1887  C   ARG   148      12.195   5.534 -22.884  1.00  0.00      PROA C
ATOM   1888  O   ARG   148      12.494   5.113 -23.997  1.00  0.00      PROA O
ATOM   1889  N   GLY   149      12.837   5.163 -21.770  1.00  0.00      PROA N
ATOM   1890  H   GLY   149      12.656   5.643 -20.900  1.00  0.00      PROA H
ATOM   1891  CA  GLY   149      13.793   4.088 -21.758  1.00  0.00      PROA C
ATOM   1892  HA2 GLY   149      13.594   3.415 -22.593  1.00  0.00      PROA H
ATOM   1893  HA3 GLY   149      14.800   4.495 -21.852  1.00  0.00      PROA H
ATOM   1894  C   GLY   149      13.617   3.394 -20.460  1.00  0.00      PROA C
ATOM   1895  O   GLY   149      12.905   3.873 -19.572  1.00  0.00      PROA O
ATOM   1896  N   ALA   150      14.313   2.253 -20.255  1.00  0.00      PROA N
ATOM   1897  H   ALA   150      14.875   1.864 -20.998  1.00  0.00      PROA H
ATOM   1898  CA  ALA   150      14.277   1.559 -18.978  1.00  0.00      PROA C
ATOM   1899  HA  ALA   150      13.243   1.336 -18.714  1.00  0.00      PROA H
ATOM   1900  CB  ALA   150      15.062   0.240 -19.038  1.00  0.00      PROA C
ATOM   1901  HB1 ALA   150      16.102   0.447 -19.291  1.00  0.00      PROA H
ATOM   1902  HB2 ALA   150      15.016  -0.256 -18.069  1.00  0.00      PROA H
ATOM   1903  HB3 ALA   150      14.626  -0.408 -19.798  1.00  0.00      PROA H
ATOM   1904  C   ALA   150      14.767   2.483 -17.888  1.00  0.00      PROA C
ATOM   1905  O   ALA   150      14.377   2.398 -16.727  1.00  0.00      PROA O
ATOM   1906  N   GLY   151      15.624   3.457 -18.274  1.00  0.00      PROA N
ATOM   1907  H   GLY   151      15.883   3.547 -19.246  1.00  0.00      PROA H
ATOM   1908  CA  GLY   151      16.210   4.406 -17.355  1.00  0.00      PROA C
ATOM   1909  HA2 GLY   151      16.782   3.871 -16.596  1.00  0.00      PROA H
ATOM   1910  HA3 GLY   151      16.871   5.079 -17.900  1.00  0.00      PROA H
ATOM   1911  C   GLY   151      15.576   5.312 -16.559  1.00  0.00      PROA C
ATOM   1912  O   GLY   151      15.708   5.465 -15.356  1.00  0.00      PROA O
ATOM   1913  N   LEU   152      14.784   5.980 -17.242  1.00  0.00      PROA N
ATOM   1914  H   LEU   152      14.764   5.868 -18.246  1.00  0.00      PROA H
ATOM   1915  CA  LEU   152      13.960   6.864 -16.527  1.00  0.00      PROA C
ATOM   1916  HA  LEU   152      14.576   7.528 -15.921  1.00  0.00      PROA H
ATOM   1917  CB  LEU   152      13.212   7.609 -17.592  1.00  0.00      PROA C
ATOM   1918  HB2 LEU   152      12.851   6.905 -18.342  1.00  0.00      PROA H
ATOM   1919  HB3 LEU   152      12.365   8.129 -17.145  1.00  0.00      PROA H
ATOM   1920  CG  LEU   152      14.049   8.655 -18.321  1.00  0.00      PROA C
ATOM   1921  HG  LEU   152      14.904   8.171 -18.795  1.00  0.00      PROA H
ATOM   1922  CD1 LEU   152      13.131   9.283 -19.357  1.00  0.00      PROA C
ATOM   1923 HD11 LEU   152      12.278   9.741 -18.857  1.00  0.00      PROA H
ATOM   1924 HD12 LEU   152      13.678  10.044 -19.914  1.00  0.00      PROA H
ATOM   1925 HD13 LEU   152      12.778   8.513 -20.044  1.00  0.00      PROA H
ATOM   1926  CD2 LEU   152      14.618   9.706 -17.360  1.00  0.00      PROA C
ATOM   1927 HD21 LEU   152      15.253   9.218 -16.620  1.00  0.00      PROA H
ATOM   1928 HD22 LEU   152      15.208  10.432 -17.921  1.00  0.00      PROA H
ATOM   1929 HD23 LEU   152      13.799  10.218 -16.854  1.00  0.00      PROA H
ATOM   1930  C   LEU   152      13.015   6.174 -15.551  1.00  0.00      PROA C
ATOM   1931  O   LEU   152      12.805   6.634 -14.431  1.00  0.00      PROA O
ATOM   1932  N   ALA   153      12.479   5.004 -15.956  1.00  0.00      PROA N
ATOM   1933  H   ALA   153      12.680   4.650 -16.880  1.00  0.00      PROA H
ATOM   1934  CA  ALA   153      11.616   4.225 -15.109  1.00  0.00      PROA C
ATOM   1935  HA  ALA   153      10.787   4.844 -14.767  1.00  0.00      PROA H
ATOM   1936  CB  ALA   153      11.063   3.026 -15.889  1.00  0.00      PROA C
ATOM   1937  HB1 ALA   153      11.889   2.403 -16.231  1.00  0.00      PROA H
ATOM   1938  HB2 ALA   153      10.410   2.441 -15.242  1.00  0.00      PROA H
ATOM   1939  HB3 ALA   153      10.496   3.382 -16.749  1.00  0.00      PROA H
ATOM   1940  C   ALA   153      12.287   3.721 -13.850  1.00  0.00      PROA C
ATOM   1941  O   ALA   153      11.773   3.857 -12.741  1.00  0.00      PROA O
ATOM   1942  N   TRP   154      13.494   3.166 -13.970  1.00  0.00      PROA N
ATOM   1943  H   TRP   154      13.919   3.073 -14.881  1.00  0.00      PROA H
ATOM   1944  CA  TRP   154      14.193   2.696 -12.783  1.00  0.00      PROA C
ATOM   1945  HA  TRP   154      13.507   2.122 -12.160  1.00  0.00      PROA H
ATOM   1946  CB  TRP   154      15.367   1.809 -13.153  1.00  0.00      PROA C
ATOM   1947  HB2 TRP   154      16.020   2.339 -13.846  1.00  0.00      PROA H
ATOM   1948  HB3 TRP   154      15.927   1.552 -12.253  1.00  0.00      PROA H
ATOM   1949  CG  TRP   154      15.205   0.506 -13.806  1.00  0.00      PROA C
ATOM   1950  CD1 TRP   154      15.480   0.046 -15.074  1.00  0.00      PROA C
ATOM   1951  HD1 TRP   154      15.928   0.714 -15.811  1.00  0.00      PROA H
ATOM   1952  NE1 TRP   154      15.102  -1.260 -15.151  1.00  0.00      PROA N
ATOM   1953  HE1 TRP   154      15.183  -1.848 -15.969  1.00  0.00      PROA H
ATOM   1954  CE2 TRP   154      14.598  -1.644 -13.944  1.00  0.00      PROA C
ATOM   1955  CZ2 TRP   154      14.071  -2.835 -13.532  1.00  0.00      PROA C
ATOM   1956  HZ2 TRP   154      13.971  -3.660 -14.237  1.00  0.00      PROA H
ATOM   1957  CH2 TRP   154      13.674  -2.947 -12.198  1.00  0.00      PROA C
ATOM   1958  HH2 TRP   154      13.275  -3.890 -11.825  1.00  0.00      PROA H
ATOM   1959  CZ3 TRP   154      13.773  -1.877 -11.315  1.00  0.00      PROA C
ATOM   1960  HZ3 TRP   154      13.455  -1.994 -10.279  1.00  0.00      PROA H
ATOM   1961  CE3 TRP   154      14.274  -0.656 -11.737  1.00  0.00      PROA C
ATOM   1962  HE3 TRP   154      14.336   0.178 -11.038  1.00  0.00      PROA H
ATOM   1963  CD2 TRP   154      14.681  -0.554 -13.060  1.00  0.00      PROA C
ATOM   1964  C   TRP   154      14.677   3.829 -11.884  1.00  0.00      PROA C
ATOM   1965  O   TRP   154      14.687   3.675 -10.665  1.00  0.00      PROA O
ATOM   1966  N   ILE   155      15.071   4.999 -12.457  1.00  0.00      PROA N
ATOM   1967  H   ILE   155      15.149   5.069 -13.461  1.00  0.00      PROA H
ATOM   1968  CA  ILE   155      15.396   6.192 -11.675  1.00  0.00      PROA C
ATOM   1969  HA  ILE   155      16.199   5.960 -10.975  1.00  0.00      PROA H
ATOM   1970  CB  ILE   155      15.864   7.389 -12.523  1.00  0.00      PROA C
ATOM   1971  HB  ILE   155      15.119   7.606 -13.288  1.00  0.00      PROA H
ATOM   1972  CG2 ILE   155      16.057   8.643 -11.674  1.00  0.00      PROA C
ATOM   1973 HG21 ILE   155      16.809   8.451 -10.908  1.00  0.00      PROA H
ATOM   1974 HG22 ILE   155      16.387   9.465 -12.309  1.00  0.00      PROA H
ATOM   1975 HG23 ILE   155      15.113   8.909 -11.198  1.00  0.00      PROA H
ATOM   1976  CG1 ILE   155      17.203   7.084 -13.144  1.00  0.00      PROA C
ATOM   1977 HG12 ILE   155      17.972   7.090 -12.372  1.00  0.00      PROA H
ATOM   1978 HG13 ILE   155      17.170   6.102 -13.616  1.00  0.00      PROA H
ATOM   1979  CD1 ILE   155      17.764   7.995 -14.230  1.00  0.00      PROA C
ATOM   1980 HD11 ILE   155      17.882   9.004 -13.833  1.00  0.00      PROA H
ATOM   1981 HD12 ILE   155      18.734   7.618 -14.556  1.00  0.00      PROA H
ATOM   1982 HD13 ILE   155      17.079   8.016 -15.077  1.00  0.00      PROA H
ATOM   1983  C   ILE   155      14.207   6.659 -10.887  1.00  0.00      PROA C
ATOM   1984  O   ILE   155      14.290   6.915  -9.689  1.00  0.00      PROA O
ATOM   1985  N   ALA   156      13.037   6.713 -11.547  1.00  0.00      PROA N
ATOM   1986  H   ALA   156      13.000   6.480 -12.529  1.00  0.00      PROA H
ATOM   1987  CA  ALA   156      11.804   7.094 -10.911  1.00  0.00      PROA C
ATOM   1988  HA  ALA   156      11.908   8.091 -10.483  1.00  0.00      PROA H
ATOM   1989  CB  ALA   156      10.674   7.101 -11.945  1.00  0.00      PROA C
ATOM   1990  HB1 ALA   156      10.567   6.104 -12.374  1.00  0.00      PROA H
ATOM   1991  HB2 ALA   156       9.740   7.390 -11.462  1.00  0.00      PROA H
ATOM   1992  HB3 ALA   156      10.909   7.813 -12.736  1.00  0.00      PROA H
ATOM   1993  C   ALA   156      11.442   6.164  -9.772  1.00  0.00      PROA C
ATOM   1994  O   ALA   156      11.039   6.586  -8.691  1.00  0.00      PROA O
ATOM   1995  N   CYS   157      11.637   4.850  -9.982  1.00  0.00      PROA N
ATOM   1996  H   CYS   157      11.913   4.520 -10.896  1.00  0.00      PROA H
ATOM   1997  CA  CYS   157      11.465   3.870  -8.932  1.00  0.00      PROA C
ATOM   1998  HA  CYS   157      10.464   3.961  -8.510  1.00  0.00      PROA H
ATOM   1999  CB  CYS   157      11.642   2.436  -9.485  1.00  0.00      PROA C
ATOM   2000  HB2 CYS   157      12.586   2.370 -10.027  1.00  0.00      PROA H
ATOM   2001  HB3 CYS   157      11.648   1.726  -8.658  1.00  0.00      PROA H
ATOM   2002  SG  CYS   157      10.304   1.959 -10.626  1.00  0.00      PROA S
ATOM   2003  HG  CYS   157      10.767   0.740 -10.883  1.00  0.00      PROA H
ATOM   2004  C   CYS   157      12.413   4.081  -7.767  1.00  0.00      PROA C
ATOM   2005  O   CYS   157      12.015   4.050  -6.607  1.00  0.00      PROA O
ATOM   2006  N   ALA   158      13.700   4.345  -8.055  1.00  0.00      PROA N
ATOM   2007  H   ALA   158      14.004   4.386  -9.017  1.00  0.00      PROA H
ATOM   2008  CA  ALA   158      14.699   4.581  -7.036  1.00  0.00      PROA C
ATOM   2009  HA  ALA   158      14.745   3.723  -6.365  1.00  0.00      PROA H
ATOM   2010  CB  ALA   158      16.072   4.785  -7.701  1.00  0.00      PROA C
ATOM   2011  HB1 ALA   158      16.028   5.643  -8.372  1.00  0.00      PROA H
ATOM   2012  HB2 ALA   158      16.825   4.963  -6.933  1.00  0.00      PROA H
ATOM   2013  HB3 ALA   158      16.337   3.894  -8.270  1.00  0.00      PROA H
ATOM   2014  C   ALA   158      14.379   5.785  -6.168  1.00  0.00      PROA C
ATOM   2015  O   ALA   158      14.433   5.729  -4.937  1.00  0.00      PROA O
ATOM   2016  N   VAL   159      13.969   6.894  -6.812  1.00  0.00      PROA N
ATOM   2017  H   VAL   159      13.958   6.917  -7.822  1.00  0.00      PROA H
ATOM   2018  CA  VAL   159      13.530   8.097  -6.137  1.00  0.00      PROA C
ATOM   2019  HA  VAL   159      14.294   8.417  -5.429  1.00  0.00      PROA H
ATOM   2020  CB  VAL   159      13.277   9.240  -7.113  1.00  0.00      PROA C
ATOM   2021  HB  VAL   159      12.564   8.919  -7.872  1.00  0.00      PROA H
ATOM   2022  CG1 VAL   159      12.704  10.468  -6.381  1.00  0.00      PROA C
ATOM   2023 HG11 VAL   159      13.412  10.804  -5.624  1.00  0.00      PROA H
ATOM   2024 HG12 VAL   159      12.532  11.271  -7.098  1.00  0.00      PROA H
ATOM   2025 HG13 VAL   159      11.762  10.200  -5.903  1.00  0.00      PROA H
ATOM   2026  CG2 VAL   159      14.591   9.616  -7.819  1.00  0.00      PROA C
ATOM   2027 HG21 VAL   159      14.971   8.753  -8.364  1.00  0.00      PROA H
ATOM   2028 HG22 VAL   159      14.408  10.434  -8.516  1.00  0.00      PROA H
ATOM   2029 HG23 VAL   159      15.326   9.930  -7.077  1.00  0.00      PROA H
ATOM   2030  C   VAL   159      12.297   7.853  -5.307  1.00  0.00      PROA C
ATOM   2031  O   VAL   159      12.210   8.308  -4.174  1.00  0.00      PROA O
ATOM   2032  N   ALA   160      11.324   7.083  -5.831  1.00  0.00      PROA N
ATOM   2033  H   ALA   160      11.410   6.733  -6.774  1.00  0.00      PROA H
ATOM   2034  CA  ALA   160      10.132   6.725  -5.093  1.00  0.00      PROA C
ATOM   2035  HA  ALA   160       9.617   7.630  -4.772  1.00  0.00      PROA H
ATOM   2036  CB  ALA   160       9.192   5.896  -5.985  1.00  0.00      PROA C
ATOM   2037  HB1 ALA   160       9.703   4.988  -6.306  1.00  0.00      PROA H
ATOM   2038  HB2 ALA   160       8.297   5.630  -5.423  1.00  0.00      PROA H
ATOM   2039  HB3 ALA   160       8.910   6.482  -6.860  1.00  0.00      PROA H
ATOM   2040  C   ALA   160      10.429   5.930  -3.832  1.00  0.00      PROA C
ATOM   2041  O   ALA   160       9.890   6.196  -2.760  1.00  0.00      PROA O
ATOM   2042  N   TRP   161      11.337   4.944  -3.932  1.00  0.00      PROA N
ATOM   2043  H   TRP   161      11.739   4.717  -4.830  1.00  0.00      PROA H
ATOM   2044  CA  TRP   161      11.779   4.172  -2.790  1.00  0.00      PROA C
ATOM   2045  HA  TRP   161      10.913   3.761  -2.272  1.00  0.00      PROA H
ATOM   2046  CB  TRP   161      12.691   3.010  -3.239  1.00  0.00      PROA C
ATOM   2047  HB2 TRP   161      13.321   3.341  -4.064  1.00  0.00      PROA H
ATOM   2048  HB3 TRP   161      13.319   2.698  -2.405  1.00  0.00      PROA H
ATOM   2049  CG  TRP   161      11.934   1.812  -3.705  1.00  0.00      PROA C
ATOM   2050  CD1 TRP   161      11.745   1.397  -4.994  1.00  0.00      PROA C
ATOM   2051  HD1 TRP   161      12.177   1.965  -5.818  1.00  0.00      PROA H
ATOM   2052  NE1 TRP   161      10.989   0.258  -5.010  1.00  0.00      PROA N
ATOM   2053  HE1 TRP   161      10.702  -0.244  -5.838  1.00  0.00      PROA H
ATOM   2054  CE2 TRP   161      10.680  -0.100  -3.738  1.00  0.00      PROA C
ATOM   2055  CZ2 TRP   161       9.957  -1.177  -3.259  1.00  0.00      PROA C
ATOM   2056  HZ2 TRP   161       9.523  -1.894  -3.955  1.00  0.00      PROA H
ATOM   2057  CH2 TRP   161       9.820  -1.288  -1.878  1.00  0.00      PROA C
ATOM   2058  HH2 TRP   161       9.273  -2.128  -1.450  1.00  0.00      PROA H
ATOM   2059  CZ3 TRP   161      10.365  -0.351  -1.010  1.00  0.00      PROA C
ATOM   2060  HZ3 TRP   161      10.227  -0.460   0.066  1.00  0.00      PROA H
ATOM   2061  CE3 TRP   161      11.090   0.737  -1.492  1.00  0.00      PROA C
ATOM   2062  HE3 TRP   161      11.511   1.463  -0.796  1.00  0.00      PROA H
ATOM   2063  CD2 TRP   161      11.255   0.861  -2.871  1.00  0.00      PROA C
ATOM   2064  C   TRP   161      12.508   4.974  -1.745  1.00  0.00      PROA C
ATOM   2065  O   TRP   161      12.200   4.896  -0.553  1.00  0.00      PROA O
ATOM   2066  N   GLY   162      13.474   5.816  -2.182  1.00  0.00      PROA N
ATOM   2067  H   GLY   162      13.696   5.862  -3.167  1.00  0.00      PROA H
ATOM   2068  CA  GLY   162      14.231   6.683  -1.293  1.00  0.00      PROA C
ATOM   2069  HA2 GLY   162      14.802   6.075  -0.591  1.00  0.00      PROA H
ATOM   2070  HA3 GLY   162      14.914   7.299  -1.879  1.00  0.00      PROA H
ATOM   2071  C   GLY   162      13.322   7.554  -0.544  1.00  0.00      PROA C
ATOM   2072  O   GLY   162      13.365   7.685   0.669  1.00  0.00      PROA O
ATOM   2073  N   LEU   163      12.365   8.108  -1.259  1.00  0.00      PROA N
ATOM   2074  H   LEU   163      12.341   7.975  -2.260  1.00  0.00      PROA H
ATOM   2075  CA  LEU   163      11.375   8.882  -0.657  1.00  0.00      PROA C
ATOM   2076  HA  LEU   163      11.838   9.687  -0.086  1.00  0.00      PROA H
ATOM   2077  CB  LEU   163      10.546   9.412  -1.895  1.00  0.00      PROA C
ATOM   2078  HB2 LEU   163      11.212   9.550  -2.747  1.00  0.00      PROA H
ATOM   2079  HB3 LEU   163       9.773   8.687  -2.153  1.00  0.00      PROA H
ATOM   2080  CG  LEU   163       9.937  10.645  -1.581  1.00  0.00      PROA C
ATOM   2081  HG  LEU   163       9.253  10.510  -0.743  1.00  0.00      PROA H
ATOM   2082  CD1 LEU   163      11.594  11.013  -1.346  1.00  0.00      PROA C
ATOM   2083 HD11 LEU   163      12.136  10.860  -2.279  1.00  0.00      PROA H
ATOM   2084 HD12 LEU   163      11.695  12.052  -1.034  1.00  0.00      PROA H
ATOM   2085 HD13 LEU   163      12.006  10.361  -0.576  1.00  0.00      PROA H
ATOM   2086  CD2 LEU   163       8.669  11.150  -2.508  1.00  0.00      PROA C
ATOM   2087 HD21 LEU   163       7.863  10.418  -2.452  1.00  0.00      PROA H
ATOM   2088 HD22 LEU   163       8.311  12.112  -2.141  1.00  0.00      PROA H
ATOM   2089 HD23 LEU   163       8.994  11.255  -3.543  1.00  0.00      PROA H
ATOM   2090  C   LEU   163      10.440   8.383   0.326  1.00  0.00      PROA C
ATOM   2091  O   LEU   163      10.119   8.998   1.347  1.00  0.00      PROA O
ATOM   2092  N   ALA   164      10.015   7.190   0.015  1.00  0.00      PROA N
ATOM   2093  H   ALA   164      10.254   6.786  -0.879  1.00  0.00      PROA H
ATOM   2094  CA  ALA   164       9.219   6.424   0.894  1.00  0.00      PROA C
ATOM   2095  HA  ALA   164       8.317   6.980   1.146  1.00  0.00      PROA H
ATOM   2096  CB  ALA   164       8.851   5.123   0.192  1.00  0.00      PROA C
ATOM   2097  HB1 ALA   164       9.760   4.577  -0.062  1.00  0.00      PROA H
ATOM   2098  HB2 ALA   164       8.235   4.514   0.854  1.00  0.00      PROA H
ATOM   2099  HB3 ALA   164       8.295   5.345  -0.719  1.00  0.00      PROA H
ATOM   2100  C   ALA   164       9.935   6.123   2.187  1.00  0.00      PROA C
ATOM   2101  O   ALA   164       9.370   6.275   3.268  1.00  0.00      PROA O
ATOM   2102  N   LEU   165      11.224   5.740   2.104  1.00  0.00      PROA N
ATOM   2103  H   LEU   165      11.656   5.613   1.200  1.00  0.00      PROA H
ATOM   2104  CA  LEU   165      12.041   5.496   3.269  1.00  0.00      PROA C
ATOM   2105  HA  LEU   165      11.581   4.719   3.879  1.00  0.00      PROA H
ATOM   2106  CB  LEU   165      13.452   5.037   2.847  1.00  0.00      PROA C
ATOM   2107  HB2 LEU   165      13.378   4.106   2.285  1.00  0.00      PROA H
ATOM   2108  HB3 LEU   165      13.912   5.803   2.222  1.00  0.00      PROA H
ATOM   2109  CG  LEU   165      14.420   4.776   4.015  1.00  0.00      PROA C
ATOM   2110  HG  LEU   165      14.561   5.696   4.583  1.00  0.00      PROA H
ATOM   2111  CD1 LEU   165      13.867   3.700   4.952  1.00  0.00      PROA C
ATOM   2112 HD11 LEU   165      13.729   2.772   4.397  1.00  0.00      PROA H
ATOM   2113 HD12 LEU   165      14.569   3.533   5.769  1.00  0.00      PROA H
ATOM   2114 HD13 LEU   165      12.909   4.027   5.356  1.00  0.00      PROA H
ATOM   2115  CD2 LEU   165      15.791   4.359   3.483  1.00  0.00      PROA C
ATOM   2116 HD21 LEU   165      16.195   5.154   2.856  1.00  0.00      PROA H
ATOM   2117 HD22 LEU   165      16.467   4.178   4.319  1.00  0.00      PROA H
ATOM   2118 HD23 LEU   165      15.691   3.448   2.893  1.00  0.00      PROA H
ATOM   2119  C   LEU   165      12.169   6.710   4.135  1.00  0.00      PROA C
ATOM   2120  O   LEU   165      11.959   6.667   5.344  1.00  0.00      PROA O
ATOM   2121  N   LEU   166      12.436   7.850   3.508  1.00  0.00      PROA N
ATOM   2122  H   LEU   166      12.566   7.857   2.506  1.00  0.00      PROA H
ATOM   2123  CA  LEU   166      12.551   9.092   4.181  1.00  0.00      PROA C
ATOM   2124  HA  LEU   166      13.238   8.988   5.021  1.00  0.00      PROA H
ATOM   2125  CB  LEU   166      13.082  10.056   3.148  1.00  0.00      PROA C
ATOM   2126  HB2 LEU   166      12.439  10.037   2.268  1.00  0.00      PROA H
ATOM   2127  HB3 LEU   166      13.096  11.064   3.565  1.00  0.00      PROA H
ATOM   2128  CG  LEU   166      14.487   9.912   2.551  1.00  0.00      PROA C
ATOM   2129  HG  LEU   166      14.544   8.987   1.976  1.00  0.00      PROA H
ATOM   2130  CD1 LEU   166      14.915  11.051   1.597  1.00  0.00      PROA C
ATOM   2131 HD11 LEU   166      14.903  11.999   2.134  1.00  0.00      PROA H
ATOM   2132 HD12 LEU   166      15.922  10.856   1.228  1.00  0.00      PROA H
ATOM   2133 HD13 LEU   166      14.224  11.101   0.756  1.00  0.00      PROA H
ATOM   2134  CD2 LEU   166      15.477   9.798   3.686  1.00  0.00      PROA C
ATOM   2135 HD21 LEU   166      15.238   8.924   4.292  1.00  0.00      PROA H
ATOM   2136 HD22 LEU   166      16.484   9.693   3.282  1.00  0.00      PROA H
ATOM   2137 HD23 LEU   166      15.426  10.693   4.305  1.00  0.00      PROA H
ATOM   2138  C   LEU   166      11.257   9.590   4.819  1.00  0.00      PROA C
ATOM   2139  O   LEU   166      11.251  10.220   5.872  1.00  0.00      PROA O
ATOM   2140  N   LEU   167      10.108   9.253   4.221  1.00  0.00      PROA N
ATOM   2141  H   LEU   167      10.124   8.784   3.327  1.00  0.00      PROA H
ATOM   2142  CA  LEU   167       8.813   9.537   4.806  1.00  0.00      PROA C
ATOM   2143  HA  LEU   167       8.812  10.546   5.218  1.00  0.00      PROA H
ATOM   2144  CB  LEU   167       7.717   9.425   3.721  1.00  0.00      PROA C
ATOM   2145  HB2 LEU   167       7.876   8.520   3.134  1.00  0.00      PROA H
ATOM   2146  HB3 LEU   167       6.737   9.381   4.196  1.00  0.00      PROA H
ATOM   2147  CG  LEU   167       7.661  10.591   2.715  1.00  0.00      PROA C
ATOM   2148  HG  LEU   167       8.654  10.757   2.295  1.00  0.00      PROA H
ATOM   2149  CD1 LEU   167       6.681  10.255   1.583  1.00  0.00      PROA C
ATOM   2150 HD11 LEU   167       5.687  10.090   1.999  1.00  0.00      PROA H
ATOM   2151 HD12 LEU   167       6.646  11.082   0.875  1.00  0.00      PROA H
ATOM   2152 HD13 LEU   167       7.014   9.352   1.070  1.00  0.00      PROA H
ATOM   2153  CD2 LEU   167       7.252  11.896   3.406  1.00  0.00      PROA C
ATOM   2154 HD21 LEU   167       7.978  12.139   4.183  1.00  0.00      PROA H
ATOM   2155 HD22 LEU   167       7.222  12.702   2.673  1.00  0.00      PROA H
ATOM   2156 HD23 LEU   167       6.267  11.776   3.856  1.00  0.00      PROA H
ATOM   2157  C   LEU   167       8.473   8.594   5.955  1.00  0.00      PROA C
ATOM   2158  O   LEU   167       7.652   8.889   6.824  1.00  0.00      PROA O
ATOM   2159  N   THR   168       9.141   7.430   6.002  1.00  0.00      PROA N
ATOM   2160  H   THR   168       9.876   7.242   5.336  1.00  0.00      PROA H
ATOM   2161  CA  THR   168       8.842   6.408   6.991  1.00  0.00      PROA C
ATOM   2162  HA  THR   168       7.812   6.517   7.329  1.00  0.00      PROA H
ATOM   2163  CB  THR   168       9.015   5.014   6.413  1.00  0.00      PROA C
ATOM   2164  HB  THR   168      10.059   4.861   6.137  1.00  0.00      PROA H
ATOM   2165  CG2 THR   168       8.615   3.940   7.436  1.00  0.00      PROA C
ATOM   2166 HG21 THR   168       7.570   4.075   7.715  1.00  0.00      PROA H
ATOM   2167 HG22 THR   168       8.749   2.952   6.997  1.00  0.00      PROA H
ATOM   2168 HG23 THR   168       9.242   4.031   8.323  1.00  0.00      PROA H
ATOM   2169  OG1 THR   168       8.167   4.872   5.287  1.00  0.00      PROA O
ATOM   2170  HG1 THR   168       8.271   3.993   4.916  1.00  0.00      PROA H
ATOM   2171  C   THR   168       9.698   6.522   8.229  1.00  0.00      PROA C
ATOM   2172  O   THR   168       9.230   6.262   9.341  1.00  0.00      PROA O
ATOM   2173  N   ILE   169      10.960   6.984   8.107  1.00  0.00      PROA N
ATOM   2174  H   ILE   169      11.306   7.273   7.204  1.00  0.00      PROA H
ATOM   2175  CA  ILE   169      11.891   7.100   9.220  1.00  0.00      PROA C
ATOM   2176  HA  ILE   169      12.004   6.129   9.703  1.00  0.00      PROA H
ATOM   2177  CB  ILE   169      13.302   7.567   8.843  1.00  0.00      PROA C
ATOM   2178  HB  ILE   169      13.770   8.042   9.705  1.00  0.00      PROA H
ATOM   2179  CG2 ILE   169      14.151   6.365   8.404  1.00  0.00      PROA C
ATOM   2180 HG21 ILE   169      13.688   5.888   7.540  1.00  0.00      PROA H
ATOM   2181 HG22 ILE   169      15.152   6.704   8.138  1.00  0.00      PROA H
ATOM   2182 HG23 ILE   169      14.217   5.648   9.223  1.00  0.00      PROA H
ATOM   2183  CG1 ILE   169      13.291   8.603   7.718  1.00  0.00      PROA C
ATOM   2184 HG12 ILE   169      12.978   8.128   6.788  1.00  0.00      PROA H
ATOM   2185 HG13 ILE   169      12.596   9.404   7.968  1.00  0.00      PROA H
ATOM   2186  CD1 ILE   169      14.624   9.266   7.432  1.00  0.00      PROA C
ATOM   2187 HD11 ILE   169      15.354   8.508   7.146  1.00  0.00      PROA H
ATOM   2188 HD12 ILE   169      14.507   9.982   6.619  1.00  0.00      PROA H
ATOM   2189 HD13 ILE   169      14.971   9.785   8.326  1.00  0.00      PROA H
ATOM   2190  C   ILE   169      11.413   7.930  10.405  1.00  0.00      PROA C
ATOM   2191  O   ILE   169      11.731   7.533  11.527  1.00  0.00      PROA O
ATOM   2192  N   PRO   170      10.660   9.036  10.322  1.00  0.00      PROA N
ATOM   2193  CD  PRO   170      10.239   9.763   9.110  1.00  0.00      PROA C
ATOM   2194  HD2 PRO   170       9.288   9.365   8.758  1.00  0.00      PROA H
ATOM   2195  HD3 PRO   170      10.993   9.640   8.332  1.00  0.00      PROA H
ATOM   2196  CG  PRO   170      10.119  11.206   9.548  1.00  0.00      PROA C
ATOM   2197  HG2 PRO   170       9.409  11.724   8.902  1.00  0.00      PROA H
ATOM   2198  HG3 PRO   170      11.093  11.690   9.478  1.00  0.00      PROA H
ATOM   2199  CB  PRO   170       9.633  11.053  10.981  1.00  0.00      PROA C
ATOM   2200  HB2 PRO   170       8.553  10.907  10.986  1.00  0.00      PROA H
ATOM   2201  HB3 PRO   170       9.880  11.951  11.547  1.00  0.00      PROA H
ATOM   2202  CA  PRO   170      10.378   9.817  11.516  1.00  0.00      PROA C
ATOM   2203  HA  PRO   170      11.306  10.233  11.906  1.00  0.00      PROA H
ATOM   2204  C   PRO   170       9.493   9.068  12.478  1.00  0.00      PROA C
ATOM   2205  O   PRO   170       9.742   9.102  13.676  1.00  0.00      PROA O
ATOM   2206  N   SER   171       8.462   8.366  11.981  1.00  0.00      PROA N
ATOM   2207  H   SER   171       8.252   8.407  10.994  1.00  0.00      PROA H
ATOM   2208  CA  SER   171       7.627   7.536  12.832  1.00  0.00      PROA C
ATOM   2209  HA  SER   171       7.287   8.119  13.687  1.00  0.00      PROA H
ATOM   2210  CB  SER   171       6.397   7.022  12.065  1.00  0.00      PROA C
ATOM   2211  HB2 SER   171       5.720   6.521  12.758  1.00  0.00      PROA H
ATOM   2212  HB3 SER   171       5.882   7.862  11.599  1.00  0.00      PROA H
ATOM   2213  OG  SER   171       6.735   6.093  11.037  1.00  0.00      PROA O
ATOM   2214  HG  SER   171       5.936   5.804  10.591  1.00  0.00      PROA H
ATOM   2215  C   SER   171       8.379   6.359  13.398  1.00  0.00      PROA C
ATOM   2216  O   SER   171       8.180   5.962  14.542  1.00  0.00      PROA O
ATOM   2217  N   PHE   172       9.304   5.808  12.588  1.00  0.00      PROA N
ATOM   2218  H   PHE   172       9.431   6.163  11.651  1.00  0.00      PROA H
ATOM   2219  CA  PHE   172      10.168   4.706  12.958  1.00  0.00      PROA C
ATOM   2220  HA  PHE   172       9.561   3.851  13.253  1.00  0.00      PROA H
ATOM   2221  CB  PHE   172      11.061   4.311  11.747  1.00  0.00      PROA C
ATOM   2222  HB2 PHE   172      10.495   3.667  11.073  1.00  0.00      PROA H
ATOM   2223  HB3 PHE   172      11.371   5.210  11.214  1.00  0.00      PROA H
ATOM   2224  CG  PHE   172      12.315   3.566  12.097  1.00  0.00      PROA C
ATOM   2225  CD1 PHE   172      12.280   2.178  12.204  1.00  0.00      PROA C
ATOM   2226  HD1 PHE   172      11.351   1.641  12.014  1.00  0.00      PROA H
ATOM   2227  CE1 PHE   172      13.427   1.461  12.554  1.00  0.00      PROA C
ATOM   2228  HE1 PHE   172      13.388   0.375  12.630  1.00  0.00      PROA H
ATOM   2229  CZ  PHE   172      14.623   2.140  12.805  1.00  0.00      PROA C
ATOM   2230  HZ  PHE   172      15.517   1.583  13.089  1.00  0.00      PROA H
ATOM   2231  CE2 PHE   172      14.674   3.535  12.693  1.00  0.00      PROA C
ATOM   2232  HE2 PHE   172      15.608   4.064  12.881  1.00  0.00      PROA H
ATOM   2233  CD2 PHE   172      13.521   4.244  12.338  1.00  0.00      PROA C
ATOM   2234  HD2 PHE   172      13.563   5.330  12.249  1.00  0.00      PROA H
ATOM   2235  C   PHE   172      10.992   5.010  14.194  1.00  0.00      PROA C
ATOM   2236  O   PHE   172      11.168   4.175  15.078  1.00  0.00      PROA O
ATOM   2237  N   LEU   173      11.497   6.246  14.284  1.00  0.00      PROA N
ATOM   2238  H   LEU   173      11.305   6.924  13.560  1.00  0.00      PROA H
ATOM   2239  CA  LEU   173      12.320   6.657  15.392  1.00  0.00      PROA C
ATOM   2240  HA  LEU   173      13.054   5.881  15.608  1.00  0.00      PROA H
ATOM   2241  CB  LEU   173      13.057   7.968  15.046  1.00  0.00      PROA C
ATOM   2242  HB2 LEU   173      12.346   8.691  14.647  1.00  0.00      PROA H
ATOM   2243  HB3 LEU   173      13.521   8.374  15.945  1.00  0.00      PROA H
ATOM   2244  CG  LEU   173      14.172   7.812  13.998  1.00  0.00      PROA C
ATOM   2245  HG  LEU   173      13.759   7.371  13.090  1.00  0.00      PROA H
ATOM   2246  CD1 LEU   173      14.774   9.182  13.665  1.00  0.00      PROA C
ATOM   2247 HD11 LEU   173      15.191   9.625  14.569  1.00  0.00      PROA H
ATOM   2248 HD12 LEU   173      15.562   9.062  12.922  1.00  0.00      PROA H
ATOM   2249 HD13 LEU   173      13.996   9.833  13.267  1.00  0.00      PROA H
ATOM   2250  CD2 LEU   173      15.261   6.855  14.498  1.00  0.00      PROA C
ATOM   2251 HD21 LEU   173      14.824   5.876  14.694  1.00  0.00      PROA H
ATOM   2252 HD22 LEU   173      16.038   6.760  13.740  1.00  0.00      PROA H
ATOM   2253 HD23 LEU   173      15.696   7.248  15.417  1.00  0.00      PROA H
ATOM   2254  C   LEU   173      11.542   6.869  16.666  1.00  0.00      PROA C
ATOM   2255  O   LEU   173      12.115   6.873  17.751  1.00  0.00      PROA O
ATOM   2256  N   TYR   174      10.215   7.029  16.582  1.00  0.00      PROA N
ATOM   2257  H   TYR   174       9.759   6.997  15.681  1.00  0.00      PROA H
ATOM   2258  CA  TYR   174       9.376   7.250  17.740  1.00  0.00      PROA C
ATOM   2259  HA  TYR   174       9.985   7.620  18.565  1.00  0.00      PROA H
ATOM   2260  CB  TYR   174       8.274   8.293  17.420  1.00  0.00      PROA C
ATOM   2261  HB2 TYR   174       8.008   8.230  16.365  1.00  0.00      PROA H
ATOM   2262  HB3 TYR   174       7.393   8.089  18.029  1.00  0.00      PROA H
ATOM   2263  CG  TYR   174       8.755   9.689  17.717  1.00  0.00      PROA C
ATOM   2264  CD1 TYR   174       8.393  10.314  18.921  1.00  0.00      PROA C
ATOM   2265  HD1 TYR   174       7.786   9.780  19.652  1.00  0.00      PROA H
ATOM   2266  CE1 TYR   174       8.802  11.623  19.206  1.00  0.00      PROA C
ATOM   2267  HE1 TYR   174       8.509  12.093  20.145  1.00  0.00      PROA H
ATOM   2268  CZ  TYR   174       9.585  12.317  18.278  1.00  0.00      PROA C
ATOM   2269  OH  TYR   174      10.019  13.618  18.584  1.00  0.00      PROA O
ATOM   2270  HH  TYR   174       9.721  13.921  19.445  1.00  0.00      PROA H
ATOM   2271  CE2 TYR   174       9.936  11.720  17.066  1.00  0.00      PROA C
ATOM   2272  HE2 TYR   174      10.530  12.274  16.338  1.00  0.00      PROA H
ATOM   2273  CD2 TYR   174       9.523  10.411  16.791  1.00  0.00      PROA C
ATOM   2274  HD2 TYR   174       9.806   9.953  15.843  1.00  0.00      PROA H
ATOM   2275  C   TYR   174       8.741   5.971  18.244  1.00  0.00      PROA C
ATOM   2276  O   TYR   174       7.855   5.981  19.101  1.00  0.00      PROA O
ATOM   2277  N   ARG   175       9.186   4.811  17.729  1.00  0.00      PROA N
ATOM   2278  H   ARG   175       9.848   4.818  16.966  1.00  0.00      PROA H
ATOM   2279  CA  ARG   175       8.756   3.529  18.222  1.00  0.00      PROA C
ATOM   2280  HA  ARG   175       7.731   3.603  18.584  1.00  0.00      PROA H
ATOM   2281  CB  ARG   175       8.809   2.462  17.119  1.00  0.00      PROA C
ATOM   2282  HB2 ARG   175       9.830   2.375  16.745  1.00  0.00      PROA H
ATOM   2283  HB3 ARG   175       8.489   1.502  17.525  1.00  0.00      PROA H
ATOM   2284  CG  ARG   175       7.903   2.782  15.919  1.00  0.00      PROA C
ATOM   2285  HG2 ARG   175       6.983   3.249  16.271  1.00  0.00      PROA H
ATOM   2286  HG3 ARG   175       8.420   3.465  15.244  1.00  0.00      PROA H
ATOM   2287  CD  ARG   175       7.518   1.538  15.118  1.00  0.00      PROA C
ATOM   2288  HD2 ARG   175       6.889   1.827  14.276  1.00  0.00      PROA H
ATOM   2289  HD3 ARG   175       8.420   1.051  14.746  1.00  0.00      PROA H
ATOM   2290  NE  ARG   175       6.767   0.595  16.005  1.00  0.00      PROA N
ATOM   2291  HE  ARG   175       7.280  -0.141  16.469  1.00  0.00      PROA H
ATOM   2292  CZ  ARG   175       5.467   0.669  16.217  1.00  0.00      PROA C
ATOM   2293  NH1 ARG   175       4.735   1.613  15.664  1.00  0.00      PROA N
ATOM   2294 HH11 ARG   175       5.169   2.299  15.064  1.00  0.00      PROA H
ATOM   2295 HH12 ARG   175       3.741   1.647  15.843  1.00  0.00      PROA H
ATOM   2296  NH2 ARG   175       4.896  -0.221  16.995  1.00  0.00      PROA N
ATOM   2297 HH21 ARG   175       5.454  -0.948  17.420  1.00  0.00      PROA H
ATOM   2298 HH22 ARG   175       3.902  -0.175  17.165  1.00  0.00      PROA H
ATOM   2299  C   ARG   175       9.612   3.075  19.381  1.00  0.00      PROA C
ATOM   2300  O   ARG   175      10.836   3.095  19.311  1.00  0.00      PROA O
ATOM   2301  N   VAL   176       8.973   2.669  20.489  1.00  0.00      PROA N
ATOM   2302  H   VAL   176       7.964   2.616  20.500  1.00  0.00      PROA H
ATOM   2303  CA  VAL   176       9.662   2.292  21.705  1.00  0.00      PROA C
ATOM   2304  HA  VAL   176      10.685   2.003  21.468  1.00  0.00      PROA H
ATOM   2305  CB  VAL   176       9.721   3.438  22.734  1.00  0.00      PROA C
ATOM   2306  HB  VAL   176       8.711   3.688  23.058  1.00  0.00      PROA H
ATOM   2307  CG1 VAL   176      10.546   3.044  23.973  1.00  0.00      PROA C
ATOM   2308 HG11 VAL   176      11.565   2.800  23.670  1.00  0.00      PROA H
ATOM   2309 HG12 VAL   176      10.566   3.876  24.677  1.00  0.00      PROA H
ATOM   2310 HG13 VAL   176      10.092   2.175  24.451  1.00  0.00      PROA H
ATOM   2311  CG2 VAL   176      10.315   4.720  22.118  1.00  0.00      PROA C
ATOM   2312 HG21 VAL   176       9.696   5.042  21.281  1.00  0.00      PROA H
ATOM   2313 HG22 VAL   176      10.342   5.507  22.872  1.00  0.00      PROA H
ATOM   2314 HG23 VAL   176      11.327   4.520  21.766  1.00  0.00      PROA H
ATOM   2315  C   VAL   176       8.955   1.071  22.282  1.00  0.00      PROA C
ATOM   2316  O   VAL   176       7.776   0.812  22.045  1.00  0.00      PROA O
ATOM   2317  N   VAL   177       9.694   0.230  23.027  1.00  0.00      PROA N
ATOM   2318  H   VAL   177      10.699   0.329  23.054  1.00  0.00      PROA H
ATOM   2319  CA  VAL   177       9.134  -0.845  23.822  1.00  0.00      PROA C
ATOM   2320  HA  VAL   177       8.166  -1.133  23.414  1.00  0.00      PROA H
ATOM   2321  CB  VAL   177      10.024  -2.092  23.842  1.00  0.00      PROA C
ATOM   2322  HB  VAL   177       9.547  -2.869  24.439  1.00  0.00      PROA H
ATOM   2323  CG1 VAL   177      10.221  -2.593  22.407  1.00  0.00      PROA C
ATOM   2324 HG11 VAL   177      10.697  -1.814  21.811  1.00  0.00      PROA H
ATOM   2325 HG12 VAL   177      10.854  -3.481  22.415  1.00  0.00      PROA H
ATOM   2326 HG13 VAL   177       9.253  -2.842  21.972  1.00  0.00      PROA H
ATOM   2327  CG2 VAL   177      11.390  -1.793  24.487  1.00  0.00      PROA C
ATOM   2328 HG21 VAL   177      11.242  -1.456  25.513  1.00  0.00      PROA H
ATOM   2329 HG22 VAL   177      11.998  -2.697  24.486  1.00  0.00      PROA H
ATOM   2330 HG23 VAL   177      11.898  -1.013  23.919  1.00  0.00      PROA H
ATOM   2331  C   VAL   177       8.894  -0.395  25.250  1.00  0.00      PROA C
ATOM   2332  O   VAL   177       9.597   0.446  25.802  1.00  0.00      PROA O
ATOM   2333  N   ARG   178       7.895  -0.972  25.918  1.00  0.00      PROA N
ATOM   2334  H   ARG   178       7.279  -1.620  25.447  1.00  0.00      PROA H
ATOM   2335  CA  ARG   178       7.661  -0.697  27.308  1.00  0.00      PROA C
ATOM   2336  HA  ARG   178       8.574  -0.309  27.760  1.00  0.00      PROA H
ATOM   2337  CB  ARG   178       6.541   0.344  27.469  1.00  0.00      PROA C
ATOM   2338  HB2 ARG   178       5.738   0.127  26.765  1.00  0.00      PROA H
ATOM   2339  HB3 ARG   178       6.151   0.305  28.487  1.00  0.00      PROA H
ATOM   2340  CG  ARG   178       6.965   1.799  27.217  1.00  0.00      PROA C
ATOM   2341  HG2 ARG   178       7.999   1.937  27.533  1.00  0.00      PROA H
ATOM   2342  HG3 ARG   178       6.877   2.025  26.154  1.00  0.00      PROA H
ATOM   2343  CD  ARG   178       6.088   2.774  27.993  1.00  0.00      PROA C
ATOM   2344  HD2 ARG   178       5.055   2.677  27.662  1.00  0.00      PROA H
ATOM   2345  HD3 ARG   178       6.151   2.551  29.058  1.00  0.00      PROA H
ATOM   2346  NE  ARG   178       6.560   4.169  27.749  1.00  0.00      PROA N
ATOM   2347  HE  ARG   178       7.289   4.319  27.067  1.00  0.00      PROA H
ATOM   2348  CZ  ARG   178       6.024   5.177  28.421  1.00  0.00      PROA C
ATOM   2349  NH1 ARG   178       5.044   5.010  29.294  1.00  0.00      PROA N
ATOM   2350 HH11 ARG   178       4.679   4.085  29.467  1.00  0.00      PROA H
ATOM   2351 HH12 ARG   178       4.666   5.809  29.783  1.00  0.00      PROA H
ATOM   2352  NH2 ARG   178       6.483   6.398  28.228  1.00  0.00      PROA N
ATOM   2353 HH21 ARG   178       7.235   6.554  27.573  1.00  0.00      PROA H
ATOM   2354 HH22 ARG   178       6.079   7.172  28.736  1.00  0.00      PROA H
ATOM   2355  C   ARG   178       7.290  -1.959  28.052  1.00  0.00      PROA C
ATOM   2356  O   ARG   178       6.414  -2.706  27.625  1.00  0.00      PROA O
ATOM   2357  N   GLU   179       7.939  -2.227  29.197  1.00  0.00      PROA N
ATOM   2358  H   GLU   179       8.634  -1.583  29.547  1.00  0.00      PROA H
ATOM   2359  CA  GLU   179       7.680  -3.422  29.966  1.00  0.00      PROA C
ATOM   2360  HA  GLU   179       7.366  -4.223  29.297  1.00  0.00      PROA H
ATOM   2361  CB  GLU   179       8.949  -3.867  30.717  1.00  0.00      PROA C
ATOM   2362  HB2 GLU   179       9.784  -3.922  30.020  1.00  0.00      PROA H
ATOM   2363  HB3 GLU   179       9.178  -3.147  31.503  1.00  0.00      PROA H
ATOM   2364  CG  GLU   179       8.804  -5.254  31.382  1.00  0.00      PROA C
ATOM   2365  HG2 GLU   179       8.167  -5.170  32.263  1.00  0.00      PROA H
ATOM   2366  HG3 GLU   179       8.355  -5.952  30.675  1.00  0.00      PROA H
ATOM   2367  CD  GLU   179      10.138  -5.842  31.831  1.00  0.00      PROA C
ATOM   2368  OE1 GLU   179      11.161  -5.117  31.922  1.00  0.00      PROA O
ATOM   2369  OE2 GLU   179      10.156  -7.074  32.100  1.00  0.00      PROA O
ATOM   2370  C   GLU   179       6.557  -3.199  30.953  1.00  0.00      PROA C
ATOM   2371  O   GLU   179       6.562  -2.238  31.719  1.00  0.00      PROA O
ATOM   2372  N   GLU   180       5.542  -4.071  30.911  1.00  0.00      PROA N
ATOM   2373  H   GLU   180       5.532  -4.802  30.213  1.00  0.00      PROA H
ATOM   2374  CA  GLU   180       4.420  -4.047  31.819  1.00  0.00      PROA C
ATOM   2375  HA  GLU   180       4.343  -3.060  32.276  1.00  0.00      PROA H
ATOM   2376  CB  GLU   180       3.106  -4.353  31.071  1.00  0.00      PROA C
ATOM   2377  HB2 GLU   180       2.894  -3.550  30.366  1.00  0.00      PROA H
ATOM   2378  HB3 GLU   180       3.206  -5.294  30.530  1.00  0.00      PROA H
ATOM   2379  CG  GLU   180       1.863  -4.491  31.974  1.00  0.00      PROA C
ATOM   2380  HG2 GLU   180       2.009  -5.316  32.671  1.00  0.00      PROA H
ATOM   2381  HG3 GLU   180       1.714  -3.566  32.532  1.00  0.00      PROA H
ATOM   2382  CD  GLU   180       0.598  -4.769  31.167  1.00  0.00      PROA C
ATOM   2383  OE1 GLU   180       0.223  -5.954  31.020  1.00  0.00      PROA O
ATOM   2384  OE2 GLU   180      -0.055  -3.765  30.766  1.00  0.00      PROA O
ATOM   2385  C   GLU   180       4.647  -5.049  32.925  1.00  0.00      PROA C
ATOM   2386  O   GLU   180       5.101  -6.160  32.681  1.00  0.00      PROA O
ATOM   2387  N   TYR   181       4.395  -4.652  34.191  1.00  0.00      PROA N
ATOM   2388  H   TYR   181       3.934  -3.770  34.361  1.00  0.00      PROA H
ATOM   2389  CA  TYR   181       4.768  -5.461  35.334  1.00  0.00      PROA C
ATOM   2390  HA  TYR   181       5.531  -6.180  35.038  1.00  0.00      PROA H
ATOM   2391  CB  TYR   181       5.329  -4.552  36.461  1.00  0.00      PROA C
ATOM   2392  HB2 TYR   181       4.620  -3.751  36.669  1.00  0.00      PROA H
ATOM   2393  HB3 TYR   181       5.484  -5.145  37.363  1.00  0.00      PROA H
ATOM   2394  CG  TYR   181       6.650  -3.916  36.096  1.00  0.00      PROA C
ATOM   2395  CD1 TYR   181       6.711  -2.573  35.672  1.00  0.00      PROA C
ATOM   2396  HD1 TYR   181       5.793  -1.996  35.554  1.00  0.00      PROA H
ATOM   2397  CE1 TYR   181       7.943  -1.961  35.399  1.00  0.00      PROA C
ATOM   2398  HE1 TYR   181       7.973  -0.931  35.043  1.00  0.00      PROA H
ATOM   2399  CZ  TYR   181       9.128  -2.672  35.584  1.00  0.00      PROA C
ATOM   2400  OH  TYR   181      10.379  -2.082  35.318  1.00  0.00      PROA O
ATOM   2401  HH  TYR   181      10.308  -1.176  35.010  1.00  0.00      PROA H
ATOM   2402  CE2 TYR   181       9.082  -3.992  36.035  1.00  0.00      PROA C
ATOM   2403  HE2 TYR   181      10.008  -4.545  36.197  1.00  0.00      PROA H
ATOM   2404  CD2 TYR   181       7.854  -4.617  36.282  1.00  0.00      PROA C
ATOM   2405  HD2 TYR   181       7.835  -5.653  36.621  1.00  0.00      PROA H
ATOM   2406  C   TYR   181       3.602  -6.224  35.924  1.00  0.00      PROA C
ATOM   2407  O   TYR   181       3.795  -7.122  36.738  1.00  0.00      PROA O
ATOM   2408  N   PHE   182       2.357  -5.907  35.529  1.00  0.00      PROA N
ATOM   2409  H   PHE   182       2.215  -5.182  34.840  1.00  0.00      PROA H
ATOM   2410  CA  PHE   182       1.185  -6.576  36.064  1.00  0.00      PROA C
ATOM   2411  HA  PHE   182       1.443  -7.600  36.336  1.00  0.00      PROA H
ATOM   2412  CB  PHE   182       0.691  -5.817  37.316  1.00  0.00      PROA C
ATOM   2413  HB2 PHE   182       1.484  -5.793  38.063  1.00  0.00      PROA H
ATOM   2414  HB3 PHE   182       0.421  -4.798  37.040  1.00  0.00      PROA H
ATOM   2415  CG  PHE   182      -0.514  -6.427  37.974  1.00  0.00      PROA C
ATOM   2416  CD1 PHE   182      -0.380  -7.542  38.811  1.00  0.00      PROA C
ATOM   2417  HD1 PHE   182       0.597  -8.005  38.950  1.00  0.00      PROA H
ATOM   2418  CE1 PHE   182      -1.488  -8.075  39.477  1.00  0.00      PROA C
ATOM   2419  HE1 PHE   182      -1.370  -8.945  40.123  1.00  0.00      PROA H
ATOM   2420  CZ  PHE   182      -2.738  -7.476  39.300  1.00  0.00      PROA C
ATOM   2421  HZ  PHE   182      -3.609  -7.868  39.825  1.00  0.00      PROA H
ATOM   2422  CE2 PHE   182      -2.886  -6.382  38.459  1.00  0.00      PROA C
ATOM   2423  HE2 PHE   182      -3.871  -5.942  38.305  1.00  0.00      PROA H
ATOM   2424  CD2 PHE   182      -1.779  -5.844  37.812  1.00  0.00      PROA C
ATOM   2425  HD2 PHE   182      -1.897  -4.966  37.177  1.00  0.00      PROA H
ATOM   2426  C   PHE   182       0.075  -6.710  35.030  1.00  0.00      PROA C
ATOM   2427  O   PHE   182      -0.728  -5.785  34.895  1.00  0.00      PROA O
ATOM   2428  N   PRO   183      -0.021  -7.826  34.315  1.00  0.00      PROA N
ATOM   2429  CD  PRO   183      -1.071  -8.012  33.323  1.00  0.00      PROA C
ATOM   2430  HD2 PRO   183      -1.032  -7.201  32.596  1.00  0.00      PROA H
ATOM   2431  HD3 PRO   183      -2.042  -8.011  33.816  1.00  0.00      PROA H
ATOM   2432  CG  PRO   183      -0.783  -9.361  32.669  1.00  0.00      PROA C
ATOM   2433  HG2 PRO   183      -0.253  -9.205  31.730  1.00  0.00      PROA H
ATOM   2434  HG3 PRO   183      -1.723  -9.878  32.473  1.00  0.00      PROA H
ATOM   2435  CB  PRO   183       0.065 -10.088  33.708  1.00  0.00      PROA C
ATOM   2436  HB2 PRO   183       0.714 -10.808  33.210  1.00  0.00      PROA H
ATOM   2437  HB3 PRO   183      -0.586 -10.610  34.409  1.00  0.00      PROA H
ATOM   2438  CA  PRO   183       0.866  -8.977  34.391  1.00  0.00      PROA C
ATOM   2439  HA  PRO   183       0.936  -9.315  35.425  1.00  0.00      PROA H
ATOM   2440  C   PRO   183       2.173  -8.735  33.667  1.00  0.00      PROA C
ATOM   2441  O   PRO   183       2.220  -7.865  32.804  1.00  0.00      PROA O
ATOM   2442  N   PRO   184       3.264  -9.412  33.998  1.00  0.00      PROA N
ATOM   2443  CD  PRO   184       3.349 -10.473  35.003  1.00  0.00      PROA C
ATOM   2444  HD2 PRO   184       2.492 -11.139  34.903  1.00  0.00      PROA H
ATOM   2445  HD3 PRO   184       3.351 -10.030  36.000  1.00  0.00      PROA H
ATOM   2446  CG  PRO   184       4.668 -11.186  34.696  1.00  0.00      PROA C
ATOM   2447  HG2 PRO   184       4.480 -12.027  34.029  1.00  0.00      PROA H
ATOM   2448  HG3 PRO   184       5.110 -11.550  35.624  1.00  0.00      PROA H
ATOM   2449  CB  PRO   184       5.534 -10.104  34.040  1.00  0.00      PROA C
ATOM   2450  HB2 PRO   184       6.241 -10.570  33.353  1.00  0.00      PROA H
ATOM   2451  HB3 PRO   184       6.082  -9.560  34.809  1.00  0.00      PROA H
ATOM   2452  CA  PRO   184       4.526  -9.214  33.310  1.00  0.00      PROA C
ATOM   2453  HA  PRO   184       4.900  -8.211  33.518  1.00  0.00      PROA H
ATOM   2454  C   PRO   184       4.485  -9.548  31.847  1.00  0.00      PROA C
ATOM   2455  O   PRO   184       4.259 -10.712  31.535  1.00  0.00      PROA O
ATOM   2456  N   LYS   185       4.791  -8.589  30.966  1.00  0.00      PROA N
ATOM   2457  H   LYS   185       4.994  -7.653  31.288  1.00  0.00      PROA H
ATOM   2458  CA  LYS   185       4.862  -8.773  29.537  1.00  0.00      PROA C
ATOM   2459  HA  LYS   185       5.459  -9.657  29.313  1.00  0.00      PROA H
ATOM   2460  CB  LYS   185       3.462  -8.968  28.890  1.00  0.00      PROA C
ATOM   2461  HB2 LYS   185       2.715  -8.426  29.469  1.00  0.00      PROA H
ATOM   2462  HB3 LYS   185       3.477  -8.586  27.869  1.00  0.00      PROA H
ATOM   2463  CG  LYS   185       3.007 -10.436  28.820  1.00  0.00      PROA C
ATOM   2464  HG2 LYS   185       3.695 -11.000  28.190  1.00  0.00      PROA H
ATOM   2465  HG3 LYS   185       3.002 -10.863  29.823  1.00  0.00      PROA H
ATOM   2466  CD  LYS   185       1.600 -10.614  28.238  1.00  0.00      PROA C
ATOM   2467  HD2 LYS   185       0.885 -10.048  28.835  1.00  0.00      PROA H
ATOM   2468  HD3 LYS   185       1.583 -10.250  27.210  1.00  0.00      PROA H
ATOM   2469  CE  LYS   185       1.163 -12.080  28.232  1.00  0.00      PROA C
ATOM   2470  HE2 LYS   185       1.871 -12.669  27.650  1.00  0.00      PROA H
ATOM   2471  HE3 LYS   185       1.134 -12.455  29.255  1.00  0.00      PROA H
ATOM   2472  NZ  LYS   185      -0.179 -12.248  27.639  1.00  0.00      PROA N
ATOM   2473  HZ1 LYS   185      -0.169 -11.916  26.685  1.00  0.00      PROA H
ATOM   2474  HZ2 LYS   185      -0.433 -13.225  27.652  1.00  0.00      PROA H
ATOM   2475  HZ3 LYS   185      -0.852 -11.718  28.173  1.00  0.00      PROA H
ATOM   2476  C   LYS   185       5.578  -7.591  28.912  1.00  0.00      PROA C
ATOM   2477  O   LYS   185       5.893  -6.606  29.567  1.00  0.00      PROA O
ATOM   2478  N   VAL   186       5.858  -7.623  27.605  1.00  0.00      PROA N
ATOM   2479  H   VAL   186       5.601  -8.429  27.053  1.00  0.00      PROA H
ATOM   2480  CA  VAL   186       6.524  -6.554  26.900  1.00  0.00      PROA C
ATOM   2481  HA  VAL   186       6.761  -5.750  27.597  1.00  0.00      PROA H
ATOM   2482  CB  VAL   186       7.819  -7.028  26.257  1.00  0.00      PROA C
ATOM   2483  HB  VAL   186       7.595  -7.777  25.498  1.00  0.00      PROA H
ATOM   2484  CG1 VAL   186       8.537  -5.835  25.603  1.00  0.00      PROA C
ATOM   2485 HG11 VAL   186       8.762  -5.086  26.362  1.00  0.00      PROA H
ATOM   2486 HG12 VAL   186       9.464  -6.176  25.143  1.00  0.00      PROA H
ATOM   2487 HG13 VAL   186       7.893  -5.397  24.840  1.00  0.00      PROA H
ATOM   2488  CG2 VAL   186       8.721  -7.662  27.329  1.00  0.00      PROA C
ATOM   2489 HG21 VAL   186       8.207  -8.510  27.781  1.00  0.00      PROA H
ATOM   2490 HG22 VAL   186       9.649  -8.002  26.869  1.00  0.00      PROA H
ATOM   2491 HG23 VAL   186       8.946  -6.923  28.098  1.00  0.00      PROA H
ATOM   2492  C   VAL   186       5.623  -5.995  25.832  1.00  0.00      PROA C
ATOM   2493  O   VAL   186       5.074  -6.729  25.024  1.00  0.00      PROA O
ATOM   2494  N   LEU   187       5.435  -4.677  25.800  1.00  0.00      PROA N
ATOM   2495  H   LEU   187       5.860  -4.089  26.503  1.00  0.00      PROA H
ATOM   2496  CA  LEU   187       4.638  -4.035  24.788  1.00  0.00      PROA C
ATOM   2497  HA  LEU   187       4.040  -4.783  24.267  1.00  0.00      PROA H
ATOM   2498  CB  LEU   187       3.694  -2.993  25.424  1.00  0.00      PROA C
ATOM   2499  HB2 LEU   187       4.268  -2.328  26.068  1.00  0.00      PROA H
ATOM   2500  HB3 LEU   187       3.212  -2.411  24.638  1.00  0.00      PROA H
ATOM   2501  CG  LEU   187       2.568  -3.593  26.291  1.00  0.00      PROA C
ATOM   2502  HG  LEU   187       3.002  -4.231  27.060  1.00  0.00      PROA H
ATOM   2503  CD1 LEU   187       1.768  -2.475  26.959  1.00  0.00      PROA C
ATOM   2504 HD11 LEU   187       1.329  -1.835  26.194  1.00  0.00      PROA H
ATOM   2505 HD12 LEU   187       0.976  -2.909  27.569  1.00  0.00      PROA H
ATOM   2506 HD13 LEU   187       2.430  -1.883  27.591  1.00  0.00      PROA H
ATOM   2507  CD2 LEU   187       1.643  -4.491  25.461  1.00  0.00      PROA C
ATOM   2508 HD21 LEU   187       2.220  -5.309  25.030  1.00  0.00      PROA H
ATOM   2509 HD22 LEU   187       0.860  -4.897  26.102  1.00  0.00      PROA H
ATOM   2510 HD23 LEU   187       1.189  -3.906  24.661  1.00  0.00      PROA H
ATOM   2511  C   LEU   187       5.525  -3.343  23.782  1.00  0.00      PROA C
ATOM   2512  O   LEU   187       6.550  -2.759  24.128  1.00  0.00      PROA O
ATOM   2513  N   CYX   188       5.124  -3.370  22.501  1.00  0.00      PROA N
ATOM   2514  H   CYX   188       4.329  -3.932  22.232  1.00  0.00      PROA H
ATOM   2515  CA  CYX   188       5.789  -2.615  21.459  1.00  0.00      PROA C
ATOM   2516  HA  CYX   188       6.686  -2.147  21.865  1.00  0.00      PROA H
ATOM   2517  CB  CYX   188       6.195  -3.545  20.287  1.00  0.00      PROA C
ATOM   2518  HB2 CYX   188       7.022  -4.183  20.598  1.00  0.00      PROA H
ATOM   2519  HB3 CYX   188       5.345  -4.165  20.003  1.00  0.00      PROA H
ATOM   2520  SG  CYX   188       6.743  -2.697  18.769  1.00  0.00      PROA S
ATOM   2521  C   CYX   188       4.848  -1.548  20.956  1.00  0.00      PROA C
ATOM   2522  O   CYX   188       3.712  -1.830  20.573  1.00  0.00      PROA O
ATOM   2523  N   GLY   189       5.287  -0.278  20.909  1.00  0.00      PROA N
ATOM   2524  H   GLY   189       6.235  -0.061  21.182  1.00  0.00      PROA H
ATOM   2525  CA  GLY   189       4.374   0.759  20.460  1.00  0.00      PROA C
ATOM   2526  HA2 GLY   189       3.830   0.410  19.582  1.00  0.00      PROA H
ATOM   2527  HA3 GLY   189       3.667   0.991  21.256  1.00  0.00      PROA H
ATOM   2528  C   GLY   189       5.043   2.039  20.080  1.00  0.00      PROA C
ATOM   2529  O   GLY   189       6.231   2.105  19.799  1.00  0.00      PROA O
ATOM   2530  N   VAL   190       4.261   3.126  20.037  1.00  0.00      PROA N
ATOM   2531  H   VAL   190       3.272   3.044  20.224  1.00  0.00      PROA H
ATOM   2532  CA  VAL   190       4.738   4.456  19.733  1.00  0.00      PROA C
ATOM   2533  HA  VAL   190       5.744   4.395  19.318  1.00  0.00      PROA H
ATOM   2534  CB  VAL   190       3.852   5.175  18.716  1.00  0.00      PROA C
ATOM   2535  HB  VAL   190       4.263   6.163  18.510  1.00  0.00      PROA H
ATOM   2536  CG1 VAL   190       3.800   4.361  17.410  1.00  0.00      PROA C
ATOM   2537 HG11 VAL   190       3.389   3.372  17.614  1.00  0.00      PROA H
ATOM   2538 HG12 VAL   190       3.168   4.874  16.686  1.00  0.00      PROA H
ATOM   2539 HG13 VAL   190       4.807   4.258  17.005  1.00  0.00      PROA H
ATOM   2540  CG2 VAL   190       2.427   5.393  19.258  1.00  0.00      PROA C
ATOM   2541 HG21 VAL   190       2.471   5.998  20.163  1.00  0.00      PROA H
ATOM   2542 HG22 VAL   190       1.827   5.907  18.506  1.00  0.00      PROA H
ATOM   2543 HG23 VAL   190       1.973   4.429  19.487  1.00  0.00      PROA H
ATOM   2544  C   VAL   190       4.783   5.244  21.022  1.00  0.00      PROA C
ATOM   2545  O   VAL   190       4.056   4.948  21.968  1.00  0.00      PROA O
ATOM   2546  N   ASP   191       5.645   6.268  21.085  1.00  0.00      PROA N
ATOM   2547  H   ASP   191       6.209   6.504  20.281  1.00  0.00      PROA H
ATOM   2548  CA  ASP   191       5.801   7.063  22.288  1.00  0.00      PROA C
ATOM   2549  HA  ASP   191       4.952   6.892  22.950  1.00  0.00      PROA H
ATOM   2550  CB  ASP   191       7.107   6.682  23.043  1.00  0.00      PROA C
ATOM   2551  HB2 ASP   191       7.145   5.602  23.180  1.00  0.00      PROA H
ATOM   2552  HB3 ASP   191       7.970   7.005  22.461  1.00  0.00      PROA H
ATOM   2553  CG  ASP   191       7.200   7.335  24.424  1.00  0.00      PROA C
ATOM   2554  OD1 ASP   191       6.133   7.620  25.039  1.00  0.00      PROA O
ATOM   2555  OD2 ASP   191       8.325   7.493  24.954  1.00  0.00      PROA O
ATOM   2556  C   ASP   191       5.810   8.542  21.951  1.00  0.00      PROA C
ATOM   2557  O   ASP   191       6.835   9.149  21.650  1.00  0.00      PROA O
ATOM   2558  N   TYR   192       4.635   9.172  22.032  1.00  0.00      PROA N
ATOM   2559  H   TYR   192       3.792   8.647  22.217  1.00  0.00      PROA H
ATOM   2560  CA  TYR   192       4.500  10.604  21.863  1.00  0.00      PROA C
ATOM   2561  HA  TYR   192       5.461  11.027  21.570  1.00  0.00      PROA H
ATOM   2562  CB  TYR   192       3.465  10.972  20.779  1.00  0.00      PROA C
ATOM   2563  HB2 TYR   192       2.494  10.556  21.048  1.00  0.00      PROA H
ATOM   2564  HB3 TYR   192       3.388  12.056  20.703  1.00  0.00      PROA H
ATOM   2565  CG  TYR   192       3.866  10.424  19.437  1.00  0.00      PROA C
ATOM   2566  CD1 TYR   192       4.755  11.135  18.613  1.00  0.00      PROA C
ATOM   2567  HD1 TYR   192       5.186  12.075  18.959  1.00  0.00      PROA H
ATOM   2568  CE1 TYR   192       5.096  10.647  17.343  1.00  0.00      PROA C
ATOM   2569  HE1 TYR   192       5.793  11.201  16.715  1.00  0.00      PROA H
ATOM   2570  CZ  TYR   192       4.538   9.446  16.887  1.00  0.00      PROA C
ATOM   2571  OH  TYR   192       4.887   8.944  15.620  1.00  0.00      PROA O
ATOM   2572  HH  TYR   192       5.514   9.502  15.155  1.00  0.00      PROA H
ATOM   2573  CE2 TYR   192       3.644   8.739  17.691  1.00  0.00      PROA C
ATOM   2574  HE2 TYR   192       3.208   7.807  17.332  1.00  0.00      PROA H
ATOM   2575  CD2 TYR   192       3.307   9.227  18.960  1.00  0.00      PROA C
ATOM   2576  HD2 TYR   192       2.605   8.668  19.579  1.00  0.00      PROA H
ATOM   2577  C   TYR   192       4.118  11.212  23.195  1.00  0.00      PROA C
ATOM   2578  O   TYR   192       3.330  12.156  23.302  1.00  0.00      PROA O
ATOM   2579  N   SER   193       4.645  10.629  24.288  1.00  0.00      PROA N
ATOM   2580  H   SER   193       5.259   9.834  24.190  1.00  0.00      PROA H
ATOM   2581  CA  SER   193       4.380  11.083  25.635  1.00  0.00      PROA C
ATOM   2582  HA  SER   193       3.304  11.111  25.805  1.00  0.00      PROA H
ATOM   2583  CB  SER   193       5.016  10.144  26.689  1.00  0.00      PROA C
ATOM   2584  HB2 SER   193       4.711  10.458  27.688  1.00  0.00      PROA H
ATOM   2585  HB3 SER   193       4.683   9.121  26.513  1.00  0.00      PROA H
ATOM   2586  OG  SER   193       6.451  10.132  26.670  1.00  0.00      PROA O
ATOM   2587  HG  SER   193       6.775   9.531  27.345  1.00  0.00      PROA H
ATOM   2588  C   SER   193       4.864  12.491  25.878  1.00  0.00      PROA C
ATOM   2589  O   SER   193       5.950  12.879  25.449  1.00  0.00      PROA O
ATOM   2590  N   HID   194       4.021  13.326  26.523  1.00  0.00      PROA N
ATOM   2591  H   HID   194       3.147  12.978  26.889  1.00  0.00      PROA H
ATOM   2592  CA  HID   194       4.316  14.733  26.719  1.00  0.00      PROA C
ATOM   2593  HA  HID   194       3.460  15.223  27.183  1.00  0.00      PROA H
ATOM   2594  CB  HID   194       5.553  14.942  27.637  1.00  0.00      PROA C
ATOM   2595  HB2 HID   194       6.420  14.451  27.196  1.00  0.00      PROA H
ATOM   2596  HB3 HID   194       5.754  16.009  27.739  1.00  0.00      PROA H
ATOM   2597  CG  HID   194       5.381  14.383  29.030  1.00  0.00      PROA C
ATOM   2598  ND1 HID   194       4.634  15.030  29.986  1.00  0.00      PROA N
ATOM   2599  HD1 HID   194       4.113  15.886  29.853  1.00  0.00      PROA H
ATOM   2600  CE1 HID   194       4.723  14.316  31.131  1.00  0.00      PROA C
ATOM   2601  HE1 HID   194       4.213  14.662  32.030  1.00  0.00      PROA H
ATOM   2602  NE2 HID   194       5.457  13.242  30.982  1.00  0.00      PROA N
ATOM   2603  CD2 HID   194       5.918  13.300  29.665  1.00  0.00      PROA C
ATOM   2604  HD2 HID   194       6.605  12.512  29.356  1.00  0.00      PROA H
ATOM   2605  C   HID   194       4.462  15.495  25.402  1.00  0.00      PROA C
ATOM   2606  O   HID   194       5.104  16.534  25.330  1.00  0.00      PROA O
ATOM   2607  N   ASP   195       3.832  14.994  24.324  1.00  0.00      PROA N
ATOM   2608  H   ASP   195       3.250  14.174  24.415  1.00  0.00      PROA H
ATOM   2609  CA  ASP   195       3.955  15.593  23.018  1.00  0.00      PROA C
ATOM   2610  HA  ASP   195       3.961  16.678  23.115  1.00  0.00      PROA H
ATOM   2611  CB  ASP   195       5.262  15.168  22.298  1.00  0.00      PROA C
ATOM   2612  HB2 ASP   195       5.999  14.854  23.037  1.00  0.00      PROA H
ATOM   2613  HB3 ASP   195       5.052  14.340  21.621  1.00  0.00      PROA H
ATOM   2614  CG  ASP   195       5.831  16.334  21.494  1.00  0.00      PROA C
ATOM   2615  OD1 ASP   195       5.074  17.282  21.133  1.00  0.00      PROA O
ATOM   2616  OD2 ASP   195       7.019  16.235  21.085  1.00  0.00      PROA O
ATOM   2617  C   ASP   195       2.738  15.208  22.205  1.00  0.00      PROA C
ATOM   2618  O   ASP   195       2.794  14.648  21.113  1.00  0.00      PROA O
ATOM   2619  N   LYS   196       1.550  15.555  22.721  1.00  0.00      PROA N
ATOM   2620  H   LYS   196       1.505  16.030  23.611  1.00  0.00      PROA H
ATOM   2621  CA  LYS   196       0.296  15.277  22.056  1.00  0.00      PROA C
ATOM   2622  HA  LYS   196       0.241  14.216  21.811  1.00  0.00      PROA H
ATOM   2623  CB  LYS   196      -0.856  15.656  22.999  1.00  0.00      PROA C
ATOM   2624  HB2 LYS   196      -0.725  15.150  23.956  1.00  0.00      PROA H
ATOM   2625  HB3 LYS   196      -0.858  16.735  23.157  1.00  0.00      PROA H
ATOM   2626  CG  LYS   196      -2.240  15.274  22.474  1.00  0.00      PROA C
ATOM   2627  HG2 LYS   196      -3.004  15.664  23.145  1.00  0.00      PROA H
ATOM   2628  HG3 LYS   196      -2.380  15.698  21.479  1.00  0.00      PROA H
ATOM   2629  CD  LYS   196      -2.446  13.771  22.366  1.00  0.00      PROA C
ATOM   2630  HD2 LYS   196      -1.731  13.356  21.657  1.00  0.00      PROA H
ATOM   2631  HD3 LYS   196      -2.296  13.313  23.344  1.00  0.00      PROA H
ATOM   2632  CE  LYS   196      -3.850  13.414  21.887  1.00  0.00      PROA C
ATOM   2633  HE2 LYS   196      -4.571  13.632  22.676  1.00  0.00      PROA H
ATOM   2634  HE3 LYS   196      -4.093  14.001  21.002  1.00  0.00      PROA H
ATOM   2635  NZ  LYS   196      -3.949  11.985  21.544  1.00  0.00      PROA N
ATOM   2636  HZ1 LYS   196      -3.735  11.428  22.358  1.00  0.00      PROA H
ATOM   2637  HZ2 LYS   196      -4.886  11.778  21.230  1.00  0.00      PROA H
ATOM   2638  HZ3 LYS   196      -3.292  11.770  20.807  1.00  0.00      PROA H
ATOM   2639  C   LYS   196       0.155  16.028  20.749  1.00  0.00      PROA C
ATOM   2640  O   LYS   196      -0.430  15.569  19.772  1.00  0.00      PROA O
ATOM   2641  N   ARG   197       0.727  17.238  20.681  1.00  0.00      PROA N
ATOM   2642  H   ARG   197       1.229  17.605  21.477  1.00  0.00      PROA H
ATOM   2643  CA  ARG   197       0.622  18.012  19.467  1.00  0.00      PROA C
ATOM   2644  HA  ARG   197      -0.409  17.999  19.114  1.00  0.00      PROA H
ATOM   2645  CB  ARG   197       1.045  19.427  19.771  1.00  0.00      PROA C
ATOM   2646  HB2 ARG   197       0.606  20.103  19.038  1.00  0.00      PROA H
ATOM   2647  HB3 ARG   197       0.705  19.701  20.769  1.00  0.00      PROA H
ATOM   2648  CG  ARG   197       2.513  19.510  19.707  1.00  0.00      PROA C
ATOM   2649  HG2 ARG   197       2.884  20.061  20.571  1.00  0.00      PROA H
ATOM   2650  HG3 ARG   197       2.935  18.505  19.708  1.00  0.00      PROA H
ATOM   2651  CD  ARG   197       2.942  20.220  18.450  1.00  0.00      PROA C
ATOM   2652  HD2 ARG   197       2.204  20.050  17.666  1.00  0.00      PROA H
ATOM   2653  HD3 ARG   197       3.023  21.289  18.646  1.00  0.00      PROA H
ATOM   2654  NE  ARG   197       4.256  19.591  18.148  1.00  0.00      PROA N
ATOM   2655  HE  ARG   197       4.265  18.673  17.727  1.00  0.00      PROA H
ATOM   2656  CZ  ARG   197       5.311  20.206  18.419  1.00  0.00      PROA C
ATOM   2657  NH1 ARG   197       5.125  21.447  18.894  1.00  0.00      PROA N
ATOM   2658 HH11 ARG   197       4.187  21.806  19.005  1.00  0.00      PROA H
ATOM   2659 HH12 ARG   197       5.922  22.016  19.140  1.00  0.00      PROA H
ATOM   2660  NH2 ARG   197       6.391  19.431  18.202  1.00  0.00      PROA N
ATOM   2661 HH21 ARG   197       6.271  18.487  17.864  1.00  0.00      PROA H
ATOM   2662 HH22 ARG   197       7.315  19.797  18.379  1.00  0.00      PROA H
ATOM   2663  C   ARG   197       1.461  17.389  18.343  1.00  0.00      PROA C
ATOM   2664  O   ARG   197       1.159  17.580  17.167  1.00  0.00      PROA O
ATOM   2665  N   ARG   198       2.542  16.653  18.702  1.00  0.00      PROA N
ATOM   2666  H   ARG   198       2.786  16.557  19.678  1.00  0.00      PROA H
ATOM   2667  CA  ARG   198       3.381  15.985  17.753  1.00  0.00      PROA C
ATOM   2668  HA  ARG   198       3.589  16.653  16.917  1.00  0.00      PROA H
ATOM   2669  CB  ARG   198       4.704  15.579  18.414  1.00  0.00      PROA C
ATOM   2670  HB2 ARG   198       5.237  16.473  18.739  1.00  0.00      PROA H
ATOM   2671  HB3 ARG   198       4.500  14.944  19.276  1.00  0.00      PROA H
ATOM   2672  CG  ARG   198       5.661  14.800  17.509  1.00  0.00      PROA C
ATOM   2673  HG2 ARG   198       5.317  13.769  17.419  1.00  0.00      PROA H
ATOM   2674  HG3 ARG   198       5.686  15.262  16.522  1.00  0.00      PROA H
ATOM   2675  CD  ARG   198       7.076  14.796  18.083  1.00  0.00      PROA C
ATOM   2676  HD2 ARG   198       7.029  14.686  19.167  1.00  0.00      PROA H
ATOM   2677  HD3 ARG   198       7.639  13.965  17.658  1.00  0.00      PROA H
ATOM   2678  NE  ARG   198       7.768  16.084  17.748  1.00  0.00      PROA N
ATOM   2679  HE  ARG   198       7.734  16.838  18.418  1.00  0.00      PROA H
ATOM   2680  CZ  ARG   198       8.425  16.285  16.611  1.00  0.00      PROA C
ATOM   2681  NH1 ARG   198       8.933  17.471  16.341  1.00  0.00      PROA N
ATOM   2682 HH11 ARG   198       8.821  18.227  17.001  1.00  0.00      PROA H
ATOM   2683 HH12 ARG   198       9.431  17.617  15.475  1.00  0.00      PROA H
ATOM   2684  NH2 ARG   198       8.542  15.325  15.717  1.00  0.00      PROA N
ATOM   2685 HH21 ARG   198       8.128  14.421  15.894  1.00  0.00      PROA H
ATOM   2686 HH22 ARG   198       9.045  15.497  14.858  1.00  0.00      PROA H
ATOM   2687  C   ARG   198       2.675  14.780  17.204  1.00  0.00      PROA C
ATOM   2688  O   ARG   198       2.770  14.471  16.024  1.00  0.00      PROA O
ATOM   2689  N   GLU   199       1.902  14.097  18.061  1.00  0.00      PROA N
ATOM   2690  H   GLU   199       1.915  14.325  19.045  1.00  0.00      PROA H
ATOM   2691  CA  GLU   199       1.033  13.027  17.641  1.00  0.00      PROA C
ATOM   2692  HA  GLU   199       1.618  12.261  17.133  1.00  0.00      PROA H
ATOM   2693  CB  GLU   199       0.341  12.410  18.871  1.00  0.00      PROA C
ATOM   2694  HB2 GLU   199       1.092  11.972  19.529  1.00  0.00      PROA H
ATOM   2695  HB3 GLU   199      -0.205  13.185  19.408  1.00  0.00      PROA H
ATOM   2696  CG  GLU   199      -0.673  11.293  18.547  1.00  0.00      PROA C
ATOM   2697  HG2 GLU   199      -1.409  11.665  17.834  1.00  0.00      PROA H
ATOM   2698  HG3 GLU   199      -0.150  10.439  18.116  1.00  0.00      PROA H
ATOM   2699  CD  GLU   199      -1.419  10.812  19.792  1.00  0.00      PROA C
ATOM   2700  OE1 GLU   199      -1.166  11.286  20.933  1.00  0.00      PROA O
ATOM   2701  OE2 GLU   199      -2.362   9.999  19.641  1.00  0.00      PROA O
ATOM   2702  C   GLU   199      -0.013  13.497  16.651  1.00  0.00      PROA C
ATOM   2703  O   GLU   199      -0.212  12.899  15.591  1.00  0.00      PROA O
ATOM   2704  N   ARG   200      -0.657  14.649  16.947  1.00  0.00      PROA N
ATOM   2705  H   ARG   200      -0.475  15.119  17.822  1.00  0.00      PROA H
ATOM   2706  CA  ARG   200      -1.611  15.247  16.049  1.00  0.00      PROA C
ATOM   2707  HA  ARG   200      -2.395  14.526  15.818  1.00  0.00      PROA H
ATOM   2708  CB  ARG   200      -2.251  16.489  16.686  1.00  0.00      PROA C
ATOM   2709  HB2 ARG   200      -2.359  16.333  17.759  1.00  0.00      PROA H
ATOM   2710  HB3 ARG   200      -1.616  17.357  16.508  1.00  0.00      PROA H
ATOM   2711  CG  ARG   200      -3.643  16.796  16.110  1.00  0.00      PROA C
ATOM   2712  HG2 ARG   200      -3.621  16.681  15.027  1.00  0.00      PROA H
ATOM   2713  HG3 ARG   200      -4.372  16.105  16.534  1.00  0.00      PROA H
ATOM   2714  CD  ARG   200      -4.127  18.207  16.408  1.00  0.00      PROA C
ATOM   2715  HD2 ARG   200      -3.639  18.910  15.733  1.00  0.00      PROA H
ATOM   2716  HD3 ARG   200      -5.207  18.259  16.266  1.00  0.00      PROA H
ATOM   2717  NE  ARG   200      -3.784  18.542  17.828  1.00  0.00      PROA N
ATOM   2718  HE  ARG   200      -4.133  17.944  18.562  1.00  0.00      PROA H
ATOM   2719  CZ  ARG   200      -3.043  19.585  18.179  1.00  0.00      PROA C
ATOM   2720  NH1 ARG   200      -2.504  20.363  17.259  1.00  0.00      PROA N
ATOM   2721 HH11 ARG   200      -2.656  20.163  16.281  1.00  0.00      PROA H
ATOM   2722 HH12 ARG   200      -1.941  21.154  17.537  1.00  0.00      PROA H
ATOM   2723  NH2 ARG   200      -2.817  19.843  19.448  1.00  0.00      PROA N
ATOM   2724 HH21 ARG   200      -3.211  19.244  20.159  1.00  0.00      PROA H
ATOM   2725 HH22 ARG   200      -2.252  20.640  19.705  1.00  0.00      PROA H
ATOM   2726  C   ARG   200      -0.953  15.636  14.744  1.00  0.00      PROA C
ATOM   2727  O   ARG   200      -1.485  15.388  13.669  1.00  0.00      PROA O
ATOM   2728  N   ALA   201       0.262  16.214  14.806  1.00  0.00      PROA N
ATOM   2729  H   ALA   201       0.685  16.405  15.703  1.00  0.00      PROA H
ATOM   2730  CA  ALA   201       1.009  16.585  13.631  1.00  0.00      PROA C
ATOM   2731  HA  ALA   201       0.424  17.283  13.032  1.00  0.00      PROA H
ATOM   2732  CB  ALA   201       2.331  17.254  14.045  1.00  0.00      PROA C
ATOM   2733  HB1 ALA   201       2.919  16.557  14.642  1.00  0.00      PROA H
ATOM   2734  HB2 ALA   201       2.893  17.533  13.154  1.00  0.00      PROA H
ATOM   2735  HB3 ALA   201       2.118  18.146  14.634  1.00  0.00      PROA H
ATOM   2736  C   ALA   201       1.313  15.405  12.733  1.00  0.00      PROA C
ATOM   2737  O   ALA   201       1.097  15.468  11.528  1.00  0.00      PROA O
ATOM   2738  N   VAL   202       1.761  14.277  13.315  1.00  0.00      PROA N
ATOM   2739  H   VAL   202       1.938  14.257  14.309  1.00  0.00      PROA H
ATOM   2740  CA  VAL   202       2.013  13.052  12.581  1.00  0.00      PROA C
ATOM   2741  HA  VAL   202       2.719  13.250  11.774  1.00  0.00      PROA H
ATOM   2742  CB  VAL   202       2.603  11.968  13.480  1.00  0.00      PROA C
ATOM   2743  HB  VAL   202       1.966  11.834  14.355  1.00  0.00      PROA H
ATOM   2744  CG1 VAL   202       2.702  10.625  12.730  1.00  0.00      PROA C
ATOM   2745 HG11 VAL   202       3.344  10.743  11.857  1.00  0.00      PROA H
ATOM   2746 HG12 VAL   202       3.125   9.869  13.392  1.00  0.00      PROA H
ATOM   2747 HG13 VAL   202       1.708  10.313  12.410  1.00  0.00      PROA H
ATOM   2748  CG2 VAL   202       3.999  12.395  13.961  1.00  0.00      PROA C
ATOM   2749 HG21 VAL   202       3.922  13.326  14.522  1.00  0.00      PROA H
ATOM   2750 HG22 VAL   202       4.416  11.618  14.602  1.00  0.00      PROA H
ATOM   2751 HG23 VAL   202       4.651  12.543  13.099  1.00  0.00      PROA H
ATOM   2752  C   VAL   202       0.767  12.516  11.918  1.00  0.00      PROA C
ATOM   2753  O   VAL   202       0.782  12.149  10.741  1.00  0.00      PROA O
ATOM   2754  N   ALA   203      -0.364  12.494  12.652  1.00  0.00      PROA N
ATOM   2755  H   ALA   203      -0.347  12.795  13.616  1.00  0.00      PROA H
ATOM   2756  CA  ALA   203      -1.626  12.049  12.101  1.00  0.00      PROA C
ATOM   2757  HA  ALA   203      -1.520  11.030  11.728  1.00  0.00      PROA H
ATOM   2758  CB  ALA   203      -2.710  12.080  13.191  1.00  0.00      PROA C
ATOM   2759  HB1 ALA   203      -2.820  13.097  13.565  1.00  0.00      PROA H
ATOM   2760  HB2 ALA   203      -3.658  11.743  12.771  1.00  0.00      PROA H
ATOM   2761  HB3 ALA   203      -2.422  11.421  14.010  1.00  0.00      PROA H
ATOM   2762  C   ALA   203      -2.083  12.883  10.920  1.00  0.00      PROA C
ATOM   2763  O   ALA   203      -2.473  12.358   9.878  1.00  0.00      PROA O
ATOM   2764  N   ILE   204      -1.986  14.222  11.051  1.00  0.00      PROA N
ATOM   2765  H   ILE   204      -1.638  14.622  11.911  1.00  0.00      PROA H
ATOM   2766  CA  ILE   204      -2.357  15.158  10.006  1.00  0.00      PROA C
ATOM   2767  HA  ILE   204      -3.369  14.940   9.665  1.00  0.00      PROA H
ATOM   2768  CB  ILE   204      -2.315  16.596  10.513  1.00  0.00      PROA C
ATOM   2769  HB  ILE   204      -1.345  16.793  10.970  1.00  0.00      PROA H
ATOM   2770  CG2 ILE   204      -2.529  17.583   9.347  1.00  0.00      PROA C
ATOM   2771 HG21 ILE   204      -3.499  17.398   8.886  1.00  0.00      PROA H
ATOM   2772 HG22 ILE   204      -2.496  18.605   9.724  1.00  0.00      PROA H
ATOM   2773 HG23 ILE   204      -1.743  17.445   8.604  1.00  0.00      PROA H
ATOM   2774  CG1 ILE   204      -3.384  16.808  11.601  1.00  0.00      PROA C
ATOM   2775 HG12 ILE   204      -4.376  16.733  11.155  1.00  0.00      PROA H
ATOM   2776 HG13 ILE   204      -3.274  16.045  12.372  1.00  0.00      PROA H
ATOM   2777  CD1 ILE   204      -3.274  18.172  12.273  1.00  0.00      PROA C
ATOM   2778 HD11 ILE   204      -3.398  18.957  11.526  1.00  0.00      PROA H
ATOM   2779 HD12 ILE   204      -4.052  18.268  13.031  1.00  0.00      PROA H
ATOM   2780 HD13 ILE   204      -2.295  18.269  12.743  1.00  0.00      PROA H
ATOM   2781  C   ILE   204      -1.498  15.038   8.771  1.00  0.00      PROA C
ATOM   2782  O   ILE   204      -1.990  14.907   7.652  1.00  0.00      PROA O
ATOM   2783  N   VAL   205      -0.167  15.026   8.946  1.00  0.00      PROA N
ATOM   2784  H   VAL   205       0.221  15.114   9.875  1.00  0.00      PROA H
ATOM   2785  CA  VAL   205       0.776  14.892   7.854  1.00  0.00      PROA C
ATOM   2786  HA  VAL   205       0.635  15.711   7.149  1.00  0.00      PROA H
ATOM   2787  CB  VAL   205       2.209  14.930   8.377  1.00  0.00      PROA C
ATOM   2788  HB  VAL   205       2.337  14.165   9.143  1.00  0.00      PROA H
ATOM   2789  CG1 VAL   205       3.204  14.663   7.226  1.00  0.00      PROA C
ATOM   2790 HG11 VAL   205       3.085  15.428   6.458  1.00  0.00      PROA H
ATOM   2791 HG12 VAL   205       4.223  14.693   7.612  1.00  0.00      PROA H
ATOM   2792 HG13 VAL   205       3.007  13.682   6.795  1.00  0.00      PROA H
ATOM   2793  CG2 VAL   205       2.451  16.325   8.891  1.00  0.00      PROA C
ATOM   2794 HG21 VAL   205       1.742  16.547   9.689  1.00  0.00      PROA H
ATOM   2795 HG22 VAL   205       3.467  16.400   9.277  1.00  0.00      PROA H
ATOM   2796 HG23 VAL   205       2.318  17.040   8.079  1.00  0.00      PROA H
ATOM   2797  C   VAL   205       0.590  13.605   7.099  1.00  0.00      PROA C
ATOM   2798  O   VAL   205       0.592  13.559   5.866  1.00  0.00      PROA O
ATOM   2799  N   ARG   206       0.389  12.510   7.854  1.00  0.00      PROA N
ATOM   2800  H   ARG   206       0.432  12.576   8.861  1.00  0.00      PROA H
ATOM   2801  CA  ARG   206       0.109  11.222   7.277  1.00  0.00      PROA C
ATOM   2802  HA  ARG   206       0.896  10.961   6.569  1.00  0.00      PROA H
ATOM   2803  CB  ARG   206       0.052  10.165   8.383  1.00  0.00      PROA C
ATOM   2804  HB2 ARG   206       0.938  10.249   9.013  1.00  0.00      PROA H
ATOM   2805  HB3 ARG   206      -0.840  10.321   8.990  1.00  0.00      PROA H
ATOM   2806  CG  ARG   206       0.001   8.727   7.855  1.00  0.00      PROA C
ATOM   2807  HG2 ARG   206      -1.004   8.508   7.493  1.00  0.00      PROA H
ATOM   2808  HG3 ARG   206       0.714   8.614   7.038  1.00  0.00      PROA H
ATOM   2809  CD  ARG   206       0.348   7.702   8.928  1.00  0.00      PROA C
ATOM   2810  HD2 ARG   206      -0.379   7.761   9.737  1.00  0.00      PROA H
ATOM   2811  HD3 ARG   206       0.329   6.702   8.495  1.00  0.00      PROA H
ATOM   2812  NE  ARG   206       1.718   8.012   9.444  1.00  0.00      PROA N
ATOM   2813  HE  ARG   206       2.322   8.596   8.883  1.00  0.00      PROA H
ATOM   2814  CZ  ARG   206       2.174   7.557  10.603  1.00  0.00      PROA C
ATOM   2815  NH1 ARG   206       1.431   6.792  11.378  1.00  0.00      PROA N
ATOM   2816 HH11 ARG   206       0.495   6.544  11.089  1.00  0.00      PROA H
ATOM   2817 HH12 ARG   206       1.801   6.457  12.256  1.00  0.00      PROA H
ATOM   2818  NH2 ARG   206       3.396   7.866  10.981  1.00  0.00      PROA N
ATOM   2819 HH21 ARG   206       3.974   8.444  10.388  1.00  0.00      PROA H
ATOM   2820 HH22 ARG   206       3.751   7.522  11.862  1.00  0.00      PROA H
ATOM   2821  C   ARG   206      -1.177  11.190   6.487  1.00  0.00      PROA C
ATOM   2822  O   ARG   206      -1.241  10.608   5.405  1.00  0.00      PROA O
ATOM   2823  N   LEU   207      -2.224  11.853   7.005  1.00  0.00      PROA N
ATOM   2824  H   LEU   207      -2.152  12.278   7.919  1.00  0.00      PROA H
ATOM   2825  CA  LEU   207      -3.479  11.990   6.302  1.00  0.00      PROA C
ATOM   2826  HA  LEU   207      -3.860  11.003   6.041  1.00  0.00      PROA H
ATOM   2827  CB  LEU   207      -4.515  12.713   7.198  1.00  0.00      PROA C
ATOM   2828  HB2 LEU   207      -4.775  12.074   8.042  1.00  0.00      PROA H
ATOM   2829  HB3 LEU   207      -4.088  13.646   7.567  1.00  0.00      PROA H
ATOM   2830  CG  LEU   207      -5.840  13.082   6.500  1.00  0.00      PROA C
ATOM   2831  HG  LEU   207      -5.628  13.646   5.593  1.00  0.00      PROA H
ATOM   2832  CD1 LEU   207      -6.619  11.813   6.129  1.00  0.00      PROA C
ATOM   2833 HD11 LEU   207      -6.840  11.244   7.032  1.00  0.00      PROA H
ATOM   2834 HD12 LEU   207      -7.552  12.090   5.637  1.00  0.00      PROA H
ATOM   2835 HD13 LEU   207      -6.020  11.203   5.453  1.00  0.00      PROA H
ATOM   2836  CD2 LEU   207      -6.689  14.020   7.364  1.00  0.00      PROA C
ATOM   2837 HD21 LEU   207      -6.135  14.938   7.556  1.00  0.00      PROA H
ATOM   2838 HD22 LEU   207      -7.615  14.257   6.840  1.00  0.00      PROA H
ATOM   2839 HD23 LEU   207      -6.923  13.532   8.310  1.00  0.00      PROA H
ATOM   2840  C   LEU   207      -3.348  12.733   4.986  1.00  0.00      PROA C
ATOM   2841  O   LEU   207      -3.855  12.320   3.940  1.00  0.00      PROA O
ATOM   2842  N   VAL   208      -2.636  13.870   5.002  1.00  0.00      PROA N
ATOM   2843  H   VAL   208      -2.172  14.164   5.849  1.00  0.00      PROA H
ATOM   2844  CA  VAL   208      -2.498  14.715   3.837  1.00  0.00      PROA C
ATOM   2845  HA  VAL   208      -3.473  14.852   3.369  1.00  0.00      PROA H
ATOM   2846  CB  VAL   208      -1.945  16.088   4.203  1.00  0.00      PROA C
ATOM   2847  HB  VAL   208      -0.990  15.970   4.715  1.00  0.00      PROA H
ATOM   2848  CG1 VAL   208      -1.734  16.930   2.930  1.00  0.00      PROA C
ATOM   2849 HG11 VAL   208      -2.686  17.055   2.414  1.00  0.00      PROA H
ATOM   2850 HG12 VAL   208      -1.338  17.909   3.202  1.00  0.00      PROA H
ATOM   2851 HG13 VAL   208      -1.029  16.424   2.271  1.00  0.00      PROA H
ATOM   2852  CG2 VAL   208      -2.920  16.805   5.149  1.00  0.00      PROA C
ATOM   2853 HG21 VAL   208      -3.048  16.215   6.056  1.00  0.00      PROA H
ATOM   2854 HG22 VAL   208      -2.521  17.786   5.408  1.00  0.00      PROA H
ATOM   2855 HG23 VAL   208      -3.885  16.925   4.654  1.00  0.00      PROA H
ATOM   2856  C   VAL   208      -1.616  14.098   2.782  1.00  0.00      PROA C
ATOM   2857  O   VAL   208      -2.040  13.903   1.642  1.00  0.00      PROA O
ATOM   2858  N   LEU   209      -0.372  13.739   3.143  1.00  0.00      PROA N
ATOM   2859  H   LEU   209      -0.090  13.802   4.111  1.00  0.00      PROA H
ATOM   2860  CA  LEU   209       0.593  13.257   2.184  1.00  0.00      PROA C
ATOM   2861  HA  LEU   209       0.547  13.869   1.283  1.00  0.00      PROA H
ATOM   2862  CB  LEU   209       2.014  13.340   2.786  1.00  0.00      PROA C
ATOM   2863  HB2 LEU   209       2.064  12.729   3.687  1.00  0.00      PROA H
ATOM   2864  HB3 LEU   209       2.739  12.975   2.059  1.00  0.00      PROA H
ATOM   2865  CG  LEU   209       2.465  14.755   3.186  1.00  0.00      PROA C
ATOM   2866  HG  LEU   209       1.837  15.120   3.999  1.00  0.00      PROA H
ATOM   2867  CD1 LEU   209       3.936  14.665   3.642  1.00  0.00      PROA C
ATOM   2868 HD11 LEU   209       4.549  14.289   2.822  1.00  0.00      PROA H
ATOM   2869 HD12 LEU   209       4.287  15.655   3.933  1.00  0.00      PROA H
ATOM   2870 HD13 LEU   209       4.013  13.988   4.492  1.00  0.00      PROA H
ATOM   2871  CD2 LEU   209       2.204  15.723   2.015  1.00  0.00      PROA C
ATOM   2872 HD21 LEU   209       1.139  15.732   1.781  1.00  0.00      PROA H
ATOM   2873 HD22 LEU   209       2.522  16.727   2.296  1.00  0.00      PROA H
ATOM   2874 HD23 LEU   209       2.765  15.395   1.140  1.00  0.00      PROA H
ATOM   2875  C   LEU   209       0.337  11.830   1.776  1.00  0.00      PROA C
ATOM   2876  O   LEU   209       0.716  11.392   0.691  1.00  0.00      PROA O
ATOM   2877  N   GLY   210      -0.324  11.061   2.659  1.00  0.00      PROA N
ATOM   2878  H   GLY   210      -0.687  11.467   3.510  1.00  0.00      PROA H
ATOM   2879  CA  GLY   210      -0.540   9.647   2.432  1.00  0.00      PROA C
ATOM   2880  HA2 GLY   210       0.205   9.274   1.729  1.00  0.00      PROA H
ATOM   2881  HA3 GLY   210      -0.450   9.110   3.375  1.00  0.00      PROA H
ATOM   2882  C   GLY   210      -1.892   9.328   1.862  1.00  0.00      PROA C
ATOM   2883  O   GLY   210      -2.123   8.193   1.459  1.00  0.00      PROA O
ATOM   2884  N   PHE   211      -2.838  10.290   1.829  1.00  0.00      PROA N
ATOM   2885  H   PHE   211      -2.604  11.237   2.089  1.00  0.00      PROA H
ATOM   2886  CA  PHE   211      -4.194   9.958   1.418  1.00  0.00      PROA C
ATOM   2887  HA  PHE   211      -4.173   9.084   0.767  1.00  0.00      PROA H
ATOM   2888  CB  PHE   211      -5.070   9.645   2.655  1.00  0.00      PROA C
ATOM   2889  HB2 PHE   211      -4.507   9.024   3.352  1.00  0.00      PROA H
ATOM   2890  HB3 PHE   211      -5.353  10.576   3.145  1.00  0.00      PROA H
ATOM   2891  CG  PHE   211      -6.324   8.911   2.276  1.00  0.00      PROA C
ATOM   2892  CD1 PHE   211      -6.341   7.511   2.236  1.00  0.00      PROA C
ATOM   2893  HD1 PHE   211      -5.432   6.948   2.450  1.00  0.00      PROA H
ATOM   2894  CE1 PHE   211      -7.520   6.825   1.924  1.00  0.00      PROA C
ATOM   2895  HE1 PHE   211      -7.530   5.735   1.910  1.00  0.00      PROA H
ATOM   2896  CZ  PHE   211      -8.688   7.539   1.629  1.00  0.00      PROA C
ATOM   2897  HZ  PHE   211      -9.602   7.005   1.370  1.00  0.00      PROA H
ATOM   2898  CE2 PHE   211      -8.682   8.936   1.667  1.00  0.00      PROA C
ATOM   2899  HE2 PHE   211      -9.591   9.492   1.437  1.00  0.00      PROA H
ATOM   2900  CD2 PHE   211      -7.504   9.610   2.001  1.00  0.00      PROA C
ATOM   2901  HD2 PHE   211      -7.515  10.699   2.045  1.00  0.00      PROA H
ATOM   2902  C   PHE   211      -4.862  11.061   0.628  1.00  0.00      PROA C
ATOM   2903  O   PHE   211      -5.212  10.876  -0.532  1.00  0.00      PROA O
ATOM   2904  N   LEU   212      -5.076  12.247   1.219  1.00  0.00      PROA N
ATOM   2905  H   LEU   212      -4.677  12.439   2.127  1.00  0.00      PROA H
ATOM   2906  CA  LEU   212      -5.871  13.284   0.595  1.00  0.00      PROA C
ATOM   2907  HA  LEU   212      -6.822  12.866   0.268  1.00  0.00      PROA H
ATOM   2908  CB  LEU   212      -6.135  14.418   1.598  1.00  0.00      PROA C
ATOM   2909  HB2 LEU   212      -5.188  14.770   2.007  1.00  0.00      PROA H
ATOM   2910  HB3 LEU   212      -6.640  15.241   1.092  1.00  0.00      PROA H
ATOM   2911  CG  LEU   212      -7.018  13.978   2.771  1.00  0.00      PROA C
ATOM   2912  HG  LEU   212      -6.482  13.246   3.376  1.00  0.00      PROA H
ATOM   2913  CD1 LEU   212      -7.359  15.190   3.622  1.00  0.00      PROA C
ATOM   2914 HD11 LEU   212      -7.894  15.921   3.017  1.00  0.00      PROA H
ATOM   2915 HD12 LEU   212      -7.987  14.883   4.459  1.00  0.00      PROA H
ATOM   2916 HD13 LEU   212      -6.441  15.637   4.004  1.00  0.00      PROA H
ATOM   2917  CD2 LEU   212      -8.311  13.295   2.307  1.00  0.00      PROA C
ATOM   2918 HD21 LEU   212      -8.064  12.409   1.722  1.00  0.00      PROA H
ATOM   2919 HD22 LEU   212      -8.900  13.003   3.176  1.00  0.00      PROA H
ATOM   2920 HD23 LEU   212      -8.888  13.987   1.693  1.00  0.00      PROA H
ATOM   2921  C   LEU   212      -5.266  13.843  -0.640  1.00  0.00      PROA C
ATOM   2922  O   LEU   212      -5.914  13.989  -1.680  1.00  0.00      PROA O
ATOM   2923  N   TRP   213      -3.956  14.149  -0.560  1.00  0.00      PROA N
ATOM   2924  H   TRP   213      -3.478  14.092   0.328  1.00  0.00      PROA H
ATOM   2925  CA  TRP   213      -3.167  14.562  -1.678  1.00  0.00      PROA C
ATOM   2926  HA  TRP   213      -3.720  15.299  -2.261  1.00  0.00      PROA H
ATOM   2927  CB  TRP   213      -1.790  15.220  -1.277  1.00  0.00      PROA C
ATOM   2928  HB2 TRP   213      -1.968  16.041  -0.583  1.00  0.00      PROA H
ATOM   2929  HB3 TRP   213      -1.155  14.473  -0.801  1.00  0.00      PROA H
ATOM   2930  CG  TRP   213      -0.980  15.795  -2.390  1.00  0.00      PROA C
ATOM   2931  CD1 TRP   213       0.109  15.154  -2.928  1.00  0.00      PROA C
ATOM   2932  HD1 TRP   213       0.498  14.251  -2.456  1.00  0.00      PROA H
ATOM   2933  NE1 TRP   213       0.518  15.830  -4.034  1.00  0.00      PROA N
ATOM   2934  HE1 TRP   213       1.331  15.607  -4.591  1.00  0.00      PROA H
ATOM   2935  CE2 TRP   213      -0.344  16.837  -4.247  1.00  0.00      PROA C
ATOM   2936  CZ2 TRP   213      -0.604  17.594  -5.338  1.00  0.00      PROA C
ATOM   2937  HZ2 TRP   213      -0.152  17.341  -6.297  1.00  0.00      PROA H
ATOM   2938  CH2 TRP   213      -1.470  18.747  -5.289  1.00  0.00      PROA C
ATOM   2939  HH2 TRP   213      -1.833  19.195  -6.214  1.00  0.00      PROA H
ATOM   2940  CZ3 TRP   213      -1.812  19.246  -4.081  1.00  0.00      PROA C
ATOM   2941  HZ3 TRP   213      -2.144  20.281  -3.993  1.00  0.00      PROA H
ATOM   2942  CE3 TRP   213      -1.687  18.315  -3.043  1.00  0.00      PROA C
ATOM   2943  HE3 TRP   213      -2.059  18.555  -2.048  1.00  0.00      PROA H
ATOM   2944  CD2 TRP   213      -1.100  17.024  -3.142  1.00  0.00      PROA C
ATOM   2945  C   TRP   213      -3.107  13.682  -2.900  1.00  0.00      PROA C
ATOM   2946  O   TRP   213      -3.398  14.033  -4.053  1.00  0.00      PROA O
ATOM   2947  N   PRO   214      -2.886  12.454  -2.632  1.00  0.00      PROA N
ATOM   2948  CD  PRO   214      -2.207  11.968  -1.433  1.00  0.00      PROA C
ATOM   2949  HD2 PRO   214      -2.944  11.758  -0.658  1.00  0.00      PROA H
ATOM   2950  HD3 PRO   214      -1.511  12.728  -1.076  1.00  0.00      PROA H
ATOM   2951  CG  PRO   214      -1.499  10.736  -1.876  1.00  0.00      PROA C
ATOM   2952  HG2 PRO   214      -1.417  10.043  -1.039  1.00  0.00      PROA H
ATOM   2953  HG3 PRO   214      -0.502  10.997  -2.230  1.00  0.00      PROA H
ATOM   2954  CB  PRO   214      -2.412  10.242  -2.984  1.00  0.00      PROA C
ATOM   2955  HB2 PRO   214      -3.237   9.678  -2.551  1.00  0.00      PROA H
ATOM   2956  HB3 PRO   214      -1.848   9.600  -3.661  1.00  0.00      PROA H
ATOM   2957  CA  PRO   214      -2.904  11.491  -3.687  1.00  0.00      PROA C
ATOM   2958  HA  PRO   214      -2.113  11.720  -4.402  1.00  0.00      PROA H
ATOM   2959  C   PRO   214      -4.282  11.286  -4.227  1.00  0.00      PROA C
ATOM   2960  O   PRO   214      -4.428  11.122  -5.433  1.00  0.00      PROA O
ATOM   2961  N   LEU   215      -5.307  11.306  -3.358  1.00  0.00      PROA N
ATOM   2962  H   LEU   215      -5.132  11.444  -2.373  1.00  0.00      PROA H
ATOM   2963  CA  LEU   215      -6.670  11.133  -3.793  1.00  0.00      PROA C
ATOM   2964  HA  LEU   215      -6.776  10.164  -4.281  1.00  0.00      PROA H
ATOM   2965  CB  LEU   215      -7.608  11.200  -2.574  1.00  0.00      PROA C
ATOM   2966  HB2 LEU   215      -7.288  10.473  -1.828  1.00  0.00      PROA H
ATOM   2967  HB3 LEU   215      -7.574  12.201  -2.143  1.00  0.00      PROA H
ATOM   2968  CG  LEU   215      -9.093  10.907  -2.841  1.00  0.00      PROA C
ATOM   2969  HG  LEU   215      -9.510  11.687  -3.478  1.00  0.00      PROA H
ATOM   2970  CD1 LEU   215      -9.270   9.555  -3.541  1.00  0.00      PROA C
ATOM   2971 HD11 LEU   215      -8.866   8.763  -2.911  1.00  0.00      PROA H
ATOM   2972 HD12 LEU   215     -10.330   9.373  -3.718  1.00  0.00      PROA H
ATOM   2973 HD13 LEU   215      -8.740   9.567  -4.494  1.00  0.00      PROA H
ATOM   2974  CD2 LEU   215      -9.859  10.923  -1.511  1.00  0.00      PROA C
ATOM   2975 HD21 LEU   215      -9.759  11.903  -1.046  1.00  0.00      PROA H
ATOM   2976 HD22 LEU   215     -10.913  10.715  -1.696  1.00  0.00      PROA H
ATOM   2977 HD23 LEU   215      -9.450  10.162  -0.847  1.00  0.00      PROA H
ATOM   2978  C   LEU   215      -7.080  12.192  -4.772  1.00  0.00      PROA C
ATOM   2979  O   LEU   215      -7.497  11.893  -5.884  1.00  0.00      PROA O
ATOM   2980  N   LEU   216      -6.854  13.470  -4.438  1.00  0.00      PROA N
ATOM   2981  H   LEU   216      -6.443  13.693  -3.544  1.00  0.00      PROA H
ATOM   2982  CA  LEU   216      -7.191  14.551  -5.340  1.00  0.00      PROA C
ATOM   2983  HA  LEU   216      -8.250  14.499  -5.592  1.00  0.00      PROA H
ATOM   2984  CB  LEU   216      -6.876  15.865  -4.615  1.00  0.00      PROA C
ATOM   2985  HB2 LEU   216      -7.435  15.907  -3.680  1.00  0.00      PROA H
ATOM   2986  HB3 LEU   216      -5.808  15.915  -4.401  1.00  0.00      PROA H
ATOM   2987  CG  LEU   216      -7.178  17.235  -5.282  1.00  0.00      PROA C
ATOM   2988  HG  LEU   216      -6.739  17.259  -6.279  1.00  0.00      PROA H
ATOM   2989  CD1 LEU   216      -8.602  17.523  -5.433  1.00  0.00      PROA C
ATOM   2990 HD11 LEU   216      -9.078  17.532  -4.453  1.00  0.00      PROA H
ATOM   2991 HD12 LEU   216      -8.728  18.497  -5.907  1.00  0.00      PROA H
ATOM   2992 HD13 LEU   216      -9.065  16.755  -6.054  1.00  0.00      PROA H
ATOM   2993  CD2 LEU   216      -6.718  18.563  -4.558  1.00  0.00      PROA C
ATOM   2994 HD21 LEU   216      -5.635  18.554  -4.435  1.00  0.00      PROA H
ATOM   2995 HD22 LEU   216      -7.008  19.425  -5.159  1.00  0.00      PROA H
ATOM   2996 HD23 LEU   216      -7.193  18.627  -3.579  1.00  0.00      PROA H
ATOM   2997  C   LEU   216      -6.442  14.415  -6.672  1.00  0.00      PROA C
ATOM   2998  O   LEU   216      -7.046  14.463  -7.735  1.00  0.00      PROA O
ATOM   2999  N   THR   217      -5.109  14.176  -6.644  1.00  0.00      PROA N
ATOM   3000  H   THR   217      -4.659  13.927  -5.775  1.00  0.00      PROA H
ATOM   3001  CA  THR   217      -4.279  14.263  -7.838  1.00  0.00      PROA C
ATOM   3002  HA  THR   217      -4.425  15.233  -8.312  1.00  0.00      PROA H
ATOM   3003  CB  THR   217      -2.770  14.113  -7.560  1.00  0.00      PROA C
ATOM   3004  HB  THR   217      -2.217  14.215  -8.493  1.00  0.00      PROA H
ATOM   3005  CG2 THR   217      -2.156  15.088  -6.625  1.00  0.00      PROA C
ATOM   3006 HG21 THR   217      -2.641  15.014  -5.651  1.00  0.00      PROA H
ATOM   3007 HG22 THR   217      -1.094  14.871  -6.518  1.00  0.00      PROA H
ATOM   3008 HG23 THR   217      -2.282  16.098  -7.017  1.00  0.00      PROA H
ATOM   3009  OG1 THR   217      -2.562  13.075  -6.686  1.00  0.00      PROA O
ATOM   3010  HG1 THR   217      -1.622  12.984  -6.515  1.00  0.00      PROA H
ATOM   3011  C   THR   217      -4.550  13.164  -8.786  1.00  0.00      PROA C
ATOM   3012  O   THR   217      -4.702  13.355  -9.989  1.00  0.00      PROA O
ATOM   3013  N   LEU   218      -4.626  11.955  -8.230  1.00  0.00      PROA N
ATOM   3014  H   LEU   218      -4.503  11.849  -7.233  1.00  0.00      PROA H
ATOM   3015  CA  LEU   218      -4.876  10.777  -8.991  1.00  0.00      PROA C
ATOM   3016  HA  LEU   218      -4.209  10.752  -9.853  1.00  0.00      PROA H
ATOM   3017  CB  LEU   218      -4.637   9.515  -8.146  1.00  0.00      PROA C
ATOM   3018  HB2 LEU   218      -5.215   9.580  -7.224  1.00  0.00      PROA H
ATOM   3019  HB3 LEU   218      -4.948   8.635  -8.709  1.00  0.00      PROA H
ATOM   3020  CG  LEU   218      -3.170   9.281  -7.734  1.00  0.00      PROA C
ATOM   3021  HG  LEU   218      -2.839  10.094  -7.088  1.00  0.00      PROA H
ATOM   3022  CD1 LEU   218      -3.051   7.953  -6.979  1.00  0.00      PROA C
ATOM   3023 HD11 LEU   218      -3.380   7.137  -7.624  1.00  0.00      PROA H
ATOM   3024 HD12 LEU   218      -2.013   7.790  -6.690  1.00  0.00      PROA H
ATOM   3025 HD13 LEU   218      -3.676   7.984  -6.087  1.00  0.00      PROA H
ATOM   3026  CD2 LEU   218      -2.237   9.292  -8.946  1.00  0.00      PROA C
ATOM   3027 HD21 LEU   218      -2.304  10.257  -9.448  1.00  0.00      PROA H
ATOM   3028 HD22 LEU   218      -1.212   9.124  -8.617  1.00  0.00      PROA H
ATOM   3029 HD23 LEU   218      -2.530   8.502  -9.637  1.00  0.00      PROA H
ATOM   3030  C   LEU   218      -6.275  10.785  -9.539  1.00  0.00      PROA C
ATOM   3031  O   LEU   218      -6.522  10.399 -10.677  1.00  0.00      PROA O
ATOM   3032  N   THR   219      -7.242  11.288  -8.751  1.00  0.00      PROA N
ATOM   3033  H   THR   219      -7.025  11.579  -7.809  1.00  0.00      PROA H
ATOM   3034  CA  THR   219      -8.613  11.427  -9.225  1.00  0.00      PROA C
ATOM   3035  HA  THR   219      -8.968  10.466  -9.597  1.00  0.00      PROA H
ATOM   3036  CB  THR   219      -9.589  11.882  -8.158  1.00  0.00      PROA C
ATOM   3037  HB  THR   219      -9.343  12.898  -7.850  1.00  0.00      PROA H
ATOM   3038  CG2 THR   219     -11.024  11.865  -8.679  1.00  0.00      PROA C
ATOM   3039 HG21 THR   219     -11.289  10.852  -8.983  1.00  0.00      PROA H
ATOM   3040 HG22 THR   219     -11.701  12.197  -7.892  1.00  0.00      PROA H
ATOM   3041 HG23 THR   219     -11.108  12.534  -9.535  1.00  0.00      PROA H
ATOM   3042  OG1 THR   219      -9.572  10.979  -7.072  1.00  0.00      PROA O
ATOM   3043  HG1 THR   219     -10.192  11.274  -6.401  1.00  0.00      PROA H
ATOM   3044  C   THR   219      -8.705  12.372 -10.392  1.00  0.00      PROA C
ATOM   3045  O   THR   219      -9.344  12.068 -11.395  1.00  0.00      PROA O
ATOM   3046  N   ILE   220      -7.994  13.519 -10.332  1.00  0.00      PROA N
ATOM   3047  H   ILE   220      -7.519  13.775  -9.477  1.00  0.00      PROA H
ATOM   3048  CA  ILE   220      -7.881  14.420 -11.470  1.00  0.00      PROA C
ATOM   3049  HA  ILE   220      -8.873  14.764 -11.762  1.00  0.00      PROA H
ATOM   3050  CB  ILE   220      -7.027  15.648 -11.148  1.00  0.00      PROA C
ATOM   3051  HB  ILE   220      -6.074  15.328 -10.727  1.00  0.00      PROA H
ATOM   3052  CG2 ILE   220      -6.755  16.477 -12.422  1.00  0.00      PROA C
ATOM   3053 HG21 ILE   220      -7.701  16.810 -12.848  1.00  0.00      PROA H
ATOM   3054 HG22 ILE   220      -6.146  17.345 -12.168  1.00  0.00      PROA H
ATOM   3055 HG23 ILE   220      -6.225  15.863 -13.150  1.00  0.00      PROA H
ATOM   3056  CG1 ILE   220      -7.722  16.523 -10.088  1.00  0.00      PROA C
ATOM   3057 HG12 ILE   220      -8.613  16.978 -10.520  1.00  0.00      PROA H
ATOM   3058 HG13 ILE   220      -8.007  15.905  -9.236  1.00  0.00      PROA H
ATOM   3059  CD1 ILE   220      -6.822  17.642  -9.577  1.00  0.00      PROA C
ATOM   3060 HD11 ILE   220      -6.534  18.285 -10.409  1.00  0.00      PROA H
ATOM   3061 HD12 ILE   220      -7.358  18.229  -8.833  1.00  0.00      PROA H
ATOM   3062 HD13 ILE   220      -5.928  17.212  -9.125  1.00  0.00      PROA H
ATOM   3063  C   ILE   220      -7.277  13.713 -12.664  1.00  0.00      PROA C
ATOM   3064  O   ILE   220      -7.847  13.687 -13.748  1.00  0.00      PROA O
ATOM   3065  N   CYS   221      -6.146  13.019 -12.458  1.00  0.00      PROA N
ATOM   3066  H   CYS   221      -5.756  12.954 -11.528  1.00  0.00      PROA H
ATOM   3067  CA  CYS   221      -5.414  12.329 -13.505  1.00  0.00      PROA C
ATOM   3068  HA  CYS   221      -5.039  13.056 -14.225  1.00  0.00      PROA H
ATOM   3069  CB  CYS   221      -4.231  11.571 -12.841  1.00  0.00      PROA C
ATOM   3070  HB2 CYS   221      -3.662  12.259 -12.215  1.00  0.00      PROA H
ATOM   3071  HB3 CYS   221      -4.618  10.757 -12.228  1.00  0.00      PROA H
ATOM   3072  SG  CYS   221      -3.053  10.830 -14.018  1.00  0.00      PROA S
ATOM   3073  HG  CYS   221      -2.247  10.309 -13.098  1.00  0.00      PROA H
ATOM   3074  C   CYS   221      -6.261  11.322 -14.263  1.00  0.00      PROA C
ATOM   3075  O   CYS   221      -6.376  11.347 -15.485  1.00  0.00      PROA O
ATOM   3076  N   TYR   222      -6.955  10.437 -13.544  1.00  0.00      PROA N
ATOM   3077  H   TYR   222      -6.934  10.479 -12.535  1.00  0.00      PROA H
ATOM   3078  CA  TYR   222      -7.744   9.408 -14.171  1.00  0.00      PROA C
ATOM   3079  HA  TYR   222      -7.259   9.090 -15.094  1.00  0.00      PROA H
ATOM   3080  CB  TYR   222      -7.898   8.181 -13.250  1.00  0.00      PROA C
ATOM   3081  HB2 TYR   222      -8.213   8.508 -12.259  1.00  0.00      PROA H
ATOM   3082  HB3 TYR   222      -8.646   7.506 -13.665  1.00  0.00      PROA H
ATOM   3083  CG  TYR   222      -6.577   7.471 -13.150  1.00  0.00      PROA C
ATOM   3084  CD1 TYR   222      -5.767   7.623 -12.017  1.00  0.00      PROA C
ATOM   3085  HD1 TYR   222      -6.089   8.268 -11.200  1.00  0.00      PROA H
ATOM   3086  CE1 TYR   222      -4.545   6.961 -11.906  1.00  0.00      PROA C
ATOM   3087  HE1 TYR   222      -3.921   7.112 -11.025  1.00  0.00      PROA H
ATOM   3088  CZ  TYR   222      -4.129   6.107 -12.929  1.00  0.00      PROA C
ATOM   3089  OH  TYR   222      -2.892   5.452 -12.828  1.00  0.00      PROA O
ATOM   3090  HH  TYR   222      -2.421   5.663 -12.019  1.00  0.00      PROA H
ATOM   3091  CE2 TYR   222      -4.928   5.924 -14.059  1.00  0.00      PROA C
ATOM   3092  HE2 TYR   222      -4.604   5.251 -14.852  1.00  0.00      PROA H
ATOM   3093  CD2 TYR   222      -6.147   6.608 -14.172  1.00  0.00      PROA C
ATOM   3094  HD2 TYR   222      -6.763   6.467 -15.060  1.00  0.00      PROA H
ATOM   3095  C   TYR   222      -9.095   9.907 -14.594  1.00  0.00      PROA C
ATOM   3096  O   TYR   222      -9.744   9.292 -15.426  1.00  0.00      PROA O
ATOM   3097  N   THR   223      -9.549  11.067 -14.082  1.00  0.00      PROA N
ATOM   3098  H   THR   223      -9.089  11.482 -13.285  1.00  0.00      PROA H
ATOM   3099  CA  THR   223     -10.701  11.749 -14.653  1.00  0.00      PROA C
ATOM   3100  HA  THR   223     -11.553  11.070 -14.674  1.00  0.00      PROA H
ATOM   3101  CB  THR   223     -11.124  12.986 -13.872  1.00  0.00      PROA C
ATOM   3102  HB  THR   223     -10.278  13.668 -13.785  1.00  0.00      PROA H
ATOM   3103  CG2 THR   223     -12.269  13.718 -14.569  1.00  0.00      PROA C
ATOM   3104 HG21 THR   223     -13.128  13.053 -14.655  1.00  0.00      PROA H
ATOM   3105 HG22 THR   223     -12.547  14.596 -13.986  1.00  0.00      PROA H
ATOM   3106 HG23 THR   223     -11.950  14.030 -15.563  1.00  0.00      PROA H
ATOM   3107  OG1 THR   223     -11.593  12.630 -12.582  1.00  0.00      PROA O
ATOM   3108  HG1 THR   223     -11.854  13.422 -12.107  1.00  0.00      PROA H
ATOM   3109  C   THR   223     -10.381  12.163 -16.064  1.00  0.00      PROA C
ATOM   3110  O   THR   223     -11.023  11.738 -17.008  1.00  0.00      PROA O
ATOM   3111  N   PHE   224      -9.257  12.867 -16.265  1.00  0.00      PROA N
ATOM   3112  H   PHE   224      -8.736  13.222 -15.477  1.00  0.00      PROA H
ATOM   3113  CA  PHE   224      -8.720  13.164 -17.580  1.00  0.00      PROA C
ATOM   3114  HA  PHE   224      -9.369  13.880 -18.085  1.00  0.00      PROA H
ATOM   3115  CB  PHE   224      -7.301  13.769 -17.456  1.00  0.00      PROA C
ATOM   3116  HB2 PHE   224      -6.792  13.330 -16.598  1.00  0.00      PROA H
ATOM   3117  HB3 PHE   224      -6.735  13.556 -18.363  1.00  0.00      PROA H
ATOM   3118  CG  PHE   224      -7.325  15.255 -17.267  1.00  0.00      PROA C
ATOM   3119  CD1 PHE   224      -7.765  15.850 -16.083  1.00  0.00      PROA C
ATOM   3120  HD1 PHE   224      -8.146  15.231 -15.271  1.00  0.00      PROA H
ATOM   3121  CE1 PHE   224      -7.727  17.234 -15.916  1.00  0.00      PROA C
ATOM   3122  HE1 PHE   224      -8.091  17.681 -14.991  1.00  0.00      PROA H
ATOM   3123  CZ  PHE   224      -7.223  18.047 -16.935  1.00  0.00      PROA C
ATOM   3124  HZ  PHE   224      -7.189  19.129 -16.803  1.00  0.00      PROA H
ATOM   3125  CE2 PHE   224      -6.763  17.469 -18.123  1.00  0.00      PROA C
ATOM   3126  HE2 PHE   224      -6.364  18.099 -18.918  1.00  0.00      PROA H
ATOM   3127  CD2 PHE   224      -6.821  16.076 -18.277  1.00  0.00      PROA C
ATOM   3128  HD2 PHE   224      -6.463  15.637 -19.208  1.00  0.00      PROA H
ATOM   3129  C   PHE   224      -8.631  11.965 -18.503  1.00  0.00      PROA C
ATOM   3130  O   PHE   224      -9.258  11.919 -19.564  1.00  0.00      PROA O
ATOM   3131  N   ILE   225      -7.850  10.947 -18.078  1.00  0.00      PROA N
ATOM   3132  H   ILE   225      -7.424  10.986 -17.163  1.00  0.00      PROA H
ATOM   3133  CA  ILE   225      -7.575   9.765 -18.877  1.00  0.00      PROA C
ATOM   3134  HA  ILE   225      -7.106  10.061 -19.815  1.00  0.00      PROA H
ATOM   3135  CB  ILE   225      -6.634   8.813 -18.135  1.00  0.00      PROA C
ATOM   3136  HB  ILE   225      -7.029   8.614 -17.138  1.00  0.00      PROA H
ATOM   3137  CG2 ILE   225      -6.503   7.479 -18.896  1.00  0.00      PROA C
ATOM   3138 HG21 ILE   225      -6.103   7.667 -19.893  1.00  0.00      PROA H
ATOM   3139 HG22 ILE   225      -5.830   6.815 -18.354  1.00  0.00      PROA H
ATOM   3140 HG23 ILE   225      -7.484   7.011 -18.982  1.00  0.00      PROA H
ATOM   3141  CG1 ILE   225      -5.253   9.472 -17.947  1.00  0.00      PROA C
ATOM   3142 HG12 ILE   225      -4.794   9.640 -18.921  1.00  0.00      PROA H
ATOM   3143 HG13 ILE   225      -5.372  10.426 -17.432  1.00  0.00      PROA H
ATOM   3144  CD1 ILE   225      -4.281   8.626 -17.123  1.00  0.00      PROA C
ATOM   3145 HD11 ILE   225      -4.121   7.669 -17.620  1.00  0.00      PROA H
ATOM   3146 HD12 ILE   225      -3.330   9.150 -17.031  1.00  0.00      PROA H
ATOM   3147 HD13 ILE   225      -4.698   8.454 -16.131  1.00  0.00      PROA H
ATOM   3148  C   ILE   225      -8.821   9.019 -19.267  1.00  0.00      PROA C
ATOM   3149  O   ILE   225      -9.061   8.684 -20.427  1.00  0.00      PROA O
ATOM   3150  N   LEU   226      -9.699   8.777 -18.301  1.00  0.00      PROA N
ATOM   3151  H   LEU   226      -9.538   9.138 -17.371  1.00  0.00      PROA H
ATOM   3152  CA  LEU   226     -10.868   8.015 -18.554  1.00  0.00      PROA C
ATOM   3153  HA  LEU   226     -10.602   7.114 -19.107  1.00  0.00      PROA H
ATOM   3154  CB  LEU   226     -11.445   7.674 -17.194  1.00  0.00      PROA C
ATOM   3155  HB2 LEU   226     -11.443   8.564 -16.565  1.00  0.00      PROA H
ATOM   3156  HB3 LEU   226     -12.467   7.315 -17.312  1.00  0.00      PROA H
ATOM   3157  CG  LEU   226     -10.644   6.535 -16.387  1.00  0.00      PROA C
ATOM   3158  HG  LEU   226      -9.597   6.824 -16.292  1.00  0.00      PROA H
ATOM   3159  CD1 LEU   226     -11.053   6.143 -14.910  1.00  0.00      PROA C
ATOM   3160 HD11 LEU   226     -12.082   5.785 -14.900  1.00  0.00      PROA H
ATOM   3161 HD12 LEU   226     -10.392   5.358 -14.545  1.00  0.00      PROA H
ATOM   3162 HD13 LEU   226     -10.968   7.018 -14.265  1.00  0.00      PROA H
ATOM   3163  CD2 LEU   226     -10.283   5.273 -17.244  1.00  0.00      PROA C
ATOM   3164 HD21 LEU   226      -9.655   5.571 -18.083  1.00  0.00      PROA H
ATOM   3165 HD22 LEU   226      -9.745   4.555 -16.625  1.00  0.00      PROA H
ATOM   3166 HD23 LEU   226     -11.198   4.815 -17.620  1.00  0.00      PROA H
ATOM   3167  C   LEU   226     -11.881   8.724 -19.412  1.00  0.00      PROA C
ATOM   3168  O   LEU   226     -12.568   8.145 -20.254  1.00  0.00      PROA O
ATOM   3169  N   LEU   227     -11.979  10.034 -19.218  1.00  0.00      PROA N
ATOM   3170  H   LEU   227     -11.468  10.473 -18.465  1.00  0.00      PROA H
ATOM   3171  CA  LEU   227     -12.779  10.858 -20.028  1.00  0.00      PROA C
ATOM   3172  HA  LEU   227     -13.812  10.514 -19.989  1.00  0.00      PROA H
ATOM   3173  CB  LEU   227     -12.630  12.340 -19.415  1.00  0.00      PROA C
ATOM   3174  HB2 LEU   227     -11.574  12.569 -19.269  1.00  0.00      PROA H
ATOM   3175  HB3 LEU   227     -13.066  13.064 -20.103  1.00  0.00      PROA H
ATOM   3176  CG  LEU   227     -13.292  12.720 -18.004  1.00  0.00      PROA C
ATOM   3177  HG  LEU   227     -12.611  12.449 -17.197  1.00  0.00      PROA H
ATOM   3178  CD1 LEU   227     -13.650  14.187 -17.736  1.00  0.00      PROA C
ATOM   3179 HD11 LEU   227     -14.369  14.528 -18.482  1.00  0.00      PROA H
ATOM   3180 HD12 LEU   227     -14.087  14.279 -16.742  1.00  0.00      PROA H
ATOM   3181 HD13 LEU   227     -12.750  14.798 -17.795  1.00  0.00      PROA H
ATOM   3182  CD2 LEU   227     -14.595  12.397 -17.969  1.00  0.00      PROA C
ATOM   3183 HD21 LEU   227     -14.708  11.324 -18.125  1.00  0.00      PROA H
ATOM   3184 HD22 LEU   227     -15.011  12.668 -16.999  1.00  0.00      PROA H
ATOM   3185 HD23 LEU   227     -15.124  12.935 -18.755  1.00  0.00      PROA H
ATOM   3186  C   LEU   227     -12.395  10.830 -21.502  1.00  0.00      PROA C
ATOM   3187  O   LEU   227     -13.218  10.619 -22.404  1.00  0.00      PROA O
ATOM   3188  N   ARG   228     -11.098  10.976 -21.743  1.00  0.00      PROA N
ATOM   3189  H   ARG   228     -10.460  11.159 -20.981  1.00  0.00      PROA H
ATOM   3190  CA  ARG   228     -10.564  10.881 -23.068  1.00  0.00      PROA C
ATOM   3191  HA  ARG   228     -11.068  11.599 -23.715  1.00  0.00      PROA H
ATOM   3192  CB  ARG   228      -9.052  11.189 -23.051  1.00  0.00      PROA C
ATOM   3193  HB2 ARG   228      -8.892  12.206 -22.695  1.00  0.00      PROA H
ATOM   3194  HB3 ARG   228      -8.546  10.488 -22.387  1.00  0.00      PROA H
ATOM   3195  CG  ARG   228      -8.387  11.074 -24.437  1.00  0.00      PROA C
ATOM   3196  HG2 ARG   228      -7.361  11.439 -24.380  1.00  0.00      PROA H
ATOM   3197  HG3 ARG   228      -8.383  10.030 -24.754  1.00  0.00      PROA H
ATOM   3198  CD  ARG   228      -9.145  11.900 -25.480  1.00  0.00      PROA C
ATOM   3199  HD2 ARG   228     -10.192  11.595 -25.496  1.00  0.00      PROA H
ATOM   3200  HD3 ARG   228      -9.080  12.958 -25.224  1.00  0.00      PROA H
ATOM   3201  NE  ARG   228      -8.555  11.690 -26.835  1.00  0.00      PROA N
ATOM   3202  HE  ARG   228      -7.719  11.130 -26.915  1.00  0.00      PROA H
ATOM   3203  CZ  ARG   228      -9.098  12.214 -27.925  1.00  0.00      PROA C
ATOM   3204  NH1 ARG   228      -8.507  12.104 -29.097  1.00  0.00      PROA N
ATOM   3205 HH11 ARG   228      -7.628  11.614 -29.172  1.00  0.00      PROA H
ATOM   3206 HH12 ARG   228      -8.937  12.511 -29.916  1.00  0.00      PROA H
ATOM   3207  NH2 ARG   228     -10.217  12.918 -27.868  1.00  0.00      PROA N
ATOM   3208 HH21 ARG   228     -10.675  13.063 -26.979  1.00  0.00      PROA H
ATOM   3209 HH22 ARG   228     -10.609  13.307 -28.714  1.00  0.00      PROA H
ATOM   3210  C   ARG   228     -10.799   9.523 -23.692  1.00  0.00      PROA C
ATOM   3211  O   ARG   228     -11.209   9.408 -24.845  1.00  0.00      PROA O
ATOM   3212  N   THR   229     -10.573   8.465 -22.899  1.00  0.00      PROA N
ATOM   3213  H   THR   229     -10.266   8.604 -21.947  1.00  0.00      PROA H
ATOM   3214  CA  THR   229     -10.745   7.086 -23.335  1.00  0.00      PROA C
ATOM   3215  HA  THR   229     -10.138   6.906 -24.223  1.00  0.00      PROA H
ATOM   3216  CB  THR   229     -10.325   6.090 -22.267  1.00  0.00      PROA C
ATOM   3217  HB  THR   229     -11.039   6.118 -21.443  1.00  0.00      PROA H
ATOM   3218  CG2 THR   229     -10.283   4.668 -22.836  1.00  0.00      PROA C
ATOM   3219 HG21 THR   229      -9.567   4.626 -23.656  1.00  0.00      PROA H
ATOM   3220 HG22 THR   229      -9.980   3.972 -22.054  1.00  0.00      PROA H
ATOM   3221 HG23 THR   229     -11.272   4.394 -23.203  1.00  0.00      PROA H
ATOM   3222  OG1 THR   229      -9.023   6.382 -21.790  1.00  0.00      PROA O
ATOM   3223  HG1 THR   229      -8.778   5.743 -21.117  1.00  0.00      PROA H
ATOM   3224  C   THR   229     -12.169   6.784 -23.730  1.00  0.00      PROA C
ATOM   3225  O   THR   229     -12.448   6.149 -24.740  1.00  0.00      PROA O
ATOM   3226  N   TRP   230     -13.136   7.281 -22.946  1.00  0.00      PROA N
ATOM   3227  H   TRP   230     -12.895   7.832 -22.135  1.00  0.00      PROA H
ATOM   3228  CA  TRP   230     -14.542   7.060 -23.211  1.00  0.00      PROA C
ATOM   3229  HA  TRP   230     -14.708   6.007 -23.439  1.00  0.00      PROA H
ATOM   3230  CB  TRP   230     -15.368   7.445 -21.991  1.00  0.00      PROA C
ATOM   3231  HB2 TRP   230     -15.129   8.468 -21.698  1.00  0.00      PROA H
ATOM   3232  HB3 TRP   230     -16.429   7.376 -22.233  1.00  0.00      PROA H
ATOM   3233  CG  TRP   230     -15.104   6.587 -20.881  1.00  0.00      PROA C
ATOM   3234  CD1 TRP   230     -14.589   5.360 -21.042  1.00  0.00      PROA C
ATOM   3235  HD1 TRP   230     -14.041   5.113 -21.952  1.00  0.00      PROA H
ATOM   3236  NE1 TRP   230     -14.954   4.812 -19.938  1.00  0.00      PROA N
ATOM   3237  HE1 TRP   230     -14.740   3.866 -19.653  1.00  0.00      PROA H
ATOM   3238  CE2 TRP   230     -15.796   5.662 -18.946  1.00  0.00      PROA C
ATOM   3239  CZ2 TRP   230     -16.110   5.730 -17.338  1.00  0.00      PROA C
ATOM   3240  HZ2 TRP   230     -16.050   4.826 -16.732  1.00  0.00      PROA H
ATOM   3241  CH2 TRP   230     -16.431   6.697 -16.609  1.00  0.00      PROA C
ATOM   3242  HH2 TRP   230     -16.825   6.519 -15.608  1.00  0.00      PROA H
ATOM   3243  CZ3 TRP   230     -16.185   7.776 -17.311  1.00  0.00      PROA C
ATOM   3244  HZ3 TRP   230     -16.141   8.748 -16.820  1.00  0.00      PROA H
ATOM   3245  CE3 TRP   230     -15.952   7.844 -18.739  1.00  0.00      PROA C
ATOM   3246  HE3 TRP   230     -16.057   8.793 -19.263  1.00  0.00      PROA H
ATOM   3247  CD2 TRP   230     -15.601   6.799 -19.525  1.00  0.00      PROA C
ATOM   3248  C   TRP   230     -15.085   7.875 -24.318  1.00  0.00      PROA C
ATOM   3249  O   TRP   230     -16.146   7.585 -24.868  1.00  0.00      PROA O
ATOM   3250  N   SER   231     -14.358   8.929 -24.681  1.00  0.00      PROA N
ATOM   3251  H   SER   231     -13.545   9.191 -24.142  1.00  0.00      PROA H
ATOM   3252  CA  SER   231     -14.709   9.711 -25.842  1.00  0.00      PROA C
ATOM   3253  HA  SER   231     -15.793   9.735 -25.950  1.00  0.00      PROA H
ATOM   3254  CB  SER   231     -14.182  11.160 -25.684  1.00  0.00      PROA C
ATOM   3255  HB2 SER   231     -13.094  11.145 -25.608  1.00  0.00      PROA H
ATOM   3256  HB3 SER   231     -14.477  11.751 -26.551  1.00  0.00      PROA H
ATOM   3257  OG  SER   231     -14.701  11.802 -24.511  1.00  0.00      PROA O
ATOM   3258  HG  SER   231     -14.350  12.694 -24.453  1.00  0.00      PROA H
ATOM   3259  C   SER   231     -14.109   9.111 -27.110  1.00  0.00      PROA C
ATOM   3260  O   SER   231     -14.341   9.571 -28.224  1.00  0.00      PROA O
ATOM   3261  N   ARG   232     -13.312   8.043 -26.971  1.00  0.00      PROA N
ATOM   3262  H   ARG   232     -13.098   7.689 -26.049  1.00  0.00      PROA H
ATOM   3263  CA  ARG   232     -12.716   7.336 -28.081  1.00  0.00      PROA C
ATOM   3264  HA  ARG   232     -13.100   7.739 -29.018  1.00  0.00      PROA H
ATOM   3265  CB  ARG   232     -11.161   7.495 -28.061  1.00  0.00      PROA C
ATOM   3266  HB2 ARG   232     -10.840   7.812 -27.068  1.00  0.00      PROA H
ATOM   3267  HB3 ARG   232     -10.694   6.541 -28.306  1.00  0.00      PROA H
ATOM   3268  CG  ARG   232     -10.536   8.520 -29.040  1.00  0.00      PROA C
ATOM   3269  HG2 ARG   232     -10.812   8.262 -30.062  1.00  0.00      PROA H
ATOM   3270  HG3 ARG   232     -10.905   9.519 -28.805  1.00  0.00      PROA H
ATOM   3271  CD  ARG   232      -8.998   8.559 -28.965  1.00  0.00      PROA C
ATOM   3272  HD2 ARG   232      -8.689   8.861 -27.964  1.00  0.00      PROA H
ATOM   3273  HD3 ARG   232      -8.597   7.570 -29.186  1.00  0.00      PROA H
ATOM   3274  NE  ARG   232      -8.489   9.547 -29.970  1.00  0.00      PROA N
ATOM   3275  HE  ARG   232      -8.385  10.511 -29.688  1.00  0.00      PROA H
ATOM   3276  CZ  ARG   232      -8.142   9.324 -31.226  1.00  0.00      PROA C
ATOM   3277  NH1 ARG   232      -8.238   8.093 -31.703  1.00  0.00      PROA N
ATOM   3278 HH11 ARG   232      -8.572   7.349 -31.108  1.00  0.00      PROA H
ATOM   3279 HH12 ARG   232      -7.978   7.905 -32.661  1.00  0.00      PROA H
ATOM   3280  NH2 ARG   232      -7.739  10.325 -31.997  1.00  0.00      PROA N
ATOM   3281 HH21 ARG   232      -7.697  11.262 -31.622  1.00  0.00      PROA H
ATOM   3282 HH22 ARG   232      -7.476  10.145 -32.955  1.00  0.00      PROA H
ATOM   3283  C   ARG   232     -13.062   5.856 -27.954  1.00  0.00      PROA C
ATOM   3284  O   ARG   232     -12.302   5.066 -27.399  1.00  0.00      PROA O
ATOM   3285  N   ARG   233     -14.203   5.401 -28.499  1.00  0.00      PROA N
ATOM   3286  H   ARG   233     -14.860   6.048 -28.911  1.00  0.00      PROA H
ATOM   3287  CA  ARG   233     -14.537   3.987 -28.519  1.00  0.00      PROA C
ATOM   3288  HA  ARG   233     -14.404   3.568 -27.522  1.00  0.00      PROA H
ATOM   3289  CB  ARG   233     -16.010   3.806 -28.960  1.00  0.00      PROA C
ATOM   3290  HB2 ARG   233     -16.180   4.346 -29.892  1.00  0.00      PROA H
ATOM   3291  HB3 ARG   233     -16.217   2.747 -29.112  1.00  0.00      PROA H
ATOM   3292  CG  ARG   233     -17.025   4.340 -27.913  1.00  0.00      PROA C
ATOM   3293  HG2 ARG   233     -16.976   3.727 -27.013  1.00  0.00      PROA H
ATOM   3294  HG3 ARG   233     -16.780   5.372 -27.662  1.00  0.00      PROA H
ATOM   3295  CD  ARG   233     -18.470   4.310 -28.427  1.00  0.00      PROA C
ATOM   3296  HD2 ARG   233     -18.605   5.086 -29.181  1.00  0.00      PROA H
ATOM   3297  HD3 ARG   233     -18.679   3.335 -28.868  1.00  0.00      PROA H
ATOM   3298  NE  ARG   233     -19.470   4.551 -27.318  1.00  0.00      PROA N
ATOM   3299  HE  ARG   233     -19.643   5.502 -27.024  1.00  0.00      PROA H
ATOM   3300  CZ  ARG   233     -20.168   3.618 -26.669  1.00  0.00      PROA C
ATOM   3301  NH1 ARG   233     -20.139   2.352 -27.028  1.00  0.00      PROA N
ATOM   3302 HH11 ARG   233     -19.575   2.066 -27.815  1.00  0.00      PROA H
ATOM   3303 HH12 ARG   233     -20.680   1.672 -26.513  1.00  0.00      PROA H
ATOM   3304  NH2 ARG   233     -20.949   3.962 -25.664  1.00  0.00      PROA N
ATOM   3305 HH21 ARG   233     -21.017   4.931 -25.390  1.00  0.00      PROA H
ATOM   3306 HH22 ARG   233     -21.477   3.254 -25.174  1.00  0.00      PROA H
ATOM   3307  C   ARG   233     -13.570   3.105 -29.325  1.00  0.00      PROA C
ATOM   3308  O   ARG   233     -12.953   3.544 -30.293  1.00  0.00      PROA O
ATOM   3309  N   ALA   234     -13.390   1.846 -28.890  1.00  0.00      PROA N
ATOM   3310  H   ALA   234     -13.788   1.554 -28.009  1.00  0.00      PROA H
ATOM   3311  CA  ALA   234     -12.652   0.799 -29.573  1.00  0.00      PROA C
ATOM   3312  HA  ALA   234     -12.710  -0.123 -28.996  1.00  0.00      PROA H
ATOM   3313  CB  ALA   234     -13.217   0.521 -30.987  1.00  0.00      PROA C
ATOM   3314  HB1 ALA   234     -13.156   1.428 -31.588  1.00  0.00      PROA H
ATOM   3315  HB2 ALA   234     -12.636  -0.269 -31.463  1.00  0.00      PROA H
ATOM   3316  HB3 ALA   234     -14.258   0.208 -30.908  1.00  0.00      PROA H
ATOM   3317  C   ALA   234     -11.132   0.869 -29.597  1.00  0.00      PROA C
ATOM   3318  O   ALA   234     -10.465   0.102 -30.285  1.00  0.00      PROA O
ATOM   3319  N   THR   235     -10.548   1.800 -28.821  1.00  0.00      PROA N
ATOM   3320  H   THR   235     -11.117   2.422 -28.265  1.00  0.00      PROA H
ATOM   3321  CA  THR   235      -9.109   1.988 -28.716  1.00  0.00      PROA C
ATOM   3322  HA  THR   235      -8.640   1.747 -29.669  1.00  0.00      PROA H
ATOM   3323  CB  THR   235      -8.737   3.442 -28.352  1.00  0.00      PROA C
ATOM   3324  HB  THR   235      -9.252   4.128 -29.024  1.00  0.00      PROA H
ATOM   3325  CG2 THR   235      -9.124   3.814 -26.919  1.00  0.00      PROA C
ATOM   3326 HG21 THR   235      -8.608   3.155 -26.220  1.00  0.00      PROA H
ATOM   3327 HG22 THR   235      -8.837   4.847 -26.721  1.00  0.00      PROA H
ATOM   3328 HG23 THR   235     -10.201   3.706 -26.793  1.00  0.00      PROA H
ATOM   3329  OG1 THR   235      -7.349   3.745 -28.471  1.00  0.00      PROA O
ATOM   3330  HG1 THR   235      -7.200   4.662 -28.229  1.00  0.00      PROA H
ATOM   3331  C   THR   235      -8.451   0.960 -27.801  1.00  0.00      PROA C
ATOM   3332  O   THR   235      -9.083   0.161 -27.114  1.00  0.00      PROA O
ATOM   3333  N   ARG   236      -7.103   0.939 -27.826  1.00  0.00      PROA N
ATOM   3334  H   ARG   236      -6.594   1.680 -28.287  1.00  0.00      PROA H
ATOM   3335  CA  ARG   236      -6.246  -0.071 -27.242  1.00  0.00      PROA C
ATOM   3336  HA  ARG   236      -6.803  -1.002 -27.134  1.00  0.00      PROA H
ATOM   3337  CB  ARG   236      -5.011  -0.301 -28.181  1.00  0.00      PROA C
ATOM   3338  HB2 ARG   236      -4.412   0.609 -28.223  1.00  0.00      PROA H
ATOM   3339  HB3 ARG   236      -4.403  -1.117 -27.789  1.00  0.00      PROA H
ATOM   3340  CG  ARG   236      -5.373  -0.672 -29.650  1.00  0.00      PROA C
ATOM   3341  HG2 ARG   236      -5.873  -1.641 -29.668  1.00  0.00      PROA H
ATOM   3342  HG3 ARG   236      -6.038   0.086 -30.063  1.00  0.00      PROA H
ATOM   3343  CD  ARG   236      -4.141  -0.765 -30.570  1.00  0.00      PROA C
ATOM   3344  HD2 ARG   236      -3.672   0.216 -30.650  1.00  0.00      PROA H
ATOM   3345  HD3 ARG   236      -3.427  -1.475 -30.152  1.00  0.00      PROA H
ATOM   3346  NE  ARG   236      -4.557  -1.227 -31.936  1.00  0.00      PROA N
ATOM   3347  HE  ARG   236      -5.203  -0.657 -32.462  1.00  0.00      PROA H
ATOM   3348  CZ  ARG   236      -4.157  -2.339 -32.553  1.00  0.00      PROA C
ATOM   3349  NH1 ARG   236      -3.346  -3.210 -31.997  1.00  0.00      PROA N
ATOM   3350 HH11 ARG   236      -2.999  -3.047 -31.062  1.00  0.00      PROA H
ATOM   3351 HH12 ARG   236      -3.072  -4.038 -32.506  1.00  0.00      PROA H
ATOM   3352  NH2 ARG   236      -4.613  -2.628 -33.754  1.00  0.00      PROA N
ATOM   3353 HH21 ARG   236      -5.266  -2.004 -34.207  1.00  0.00      PROA H
ATOM   3354 HH22 ARG   236      -4.308  -3.471 -34.218  1.00  0.00      PROA H
ATOM   3355  C   ARG   236      -5.833   0.275 -25.799  1.00  0.00      PROA C
ATOM   3356  O   ARG   236      -6.144   1.324 -25.240  1.00  0.00      PROA O
ATOM   3357  N   SER   237      -5.101  -0.661 -25.148  1.00  0.00      PROA N
ATOM   3358  H   SER   237      -5.015  -1.591 -25.532  1.00  0.00      PROA H
ATOM   3359  CA  SER   237      -4.369  -0.516 -23.888  1.00  0.00      PROA C
ATOM   3360  HA  SER   237      -3.778  -1.414 -23.705  1.00  0.00      PROA H
ATOM   3361  CB  SER   237      -3.396   0.689 -23.872  1.00  0.00      PROA C
ATOM   3362  HB2 SER   237      -3.958   1.607 -23.701  1.00  0.00      PROA H
ATOM   3363  HB3 SER   237      -2.665   0.556 -23.075  1.00  0.00      PROA H
ATOM   3364  OG  SER   237      -2.705   0.797 -25.115  1.00  0.00      PROA O
ATOM   3365  HG  SER   237      -2.109   1.549 -25.084  1.00  0.00      PROA H
ATOM   3366  C   SER   237      -5.188  -0.463 -22.626  1.00  0.00      PROA C
ATOM   3367  O   SER   237      -4.641  -0.502 -21.522  1.00  0.00      PROA O
ATOM   3368  N   THR   238      -6.526  -0.440 -22.743  1.00  0.00      PROA N
ATOM   3369  H   THR   238      -6.954  -0.499 -23.656  1.00  0.00      PROA H
ATOM   3370  CA  THR   238      -7.469  -0.334 -21.636  1.00  0.00      PROA C
ATOM   3371  HA  THR   238      -7.253   0.566 -21.060  1.00  0.00      PROA H
ATOM   3372  CB  THR   238      -8.919  -0.254 -22.106  1.00  0.00      PROA C
ATOM   3373  HB  THR   238      -9.576  -0.153 -21.242  1.00  0.00      PROA H
ATOM   3374  CG2 THR   238      -9.097   0.963 -23.027  1.00  0.00      PROA C
ATOM   3375 HG21 THR   238      -8.441   0.863 -23.893  1.00  0.00      PROA H
ATOM   3376 HG22 THR   238     -10.133   1.019 -23.361  1.00  0.00      PROA H
ATOM   3377 HG23 THR   238      -8.842   1.872 -22.482  1.00  0.00      PROA H
ATOM   3378  OG1 THR   238      -9.286  -1.423 -22.840  1.00  0.00      PROA O
ATOM   3379  HG1 THR   238     -10.200  -1.349 -23.124  1.00  0.00      PROA H
ATOM   3380  C   THR   238      -7.377  -1.498 -20.679  1.00  0.00      PROA C
ATOM   3381  O   THR   238      -7.756  -1.395 -19.520  1.00  0.00      PROA O
ATOM   3382  N   LYS   239      -6.866  -2.642 -21.157  1.00  0.00      PROA N
ATOM   3383  H   LYS   239      -6.582  -2.702 -22.124  1.00  0.00      PROA H
ATOM   3384  CA  LYS   239      -6.687  -3.832 -20.361  1.00  0.00      PROA C
ATOM   3385  HA  LYS   239      -7.644  -4.134 -19.937  1.00  0.00      PROA H
ATOM   3386  CB  LYS   239      -6.138  -4.966 -21.249  1.00  0.00      PROA C
ATOM   3387  HB2 LYS   239      -5.198  -4.651 -21.702  1.00  0.00      PROA H
ATOM   3388  HB3 LYS   239      -5.968  -5.854 -20.640  1.00  0.00      PROA H
ATOM   3389  CG  LYS   239      -7.113  -5.336 -22.375  1.00  0.00      PROA C
ATOM   3390  HG2 LYS   239      -7.689  -6.214 -22.084  1.00  0.00      PROA H
ATOM   3391  HG3 LYS   239      -7.791  -4.502 -22.558  1.00  0.00      PROA H
ATOM   3392  CD  LYS   239      -6.388  -5.656 -23.685  1.00  0.00      PROA C
ATOM   3393  HD2 LYS   239      -5.756  -4.813 -23.967  1.00  0.00      PROA H
ATOM   3394  HD3 LYS   239      -5.770  -6.544 -23.551  1.00  0.00      PROA H
ATOM   3395  CE  LYS   239      -7.384  -5.920 -24.819  1.00  0.00      PROA C
ATOM   3396  HE2 LYS   239      -8.035  -6.751 -24.546  1.00  0.00      PROA H
ATOM   3397  HE3 LYS   239      -7.987  -5.028 -24.989  1.00  0.00      PROA H
ATOM   3398  NZ  LYS   239      -6.726  -6.267 -26.097  1.00  0.00      PROA N
ATOM   3399  HZ1 LYS   239      -6.172  -7.102 -25.974  1.00  0.00      PROA H
ATOM   3400  HZ2 LYS   239      -7.428  -6.430 -26.804  1.00  0.00      PROA H
ATOM   3401  HZ3 LYS   239      -6.128  -5.505 -26.385  1.00  0.00      PROA H
ATOM   3402  C   LYS   239      -5.758  -3.621 -19.187  1.00  0.00      PROA C
ATOM   3403  O   LYS   239      -6.083  -3.946 -18.048  1.00  0.00      PROA O
ATOM   3404  N   THR   240      -4.595  -2.984 -19.436  1.00  0.00      PROA N
ATOM   3405  H   THR   240      -4.357  -2.718 -20.381  1.00  0.00      PROA H
ATOM   3406  CA  THR   240      -3.658  -2.661 -18.378  1.00  0.00      PROA C
ATOM   3407  HA  THR   240      -3.561  -3.513 -17.705  1.00  0.00      PROA H
ATOM   3408  CB  THR   240      -2.286  -2.330 -18.936  1.00  0.00      PROA C
ATOM   3409  HB  THR   240      -2.360  -1.463 -19.593  1.00  0.00      PROA H
ATOM   3410  CG2 THR   240      -1.283  -2.006 -17.822  1.00  0.00      PROA C
ATOM   3411 HG21 THR   240      -1.185  -2.866 -17.160  1.00  0.00      PROA H
ATOM   3412 HG22 THR   240      -0.313  -1.775 -18.262  1.00  0.00      PROA H
ATOM   3413 HG23 THR   240      -1.637  -1.148 -17.252  1.00  0.00      PROA H
ATOM   3414  OG1 THR   240      -1.778  -3.413 -19.694  1.00  0.00      PROA O
ATOM   3415  HG1 THR   240      -0.911  -3.185 -20.038  1.00  0.00      PROA H
ATOM   3416  C   THR   240      -4.130  -1.478 -17.571  1.00  0.00      PROA C
ATOM   3417  O   THR   240      -4.033  -1.442 -16.348  1.00  0.00      PROA O
ATOM   3418  N   LEU   241      -4.696  -0.465 -18.245  1.00  0.00      PROA N
ATOM   3419  H   LEU   241      -4.809  -0.526 -19.247  1.00  0.00      PROA H
ATOM   3420  CA  LEU   241      -5.164   0.743 -17.600  1.00  0.00      PROA C
ATOM   3421  HA  LEU   241      -4.339   1.216 -17.069  1.00  0.00      PROA H
ATOM   3422  CB  LEU   241      -5.710   1.703 -18.675  1.00  0.00      PROA C
ATOM   3423  HB2 LEU   241      -4.896   2.019 -19.328  1.00  0.00      PROA H
ATOM   3424  HB3 LEU   241      -6.471   1.193 -19.266  1.00  0.00      PROA H
ATOM   3425  CG  LEU   241      -6.367   2.994 -18.157  1.00  0.00      PROA C
ATOM   3426  HG  LEU   241      -7.226   2.741 -17.537  1.00  0.00      PROA H
ATOM   3427  CD1 LEU   241      -5.384   3.816 -17.320  1.00  0.00      PROA C
ATOM   3428 HD11 LEU   241      -4.522   4.086 -17.930  1.00  0.00      PROA H
ATOM   3429 HD12 LEU   241      -5.876   4.723 -16.967  1.00  0.00      PROA H
ATOM   3430 HD13 LEU   241      -5.053   3.227 -16.464  1.00  0.00      PROA H
ATOM   3431  CD2 LEU   241      -6.887   3.817 -19.336  1.00  0.00      PROA C
ATOM   3432 HD21 LEU   241      -7.623   3.234 -19.890  1.00  0.00      PROA H
ATOM   3433 HD22 LEU   241      -7.352   4.730 -18.965  1.00  0.00      PROA H
ATOM   3434 HD23 LEU   241      -6.057   4.073 -19.995  1.00  0.00      PROA H
ATOM   3435  C   LEU   241      -6.232   0.505 -16.554  1.00  0.00      PROA C
ATOM   3436  O   LEU   241      -6.188   1.064 -15.460  1.00  0.00      PROA O
ATOM   3437  N   LYS   242      -7.206  -0.372 -16.854  1.00  0.00      PROA N
ATOM   3438  H   LYS   242      -7.229  -0.809 -17.764  1.00  0.00      PROA H
ATOM   3439  CA  LYS   242      -8.248  -0.732 -15.918  1.00  0.00      PROA C
ATOM   3440  HA  LYS   242      -8.755   0.169 -15.574  1.00  0.00      PROA H
ATOM   3441  CB  LYS   242      -9.280  -1.662 -16.594  1.00  0.00      PROA C
ATOM   3442  HB2 LYS   242      -9.620  -1.211 -17.527  1.00  0.00      PROA H
ATOM   3443  HB3 LYS   242      -8.818  -2.626 -16.804  1.00  0.00      PROA H
ATOM   3444  CG  LYS   242     -10.522  -1.923 -15.730  1.00  0.00      PROA C
ATOM   3445  HG2 LYS   242     -10.215  -2.336 -14.768  1.00  0.00      PROA H
ATOM   3446  HG3 LYS   242     -11.057  -0.988 -15.569  1.00  0.00      PROA H
ATOM   3447  CD  LYS   242     -11.490  -2.923 -16.396  1.00  0.00      PROA C
ATOM   3448  HD2 LYS   242     -11.854  -2.506 -17.335  1.00  0.00      PROA H
ATOM   3449  HD3 LYS   242     -10.967  -3.859 -16.594  1.00  0.00      PROA H
ATOM   3450  CE  LYS   242     -12.703  -3.247 -15.535  1.00  0.00      PROA C
ATOM   3451  HE2 LYS   242     -12.378  -3.750 -14.624  1.00  0.00      PROA H
ATOM   3452  HE3 LYS   242     -13.221  -2.324 -15.274  1.00  0.00      PROA H
ATOM   3453  NZ  LYS   242     -13.700  -4.123 -16.166  1.00  0.00      PROA N
ATOM   3454  HZ1 LYS   242     -13.271  -5.007 -16.402  1.00  0.00      PROA H
ATOM   3455  HZ2 LYS   242     -14.464  -4.282 -15.524  1.00  0.00      PROA H
ATOM   3456  HZ3 LYS   242     -14.051  -3.684 -17.005  1.00  0.00      PROA H
ATOM   3457  C   LYS   242      -7.699  -1.401 -14.670  1.00  0.00      PROA C
ATOM   3458  O   LYS   242      -8.160  -1.159 -13.553  1.00  0.00      PROA O
ATOM   3459  N   VAL   243      -6.675  -2.260 -14.845  1.00  0.00      PROA N
ATOM   3460  H   VAL   243      -6.373  -2.502 -15.778  1.00  0.00      PROA H
ATOM   3461  CA  VAL   243      -5.961  -2.874 -13.745  1.00  0.00      PROA C
ATOM   3462  HA  VAL   243      -6.660  -3.434 -13.125  1.00  0.00      PROA H
ATOM   3463  CB  VAL   243      -4.882  -3.834 -14.253  1.00  0.00      PROA C
ATOM   3464  HB  VAL   243      -4.338  -3.368 -15.074  1.00  0.00      PROA H
ATOM   3465  CG1 VAL   243      -3.881  -4.186 -13.139  1.00  0.00      PROA C
ATOM   3466 HG11 VAL   243      -4.409  -4.663 -12.313  1.00  0.00      PROA H
ATOM   3467 HG12 VAL   243      -3.128  -4.870 -13.530  1.00  0.00      PROA H
ATOM   3468 HG13 VAL   243      -3.397  -3.277 -12.784  1.00  0.00      PROA H
ATOM   3469  CG2 VAL   243      -5.536  -5.101 -14.816  1.00  0.00      PROA C
ATOM   3470 HG21 VAL   243      -6.197  -4.833 -15.641  1.00  0.00      PROA H
ATOM   3471 HG22 VAL   243      -4.764  -5.780 -15.175  1.00  0.00      PROA H
ATOM   3472 HG23 VAL   243      -6.114  -5.590 -14.032  1.00  0.00      PROA H
ATOM   3473  C   VAL   243      -5.315  -1.843 -12.841  1.00  0.00      PROA C
ATOM   3474  O   VAL   243      -5.472  -1.868 -11.621  1.00  0.00      PROA O
ATOM   3475  N   VAL   244      -4.600  -0.867 -13.430  1.00  0.00      PROA N
ATOM   3476  H   VAL   244      -4.490  -0.857 -14.434  1.00  0.00      PROA H
ATOM   3477  CA  VAL   244      -3.956   0.206 -12.697  1.00  0.00      PROA C
ATOM   3478  HA  VAL   244      -3.270  -0.216 -11.962  1.00  0.00      PROA H
ATOM   3479  CB  VAL   244      -3.165   1.119 -13.629  1.00  0.00      PROA C
ATOM   3480  HB  VAL   244      -3.831   1.530 -14.387  1.00  0.00      PROA H
ATOM   3481  CG1 VAL   244      -2.542   2.268 -12.824  1.00  0.00      PROA C
ATOM   3482 HG11 VAL   244      -1.873   1.861 -12.066  1.00  0.00      PROA H
ATOM   3483 HG12 VAL   244      -1.978   2.918 -13.494  1.00  0.00      PROA H
ATOM   3484 HG13 VAL   244      -3.331   2.843 -12.340  1.00  0.00      PROA H
ATOM   3485  CG2 VAL   244      -2.060   0.325 -14.347  1.00  0.00      PROA C
ATOM   3486 HG21 VAL   244      -2.510  -0.476 -14.934  1.00  0.00      PROA H
ATOM   3487 HG22 VAL   244      -1.505   0.991 -15.008  1.00  0.00      PROA H
ATOM   3488 HG23 VAL   244      -1.381  -0.103 -13.610  1.00  0.00      PROA H
ATOM   3489  C   VAL   244      -4.955   1.036 -11.917  1.00  0.00      PROA C
ATOM   3490  O   VAL   244      -4.774   1.303 -10.728  1.00  0.00      PROA O
ATOM   3491  N   VAL   245      -6.081   1.397 -12.563  1.00  0.00      PROA N
ATOM   3492  H   VAL   245      -6.200   1.166 -13.539  1.00  0.00      PROA H
ATOM   3493  CA  VAL   245      -7.174   2.119 -11.941  1.00  0.00      PROA C
ATOM   3494  HA  VAL   245      -6.811   3.074 -11.562  1.00  0.00      PROA H
ATOM   3495  CB  VAL   245      -8.302   2.389 -12.944  1.00  0.00      PROA C
ATOM   3496  HB  VAL   245      -8.549   1.467 -13.470  1.00  0.00      PROA H
ATOM   3497  CG1 VAL   245      -9.566   2.903 -12.228  1.00  0.00      PROA C
ATOM   3498 HG11 VAL   245      -9.335   3.830 -11.704  1.00  0.00      PROA H
ATOM   3499 HG12 VAL   245     -10.351   3.086 -12.961  1.00  0.00      PROA H
ATOM   3500 HG13 VAL   245      -9.907   2.156 -11.510  1.00  0.00      PROA H
ATOM   3501  CG2 VAL   245      -7.845   3.417 -13.993  1.00  0.00      PROA C
ATOM   3502 HG21 VAL   245      -6.977   3.031 -14.527  1.00  0.00      PROA H
ATOM   3503 HG22 VAL   245      -8.654   3.600 -14.699  1.00  0.00      PROA H
ATOM   3504 HG23 VAL   245      -7.579   4.350 -13.495  1.00  0.00      PROA H
ATOM   3505  C   VAL   245      -7.736   1.358 -10.756  1.00  0.00      PROA C
ATOM   3506  O   VAL   245      -7.957   1.910  -9.678  1.00  0.00      PROA O
ATOM   3507  N   ALA   246      -7.937   0.037 -10.920  1.00  0.00      PROA N
ATOM   3508  H   ALA   246      -7.745  -0.397 -11.811  1.00  0.00      PROA H
ATOM   3509  CA  ALA   246      -8.426  -0.817  -9.863  1.00  0.00      PROA C
ATOM   3510  HA  ALA   246      -9.377  -0.432  -9.495  1.00  0.00      PROA H
ATOM   3511  CB  ALA   246      -8.630  -2.243 -10.397  1.00  0.00      PROA C
ATOM   3512  HB1 ALA   246      -7.680  -2.633 -10.764  1.00  0.00      PROA H
ATOM   3513  HB2 ALA   246      -8.999  -2.882  -9.595  1.00  0.00      PROA H
ATOM   3514  HB3 ALA   246      -9.354  -2.227 -11.211  1.00  0.00      PROA H
ATOM   3515  C   ALA   246      -7.506  -0.854  -8.659  1.00  0.00      PROA C
ATOM   3516  O   ALA   246      -7.950  -0.743  -7.516  1.00  0.00      PROA O
ATOM   3517  N   VAL   247      -6.185  -0.960  -8.898  1.00  0.00      PROA N
ATOM   3518  H   VAL   247      -5.851  -1.084  -9.844  1.00  0.00      PROA H
ATOM   3519  CA  VAL   247      -5.183  -0.904  -7.850  1.00  0.00      PROA C
ATOM   3520  HA  VAL   247      -5.397  -1.666  -7.101  1.00  0.00      PROA H
ATOM   3521  CB  VAL   247      -3.779  -1.150  -8.397  1.00  0.00      PROA C
ATOM   3522  HB  VAL   247      -3.603  -0.497  -9.252  1.00  0.00      PROA H
ATOM   3523  CG1 VAL   247      -2.723  -0.855  -7.315  1.00  0.00      PROA C
ATOM   3524 HG11 VAL   247      -2.889  -1.508  -6.458  1.00  0.00      PROA H
ATOM   3525 HG12 VAL   247      -1.727  -1.035  -7.720  1.00  0.00      PROA H
ATOM   3526 HG13 VAL   247      -2.804   0.185  -7.001  1.00  0.00      PROA H
ATOM   3527  CG2 VAL   247      -3.652  -2.602  -8.887  1.00  0.00      PROA C
ATOM   3528 HG21 VAL   247      -4.382  -2.785  -9.676  1.00  0.00      PROA H
ATOM   3529 HG22 VAL   247      -2.648  -2.769  -9.275  1.00  0.00      PROA H
ATOM   3530 HG23 VAL   247      -3.838  -3.283  -8.056  1.00  0.00      PROA H
ATOM   3531  C   VAL   247      -5.191   0.427  -7.119  1.00  0.00      PROA C
ATOM   3532  O   VAL   247      -5.224   0.499  -5.892  1.00  0.00      PROA O
ATOM   3533  N   VAL   248      -5.234   1.549  -7.855  1.00  0.00      PROA N
ATOM   3534  H   VAL   248      -5.227   1.492  -8.863  1.00  0.00      PROA H
ATOM   3535  CA  VAL   248      -5.292   2.874  -7.265  1.00  0.00      PROA C
ATOM   3536  HA  VAL   248      -4.407   3.037  -6.650  1.00  0.00      PROA H
ATOM   3537  CB  VAL   248      -5.342   3.951  -8.344  1.00  0.00      PROA C
ATOM   3538  HB  VAL   248      -6.117   3.703  -9.070  1.00  0.00      PROA H
ATOM   3539  CG1 VAL   248      -5.662   5.325  -7.725  1.00  0.00      PROA C
ATOM   3540 HG11 VAL   248      -4.890   5.586  -7.001  1.00  0.00      PROA H
ATOM   3541 HG12 VAL   248      -5.694   6.080  -8.511  1.00  0.00      PROA H
ATOM   3542 HG13 VAL   248      -6.629   5.282  -7.224  1.00  0.00      PROA H
ATOM   3543  CG2 VAL   248      -4.000   4.008  -9.092  1.00  0.00      PROA C
ATOM   3544 HG21 VAL   248      -3.802   3.042  -9.558  1.00  0.00      PROA H
ATOM   3545 HG22 VAL   248      -4.044   4.779  -9.861  1.00  0.00      PROA H
ATOM   3546 HG23 VAL   248      -3.201   4.242  -8.388  1.00  0.00      PROA H
ATOM   3547  C   VAL   248      -6.500   3.040  -6.377  1.00  0.00      PROA C
ATOM   3548  O   VAL   248      -6.415   3.508  -5.244  1.00  0.00      PROA O
ATOM   3549  N   ALA   249      -7.668   2.597  -6.857  1.00  0.00      PROA N
ATOM   3550  H   ALA   249      -7.724   2.241  -7.800  1.00  0.00      PROA H
ATOM   3551  CA  ALA   249      -8.868   2.607  -6.076  1.00  0.00      PROA C
ATOM   3552  HA  ALA   249      -9.088   3.626  -5.760  1.00  0.00      PROA H
ATOM   3553  CB  ALA   249      -9.976   2.060  -6.979  1.00  0.00      PROA C
ATOM   3554  HB1 ALA   249      -9.723   1.048  -7.294  1.00  0.00      PROA H
ATOM   3555  HB2 ALA   249     -10.918   2.045  -6.431  1.00  0.00      PROA H
ATOM   3556  HB3 ALA   249     -10.077   2.698  -7.857  1.00  0.00      PROA H
ATOM   3557  C   ALA   249      -8.769   1.741  -4.824  1.00  0.00      PROA C
ATOM   3558  O   ALA   249      -9.073   2.100  -3.692  1.00  0.00      PROA O
ATOM   3559  N   SER   250      -8.223   0.545  -4.968  1.00  0.00      PROA N
ATOM   3560  H   SER   250      -7.906   0.240  -5.877  1.00  0.00      PROA H
ATOM   3561  CA  SER   250      -8.070  -0.343  -3.831  1.00  0.00      PROA C
ATOM   3562  HA  SER   250      -9.041  -0.507  -3.364  1.00  0.00      PROA H
ATOM   3563  CB  SER   250      -7.499  -1.691  -4.280  1.00  0.00      PROA C
ATOM   3564  HB2 SER   250      -7.570  -2.407  -3.461  1.00  0.00      PROA H
ATOM   3565  HB3 SER   250      -8.067  -2.061  -5.134  1.00  0.00      PROA H
ATOM   3566  OG  SER   250      -6.138  -1.599  -4.665  1.00  0.00      PROA O
ATOM   3567  HG  SER   250      -5.823  -2.464  -4.938  1.00  0.00      PROA H
ATOM   3568  C   SER   250      -7.214   0.246  -2.723  1.00  0.00      PROA C
ATOM   3569  O   SER   250      -7.511   0.075  -1.542  1.00  0.00      PROA O
ATOM   3570  N   PHE   251      -6.178   1.035  -3.091  1.00  0.00      PROA N
ATOM   3571  H   PHE   251      -5.958   1.155  -4.070  1.00  0.00      PROA H
ATOM   3572  CA  PHE   251      -5.349   1.733  -2.136  1.00  0.00      PROA C
ATOM   3573  HA  PHE   251      -4.810   1.009  -1.524  1.00  0.00      PROA H
ATOM   3574  CB  PHE   251      -4.325   2.635  -2.875  1.00  0.00      PROA C
ATOM   3575  HB2 PHE   251      -3.673   2.016  -3.492  1.00  0.00      PROA H
ATOM   3576  HB3 PHE   251      -4.856   3.346  -3.509  1.00  0.00      PROA H
ATOM   3577  CG  PHE   251      -3.448   3.427  -1.944  1.00  0.00      PROA C
ATOM   3578  CD1 PHE   251      -2.243   2.884  -1.481  1.00  0.00      PROA C
ATOM   3579  HD1 PHE   251      -1.942   1.883  -1.791  1.00  0.00      PROA H
ATOM   3580  CE1 PHE   251      -1.419   3.619  -0.622  1.00  0.00      PROA C
ATOM   3581  HE1 PHE   251      -0.478   3.193  -0.273  1.00  0.00      PROA H
ATOM   3582  CZ  PHE   251      -1.805   4.900  -0.211  1.00  0.00      PROA C
ATOM   3583  HZ  PHE   251      -1.168   5.472   0.463  1.00  0.00      PROA H
ATOM   3584  CE2 PHE   251      -3.009   5.450  -0.664  1.00  0.00      PROA C
ATOM   3585  HE2 PHE   251      -3.313   6.443  -0.333  1.00  0.00      PROA H
ATOM   3586  CD2 PHE   251      -3.818   4.722  -1.540  1.00  0.00      PROA C
ATOM   3587  HD2 PHE   251      -4.742   5.166  -1.911  1.00  0.00      PROA H
ATOM   3588  C   PHE   251      -6.153   2.561  -1.170  1.00  0.00      PROA C
ATOM   3589  O   PHE   251      -6.109   2.373   0.041  1.00  0.00      PROA O
ATOM   3590  N   PHE   252      -6.974   3.470  -1.690  1.00  0.00      PROA N
ATOM   3591  H   PHE   252      -7.077   3.542  -2.692  1.00  0.00      PROA H
ATOM   3592  CA  PHE   252      -7.715   4.350  -0.835  1.00  0.00      PROA C
ATOM   3593  HA  PHE   252      -7.057   4.743  -0.060  1.00  0.00      PROA H
ATOM   3594  CB  PHE   252      -8.252   5.480  -1.707  1.00  0.00      PROA C
ATOM   3595  HB2 PHE   252      -8.878   5.064  -2.497  1.00  0.00      PROA H
ATOM   3596  HB3 PHE   252      -8.845   6.161  -1.095  1.00  0.00      PROA H
ATOM   3597  CG  PHE   252      -7.266   6.325  -2.390  1.00  0.00      PROA C
ATOM   3598  CD1 PHE   252      -6.566   7.268  -1.652  1.00  0.00      PROA C
ATOM   3599  HD1 PHE   252      -6.775   7.395  -0.590  1.00  0.00      PROA H
ATOM   3600  CE1 PHE   252      -5.597   8.048  -2.277  1.00  0.00      PROA C
ATOM   3601  HE1 PHE   252      -5.014   8.762  -1.696  1.00  0.00      PROA H
ATOM   3602  CZ  PHE   252      -5.367   7.920  -3.653  1.00  0.00      PROA C
ATOM   3603  HZ  PHE   252      -4.596   8.521  -4.135  1.00  0.00      PROA H
ATOM   3604  CE2 PHE   252      -6.122   7.023  -4.413  1.00  0.00      PROA C
ATOM   3605  HE2 PHE   252      -5.955   6.944  -5.487  1.00  0.00      PROA H
ATOM   3606  CD2 PHE   252      -7.083   6.237  -3.785  1.00  0.00      PROA C
ATOM   3607  HD2 PHE   252      -7.695   5.553  -4.373  1.00  0.00      PROA H
ATOM   3608  C   PHE   252      -8.824   3.595  -0.108  1.00  0.00      PROA C
ATOM   3609  O   PHE   252      -9.188   3.941   1.009  1.00  0.00      PROA O
ATOM   3610  N   ILE   253      -9.391   2.524  -0.732  1.00  0.00      PROA N
ATOM   3611  H   ILE   253      -9.040   2.217  -1.627  1.00  0.00      PROA H
ATOM   3612  CA  ILE   253     -10.506   1.761  -0.183  1.00  0.00      PROA C
ATOM   3613  HA  ILE   253     -11.352   2.426  -0.012  1.00  0.00      PROA H
ATOM   3614  CB  ILE   253     -10.981   0.630  -1.118  1.00  0.00      PROA C
ATOM   3615  HB  ILE   253     -10.120   0.061  -1.468  1.00  0.00      PROA H
ATOM   3616  CG2 ILE   253     -11.934  -0.332  -0.411  1.00  0.00      PROA C
ATOM   3617 HG21 ILE   253     -12.811   0.215  -0.064  1.00  0.00      PROA H
ATOM   3618 HG22 ILE   253     -12.244  -1.112  -1.105  1.00  0.00      PROA H
ATOM   3619 HG23 ILE   253     -11.427  -0.784   0.441  1.00  0.00      PROA H
ATOM   3620  CG1 ILE   253     -11.750   1.236  -2.241  1.00  0.00      PROA C
ATOM   3621 HG12 ILE   253     -12.709   1.599  -1.872  1.00  0.00      PROA H
ATOM   3622 HG13 ILE   253     -11.185   2.069  -2.662  1.00  0.00      PROA H
ATOM   3623  CD1 ILE   253     -12.137   0.419  -3.473  1.00  0.00      PROA C
ATOM   3624 HD11 ILE   253     -12.760  -0.423  -3.171  1.00  0.00      PROA H
ATOM   3625 HD12 ILE   253     -12.691   1.049  -4.169  1.00  0.00      PROA H
ATOM   3626 HD13 ILE   253     -11.236   0.047  -3.960  1.00  0.00      PROA H
ATOM   3627  C   ILE   253     -10.072   1.134   1.081  1.00  0.00      PROA C
ATOM   3628  O   ILE   253     -10.734   1.213   2.113  1.00  0.00      PROA O
ATOM   3629  N   PHE   254      -8.869   0.557   1.022  1.00  0.00      PROA N
ATOM   3630  H   PHE   254      -8.302   0.654   0.192  1.00  0.00      PROA H
ATOM   3631  CA  PHE   254      -8.367  -0.203   2.124  1.00  0.00      PROA C
ATOM   3632  HA  PHE   254      -9.201  -0.590   2.709  1.00  0.00      PROA H
ATOM   3633  CB  PHE   254      -7.518  -1.384   1.615  1.00  0.00      PROA C
ATOM   3634  HB2 PHE   254      -6.775  -1.020   0.906  1.00  0.00      PROA H
ATOM   3635  HB3 PHE   254      -7.014  -1.859   2.457  1.00  0.00      PROA H
ATOM   3636  CG  PHE   254      -8.351  -2.422   0.925  1.00  0.00      PROA C
ATOM   3637  CD1 PHE   254      -9.330  -3.136   1.629  1.00  0.00      PROA C
ATOM   3638  HD1 PHE   254      -9.504  -2.927   2.684  1.00  0.00      PROA H
ATOM   3639  CE1 PHE   254     -10.096  -4.120   0.994  1.00  0.00      PROA C
ATOM   3640  HE1 PHE   254     -10.859  -4.661   1.552  1.00  0.00      PROA H
ATOM   3641  CZ  PHE   254      -9.878  -4.407  -0.359  1.00  0.00      PROA C
ATOM   3642  HZ  PHE   254     -10.478  -5.169  -0.858  1.00  0.00      PROA H
ATOM   3643  CE2 PHE   254      -8.890  -3.714  -1.064  1.00  0.00      PROA C
ATOM   3644  HE2 PHE   254      -8.718  -3.932  -2.118  1.00  0.00      PROA H
ATOM   3645  CD2 PHE   254      -8.122  -2.742  -0.420  1.00  0.00      PROA C
ATOM   3646  HD2 PHE   254      -7.337  -2.229  -0.976  1.00  0.00      PROA H
ATOM   3647  C   PHE   254      -7.570   0.642   3.084  1.00  0.00      PROA C
ATOM   3648  O   PHE   254      -7.298   0.221   4.199  1.00  0.00      PROA O
ATOM   3649  N   TRP   255      -7.223   1.890   2.725  1.00  0.00      PROA N
ATOM   3650  H   TRP   255      -7.452   2.232   1.802  1.00  0.00      PROA H
ATOM   3651  CA  TRP   255      -6.520   2.759   3.650  1.00  0.00      PROA C
ATOM   3652  HA  TRP   255      -6.054   2.157   4.431  1.00  0.00      PROA H
ATOM   3653  CB  TRP   255      -5.417   3.569   2.927  1.00  0.00      PROA C
ATOM   3654  HB2 TRP   255      -5.726   3.768   1.901  1.00  0.00      PROA H
ATOM   3655  HB3 TRP   255      -5.259   4.514   3.448  1.00  0.00      PROA H
ATOM   3656  CG  TRP   255      -4.107   2.858   2.875  1.00  0.00      PROA C
ATOM   3657  CD1 TRP   255      -3.507   2.320   1.773  1.00  0.00      PROA C
ATOM   3658  HD1 TRP   255      -3.974   2.424   0.794  1.00  0.00      PROA H
ATOM   3659  NE1 TRP   255      -2.342   1.703   2.132  1.00  0.00      PROA N
ATOM   3660  HE1 TRP   255      -1.721   1.212   1.505  1.00  0.00      PROA H
ATOM   3661  CE2 TRP   255      -2.143   1.852   3.468  1.00  0.00      PROA C
ATOM   3662  CZ2 TRP   255      -1.106   1.428   4.272  1.00  0.00      PROA C
ATOM   3663  HZ2 TRP   255      -0.288   0.847   3.846  1.00  0.00      PROA H
ATOM   3664  CH2 TRP   255      -1.147   1.767   5.625  1.00  0.00      PROA C
ATOM   3665  HH2 TRP   255      -0.330   1.476   6.285  1.00  0.00      PROA H
ATOM   3666  CZ3 TRP   255      -2.219   2.474   6.151  1.00  0.00      PROA C
ATOM   3667  HZ3 TRP   255      -2.247   2.711   7.215  1.00  0.00      PROA H
ATOM   3668  CE3 TRP   255      -3.278   2.897   5.344  1.00  0.00      PROA C
ATOM   3669  HE3 TRP   255      -4.108   3.452   5.780  1.00  0.00      PROA H
ATOM   3670  CD2 TRP   255      -3.234   2.589   3.984  1.00  0.00      PROA C
ATOM   3671  C   TRP   255      -7.433   3.728   4.358  1.00  0.00      PROA C
ATOM   3672  O   TRP   255      -7.041   4.327   5.359  1.00  0.00      PROA O
ATOM   3673  N   LEU   256      -8.681   3.890   3.886  1.00  0.00      PROA N
ATOM   3674  H   LEU   256      -9.002   3.335   3.106  1.00  0.00      PROA H
ATOM   3675  CA  LEU   256      -9.616   4.844   4.451  1.00  0.00      PROA C
ATOM   3676  HA  LEU   256      -9.183   5.844   4.413  1.00  0.00      PROA H
ATOM   3677  CB  LEU   256     -10.936   4.832   3.646  1.00  0.00      PROA C
ATOM   3678  HB2 LEU   256     -10.734   5.107   2.611  1.00  0.00      PROA H
ATOM   3679  HB3 LEU   256     -11.372   3.833   3.678  1.00  0.00      PROA H
ATOM   3680  CG  LEU   256     -12.034   5.788   4.132  1.00  0.00      PROA C
ATOM   3681  HG  LEU   256     -12.265   5.575   5.176  1.00  0.00      PROA H
ATOM   3682  CD1 LEU   256     -11.563   7.238   4.010  1.00  0.00      PROA C
ATOM   3683 HD11 LEU   256     -11.333   7.459   2.967  1.00  0.00      PROA H
ATOM   3684 HD12 LEU   256     -12.350   7.907   4.357  1.00  0.00      PROA H
ATOM   3685 HD13 LEU   256     -10.669   7.383   4.616  1.00  0.00      PROA H
ATOM   3686  CD2 LEU   256     -13.313   5.555   3.319  1.00  0.00      PROA C
ATOM   3687 HD21 LEU   256     -13.645   4.525   3.450  1.00  0.00      PROA H
ATOM   3688 HD22 LEU   256     -14.092   6.235   3.664  1.00  0.00      PROA H
ATOM   3689 HD23 LEU   256     -13.112   5.740   2.264  1.00  0.00      PROA H
ATOM   3690  C   LEU   256      -9.905   4.647   5.930  1.00  0.00      PROA C
ATOM   3691  O   LEU   256      -9.783   5.612   6.691  1.00  0.00      PROA O
ATOM   3692  N   PRO   257     -10.173   3.441   6.451  1.00  0.00      PROA N
ATOM   3693  CD  PRO   257     -10.454   2.194   5.715  1.00  0.00      PROA C
ATOM   3694  HD2 PRO   257      -9.522   1.656   5.542  1.00  0.00      PROA H
ATOM   3695  HD3 PRO   257     -10.917   2.434   4.757  1.00  0.00      PROA H
ATOM   3696  CG  PRO   257     -11.396   1.425   6.621  1.00  0.00      PROA C
ATOM   3697  HG2 PRO   257     -11.303   0.357   6.421  1.00  0.00      PROA H
ATOM   3698  HG3 PRO   257     -12.422   1.742   6.433  1.00  0.00      PROA H
ATOM   3699  CB  PRO   257     -10.902   1.821   8.005  1.00  0.00      PROA C
ATOM   3700  HB2 PRO   257     -10.049   1.201   8.278  1.00  0.00      PROA H
ATOM   3701  HB3 PRO   257     -11.702   1.679   8.731  1.00  0.00      PROA H
ATOM   3702  CA  PRO   257     -10.513   3.307   7.853  1.00  0.00      PROA C
ATOM   3703  HA  PRO   257     -11.448   3.830   8.052  1.00  0.00      PROA H
ATOM   3704  C   PRO   257      -9.365   3.618   8.753  1.00  0.00      PROA C
ATOM   3705  O   PRO   257      -9.561   4.242   9.791  1.00  0.00      PROA O
ATOM   3706  N   TYR   258      -8.148   3.213   8.356  1.00  0.00      PROA N
ATOM   3707  H   TYR   258      -8.049   2.662   7.515  1.00  0.00      PROA H
ATOM   3708  CA  TYR   258      -6.946   3.535   9.094  1.00  0.00      PROA C
ATOM   3709  HA  TYR   258      -7.004   3.099  10.091  1.00  0.00      PROA H
ATOM   3710  CB  TYR   258      -5.722   2.950   8.332  1.00  0.00      PROA C
ATOM   3711  HB2 TYR   258      -5.774   1.862   8.341  1.00  0.00      PROA H
ATOM   3712  HB3 TYR   258      -5.732   3.305   7.302  1.00  0.00      PROA H
ATOM   3713  CG  TYR   258      -4.387   3.336   8.921  1.00  0.00      PROA C
ATOM   3714  CD1 TYR   258      -3.754   2.498   9.850  1.00  0.00      PROA C
ATOM   3715  HD1 TYR   258      -4.233   1.569  10.160  1.00  0.00      PROA H
ATOM   3716  CE1 TYR   258      -2.505   2.847  10.385  1.00  0.00      PROA C
ATOM   3717  HE1 TYR   258      -2.020   2.192  11.108  1.00  0.00      PROA H
ATOM   3718  CZ  TYR   258      -1.882   4.036   9.989  1.00  0.00      PROA C
ATOM   3719  OH  TYR   258      -0.636   4.387  10.541  1.00  0.00      PROA O
ATOM   3720  HH  TYR   258      -0.311   3.742  11.173  1.00  0.00      PROA H
ATOM   3721  CE2 TYR   258      -2.496   4.872   9.057  1.00  0.00      PROA C
ATOM   3722  HE2 TYR   258      -2.008   5.797   8.750  1.00  0.00      PROA H
ATOM   3723  CD2 TYR   258      -3.740   4.521   8.521  1.00  0.00      PROA C
ATOM   3724  HD2 TYR   258      -4.207   5.175   7.785  1.00  0.00      PROA H
ATOM   3725  C   TYR   258      -6.765   5.031   9.285  1.00  0.00      PROA C
ATOM   3726  O   TYR   258      -6.554   5.513  10.391  1.00  0.00      PROA O
ATOM   3727  N   GLN   259      -6.892   5.803   8.195  1.00  0.00      PROA N
ATOM   3728  H   GLN   259      -7.088   5.382   7.298  1.00  0.00      PROA H
ATOM   3729  CA  GLN   259      -6.757   7.240   8.247  1.00  0.00      PROA C
ATOM   3730  HA  GLN   259      -5.803   7.500   8.705  1.00  0.00      PROA H
ATOM   3731  CB  GLN   259      -6.813   7.823   6.819  1.00  0.00      PROA C
ATOM   3732  HB2 GLN   259      -7.712   7.467   6.316  1.00  0.00      PROA H
ATOM   3733  HB3 GLN   259      -6.833   8.911   6.871  1.00  0.00      PROA H
ATOM   3734  CG  GLN   259      -5.604   7.423   5.945  1.00  0.00      PROA C
ATOM   3735  HG2 GLN   259      -5.422   6.353   6.043  1.00  0.00      PROA H
ATOM   3736  HG3 GLN   259      -5.815   7.662   4.902  1.00  0.00      PROA H
ATOM   3737  CD  GLN   259      -4.334   8.166   6.358  1.00  0.00      PROA C
ATOM   3738  OE1 GLN   259      -4.296   8.973   7.281  1.00  0.00      PROA O
ATOM   3739  NE2 GLN   259      -3.224   7.903   5.635  1.00  0.00      PROA N
ATOM   3740 HE21 GLN   259      -2.355   8.364   5.863  1.00  0.00      PROA H
ATOM   3741 HE22 GLN   259      -3.268   7.246   4.869  1.00  0.00      PROA H
ATOM   3742  C   GLN   259      -7.808   7.915   9.094  1.00  0.00      PROA C
ATOM   3743  O   GLN   259      -7.506   8.764   9.935  1.00  0.00      PROA O
ATOM   3744  N   VAL   260      -9.085   7.507   8.915  1.00  0.00      PROA N
ATOM   3745  H   VAL   260      -9.294   6.786   8.239  1.00  0.00      PROA H
ATOM   3746  CA  VAL   260     -10.200   8.060   9.659  1.00  0.00      PROA C
ATOM   3747  HA  VAL   260     -10.258   9.134   9.482  1.00  0.00      PROA H
ATOM   3748  CB  VAL   260     -11.520   7.421   9.228  1.00  0.00      PROA C
ATOM   3749  HB  VAL   260     -11.433   6.335   9.278  1.00  0.00      PROA H
ATOM   3750  CG1 VAL   260     -12.664   7.871  10.150  1.00  0.00      PROA C
ATOM   3751 HG11 VAL   260     -12.765   8.955  10.103  1.00  0.00      PROA H
ATOM   3752 HG12 VAL   260     -13.596   7.406   9.828  1.00  0.00      PROA H
ATOM   3753 HG13 VAL   260     -12.445   7.571  11.175  1.00  0.00      PROA H
ATOM   3754  CG2 VAL   260     -11.847   7.811   7.779  1.00  0.00      PROA C
ATOM   3755 HG21 VAL   260     -11.051   7.465   7.121  1.00  0.00      PROA H
ATOM   3756 HG22 VAL   260     -12.790   7.350   7.482  1.00  0.00      PROA H
ATOM   3757 HG23 VAL   260     -11.934   8.895   7.705  1.00  0.00      PROA H
ATOM   3758  C   VAL   260     -10.039   7.861  11.145  1.00  0.00      PROA C
ATOM   3759  O   VAL   260     -10.035   8.816  11.922  1.00  0.00      PROA O
ATOM   3760  N   THR   261      -9.809   6.599  11.559  1.00  0.00      PROA N
ATOM   3761  H   THR   261      -9.783   5.844  10.888  1.00  0.00      PROA H
ATOM   3762  CA  THR   261      -9.591   6.243  12.951  1.00  0.00      PROA C
ATOM   3763  HA  THR   261     -10.433   6.589  13.551  1.00  0.00      PROA H
ATOM   3764  CB  THR   261      -9.453   4.749  13.188  1.00  0.00      PROA C
ATOM   3765  HB  THR   261      -9.232   4.566  14.239  1.00  0.00      PROA H
ATOM   3766  CG2 THR   261     -10.764   4.043  12.813  1.00  0.00      PROA C
ATOM   3767 HG21 THR   261     -10.987   4.222  11.762  1.00  0.00      PROA H
ATOM   3768 HG22 THR   261     -10.662   2.971  12.985  1.00  0.00      PROA H
ATOM   3769 HG23 THR   261     -11.576   4.433  13.428  1.00  0.00      PROA H
ATOM   3770  OG1 THR   261      -8.433   4.186  12.380  1.00  0.00      PROA O
ATOM   3771  HG1 THR   261      -8.371   3.244  12.553  1.00  0.00      PROA H
ATOM   3772  C   THR   261      -8.385   6.935  13.518  1.00  0.00      PROA C
ATOM   3773  O   THR   261      -8.425   7.402  14.646  1.00  0.00      PROA O
ATOM   3774  N   GLY   262      -7.299   7.068  12.730  1.00  0.00      PROA N
ATOM   3775  H   GLY   262      -7.313   6.709  11.786  1.00  0.00      PROA H
ATOM   3776  CA  GLY   262      -6.076   7.716  13.173  1.00  0.00      PROA C
ATOM   3777  HA2 GLY   262      -5.712   7.228  14.077  1.00  0.00      PROA H
ATOM   3778  HA3 GLY   262      -5.321   7.641  12.391  1.00  0.00      PROA H
ATOM   3779  C   GLY   262      -6.254   9.177  13.490  1.00  0.00      PROA C
ATOM   3780  O   GLY   262      -5.910   9.651  14.575  1.00  0.00      PROA O
ATOM   3781  N   ILE   263      -6.835   9.941  12.541  1.00  0.00      PROA N
ATOM   3782  H   ILE   263      -7.085   9.536  11.651  1.00  0.00      PROA H
ATOM   3783  CA  ILE   263      -7.126  11.349  12.736  1.00  0.00      PROA C
ATOM   3784  HA  ILE   263      -6.214  11.874  13.018  1.00  0.00      PROA H
ATOM   3785  CB  ILE   263      -7.676  11.992  11.468  1.00  0.00      PROA C
ATOM   3786  HB  ILE   263      -8.414  11.330  11.015  1.00  0.00      PROA H
ATOM   3787  CG2 ILE   263      -8.356  13.350  11.765  1.00  0.00      PROA C
ATOM   3788 HG21 ILE   263      -7.629  14.031  12.208  1.00  0.00      PROA H
ATOM   3789 HG22 ILE   263      -8.735  13.778  10.837  1.00  0.00      PROA H
ATOM   3790 HG23 ILE   263      -9.182  13.199  12.459  1.00  0.00      PROA H
ATOM   3791  CG1 ILE   263      -6.548  12.171  10.441  1.00  0.00      PROA C
ATOM   3792 HG12 ILE   263      -6.026  11.224  10.305  1.00  0.00      PROA H
ATOM   3793 HG13 ILE   263      -6.971  12.492   9.488  1.00  0.00      PROA H
ATOM   3794  CD1 ILE   263      -5.516  13.214  10.866  1.00  0.00      PROA C
ATOM   3795 HD11 ILE   263      -5.060  12.911  11.809  1.00  0.00      PROA H
ATOM   3796 HD12 ILE   263      -4.744  13.296  10.100  1.00  0.00      PROA H
ATOM   3797 HD13 ILE   263      -6.005  14.180  10.993  1.00  0.00      PROA H
ATOM   3798  C   ILE   263      -8.091  11.592  13.862  1.00  0.00      PROA C
ATOM   3799  O   ILE   263      -7.823  12.352  14.785  1.00  0.00      PROA O
ATOM   3800  N   MET   264      -9.219  10.879  13.896  1.00  0.00      PROA N
ATOM   3801  H   MET   264      -9.429  10.230  13.151  1.00  0.00      PROA H
ATOM   3802  CA  MET   264     -10.170  11.004  14.982  1.00  0.00      PROA C
ATOM   3803  HA  MET   264     -10.541  12.027  15.025  1.00  0.00      PROA H
ATOM   3804  CB  MET   264     -11.356  10.043  14.759  1.00  0.00      PROA C
ATOM   3805  HB2 MET   264     -10.979   9.052  14.506  1.00  0.00      PROA H
ATOM   3806  HB3 MET   264     -11.951   9.983  15.670  1.00  0.00      PROA H
ATOM   3807  CG  MET   264     -12.298  10.480  13.623  1.00  0.00      PROA C
ATOM   3808  HG2 MET   264     -12.801  11.406  13.903  1.00  0.00      PROA H
ATOM   3809  HG3 MET   264     -11.720  10.642  12.713  1.00  0.00      PROA H
ATOM   3810  SD  MET   264     -13.596   9.267  13.223  1.00  0.00      PROA S
ATOM   3811  CE  MET   264     -14.534   9.305  14.774  1.00  0.00      PROA C
ATOM   3812  HE1 MET   264     -14.907  10.315  14.949  1.00  0.00      PROA H
ATOM   3813  HE2 MET   264     -15.375   8.615  14.707  1.00  0.00      PROA H
ATOM   3814  HE3 MET   264     -13.886   9.009  15.599  1.00  0.00      PROA H
ATOM   3815  C   MET   264      -9.554  10.722  16.338  1.00  0.00      PROA C
ATOM   3816  O   MET   264      -9.756  11.462  17.295  1.00  0.00      PROA O
ATOM   3817  N   MET   265      -8.712   9.675  16.420  1.00  0.00      PROA N
ATOM   3818  H   MET   265      -8.555   9.089  15.613  1.00  0.00      PROA H
ATOM   3819  CA  MET   265      -7.997   9.328  17.632  1.00  0.00      PROA C
ATOM   3820  HA  MET   265      -8.709   9.171  18.442  1.00  0.00      PROA H
ATOM   3821  CB  MET   265      -7.188   8.043  17.414  1.00  0.00      PROA C
ATOM   3822  HB2 MET   265      -7.699   7.410  16.689  1.00  0.00      PROA H
ATOM   3823  HB3 MET   265      -6.196   8.296  17.039  1.00  0.00      PROA H
ATOM   3824  CG  MET   265      -6.989   7.207  18.681  1.00  0.00      PROA C
ATOM   3825  HG2 MET   265      -6.442   7.792  19.420  1.00  0.00      PROA H
ATOM   3826  HG3 MET   265      -7.961   6.926  19.087  1.00  0.00      PROA H
ATOM   3827  SD  MET   265      -6.053   5.667  18.415  1.00  0.00      PROA S
ATOM   3828  CE  MET   265      -6.963   5.027  16.980  1.00  0.00      PROA C
ATOM   3829  HE1 MET   265      -6.898   5.741  16.159  1.00  0.00      PROA H
ATOM   3830  HE2 MET   265      -6.529   4.076  16.669  1.00  0.00      PROA H
ATOM   3831  HE3 MET   265      -8.009   4.878  17.248  1.00  0.00      PROA H
ATOM   3832  C   MET   265      -7.038  10.412  18.072  1.00  0.00      PROA C
ATOM   3833  O   MET   265      -6.897  10.721  19.255  1.00  0.00      PROA O
ATOM   3834  N   SER   266      -6.350  11.048  17.108  1.00  0.00      PROA N
ATOM   3835  H   SER   266      -6.478  10.788  16.140  1.00  0.00      PROA H
ATOM   3836  CA  SER   266      -5.411  12.116  17.396  1.00  0.00      PROA C
ATOM   3837  HA  SER   266      -4.717  11.790  18.171  1.00  0.00      PROA H
ATOM   3838  CB  SER   266      -4.591  12.514  16.153  1.00  0.00      PROA C
ATOM   3839  HB2 SER   266      -3.822  13.231  16.439  1.00  0.00      PROA H
ATOM   3840  HB3 SER   266      -4.121  11.627  15.729  1.00  0.00      PROA H
ATOM   3841  OG  SER   266      -5.370  13.114  15.125  1.00  0.00      PROA O
ATOM   3842  HG  SER   266      -4.803  13.338  14.383  1.00  0.00      PROA H
ATOM   3843  C   SER   266      -6.085  13.339  17.943  1.00  0.00      PROA C
ATOM   3844  O   SER   266      -5.553  14.066  18.784  1.00  0.00      PROA O
ATOM   3845  N   PHE   267      -7.329  13.566  17.530  1.00  0.00      PROA N
ATOM   3846  H   PHE   267      -7.750  12.962  16.839  1.00  0.00      PROA H
ATOM   3847  CA  PHE   267      -8.073  14.647  18.049  1.00  0.00      PROA C
ATOM   3848  HA  PHE   267      -7.392  15.433  18.377  1.00  0.00      PROA H
ATOM   3849  CB  PHE   267      -9.020  15.230  16.986  1.00  0.00      PROA C
ATOM   3850  HB2 PHE   267      -9.442  14.419  16.392  1.00  0.00      PROA H
ATOM   3851  HB3 PHE   267      -9.825  15.777  17.476  1.00  0.00      PROA H
ATOM   3852  CG  PHE   267      -8.320  16.150  16.080  1.00  0.00      PROA C
ATOM   3853  CD1 PHE   267      -8.249  17.534  16.340  1.00  0.00      PROA C
ATOM   3854  HD1 PHE   267      -8.688  17.941  17.251  1.00  0.00      PROA H
ATOM   3855  CE1 PHE   267      -7.614  18.371  15.425  1.00  0.00      PROA C
ATOM   3856  HE1 PHE   267      -7.560  19.443  15.614  1.00  0.00      PROA H
ATOM   3857  CZ  PHE   267      -7.056  17.809  14.274  1.00  0.00      PROA C
ATOM   3858  HZ  PHE   267      -6.544  18.444  13.552  1.00  0.00      PROA H
ATOM   3859  CE2 PHE   267      -7.128  16.453  14.007  1.00  0.00      PROA C
ATOM   3860  HE2 PHE   267      -6.674  16.050  13.102  1.00  0.00      PROA H
ATOM   3861  CD2 PHE   267      -7.783  15.635  14.908  1.00  0.00      PROA C
ATOM   3862  HD2 PHE   267      -7.874  14.571  14.688  1.00  0.00      PROA H
ATOM   3863  C   PHE   267      -8.880  14.177  19.208  1.00  0.00      PROA C
ATOM   3864  O   PHE   267      -9.777  14.853  19.567  1.00  0.00      PROA O
ATOM   3865  N   LEU   268      -8.695  13.059  19.882  1.00  0.00      PROA N
ATOM   3866  H   LEU   268      -7.990  12.400  19.582  1.00  0.00      PROA H
ATOM   3867  CA  LEU   268      -9.488  12.746  21.061  1.00  0.00      PROA C
ATOM   3868  HA  LEU   268     -10.251  13.513  21.200  1.00  0.00      PROA H
ATOM   3869  CB  LEU   268     -10.176  11.379  20.894  1.00  0.00      PROA C
ATOM   3870  HB2 LEU   268      -9.468  10.664  20.475  1.00  0.00      PROA H
ATOM   3871  HB3 LEU   268     -10.518  11.023  21.866  1.00  0.00      PROA H
ATOM   3872  CG  LEU   268     -11.409  11.337  19.976  1.00  0.00      PROA C
ATOM   3873  HG  LEU   268     -11.241  11.979  19.111  1.00  0.00      PROA H
ATOM   3874  CD1 LEU   268     -11.646   9.892  19.502  1.00  0.00      PROA C
ATOM   3875 HD11 LEU   268     -11.814   9.249  20.365  1.00  0.00      PROA H
ATOM   3876 HD12 LEU   268     -12.520   9.862  18.851  1.00  0.00      PROA H
ATOM   3877 HD13 LEU   268     -10.772   9.541  18.953  1.00  0.00      PROA H
ATOM   3878  CD2 LEU   268     -12.645  11.863  20.702  1.00  0.00      PROA C
ATOM   3879 HD21 LEU   268     -12.473  12.894  21.012  1.00  0.00      PROA H
ATOM   3880 HD22 LEU   268     -13.504  11.824  20.033  1.00  0.00      PROA H
ATOM   3881 HD23 LEU   268     -12.840  11.248  21.580  1.00  0.00      PROA H
ATOM   3882  C   LEU   268      -8.599  12.700  22.282  1.00  0.00      PROA C
ATOM   3883  O   LEU   268      -7.394  12.449  22.216  1.00  0.00      PROA O
ATOM   3884  N   GLU   269      -9.188  12.946  23.468  1.00  0.00      PROA N
ATOM   3885  H   GLU   269     -10.143  13.275  23.499  1.00  0.00      PROA H
ATOM   3886  CA  GLU   269      -8.499  12.757  24.719  1.00  0.00      PROA C
ATOM   3887  HA  GLU   269      -7.521  13.236  24.672  1.00  0.00      PROA H
ATOM   3888  CB  GLU   269      -9.275  13.364  25.915  1.00  0.00      PROA C
ATOM   3889  HB2 GLU   269     -10.251  12.886  25.995  1.00  0.00      PROA H
ATOM   3890  HB3 GLU   269      -8.713  13.199  26.834  1.00  0.00      PROA H
ATOM   3891  CG  GLU   269      -9.507  14.890  25.771  1.00  0.00      PROA C
ATOM   3892  HG2 GLU   269      -9.979  15.097  24.810  1.00  0.00      PROA H
ATOM   3893  HG3 GLU   269     -10.155  15.237  26.576  1.00  0.00      PROA H
ATOM   3894  CD  GLU   269      -8.221  15.713  25.833  1.00  0.00      PROA C
ATOM   3895  OE1 GLU   269      -7.174  15.193  26.287  1.00  0.00      PROA O
ATOM   3896  OE2 GLU   269      -8.244  16.875  25.367  1.00  0.00      PROA O
ATOM   3897  C   GLU   269      -8.259  11.281  24.985  1.00  0.00      PROA C
ATOM   3898  O   GLU   269      -9.186  10.487  24.793  1.00  0.00      PROA O
ATOM   3899  N   PRO   270      -7.104  10.876  25.497  1.00  0.00      PROA N
ATOM   3900  CD  PRO   270      -5.987  11.766  25.812  1.00  0.00      PROA C
ATOM   3901  HD2 PRO   270      -6.365  12.664  26.300  1.00  0.00      PROA H
ATOM   3902  HD3 PRO   270      -5.472  12.043  24.892  1.00  0.00      PROA H
ATOM   3903  CG  PRO   270      -5.120  10.921  26.731  1.00  0.00      PROA C
ATOM   3904  HG2 PRO   270      -5.456  11.042  27.761  1.00  0.00      PROA H
ATOM   3905  HG3 PRO   270      -4.082  11.242  26.648  1.00  0.00      PROA H
ATOM   3906  CB  PRO   270      -5.313   9.496  26.225  1.00  0.00      PROA C
ATOM   3907  HB2 PRO   270      -5.145   8.794  27.042  1.00  0.00      PROA H
ATOM   3908  HB3 PRO   270      -4.603   9.296  25.423  1.00  0.00      PROA H
ATOM   3909  CA  PRO   270      -6.769   9.471  25.731  1.00  0.00      PROA C
ATOM   3910  HA  PRO   270      -6.694   8.950  24.777  1.00  0.00      PROA H
ATOM   3911  C   PRO   270      -7.658   8.811  26.752  1.00  0.00      PROA C
ATOM   3912  O   PRO   270      -7.656   7.592  26.857  1.00  0.00      PROA O
ATOM   3913  N   SER   271      -8.416   9.592  27.534  1.00  0.00      PROA N
ATOM   3914  H   SER   271      -8.412  10.593  27.404  1.00  0.00      PROA H
ATOM   3915  CA  SER   271      -9.251   9.060  28.570  1.00  0.00      PROA C
ATOM   3916  HA  SER   271      -8.903   8.064  28.843  1.00  0.00      PROA H
ATOM   3917  CB  SER   271      -9.179   9.990  29.795  1.00  0.00      PROA C
ATOM   3918  HB2 SER   271      -9.814   9.596  30.589  1.00  0.00      PROA H
ATOM   3919  HB3 SER   271      -8.150  10.048  30.149  1.00  0.00      PROA H
ATOM   3920  OG  SER   271      -9.622  11.307  29.474  1.00  0.00      PROA O
ATOM   3921  HG  SER   271      -9.566  11.862  30.255  1.00  0.00      PROA H
ATOM   3922  C   SER   271     -10.683   8.952  28.130  1.00  0.00      PROA C
ATOM   3923  O   SER   271     -11.541   8.561  28.916  1.00  0.00      PROA O
ATOM   3924  N   SER   272     -10.985   9.314  26.882  1.00  0.00      PROA N
ATOM   3925  H   SER   272     -10.262   9.659  26.267  1.00  0.00      PROA H
ATOM   3926  CA  SER   272     -12.327   9.231  26.369  1.00  0.00      PROA C
ATOM   3927  HA  SER   272     -13.036   9.449  27.167  1.00  0.00      PROA H
ATOM   3928  CB  SER   272     -12.552  10.239  25.226  1.00  0.00      PROA C
ATOM   3929  HB2 SER   272     -13.606  10.243  24.946  1.00  0.00      PROA H
ATOM   3930  HB3 SER   272     -12.261  11.236  25.557  1.00  0.00      PROA H
ATOM   3931  OG  SER   272     -11.795   9.934  24.056  1.00  0.00      PROA O
ATOM   3932  HG  SER   272     -11.973  10.591  23.379  1.00  0.00      PROA H
ATOM   3933  C   SER   272     -12.692   7.817  25.910  1.00  0.00      PROA C
ATOM   3934  O   SER   272     -11.838   7.099  25.388  1.00  0.00      PROA O
ATOM   3935  N   PRO   273     -13.940   7.383  26.052  1.00  0.00      PROA N
ATOM   3936  CD  PRO   273     -14.967   8.122  26.787  1.00  0.00      PROA C
ATOM   3937  HD2 PRO   273     -15.396   8.889  26.142  1.00  0.00      PROA H
ATOM   3938  HD3 PRO   273     -14.519   8.593  27.662  1.00  0.00      PROA H
ATOM   3939  CG  PRO   273     -15.985   7.071  27.173  1.00  0.00      PROA C
ATOM   3940  HG2 PRO   273     -16.978   7.521  27.205  1.00  0.00      PROA H
ATOM   3941  HG3 PRO   273     -15.738   6.667  28.154  1.00  0.00      PROA H
ATOM   3942  CB  PRO   273     -15.858   6.025  26.080  1.00  0.00      PROA C
ATOM   3943  HB2 PRO   273     -16.481   6.307  25.232  1.00  0.00      PROA H
ATOM   3944  HB3 PRO   273     -16.183   5.057  26.463  1.00  0.00      PROA H
ATOM   3945  CA  PRO   273     -14.372   6.023  25.717  1.00  0.00      PROA C
ATOM   3946  HA  PRO   273     -13.938   5.318  26.426  1.00  0.00      PROA H
ATOM   3947  C   PRO   273     -14.205   5.723  24.253  1.00  0.00      PROA C
ATOM   3948  O   PRO   273     -13.832   4.609  23.873  1.00  0.00      PROA O
ATOM   3949  N   THR   274     -14.461   6.731  23.398  1.00  0.00      PROA N
ATOM   3950  H   THR   274     -14.779   7.623  23.750  1.00  0.00      PROA H
ATOM   3951  CA  THR   274     -14.303   6.610  21.977  1.00  0.00      PROA C
ATOM   3952  HA  THR   274     -14.831   5.723  21.627  1.00  0.00      PROA H
ATOM   3953  CB  THR   274     -14.846   7.800  21.183  1.00  0.00      PROA C
ATOM   3954  HB  THR   274     -14.213   8.671  21.353  1.00  0.00      PROA H
ATOM   3955  CG2 THR   274     -14.913   7.605  19.656  1.00  0.00      PROA C
ATOM   3956 HG21 THR   274     -15.562   6.760  19.425  1.00  0.00      PROA H
ATOM   3957 HG22 THR   274     -15.313   8.507  19.191  1.00  0.00      PROA H
ATOM   3958 HG23 THR   274     -13.913   7.410  19.270  1.00  0.00      PROA H
ATOM   3959  OG1 THR   274     -16.154   8.118  21.631  1.00  0.00      PROA O
ATOM   3960  HG1 THR   274     -16.491   8.865  21.130  1.00  0.00      PROA H
ATOM   3961  C   THR   274     -12.850   6.339  21.592  1.00  0.00      PROA C
ATOM   3962  O   THR   274     -12.475   5.496  20.778  1.00  0.00      PROA O
ATOM   3963  N   PHE   275     -11.940   7.039  22.253  1.00  0.00      PROA N
ATOM   3964  H   PHE   275     -12.228   7.745  22.915  1.00  0.00      PROA H
ATOM   3965  CA  PHE   275     -10.521   6.843  22.074  1.00  0.00      PROA C
ATOM   3966  HA  PHE   275     -10.262   6.996  21.026  1.00  0.00      PROA H
ATOM   3967  CB  PHE   275      -9.761   7.859  22.953  1.00  0.00      PROA C
ATOM   3968  HB2 PHE   275     -10.096   8.868  22.715  1.00  0.00      PROA H
ATOM   3969  HB3 PHE   275      -9.957   7.649  24.004  1.00  0.00      PROA H
ATOM   3970  CG  PHE   275      -8.278   7.810  22.747  1.00  0.00      PROA C
ATOM   3971  CD1 PHE   275      -7.661   8.725  21.891  1.00  0.00      PROA C
ATOM   3972  HD1 PHE   275      -8.263   9.448  21.340  1.00  0.00      PROA H
ATOM   3973  CE1 PHE   275      -6.274   8.734  21.725  1.00  0.00      PROA C
ATOM   3974  HE1 PHE   275      -5.808   9.472  21.072  1.00  0.00      PROA H
ATOM   3975  CZ  PHE   275      -5.489   7.794  22.397  1.00  0.00      PROA C
ATOM   3976  HZ  PHE   275      -4.410   7.778  22.245  1.00  0.00      PROA H
ATOM   3977  CE2 PHE   275      -6.095   6.878  23.264  1.00  0.00      PROA C
ATOM   3978  HE2 PHE   275      -5.486   6.150  23.799  1.00  0.00      PROA H
ATOM   3979  CD2 PHE   275      -7.481   6.892  23.446  1.00  0.00      PROA C
ATOM   3980  HD2 PHE   275      -7.943   6.185  24.136  1.00  0.00      PROA H
ATOM   3981  C   PHE   275     -10.077   5.435  22.429  1.00  0.00      PROA C
ATOM   3982  O   PHE   275      -9.330   4.786  21.697  1.00  0.00      PROA O
ATOM   3983  N   LEU   276     -10.570   4.911  23.563  1.00  0.00      PROA N
ATOM   3984  H   LEU   276     -11.209   5.448  24.132  1.00  0.00      PROA H
ATOM   3985  CA  LEU   276     -10.236   3.592  24.038  1.00  0.00      PROA C
ATOM   3986  HA  LEU   276      -9.153   3.496  24.113  1.00  0.00      PROA H
ATOM   3987  CB  LEU   276     -10.840   3.313  25.419  1.00  0.00      PROA C
ATOM   3988  HB2 LEU   276     -11.918   3.470  25.383  1.00  0.00      PROA H
ATOM   3989  HB3 LEU   276     -10.633   2.282  25.706  1.00  0.00      PROA H
ATOM   3990  CG  LEU   276     -10.256   4.236  26.492  1.00  0.00      PROA C
ATOM   3991  HG  LEU   276     -10.343   5.273  26.167  1.00  0.00      PROA H
ATOM   3992  CD1 LEU   276     -11.012   4.059  27.807  1.00  0.00      PROA C
ATOM   3993 HD11 LEU   276     -10.926   3.025  28.140  1.00  0.00      PROA H
ATOM   3994 HD12 LEU   276     -10.588   4.721  28.562  1.00  0.00      PROA H
ATOM   3995 HD13 LEU   276     -12.063   4.306  27.658  1.00  0.00      PROA H
ATOM   3996  CD2 LEU   276      -8.759   3.974  26.683  1.00  0.00      PROA C
ATOM   3997 HD21 LEU   276      -8.235   4.153  25.744  1.00  0.00      PROA H
ATOM   3998 HD22 LEU   276      -8.367   4.642  27.450  1.00  0.00      PROA H
ATOM   3999 HD23 LEU   276      -8.607   2.939  26.991  1.00  0.00      PROA H
ATOM   4000  C   LEU   276     -10.692   2.536  23.133  1.00  0.00      PROA C
ATOM   4001  O   LEU   276     -10.037   1.543  22.865  1.00  0.00      PROA O
ATOM   4002  N   LEU   277     -11.851   2.685  22.586  1.00  0.00      PROA N
ATOM   4003  H   LEU   277     -12.444   3.455  22.862  1.00  0.00      PROA H
ATOM   4004  CA  LEU   277     -12.200   1.706  21.601  1.00  0.00      PROA C
ATOM   4005  HA  LEU   277     -12.148   0.711  22.043  1.00  0.00      PROA H
ATOM   4006  CB  LEU   277     -13.545   2.073  21.228  1.00  0.00      PROA C
ATOM   4007  HB2 LEU   277     -14.200   1.988  22.095  1.00  0.00      PROA H
ATOM   4008  HB3 LEU   277     -13.554   3.102  20.867  1.00  0.00      PROA H
ATOM   4009  CG  LEU   277     -14.650   1.430  20.064  1.00  0.00      PROA C
ATOM   4010  HG  LEU   277     -14.271   1.617  19.059  1.00  0.00      PROA H
ATOM   4011  CD1 LEU   277     -14.195   0.454  20.868  1.00  0.00      PROA C
ATOM   4012 HD11 LEU   277     -14.461   0.679  21.900  1.00  0.00      PROA H
ATOM   4013 HD12 LEU   277     -14.642  -0.497  20.576  1.00  0.00      PROA H
ATOM   4014 HD13 LEU   277     -13.110   0.386  20.779  1.00  0.00      PROA H
ATOM   4015  CD2 LEU   277     -16.517   1.633  19.781  1.00  0.00      PROA C
ATOM   4016 HD21 LEU   277     -16.745   2.683  19.598  1.00  0.00      PROA H
ATOM   4017 HD22 LEU   277     -16.821   1.040  18.918  1.00  0.00      PROA H
ATOM   4018 HD23 LEU   277     -17.058   1.293  20.664  1.00  0.00      PROA H
ATOM   4019  C   LEU   277     -11.427   1.734  20.352  1.00  0.00      PROA C
ATOM   4020  O   LEU   277     -11.230   0.702  19.767  1.00  0.00      PROA O
ATOM   4021  N   LEU   278     -11.023   2.920  19.857  1.00  0.00      PROA N
ATOM   4022  H   LEU   278     -11.127   3.759  20.409  1.00  0.00      PROA H
ATOM   4023  CA  LEU   278     -10.438   3.057  18.553  1.00  0.00      PROA C
ATOM   4024  HA  LEU   278     -11.048   2.526  17.823  1.00  0.00      PROA H
ATOM   4025  CB  LEU   278     -10.336   4.538  18.106  1.00  0.00      PROA C
ATOM   4026  HB2 LEU   278     -10.070   5.159  18.961  1.00  0.00      PROA H
ATOM   4027  HB3 LEU   278      -9.571   4.634  17.336  1.00  0.00      PROA H
ATOM   4028  CG  LEU   278     -11.562   5.257  17.496  1.00  0.00      PROA C
ATOM   4029  HG  LEU   278     -12.367   5.290  18.231  1.00  0.00      PROA H
ATOM   4030  CD1 LEU   278     -11.216   6.682  17.090  1.00  0.00      PROA C
ATOM   4031 HD11 LEU   278     -10.418   6.665  16.348  1.00  0.00      PROA H
ATOM   4032 HD12 LEU   278     -12.097   7.163  16.665  1.00  0.00      PROA H
ATOM   4033 HD13 LEU   278     -10.886   7.240  17.967  1.00  0.00      PROA H
ATOM   4034  CD2 LEU   278     -12.132   4.500  16.285  1.00  0.00      PROA C
ATOM   4035 HD21 LEU   278     -12.442   3.501  16.593  1.00  0.00      PROA H
ATOM   4036 HD22 LEU   278     -12.991   5.041  15.889  1.00  0.00      PROA H
ATOM   4037 HD23 LEU   278     -11.366   4.420  15.513  1.00  0.00      PROA H
ATOM   4038  C   LEU   278      -9.083   2.477  18.716  1.00  0.00      PROA C
ATOM   4039  O   LEU   278      -8.571   1.797  17.842  1.00  0.00      PROA O
ATOM   4040  N   LYS   279      -8.548   2.640  19.935  1.00  0.00      PROA N
ATOM   4041  H   LYS   279      -8.996   3.249  20.606  1.00  0.00      PROA H
ATOM   4042  CA  LYS   279      -7.349   1.989  20.360  1.00  0.00      PROA C
ATOM   4043  HA  LYS   279      -6.526   2.281  19.708  1.00  0.00      PROA H
ATOM   4044  CB  LYS   279      -7.023   2.395  21.806  1.00  0.00      PROA C
ATOM   4045  HB2 LYS   279      -6.919   3.479  21.865  1.00  0.00      PROA H
ATOM   4046  HB3 LYS   279      -7.828   2.072  22.466  1.00  0.00      PROA H
ATOM   4047  CG  LYS   279      -5.725   1.785  22.338  1.00  0.00      PROA C
ATOM   4048  HG2 LYS   279      -5.709   0.717  22.119  1.00  0.00      PROA H
ATOM   4049  HG3 LYS   279      -4.873   2.267  21.860  1.00  0.00      PROA H
ATOM   4050  CD  LYS   279      -5.553   1.944  23.843  1.00  0.00      PROA C
ATOM   4051  HD2 LYS   279      -4.551   1.626  24.130  1.00  0.00      PROA H
ATOM   4052  HD3 LYS   279      -5.696   2.989  24.117  1.00  0.00      PROA H
ATOM   4053  CE  LYS   279      -6.572   1.095  24.585  1.00  0.00      PROA C
ATOM   4054  HE2 LYS   279      -7.578   1.402  24.299  1.00  0.00      PROA H
ATOM   4055  HE3 LYS   279      -6.427   0.046  24.329  1.00  0.00      PROA H
ATOM   4056  NZ  LYS   279      -6.407   1.267  26.035  1.00  0.00      PROA N
ATOM   4057  HZ1 LYS   279      -6.544   2.238  26.277  1.00  0.00      PROA H
ATOM   4058  HZ2 LYS   279      -7.088   0.700  26.521  1.00  0.00      PROA H
ATOM   4059  HZ3 LYS   279      -5.477   0.980  26.304  1.00  0.00      PROA H
ATOM   4060  C   LYS   279      -7.478   0.481  20.298  1.00  0.00      PROA C
ATOM   4061  O   LYS   279      -6.599  -0.223  19.815  1.00  0.00      PROA O
ATOM   4062  N   LYS   280      -8.629  -0.054  20.730  1.00  0.00      PROA N
ATOM   4063  H   LYS   280      -9.325   0.532  21.169  1.00  0.00      PROA H
ATOM   4064  CA  LYS   280      -8.926  -1.455  20.596  1.00  0.00      PROA C
ATOM   4065  HA  LYS   280      -8.080  -2.043  20.951  1.00  0.00      PROA H
ATOM   4066  CB  LYS   280     -10.179  -1.815  21.428  1.00  0.00      PROA C
ATOM   4067  HB2 LYS   280     -11.008  -1.172  21.134  1.00  0.00      PROA H
ATOM   4068  HB3 LYS   280     -10.447  -2.857  21.251  1.00  0.00      PROA H
ATOM   4069  CG  LYS   280      -9.988  -1.647  22.942  1.00  0.00      PROA C
ATOM   4070  HG2 LYS   280      -9.166  -2.278  23.278  1.00  0.00      PROA H
ATOM   4071  HG3 LYS   280      -9.761  -0.605  23.166  1.00  0.00      PROA H
ATOM   4072  CD  LYS   280     -11.223  -2.030  23.774  1.00  0.00      PROA C
ATOM   4073  HD2 LYS   280     -12.079  -1.438  23.450  1.00  0.00      PROA H
ATOM   4074  HD3 LYS   280     -11.442  -3.089  23.634  1.00  0.00      PROA H
ATOM   4075  CE  LYS   280     -11.035  -1.790  25.279  1.00  0.00      PROA C
ATOM   4076  HE2 LYS   280     -10.176  -2.360  25.633  1.00  0.00      PROA H
ATOM   4077  HE3 LYS   280     -10.865  -0.728  25.459  1.00  0.00      PROA H
ATOM   4078  NZ  LYS   280     -12.225  -2.211  26.045  1.00  0.00      PROA N
ATOM   4079  HZ1 LYS   280     -12.391  -3.196  25.896  1.00  0.00      PROA H
ATOM   4080  HZ2 LYS   280     -12.070  -2.040  27.028  1.00  0.00      PROA H
ATOM   4081  HZ3 LYS   280     -13.029  -1.684  25.734  1.00  0.00      PROA H
ATOM   4082  C   LYS   280      -9.123  -1.899  19.152  1.00  0.00      PROA C
ATOM   4083  O   LYS   280      -8.949  -3.065  18.821  1.00  0.00      PROA O
ATOM   4084  N   LEU   281      -9.463  -0.971  18.242  1.00  0.00      PROA N
ATOM   4085  H   LEU   281      -9.571  -0.006  18.522  1.00  0.00      PROA H
ATOM   4086  CA  LEU   281      -9.689  -1.280  16.851  1.00  0.00      PROA C
ATOM   4087  HA  LEU   281      -9.993  -2.323  16.755  1.00  0.00      PROA H
ATOM   4088  CB  LEU   281     -10.795  -0.371  16.306  1.00  0.00      PROA C
ATOM   4089  HB2 LEU   281     -10.497   0.671  16.417  1.00  0.00      PROA H
ATOM   4090  HB3 LEU   281     -10.960  -0.591  15.251  1.00  0.00      PROA H
ATOM   4091  CG  LEU   281     -12.076  -0.586  17.047  1.00  0.00      PROA C
ATOM   4092  HG  LEU   281     -11.876  -0.615  18.118  1.00  0.00      PROA H
ATOM   4093  CD1 LEU   281     -12.940   0.666  16.622  1.00  0.00      PROA C
ATOM   4094 HD11 LEU   281     -13.075   0.665  15.540  1.00  0.00      PROA H
ATOM   4095 HD12 LEU   281     -13.914   0.618  17.109  1.00  0.00      PROA H
ATOM   4096 HD13 LEU   281     -12.428   1.580  16.923  1.00  0.00      PROA H
ATOM   4097  CD2 LEU   281     -12.252  -2.145  16.773  1.00  0.00      PROA C
ATOM   4098 HD21 LEU   281     -11.396  -2.685  17.179  1.00  0.00      PROA H
ATOM   4099 HD22 LEU   281     -13.165  -2.498  17.252  1.00  0.00      PROA H
ATOM   4100 HD23 LEU   281     -12.314  -2.321  15.699  1.00  0.00      PROA H
ATOM   4101  C   LEU   281      -8.518  -1.053  15.962  1.00  0.00      PROA C
ATOM   4102  O   LEU   281      -8.584  -1.333  14.765  1.00  0.00      PROA O
ATOM   4103  N   ASP   282      -7.404  -0.575  16.521  1.00  0.00      PROA N
ATOM   4104  H   ASP   282      -7.350  -0.464  17.523  1.00  0.00      PROA H
ATOM   4105  CA  ASP   282      -6.227  -0.191  15.769  1.00  0.00      PROA C
ATOM   4106  HA  ASP   282      -6.475   0.636  15.103  1.00  0.00      PROA H
ATOM   4107  CB  ASP   282      -5.126   0.246  16.767  1.00  0.00      PROA C
ATOM   4108  HB2 ASP   282      -5.497   1.066  17.382  1.00  0.00      PROA H
ATOM   4109  HB3 ASP   282      -4.860  -0.596  17.406  1.00  0.00      PROA H
ATOM   4110  CG  ASP   282      -3.869   0.717  16.038  1.00  0.00      PROA C
ATOM   4111  OD1 ASP   282      -2.770   0.278  16.447  1.00  0.00      PROA O
ATOM   4112  OD2 ASP   282      -3.991   1.503  15.064  1.00  0.00      PROA O
ATOM   4113  C   ASP   282      -5.701  -1.324  14.894  1.00  0.00      PROA C
ATOM   4114  O   ASP   282      -5.536  -1.203  13.683  1.00  0.00      PROA O
ATOM   4115  N   SER   283      -5.557  -2.521  15.481  1.00  0.00      PROA N
ATOM   4116  H   SER   283      -5.805  -2.640  16.453  1.00  0.00      PROA H
ATOM   4117  CA  SER   283      -5.051  -3.686  14.782  1.00  0.00      PROA C
ATOM   4118  HA  SER   283      -4.100  -3.442  14.308  1.00  0.00      PROA H
ATOM   4119  CB  SER   283      -4.824  -4.874  15.741  1.00  0.00      PROA C
ATOM   4120  HB2 SER   283      -5.687  -4.981  16.399  1.00  0.00      PROA H
ATOM   4121  HB3 SER   283      -4.694  -5.789  15.163  1.00  0.00      PROA H
ATOM   4122  OG  SER   283      -3.660  -4.650  16.529  1.00  0.00      PROA O
ATOM   4123  HG  SER   283      -3.527  -5.393  17.122  1.00  0.00      PROA H
ATOM   4124  C   SER   283      -5.924  -4.140  13.633  1.00  0.00      PROA C
ATOM   4125  O   SER   283      -5.445  -4.504  12.561  1.00  0.00      PROA O
ATOM   4126  N   LEU   284      -7.255  -4.089  13.824  1.00  0.00      PROA N
ATOM   4127  H   LEU   284      -7.626  -3.836  14.728  1.00  0.00      PROA H
ATOM   4128  CA  LEU   284      -8.202  -4.384  12.778  1.00  0.00      PROA C
ATOM   4129  HA  LEU   284      -7.989  -5.369  12.361  1.00  0.00      PROA H
ATOM   4130  CB  LEU   284      -9.638  -4.376  13.336  1.00  0.00      PROA C
ATOM   4131  HB2 LEU   284      -9.715  -5.094  14.153  1.00  0.00      PROA H
ATOM   4132  HB3 LEU   284      -9.880  -3.379  13.705  1.00  0.00      PROA H
ATOM   4133  CG  LEU   284     -10.725  -4.749  12.311  1.00  0.00      PROA C
ATOM   4134  HG  LEU   284     -10.735  -4.013  11.507  1.00  0.00      PROA H
ATOM   4135  CD1 LEU   284     -10.456  -6.133  11.711  1.00  0.00      PROA C
ATOM   4136 HD11 LEU   284     -10.451  -6.879  12.506  1.00  0.00      PROA H
ATOM   4137 HD12 LEU   284     -11.237  -6.375  10.990  1.00  0.00      PROA H
ATOM   4138 HD13 LEU   284      -9.488  -6.130  11.211  1.00  0.00      PROA H
ATOM   4139  CD2 LEU   284     -12.114  -4.702  12.957  1.00  0.00      PROA C
ATOM   4140 HD21 LEU   284     -12.309  -3.696  13.328  1.00  0.00      PROA H
ATOM   4141 HD22 LEU   284     -12.868  -4.968  12.216  1.00  0.00      PROA H
ATOM   4142 HD23 LEU   284     -12.154  -5.409  13.786  1.00  0.00      PROA H
ATOM   4143  C   LEU   284      -8.119  -3.408  11.622  1.00  0.00      PROA C
ATOM   4144  O   LEU   284      -8.045  -3.775  10.451  1.00  0.00      PROA O
ATOM   4145  N   CYS   285      -8.049  -2.105  11.918  1.00  0.00      PROA N
ATOM   4146  H   CYS   285      -8.123  -1.801  12.878  1.00  0.00      PROA H
ATOM   4147  CA  CYS   285      -7.866  -1.103  10.889  1.00  0.00      PROA C
ATOM   4148  HA  CYS   285      -8.651  -1.205  10.139  1.00  0.00      PROA H
ATOM   4149  CB  CYS   285      -7.934   0.317  11.484  1.00  0.00      PROA C
ATOM   4150  HB2 CYS   285      -7.177   0.422  12.262  1.00  0.00      PROA H
ATOM   4151  HB3 CYS   285      -7.749   1.050  10.699  1.00  0.00      PROA H
ATOM   4152  SG  CYS   285      -9.560   0.662  12.218  1.00  0.00      PROA S
ATOM   4153  HG  CYS   285      -9.276   1.900  12.612  1.00  0.00      PROA H
ATOM   4154  C   CYS   285      -6.562  -1.263  10.128  1.00  0.00      PROA C
ATOM   4155  O   CYS   285      -6.508  -1.117   8.909  1.00  0.00      PROA O
ATOM   4156  N   VAL   286      -5.469  -1.586  10.846  1.00  0.00      PROA N
ATOM   4157  H   VAL   286      -5.529  -1.658  11.852  1.00  0.00      PROA H
ATOM   4158  CA  VAL   286      -4.172  -1.845  10.253  1.00  0.00      PROA C
ATOM   4159  HA  VAL   286      -3.901  -1.018   9.597  1.00  0.00      PROA H
ATOM   4160  CB  VAL   286      -3.082  -1.993  11.308  1.00  0.00      PROA C
ATOM   4161  HB  VAL   286      -3.385  -2.738  12.043  1.00  0.00      PROA H
ATOM   4162  CG1 VAL   286      -1.755  -2.441  10.670  1.00  0.00      PROA C
ATOM   4163 HG11 VAL   286      -1.435  -1.700   9.937  1.00  0.00      PROA H
ATOM   4164 HG12 VAL   286      -0.994  -2.539  11.444  1.00  0.00      PROA H
ATOM   4165 HG13 VAL   286      -1.895  -3.402  10.175  1.00  0.00      PROA H
ATOM   4166  CG2 VAL   286      -2.872  -0.651  12.022  1.00  0.00      PROA C
ATOM   4167 HG21 VAL   286      -3.801  -0.345  12.502  1.00  0.00      PROA H
ATOM   4168 HG22 VAL   286      -2.092  -0.758  12.776  1.00  0.00      PROA H
ATOM   4169 HG23 VAL   286      -2.573   0.105  11.295  1.00  0.00      PROA H
ATOM   4170  C   VAL   286      -4.192  -3.059   9.354  1.00  0.00      PROA C
ATOM   4171  O   VAL   286      -3.582  -3.084   8.291  1.00  0.00      PROA O
ATOM   4172  N   SER   287      -4.916  -4.118   9.750  1.00  0.00      PROA N
ATOM   4173  H   SER   287      -5.365  -4.112  10.654  1.00  0.00      PROA H
ATOM   4174  CA  SER   287      -5.094  -5.302   8.932  1.00  0.00      PROA C
ATOM   4175  HA  SER   287      -4.120  -5.678   8.619  1.00  0.00      PROA H
ATOM   4176  CB  SER   287      -5.822  -6.425   9.698  1.00  0.00      PROA C
ATOM   4177  HB2 SER   287      -5.766  -7.351   9.126  1.00  0.00      PROA H
ATOM   4178  HB3 SER   287      -5.348  -6.570  10.669  1.00  0.00      PROA H
ATOM   4179  OG  SER   287      -7.193  -6.139   9.925  1.00  0.00      PROA O
ATOM   4180  HG  SER   287      -7.597  -6.867  10.403  1.00  0.00      PROA H
ATOM   4181  C   SER   287      -5.820  -5.000   7.648  1.00  0.00      PROA C
ATOM   4182  O   SER   287      -5.414  -5.429   6.575  1.00  0.00      PROA O
ATOM   4183  N   PHE   288      -6.884  -4.182   7.737  1.00  0.00      PROA N
ATOM   4184  H   PHE   288      -7.187  -3.845   8.639  1.00  0.00      PROA H
ATOM   4185  CA  PHE   288      -7.656  -3.731   6.604  1.00  0.00      PROA C
ATOM   4186  HA  PHE   288      -8.032  -4.594   6.053  1.00  0.00      PROA H
ATOM   4187  CB  PHE   288      -8.848  -2.877   7.078  1.00  0.00      PROA C
ATOM   4188  HB2 PHE   288      -9.336  -3.368   7.920  1.00  0.00      PROA H
ATOM   4189  HB3 PHE   288      -8.492  -1.895   7.388  1.00  0.00      PROA H
ATOM   4190  CG  PHE   288      -9.846  -2.704   5.972  1.00  0.00      PROA C
ATOM   4191  CD1 PHE   288     -10.667  -3.772   5.576  1.00  0.00      PROA C
ATOM   4192  HD1 PHE   288     -10.566  -4.745   6.058  1.00  0.00      PROA H
ATOM   4193  CE1 PHE   288     -11.618  -3.599   4.564  1.00  0.00      PROA C
ATOM   4194  HE1 PHE   288     -12.248  -4.435   4.260  1.00  0.00      PROA H
ATOM   4195  CZ  PHE   288     -11.753  -2.350   3.951  1.00  0.00      PROA C
ATOM   4196  HZ  PHE   288     -12.482  -2.210   3.153  1.00  0.00      PROA H
ATOM   4197  CE2 PHE   288     -10.958  -1.278   4.354  1.00  0.00      PROA C
ATOM   4198  HE2 PHE   288     -11.092  -0.297   3.897  1.00  0.00      PROA H
ATOM   4199  CD2 PHE   288      -9.991  -1.463   5.344  1.00  0.00      PROA C
ATOM   4200  HD2 PHE   288      -9.345  -0.631   5.626  1.00  0.00      PROA H
ATOM   4201  C   PHE   288      -6.790  -2.939   5.647  1.00  0.00      PROA C
ATOM   4202  O   PHE   288      -6.867  -3.105   4.437  1.00  0.00      PROA O
ATOM   4203  N   ALA   289      -5.885  -2.104   6.190  1.00  0.00      PROA N
ATOM   4204  H   ALA   289      -5.899  -1.920   7.183  1.00  0.00      PROA H
ATOM   4205  CA  ALA   289      -4.872  -1.448   5.398  1.00  0.00      PROA C
ATOM   4206  HA  ALA   289      -5.344  -0.916   4.573  1.00  0.00      PROA H
ATOM   4207  CB  ALA   289      -4.098  -0.452   6.262  1.00  0.00      PROA C
ATOM   4208  HB1 ALA   289      -3.622  -0.980   7.088  1.00  0.00      PROA H
ATOM   4209  HB2 ALA   289      -3.336   0.039   5.657  1.00  0.00      PROA H
ATOM   4210  HB3 ALA   289      -4.785   0.297   6.658  1.00  0.00      PROA H
ATOM   4211  C   ALA   289      -3.905  -2.412   4.750  1.00  0.00      PROA C
ATOM   4212  O   ALA   289      -3.456  -2.215   3.623  1.00  0.00      PROA O
ATOM   4213  N   TYR   290      -3.599  -3.518   5.447  1.00  0.00      PROA N
ATOM   4214  H   TYR   290      -4.055  -3.702   6.329  1.00  0.00      PROA H
ATOM   4215  CA  TYR   290      -2.633  -4.509   5.029  1.00  0.00      PROA C
ATOM   4216  HA  TYR   290      -1.725  -4.011   4.689  1.00  0.00      PROA H
ATOM   4217  CB  TYR   290      -2.280  -5.452   6.210  1.00  0.00      PROA C
ATOM   4218  HB2 TYR   290      -2.844  -5.154   7.094  1.00  0.00      PROA H
ATOM   4219  HB3 TYR   290      -2.535  -6.478   5.945  1.00  0.00      PROA H
ATOM   4220  CG  TYR   290      -0.820  -5.402   6.546  1.00  0.00      PROA C
ATOM   4221  CD1 TYR   290      -0.391  -4.860   7.770  1.00  0.00      PROA C
ATOM   4222  HD1 TYR   290      -1.116  -4.421   8.455  1.00  0.00      PROA H
ATOM   4223  CE1 TYR   290       0.964  -4.879   8.117  1.00  0.00      PROA C
ATOM   4224  HE1 TYR   290       1.288  -4.468   9.073  1.00  0.00      PROA H
ATOM   4225  CZ  TYR   290       1.902  -5.427   7.236  1.00  0.00      PROA C
ATOM   4226  OH  TYR   290       3.266  -5.409   7.568  1.00  0.00      PROA O
ATOM   4227  HH  TYR   290       3.440  -5.000   8.419  1.00  0.00      PROA H
ATOM   4228  CE2 TYR   290       1.490  -5.972   6.017  1.00  0.00      PROA C
ATOM   4229  HE2 TYR   290       2.225  -6.400   5.335  1.00  0.00      PROA H
ATOM   4230  CD2 TYR   290       0.131  -5.966   5.677  1.00  0.00      PROA C
ATOM   4231  HD2 TYR   290      -0.188  -6.403   4.730  1.00  0.00      PROA H
ATOM   4232  C   TYR   290      -3.156  -5.345   3.887  1.00  0.00      PROA C
ATOM   4233  O   TYR   290      -2.374  -5.920   3.140  1.00  0.00      PROA O
ATOM   4234  N   ILE   291      -4.485  -5.377   3.662  1.00  0.00      PROA N
ATOM   4235  H   ILE   291      -5.117  -4.925   4.307  1.00  0.00      PROA H
ATOM   4236  CA  ILE   291      -5.121  -6.031   2.526  1.00  0.00      PROA C
ATOM   4237  HA  ILE   291      -4.899  -7.098   2.549  1.00  0.00      PROA H
ATOM   4238  CB  ILE   291      -6.635  -5.846   2.565  1.00  0.00      PROA C
ATOM   4239  HB  ILE   291      -6.873  -4.783   2.531  1.00  0.00      PROA H
ATOM   4240  CG2 ILE   291      -7.299  -6.544   1.361  1.00  0.00      PROA C
ATOM   4241 HG21 ILE   291      -7.074  -7.610   1.388  1.00  0.00      PROA H
ATOM   4242 HG22 ILE   291      -8.379  -6.400   1.407  1.00  0.00      PROA H
ATOM   4243 HG23 ILE   291      -6.916  -6.115   0.435  1.00  0.00      PROA H
ATOM   4244  CG1 ILE   291      -7.203  -6.389   3.895  1.00  0.00      PROA C
ATOM   4245 HG12 ILE   291      -6.885  -7.423   4.031  1.00  0.00      PROA H
ATOM   4246 HG13 ILE   291      -6.834  -5.784   4.722  1.00  0.00      PROA H
ATOM   4247  CD1 ILE   291      -8.731  -6.370   3.964  1.00  0.00      PROA C
ATOM   4248 HD11 ILE   291      -9.139  -6.985   3.162  1.00  0.00      PROA H
ATOM   4249 HD12 ILE   291      -9.056  -6.766   4.926  1.00  0.00      PROA H
ATOM   4250 HD13 ILE   291      -9.087  -5.346   3.853  1.00  0.00      PROA H
ATOM   4251  C   ILE   291      -4.556  -5.567   1.189  1.00  0.00      PROA C
ATOM   4252  O   ILE   291      -4.451  -6.335   0.227  1.00  0.00      PROA O
ATOM   4253  N   ASN   292      -4.076  -4.303   1.134  1.00  0.00      PROA N
ATOM   4254  H   ASN   292      -4.184  -3.687   1.928  1.00  0.00      PROA H
ATOM   4255  CA  ASN   292      -3.391  -3.724  -0.005  1.00  0.00      PROA C
ATOM   4256  HA  ASN   292      -4.070  -3.684  -0.856  1.00  0.00      PROA H
ATOM   4257  CB  ASN   292      -2.915  -2.294   0.327  1.00  0.00      PROA C
ATOM   4258  HB2 ASN   292      -2.595  -2.248   1.368  1.00  0.00      PROA H
ATOM   4259  HB3 ASN   292      -2.079  -2.029  -0.321  1.00  0.00      PROA H
ATOM   4260  CG  ASN   292      -4.056  -1.315   0.105  1.00  0.00      PROA C
ATOM   4261  OD1 ASN   292      -4.661  -1.265  -0.961  1.00  0.00      PROA O
ATOM   4262  ND2 ASN   292      -4.362  -0.507   1.135  1.00  0.00      PROA N
ATOM   4263 HD21 ASN   292      -5.113   0.163   1.042  1.00  0.00      PROA H
ATOM   4264 HD22 ASN   292      -3.841  -0.573   1.997  1.00  0.00      PROA H
ATOM   4265  C   ASN   292      -2.182  -4.520  -0.468  1.00  0.00      PROA C
ATOM   4266  O   ASN   292      -1.836  -4.508  -1.638  1.00  0.00      PROA O
ATOM   4267  N   CYS   293      -1.558  -5.300   0.431  1.00  0.00      PROA N
ATOM   4268  H   CYS   293      -1.954  -5.427   1.351  1.00  0.00      PROA H
ATOM   4269  CA  CYS   293      -0.318  -5.979   0.125  1.00  0.00      PROA C
ATOM   4270  HA  CYS   293       0.229  -5.415  -0.630  1.00  0.00      PROA H
ATOM   4271  CB  CYS   293       0.548  -6.094   1.404  1.00  0.00      PROA C
ATOM   4272  HB2 CYS   293       0.027  -6.703   2.142  1.00  0.00      PROA H
ATOM   4273  HB3 CYS   293       1.502  -6.561   1.157  1.00  0.00      PROA H
ATOM   4274  SG  CYS   293       0.901  -4.480   2.164  1.00  0.00      PROA S
ATOM   4275  HG  CYS   293       1.622  -4.957   3.175  1.00  0.00      PROA H
ATOM   4276  C   CYS   293      -0.565  -7.369  -0.438  1.00  0.00      PROA C
ATOM   4277  O   CYS   293       0.343  -8.176  -0.618  1.00  0.00      PROA O
ATOM   4278  N   CYS   294      -1.830  -7.695  -0.744  1.00  0.00      PROA N
ATOM   4279  H   CYS   294      -2.580  -7.048  -0.545  1.00  0.00      PROA H
ATOM   4280  CA  CYS   294      -2.167  -8.953  -1.358  1.00  0.00      PROA C
ATOM   4281  HA  CYS   294      -1.292  -9.355  -1.869  1.00  0.00      PROA H
ATOM   4282  CB  CYS   294      -2.631  -9.950  -0.261  1.00  0.00      PROA C
ATOM   4283  HB2 CYS   294      -2.521 -10.971  -0.626  1.00  0.00      PROA H
ATOM   4284  HB3 CYS   294      -2.022  -9.817   0.633  1.00  0.00      PROA H
ATOM   4285  SG  CYS   294      -4.374  -9.800   0.293  1.00  0.00      PROA S
ATOM   4286  HG  CYS   294      -4.323 -10.790   1.180  1.00  0.00      PROA H
ATOM   4287  C   CYS   294      -3.272  -8.779  -2.371  1.00  0.00      PROA C
ATOM   4288  O   CYS   294      -3.580  -9.702  -3.118  1.00  0.00      PROA O
ATOM   4289  N   ILE   295      -3.902  -7.590  -2.435  1.00  0.00      PROA N
ATOM   4290  H   ILE   295      -3.598  -6.825  -1.850  1.00  0.00      PROA H
ATOM   4291  CA  ILE   295      -5.021  -7.365  -3.330  1.00  0.00      PROA C
ATOM   4292  HA  ILE   295      -5.691  -8.225  -3.298  1.00  0.00      PROA H
ATOM   4293  CB  ILE   295      -5.811  -6.119  -2.929  1.00  0.00      PROA C
ATOM   4294  HB  ILE   295      -6.036  -6.157  -1.863  1.00  0.00      PROA H
ATOM   4295  CG2 ILE   295      -5.002  -4.841  -3.220  1.00  0.00      PROA C
ATOM   4296 HG21 ILE   295      -4.777  -4.787  -4.285  1.00  0.00      PROA H
ATOM   4297 HG22 ILE   295      -5.584  -3.967  -2.927  1.00  0.00      PROA H
ATOM   4298 HG23 ILE   295      -4.071  -4.864  -2.654  1.00  0.00      PROA H
ATOM   4299  CG1 ILE   295      -7.181  -6.067  -3.634  1.00  0.00      PROA C
ATOM   4300 HG12 ILE   295      -7.683  -5.131  -3.387  1.00  0.00      PROA H
ATOM   4301 HG13 ILE   295      -7.038  -6.127  -4.713  1.00  0.00      PROA H
ATOM   4302  CD1 ILE   295      -8.101  -7.215  -3.219  1.00  0.00      PROA C
ATOM   4303 HD11 ILE   295      -8.276  -7.170  -2.144  1.00  0.00      PROA H
ATOM   4304 HD12 ILE   295      -9.051  -7.129  -3.746  1.00  0.00      PROA H
ATOM   4305 HD13 ILE   295      -7.632  -8.166  -3.471  1.00  0.00      PROA H
ATOM   4306  C   ILE   295      -4.593  -7.259  -4.785  1.00  0.00      PROA C
ATOM   4307  O   ILE   295      -5.342  -7.577  -5.700  1.00  0.00      PROA O
ATOM   4308  N   ASN   296      -3.348  -6.839  -5.065  1.00  0.00      PROA N
ATOM   4309  H   ASN   296      -2.705  -6.630  -4.315  1.00  0.00      PROA H
ATOM   4310  CA  ASN   296      -2.853  -6.662  -6.415  1.00  0.00      PROA C
ATOM   4311  HA  ASN   296      -3.526  -6.004  -6.966  1.00  0.00      PROA H
ATOM   4312  CB  ASN   296      -1.439  -6.035  -6.443  1.00  0.00      PROA C
ATOM   4313  HB2 ASN   296      -0.757  -6.649  -5.855  1.00  0.00      PROA H
ATOM   4314  HB3 ASN   296      -1.084  -5.983  -7.473  1.00  0.00      PROA H
ATOM   4315  CG  ASN   296      -1.441  -4.630  -5.865  1.00  0.00      PROA C
ATOM   4316  OD1 ASN   296      -1.881  -4.395  -4.747  1.00  0.00      PROA O
ATOM   4317  ND2 ASN   296      -0.961  -3.651  -6.667  1.00  0.00      PROA N
ATOM   4318 HD21 ASN   296      -0.938  -2.697  -6.336  1.00  0.00      PROA H
ATOM   4319 HD22 ASN   296      -0.628  -3.879  -7.593  1.00  0.00      PROA H
ATOM   4320  C   ASN   296      -2.806  -7.935  -7.244  1.00  0.00      PROA C
ATOM   4321  O   ASN   296      -3.351  -7.928  -8.352  1.00  0.00      PROA O
ATOM   4322  N   PRO   297      -2.277  -9.077  -6.772  1.00  0.00      PROA N
ATOM   4323  CD  PRO   297      -1.438  -9.245  -5.572  1.00  0.00      PROA C
ATOM   4324  HD2 PRO   297      -1.875  -8.690  -4.742  1.00  0.00      PROA H
ATOM   4325  HD3 PRO   297      -0.435  -8.867  -5.774  1.00  0.00      PROA H
ATOM   4326  CG  PRO   297      -1.449 -10.747  -5.335  1.00  0.00      PROA C
ATOM   4327  HG2 PRO   297      -2.316 -11.013  -4.730  1.00  0.00      PROA H
ATOM   4328  HG3 PRO   297      -0.538 -11.040  -4.813  1.00  0.00      PROA H
ATOM   4329  CB  PRO   297      -1.515 -11.323  -6.748  1.00  0.00      PROA C
ATOM   4330  HB2 PRO   297      -2.013 -12.292  -6.723  1.00  0.00      PROA H
ATOM   4331  HB3 PRO   297      -0.505 -11.444  -7.139  1.00  0.00      PROA H
ATOM   4332  CA  PRO   297      -2.319 -10.296  -7.564  1.00  0.00      PROA C
ATOM   4333  HA  PRO   297      -1.711 -10.169  -8.460  1.00  0.00      PROA H
ATOM   4334  C   PRO   297      -3.740 -10.759  -7.774  1.00  0.00      PROA C
ATOM   4335  O   PRO   297      -4.023 -11.354  -8.807  1.00  0.00      PROA O
ATOM   4336  N   ILE   298      -4.650 -10.496  -6.820  1.00  0.00      PROA N
ATOM   4337  H   ILE   298      -4.363 -10.063  -5.954  1.00  0.00      PROA H
ATOM   4338  CA  ILE   298      -6.055 -10.812  -6.976  1.00  0.00      PROA C
ATOM   4339  HA  ILE   298      -6.166 -11.873  -7.202  1.00  0.00      PROA H
ATOM   4340  CB  ILE   298      -6.844 -10.506  -5.707  1.00  0.00      PROA C
ATOM   4341  HB  ILE   298      -6.656  -9.477  -5.401  1.00  0.00      PROA H
ATOM   4342  CG2 ILE   298      -8.356 -10.684  -5.952  1.00  0.00      PROA C
ATOM   4343 HG21 ILE   298      -8.558 -11.712  -6.252  1.00  0.00      PROA H
ATOM   4344 HG22 ILE   298      -8.902 -10.460  -5.035  1.00  0.00      PROA H
ATOM   4345 HG23 ILE   298      -8.680 -10.005  -6.741  1.00  0.00      PROA H
ATOM   4346  CG1 ILE   298      -6.374 -11.390  -4.536  1.00  0.00      PROA C
ATOM   4347 HG12 ILE   298      -5.334 -11.164  -4.305  1.00  0.00      PROA H
ATOM   4348 HG13 ILE   298      -6.992 -11.192  -3.661  1.00  0.00      PROA H
ATOM   4349  CD1 ILE   298      -6.468 -12.885  -4.844  1.00  0.00      PROA C
ATOM   4350 HD11 ILE   298      -5.844 -13.118  -5.706  1.00  0.00      PROA H
ATOM   4351 HD12 ILE   298      -6.123 -13.455  -3.981  1.00  0.00      PROA H
ATOM   4352 HD13 ILE   298      -7.503 -13.147  -5.062  1.00  0.00      PROA H
ATOM   4353  C   ILE   298      -6.680 -10.089  -8.143  1.00  0.00      PROA C
ATOM   4354  O   ILE   298      -7.326 -10.697  -8.995  1.00  0.00      PROA O
ATOM   4355  N   ILE   299      -6.432  -8.772  -8.260  1.00  0.00      PROA N
ATOM   4356  H   ILE   299      -5.903  -8.292  -7.546  1.00  0.00      PROA H
ATOM   4357  CA  ILE   299      -6.888  -7.965  -9.378  1.00  0.00      PROA C
ATOM   4358  HA  ILE   299      -7.976  -8.013  -9.441  1.00  0.00      PROA H
ATOM   4359  CB  ILE   299      -6.470  -6.503  -9.204  1.00  0.00      PROA C
ATOM   4360  HB  ILE   299      -5.405  -6.454  -8.977  1.00  0.00      PROA H
ATOM   4361  CG2 ILE   299      -6.741  -5.696 -10.492  1.00  0.00      PROA C
ATOM   4362 HG21 ILE   299      -7.805  -5.731 -10.725  1.00  0.00      PROA H
ATOM   4363 HG22 ILE   299      -6.436  -4.660 -10.344  1.00  0.00      PROA H
ATOM   4364 HG23 ILE   299      -6.175  -6.127 -11.317  1.00  0.00      PROA H
ATOM   4365  CG1 ILE   299      -7.211  -5.879  -8.004  1.00  0.00      PROA C
ATOM   4366 HG12 ILE   299      -8.286  -5.938  -8.169  1.00  0.00      PROA H
ATOM   4367 HG13 ILE   299      -6.953  -6.422  -7.094  1.00  0.00      PROA H
ATOM   4368  CD1 ILE   299      -6.860  -4.407  -7.775  1.00  0.00      PROA C
ATOM   4369 HD11 ILE   299      -7.124  -3.829  -8.661  1.00  0.00      PROA H
ATOM   4370 HD12 ILE   299      -7.416  -4.030  -6.917  1.00  0.00      PROA H
ATOM   4371 HD13 ILE   299      -5.791  -4.313  -7.586  1.00  0.00      PROA H
ATOM   4372  C   ILE   299      -6.354  -8.485 -10.694  1.00  0.00      PROA C
ATOM   4373  O   ILE   299      -7.086  -8.651 -11.674  1.00  0.00      PROA O
ATOM   4374  N   TYR   300      -5.044  -8.801 -10.720  1.00  0.00      PROA N
ATOM   4375  H   TYR   300      -4.479  -8.682  -9.891  1.00  0.00      PROA H
ATOM   4376  CA  TYR   300      -4.383  -9.316 -11.900  1.00  0.00      PROA C
ATOM   4377  HA  TYR   300      -4.489  -8.603 -12.717  1.00  0.00      PROA H
ATOM   4378  CB  TYR   300      -2.869  -9.552 -11.645  1.00  0.00      PROA C
ATOM   4379  HB2 TYR   300      -2.743 -10.331 -10.894  1.00  0.00      PROA H
ATOM   4380  HB3 TYR   300      -2.387  -9.861 -12.573  1.00  0.00      PROA H
ATOM   4381  CG  TYR   300      -2.130  -8.333 -11.147  1.00  0.00      PROA C
ATOM   4382  CD1 TYR   300      -2.617  -7.028 -11.344  1.00  0.00      PROA C
ATOM   4383  HD1 TYR   300      -3.550  -6.871 -11.886  1.00  0.00      PROA H
ATOM   4384  CE1 TYR   300      -1.921  -5.920 -10.852  1.00  0.00      PROA C
ATOM   4385  HE1 TYR   300      -2.323  -4.917 -10.993  1.00  0.00      PROA H
ATOM   4386  CZ  TYR   300      -0.714  -6.101 -10.181  1.00  0.00      PROA C
ATOM   4387  OH  TYR   300      -0.026  -4.996  -9.657  1.00  0.00      PROA O
ATOM   4388  HH  TYR   300      -0.475  -4.163  -9.818  1.00  0.00      PROA H
ATOM   4389  CE2 TYR   300      -0.199  -7.385  -9.988  1.00  0.00      PROA C
ATOM   4390  HE2 TYR   300       0.747  -7.520  -9.464  1.00  0.00      PROA H
ATOM   4391  CD2 TYR   300      -0.905  -8.495 -10.472  1.00  0.00      PROA C
ATOM   4392  HD2 TYR   300      -0.494  -9.494 -10.321  1.00  0.00      PROA H
ATOM   4393  C   TYR   300      -4.994 -10.623 -12.358  1.00  0.00      PROA C
ATOM   4394  O   TYR   300      -5.287 -10.814 -13.537  1.00  0.00      PROA O
ATOM   4395  N   VAL   301      -5.255 -11.538 -11.406  1.00  0.00      PROA N
ATOM   4396  H   VAL   301      -4.997 -11.356 -10.447  1.00  0.00      PROA H
ATOM   4397  CA  VAL   301      -5.902 -12.806 -11.663  1.00  0.00      PROA C
ATOM   4398  HA  VAL   301      -5.369 -13.332 -12.455  1.00  0.00      PROA H
ATOM   4399  CB  VAL   301      -5.915 -13.694 -10.418  1.00  0.00      PROA C
ATOM   4400  HB  VAL   301      -6.290 -13.123  -9.568  1.00  0.00      PROA H
ATOM   4401  CG1 VAL   301      -6.818 -14.925 -10.615  1.00  0.00      PROA C
ATOM   4402 HG11 VAL   301      -6.452 -15.514 -11.456  1.00  0.00      PROA H
ATOM   4403 HG12 VAL   301      -6.805 -15.535  -9.712  1.00  0.00      PROA H
ATOM   4404 HG13 VAL   301      -7.838 -14.599 -10.818  1.00  0.00      PROA H
ATOM   4405  CG2 VAL   301      -4.484 -14.155 -10.097  1.00  0.00      PROA C
ATOM   4406 HG21 VAL   301      -3.854 -13.285  -9.914  1.00  0.00      PROA H
ATOM   4407 HG22 VAL   301      -4.496 -14.788  -9.209  1.00  0.00      PROA H
ATOM   4408 HG23 VAL   301      -4.086 -14.720 -10.940  1.00  0.00      PROA H
ATOM   4409  C   VAL   301      -7.302 -12.631 -12.203  1.00  0.00      PROA C
ATOM   4410  O   VAL   301      -7.678 -13.284 -13.171  1.00  0.00      PROA O
ATOM   4411  N   VAL   302      -8.096 -11.715 -11.618  1.00  0.00      PROA N
ATOM   4412  H   VAL   302      -7.754 -11.177 -10.834  1.00  0.00      PROA H
ATOM   4413  CA  VAL   302      -9.452 -11.451 -12.065  1.00  0.00      PROA C
ATOM   4414  HA  VAL   302     -10.024 -12.379 -12.059  1.00  0.00      PROA H
ATOM   4415  CB  VAL   302     -10.167 -10.445 -11.164  1.00  0.00      PROA C
ATOM   4416  HB  VAL   302      -9.529  -9.574 -11.013  1.00  0.00      PROA H
ATOM   4417  CG1 VAL   302     -11.494  -9.988 -11.805  1.00  0.00      PROA C
ATOM   4418 HG11 VAL   302     -12.143 -10.851 -11.954  1.00  0.00      PROA H
ATOM   4419 HG12 VAL   302     -11.988  -9.272 -11.148  1.00  0.00      PROA H
ATOM   4420 HG13 VAL   302     -11.290  -9.517 -12.767  1.00  0.00      PROA H
ATOM   4421  CG2 VAL   302     -10.441 -11.084  -9.793  1.00  0.00      PROA C
ATOM   4422 HG21 VAL   302      -9.498 -11.376  -9.332  1.00  0.00      PROA H
ATOM   4423 HG22 VAL   302     -10.951 -10.365  -9.151  1.00  0.00      PROA H
ATOM   4424 HG23 VAL   302     -11.070 -11.965  -9.921  1.00  0.00      PROA H
ATOM   4425  C   VAL   302      -9.502 -10.937 -13.484  1.00  0.00      PROA C
ATOM   4426  O   VAL   302     -10.234 -11.451 -14.327  1.00  0.00      PROA O
ATOM   4427  N   ALA   303      -8.676  -9.927 -13.820  1.00  0.00      PROA N
ATOM   4428  H   ALA   303      -8.082  -9.506 -13.119  1.00  0.00      PROA H
ATOM   4429  CA  ALA   303      -8.600  -9.408 -15.167  1.00  0.00      PROA C
ATOM   4430  HA  ALA   303      -9.587  -9.069 -15.482  1.00  0.00      PROA H
ATOM   4431  CB  ALA   303      -7.621  -8.228 -15.219  1.00  0.00      PROA C
ATOM   4432  HB1 ALA   303      -6.631  -8.562 -14.908  1.00  0.00      PROA H
ATOM   4433  HB2 ALA   303      -7.569  -7.842 -16.238  1.00  0.00      PROA H
ATOM   4434  HB3 ALA   303      -7.965  -7.439 -14.550  1.00  0.00      PROA H
ATOM   4435  C   ALA   303      -8.156 -10.460 -16.157  1.00  0.00      PROA C
ATOM   4436  O   ALA   303      -8.717 -10.606 -17.241  1.00  0.00      PROA O
ATOM   4437  N   GLY   304      -7.158 -11.275 -15.761  1.00  0.00      PROA N
ATOM   4438  H   GLY   304      -6.684 -11.106 -14.885  1.00  0.00      PROA H
ATOM   4439  CA  GLY   304      -6.718 -12.414 -16.549  1.00  0.00      PROA C
ATOM   4440  HA2 GLY   304      -6.343 -12.067 -17.512  1.00  0.00      PROA H
ATOM   4441  HA3 GLY   304      -5.923 -12.939 -16.018  1.00  0.00      PROA H
ATOM   4442  C   GLY   304      -7.821 -13.411 -16.821  1.00  0.00      PROA C
ATOM   4443  O   GLY   304      -8.002 -13.901 -17.929  1.00  0.00      PROA O
ATOM   4444  N   GLN   305      -8.647 -13.706 -15.804  1.00  0.00      PROA N
ATOM   4445  H   GLN   305      -8.474 -13.325 -14.885  1.00  0.00      PROA H
ATOM   4446  CA  GLN   305      -9.807 -14.563 -15.945  1.00  0.00      PROA C
ATOM   4447  HA  GLN   305      -9.505 -15.518 -16.376  1.00  0.00      PROA H
ATOM   4448  CB  GLN   305     -10.494 -14.845 -14.588  1.00  0.00      PROA C
ATOM   4449  HB2 GLN   305     -10.701 -13.902 -14.082  1.00  0.00      PROA H
ATOM   4450  HB3 GLN   305     -11.429 -15.379 -14.756  1.00  0.00      PROA H
ATOM   4451  CG  GLN   305      -9.683 -15.702 -13.586  1.00  0.00      PROA C
ATOM   4452  HG2 GLN   305      -9.527 -16.698 -14.001  1.00  0.00      PROA H
ATOM   4453  HG3 GLN   305      -8.717 -15.231 -13.402  1.00  0.00      PROA H
ATOM   4454  CD  GLN   305     -10.402 -15.855 -12.236  1.00  0.00      PROA C
ATOM   4455  OE1 GLN   305     -11.500 -15.360 -12.000  1.00  0.00      PROA O
ATOM   4456  NE2 GLN   305      -9.749 -16.588 -11.301  1.00  0.00      PROA N
ATOM   4457 HE21 GLN   305     -10.166 -16.728 -10.392  1.00  0.00      PROA H
ATOM   4458 HE22 GLN   305      -8.848 -16.990 -11.517  1.00  0.00      PROA H
ATOM   4459  C   GLN   305     -10.860 -13.937 -16.856  1.00  0.00      PROA C
ATOM   4460  O   GLN   305     -11.638 -14.590 -17.544  1.00  0.00      PROA O
ATOM   4461  N   GLY   306     -10.897 -12.605 -16.902  1.00  0.00      PROA N
ATOM   4462  H   GLY   306     -10.322 -12.062 -16.274  1.00  0.00      PROA H
ATOM   4463  CA  GLY   306     -11.741 -11.875 -17.829  1.00  0.00      PROA C
ATOM   4464  HA2 GLY   306     -12.694 -12.392 -17.939  1.00  0.00      PROA H
ATOM   4465  HA3 GLY   306     -11.916 -10.869 -17.447  1.00  0.00      PROA H
ATOM   4466  C   GLY   306     -11.115 -11.756 -19.188  1.00  0.00      PROA C
ATOM   4467  O   GLY   306     -11.696 -11.172 -20.098  1.00  0.00      PROA O
ATOM   4468  N   PHE   307      -9.921 -12.346 -19.380  1.00  0.00      PROA N
ATOM   4469  H   PHE   307      -9.447 -12.790 -18.606  1.00  0.00      PROA H
ATOM   4470  CA  PHE   307      -9.281 -12.370 -20.665  1.00  0.00      PROA C
ATOM   4471  HA  PHE   307      -9.683 -11.570 -21.287  1.00  0.00      PROA H
ATOM   4472  CB  PHE   307      -7.754 -12.171 -20.537  1.00  0.00      PROA C
ATOM   4473  HB2 PHE   307      -7.504 -11.930 -19.504  1.00  0.00      PROA H
ATOM   4474  HB3 PHE   307      -7.242 -13.088 -20.830  1.00  0.00      PROA H
ATOM   4475  CG  PHE   307      -7.257 -11.063 -21.406  1.00  0.00      PROA C
ATOM   4476  CD1 PHE   307      -7.171  -9.757 -20.896  1.00  0.00      PROA C
ATOM   4477  HD1 PHE   307      -7.529  -9.540 -19.890  1.00  0.00      PROA H
ATOM   4478  CE1 PHE   307      -6.631  -8.740 -21.674  1.00  0.00      PROA C
ATOM   4479  HE1 PHE   307      -6.564  -7.727 -21.278  1.00  0.00      PROA H
ATOM   4480  CZ  PHE   307      -6.182  -9.044 -22.954  1.00  0.00      PROA C
ATOM   4481  HZ  PHE   307      -5.747  -8.263 -23.579  1.00  0.00      PROA H
ATOM   4482  CE2 PHE   307      -6.259 -10.320 -23.496  1.00  0.00      PROA C
ATOM   4483  HE2 PHE   307      -5.903 -10.504 -24.509  1.00  0.00      PROA H
ATOM   4484  CD2 PHE   307      -6.797 -11.328 -22.709  1.00  0.00      PROA C
ATOM   4485  HD2 PHE   307      -6.861 -12.338 -23.114  1.00  0.00      PROA H
ATOM   4486  C   PHE   307      -9.558 -13.663 -21.405  1.00  0.00      PROA C
ATOM   4487  O   PHE   307      -9.281 -13.780 -22.597  1.00  0.00      PROA O
ATOM   4488  N   GLN   308     -10.153 -14.678 -20.746  1.00  0.00      PROA N
ATOM   4489  H   GLN   308     -10.562 -14.518 -19.836  1.00  0.00      PROA H
ATOM   4490  CA  GLN   308     -10.256 -16.030 -21.264  1.00  0.00      PROA C
ATOM   4491  HA  GLN   308      -9.305 -16.322 -21.711  1.00  0.00      PROA H
ATOM   4492  CB  GLN   308     -10.601 -17.020 -20.125  1.00  0.00      PROA C
ATOM   4493  HB2 GLN   308     -11.663 -16.947 -19.890  1.00  0.00      PROA H
ATOM   4494  HB3 GLN   308     -10.369 -18.036 -20.444  1.00  0.00      PROA H
ATOM   4495  CG  GLN   308      -9.863 -16.822 -18.789  1.00  0.00      PROA C
ATOM   4496  HG2 GLN   308      -8.787 -16.893 -18.953  1.00  0.00      PROA H
ATOM   4497  HG3 GLN   308     -10.104 -15.840 -18.382  1.00  0.00      PROA H
ATOM   4498  CD  GLN   308     -10.243 -17.872 -17.732  1.00  0.00      PROA C
ATOM   4499  OE1 GLN   308      -9.549 -18.873 -17.578  1.00  0.00      PROA O
ATOM   4500  NE2 GLN   308     -11.327 -17.620 -16.957  1.00  0.00      PROA N
ATOM   4501 HE21 GLN   308     -11.607 -18.287 -16.253  1.00  0.00      PROA H
ATOM   4502 HE22 GLN   308     -11.849 -16.765 -17.088  1.00  0.00      PROA H
ATOM   4503  C   GLN   308     -11.182 -16.319 -22.445  1.00  0.00      PROA C
ATOM   4504  O   GLN   308     -11.762 -17.398 -22.529  1.00  0.00      PROA O
ATOM   4505  N   GLY   309     -11.259 -15.411 -23.448  1.00  0.00      PROA N
ATOM   4506  H   GLY   309     -11.015 -14.447 -23.276  1.00  0.00      PROA H
ATOM   4507  CA  GLY   309     -11.688 -15.777 -24.787  1.00  0.00      PROA C
ATOM   4508  HA2 GLY   309     -12.498 -16.503 -24.724  1.00  0.00      PROA H
ATOM   4509  HA3 GLY   309     -12.038 -14.888 -25.313  1.00  0.00      PROA H
ATOM   4510  C   GLY   309     -10.582 -16.399 -25.628  1.00  0.00      PROA C
ATOM   4511  O   GLY   309     -10.872 -17.022 -26.639  1.00  0.00      PROA O
ATOM   4512  N   ARG   310      -9.274 -16.256 -25.267  1.00  0.00      PROA N
ATOM   4513  H   ARG   310      -9.038 -15.837 -24.379  1.00  0.00      PROA H
ATOM   4514  CA  ARG   310      -8.186 -16.703 -26.153  1.00  0.00      PROA C
ATOM   4515  HA  ARG   310      -8.462 -17.650 -26.618  1.00  0.00      PROA H
ATOM   4516  CB  ARG   310      -7.922 -15.643 -27.273  1.00  0.00      PROA C
ATOM   4517  HB2 ARG   310      -7.851 -14.651 -26.826  1.00  0.00      PROA H
ATOM   4518  HB3 ARG   310      -6.989 -15.878 -27.784  1.00  0.00      PROA H
ATOM   4519  CG  ARG   310      -8.999 -15.539 -28.374  1.00  0.00      PROA C
ATOM   4520  HG2 ARG   310      -9.412 -16.528 -28.573  1.00  0.00      PROA H
ATOM   4521  HG3 ARG   310      -9.795 -14.873 -28.042  1.00  0.00      PROA H
ATOM   4522  CD  ARG   310      -8.495 -14.994 -29.708  1.00  0.00      PROA C
ATOM   4523  HD2 ARG   310      -7.976 -14.050 -29.542  1.00  0.00      PROA H
ATOM   4524  HD3 ARG   310      -7.809 -15.712 -30.158  1.00  0.00      PROA H
ATOM   4525  NE  ARG   310      -9.611 -14.754 -30.660  1.00  0.00      PROA N
ATOM   4526  HE  ARG   310      -9.869 -13.800 -30.869  1.00  0.00      PROA H
ATOM   4527  CZ  ARG   310     -10.296 -15.714 -31.260  1.00  0.00      PROA C
ATOM   4528  NH1 ARG   310     -10.173 -16.992 -30.977  1.00  0.00      PROA N
ATOM   4529 HH11 ARG   310      -9.523 -17.288 -30.263  1.00  0.00      PROA H
ATOM   4530 HH12 ARG   310     -10.729 -17.673 -31.475  1.00  0.00      PROA H
ATOM   4531  NH2 ARG   310     -11.156 -15.357 -32.191  1.00  0.00      PROA N
ATOM   4532 HH21 ARG   310     -11.271 -14.381 -32.420  1.00  0.00      PROA H
ATOM   4533 HH22 ARG   310     -11.698 -16.062 -32.670  1.00  0.00      PROA H
ATOM   4534  C   ARG   310      -6.820 -17.052 -25.520  1.00  0.00      PROA C
ATOM   4535  O   ARG   310      -5.898 -17.450 -26.238  1.00  0.00      PROA O
ATOM   4536  N   LEU   311      -6.620 -16.926 -24.187  1.00  0.00      PROA N
ATOM   4537  H   LEU   311      -7.403 -16.753 -23.573  1.00  0.00      PROA H
ATOM   4538  CA  LEU   311      -5.295 -17.032 -23.582  1.00  0.00      PROA C
ATOM   4539  HA  LEU   311      -4.537 -16.755 -24.314  1.00  0.00      PROA H
ATOM   4540  CB  LEU   311      -5.136 -16.098 -22.347  1.00  0.00      PROA C
ATOM   4541  HB2 LEU   311      -5.899 -16.340 -21.607  1.00  0.00      PROA H
ATOM   4542  HB3 LEU   311      -4.148 -16.240 -21.909  1.00  0.00      PROA H
ATOM   4543  CG  LEU   311      -5.268 -14.579 -22.605  1.00  0.00      PROA C
ATOM   4544  HG  LEU   311      -6.319 -14.320 -22.726  1.00  0.00      PROA H
ATOM   4545  CD1 LEU   311      -4.689 -13.800 -21.424  1.00  0.00      PROA C
ATOM   4546 HD11 LEU   311      -3.636 -14.055 -21.301  1.00  0.00      PROA H
ATOM   4547 HD12 LEU   311      -4.784 -12.731 -21.611  1.00  0.00      PROA H
ATOM   4548 HD13 LEU   311      -5.233 -14.060 -20.516  1.00  0.00      PROA H
ATOM   4549  CD2 LEU   311      -4.612 -14.083 -23.896  1.00  0.00      PROA C
ATOM   4550 HD21 LEU   311      -5.066 -14.584 -24.750  1.00  0.00      PROA H
ATOM   4551 HD22 LEU   311      -4.758 -13.006 -23.987  1.00  0.00      PROA H
ATOM   4552 HD23 LEU   311      -3.545 -14.303 -23.870  1.00  0.00      PROA H
ATOM   4553  C   LEU   311      -4.796 -18.442 -23.251  1.00  0.00      PROA C
ATOM   4554  O   LEU   311      -5.444 -19.460 -23.456  1.00  0.00      PROA O
ATOM   4555  N   ARG   312      -3.529 -18.511 -22.790  1.00  0.00      PROA N
ATOM   4556  H   ARG   312      -3.007 -17.664 -22.618  1.00  0.00      PROA H
ATOM   4557  CA  ARG   312      -2.791 -19.718 -22.498  1.00  0.00      PROA C
ATOM   4558  HA  ARG   312      -3.136 -20.522 -23.148  1.00  0.00      PROA H
ATOM   4559  CB  ARG   312      -1.290 -19.468 -22.741  1.00  0.00      PROA C
ATOM   4560  HB2 ARG   312      -0.936 -18.691 -22.064  1.00  0.00      PROA H
ATOM   4561  HB3 ARG   312      -0.734 -20.388 -22.560  1.00  0.00      PROA H
ATOM   4562  CG  ARG   312      -0.929 -19.011 -24.160  1.00  0.00      PROA C
ATOM   4563  HG2 ARG   312      -1.688 -18.317 -24.522  1.00  0.00      PROA H
ATOM   4564  HG3 ARG   312       0.041 -18.513 -24.146  1.00  0.00      PROA H
ATOM   4565  CD  ARG   312      -0.821 -20.096 -25.225  1.00  0.00      PROA C
ATOM   4566  HD2 ARG   312      -1.706 -20.731 -25.188  1.00  0.00      PROA H
ATOM   4567  HD3 ARG   312      -0.746 -19.634 -26.209  1.00  0.00      PROA H
ATOM   4568  NE  ARG   312       0.397 -20.927 -24.972  1.00  0.00      PROA N
ATOM   4569  HE  ARG   312       1.133 -20.541 -24.399  1.00  0.00      PROA H
ATOM   4570  CZ  ARG   312       0.547 -22.150 -25.470  1.00  0.00      PROA C
ATOM   4571  NH1 ARG   312      -0.397 -22.723 -26.186  1.00  0.00      PROA N
ATOM   4572 HH11 ARG   312      -1.260 -22.229 -26.366  1.00  0.00      PROA H
ATOM   4573 HH12 ARG   312      -0.255 -23.653 -26.552  1.00  0.00      PROA H
ATOM   4574  NH2 ARG   312       1.682 -22.797 -25.273  1.00  0.00      PROA N
ATOM   4575 HH21 ARG   312       2.424 -22.359 -24.746  1.00  0.00      PROA H
ATOM   4576 HH22 ARG   312       1.802 -23.727 -25.649  1.00  0.00      PROA H
ATOM   4577  C   ARG   312      -2.955 -20.076 -21.038  1.00  0.00      PROA C
ATOM   4578  O   ARG   312      -2.487 -19.372 -20.153  1.00  0.00      PROA O
ATOM   4579  N   LYS   313      -3.643 -21.199 -20.793  1.00  0.00      PROA N
ATOM   4580  H   LYS   313      -3.842 -21.844 -21.545  1.00  0.00      PROA H
ATOM   4581  CA  LYS   313      -4.184 -21.675 -19.546  1.00  0.00      PROA C
ATOM   4582  HA  LYS   313      -4.931 -20.970 -19.181  1.00  0.00      PROA H
ATOM   4583  CB  LYS   313      -4.854 -23.123 -19.868  1.00  0.00      PROA C
ATOM   4584  HB2 LYS   313      -5.417 -23.065 -20.799  1.00  0.00      PROA H
ATOM   4585  HB3 LYS   313      -4.069 -23.874 -19.965  1.00  0.00      PROA H
ATOM   4586  CG  LYS   313      -5.847 -23.704 -18.827  1.00  0.00      PROA C
ATOM   4587  HG2 LYS   313      -5.290 -24.181 -18.020  1.00  0.00      PROA H
ATOM   4588  HG3 LYS   313      -6.459 -22.900 -18.419  1.00  0.00      PROA H
ATOM   4589  CD  LYS   313      -6.920 -24.808 -19.225  1.00  0.00      PROA C
ATOM   4590  HD2 LYS   313      -7.534 -24.439 -20.046  1.00  0.00      PROA H
ATOM   4591  HD3 LYS   313      -6.408 -25.718 -19.536  1.00  0.00      PROA H
ATOM   4592  CE  LYS   313      -7.937 -25.272 -18.145  1.00  0.00      PROA C
ATOM   4593  HE2 LYS   313      -7.406 -25.508 -17.223  1.00  0.00      PROA H
ATOM   4594  HE3 LYS   313      -8.656 -24.475 -17.956  1.00  0.00      PROA H
ATOM   4595  NZ  LYS   313      -8.707 -26.247 -18.204  1.00  0.00      PROA N
ATOM   4596  HZ1 LYS   313      -8.169 -27.095 -18.313  1.00  0.00      PROA H
ATOM   4597  HZ2 LYS   313      -9.249 -26.299 -17.353  1.00  0.00      PROA H
ATOM   4598  HZ3 LYS   313      -9.328 -26.138 -18.993  1.00  0.00      PROA H
ATOM   4599  C   LYS   313      -3.506 -21.559 -18.213  1.00  0.00      PROA C
ATOM   4600  O   LYS   313      -4.184 -21.531 -17.196  1.00  0.00      PROA O
ATOM   4601  N   SER   314      -2.189 -21.429 -18.106  1.00  0.00      PROA N
ATOM   4602  H   SER   314      -1.620 -21.357 -18.937  1.00  0.00      PROA H
ATOM   4603  CA  SER   314      -1.586 -21.393 -16.794  1.00  0.00      PROA C
ATOM   4604  HA  SER   314      -2.223 -21.924 -16.086  1.00  0.00      PROA H
ATOM   4605  CB  SER   314      -0.182 -22.034 -16.673  1.00  0.00      PROA C
ATOM   4606  HB2 SER   314       0.049 -22.211 -15.623  1.00  0.00      PROA H
ATOM   4607  HB3 SER   314      -0.167 -22.982 -17.212  1.00  0.00      PROA H
ATOM   4608  OG  SER   314       0.868 -21.224 -17.209  1.00  0.00      PROA O
ATOM   4609  HG  SER   314       1.708 -21.678 -17.103  1.00  0.00      PROA H
ATOM   4610  C   SER   314      -1.623 -20.037 -16.152  1.00  0.00      PROA C
ATOM   4611  O   SER   314      -1.732 -18.983 -16.776  1.00  0.00      PROA O
ATOM   4612  N   LEU   315      -1.553 -20.054 -14.813  1.00  0.00      PROA N
ATOM   4613  H   LEU   315      -1.496 -20.934 -14.322  1.00  0.00      PROA H
ATOM   4614  CA  LEU   315      -1.553 -18.859 -14.008  1.00  0.00      PROA C
ATOM   4615  HA  LEU   315      -2.432 -18.260 -14.246  1.00  0.00      PROA H
ATOM   4616  CB  LEU   315      -1.583 -19.242 -12.513  1.00  0.00      PROA C
ATOM   4617  HB2 LEU   315      -2.219 -20.117 -12.374  1.00  0.00      PROA H
ATOM   4618  HB3 LEU   315      -0.572 -19.472 -12.176  1.00  0.00      PROA H
ATOM   4619  CG  LEU   315      -2.122 -18.159 -11.565  1.00  0.00      PROA C
ATOM   4620  HG  LEU   315      -1.544 -17.244 -11.693  1.00  0.00      PROA H
ATOM   4621  CD1 LEU   315      -3.596 -17.853 -11.857  1.00  0.00      PROA C
ATOM   4622 HD11 LEU   315      -4.189 -18.757 -11.724  1.00  0.00      PROA H
ATOM   4623 HD12 LEU   315      -3.950 -17.083 -11.171  1.00  0.00      PROA H
ATOM   4624 HD13 LEU   315      -3.698 -17.499 -12.883  1.00  0.00      PROA H
ATOM   4625  CD2 LEU   315      -1.963 -18.617 -10.112  1.00  0.00      PROA C
ATOM   4626 HD21 LEU   315      -0.908 -18.791  -9.899  1.00  0.00      PROA H
ATOM   4627 HD22 LEU   315      -2.346 -17.846  -9.444  1.00  0.00      PROA H
ATOM   4628 HD23 LEU   315      -2.521 -19.541  -9.959  1.00  0.00      PROA H
ATOM   4629  C   LEU   315      -0.376 -17.935 -14.268  1.00  0.00      PROA C
ATOM   4630  O   LEU   315      -0.614 -16.751 -14.500  1.00  0.00      PROA O
ATOM   4631  N   PRO   316       0.891 -18.373 -14.351  1.00  0.00      PROA N
ATOM   4632  CD  PRO   316       1.412 -19.712 -14.012  1.00  0.00      PROA C
ATOM   4633  HD2 PRO   316       0.776 -20.474 -14.462  1.00  0.00      PROA H
ATOM   4634  HD3 PRO   316       1.416 -19.836 -12.929  1.00  0.00      PROA H
ATOM   4635  CG  PRO   316       2.817 -19.717 -14.593  1.00  0.00      PROA C
ATOM   4636  HG2 PRO   316       2.779 -20.041 -15.633  1.00  0.00      PROA H
ATOM   4637  HG3 PRO   316       3.444 -20.402 -14.022  1.00  0.00      PROA H
ATOM   4638  CB  PRO   316       3.254 -18.261 -14.439  1.00  0.00      PROA C
ATOM   4639  HB2 PRO   316       3.996 -18.021 -15.201  1.00  0.00      PROA H
ATOM   4640  HB3 PRO   316       3.689 -18.114 -13.451  1.00  0.00      PROA H
ATOM   4641  CA  PRO   316       1.969 -17.439 -14.622  1.00  0.00      PROA C
ATOM   4642  HA  PRO   316       2.030 -16.710 -13.815  1.00  0.00      PROA H
ATOM   4643  C   PRO   316       1.876 -16.938 -16.035  1.00  0.00      PROA C
ATOM   4644  O   PRO   316       2.150 -15.768 -16.265  1.00  0.00      PROA O
ATOM   4645  N   SER   317       1.480 -17.794 -16.993  1.00  0.00      PROA N
ATOM   4646  H   SER   317       1.312 -18.764 -16.765  1.00  0.00      PROA H
ATOM   4647  CA  SER   317       1.272 -17.401 -18.368  1.00  0.00      PROA C
ATOM   4648  HA  SER   317       2.201 -17.003 -18.777  1.00  0.00      PROA H
ATOM   4649  CB  SER   317       0.831 -18.604 -19.222  1.00  0.00      PROA C
ATOM   4650  HB2 SER   317       1.492 -19.450 -19.029  1.00  0.00      PROA H
ATOM   4651  HB3 SER   317      -0.192 -18.877 -18.966  1.00  0.00      PROA H
ATOM   4652  OG  SER   317       0.895 -18.267 -20.598  1.00  0.00      PROA O
ATOM   4653  HG  SER   317       0.619 -19.020 -21.126  1.00  0.00      PROA H
ATOM   4654  C   SER   317       0.212 -16.328 -18.495  1.00  0.00      PROA C
ATOM   4655  O   SER   317       0.376 -15.326 -19.186  1.00  0.00      PROA O
ATOM   4656  N   LEU   318      -0.910 -16.485 -17.784  1.00  0.00      PROA N
ATOM   4657  H   LEU   318      -1.058 -17.331 -17.254  1.00  0.00      PROA H
ATOM   4658  CA  LEU   318      -1.960 -15.499 -17.717  1.00  0.00      PROA C
ATOM   4659  HA  LEU   318      -2.356 -15.320 -18.717  1.00  0.00      PROA H
ATOM   4660  CB  LEU   318      -3.086 -16.025 -16.797  1.00  0.00      PROA C
ATOM   4661  HB2 LEU   318      -3.350 -17.041 -17.090  1.00  0.00      PROA H
ATOM   4662  HB3 LEU   318      -2.742 -16.023 -15.763  1.00  0.00      PROA H
ATOM   4663  CG  LEU   318      -4.393 -15.219 -16.817  1.00  0.00      PROA C
ATOM   4664  HG  LEU   318      -4.201 -14.207 -16.462  1.00  0.00      PROA H
ATOM   4665  CD1 LEU   318      -4.941 -15.161 -18.240  1.00  0.00      PROA C
ATOM   4666 HD11 LEU   318      -5.135 -16.173 -18.597  1.00  0.00      PROA H
ATOM   4667 HD12 LEU   318      -5.868 -14.588 -18.250  1.00  0.00      PROA H
ATOM   4668 HD13 LEU   318      -4.210 -14.681 -18.892  1.00  0.00      PROA H
ATOM   4669  CD2 LEU   318      -5.418 -15.856 -15.870  1.00  0.00      PROA C
ATOM   4670 HD21 LEU   318      -5.020 -15.866 -14.856  1.00  0.00      PROA H
ATOM   4671 HD22 LEU   318      -6.342 -15.276 -15.891  1.00  0.00      PROA H
ATOM   4672 HD23 LEU   318      -5.624 -16.877 -16.190  1.00  0.00      PROA H
ATOM   4673  C   LEU   318      -1.473 -14.171 -17.179  1.00  0.00      PROA C
ATOM   4674  O   LEU   318      -1.713 -13.121 -17.766  1.00  0.00      PROA O
ATOM   4675  N   LEU   319      -0.694 -14.200 -16.086  1.00  0.00      PROA N
ATOM   4676  H   LEU   319      -0.514 -15.076 -15.618  1.00  0.00      PROA H
ATOM   4677  CA  LEU   319      -0.083 -13.017 -15.527  1.00  0.00      PROA C
ATOM   4678  HA  LEU   319      -0.851 -12.269 -15.330  1.00  0.00      PROA H
ATOM   4679  CB  LEU   319       0.640 -13.332 -14.209  1.00  0.00      PROA C
ATOM   4680  HB2 LEU   319       1.360 -14.134 -14.372  1.00  0.00      PROA H
ATOM   4681  HB3 LEU   319       1.162 -12.442 -13.858  1.00  0.00      PROA H
ATOM   4682  CG  LEU   319      -0.294 -13.785 -13.076  1.00  0.00      PROA C
ATOM   4683  HG  LEU   319      -0.826 -14.686 -13.382  1.00  0.00      PROA H
ATOM   4684  CD1 LEU   319       0.532 -14.080 -11.824  1.00  0.00      PROA C
ATOM   4685 HD11 LEU   319       1.063 -13.179 -11.518  1.00  0.00      PROA H
ATOM   4686 HD12 LEU   319      -0.130 -14.402 -11.020  1.00  0.00      PROA H
ATOM   4687 HD13 LEU   319       1.251 -14.870 -12.040  1.00  0.00      PROA H
ATOM   4688  CD2 LEU   319      -1.380 -12.746 -12.781  1.00  0.00      PROA C
ATOM   4689 HD21 LEU   319      -1.981 -12.584 -13.675  1.00  0.00      PROA H
ATOM   4690 HD22 LEU   319      -2.018 -13.106 -11.974  1.00  0.00      PROA H
ATOM   4691 HD23 LEU   319      -0.913 -11.807 -12.483  1.00  0.00      PROA H
ATOM   4692  C   LEU   319       0.886 -12.347 -16.462  1.00  0.00      PROA C
ATOM   4693  O   LEU   319       0.916 -11.124 -16.562  1.00  0.00      PROA O
ATOM   4694  N   ARG   320       1.674 -13.139 -17.210  1.00  0.00      PROA N
ATOM   4695  H   ARG   320       1.675 -14.138 -17.059  1.00  0.00      PROA H
ATOM   4696  CA  ARG   320       2.540 -12.624 -18.246  1.00  0.00      PROA C
ATOM   4697  HA  ARG   320       3.263 -11.936 -17.807  1.00  0.00      PROA H
ATOM   4698  CB  ARG   320       3.305 -13.767 -18.943  1.00  0.00      PROA C
ATOM   4699  HB2 ARG   320       2.606 -14.556 -19.221  1.00  0.00      PROA H
ATOM   4700  HB3 ARG   320       3.794 -13.385 -19.839  1.00  0.00      PROA H
ATOM   4701  CG  ARG   320       4.397 -14.422 -18.084  1.00  0.00      PROA C
ATOM   4702  HG2 ARG   320       5.175 -13.691 -17.864  1.00  0.00      PROA H
ATOM   4703  HG3 ARG   320       3.961 -14.779 -17.151  1.00  0.00      PROA H
ATOM   4704  CD  ARG   320       5.020 -15.602 -18.824  1.00  0.00      PROA C
ATOM   4705  HD2 ARG   320       4.251 -16.344 -19.039  1.00  0.00      PROA H
ATOM   4706  HD3 ARG   320       5.460 -15.254 -19.759  1.00  0.00      PROA H
ATOM   4707  NE  ARG   320       6.081 -16.213 -17.967  1.00  0.00      PROA N
ATOM   4708  HE  ARG   320       6.553 -15.627 -17.293  1.00  0.00      PROA H
ATOM   4709  CZ  ARG   320       6.426 -17.493 -18.060  1.00  0.00      PROA C
ATOM   4710  NH1 ARG   320       5.817 -18.309 -18.893  1.00  0.00      PROA N
ATOM   4711 HH11 ARG   320       5.070 -17.962 -19.479  1.00  0.00      PROA H
ATOM   4712 HH12 ARG   320       6.098 -19.277 -18.944  1.00  0.00      PROA H
ATOM   4713  NH2 ARG   320       7.372 -17.960 -17.276  1.00  0.00      PROA N
ATOM   4714 HH21 ARG   320       7.825 -17.345 -16.615  1.00  0.00      PROA H
ATOM   4715 HH22 ARG   320       7.641 -18.932 -17.338  1.00  0.00      PROA H
ATOM   4716  C   ARG   320       1.777 -11.851 -19.295  1.00  0.00      PROA C
ATOM   4717  O   ARG   320       2.145 -10.742 -19.652  1.00  0.00      PROA O
ATOM   4718  N   ASN   321       0.641 -12.398 -19.753  1.00  0.00      PROA N
ATOM   4719  H   ASN   321       0.344 -13.302 -19.416  1.00  0.00      PROA H
ATOM   4720  CA  ASN   321      -0.190 -11.729 -20.731  1.00  0.00      PROA C
ATOM   4721  HA  ASN   321       0.429 -11.377 -21.555  1.00  0.00      PROA H
ATOM   4722  CB  ASN   321      -1.261 -12.709 -21.284  1.00  0.00      PROA C
ATOM   4723  HB2 ASN   321      -1.628 -13.342 -20.475  1.00  0.00      PROA H
ATOM   4724  HB3 ASN   321      -2.091 -12.142 -21.705  1.00  0.00      PROA H
ATOM   4725  CG  ASN   321      -0.667 -13.598 -22.375  1.00  0.00      PROA C
ATOM   4726  OD1 ASN   321       0.296 -13.231 -23.044  1.00  0.00      PROA O
ATOM   4727  ND2 ASN   321      -1.301 -14.772 -22.606  1.00  0.00      PROA N
ATOM   4728 HD21 ASN   321      -0.952 -15.399 -23.316  1.00  0.00      PROA H
ATOM   4729 HD22 ASN   321      -2.120 -15.014 -22.067  1.00  0.00      PROA H
ATOM   4730  C   ASN   321      -0.875 -10.488 -20.177  1.00  0.00      PROA C
ATOM   4731  O   ASN   321      -1.161  -9.545 -20.910  1.00  0.00      PROA O
ATOM   4732  N   VAL   322      -1.203 -10.473 -18.874  1.00  0.00      PROA N
ATOM   4733  H   VAL   322      -0.975 -11.263 -18.287  1.00  0.00      PROA H
ATOM   4734  CA  VAL   322      -1.886  -9.344 -18.264  1.00  0.00      PROA C
ATOM   4735  HA  VAL   322      -2.655  -8.974 -18.942  1.00  0.00      PROA H
ATOM   4736  CB  VAL   322      -2.554  -9.742 -16.943  1.00  0.00      PROA C
ATOM   4737  HB  VAL   322      -1.823 -10.231 -16.299  1.00  0.00      PROA H
ATOM   4738  CG1 VAL   322      -3.109  -8.507 -16.210  1.00  0.00      PROA C
ATOM   4739 HG11 VAL   322      -3.849  -8.012 -16.839  1.00  0.00      PROA H
ATOM   4740 HG12 VAL   322      -3.577  -8.818 -15.276  1.00  0.00      PROA H
ATOM   4741 HG13 VAL   322      -2.295  -7.815 -15.994  1.00  0.00      PROA H
ATOM   4742  CG2 VAL   322      -3.711 -10.717 -17.212  1.00  0.00      PROA C
ATOM   4743 HG21 VAL   322      -3.326 -11.611 -17.703  1.00  0.00      PROA H
ATOM   4744 HG22 VAL   322      -4.180 -10.994 -16.268  1.00  0.00      PROA H
ATOM   4745 HG23 VAL   322      -4.448 -10.238 -17.857  1.00  0.00      PROA H
ATOM   4746  C   VAL   322      -0.966  -8.160 -18.038  1.00  0.00      PROA C
ATOM   4747  O   VAL   322      -1.315  -7.001 -18.266  1.00  0.00      PROA O
ATOM   4748  N   LEU   323       0.264  -8.423 -17.565  1.00  0.00      PROA N
ATOM   4749  H   LEU   323       0.581  -9.379 -17.489  1.00  0.00      PROA H
ATOM   4750  CA  LEU   323       1.176  -7.381 -17.152  1.00  0.00      PROA C
ATOM   4751  HA  LEU   323       0.613  -6.481 -16.906  1.00  0.00      PROA H
ATOM   4752  CB  LEU   323       1.980  -7.828 -15.908  1.00  0.00      PROA C
ATOM   4753  HB2 LEU   323       2.656  -8.637 -16.183  1.00  0.00      PROA H
ATOM   4754  HB3 LEU   323       2.558  -6.986 -15.526  1.00  0.00      PROA H
ATOM   4755  CG  LEU   323       1.113  -8.343 -14.742  1.00  0.00      PROA C
ATOM   4756  HG  LEU   323       0.503  -9.179 -15.084  1.00  0.00      PROA H
ATOM   4757  CD1 LEU   323       1.998  -8.815 -13.582  1.00  0.00      PROA C
ATOM   4758 HD11 LEU   323       2.608  -7.983 -13.229  1.00  0.00      PROA H
ATOM   4759 HD12 LEU   323       1.369  -9.175 -12.768  1.00  0.00      PROA H
ATOM   4760 HD13 LEU   323       2.647  -9.621 -13.923  1.00  0.00      PROA H
ATOM   4761  CD2 LEU   323       0.119  -7.278 -14.266  1.00  0.00      PROA C
ATOM   4762 HD21 LEU   323      -0.540  -7.001 -15.088  1.00  0.00      PROA H
ATOM   4763 HD22 LEU   323      -0.475  -7.677 -13.443  1.00  0.00      PROA H
ATOM   4764 HD23 LEU   323       0.665  -6.398 -13.926  1.00  0.00      PROA H
ATOM   4765  C   LEU   323       2.123  -6.984 -18.267  1.00  0.00      PROA C
ATOM   4766  O   LEU   323       3.277  -6.620 -18.022  1.00  0.00      PROA O
ATOM   4767  N   THR   324       1.675  -7.069 -19.525  1.00  0.00      PROA N
ATOM   4768  H   THR   324       0.723  -7.354 -19.704  1.00  0.00      PROA H
ATOM   4769  CA  THR   324       2.486  -6.769 -20.696  1.00  0.00      PROA C
ATOM   4770  HA  THR   324       3.155  -5.938 -20.472  1.00  0.00      PROA H
ATOM   4771  CB  THR   324       3.332  -7.970 -21.115  1.00  0.00      PROA C
ATOM   4772  HB  THR   324       2.684  -8.830 -21.286  1.00  0.00      PROA H
ATOM   4773  CG2 THR   324       4.115  -7.698 -22.403  1.00  0.00      PROA C
ATOM   4774 HG21 THR   324       4.781  -6.849 -22.251  1.00  0.00      PROA H
ATOM   4775 HG22 THR   324       4.702  -8.578 -22.664  1.00  0.00      PROA H
ATOM   4776 HG23 THR   324       3.419  -7.473 -23.211  1.00  0.00      PROA H
ATOM   4777  OG1 THR   324       4.293  -8.274 -20.106  1.00  0.00      PROA O
ATOM   4778  HG1 THR   324       4.818  -9.029 -20.381  1.00  0.00      PROA H
ATOM   4779  C   THR   324       1.570  -6.274 -21.855  1.00  0.00      PROA C
ATOM   4780  O   THR   324       0.329  -6.237 -21.640  1.00  0.00      PROA O
ATOM   4781  OXT THR   324       2.059  -5.861 -22.945  1.00  0.00      PROA O
TER
ATOM   4782  C36 9P2   501       4.942  19.614  -7.307  1.00  0.00      HETA C
ATOM   4783  C37 9P2   501       4.796  18.173  -7.141  1.00  0.00      HETA C
ATOM   4784  H37 9P2   501       4.820  17.700  -8.077  1.00  0.00      HETA H
ATOM   4785  H36 9P2   501       5.312  20.069  -8.220  1.00  0.00      HETA H
ATOM   4786  C35 9P2   501       4.587  20.428  -6.207  1.00  0.00      HETA C
ATOM   4787  H35 9P2   501       4.661  21.512  -6.228  1.00  0.00      HETA H
ATOM   4788  C34 9P2   501       4.110  19.819  -5.033  1.00  0.00      HETA C
ATOM   4789  H34 9P2   501       4.000  20.491  -4.210  1.00  0.00      HETA H
ATOM   4790  C33 9P2   501       4.032  18.391  -4.842  1.00  0.00      HETA C
ATOM   4791  H33 9P2   501       3.567  17.996  -3.945  1.00  0.00      HETA H
ATOM   4792  C32 9P2   501       4.394  17.469  -5.875  1.00  0.00      HETA C
ATOM   4793  C03 9P2   501       4.115  15.921  -5.676  1.00  0.00      HETA C
ATOM   4794  N02 9P2   501       2.905  15.222  -5.449  1.00  0.00      HETA N
ATOM   4795  C01 9P2   501       3.168  13.910  -5.622  1.00  0.00      HETA C
ATOM   4796  C38 9P2   501       2.208  12.795  -5.441  1.00  0.00      HETA C
ATOM   4797  C39 9P2   501       2.568  11.642  -4.697  1.00  0.00      HETA C
ATOM   4798  C40 9P2   501       1.673  10.594  -4.472  1.00  0.00      HETA C
ATOM   4799  C41 9P2   501       0.392  10.671  -4.994  1.00  0.00      HETA C
ATOM   4800  C42 9P2   501       0.018  11.786  -5.721  1.00  0.00      HETA C
ATOM   4801  C43 9P2   501       0.890  12.854  -5.944  1.00  0.00      HETA C
ATOM   4802  H43 9P2   501       0.550  13.714  -6.503  1.00  0.00      HETA H
ATOM   4803  H42 9P2   501      -0.961  11.747  -6.118  1.00  0.00      HETA H
ATOM   4804  H41 9P2   501      -0.315   9.869  -4.871  1.00  0.00      HETA H
ATOM   4805  H40 9P2   501       1.977   9.721  -3.915  1.00  0.00      HETA H
ATOM   4806  H39 9P2   501       3.547  11.567  -4.261  1.00  0.00      HETA H
ATOM   4807  N05 9P2   501       4.485  13.727  -5.938  1.00  0.00      HETA N
ATOM   4808  C06 9P2   501       5.279  12.531  -6.222  1.00  0.00      HETA C
ATOM   4809  C07 9P2   501       5.672  12.370  -7.691  1.00  0.00      HETA C
ATOM   4810  C08 9P2   501       5.434  10.976  -8.242  1.00  0.00      HETA C
ATOM   4811  C09 9P2   501       5.508  10.961  -9.761  1.00  0.00      HETA C
ATOM   4812 H091 9P2   501       6.353  11.586 -10.120  1.00  0.00      HETA H
ATOM   4813 H092 9P2   501       4.563  11.333 -10.214  1.00  0.00      HETA H
ATOM   4814 H093 9P2   501       5.685   9.931 -10.110  1.00  0.00      HETA H
ATOM   4815 H081 9P2   501       4.424  10.658  -7.924  1.00  0.00      HETA H
ATOM   4816 H082 9P2   501       6.170  10.266  -7.803  1.00  0.00      HETA H
ATOM   4817 H071 9P2   501       6.735  12.650  -7.845  1.00  0.00      HETA H
ATOM   4818 H072 9P2   501       5.058  13.083  -8.291  1.00  0.00      HETA H
ATOM   4819 H061 9P2   501       4.772  11.609  -5.897  1.00  0.00      HETA H
ATOM   4820 H062 9P2   501       6.212  12.531  -5.608  1.00  0.00      HETA H
ATOM   4821  C04 9P2   501       5.048  14.955  -5.960  1.00  0.00      HETA C
ATOM   4822  C10 9P2   501       6.466  15.072  -6.160  1.00  0.00      HETA C
ATOM   4823 H101 9P2   501       6.374  16.133  -6.136  1.00  0.00      HETA H
ATOM   4824 H102 9P2   501       6.787  14.669  -7.123  1.00  0.00      HETA H
ATOM   4825  N11 9P2   501       7.452  14.688  -5.158  1.00  0.00      HETA N
ATOM   4826  C12 9P2   501       7.252  15.430  -3.978  1.00  0.00      HETA C
ATOM   4827  C13 9P2   501       5.963  15.058  -3.208  1.00  0.00      HETA C
ATOM   4828  C18 9P2   501       5.823  13.723  -2.857  1.00  0.00      HETA C
ATOM   4829  C17 9P2   501       4.724  13.329  -2.129  1.00  0.00      HETA C
ATOM   4830  C16 9P2   501       3.763  14.248  -1.704  1.00  0.00      HETA C
ATOM   4831  C15 9P2   501       3.866  15.576  -2.007  1.00  0.00      HETA C
ATOM   4832  C14 9P2   501       4.950  15.961  -2.772  1.00  0.00      HETA C
ATOM   4833  H14 9P2   501       5.028  17.012  -2.933  1.00  0.00      HETA H
ATOM   4834  H15 9P2   501       3.136  16.307  -1.689  1.00  0.00      HETA H
ATOM   4835  O21 9P2   501       2.771  13.610  -0.998  1.00  0.00      HETA O
ATOM   4836  C20 9P2   501       3.277  12.279  -0.832  1.00  0.00      HETA C
ATOM   4837  O19 9P2   501       4.376  12.062  -1.724  1.00  0.00      HETA O
ATOM   4838 H201 9P2   501       3.638  12.159   0.199  1.00  0.00      HETA H
ATOM   4839 H202 9P2   501       2.482  11.554  -1.050  1.00  0.00      HETA H
ATOM   4840  H18 9P2   501       6.558  13.026  -3.211  1.00  0.00      HETA H
ATOM   4841 H121 9P2   501       7.331  16.446  -4.314  1.00  0.00      HETA H
ATOM   4842 H122 9P2   501       8.123  15.371  -3.315  1.00  0.00      HETA H
ATOM   4843  C22 9P2   501       8.892  14.730  -5.613  1.00  0.00      HETA C
ATOM   4844 H221 9P2   501       9.529  14.612  -4.716  1.00  0.00      HETA H
ATOM   4845 H222 9P2   501       9.320  15.653  -6.044  1.00  0.00      HETA H
ATOM   4846  C23 9P2   501       9.193  13.632  -6.595  1.00  0.00      HETA C
ATOM   4847  C24 9P2   501       8.893  12.312  -6.243  1.00  0.00      HETA C
ATOM   4848  H24 9P2   501       8.430  12.126  -5.297  1.00  0.00      HETA H
ATOM   4849  C25 9P2   501       9.170  11.283  -7.122  1.00  0.00      HETA C
ATOM   4850  O26 9P2   501       8.961   9.919  -6.986  1.00  0.00      HETA O
ATOM   4851  C27 9P2   501       9.159   9.409  -8.317  1.00  0.00      HETA C
ATOM   4852 H271 9P2   501       8.181   9.299  -8.801  1.00  0.00      HETA H
ATOM   4853 H272 9P2   501       9.663   8.438  -8.278  1.00  0.00      HETA H
ATOM   4854  O28 9P2   501       9.935  10.365  -9.055  1.00  0.00      HETA O
ATOM   4855  C29 9P2   501       9.745  11.549  -8.363  1.00  0.00      HETA C
ATOM   4856  C30 9P2   501      10.032  12.843  -8.748  1.00  0.00      HETA C
ATOM   4857  H30 9P2   501      10.493  13.033  -9.705  1.00  0.00      HETA H
ATOM   4858  C31 9P2   501       9.757  13.896  -7.857  1.00  0.00      HETA C
ATOM   4859  H31 9P2   501       9.993  14.912  -8.142  1.00  0.00      HETA H
TER
ATOM   4860  C1  CHL     1       6.905 -43.861  15.392  1.00  0.00      MEMB C
ATOM   4861  H11 CHL     1       6.817 -44.919  15.068  1.00  0.00      MEMB H
ATOM   4862  H12 CHL     1       7.988 -43.591  15.403  1.00  0.00      MEMB H
ATOM   4863  C2  CHL     1       6.414 -43.821  16.849  1.00  0.00      MEMB C
ATOM   4864  H21 CHL     1       7.096 -44.434  17.482  1.00  0.00      MEMB H
ATOM   4865  H22 CHL     1       5.409 -44.290  16.898  1.00  0.00      MEMB H
ATOM   4866  C3  CHL     1       6.391 -42.365  17.337  1.00  0.00      MEMB C
ATOM   4867  H31 CHL     1       7.437 -41.980  17.291  1.00  0.00      MEMB H
ATOM   4868  C4  CHL     1       5.554 -41.451  16.418  1.00  0.00      MEMB C
ATOM   4869  H41 CHL     1       4.479 -41.718  16.482  1.00  0.00      MEMB H
ATOM   4870  H42 CHL     1       5.670 -40.426  16.836  1.00  0.00      MEMB H
ATOM   4871  C5  CHL     1       6.037 -41.518  14.979  1.00  0.00      MEMB C
ATOM   4872  C6  CHL     1       6.465 -40.429  14.305  1.00  0.00      MEMB C
ATOM   4873  H61 CHL     1       6.435 -39.443  14.795  1.00  0.00      MEMB H
ATOM   4874  C7  CHL     1       6.925 -40.449  12.866  1.00  0.00      MEMB C
ATOM   4875  H71 CHL     1       6.625 -39.530  12.319  1.00  0.00      MEMB H
ATOM   4876  H72 CHL     1       8.038 -40.472  12.830  1.00  0.00      MEMB H
ATOM   4877  C8  CHL     1       6.405 -41.717  12.130  1.00  0.00      MEMB C
ATOM   4878  H81 CHL     1       5.302 -41.623  12.002  1.00  0.00      MEMB H
ATOM   4879  C9  CHL     1       6.763 -42.945  12.992  1.00  0.00      MEMB C
ATOM   4880  H91 CHL     1       7.855 -42.800  13.184  1.00  0.00      MEMB H
ATOM   4881  C10 CHL     1       6.100 -42.945  14.398  1.00  0.00      MEMB C
ATOM   4882  C11 CHL     1       6.660 -44.305  12.238  1.00  0.00      MEMB C
ATOM   4883 H111 CHL     1       5.608 -44.629  12.101  1.00  0.00      MEMB H
ATOM   4884 H112 CHL     1       7.187 -45.084  12.824  1.00  0.00      MEMB H
ATOM   4885  C12 CHL     1       7.294 -44.305  10.845  1.00  0.00      MEMB C
ATOM   4886 H121 CHL     1       7.093 -45.282  10.369  1.00  0.00      MEMB H
ATOM   4887 H122 CHL     1       8.397 -44.186  10.967  1.00  0.00      MEMB H
ATOM   4888  C13 CHL     1       6.762 -43.145   9.993  1.00  0.00      MEMB C
ATOM   4889  C14 CHL     1       7.078 -41.870  10.764  1.00  0.00      MEMB C
ATOM   4890 H141 CHL     1       8.170 -41.938  10.997  1.00  0.00      MEMB H
ATOM   4891  C15 CHL     1       6.986 -40.727   9.741  1.00  0.00      MEMB C
ATOM   4892 H151 CHL     1       5.948 -40.343   9.653  1.00  0.00      MEMB H
ATOM   4893 H152 CHL     1       7.665 -39.911  10.059  1.00  0.00      MEMB H
ATOM   4894  C16 CHL     1       7.432 -41.381   8.419  1.00  0.00      MEMB C
ATOM   4895 H161 CHL     1       6.695 -41.193   7.611  1.00  0.00      MEMB H
ATOM   4896 H162 CHL     1       8.430 -41.000   8.117  1.00  0.00      MEMB H
ATOM   4897  C17 CHL     1       7.502 -42.917   8.664  1.00  0.00      MEMB C
ATOM   4898 H171 CHL     1       8.542 -43.133   8.946  1.00  0.00      MEMB H
ATOM   4899  C18 CHL     1       5.249 -43.190   9.708  1.00  0.00      MEMB C
ATOM   4900 H181 CHL     1       4.927 -42.253   9.214  1.00  0.00      MEMB H
ATOM   4901 H182 CHL     1       4.993 -44.040   9.049  1.00  0.00      MEMB H
ATOM   4902 H183 CHL     1       4.678 -43.296  10.648  1.00  0.00      MEMB H
ATOM   4903  C19 CHL     1       4.667 -43.505  14.198  1.00  0.00      MEMB C
ATOM   4904 H191 CHL     1       4.030 -43.443  15.099  1.00  0.00      MEMB H
ATOM   4905 H192 CHL     1       4.148 -42.985  13.365  1.00  0.00      MEMB H
ATOM   4906 H193 CHL     1       4.726 -44.583  13.941  1.00  0.00      MEMB H
ATOM   4907  C20 CHL     1       7.102 -43.728   7.402  1.00  0.00      MEMB C
ATOM   4908 H201 CHL     1       6.069 -43.435   7.144  1.00  0.00      MEMB H
ATOM   4909  C21 CHL     1       7.088 -45.275   7.653  1.00  0.00      MEMB C
ATOM   4910 H211 CHL     1       6.184 -45.553   8.232  1.00  0.00      MEMB H
ATOM   4911 H212 CHL     1       7.974 -45.672   8.193  1.00  0.00      MEMB H
ATOM   4912 H213 CHL     1       7.014 -45.824   6.696  1.00  0.00      MEMB H
ATOM   4913  C22 CHL     1       7.884 -43.333   6.105  1.00  0.00      MEMB C
ATOM   4914 H221 CHL     1       8.308 -42.318   6.026  1.00  0.00      MEMB H
ATOM   4915 H222 CHL     1       8.740 -43.880   6.295  1.00  0.00      MEMB H
ATOM   4916  C23 CHL     1       7.390 -43.889   4.754  1.00  0.00      MEMB C
ATOM   4917 H231 CHL     1       7.246 -44.990   4.810  1.00  0.00      MEMB H
ATOM   4918 H232 CHL     1       6.429 -43.378   4.557  1.00  0.00      MEMB H
ATOM   4919  C24 CHL     1       8.300 -43.682   3.538  1.00  0.00      MEMB C
ATOM   4920 H241 CHL     1       8.219 -42.627   3.188  1.00  0.00      MEMB H
ATOM   4921 H242 CHL     1       9.347 -43.907   3.741  1.00  0.00      MEMB H
ATOM   4922  C25 CHL     1       8.135 -44.752   2.453  1.00  0.00      MEMB C
ATOM   4923 H251 CHL     1       8.352 -45.775   2.812  1.00  0.00      MEMB H
ATOM   4924  C26 CHL     1       6.748 -44.687   1.808  1.00  0.00      MEMB C
ATOM   4925 H261 CHL     1       6.009 -45.077   2.527  1.00  0.00      MEMB H
ATOM   4926 H262 CHL     1       6.462 -43.658   1.486  1.00  0.00      MEMB H
ATOM   4927 H263 CHL     1       6.739 -45.338   0.915  1.00  0.00      MEMB H
ATOM   4928  C27 CHL     1       9.180 -44.564   1.402  1.00  0.00      MEMB C
ATOM   4929 H271 CHL     1       8.697 -43.648   1.027  1.00  0.00      MEMB H
ATOM   4930 H272 CHL     1      10.228 -44.297   1.607  1.00  0.00      MEMB H
ATOM   4931 H273 CHL     1       9.158 -45.356   0.629  1.00  0.00      MEMB H
ATOM   4932  O1  CHL     1       5.941 -42.298  18.689  1.00  0.00      MEMB O
ATOM   4933  HO1 CHL     1       5.739 -41.366  18.896  1.00  0.00      MEMB H
ATOM   4934  C1  CHL     2     -33.925   0.405  15.225  1.00  0.00      MEMB C
ATOM   4935  H11 CHL     2     -34.627   1.110  14.749  1.00  0.00      MEMB H
ATOM   4936  H12 CHL     2     -34.203  -0.636  14.927  1.00  0.00      MEMB H
ATOM   4937  C2  CHL     2     -34.053   0.454  16.748  1.00  0.00      MEMB C
ATOM   4938  H21 CHL     2     -35.110   0.242  17.009  1.00  0.00      MEMB H
ATOM   4939  H22 CHL     2     -33.770   1.449  17.160  1.00  0.00      MEMB H
ATOM   4940  C3  CHL     2     -33.109  -0.593  17.323  1.00  0.00      MEMB C
ATOM   4941  H31 CHL     2     -33.367  -1.598  16.905  1.00  0.00      MEMB H
ATOM   4942  C4  CHL     2     -31.672  -0.220  16.944  1.00  0.00      MEMB C
ATOM   4943  H41 CHL     2     -31.431   0.746  17.425  1.00  0.00      MEMB H
ATOM   4944  H42 CHL     2     -31.000  -0.978  17.419  1.00  0.00      MEMB H
ATOM   4945  C5  CHL     2     -31.541  -0.075  15.432  1.00  0.00      MEMB C
ATOM   4946  C6  CHL     2     -30.647  -0.698  14.733  1.00  0.00      MEMB C
ATOM   4947  H61 CHL     2     -30.020  -1.262  15.329  1.00  0.00      MEMB H
ATOM   4948  C7  CHL     2     -30.454  -0.780  13.264  1.00  0.00      MEMB C
ATOM   4949  H71 CHL     2     -29.434  -1.105  12.947  1.00  0.00      MEMB H
ATOM   4950  H72 CHL     2     -31.187  -1.519  12.889  1.00  0.00      MEMB H
ATOM   4951  C8  CHL     2     -31.088   0.373  12.551  1.00  0.00      MEMB C
ATOM   4952  H81 CHL     2     -30.417   1.246  12.679  1.00  0.00      MEMB H
ATOM   4953  C9  CHL     2     -32.490   0.551  13.140  1.00  0.00      MEMB C
ATOM   4954  H91 CHL     2     -33.026  -0.420  12.962  1.00  0.00      MEMB H
ATOM   4955  C10 CHL     2     -32.523   0.746  14.687  1.00  0.00      MEMB C
ATOM   4956  C11 CHL     2     -33.284   1.584  12.320  1.00  0.00      MEMB C
ATOM   4957 H111 CHL     2     -32.794   2.564  12.489  1.00  0.00      MEMB H
ATOM   4958 H112 CHL     2     -34.321   1.629  12.705  1.00  0.00      MEMB H
ATOM   4959  C12 CHL     2     -33.331   1.278  10.799  1.00  0.00      MEMB C
ATOM   4960 H121 CHL     2     -33.790   2.151  10.299  1.00  0.00      MEMB H
ATOM   4961 H122 CHL     2     -33.979   0.397  10.599  1.00  0.00      MEMB H
ATOM   4962  C13 CHL     2     -31.927   0.999  10.212  1.00  0.00      MEMB C
ATOM   4963  C14 CHL     2     -31.267  -0.034  11.107  1.00  0.00      MEMB C
ATOM   4964 H141 CHL     2     -31.995  -0.894  11.096  1.00  0.00      MEMB H
ATOM   4965  C15 CHL     2     -30.043  -0.610  10.384  1.00  0.00      MEMB C
ATOM   4966 H151 CHL     2     -29.188   0.093  10.469  1.00  0.00      MEMB H
ATOM   4967 H152 CHL     2     -29.736  -1.609  10.760  1.00  0.00      MEMB H
ATOM   4968  C16 CHL     2     -30.537  -0.657   8.946  1.00  0.00      MEMB C
ATOM   4969 H161 CHL     2     -29.739  -0.256   8.293  1.00  0.00      MEMB H
ATOM   4970 H162 CHL     2     -30.780  -1.700   8.649  1.00  0.00      MEMB H
ATOM   4971  C17 CHL     2     -31.841   0.207   8.879  1.00  0.00      MEMB C
ATOM   4972 H171 CHL     2     -32.666  -0.544   8.958  1.00  0.00      MEMB H
ATOM   4973  C18 CHL     2     -31.085   2.291  10.174  1.00  0.00      MEMB C
ATOM   4974 H181 CHL     2     -31.519   3.036   9.477  1.00  0.00      MEMB H
ATOM   4975 H182 CHL     2     -31.046   2.761  11.180  1.00  0.00      MEMB H
ATOM   4976 H183 CHL     2     -30.050   2.064   9.858  1.00  0.00      MEMB H
ATOM   4977  C19 CHL     2     -32.049   2.162  15.048  1.00  0.00      MEMB C
ATOM   4978 H191 CHL     2     -31.807   2.307  16.124  1.00  0.00      MEMB H
ATOM   4979 H192 CHL     2     -31.145   2.437  14.461  1.00  0.00      MEMB H
ATOM   4980 H193 CHL     2     -32.880   2.852  14.832  1.00  0.00      MEMB H
ATOM   4981  C20 CHL     2     -32.002   0.892   7.516  1.00  0.00      MEMB C
ATOM   4982 H201 CHL     2     -31.295   1.748   7.418  1.00  0.00      MEMB H
ATOM   4983  C21 CHL     2     -33.437   1.432   7.363  1.00  0.00      MEMB C
ATOM   4984 H211 CHL     2     -33.769   2.010   8.245  1.00  0.00      MEMB H
ATOM   4985 H212 CHL     2     -34.128   0.578   7.219  1.00  0.00      MEMB H
ATOM   4986 H213 CHL     2     -33.508   2.097   6.476  1.00  0.00      MEMB H
ATOM   4987  C22 CHL     2     -31.685  -0.111   6.362  1.00  0.00      MEMB C
ATOM   4988 H221 CHL     2     -30.632  -0.455   6.437  1.00  0.00      MEMB H
ATOM   4989 H222 CHL     2     -32.341  -1.003   6.458  1.00  0.00      MEMB H
ATOM   4990  C23 CHL     2     -31.846   0.478   4.957  1.00  0.00      MEMB C
ATOM   4991 H231 CHL     2     -32.907   0.382   4.640  1.00  0.00      MEMB H
ATOM   4992 H232 CHL     2     -31.628   1.553   5.076  1.00  0.00      MEMB H
ATOM   4993  C24 CHL     2     -30.859  -0.094   3.917  1.00  0.00      MEMB C
ATOM   4994 H241 CHL     2     -29.830   0.162   4.237  1.00  0.00      MEMB H
ATOM   4995 H242 CHL     2     -30.943  -1.193   3.846  1.00  0.00      MEMB H
ATOM   4996  C25 CHL     2     -30.996   0.491   2.505  1.00  0.00      MEMB C
ATOM   4997 H251 CHL     2     -30.803   1.541   2.619  1.00  0.00      MEMB H
ATOM   4998  C26 CHL     2     -29.963  -0.079   1.535  1.00  0.00      MEMB C
ATOM   4999 H261 CHL     2     -29.954  -1.188   1.636  1.00  0.00      MEMB H
ATOM   5000 H262 CHL     2     -30.184   0.226   0.493  1.00  0.00      MEMB H
ATOM   5001 H263 CHL     2     -28.966   0.339   1.713  1.00  0.00      MEMB H
ATOM   5002  C27 CHL     2     -32.392   0.294   1.993  1.00  0.00      MEMB C
ATOM   5003 H271 CHL     2     -32.405  -0.740   2.317  1.00  0.00      MEMB H
ATOM   5004 H272 CHL     2     -33.255   0.762   2.490  1.00  0.00      MEMB H
ATOM   5005 H273 CHL     2     -32.581   0.253   0.906  1.00  0.00      MEMB H
ATOM   5006  O1  CHL     2     -33.242  -0.599  18.733  1.00  0.00      MEMB O
ATOM   5007  HO1 CHL     2     -34.201  -0.692  18.889  1.00  0.00      MEMB H
ATOM   5008  C1  CHL     3      47.034 -25.649  15.496  1.00  0.00      MEMB C
ATOM   5009  H11 CHL     3      45.971 -25.370  15.317  1.00  0.00      MEMB H
ATOM   5010  H12 CHL     3      47.250 -26.597  14.966  1.00  0.00      MEMB H
ATOM   5011  C2  CHL     3      47.232 -25.794  17.014  1.00  0.00      MEMB C
ATOM   5012  H21 CHL     3      46.590 -26.596  17.434  1.00  0.00      MEMB H
ATOM   5013  H22 CHL     3      46.949 -24.857  17.542  1.00  0.00      MEMB H
ATOM   5014  C3  CHL     3      48.698 -26.103  17.295  1.00  0.00      MEMB C
ATOM   5015  H31 CHL     3      48.959 -27.060  16.791  1.00  0.00      MEMB H
ATOM   5016  C4  CHL     3      49.641 -25.012  16.736  1.00  0.00      MEMB C
ATOM   5017  H41 CHL     3      49.489 -24.051  17.273  1.00  0.00      MEMB H
ATOM   5018  H42 CHL     3      50.683 -25.341  16.926  1.00  0.00      MEMB H
ATOM   5019  C5  CHL     3      49.437 -24.765  15.257  1.00  0.00      MEMB C
ATOM   5020  C6  CHL     3      50.446 -24.747  14.363  1.00  0.00      MEMB C
ATOM   5021  H61 CHL     3      51.478 -24.930  14.700  1.00  0.00      MEMB H
ATOM   5022  C7  CHL     3      50.307 -24.356  12.917  1.00  0.00      MEMB C
ATOM   5023  H71 CHL     3      51.023 -23.541  12.745  1.00  0.00      MEMB H
ATOM   5024  H72 CHL     3      50.574 -25.182  12.228  1.00  0.00      MEMB H
ATOM   5025  C8  CHL     3      48.921 -23.777  12.551  1.00  0.00      MEMB C
ATOM   5026  H81 CHL     3      48.994 -22.718  12.822  1.00  0.00      MEMB H
ATOM   5027  C9  CHL     3      47.809 -24.506  13.332  1.00  0.00      MEMB C
ATOM   5028  H91 CHL     3      47.915 -25.569  13.006  1.00  0.00      MEMB H
ATOM   5029  C10 CHL     3      47.969 -24.579  14.879  1.00  0.00      MEMB C
ATOM   5030  C11 CHL     3      46.403 -24.051  12.869  1.00  0.00      MEMB C
ATOM   5031 H111 CHL     3      46.241 -22.996  13.175  1.00  0.00      MEMB H
ATOM   5032 H112 CHL     3      45.629 -24.653  13.372  1.00  0.00      MEMB H
ATOM   5033  C12 CHL     3      46.201 -24.230  11.351  1.00  0.00      MEMB C
ATOM   5034 H121 CHL     3      45.197 -23.869  11.053  1.00  0.00      MEMB H
ATOM   5035 H122 CHL     3      46.372 -25.286  11.086  1.00  0.00      MEMB H
ATOM   5036  C13 CHL     3      47.194 -23.414  10.575  1.00  0.00      MEMB C
ATOM   5037  C14 CHL     3      48.622 -23.832  11.043  1.00  0.00      MEMB C
ATOM   5038 H141 CHL     3      48.661 -24.926  10.821  1.00  0.00      MEMB H
ATOM   5039  C15 CHL     3      49.643 -23.270  10.037  1.00  0.00      MEMB C
ATOM   5040 H151 CHL     3      50.020 -22.284  10.304  1.00  0.00      MEMB H
ATOM   5041 H152 CHL     3      50.561 -23.874   9.927  1.00  0.00      MEMB H
ATOM   5042  C16 CHL     3      48.838 -23.151   8.742  1.00  0.00      MEMB C
ATOM   5043 H161 CHL     3      48.986 -22.137   8.320  1.00  0.00      MEMB H
ATOM   5044 H162 CHL     3      49.201 -23.876   7.993  1.00  0.00      MEMB H
ATOM   5045  C17 CHL     3      47.333 -23.491   9.065  1.00  0.00      MEMB C
ATOM   5046 H171 CHL     3      47.215 -24.573   8.857  1.00  0.00      MEMB H
ATOM   5047  C18 CHL     3      46.741 -22.003  10.801  1.00  0.00      MEMB C
ATOM   5048 H181 CHL     3      47.118 -21.848  11.810  1.00  0.00      MEMB H
ATOM   5049 H182 CHL     3      47.301 -21.417  10.065  1.00  0.00      MEMB H
ATOM   5050 H183 CHL     3      45.749 -21.558  10.742  1.00  0.00      MEMB H
ATOM   5051  C19 CHL     3      47.481 -23.301  15.504  1.00  0.00      MEMB C
ATOM   5052 H191 CHL     3      47.552 -23.173  16.598  1.00  0.00      MEMB H
ATOM   5053 H192 CHL     3      48.106 -22.500  15.102  1.00  0.00      MEMB H
ATOM   5054 H193 CHL     3      46.400 -23.181  15.263  1.00  0.00      MEMB H
ATOM   5055  C20 CHL     3      46.332 -22.694   8.197  1.00  0.00      MEMB C
ATOM   5056 H201 CHL     3      46.364 -21.597   8.410  1.00  0.00      MEMB H
ATOM   5057  C21 CHL     3      44.878 -23.138   8.465  1.00  0.00      MEMB C
ATOM   5058 H211 CHL     3      44.215 -22.799   7.650  1.00  0.00      MEMB H
ATOM   5059 H212 CHL     3      44.494 -22.670   9.400  1.00  0.00      MEMB H
ATOM   5060 H213 CHL     3      44.815 -24.239   8.565  1.00  0.00      MEMB H
ATOM   5061  C22 CHL     3      46.767 -22.784   6.725  1.00  0.00      MEMB C
ATOM   5062 H221 CHL     3      47.753 -22.269   6.668  1.00  0.00      MEMB H
ATOM   5063 H222 CHL     3      46.895 -23.847   6.437  1.00  0.00      MEMB H
[truncated: 8,831,897 more chars]
