# Supplementary material for: Intermolecular Interactions in G Protein-Coupled Receptor Allosteric Sites at the Membrane Interface from Molecular Dynamics Simulations and Quantum Chemical Calculations
Source: J Chem Inf Model. 2022 Sep 30;62(19):4736–47. doi: 10.1021/acs.jcim.2c00788 (PMC9554917; doi:10.1021/acs.jcim.2c00788)
Supplement: Supplementary file 2 — ci2c00788_si_002.zip [file ci2c00788_si_002.zip › MD_simulations_inputs/C5aR1_MD_simulations_inputs/popc_chol_6c1q/step6.0_minimization.mdout]

          -------------------------------------------------------
          Amber 20 PMEMD                              2020
          -------------------------------------------------------

| PMEMD implementation of SANDER, Release 18

|  Compiled date/time: Tue Apr 28 02:19:54 2020
| Run on 12/09/2021 at 23:37:10

|   Executable path: /usr/local/amber20_src/bin/pmemd.cuda
| Working directory: /home/tianyiding/amber/C5ar1-6c1q-9p2-cholpopc/amber
|          Hostname: Unknown
  [-O]verwriting output

File Assignments:
|   MDIN: step6.0_minimization.mdin                                             
|  MDOUT: step6.0_minimization.mdout                                            
| INPCRD: step5_input.rst7                                                      
|   PARM: step5_input.parm7                                                     
| RESTRT: min.rst7                                                              
|   REFC: step5_input.rst7                                                      
|  MDVEL: mdvel                                                                 
|   MDEN: mden                                                                  
|  MDCRD: mdcrd                                                                 
| MDINFO: min.mdinfo                                                            
|  MDFRC: mdfrc                                                                 


 Here is the input file:

Minimization input file in explicit solvent                                    
 &cntrl                                                                        
    ! Minimization options                                                     
    imin=1,        ! Turn on minimization                                      
    maxcyc=5000,   ! Maximum number of minimization cycles                     
    ncyc=2500,     ! 100 steepest-descent steps, better for strained systems   
                                                                               
    ! Potential energy function options                                        
    cut=9.0,       ! nonbonded cutoff, in angstroms                            
                                                                               
    ! Control how often information is printed to the output file              
    ntpr=100,      ! Print energies every 100 steps                            
    ntxo=2,        ! Write NetCDF format                                       
                                                                               
    ! Restraint options                                                        
    ntr=1,         ! Positional restraints for proteins, sugars, ligands, and l
    nmropt=1,      ! Dihedral restraints for sugars and lipids                 
                                                                               
    ! Set water atom/residue names for SETTLE recognition                      
    watnam='WAT',  ! Water residues are named WAT                              
    owtnm='O',     ! Water oxygens are named O                                 
 /                                                                             
                                                                               
 &wt                                                                           
    type='END'                                                                 
 /                                                                             
DISANG=step6.0_minimization.rest                                               
LISTIN=POUT                                                                    
LISTOUT=POUT                                                                   
&end                                                                           
Protein posres                                                                 
10.0                                                                           
RES 1 293 294 294                                                              
END                                                                            
Membrane posres                                                                
2.5                                                                            
FIND                                                                           
O1 * * CHL                                                                     
P31 * * PC                                                                     
SEARCH                                                                         
RES 1 26278                                                                    
END                                                                            
END                                                                            
                                                                               


Note: ig = -1. Setting random seed to   448202 based on wallclock time in 
      microseconds.
| irandom = 1, using AMBER's internal random number generator (default).
 
|--------------------- INFORMATION ----------------------
| GPU (CUDA) Version of PMEMD in use: NVIDIA GPU IN USE.
|                    Version 18.0.0
| 
|                      03/25/2018
| 
| Implementation by:
|                    Ross C. Walker     (SDSC)
|                    Scott Le Grand     (nVIDIA)
| 
| Version 18 performance extensions by:
|                    David Cerutti     (Rutgers)
| 
| Precision model in use:
|      [SPFP] - Single Precision Forces, 64-bit Fixed Point
|               Accumulation. (Default)
| 
|--------------------------------------------------------
 
|----------------- CITATION INFORMATION -----------------
|
|    When publishing work that utilized the CUDA version
|    of AMBER, please cite the following in addition to
|    the regular AMBER citations:
|
|  - Romelia Salomon-Ferrer; Andreas W. Goetz; Duncan
|    Poole; Scott Le Grand; Ross C. Walker "Routine
|    microsecond molecular dynamics simulations with
|    AMBER - Part II: Particle Mesh Ewald", J. Chem.
|    Theory Comput., 2013, 9 (9), pp3878-3888,
|    DOI: 10.1021/ct400314y.
|
|  - Andreas W. Goetz; Mark J. Williamson; Dong Xu;
|    Duncan Poole; Scott Le Grand; Ross C. Walker
|    "Routine microsecond molecular dynamics simulations
|    with AMBER - Part I: Generalized Born", J. Chem.
|    Theory Comput., 2012, 8 (5), pp1542-1555.
|
|  - Scott Le Grand; Andreas W. Goetz; Ross C. Walker
|    "SPFP: Speed without compromise - a mixed precision
|    model for GPU accelerated molecular dynamics
|    simulations.", Comp. Phys. Comm., 2013, 184
|    pp374-380, DOI: 10.1016/j.cpc.2012.09.022
|
|--------------------------------------------------------
 
|------------------- GPU DEVICE INFO --------------------
|
|            CUDA_VISIBLE_DEVICES: not set
|   CUDA Capable Devices Detected:      2
|           CUDA Device ID in use:      1
|                CUDA Device Name: TITAN X (Pascal)
|     CUDA Device Global Mem Size:  12196 MB
| CUDA Device Num Multiprocessors:     28
|           CUDA Device Core Freq:   1.53 GHz
|
|--------------------------------------------------------
 
 
| Conditional Compilation Defines Used:
| PUBFFT
| BINTRAJ
| CUDA
| EMIL

| Largest sphere to fit in unit cell has radius =    51.429

| New format PARM file being parsed.
| Version =    1.000 Date = 12/03/21 Time = 08:08:11

| Note: 1-4 EEL scale factors are being read from the topology file.

| Note: 1-4 VDW scale factors are being read from the topology file.
| Duplicated    0 dihedrals

| Duplicated    0 dihedrals

--------------------------------------------------------------------------------
   1.  RESOURCE   USE: 
--------------------------------------------------------------------------------

 getting new box info from bottom of inpcrd
 NATOM  =  116859 NTYPES =      34 NBONH =  100094 MBONA  =   16505
 NTHETH =   59667 MTHETA =   19924 NPHIH =   98795 MPHIA  =   64042
 NHPARM =       0 NPARM  =       0 NNB   =  334286 NRES   =   26278
 NBONA  =   16505 NTHETA =   19924 NPHIA =   64042 NUMBND =     109
 NUMANG =     235 NPTRA  =     514 NATYP =       0 NPHB   =       0
 IFBOX  =       1 NMXRS  =      78 IFCAP =       0 NEXTRA =       0
 NCOPY  =       0

| Coordinate Index Table dimensions:    20   20   23
| Direct force subcell size =     5.1429    5.1429    5.1422

     BOX TYPE: RECTILINEAR

--------------------------------------------------------------------------------
   2.  CONTROL  DATA  FOR  THE  RUN
--------------------------------------------------------------------------------

                                                                                

General flags:
     imin    =       1, nmropt  =       1

Nature and format of input:
     ntx     =       1, irest   =       0, ntrx    =       1

Nature and format of output:
     ntxo    =       2, ntpr    =     100, ntrx    =       1, ntwr    =       1
     iwrap   =       0, ntwx    =       0, ntwv    =       0, ntwe    =       0
     ioutfm  =       1, ntwprt  =       0, idecomp =       0, rbornstat=      0

Potential function:
     ntf     =       1, ntb     =       1, igb     =       0, nsnb    =      25
     ipol    =       0, gbsa    =       0, iesp    =       0
     dielc   =   1.00000, cut     =   9.00000, intdiel =   1.00000

Frozen or restrained atoms:
     ibelly  =       0, ntr     =       1
     restraint_wt =   0.00000

Energy minimization:
     maxcyc  =    5000, ncyc    =    2500, ntmin   =       1
     dx0     =   0.01000, drms    =   0.00010

NMR refinement options:
     iscale  =       0, noeskp  =       1, ipnlty  =       1, mxsub   =       1
     scalm   = 100.00000, pencut  =   0.10000, tausw   =   0.10000

| Intermolecular bonds treatment:
|     no_intermolecular_bonds =       1

| Energy averages sample interval:
|     ene_avg_sampling =       1

Ewald parameters:
     verbose =       0, ew_type =       0, nbflag  =       1, use_pme =       1
     vdwmeth =       1, eedmeth =       1, netfrc  =       0
     Box X =  102.859   Box Y =  102.859   Box Z =  118.270
     Alpha =   90.000   Beta  =   90.000   Gamma =   90.000
     NFFT1 =  108       NFFT2 =  108       NFFT3 =  128
     Cutoff=    9.000   Tol   =0.100E-04
     Ewald Coefficient =  0.30768
     Interpolation order =    4

    LOADING THE CONSTRAINED ATOMS AS GROUPS


   5.  REFERENCE ATOM COORDINATES

                                                                                  
    ----- READING GROUP     1; TITLE:
 Protein posres                                                              

     GROUP    1 HAS HARMONIC CONSTRAINTS    10.00000
 GRP    1 RES    1 TO   293
 GRP    1 RES  294 TO   294
      Number of atoms in this group  =  4859
    ----- READING GROUP     2; TITLE:
 Membrane posres                                                             

     GROUP    2 HAS HARMONIC CONSTRAINTS     2.50000
      ALL ATOMS THAT MEET 1 OF THE FOLLOWING SPECIFICATIONS WILL BE INCLUDED IN GROUP BELOW

      GRAPH NAME  = O1    SYMBOL  = *     TREE SYMBOL  = *     RESIDUE TYPE  = CHL 

      GRAPH NAME  = P31   SYMBOL  = *     TREE SYMBOL  = *     RESIDUE TYPE  = PC  

 GRP    2 RES    1 TO 26278
      Number of atoms in this group  =   286
    ----- END OF GROUP READ -----

--------------------------------------------------------------------------------
   3.  ATOMIC COORDINATES AND VELOCITIES
--------------------------------------------------------------------------------

                                                                                
 begin time read from input coords =     0.000 ps


           Begin reading energy term weight changes/NMR restraints
 WEIGHT CHANGES:
                         ** No weight changes given **

 RESTRAINTS:
 Requested file redirections:
  DISANG    = step6.0_minimization.rest
  LISTIN    = POUT
  LISTOUT   = POUT
 Restraints will be read from file: step6.0_minimization.rest
Here are comments from the DISANG input file:

******
 C1  ( 5871)-C3  ( 5876)-C2  ( 5874)-O21 ( 5903)    NSTEP1=     0 NSTEP2=     0
R1 = 107.500 R2 = 117.500 R3 = 122.500 R4 = 132.500 RK2 = 250.000 RK3 =  250.000
 Rcurr:  115.549  Rcurr-(R2+R3)/2:    4.451  MIN(Rcurr-R2,Rcurr-R3):    1.951
******
 C111( 5931)-C110( 5929)-C19 ( 5927)-C18 ( 5924)    NSTEP1=     0 NSTEP2=     0
R1 = -10.000 R2 =   0.000 R3 =   0.000 R4 =  10.000 RK2 = 250.000 RK3 =  250.000
 Rcurr:   -0.414  Rcurr-(R2+R3)/2:    0.414  MIN(Rcurr-R2,Rcurr-R3):    0.414
******
 C1  ( 6005)-C3  ( 6010)-C2  ( 6008)-O21 ( 6037)    NSTEP1=     0 NSTEP2=     0
R1 = 107.500 R2 = 117.500 R3 = 122.500 R4 = 132.500 RK2 = 250.000 RK3 =  250.000
 Rcurr:  116.957  Rcurr-(R2+R3)/2:    3.043  MIN(Rcurr-R2,Rcurr-R3):    0.543
******
 C111( 6065)-C110( 6063)-C19 ( 6061)-C18 ( 6058)    NSTEP1=     0 NSTEP2=     0
R1 = -10.000 R2 =   0.000 R3 =   0.000 R4 =  10.000 RK2 = 250.000 RK3 =  250.000
 Rcurr:    0.634  Rcurr-(R2+R3)/2:    0.634  MIN(Rcurr-R2,Rcurr-R3):    0.634
******
 C1  ( 6139)-C3  ( 6144)-C2  ( 6142)-O21 ( 6171)    NSTEP1=     0 NSTEP2=     0
R1 = 107.500 R2 = 117.500 R3 = 122.500 R4 = 132.500 RK2 = 250.000 RK3 =  250.000
 Rcurr:  118.124  Rcurr-(R2+R3)/2:    1.876  MIN(Rcurr-R2,Rcurr-R3):    0.000
******
 C111( 6199)-C110( 6197)-C19 ( 6195)-C18 ( 6192)    NSTEP1=     0 NSTEP2=     0
R1 = -10.000 R2 =   0.000 R3 =   0.000 R4 =  10.000 RK2 = 250.000 RK3 =  250.000
 Rcurr:    0.226  Rcurr-(R2+R3)/2:    0.226  MIN(Rcurr-R2,Rcurr-R3):    0.226
******
 C1  ( 6273)-C3  ( 6278)-C2  ( 6276)-O21 ( 6305)    NSTEP1=     0 NSTEP2=     0
R1 = 107.500 R2 = 117.500 R3 = 122.500 R4 = 132.500 RK2 = 250.000 RK3 =  250.000
 Rcurr:  115.871  Rcurr-(R2+R3)/2:    4.129  MIN(Rcurr-R2,Rcurr-R3):    1.629
******
 C111( 6333)-C110( 6331)-C19 ( 6329)-C18 ( 6326)    NSTEP1=     0 NSTEP2=     0
R1 = -10.000 R2 =   0.000 R3 =   0.000 R4 =  10.000 RK2 = 250.000 RK3 =  250.000
 Rcurr:   -0.349  Rcurr-(R2+R3)/2:    0.349  MIN(Rcurr-R2,Rcurr-R3):    0.349
******
 C1  ( 6407)-C3  ( 6412)-C2  ( 6410)-O21 ( 6439)    NSTEP1=     0 NSTEP2=     0
R1 = 107.500 R2 = 117.500 R3 = 122.500 R4 = 132.500 RK2 = 250.000 RK3 =  250.000
 Rcurr:  123.776  Rcurr-(R2+R3)/2:    3.776  MIN(Rcurr-R2,Rcurr-R3):    1.276
******
 C111( 6467)-C110( 6465)-C19 ( 6463)-C18 ( 6460)    NSTEP1=     0 NSTEP2=     0
R1 = -10.000 R2 =   0.000 R3 =   0.000 R4 =  10.000 RK2 = 250.000 RK3 =  250.000
 Rcurr:    0.246  Rcurr-(R2+R3)/2:    0.246  MIN(Rcurr-R2,Rcurr-R3):    0.246
******
 C1  ( 6541)-C3  ( 6546)-C2  ( 6544)-O21 ( 6573)    NSTEP1=     0 NSTEP2=     0
R1 = 107.500 R2 = 117.500 R3 = 122.500 R4 = 132.500 RK2 = 250.000 RK3 =  250.000
 Rcurr:  122.167  Rcurr-(R2+R3)/2:    2.167  MIN(Rcurr-R2,Rcurr-R3):    0.000
******
 C111( 6601)-C110( 6599)-C19 ( 6597)-C18 ( 6594)    NSTEP1=     0 NSTEP2=     0
R1 = -10.000 R2 =   0.000 R3 =   0.000 R4 =  10.000 RK2 = 250.000 RK3 =  250.000
 Rcurr:    0.233  Rcurr-(R2+R3)/2:    0.233  MIN(Rcurr-R2,Rcurr-R3):    0.233
******
 C1  ( 6675)-C3  ( 6680)-C2  ( 6678)-O21 ( 6707)    NSTEP1=     0 NSTEP2=     0
R1 = 107.500 R2 = 117.500 R3 = 122.500 R4 = 132.500 RK2 = 250.000 RK3 =  250.000
 Rcurr:  122.863  Rcurr-(R2+R3)/2:    2.863  MIN(Rcurr-R2,Rcurr-R3):    0.363
******
 C111( 6735)-C110( 6733)-C19 ( 6731)-C18 ( 6728)    NSTEP1=     0 NSTEP2=     0
R1 = -10.000 R2 =   0.000 R3 =   0.000 R4 =  10.000 RK2 = 250.000 RK3 =  250.000
 Rcurr:    0.265  Rcurr-(R2+R3)/2:    0.265  MIN(Rcurr-R2,Rcurr-R3):    0.265
******
 C1  ( 6809)-C3  ( 6814)-C2  ( 6812)-O21 ( 6841)    NSTEP1=     0 NSTEP2=     0
R1 = 107.500 R2 = 117.500 R3 = 122.500 R4 = 132.500 RK2 = 250.000 RK3 =  250.000
 Rcurr:  123.083  Rcurr-(R2+R3)/2:    3.083  MIN(Rcurr-R2,Rcurr-R3):    0.583
******
 C111( 6869)-C110( 6867)-C19 ( 6865)-C18 ( 6862)    NSTEP1=     0 NSTEP2=     0
R1 = -10.000 R2 =   0.000 R3 =   0.000 R4 =  10.000 RK2 = 250.000 RK3 =  250.000
 Rcurr:   -0.602  Rcurr-(R2+R3)/2:    0.602  MIN(Rcurr-R2,Rcurr-R3):    0.602
******
 C1  ( 6943)-C3  ( 6948)-C2  ( 6946)-O21 ( 6975)    NSTEP1=     0 NSTEP2=     0
R1 = 107.500 R2 = 117.500 R3 = 122.500 R4 = 132.500 RK2 = 250.000 RK3 =  250.000
 Rcurr:  121.239  Rcurr-(R2+R3)/2:    1.239  MIN(Rcurr-R2,Rcurr-R3):    0.000
******
 C111( 7003)-C110( 7001)-C19 ( 6999)-C18 ( 6996)    NSTEP1=     0 NSTEP2=     0
R1 = -10.000 R2 =   0.000 R3 =   0.000 R4 =  10.000 RK2 = 250.000 RK3 =  250.000
 Rcurr:   -0.330  Rcurr-(R2+R3)/2:    0.330  MIN(Rcurr-R2,Rcurr-R3):    0.330
******
 C1  ( 7077)-C3  ( 7082)-C2  ( 7080)-O21 ( 7109)    NSTEP1=     0 NSTEP2=     0
R1 = 107.500 R2 = 117.500 R3 = 122.500 R4 = 132.500 RK2 = 250.000 RK3 =  250.000
 Rcurr:  123.942  Rcurr-(R2+R3)/2:    3.942  MIN(Rcurr-R2,Rcurr-R3):    1.442
******
 C111( 7137)-C110( 7135)-C19 ( 7133)-C18 ( 7130)    NSTEP1=     0 NSTEP2=     0
R1 = -10.000 R2 =   0.000 R3 =   0.000 R4 =  10.000 RK2 = 250.000 RK3 =  250.000
 Rcurr:   -0.044  Rcurr-(R2+R3)/2:    0.044  MIN(Rcurr-R2,Rcurr-R3):    0.044
******
 C1  ( 7211)-C3  ( 7216)-C2  ( 7214)-O21 ( 7243)    NSTEP1=     0 NSTEP2=     0
R1 = 107.500 R2 = 117.500 R3 = 122.500 R4 = 132.500 RK2 = 250.000 RK3 =  250.000
 Rcurr:  117.066  Rcurr-(R2+R3)/2:    2.934  MIN(Rcurr-R2,Rcurr-R3):    0.434
******
 C111( 7271)-C110( 7269)-C19 ( 7267)-C18 ( 7264)    NSTEP1=     0 NSTEP2=     0
R1 = -10.000 R2 =   0.000 R3 =   0.000 R4 =  10.000 RK2 = 250.000 RK3 =  250.000
 Rcurr:    1.027  Rcurr-(R2+R3)/2:    1.027  MIN(Rcurr-R2,Rcurr-R3):    1.027
******
 C1  ( 7345)-C3  ( 7350)-C2  ( 7348)-O21 ( 7377)    NSTEP1=     0 NSTEP2=     0
R1 = 107.500 R2 = 117.500 R3 = 122.500 R4 = 132.500 RK2 = 250.000 RK3 =  250.000
 Rcurr:  116.552  Rcurr-(R2+R3)/2:    3.448  MIN(Rcurr-R2,Rcurr-R3):    0.948
******
 C111( 7405)-C110( 7403)-C19 ( 7401)-C18 ( 7398)    NSTEP1=     0 NSTEP2=     0
R1 = -10.000 R2 =   0.000 R3 =   0.000 R4 =  10.000 RK2 = 250.000 RK3 =  250.000
 Rcurr:   -0.162  Rcurr-(R2+R3)/2:    0.162  MIN(Rcurr-R2,Rcurr-R3):    0.162
******
 C1  ( 7479)-C3  ( 7484)-C2  ( 7482)-O21 ( 7511)    NSTEP1=     0 NSTEP2=     0
R1 = 107.500 R2 = 117.500 R3 = 122.500 R4 = 132.500 RK2 = 250.000 RK3 =  250.000
 Rcurr:  118.816  Rcurr-(R2+R3)/2:    1.184  MIN(Rcurr-R2,Rcurr-R3):    0.000
******
 C111( 7539)-C110( 7537)-C19 ( 7535)-C18 ( 7532)    NSTEP1=     0 NSTEP2=     0
R1 = -10.000 R2 =   0.000 R3 =   0.000 R4 =  10.000 RK2 = 250.000 RK3 =  250.000
 Rcurr:    8.156  Rcurr-(R2+R3)/2:    8.156  MIN(Rcurr-R2,Rcurr-R3):    8.156
******
 C1  ( 7613)-C3  ( 7618)-C2  ( 7616)-O21 ( 7645)    NSTEP1=     0 NSTEP2=     0
R1 = 107.500 R2 = 117.500 R3 = 122.500 R4 = 132.500 RK2 = 250.000 RK3 =  250.000
 Rcurr:  122.814  Rcurr-(R2+R3)/2:    2.814  MIN(Rcurr-R2,Rcurr-R3):    0.314
******
 C111( 7673)-C110( 7671)-C19 ( 7669)-C18 ( 7666)    NSTEP1=     0 NSTEP2=     0
R1 = -10.000 R2 =   0.000 R3 =   0.000 R4 =  10.000 RK2 = 250.000 RK3 =  250.000
 Rcurr:    0.147  Rcurr-(R2+R3)/2:    0.147  MIN(Rcurr-R2,Rcurr-R3):    0.147
******
 C1  ( 7747)-C3  ( 7752)-C2  ( 7750)-O21 ( 7779)    NSTEP1=     0 NSTEP2=     0
R1 = 107.500 R2 = 117.500 R3 = 122.500 R4 = 132.500 RK2 = 250.000 RK3 =  250.000
 Rcurr:  119.368  Rcurr-(R2+R3)/2:    0.632  MIN(Rcurr-R2,Rcurr-R3):    0.000
******
 C111( 7807)-C110( 7805)-C19 ( 7803)-C18 ( 7800)    NSTEP1=     0 NSTEP2=     0
R1 = -10.000 R2 =   0.000 R3 =   0.000 R4 =  10.000 RK2 = 250.000 RK3 =  250.000
 Rcurr:    0.165  Rcurr-(R2+R3)/2:    0.165  MIN(Rcurr-R2,Rcurr-R3):    0.165
******
 C1  ( 7881)-C3  ( 7886)-C2  ( 7884)-O21 ( 7913)    NSTEP1=     0 NSTEP2=     0
R1 = 107.500 R2 = 117.500 R3 = 122.500 R4 = 132.500 RK2 = 250.000 RK3 =  250.000
 Rcurr:  122.810  Rcurr-(R2+R3)/2:    2.810  MIN(Rcurr-R2,Rcurr-R3):    0.310
******
 C111( 7941)-C110( 7939)-C19 ( 7937)-C18 ( 7934)    NSTEP1=     0 NSTEP2=     0
R1 = -10.000 R2 =   0.000 R3 =   0.000 R4 =  10.000 RK2 = 250.000 RK3 =  250.000
 Rcurr:   51.564  Rcurr-(R2+R3)/2:   51.564  MIN(Rcurr-R2,Rcurr-R3):   51.564
******
 C1  ( 8015)-C3  ( 8020)-C2  ( 8018)-O21 ( 8047)    NSTEP1=     0 NSTEP2=     0
R1 = 107.500 R2 = 117.500 R3 = 122.500 R4 = 132.500 RK2 = 250.000 RK3 =  250.000
 Rcurr:  116.636  Rcurr-(R2+R3)/2:    3.364  MIN(Rcurr-R2,Rcurr-R3):    0.864
******
 C111( 8075)-C110( 8073)-C19 ( 8071)-C18 ( 8068)    NSTEP1=     0 NSTEP2=     0
R1 = -10.000 R2 =   0.000 R3 =   0.000 R4 =  10.000 RK2 = 250.000 RK3 =  250.000
 Rcurr:    0.659  Rcurr-(R2+R3)/2:    0.659  MIN(Rcurr-R2,Rcurr-R3):    0.659
******
 C1  ( 8149)-C3  ( 8154)-C2  ( 8152)-O21 ( 8181)    NSTEP1=     0 NSTEP2=     0
R1 = 107.500 R2 = 117.500 R3 = 122.500 R4 = 132.500 RK2 = 250.000 RK3 =  250.000
 Rcurr:  117.633  Rcurr-(R2+R3)/2:    2.367  MIN(Rcurr-R2,Rcurr-R3):    0.000
******
 C111( 8209)-C110( 8207)-C19 ( 8205)-C18 ( 8202)    NSTEP1=     0 NSTEP2=     0
R1 = -10.000 R2 =   0.000 R3 =   0.000 R4 =  10.000 RK2 = 250.000 RK3 =  250.000
 Rcurr:    1.675  Rcurr-(R2+R3)/2:    1.675  MIN(Rcurr-R2,Rcurr-R3):    1.675
******
 C1  ( 8283)-C3  ( 8288)-C2  ( 8286)-O21 ( 8315)    NSTEP1=     0 NSTEP2=     0
R1 = 107.500 R2 = 117.500 R3 = 122.500 R4 = 132.500 RK2 = 250.000 RK3 =  250.000
 Rcurr:  122.446  Rcurr-(R2+R3)/2:    2.446  MIN(Rcurr-R2,Rcurr-R3):    0.000
******
 C111( 8343)-C110( 8341)-C19 ( 8339)-C18 ( 8336)    NSTEP1=     0 NSTEP2=     0
R1 = -10.000 R2 =   0.000 R3 =   0.000 R4 =  10.000 RK2 = 250.000 RK3 =  250.000
 Rcurr:    0.341  Rcurr-(R2+R3)/2:    0.341  MIN(Rcurr-R2,Rcurr-R3):    0.341
******
 C1  ( 8417)-C3  ( 8422)-C2  ( 8420)-O21 ( 8449)    NSTEP1=     0 NSTEP2=     0
R1 = 107.500 R2 = 117.500 R3 = 122.500 R4 = 132.500 RK2 = 250.000 RK3 =  250.000
 Rcurr:  116.862  Rcurr-(R2+R3)/2:    3.138  MIN(Rcurr-R2,Rcurr-R3):    0.638
******
 C111( 8477)-C110( 8475)-C19 ( 8473)-C18 ( 8470)    NSTEP1=     0 NSTEP2=     0
R1 = -10.000 R2 =   0.000 R3 =   0.000 R4 =  10.000 RK2 = 250.000 RK3 =  250.000
 Rcurr:   -0.757  Rcurr-(R2+R3)/2:    0.757  MIN(Rcurr-R2,Rcurr-R3):    0.757
******
 C1  ( 8551)-C3  ( 8556)-C2  ( 8554)-O21 ( 8583)    NSTEP1=     0 NSTEP2=     0
R1 = 107.500 R2 = 117.500 R3 = 122.500 R4 = 132.500 RK2 = 250.000 RK3 =  250.000
 Rcurr:  116.811  Rcurr-(R2+R3)/2:    3.189  MIN(Rcurr-R2,Rcurr-R3):    0.689
******
 C111( 8611)-C110( 8609)-C19 ( 8607)-C18 ( 8604)    NSTEP1=     0 NSTEP2=     0
R1 = -10.000 R2 =   0.000 R3 =   0.000 R4 =  10.000 RK2 = 250.000 RK3 =  250.000
 Rcurr:   -0.108  Rcurr-(R2+R3)/2:    0.108  MIN(Rcurr-R2,Rcurr-R3):    0.108
******
 C1  ( 8685)-C3  ( 8690)-C2  ( 8688)-O21 ( 8717)    NSTEP1=     0 NSTEP2=     0
R1 = 107.500 R2 = 117.500 R3 = 122.500 R4 = 132.500 RK2 = 250.000 RK3 =  250.000
 Rcurr:  120.741  Rcurr-(R2+R3)/2:    0.741  MIN(Rcurr-R2,Rcurr-R3):    0.000
******
 C111( 8745)-C110( 8743)-C19 ( 8741)-C18 ( 8738)    NSTEP1=     0 NSTEP2=     0
R1 = -10.000 R2 =   0.000 R3 =   0.000 R4 =  10.000 RK2 = 250.000 RK3 =  250.000
 Rcurr:    0.332  Rcurr-(R2+R3)/2:    0.332  MIN(Rcurr-R2,Rcurr-R3):    0.332
******
 C1  ( 8819)-C3  ( 8824)-C2  ( 8822)-O21 ( 8851)    NSTEP1=     0 NSTEP2=     0
R1 = 107.500 R2 = 117.500 R3 = 122.500 R4 = 132.500 RK2 = 250.000 RK3 =  250.000
 Rcurr:  121.577  Rcurr-(R2+R3)/2:    1.577  MIN(Rcurr-R2,Rcurr-R3):    0.000
******
 C111( 8879)-C110( 8877)-C19 ( 8875)-C18 ( 8872)    NSTEP1=     0 NSTEP2=     0
R1 = -10.000 R2 =   0.000 R3 =   0.000 R4 =  10.000 RK2 = 250.000 RK3 =  250.000
 Rcurr:   -0.020  Rcurr-(R2+R3)/2:    0.020  MIN(Rcurr-R2,Rcurr-R3):    0.020
******
 C1  ( 8953)-C3  ( 8958)-C2  ( 8956)-O21 ( 8985)    NSTEP1=     0 NSTEP2=     0
R1 = 107.500 R2 = 117.500 R3 = 122.500 R4 = 132.500 RK2 = 250.000 RK3 =  250.000
 Rcurr:  117.342  Rcurr-(R2+R3)/2:    2.658  MIN(Rcurr-R2,Rcurr-R3):    0.158
******
 C111( 9013)-C110( 9011)-C19 ( 9009)-C18 ( 9006)    NSTEP1=     0 NSTEP2=     0
R1 = -10.000 R2 =   0.000 R3 =   0.000 R4 =  10.000 RK2 = 250.000 RK3 =  250.000
 Rcurr:  -12.658  Rcurr-(R2+R3)/2:   12.658  MIN(Rcurr-R2,Rcurr-R3):   12.658
******
 C1  ( 9087)-C3  ( 9092)-C2  ( 9090)-O21 ( 9119)    NSTEP1=     0 NSTEP2=     0
R1 = 107.500 R2 = 117.500 R3 = 122.500 R4 = 132.500 RK2 = 250.000 RK3 =  250.000
 Rcurr:  118.345  Rcurr-(R2+R3)/2:    1.655  MIN(Rcurr-R2,Rcurr-R3):    0.000
******
 C111( 9147)-C110( 9145)-C19 ( 9143)-C18 ( 9140)    NSTEP1=     0 NSTEP2=     0
R1 = -10.000 R2 =   0.000 R3 =   0.000 R4 =  10.000 RK2 = 250.000 RK3 =  250.000
 Rcurr:    0.238  Rcurr-(R2+R3)/2:    0.238  MIN(Rcurr-R2,Rcurr-R3):    0.238
******
 C1  ( 9221)-C3  ( 9226)-C2  ( 9224)-O21 ( 9253)    NSTEP1=     0 NSTEP2=     0
R1 = 107.500 R2 = 117.500 R3 = 122.500 R4 = 132.500 RK2 = 250.000 RK3 =  250.000
 Rcurr:  123.516  Rcurr-(R2+R3)/2:    3.516  MIN(Rcurr-R2,Rcurr-R3):    1.016
******
 C111( 9281)-C110( 9279)-C19 ( 9277)-C18 ( 9274)    NSTEP1=     0 NSTEP2=     0
R1 = -10.000 R2 =   0.000 R3 =   0.000 R4 =  10.000 RK2 = 250.000 RK3 =  250.000
 Rcurr:   -0.035  Rcurr-(R2+R3)/2:    0.035  MIN(Rcurr-R2,Rcurr-R3):    0.035
******
 C1  ( 9355)-C3  ( 9360)-C2  ( 9358)-O21 ( 9387)    NSTEP1=     0 NSTEP2=     0
R1 = 107.500 R2 = 117.500 R3 = 122.500 R4 = 132.500 RK2 = 250.000 RK3 =  250.000
 Rcurr:  120.876  Rcurr-(R2+R3)/2:    0.876  MIN(Rcurr-R2,Rcurr-R3):    0.000
******
 C111( 9415)-C110( 9413)-C19 ( 9411)-C18 ( 9408)    NSTEP1=     0 NSTEP2=     0
R1 = -10.000 R2 =   0.000 R3 =   0.000 R4 =  10.000 RK2 = 250.000 RK3 =  250.000
 Rcurr:   -0.670  Rcurr-(R2+R3)/2:    0.670  MIN(Rcurr-R2,Rcurr-R3):    0.670
******
 C1  ( 9489)-C3  ( 9494)-C2  ( 9492)-O21 ( 9521)    NSTEP1=     0 NSTEP2=     0
R1 = 107.500 R2 = 117.500 R3 = 122.500 R4 = 132.500 RK2 = 250.000 RK3 =  250.000
 Rcurr:  121.127  Rcurr-(R2+R3)/2:    1.127  MIN(Rcurr-R2,Rcurr-R3):    0.000
******
 C111( 9549)-C110( 9547)-C19 ( 9545)-C18 ( 9542)    NSTEP1=     0 NSTEP2=     0
R1 = 170.000 R2 = 180.000 R3 = 180.000 R4 = 190.000 RK2 = 250.000 RK3 =  250.000
 Rcurr:  238.801  Rcurr-(R2+R3)/2:   58.801  MIN(Rcurr-R2,Rcurr-R3):   58.801
******
 C1  ( 9623)-C3  ( 9628)-C2  ( 9626)-O21 ( 9655)    NSTEP1=     0 NSTEP2=     0
R1 = 107.500 R2 = 117.500 R3 = 122.500 R4 = 132.500 RK2 = 250.000 RK3 =  250.000
 Rcurr:  122.904  Rcurr-(R2+R3)/2:    2.904  MIN(Rcurr-R2,Rcurr-R3):    0.404
******
 C111( 9683)-C110( 9681)-C19 ( 9679)-C18 ( 9676)    NSTEP1=     0 NSTEP2=     0
R1 = -10.000 R2 =   0.000 R3 =   0.000 R4 =  10.000 RK2 = 250.000 RK3 =  250.000
 Rcurr:   -0.335  Rcurr-(R2+R3)/2:    0.335  MIN(Rcurr-R2,Rcurr-R3):    0.335
******
 C1  ( 9757)-C3  ( 9762)-C2  ( 9760)-O21 ( 9789)    NSTEP1=     0 NSTEP2=     0
R1 = 107.500 R2 = 117.500 R3 = 122.500 R4 = 132.500 RK2 = 250.000 RK3 =  250.000
 Rcurr:  122.233  Rcurr-(R2+R3)/2:    2.233  MIN(Rcurr-R2,Rcurr-R3):    0.000
******
 C111( 9817)-C110( 9815)-C19 ( 9813)-C18 ( 9810)    NSTEP1=     0 NSTEP2=     0
R1 = -10.000 R2 =   0.000 R3 =   0.000 R4 =  10.000 RK2 = 250.000 RK3 =  250.000
 Rcurr:   -0.199  Rcurr-(R2+R3)/2:    0.199  MIN(Rcurr-R2,Rcurr-R3):    0.199
******
 C1  ( 9891)-C3  ( 9896)-C2  ( 9894)-O21 ( 9923)    NSTEP1=     0 NSTEP2=     0
R1 = 107.500 R2 = 117.500 R3 = 122.500 R4 = 132.500 RK2 = 250.000 RK3 =  250.000
 Rcurr:  122.665  Rcurr-(R2+R3)/2:    2.665  MIN(Rcurr-R2,Rcurr-R3):    0.165
******
 C111( 9951)-C110( 9949)-C19 ( 9947)-C18 ( 9944)    NSTEP1=     0 NSTEP2=     0
R1 = -10.000 R2 =   0.000 R3 =   0.000 R4 =  10.000 RK2 = 250.000 RK3 =  250.000
 Rcurr:  -31.983  Rcurr-(R2+R3)/2:   31.983  MIN(Rcurr-R2,Rcurr-R3):   31.983
******
 C1  (10025)-C3  (10030)-C2  (10028)-O21 (10057)    NSTEP1=     0 NSTEP2=     0
R1 = 107.500 R2 = 117.500 R3 = 122.500 R4 = 132.500 RK2 = 250.000 RK3 =  250.000
 Rcurr:  116.532  Rcurr-(R2+R3)/2:    3.468  MIN(Rcurr-R2,Rcurr-R3):    0.968
******
 C111(10085)-C110(10083)-C19 (10081)-C18 (10078)    NSTEP1=     0 NSTEP2=     0
R1 = -10.000 R2 =   0.000 R3 =   0.000 R4 =  10.000 RK2 = 250.000 RK3 =  250.000
 Rcurr:   -0.132  Rcurr-(R2+R3)/2:    0.132  MIN(Rcurr-R2,Rcurr-R3):    0.132
******
 C1  (10159)-C3  (10164)-C2  (10162)-O21 (10191)    NSTEP1=     0 NSTEP2=     0
R1 = 107.500 R2 = 117.500 R3 = 122.500 R4 = 132.500 RK2 = 250.000 RK3 =  250.000
 Rcurr:  125.719  Rcurr-(R2+R3)/2:    5.719  MIN(Rcurr-R2,Rcurr-R3):    3.219
******
 C111(10219)-C110(10217)-C19 (10215)-C18 (10212)    NSTEP1=     0 NSTEP2=     0
R1 = -10.000 R2 =   0.000 R3 =   0.000 R4 =  10.000 RK2 = 250.000 RK3 =  250.000
 Rcurr:    0.489  Rcurr-(R2+R3)/2:    0.489  MIN(Rcurr-R2,Rcurr-R3):    0.489
******
 C1  (10293)-C3  (10298)-C2  (10296)-O21 (10325)    NSTEP1=     0 NSTEP2=     0
R1 = 107.500 R2 = 117.500 R3 = 122.500 R4 = 132.500 RK2 = 250.000 RK3 =  250.000
 Rcurr:  119.236  Rcurr-(R2+R3)/2:    0.764  MIN(Rcurr-R2,Rcurr-R3):    0.000
******
 C111(10353)-C110(10351)-C19 (10349)-C18 (10346)    NSTEP1=     0 NSTEP2=     0
R1 = -10.000 R2 =   0.000 R3 =   0.000 R4 =  10.000 RK2 = 250.000 RK3 =  250.000
 Rcurr:    0.595  Rcurr-(R2+R3)/2:    0.595  MIN(Rcurr-R2,Rcurr-R3):    0.595
******
 C1  (10427)-C3  (10432)-C2  (10430)-O21 (10459)    NSTEP1=     0 NSTEP2=     0
R1 = 107.500 R2 = 117.500 R3 = 122.500 R4 = 132.500 RK2 = 250.000 RK3 =  250.000
 Rcurr:  117.508  Rcurr-(R2+R3)/2:    2.492  MIN(Rcurr-R2,Rcurr-R3):    0.000
******
 C111(10487)-C110(10485)-C19 (10483)-C18 (10480)    NSTEP1=     0 NSTEP2=     0
R1 = -10.000 R2 =   0.000 R3 =   0.000 R4 =  10.000 RK2 = 250.000 RK3 =  250.000
 Rcurr:    0.239  Rcurr-(R2+R3)/2:    0.239  MIN(Rcurr-R2,Rcurr-R3):    0.239
******
 C1  (10561)-C3  (10566)-C2  (10564)-O21 (10593)    NSTEP1=     0 NSTEP2=     0
R1 = 107.500 R2 = 117.500 R3 = 122.500 R4 = 132.500 RK2 = 250.000 RK3 =  250.000
 Rcurr:  116.834  Rcurr-(R2+R3)/2:    3.166  MIN(Rcurr-R2,Rcurr-R3):    0.666
******
 C111(10621)-C110(10619)-C19 (10617)-C18 (10614)    NSTEP1=     0 NSTEP2=     0
R1 = -10.000 R2 =   0.000 R3 =   0.000 R4 =  10.000 RK2 = 250.000 RK3 =  250.000
 Rcurr:   -1.218  Rcurr-(R2+R3)/2:    1.218  MIN(Rcurr-R2,Rcurr-R3):    1.218
******
 C1  (10695)-C3  (10700)-C2  (10698)-O21 (10727)    NSTEP1=     0 NSTEP2=     0
R1 = 107.500 R2 = 117.500 R3 = 122.500 R4 = 132.500 RK2 = 250.000 RK3 =  250.000
 Rcurr:  123.027  Rcurr-(R2+R3)/2:    3.027  MIN(Rcurr-R2,Rcurr-R3):    0.527
******
 C111(10755)-C110(10753)-C19 (10751)-C18 (10748)    NSTEP1=     0 NSTEP2=     0
R1 = -10.000 R2 =   0.000 R3 =   0.000 R4 =  10.000 RK2 = 250.000 RK3 =  250.000
 Rcurr:  -41.207  Rcurr-(R2+R3)/2:   41.207  MIN(Rcurr-R2,Rcurr-R3):   41.207
******
 C1  (10829)-C3  (10834)-C2  (10832)-O21 (10861)    NSTEP1=     0 NSTEP2=     0
R1 = 107.500 R2 = 117.500 R3 = 122.500 R4 = 132.500 RK2 = 250.000 RK3 =  250.000
 Rcurr:  118.232  Rcurr-(R2+R3)/2:    1.768  MIN(Rcurr-R2,Rcurr-R3):    0.000
******
 C111(10889)-C110(10887)-C19 (10885)-C18 (10882)    NSTEP1=     0 NSTEP2=     0
R1 = -10.000 R2 =   0.000 R3 =   0.000 R4 =  10.000 RK2 = 250.000 RK3 =  250.000
 Rcurr:   -0.143  Rcurr-(R2+R3)/2:    0.143  MIN(Rcurr-R2,Rcurr-R3):    0.143
******
 C1  (10963)-C3  (10968)-C2  (10966)-O21 (10995)    NSTEP1=     0 NSTEP2=     0
R1 = 107.500 R2 = 117.500 R3 = 122.500 R4 = 132.500 RK2 = 250.000 RK3 =  250.000
 Rcurr:  120.489  Rcurr-(R2+R3)/2:    0.489  MIN(Rcurr-R2,Rcurr-R3):    0.000
******
 C111(11023)-C110(11021)-C19 (11019)-C18 (11016)    NSTEP1=     0 NSTEP2=     0
R1 = -10.000 R2 =   0.000 R3 =   0.000 R4 =  10.000 RK2 = 250.000 RK3 =  250.000
 Rcurr:    1.387  Rcurr-(R2+R3)/2:    1.387  MIN(Rcurr-R2,Rcurr-R3):    1.387
******
 C1  (11097)-C3  (11102)-C2  (11100)-O21 (11129)    NSTEP1=     0 NSTEP2=     0
R1 = 107.500 R2 = 117.500 R3 = 122.500 R4 = 132.500 RK2 = 250.000 RK3 =  250.000
 Rcurr:  120.933  Rcurr-(R2+R3)/2:    0.933  MIN(Rcurr-R2,Rcurr-R3):    0.000
******
 C111(11157)-C110(11155)-C19 (11153)-C18 (11150)    NSTEP1=     0 NSTEP2=     0
R1 = -10.000 R2 =   0.000 R3 =   0.000 R4 =  10.000 RK2 = 250.000 RK3 =  250.000
 Rcurr:    0.149  Rcurr-(R2+R3)/2:    0.149  MIN(Rcurr-R2,Rcurr-R3):    0.149
******
 C1  (11231)-C3  (11236)-C2  (11234)-O21 (11263)    NSTEP1=     0 NSTEP2=     0
R1 = 107.500 R2 = 117.500 R3 = 122.500 R4 = 132.500 RK2 = 250.000 RK3 =  250.000
 Rcurr:  117.845  Rcurr-(R2+R3)/2:    2.155  MIN(Rcurr-R2,Rcurr-R3):    0.000
******
 C111(11291)-C110(11289)-C19 (11287)-C18 (11284)    NSTEP1=     0 NSTEP2=     0
R1 = -10.000 R2 =   0.000 R3 =   0.000 R4 =  10.000 RK2 = 250.000 RK3 =  250.000
 Rcurr:   -0.485  Rcurr-(R2+R3)/2:    0.485  MIN(Rcurr-R2,Rcurr-R3):    0.485
******
 C1  (11365)-C3  (11370)-C2  (11368)-O21 (11397)    NSTEP1=     0 NSTEP2=     0
R1 = 107.500 R2 = 117.500 R3 = 122.500 R4 = 132.500 RK2 = 250.000 RK3 =  250.000
 Rcurr:  118.753  Rcurr-(R2+R3)/2:    1.247  MIN(Rcurr-R2,Rcurr-R3):    0.000
******
 C111(11425)-C110(11423)-C19 (11421)-C18 (11418)    NSTEP1=     0 NSTEP2=     0
R1 = -10.000 R2 =   0.000 R3 =   0.000 R4 =  10.000 RK2 = 250.000 RK3 =  250.000
 Rcurr:    0.039  Rcurr-(R2+R3)/2:    0.039  MIN(Rcurr-R2,Rcurr-R3):    0.039
******
 C1  (11499)-C3  (11504)-C2  (11502)-O21 (11531)    NSTEP1=     0 NSTEP2=     0
R1 = 107.500 R2 = 117.500 R3 = 122.500 R4 = 132.500 RK2 = 250.000 RK3 =  250.000
 Rcurr:  117.343  Rcurr-(R2+R3)/2:    2.657  MIN(Rcurr-R2,Rcurr-R3):    0.157
******
 C111(11559)-C110(11557)-C19 (11555)-C18 (11552)    NSTEP1=     0 NSTEP2=     0
R1 = -10.000 R2 =   0.000 R3 =   0.000 R4 =  10.000 RK2 = 250.000 RK3 =  250.000
 Rcurr:    2.428  Rcurr-(R2+R3)/2:    2.428  MIN(Rcurr-R2,Rcurr-R3):    2.428
******
 C1  (11633)-C3  (11638)-C2  (11636)-O21 (11665)    NSTEP1=     0 NSTEP2=     0
R1 = 107.500 R2 = 117.500 R3 = 122.500 R4 = 132.500 RK2 = 250.000 RK3 =  250.000
 Rcurr:  121.064  Rcurr-(R2+R3)/2:    1.064  MIN(Rcurr-R2,Rcurr-R3):    0.000
******
 C111(11693)-C110(11691)-C19 (11689)-C18 (11686)    NSTEP1=     0 NSTEP2=     0
R1 = -10.000 R2 =   0.000 R3 =   0.000 R4 =  10.000 RK2 = 250.000 RK3 =  250.000
 Rcurr:   -0.843  Rcurr-(R2+R3)/2:    0.843  MIN(Rcurr-R2,Rcurr-R3):    0.843
******
 C1  (11767)-C3  (11772)-C2  (11770)-O21 (11799)    NSTEP1=     0 NSTEP2=     0
R1 = 107.500 R2 = 117.500 R3 = 122.500 R4 = 132.500 RK2 = 250.000 RK3 =  250.000
 Rcurr:  116.640  Rcurr-(R2+R3)/2:    3.360  MIN(Rcurr-R2,Rcurr-R3):    0.860
******
 C111(11827)-C110(11825)-C19 (11823)-C18 (11820)    NSTEP1=     0 NSTEP2=     0
R1 = -10.000 R2 =   0.000 R3 =   0.000 R4 =  10.000 RK2 = 250.000 RK3 =  250.000
 Rcurr:  -24.999  Rcurr-(R2+R3)/2:   24.999  MIN(Rcurr-R2,Rcurr-R3):   24.999
******
 C1  (11901)-C3  (11906)-C2  (11904)-O21 (11933)    NSTEP1=     0 NSTEP2=     0
R1 = 107.500 R2 = 117.500 R3 = 122.500 R4 = 132.500 RK2 = 250.000 RK3 =  250.000
 Rcurr:  118.965  Rcurr-(R2+R3)/2:    1.035  MIN(Rcurr-R2,Rcurr-R3):    0.000
******
 C111(11961)-C110(11959)-C19 (11957)-C18 (11954)    NSTEP1=     0 NSTEP2=     0
R1 = -10.000 R2 =   0.000 R3 =   0.000 R4 =  10.000 RK2 = 250.000 RK3 =  250.000
 Rcurr:    0.755  Rcurr-(R2+R3)/2:    0.755  MIN(Rcurr-R2,Rcurr-R3):    0.755
******
 C1  (12035)-C3  (12040)-C2  (12038)-O21 (12067)    NSTEP1=     0 NSTEP2=     0
R1 = 107.500 R2 = 117.500 R3 = 122.500 R4 = 132.500 RK2 = 250.000 RK3 =  250.000
 Rcurr:  117.708  Rcurr-(R2+R3)/2:    2.292  MIN(Rcurr-R2,Rcurr-R3):    0.000
******
 C111(12095)-C110(12093)-C19 (12091)-C18 (12088)    NSTEP1=     0 NSTEP2=     0
R1 = -10.000 R2 =   0.000 R3 =   0.000 R4 =  10.000 RK2 = 250.000 RK3 =  250.000
 Rcurr:    0.211  Rcurr-(R2+R3)/2:    0.211  MIN(Rcurr-R2,Rcurr-R3):    0.211
******
 C1  (12169)-C3  (12174)-C2  (12172)-O21 (12201)    NSTEP1=     0 NSTEP2=     0
R1 = 107.500 R2 = 117.500 R3 = 122.500 R4 = 132.500 RK2 = 250.000 RK3 =  250.000
 Rcurr:  124.789  Rcurr-(R2+R3)/2:    4.789  MIN(Rcurr-R2,Rcurr-R3):    2.289
******
 C111(12229)-C110(12227)-C19 (12225)-C18 (12222)    NSTEP1=     0 NSTEP2=     0
R1 = -10.000 R2 =   0.000 R3 =   0.000 R4 =  10.000 RK2 = 250.000 RK3 =  250.000
 Rcurr:    0.024  Rcurr-(R2+R3)/2:    0.024  MIN(Rcurr-R2,Rcurr-R3):    0.024
******
 C1  (12303)-C3  (12308)-C2  (12306)-O21 (12335)    NSTEP1=     0 NSTEP2=     0
R1 = 107.500 R2 = 117.500 R3 = 122.500 R4 = 132.500 RK2 = 250.000 RK3 =  250.000
 Rcurr:  120.246  Rcurr-(R2+R3)/2:    0.246  MIN(Rcurr-R2,Rcurr-R3):    0.000
******
 C111(12363)-C110(12361)-C19 (12359)-C18 (12356)    NSTEP1=     0 NSTEP2=     0
R1 = -10.000 R2 =   0.000 R3 =   0.000 R4 =  10.000 RK2 = 250.000 RK3 =  250.000
 Rcurr:   -0.371  Rcurr-(R2+R3)/2:    0.371  MIN(Rcurr-R2,Rcurr-R3):    0.371
******
 C1  (12437)-C3  (12442)-C2  (12440)-O21 (12469)    NSTEP1=     0 NSTEP2=     0
R1 = 107.500 R2 = 117.500 R3 = 122.500 R4 = 132.500 RK2 = 250.000 RK3 =  250.000
 Rcurr:  118.589  Rcurr-(R2+R3)/2:    1.411  MIN(Rcurr-R2,Rcurr-R3):    0.000
******
 C111(12497)-C110(12495)-C19 (12493)-C18 (12490)    NSTEP1=     0 NSTEP2=     0
R1 = -10.000 R2 =   0.000 R3 =   0.000 R4 =  10.000 RK2 = 250.000 RK3 =  250.000
 Rcurr:    0.542  Rcurr-(R2+R3)/2:    0.542  MIN(Rcurr-R2,Rcurr-R3):    0.542
******
 C1  (12571)-C3  (12576)-C2  (12574)-O21 (12603)    NSTEP1=     0 NSTEP2=     0
R1 = 107.500 R2 = 117.500 R3 = 122.500 R4 = 132.500 RK2 = 250.000 RK3 =  250.000
 Rcurr:  123.552  Rcurr-(R2+R3)/2:    3.552  MIN(Rcurr-R2,Rcurr-R3):    1.052
******
 C111(12631)-C110(12629)-C19 (12627)-C18 (12624)    NSTEP1=     0 NSTEP2=     0
R1 = -10.000 R2 =   0.000 R3 =   0.000 R4 =  10.000 RK2 = 250.000 RK3 =  250.000
 Rcurr:   -0.422  Rcurr-(R2+R3)/2:    0.422  MIN(Rcurr-R2,Rcurr-R3):    0.422
******
 C1  (12705)-C3  (12710)-C2  (12708)-O21 (12737)    NSTEP1=     0 NSTEP2=     0
R1 = 107.500 R2 = 117.500 R3 = 122.500 R4 = 132.500 RK2 = 250.000 RK3 =  250.000
 Rcurr:  117.433  Rcurr-(R2+R3)/2:    2.567  MIN(Rcurr-R2,Rcurr-R3):    0.067
******
 C111(12765)-C110(12763)-C19 (12761)-C18 (12758)    NSTEP1=     0 NSTEP2=     0
R1 = -10.000 R2 =   0.000 R3 =   0.000 R4 =  10.000 RK2 = 250.000 RK3 =  250.000
 Rcurr:    0.076  Rcurr-(R2+R3)/2:    0.076  MIN(Rcurr-R2,Rcurr-R3):    0.076
******
 C1  (12839)-C3  (12844)-C2  (12842)-O21 (12871)    NSTEP1=     0 NSTEP2=     0
R1 = 107.500 R2 = 117.500 R3 = 122.500 R4 = 132.500 RK2 = 250.000 RK3 =  250.000
 Rcurr:  122.788  Rcurr-(R2+R3)/2:    2.788  MIN(Rcurr-R2,Rcurr-R3):    0.288
******
 C111(12899)-C110(12897)-C19 (12895)-C18 (12892)    NSTEP1=     0 NSTEP2=     0
R1 = -10.000 R2 =   0.000 R3 =   0.000 R4 =  10.000 RK2 = 250.000 RK3 =  250.000
 Rcurr:   -0.093  Rcurr-(R2+R3)/2:    0.093  MIN(Rcurr-R2,Rcurr-R3):    0.093
******
 C1  (12973)-C3  (12978)-C2  (12976)-O21 (13005)    NSTEP1=     0 NSTEP2=     0
R1 = 107.500 R2 = 117.500 R3 = 122.500 R4 = 132.500 RK2 = 250.000 RK3 =  250.000
 Rcurr:  117.353  Rcurr-(R2+R3)/2:    2.647  MIN(Rcurr-R2,Rcurr-R3):    0.147
******
 C111(13033)-C110(13031)-C19 (13029)-C18 (13026)    NSTEP1=     0 NSTEP2=     0
R1 = -10.000 R2 =   0.000 R3 =   0.000 R4 =  10.000 RK2 = 250.000 RK3 =  250.000
 Rcurr:    0.221  Rcurr-(R2+R3)/2:    0.221  MIN(Rcurr-R2,Rcurr-R3):    0.221
******
 C1  (13107)-C3  (13112)-C2  (13110)-O21 (13139)    NSTEP1=     0 NSTEP2=     0
R1 = 107.500 R2 = 117.500 R3 = 122.500 R4 = 132.500 RK2 = 250.000 RK3 =  250.000
 Rcurr:  120.396  Rcurr-(R2+R3)/2:    0.396  MIN(Rcurr-R2,Rcurr-R3):    0.000
******
 C111(13167)-C110(13165)-C19 (13163)-C18 (13160)    NSTEP1=     0 NSTEP2=     0
R1 = -10.000 R2 =   0.000 R3 =   0.000 R4 =  10.000 RK2 = 250.000 RK3 =  250.000
 Rcurr:   14.794  Rcurr-(R2+R3)/2:   14.794  MIN(Rcurr-R2,Rcurr-R3):   14.794
******
 C1  (13241)-C3  (13246)-C2  (13244)-O21 (13273)    NSTEP1=     0 NSTEP2=     0
R1 = 107.500 R2 = 117.500 R3 = 122.500 R4 = 132.500 RK2 = 250.000 RK3 =  250.000
 Rcurr:  122.947  Rcurr-(R2+R3)/2:    2.947  MIN(Rcurr-R2,Rcurr-R3):    0.447
******
 C111(13301)-C110(13299)-C19 (13297)-C18 (13294)    NSTEP1=     0 NSTEP2=     0
R1 = -10.000 R2 =   0.000 R3 =   0.000 R4 =  10.000 RK2 = 250.000 RK3 =  250.000
 Rcurr:   -0.351  Rcurr-(R2+R3)/2:    0.351  MIN(Rcurr-R2,Rcurr-R3):    0.351
******
 C1  (13375)-C3  (13380)-C2  (13378)-O21 (13407)    NSTEP1=     0 NSTEP2=     0
R1 = 107.500 R2 = 117.500 R3 = 122.500 R4 = 132.500 RK2 = 250.000 RK3 =  250.000
 Rcurr:  120.187  Rcurr-(R2+R3)/2:    0.187  MIN(Rcurr-R2,Rcurr-R3):    0.000
******
 C111(13435)-C110(13433)-C19 (13431)-C18 (13428)    NSTEP1=     0 NSTEP2=     0
R1 = -10.000 R2 =   0.000 R3 =   0.000 R4 =  10.000 RK2 = 250.000 RK3 =  250.000
 Rcurr:   56.362  Rcurr-(R2+R3)/2:   56.362  MIN(Rcurr-R2,Rcurr-R3):   56.362
******
 C1  (13509)-C3  (13514)-C2  (13512)-O21 (13541)    NSTEP1=     0 NSTEP2=     0
R1 = 107.500 R2 = 117.500 R3 = 122.500 R4 = 132.500 RK2 = 250.000 RK3 =  250.000
 Rcurr:  125.798  Rcurr-(R2+R3)/2:    5.798  MIN(Rcurr-R2,Rcurr-R3):    3.298
******
 C111(13569)-C110(13567)-C19 (13565)-C18 (13562)    NSTEP1=     0 NSTEP2=     0
R1 = -10.000 R2 =   0.000 R3 =   0.000 R4 =  10.000 RK2 = 250.000 RK3 =  250.000
 Rcurr:   -1.249  Rcurr-(R2+R3)/2:    1.249  MIN(Rcurr-R2,Rcurr-R3):    1.249
******
 C1  (13643)-C3  (13648)-C2  (13646)-O21 (13675)    NSTEP1=     0 NSTEP2=     0
R1 = 107.500 R2 = 117.500 R3 = 122.500 R4 = 132.500 RK2 = 250.000 RK3 =  250.000
 Rcurr:  118.244  Rcurr-(R2+R3)/2:    1.756  MIN(Rcurr-R2,Rcurr-R3):    0.000
******
 C111(13703)-C110(13701)-C19 (13699)-C18 (13696)    NSTEP1=     0 NSTEP2=     0
R1 = -10.000 R2 =   0.000 R3 =   0.000 R4 =  10.000 RK2 = 250.000 RK3 =  250.000
 Rcurr:    0.383  Rcurr-(R2+R3)/2:    0.383  MIN(Rcurr-R2,Rcurr-R3):    0.383
******
 C1  (13777)-C3  (13782)-C2  (13780)-O21 (13809)    NSTEP1=     0 NSTEP2=     0
R1 = 107.500 R2 = 117.500 R3 = 122.500 R4 = 132.500 RK2 = 250.000 RK3 =  250.000
 Rcurr:  115.030  Rcurr-(R2+R3)/2:    4.970  MIN(Rcurr-R2,Rcurr-R3):    2.470
******
 C111(13837)-C110(13835)-C19 (13833)-C18 (13830)    NSTEP1=     0 NSTEP2=     0
R1 = -10.000 R2 =   0.000 R3 =   0.000 R4 =  10.000 RK2 = 250.000 RK3 =  250.000
 Rcurr:    0.831  Rcurr-(R2+R3)/2:    0.831  MIN(Rcurr-R2,Rcurr-R3):    0.831
******
 C1  (13911)-C3  (13916)-C2  (13914)-O21 (13943)    NSTEP1=     0 NSTEP2=     0
R1 = 107.500 R2 = 117.500 R3 = 122.500 R4 = 132.500 RK2 = 250.000 RK3 =  250.000
 Rcurr:  118.848  Rcurr-(R2+R3)/2:    1.152  MIN(Rcurr-R2,Rcurr-R3):    0.000
******
 C111(13971)-C110(13969)-C19 (13967)-C18 (13964)    NSTEP1=     0 NSTEP2=     0
R1 = -10.000 R2 =   0.000 R3 =   0.000 R4 =  10.000 RK2 = 250.000 RK3 =  250.000
 Rcurr:    0.875  Rcurr-(R2+R3)/2:    0.875  MIN(Rcurr-R2,Rcurr-R3):    0.875
******
 C1  (14045)-C3  (14050)-C2  (14048)-O21 (14077)    NSTEP1=     0 NSTEP2=     0
R1 = 107.500 R2 = 117.500 R3 = 122.500 R4 = 132.500 RK2 = 250.000 RK3 =  250.000
 Rcurr:  117.460  Rcurr-(R2+R3)/2:    2.540  MIN(Rcurr-R2,Rcurr-R3):    0.040
******
 C111(14105)-C110(14103)-C19 (14101)-C18 (14098)    NSTEP1=     0 NSTEP2=     0
R1 = -10.000 R2 =   0.000 R3 =   0.000 R4 =  10.000 RK2 = 250.000 RK3 =  250.000
 Rcurr:  -54.787  Rcurr-(R2+R3)/2:   54.787  MIN(Rcurr-R2,Rcurr-R3):   54.787
******
 C1  (14179)-C3  (14184)-C2  (14182)-O21 (14211)    NSTEP1=     0 NSTEP2=     0
R1 = 107.500 R2 = 117.500 R3 = 122.500 R4 = 132.500 RK2 = 250.000 RK3 =  250.000
 Rcurr:  120.483  Rcurr-(R2+R3)/2:    0.483  MIN(Rcurr-R2,Rcurr-R3):    0.000
******
 C111(14239)-C110(14237)-C19 (14235)-C18 (14232)    NSTEP1=     0 NSTEP2=     0
R1 = -10.000 R2 =   0.000 R3 =   0.000 R4 =  10.000 RK2 = 250.000 RK3 =  250.000
 Rcurr:   -0.323  Rcurr-(R2+R3)/2:    0.323  MIN(Rcurr-R2,Rcurr-R3):    0.323
******
 C1  (14313)-C3  (14318)-C2  (14316)-O21 (14345)    NSTEP1=     0 NSTEP2=     0
R1 = 107.500 R2 = 117.500 R3 = 122.500 R4 = 132.500 RK2 = 250.000 RK3 =  250.000
 Rcurr:  123.582  Rcurr-(R2+R3)/2:    3.582  MIN(Rcurr-R2,Rcurr-R3):    1.082
******
 C111(14373)-C110(14371)-C19 (14369)-C18 (14366)    NSTEP1=     0 NSTEP2=     0
R1 = -10.000 R2 =   0.000 R3 =   0.000 R4 =  10.000 RK2 = 250.000 RK3 =  250.000
 Rcurr:   -0.898  Rcurr-(R2+R3)/2:    0.898  MIN(Rcurr-R2,Rcurr-R3):    0.898
******
 C1  (14447)-C3  (14452)-C2  (14450)-O21 (14479)    NSTEP1=     0 NSTEP2=     0
R1 = 107.500 R2 = 117.500 R3 = 122.500 R4 = 132.500 RK2 = 250.000 RK3 =  250.000
 Rcurr:  123.103  Rcurr-(R2+R3)/2:    3.103  MIN(Rcurr-R2,Rcurr-R3):    0.603
******
 C111(14507)-C110(14505)-C19 (14503)-C18 (14500)    NSTEP1=     0 NSTEP2=     0
R1 = -10.000 R2 =   0.000 R3 =   0.000 R4 =  10.000 RK2 = 250.000 RK3 =  250.000
 Rcurr:   -0.059  Rcurr-(R2+R3)/2:    0.059  MIN(Rcurr-R2,Rcurr-R3):    0.059
******
 C1  (14581)-C3  (14586)-C2  (14584)-O21 (14613)    NSTEP1=     0 NSTEP2=     0
R1 = 107.500 R2 = 117.500 R3 = 122.500 R4 = 132.500 RK2 = 250.000 RK3 =  250.000
 Rcurr:  117.016  Rcurr-(R2+R3)/2:    2.984  MIN(Rcurr-R2,Rcurr-R3):    0.484
******
 C111(14641)-C110(14639)-C19 (14637)-C18 (14634)    NSTEP1=     0 NSTEP2=     0
R1 = -10.000 R2 =   0.000 R3 =   0.000 R4 =  10.000 RK2 = 250.000 RK3 =  250.000
 Rcurr:   -0.518  Rcurr-(R2+R3)/2:    0.518  MIN(Rcurr-R2,Rcurr-R3):    0.518
******
 C1  (14715)-C3  (14720)-C2  (14718)-O21 (14747)    NSTEP1=     0 NSTEP2=     0
R1 = 107.500 R2 = 117.500 R3 = 122.500 R4 = 132.500 RK2 = 250.000 RK3 =  250.000
 Rcurr:  122.885  Rcurr-(R2+R3)/2:    2.885  MIN(Rcurr-R2,Rcurr-R3):    0.385
******
 C111(14775)-C110(14773)-C19 (14771)-C18 (14768)    NSTEP1=     0 NSTEP2=     0
R1 = -10.000 R2 =   0.000 R3 =   0.000 R4 =  10.000 RK2 = 250.000 RK3 =  250.000
 Rcurr:   -0.077  Rcurr-(R2+R3)/2:    0.077  MIN(Rcurr-R2,Rcurr-R3):    0.077
******
 C1  (14849)-C3  (14854)-C2  (14852)-O21 (14881)    NSTEP1=     0 NSTEP2=     0
R1 = 107.500 R2 = 117.500 R3 = 122.500 R4 = 132.500 RK2 = 250.000 RK3 =  250.000
 Rcurr:  123.218  Rcurr-(R2+R3)/2:    3.218  MIN(Rcurr-R2,Rcurr-R3):    0.718
******
 C111(14909)-C110(14907)-C19 (14905)-C18 (14902)    NSTEP1=     0 NSTEP2=     0
R1 = -10.000 R2 =   0.000 R3 =   0.000 R4 =  10.000 RK2 = 250.000 RK3 =  250.000
 Rcurr:   -0.260  Rcurr-(R2+R3)/2:    0.260  MIN(Rcurr-R2,Rcurr-R3):    0.260
******
 C1  (14983)-C3  (14988)-C2  (14986)-O21 (15015)    NSTEP1=     0 NSTEP2=     0
R1 = 107.500 R2 = 117.500 R3 = 122.500 R4 = 132.500 RK2 = 250.000 RK3 =  250.000
 Rcurr:  123.524  Rcurr-(R2+R3)/2:    3.524  MIN(Rcurr-R2,Rcurr-R3):    1.024
******
 C111(15043)-C110(15041)-C19 (15039)-C18 (15036)    NSTEP1=     0 NSTEP2=     0
R1 = -10.000 R2 =   0.000 R3 =   0.000 R4 =  10.000 RK2 = 250.000 RK3 =  250.000
 Rcurr:    0.247  Rcurr-(R2+R3)/2:    0.247  MIN(Rcurr-R2,Rcurr-R3):    0.247
******
 C1  (15117)-C3  (15122)-C2  (15120)-O21 (15149)    NSTEP1=     0 NSTEP2=     0
R1 = 107.500 R2 = 117.500 R3 = 122.500 R4 = 132.500 RK2 = 250.000 RK3 =  250.000
 Rcurr:  117.224  Rcurr-(R2+R3)/2:    2.776  MIN(Rcurr-R2,Rcurr-R3):    0.276
******
 C111(15177)-C110(15175)-C19 (15173)-C18 (15170)    NSTEP1=     0 NSTEP2=     0
R1 = -10.000 R2 =   0.000 R3 =   0.000 R4 =  10.000 RK2 = 250.000 RK3 =  250.000
 Rcurr:   -0.012  Rcurr-(R2+R3)/2:    0.012  MIN(Rcurr-R2,Rcurr-R3):    0.012
******
 C1  (15251)-C3  (15256)-C2  (15254)-O21 (15283)    NSTEP1=     0 NSTEP2=     0
R1 = 107.500 R2 = 117.500 R3 = 122.500 R4 = 132.500 RK2 = 250.000 RK3 =  250.000
 Rcurr:  123.456  Rcurr-(R2+R3)/2:    3.456  MIN(Rcurr-R2,Rcurr-R3):    0.956
******
 C111(15311)-C110(15309)-C19 (15307)-C18 (15304)    NSTEP1=     0 NSTEP2=     0
R1 = -10.000 R2 =   0.000 R3 =   0.000 R4 =  10.000 RK2 = 250.000 RK3 =  250.000
 Rcurr:   -3.122  Rcurr-(R2+R3)/2:    3.122  MIN(Rcurr-R2,Rcurr-R3):    3.122
******
 C1  (15385)-C3  (15390)-C2  (15388)-O21 (15417)    NSTEP1=     0 NSTEP2=     0
R1 = 107.500 R2 = 117.500 R3 = 122.500 R4 = 132.500 RK2 = 250.000 RK3 =  250.000
 Rcurr:  118.935  Rcurr-(R2+R3)/2:    1.065  MIN(Rcurr-R2,Rcurr-R3):    0.000
******
 C111(15445)-C110(15443)-C19 (15441)-C18 (15438)    NSTEP1=     0 NSTEP2=     0
R1 = -10.000 R2 =   0.000 R3 =   0.000 R4 =  10.000 RK2 = 250.000 RK3 =  250.000
 Rcurr:    0.278  Rcurr-(R2+R3)/2:    0.278  MIN(Rcurr-R2,Rcurr-R3):    0.278
******
 C1  (15519)-C3  (15524)-C2  (15522)-O21 (15551)    NSTEP1=     0 NSTEP2=     0
R1 = 107.500 R2 = 117.500 R3 = 122.500 R4 = 132.500 RK2 = 250.000 RK3 =  250.000
 Rcurr:  112.394  Rcurr-(R2+R3)/2:    7.606  MIN(Rcurr-R2,Rcurr-R3):    5.106
******
 C111(15579)-C110(15577)-C19 (15575)-C18 (15572)    NSTEP1=     0 NSTEP2=     0
R1 = -10.000 R2 =   0.000 R3 =   0.000 R4 =  10.000 RK2 = 250.000 RK3 =  250.000
 Rcurr:   -0.449  Rcurr-(R2+R3)/2:    0.449  MIN(Rcurr-R2,Rcurr-R3):    0.449
******
 C1  (15653)-C3  (15658)-C2  (15656)-O21 (15685)    NSTEP1=     0 NSTEP2=     0
R1 = 107.500 R2 = 117.500 R3 = 122.500 R4 = 132.500 RK2 = 250.000 RK3 =  250.000
 Rcurr:  119.143  Rcurr-(R2+R3)/2:    0.857  MIN(Rcurr-R2,Rcurr-R3):    0.000
******
 C111(15713)-C110(15711)-C19 (15709)-C18 (15706)    NSTEP1=     0 NSTEP2=     0
R1 = -10.000 R2 =   0.000 R3 =   0.000 R4 =  10.000 RK2 = 250.000 RK3 =  250.000
 Rcurr:   -4.808  Rcurr-(R2+R3)/2:    4.808  MIN(Rcurr-R2,Rcurr-R3):    4.808
******
 C1  (15787)-C3  (15792)-C2  (15790)-O21 (15819)    NSTEP1=     0 NSTEP2=     0
R1 = 107.500 R2 = 117.500 R3 = 122.500 R4 = 132.500 RK2 = 250.000 RK3 =  250.000
 Rcurr:  120.173  Rcurr-(R2+R3)/2:    0.173  MIN(Rcurr-R2,Rcurr-R3):    0.000
******
 C111(15847)-C110(15845)-C19 (15843)-C18 (15840)    NSTEP1=     0 NSTEP2=     0
R1 = -10.000 R2 =   0.000 R3 =   0.000 R4 =  10.000 RK2 = 250.000 RK3 =  250.000
 Rcurr:    0.048  Rcurr-(R2+R3)/2:    0.048  MIN(Rcurr-R2,Rcurr-R3):    0.048
******
 C1  (15921)-C3  (15926)-C2  (15924)-O21 (15953)    NSTEP1=     0 NSTEP2=     0
R1 = 107.500 R2 = 117.500 R3 = 122.500 R4 = 132.500 RK2 = 250.000 RK3 =  250.000
 Rcurr:  120.039  Rcurr-(R2+R3)/2:    0.039  MIN(Rcurr-R2,Rcurr-R3):    0.000
******
 C111(15981)-C110(15979)-C19 (15977)-C18 (15974)    NSTEP1=     0 NSTEP2=     0
R1 = -10.000 R2 =   0.000 R3 =   0.000 R4 =  10.000 RK2 = 250.000 RK3 =  250.000
 Rcurr:   -0.282  Rcurr-(R2+R3)/2:    0.282  MIN(Rcurr-R2,Rcurr-R3):    0.282
******
 C1  (16055)-C3  (16060)-C2  (16058)-O21 (16087)    NSTEP1=     0 NSTEP2=     0
R1 = 107.500 R2 = 117.500 R3 = 122.500 R4 = 132.500 RK2 = 250.000 RK3 =  250.000
 Rcurr:  123.293  Rcurr-(R2+R3)/2:    3.293  MIN(Rcurr-R2,Rcurr-R3):    0.793
******
 C111(16115)-C110(16113)-C19 (16111)-C18 (16108)    NSTEP1=     0 NSTEP2=     0
R1 = -10.000 R2 =   0.000 R3 =   0.000 R4 =  10.000 RK2 = 250.000 RK3 =  250.000
 Rcurr:   -0.477  Rcurr-(R2+R3)/2:    0.477  MIN(Rcurr-R2,Rcurr-R3):    0.477
******
 C1  (16189)-C3  (16194)-C2  (16192)-O21 (16221)    NSTEP1=     0 NSTEP2=     0
R1 = 107.500 R2 = 117.500 R3 = 122.500 R4 = 132.500 RK2 = 250.000 RK3 =  250.000
 Rcurr:  119.418  Rcurr-(R2+R3)/2:    0.582  MIN(Rcurr-R2,Rcurr-R3):    0.000
******
 C111(16249)-C110(16247)-C19 (16245)-C18 (16242)    NSTEP1=     0 NSTEP2=     0
R1 = -10.000 R2 =   0.000 R3 =   0.000 R4 =  10.000 RK2 = 250.000 RK3 =  250.000
 Rcurr:   -0.157  Rcurr-(R2+R3)/2:    0.157  MIN(Rcurr-R2,Rcurr-R3):    0.157
******
 C1  (16323)-C3  (16328)-C2  (16326)-O21 (16355)    NSTEP1=     0 NSTEP2=     0
R1 = 107.500 R2 = 117.500 R3 = 122.500 R4 = 132.500 RK2 = 250.000 RK3 =  250.000
 Rcurr:  120.748  Rcurr-(R2+R3)/2:    0.748  MIN(Rcurr-R2,Rcurr-R3):    0.000
******
 C111(16383)-C110(16381)-C19 (16379)-C18 (16376)    NSTEP1=     0 NSTEP2=     0
R1 = -10.000 R2 =   0.000 R3 =   0.000 R4 =  10.000 RK2 = 250.000 RK3 =  250.000
 Rcurr:    0.166  Rcurr-(R2+R3)/2:    0.166  MIN(Rcurr-R2,Rcurr-R3):    0.166
******
 C1  (16457)-C3  (16462)-C2  (16460)-O21 (16489)    NSTEP1=     0 NSTEP2=     0
R1 = 107.500 R2 = 117.500 R3 = 122.500 R4 = 132.500 RK2 = 250.000 RK3 =  250.000
 Rcurr:  117.010  Rcurr-(R2+R3)/2:    2.990  MIN(Rcurr-R2,Rcurr-R3):    0.490
******
 C111(16517)-C110(16515)-C19 (16513)-C18 (16510)    NSTEP1=     0 NSTEP2=     0
R1 = -10.000 R2 =   0.000 R3 =   0.000 R4 =  10.000 RK2 = 250.000 RK3 =  250.000
 Rcurr:   -0.379  Rcurr-(R2+R3)/2:    0.379  MIN(Rcurr-R2,Rcurr-R3):    0.379
******
 C1  (16591)-C3  (16596)-C2  (16594)-O21 (16623)    NSTEP1=     0 NSTEP2=     0
R1 = 107.500 R2 = 117.500 R3 = 122.500 R4 = 132.500 RK2 = 250.000 RK3 =  250.000
 Rcurr:  117.097  Rcurr-(R2+R3)/2:    2.903  MIN(Rcurr-R2,Rcurr-R3):    0.403
******
 C111(16651)-C110(16649)-C19 (16647)-C18 (16644)    NSTEP1=     0 NSTEP2=     0
R1 = -10.000 R2 =   0.000 R3 =   0.000 R4 =  10.000 RK2 = 250.000 RK3 =  250.000
 Rcurr:    0.122  Rcurr-(R2+R3)/2:    0.122  MIN(Rcurr-R2,Rcurr-R3):    0.122
******
 C1  (16725)-C3  (16730)-C2  (16728)-O21 (16757)    NSTEP1=     0 NSTEP2=     0
R1 = 107.500 R2 = 117.500 R3 = 122.500 R4 = 132.500 RK2 = 250.000 RK3 =  250.000
 Rcurr:  121.179  Rcurr-(R2+R3)/2:    1.179  MIN(Rcurr-R2,Rcurr-R3):    0.000
******
 C111(16785)-C110(16783)-C19 (16781)-C18 (16778)    NSTEP1=     0 NSTEP2=     0
R1 = -10.000 R2 =   0.000 R3 =   0.000 R4 =  10.000 RK2 = 250.000 RK3 =  250.000
 Rcurr:    0.164  Rcurr-(R2+R3)/2:    0.164  MIN(Rcurr-R2,Rcurr-R3):    0.164
******
 C1  (16859)-C3  (16864)-C2  (16862)-O21 (16891)    NSTEP1=     0 NSTEP2=     0
R1 = 107.500 R2 = 117.500 R3 = 122.500 R4 = 132.500 RK2 = 250.000 RK3 =  250.000
 Rcurr:  121.393  Rcurr-(R2+R3)/2:    1.393  MIN(Rcurr-R2,Rcurr-R3):    0.000
******
 C111(16919)-C110(16917)-C19 (16915)-C18 (16912)    NSTEP1=     0 NSTEP2=     0
R1 = -10.000 R2 =   0.000 R3 =   0.000 R4 =  10.000 RK2 = 250.000 RK3 =  250.000
 Rcurr:   -0.236  Rcurr-(R2+R3)/2:    0.236  MIN(Rcurr-R2,Rcurr-R3):    0.236
******
 C1  (16993)-C3  (16998)-C2  (16996)-O21 (17025)    NSTEP1=     0 NSTEP2=     0
R1 = 107.500 R2 = 117.500 R3 = 122.500 R4 = 132.500 RK2 = 250.000 RK3 =  250.000
 Rcurr:  117.541  Rcurr-(R2+R3)/2:    2.459  MIN(Rcurr-R2,Rcurr-R3):    0.000
******
 C111(17053)-C110(17051)-C19 (17049)-C18 (17046)    NSTEP1=     0 NSTEP2=     0
R1 = -10.000 R2 =   0.000 R3 =   0.000 R4 =  10.000 RK2 = 250.000 RK3 =  250.000
 Rcurr:   -1.305  Rcurr-(R2+R3)/2:    1.305  MIN(Rcurr-R2,Rcurr-R3):    1.305
******
 C1  (17127)-C3  (17132)-C2  (17130)-O21 (17159)    NSTEP1=     0 NSTEP2=     0
R1 = 107.500 R2 = 117.500 R3 = 122.500 R4 = 132.500 RK2 = 250.000 RK3 =  250.000
 Rcurr:  117.048  Rcurr-(R2+R3)/2:    2.952  MIN(Rcurr-R2,Rcurr-R3):    0.452
******
 C111(17187)-C110(17185)-C19 (17183)-C18 (17180)    NSTEP1=     0 NSTEP2=     0
R1 = -10.000 R2 =   0.000 R3 =   0.000 R4 =  10.000 RK2 = 250.000 RK3 =  250.000
 Rcurr:    0.095  Rcurr-(R2+R3)/2:    0.095  MIN(Rcurr-R2,Rcurr-R3):    0.095
******
 C1  (17261)-C3  (17266)-C2  (17264)-O21 (17293)    NSTEP1=     0 NSTEP2=     0
R1 = 107.500 R2 = 117.500 R3 = 122.500 R4 = 132.500 RK2 = 250.000 RK3 =  250.000
 Rcurr:  122.015  Rcurr-(R2+R3)/2:    2.015  MIN(Rcurr-R2,Rcurr-R3):    0.000
******
 C111(17321)-C110(17319)-C19 (17317)-C18 (17314)    NSTEP1=     0 NSTEP2=     0
R1 = -10.000 R2 =   0.000 R3 =   0.000 R4 =  10.000 RK2 = 250.000 RK3 =  250.000
 Rcurr:   20.736  Rcurr-(R2+R3)/2:   20.736  MIN(Rcurr-R2,Rcurr-R3):   20.736
******
 C1  (17395)-C3  (17400)-C2  (17398)-O21 (17427)    NSTEP1=     0 NSTEP2=     0
R1 = 107.500 R2 = 117.500 R3 = 122.500 R4 = 132.500 RK2 = 250.000 RK3 =  250.000
 Rcurr:  115.946  Rcurr-(R2+R3)/2:    4.054  MIN(Rcurr-R2,Rcurr-R3):    1.554
******
 C111(17455)-C110(17453)-C19 (17451)-C18 (17448)    NSTEP1=     0 NSTEP2=     0
R1 = -10.000 R2 =   0.000 R3 =   0.000 R4 =  10.000 RK2 = 250.000 RK3 =  250.000
 Rcurr:   -5.273  Rcurr-(R2+R3)/2:    5.273  MIN(Rcurr-R2,Rcurr-R3):    5.273
******
 C1  (17529)-C3  (17534)-C2  (17532)-O21 (17561)    NSTEP1=     0 NSTEP2=     0
R1 = 107.500 R2 = 117.500 R3 = 122.500 R4 = 132.500 RK2 = 250.000 RK3 =  250.000
 Rcurr:  122.022  Rcurr-(R2+R3)/2:    2.022  MIN(Rcurr-R2,Rcurr-R3):    0.000
******
 C111(17589)-C110(17587)-C19 (17585)-C18 (17582)    NSTEP1=     0 NSTEP2=     0
R1 = -10.000 R2 =   0.000 R3 =   0.000 R4 =  10.000 RK2 = 250.000 RK3 =  250.000
 Rcurr:  -70.676  Rcurr-(R2+R3)/2:   70.676  MIN(Rcurr-R2,Rcurr-R3):   70.676
******
 C1  (17663)-C3  (17668)-C2  (17666)-O21 (17695)    NSTEP1=     0 NSTEP2=     0
R1 = 107.500 R2 = 117.500 R3 = 122.500 R4 = 132.500 RK2 = 250.000 RK3 =  250.000
 Rcurr:  118.116  Rcurr-(R2+R3)/2:    1.884  MIN(Rcurr-R2,Rcurr-R3):    0.000
******
 C111(17723)-C110(17721)-C19 (17719)-C18 (17716)    NSTEP1=     0 NSTEP2=     0
R1 = -10.000 R2 =   0.000 R3 =   0.000 R4 =  10.000 RK2 = 250.000 RK3 =  250.000
 Rcurr:    0.801  Rcurr-(R2+R3)/2:    0.801  MIN(Rcurr-R2,Rcurr-R3):    0.801
******
 C1  (17797)-C3  (17802)-C2  (17800)-O21 (17829)    NSTEP1=     0 NSTEP2=     0
R1 = 107.500 R2 = 117.500 R3 = 122.500 R4 = 132.500 RK2 = 250.000 RK3 =  250.000
 Rcurr:  121.123  Rcurr-(R2+R3)/2:    1.123  MIN(Rcurr-R2,Rcurr-R3):    0.000
******
 C111(17857)-C110(17855)-C19 (17853)-C18 (17850)    NSTEP1=     0 NSTEP2=     0
R1 = -10.000 R2 =   0.000 R3 =   0.000 R4 =  10.000 RK2 = 250.000 RK3 =  250.000
 Rcurr:  -37.690  Rcurr-(R2+R3)/2:   37.690  MIN(Rcurr-R2,Rcurr-R3):   37.690
******
 C1  (17931)-C3  (17936)-C2  (17934)-O21 (17963)    NSTEP1=     0 NSTEP2=     0
R1 = 107.500 R2 = 117.500 R3 = 122.500 R4 = 132.500 RK2 = 250.000 RK3 =  250.000
 Rcurr:  123.428  Rcurr-(R2+R3)/2:    3.428  MIN(Rcurr-R2,Rcurr-R3):    0.928
******
 C111(17991)-C110(17989)-C19 (17987)-C18 (17984)    NSTEP1=     0 NSTEP2=     0
R1 = -10.000 R2 =   0.000 R3 =   0.000 R4 =  10.000 RK2 = 250.000 RK3 =  250.000
 Rcurr:    0.626  Rcurr-(R2+R3)/2:    0.626  MIN(Rcurr-R2,Rcurr-R3):    0.626
******
 C1  (18065)-C3  (18070)-C2  (18068)-O21 (18097)    NSTEP1=     0 NSTEP2=     0
R1 = 107.500 R2 = 117.500 R3 = 122.500 R4 = 132.500 RK2 = 250.000 RK3 =  250.000
 Rcurr:  120.448  Rcurr-(R2+R3)/2:    0.448  MIN(Rcurr-R2,Rcurr-R3):    0.000
******
 C111(18125)-C110(18123)-C19 (18121)-C18 (18118)    NSTEP1=     0 NSTEP2=     0
R1 = -10.000 R2 =   0.000 R3 =   0.000 R4 =  10.000 RK2 = 250.000 RK3 =  250.000
 Rcurr:   -0.085  Rcurr-(R2+R3)/2:    0.085  MIN(Rcurr-R2,Rcurr-R3):    0.085
******
 C1  (18199)-C3  (18204)-C2  (18202)-O21 (18231)    NSTEP1=     0 NSTEP2=     0
R1 = 107.500 R2 = 117.500 R3 = 122.500 R4 = 132.500 RK2 = 250.000 RK3 =  250.000
 Rcurr:  120.951  Rcurr-(R2+R3)/2:    0.951  MIN(Rcurr-R2,Rcurr-R3):    0.000
******
 C111(18259)-C110(18257)-C19 (18255)-C18 (18252)    NSTEP1=     0 NSTEP2=     0
R1 = -10.000 R2 =   0.000 R3 =   0.000 R4 =  10.000 RK2 = 250.000 RK3 =  250.000
 Rcurr:   21.630  Rcurr-(R2+R3)/2:   21.630  MIN(Rcurr-R2,Rcurr-R3):   21.630
******
 C1  (18333)-C3  (18338)-C2  (18336)-O21 (18365)    NSTEP1=     0 NSTEP2=     0
R1 = 107.500 R2 = 117.500 R3 = 122.500 R4 = 132.500 RK2 = 250.000 RK3 =  250.000
 Rcurr:  119.231  Rcurr-(R2+R3)/2:    0.769  MIN(Rcurr-R2,Rcurr-R3):    0.000
******
 C111(18393)-C110(18391)-C19 (18389)-C18 (18386)    NSTEP1=     0 NSTEP2=     0
R1 = -10.000 R2 =   0.000 R3 =   0.000 R4 =  10.000 RK2 = 250.000 RK3 =  250.000
 Rcurr:    0.290  Rcurr-(R2+R3)/2:    0.290  MIN(Rcurr-R2,Rcurr-R3):    0.290
******
 C1  (18467)-C3  (18472)-C2  (18470)-O21 (18499)    NSTEP1=     0 NSTEP2=     0
R1 = 107.500 R2 = 117.500 R3 = 122.500 R4 = 132.500 RK2 = 250.000 RK3 =  250.000
 Rcurr:  122.745  Rcurr-(R2+R3)/2:    2.745  MIN(Rcurr-R2,Rcurr-R3):    0.245
******
 C111(18527)-C110(18525)-C19 (18523)-C18 (18520)    NSTEP1=     0 NSTEP2=     0
R1 = -10.000 R2 =   0.000 R3 =   0.000 R4 =  10.000 RK2 = 250.000 RK3 =  250.000
 Rcurr:   -0.914  Rcurr-(R2+R3)/2:    0.914  MIN(Rcurr-R2,Rcurr-R3):    0.914
******
 C1  (18601)-C3  (18606)-C2  (18604)-O21 (18633)    NSTEP1=     0 NSTEP2=     0
R1 = 107.500 R2 = 117.500 R3 = 122.500 R4 = 132.500 RK2 = 250.000 RK3 =  250.000
 Rcurr:  120.126  Rcurr-(R2+R3)/2:    0.126  MIN(Rcurr-R2,Rcurr-R3):    0.000
******
 C111(18661)-C110(18659)-C19 (18657)-C18 (18654)    NSTEP1=     0 NSTEP2=     0
R1 = -10.000 R2 =   0.000 R3 =   0.000 R4 =  10.000 RK2 = 250.000 RK3 =  250.000
 Rcurr:    0.213  Rcurr-(R2+R3)/2:    0.213  MIN(Rcurr-R2,Rcurr-R3):    0.213
******
 C1  (18735)-C3  (18740)-C2  (18738)-O21 (18767)    NSTEP1=     0 NSTEP2=     0
R1 = 107.500 R2 = 117.500 R3 = 122.500 R4 = 132.500 RK2 = 250.000 RK3 =  250.000
 Rcurr:  116.147  Rcurr-(R2+R3)/2:    3.853  MIN(Rcurr-R2,Rcurr-R3):    1.353
******
 C111(18795)-C110(18793)-C19 (18791)-C18 (18788)    NSTEP1=     0 NSTEP2=     0
R1 = -10.000 R2 =   0.000 R3 =   0.000 R4 =  10.000 RK2 = 250.000 RK3 =  250.000
 Rcurr:    0.165  Rcurr-(R2+R3)/2:    0.165  MIN(Rcurr-R2,Rcurr-R3):    0.165
******
 C1  (18869)-C3  (18874)-C2  (18872)-O21 (18901)    NSTEP1=     0 NSTEP2=     0
R1 = 107.500 R2 = 117.500 R3 = 122.500 R4 = 132.500 RK2 = 250.000 RK3 =  250.000
 Rcurr:  120.619  Rcurr-(R2+R3)/2:    0.619  MIN(Rcurr-R2,Rcurr-R3):    0.000
******
 C111(18929)-C110(18927)-C19 (18925)-C18 (18922)    NSTEP1=     0 NSTEP2=     0
R1 = -10.000 R2 =   0.000 R3 =   0.000 R4 =  10.000 RK2 = 250.000 RK3 =  250.000
 Rcurr:   -0.506  Rcurr-(R2+R3)/2:    0.506  MIN(Rcurr-R2,Rcurr-R3):    0.506
******
 C1  (19003)-C3  (19008)-C2  (19006)-O21 (19035)    NSTEP1=     0 NSTEP2=     0
R1 = 107.500 R2 = 117.500 R3 = 122.500 R4 = 132.500 RK2 = 250.000 RK3 =  250.000
 Rcurr:  119.776  Rcurr-(R2+R3)/2:    0.224  MIN(Rcurr-R2,Rcurr-R3):    0.000
******
 C111(19063)-C110(19061)-C19 (19059)-C18 (19056)    NSTEP1=     0 NSTEP2=     0
R1 = -10.000 R2 =   0.000 R3 =   0.000 R4 =  10.000 RK2 = 250.000 RK3 =  250.000
 Rcurr:    0.783  Rcurr-(R2+R3)/2:    0.783  MIN(Rcurr-R2,Rcurr-R3):    0.783
******
 C1  (19137)-C3  (19142)-C2  (19140)-O21 (19169)    NSTEP1=     0 NSTEP2=     0
R1 = 107.500 R2 = 117.500 R3 = 122.500 R4 = 132.500 RK2 = 250.000 RK3 =  250.000
 Rcurr:  125.654  Rcurr-(R2+R3)/2:    5.654  MIN(Rcurr-R2,Rcurr-R3):    3.154
******
 C111(19197)-C110(19195)-C19 (19193)-C18 (19190)    NSTEP1=     0 NSTEP2=     0
R1 = -10.000 R2 =   0.000 R3 =   0.000 R4 =  10.000 RK2 = 250.000 RK3 =  250.000
 Rcurr:    0.604  Rcurr-(R2+R3)/2:    0.604  MIN(Rcurr-R2,Rcurr-R3):    0.604
******
 C1  (19271)-C3  (19276)-C2  (19274)-O21 (19303)    NSTEP1=     0 NSTEP2=     0
R1 = 107.500 R2 = 117.500 R3 = 122.500 R4 = 132.500 RK2 = 250.000 RK3 =  250.000
 Rcurr:  118.287  Rcurr-(R2+R3)/2:    1.713  MIN(Rcurr-R2,Rcurr-R3):    0.000
******
 C111(19331)-C110(19329)-C19 (19327)-C18 (19324)    NSTEP1=     0 NSTEP2=     0
R1 = -10.000 R2 =   0.000 R3 =   0.000 R4 =  10.000 RK2 = 250.000 RK3 =  250.000
 Rcurr:    0.458  Rcurr-(R2+R3)/2:    0.458  MIN(Rcurr-R2,Rcurr-R3):    0.458
******
 C1  (19405)-C3  (19410)-C2  (19408)-O21 (19437)    NSTEP1=     0 NSTEP2=     0
R1 = 107.500 R2 = 117.500 R3 = 122.500 R4 = 132.500 RK2 = 250.000 RK3 =  250.000
 Rcurr:  121.142  Rcurr-(R2+R3)/2:    1.142  MIN(Rcurr-R2,Rcurr-R3):    0.000
******
 C111(19465)-C110(19463)-C19 (19461)-C18 (19458)    NSTEP1=     0 NSTEP2=     0
R1 = -10.000 R2 =   0.000 R3 =   0.000 R4 =  10.000 RK2 = 250.000 RK3 =  250.000
 Rcurr:    2.241  Rcurr-(R2+R3)/2:    2.241  MIN(Rcurr-R2,Rcurr-R3):    2.241
******
 C1  (19539)-C3  (19544)-C2  (19542)-O21 (19571)    NSTEP1=     0 NSTEP2=     0
R1 = 107.500 R2 = 117.500 R3 = 122.500 R4 = 132.500 RK2 = 250.000 RK3 =  250.000
 Rcurr:  117.107  Rcurr-(R2+R3)/2:    2.893  MIN(Rcurr-R2,Rcurr-R3):    0.393
******
 C111(19599)-C110(19597)-C19 (19595)-C18 (19592)    NSTEP1=     0 NSTEP2=     0
R1 = -10.000 R2 =   0.000 R3 =   0.000 R4 =  10.000 RK2 = 250.000 RK3 =  250.000
 Rcurr:   43.693  Rcurr-(R2+R3)/2:   43.693  MIN(Rcurr-R2,Rcurr-R3):   43.693
******
 C1  (19673)-C3  (19678)-C2  (19676)-O21 (19705)    NSTEP1=     0 NSTEP2=     0
R1 = 107.500 R2 = 117.500 R3 = 122.500 R4 = 132.500 RK2 = 250.000 RK3 =  250.000
 Rcurr:  119.684  Rcurr-(R2+R3)/2:    0.316  MIN(Rcurr-R2,Rcurr-R3):    0.000
******
 C111(19733)-C110(19731)-C19 (19729)-C18 (19726)    NSTEP1=     0 NSTEP2=     0
R1 = -10.000 R2 =   0.000 R3 =   0.000 R4 =  10.000 RK2 = 250.000 RK3 =  250.000
 Rcurr:    0.249  Rcurr-(R2+R3)/2:    0.249  MIN(Rcurr-R2,Rcurr-R3):    0.249
******
 C1  (19807)-C3  (19812)-C2  (19810)-O21 (19839)    NSTEP1=     0 NSTEP2=     0
R1 = 107.500 R2 = 117.500 R3 = 122.500 R4 = 132.500 RK2 = 250.000 RK3 =  250.000
 Rcurr:  117.169  Rcurr-(R2+R3)/2:    2.831  MIN(Rcurr-R2,Rcurr-R3):    0.331
******
 C111(19867)-C110(19865)-C19 (19863)-C18 (19860)    NSTEP1=     0 NSTEP2=     0
R1 = -10.000 R2 =   0.000 R3 =   0.000 R4 =  10.000 RK2 = 250.000 RK3 =  250.000
 Rcurr:   -0.576  Rcurr-(R2+R3)/2:    0.576  MIN(Rcurr-R2,Rcurr-R3):    0.576
******
 C1  (19941)-C3  (19946)-C2  (19944)-O21 (19973)    NSTEP1=     0 NSTEP2=     0
R1 = 107.500 R2 = 117.500 R3 = 122.500 R4 = 132.500 RK2 = 250.000 RK3 =  250.000
 Rcurr:  122.930  Rcurr-(R2+R3)/2:    2.930  MIN(Rcurr-R2,Rcurr-R3):    0.430
******
 C111(20001)-C110(19999)-C19 (19997)-C18 (19994)    NSTEP1=     0 NSTEP2=     0
R1 = -10.000 R2 =   0.000 R3 =   0.000 R4 =  10.000 RK2 = 250.000 RK3 =  250.000
 Rcurr:    3.122  Rcurr-(R2+R3)/2:    3.122  MIN(Rcurr-R2,Rcurr-R3):    3.122
******
 C1  (20075)-C3  (20080)-C2  (20078)-O21 (20107)    NSTEP1=     0 NSTEP2=     0
R1 = 107.500 R2 = 117.500 R3 = 122.500 R4 = 132.500 RK2 = 250.000 RK3 =  250.000
 Rcurr:  125.028  Rcurr-(R2+R3)/2:    5.028  MIN(Rcurr-R2,Rcurr-R3):    2.528
******
 C111(20135)-C110(20133)-C19 (20131)-C18 (20128)    NSTEP1=     0 NSTEP2=     0
R1 = -10.000 R2 =   0.000 R3 =   0.000 R4 =  10.000 RK2 = 250.000 RK3 =  250.000
 Rcurr:    0.322  Rcurr-(R2+R3)/2:    0.322  MIN(Rcurr-R2,Rcurr-R3):    0.322
******
 C1  (20209)-C3  (20214)-C2  (20212)-O21 (20241)    NSTEP1=     0 NSTEP2=     0
R1 = 107.500 R2 = 117.500 R3 = 122.500 R4 = 132.500 RK2 = 250.000 RK3 =  250.000
 Rcurr:  119.052  Rcurr-(R2+R3)/2:    0.948  MIN(Rcurr-R2,Rcurr-R3):    0.000
******
 C111(20269)-C110(20267)-C19 (20265)-C18 (20262)    NSTEP1=     0 NSTEP2=     0
R1 = -10.000 R2 =   0.000 R3 =   0.000 R4 =  10.000 RK2 = 250.000 RK3 =  250.000
 Rcurr:    0.589  Rcurr-(R2+R3)/2:    0.589  MIN(Rcurr-R2,Rcurr-R3):    0.589
******
 C1  (20343)-C3  (20348)-C2  (20346)-O21 (20375)    NSTEP1=     0 NSTEP2=     0
R1 = 107.500 R2 = 117.500 R3 = 122.500 R4 = 132.500 RK2 = 250.000 RK3 =  250.000
 Rcurr:  117.364  Rcurr-(R2+R3)/2:    2.636  MIN(Rcurr-R2,Rcurr-R3):    0.136
******
 C111(20403)-C110(20401)-C19 (20399)-C18 (20396)    NSTEP1=     0 NSTEP2=     0
R1 = -10.000 R2 =   0.000 R3 =   0.000 R4 =  10.000 RK2 = 250.000 RK3 =  250.000
 Rcurr:    0.096  Rcurr-(R2+R3)/2:    0.096  MIN(Rcurr-R2,Rcurr-R3):    0.096
******
 C1  (20477)-C3  (20482)-C2  (20480)-O21 (20509)    NSTEP1=     0 NSTEP2=     0
R1 = 107.500 R2 = 117.500 R3 = 122.500 R4 = 132.500 RK2 = 250.000 RK3 =  250.000
 Rcurr:  120.355  Rcurr-(R2+R3)/2:    0.355  MIN(Rcurr-R2,Rcurr-R3):    0.000
******
 C111(20537)-C110(20535)-C19 (20533)-C18 (20530)    NSTEP1=     0 NSTEP2=     0
R1 = -10.000 R2 =   0.000 R3 =   0.000 R4 =  10.000 RK2 = 250.000 RK3 =  250.000
 Rcurr:   -0.271  Rcurr-(R2+R3)/2:    0.271  MIN(Rcurr-R2,Rcurr-R3):    0.271
******
 C1  (20611)-C3  (20616)-C2  (20614)-O21 (20643)    NSTEP1=     0 NSTEP2=     0
R1 = 107.500 R2 = 117.500 R3 = 122.500 R4 = 132.500 RK2 = 250.000 RK3 =  250.000
 Rcurr:  123.331  Rcurr-(R2+R3)/2:    3.331  MIN(Rcurr-R2,Rcurr-R3):    0.831
******
 C111(20671)-C110(20669)-C19 (20667)-C18 (20664)    NSTEP1=     0 NSTEP2=     0
R1 = -10.000 R2 =   0.000 R3 =   0.000 R4 =  10.000 RK2 = 250.000 RK3 =  250.000
 Rcurr:    0.215  Rcurr-(R2+R3)/2:    0.215  MIN(Rcurr-R2,Rcurr-R3):    0.215
******
 C1  (20745)-C3  (20750)-C2  (20748)-O21 (20777)    NSTEP1=     0 NSTEP2=     0
R1 = 107.500 R2 = 117.500 R3 = 122.500 R4 = 132.500 RK2 = 250.000 RK3 =  250.000
 Rcurr:  122.703  Rcurr-(R2+R3)/2:    2.703  MIN(Rcurr-R2,Rcurr-R3):    0.203
******
 C111(20805)-C110(20803)-C19 (20801)-C18 (20798)    NSTEP1=     0 NSTEP2=     0
R1 = -10.000 R2 =   0.000 R3 =   0.000 R4 =  10.000 RK2 = 250.000 RK3 =  250.000
 Rcurr:    0.341  Rcurr-(R2+R3)/2:    0.341  MIN(Rcurr-R2,Rcurr-R3):    0.341
******
 C1  (20879)-C3  (20884)-C2  (20882)-O21 (20911)    NSTEP1=     0 NSTEP2=     0
R1 = 107.500 R2 = 117.500 R3 = 122.500 R4 = 132.500 RK2 = 250.000 RK3 =  250.000
 Rcurr:  124.276  Rcurr-(R2+R3)/2:    4.276  MIN(Rcurr-R2,Rcurr-R3):    1.776
******
 C111(20939)-C110(20937)-C19 (20935)-C18 (20932)    NSTEP1=     0 NSTEP2=     0
R1 = -10.000 R2 =   0.000 R3 =   0.000 R4 =  10.000 RK2 = 250.000 RK3 =  250.000
 Rcurr:   -0.621  Rcurr-(R2+R3)/2:    0.621  MIN(Rcurr-R2,Rcurr-R3):    0.621
******
 C1  (21013)-C3  (21018)-C2  (21016)-O21 (21045)    NSTEP1=     0 NSTEP2=     0
R1 = 107.500 R2 = 117.500 R3 = 122.500 R4 = 132.500 RK2 = 250.000 RK3 =  250.000
 Rcurr:  120.954  Rcurr-(R2+R3)/2:    0.954  MIN(Rcurr-R2,Rcurr-R3):    0.000
******
 C111(21073)-C110(21071)-C19 (21069)-C18 (21066)    NSTEP1=     0 NSTEP2=     0
R1 = -10.000 R2 =   0.000 R3 =   0.000 R4 =  10.000 RK2 = 250.000 RK3 =  250.000
 Rcurr:    0.565  Rcurr-(R2+R3)/2:    0.565  MIN(Rcurr-R2,Rcurr-R3):    0.565
******
 C1  (21147)-C3  (21152)-C2  (21150)-O21 (21179)    NSTEP1=     0 NSTEP2=     0
R1 = 107.500 R2 = 117.500 R3 = 122.500 R4 = 132.500 RK2 = 250.000 RK3 =  250.000
 Rcurr:  122.556  Rcurr-(R2+R3)/2:    2.556  MIN(Rcurr-R2,Rcurr-R3):    0.056
******
 C111(21207)-C110(21205)-C19 (21203)-C18 (21200)    NSTEP1=     0 NSTEP2=     0
R1 = -10.000 R2 =   0.000 R3 =   0.000 R4 =  10.000 RK2 = 250.000 RK3 =  250.000
 Rcurr:    0.736  Rcurr-(R2+R3)/2:    0.736  MIN(Rcurr-R2,Rcurr-R3):    0.736
******
 C1  (21281)-C3  (21286)-C2  (21284)-O21 (21313)    NSTEP1=     0 NSTEP2=     0
R1 = 107.500 R2 = 117.500 R3 = 122.500 R4 = 132.500 RK2 = 250.000 RK3 =  250.000
 Rcurr:  126.448  Rcurr-(R2+R3)/2:    6.448  MIN(Rcurr-R2,Rcurr-R3):    3.948
******
 C111(21341)-C110(21339)-C19 (21337)-C18 (21334)    NSTEP1=     0 NSTEP2=     0
R1 = -10.000 R2 =   0.000 R3 =   0.000 R4 =  10.000 RK2 = 250.000 RK3 =  250.000
 Rcurr:    1.788  Rcurr-(R2+R3)/2:    1.788  MIN(Rcurr-R2,Rcurr-R3):    1.788
******
 C1  (21415)-C3  (21420)-C2  (21418)-O21 (21447)    NSTEP1=     0 NSTEP2=     0
R1 = 107.500 R2 = 117.500 R3 = 122.500 R4 = 132.500 RK2 = 250.000 RK3 =  250.000
 Rcurr:  122.163  Rcurr-(R2+R3)/2:    2.163  MIN(Rcurr-R2,Rcurr-R3):    0.000
******
 C111(21475)-C110(21473)-C19 (21471)-C18 (21468)    NSTEP1=     0 NSTEP2=     0
R1 = -10.000 R2 =   0.000 R3 =   0.000 R4 =  10.000 RK2 = 250.000 RK3 =  250.000
 Rcurr:   -0.366  Rcurr-(R2+R3)/2:    0.366  MIN(Rcurr-R2,Rcurr-R3):    0.366
******
 C1  (21549)-C3  (21554)-C2  (21552)-O21 (21581)    NSTEP1=     0 NSTEP2=     0
R1 = 107.500 R2 = 117.500 R3 = 122.500 R4 = 132.500 RK2 = 250.000 RK3 =  250.000
 Rcurr:  117.543  Rcurr-(R2+R3)/2:    2.457  MIN(Rcurr-R2,Rcurr-R3):    0.000
******
 C111(21609)-C110(21607)-C19 (21605)-C18 (21602)    NSTEP1=     0 NSTEP2=     0
R1 = -10.000 R2 =   0.000 R3 =   0.000 R4 =  10.000 RK2 = 250.000 RK3 =  250.000
 Rcurr:    0.213  Rcurr-(R2+R3)/2:    0.213  MIN(Rcurr-R2,Rcurr-R3):    0.213
******
 C1  (21683)-C3  (21688)-C2  (21686)-O21 (21715)    NSTEP1=     0 NSTEP2=     0
R1 = 107.500 R2 = 117.500 R3 = 122.500 R4 = 132.500 RK2 = 250.000 RK3 =  250.000
 Rcurr:  123.771  Rcurr-(R2+R3)/2:    3.771  MIN(Rcurr-R2,Rcurr-R3):    1.271
******
 C111(21743)-C110(21741)-C19 (21739)-C18 (21736)    NSTEP1=     0 NSTEP2=     0
R1 = -10.000 R2 =   0.000 R3 =   0.000 R4 =  10.000 RK2 = 250.000 RK3 =  250.000
 Rcurr:    1.925  Rcurr-(R2+R3)/2:    1.925  MIN(Rcurr-R2,Rcurr-R3):    1.925
******
 C1  (21817)-C3  (21822)-C2  (21820)-O21 (21849)    NSTEP1=     0 NSTEP2=     0
R1 = 107.500 R2 = 117.500 R3 = 122.500 R4 = 132.500 RK2 = 250.000 RK3 =  250.000
 Rcurr:  116.904  Rcurr-(R2+R3)/2:    3.096  MIN(Rcurr-R2,Rcurr-R3):    0.596
******
 C111(21877)-C110(21875)-C19 (21873)-C18 (21870)    NSTEP1=     0 NSTEP2=     0
R1 = -10.000 R2 =   0.000 R3 =   0.000 R4 =  10.000 RK2 = 250.000 RK3 =  250.000
 Rcurr:   -0.154  Rcurr-(R2+R3)/2:    0.154  MIN(Rcurr-R2,Rcurr-R3):    0.154
******
 C1  (21951)-C3  (21956)-C2  (21954)-O21 (21983)    NSTEP1=     0 NSTEP2=     0
R1 = 107.500 R2 = 117.500 R3 = 122.500 R4 = 132.500 RK2 = 250.000 RK3 =  250.000
 Rcurr:  121.117  Rcurr-(R2+R3)/2:    1.117  MIN(Rcurr-R2,Rcurr-R3):    0.000
******
 C111(22011)-C110(22009)-C19 (22007)-C18 (22004)    NSTEP1=     0 NSTEP2=     0
R1 = -10.000 R2 =   0.000 R3 =   0.000 R4 =  10.000 RK2 = 250.000 RK3 =  250.000
 Rcurr:   -0.084  Rcurr-(R2+R3)/2:    0.084  MIN(Rcurr-R2,Rcurr-R3):    0.084
******
 C1  (22085)-C3  (22090)-C2  (22088)-O21 (22117)    NSTEP1=     0 NSTEP2=     0
R1 = 107.500 R2 = 117.500 R3 = 122.500 R4 = 132.500 RK2 = 250.000 RK3 =  250.000
 Rcurr:  123.091  Rcurr-(R2+R3)/2:    3.091  MIN(Rcurr-R2,Rcurr-R3):    0.591
******
 C111(22145)-C110(22143)-C19 (22141)-C18 (22138)    NSTEP1=     0 NSTEP2=     0
R1 = -10.000 R2 =   0.000 R3 =   0.000 R4 =  10.000 RK2 = 250.000 RK3 =  250.000
 Rcurr:   -0.367  Rcurr-(R2+R3)/2:    0.367  MIN(Rcurr-R2,Rcurr-R3):    0.367
******
 C1  (22219)-C3  (22224)-C2  (22222)-O21 (22251)    NSTEP1=     0 NSTEP2=     0
R1 = 107.500 R2 = 117.500 R3 = 122.500 R4 = 132.500 RK2 = 250.000 RK3 =  250.000
 Rcurr:  124.198  Rcurr-(R2+R3)/2:    4.198  MIN(Rcurr-R2,Rcurr-R3):    1.698
******
 C111(22279)-C110(22277)-C19 (22275)-C18 (22272)    NSTEP1=     0 NSTEP2=     0
R1 = -10.000 R2 =   0.000 R3 =   0.000 R4 =  10.000 RK2 = 250.000 RK3 =  250.000
 Rcurr:   -1.284  Rcurr-(R2+R3)/2:    1.284  MIN(Rcurr-R2,Rcurr-R3):    1.284
******
 C1  (22353)-C3  (22358)-C2  (22356)-O21 (22385)    NSTEP1=     0 NSTEP2=     0
R1 = 107.500 R2 = 117.500 R3 = 122.500 R4 = 132.500 RK2 = 250.000 RK3 =  250.000
 Rcurr:  129.066  Rcurr-(R2+R3)/2:    9.066  MIN(Rcurr-R2,Rcurr-R3):    6.566
******
 C111(22413)-C110(22411)-C19 (22409)-C18 (22406)    NSTEP1=     0 NSTEP2=     0
R1 = -10.000 R2 =   0.000 R3 =   0.000 R4 =  10.000 RK2 = 250.000 RK3 =  250.000
 Rcurr:   -1.617  Rcurr-(R2+R3)/2:    1.617  MIN(Rcurr-R2,Rcurr-R3):    1.617
******
 C1  (22487)-C3  (22492)-C2  (22490)-O21 (22519)    NSTEP1=     0 NSTEP2=     0
R1 = 107.500 R2 = 117.500 R3 = 122.500 R4 = 132.500 RK2 = 250.000 RK3 =  250.000
 Rcurr:  120.887  Rcurr-(R2+R3)/2:    0.887  MIN(Rcurr-R2,Rcurr-R3):    0.000
******
 C111(22547)-C110(22545)-C19 (22543)-C18 (22540)    NSTEP1=     0 NSTEP2=     0
R1 = -10.000 R2 =   0.000 R3 =   0.000 R4 =  10.000 RK2 = 250.000 RK3 =  250.000
 Rcurr:   -0.079  Rcurr-(R2+R3)/2:    0.079  MIN(Rcurr-R2,Rcurr-R3):    0.079
******
 C1  (22621)-C3  (22626)-C2  (22624)-O21 (22653)    NSTEP1=     0 NSTEP2=     0
R1 = 107.500 R2 = 117.500 R3 = 122.500 R4 = 132.500 RK2 = 250.000 RK3 =  250.000
 Rcurr:  126.350  Rcurr-(R2+R3)/2:    6.350  MIN(Rcurr-R2,Rcurr-R3):    3.850
******
 C111(22681)-C110(22679)-C19 (22677)-C18 (22674)    NSTEP1=     0 NSTEP2=     0
R1 = -10.000 R2 =   0.000 R3 =   0.000 R4 =  10.000 RK2 = 250.000 RK3 =  250.000
 Rcurr:    0.282  Rcurr-(R2+R3)/2:    0.282  MIN(Rcurr-R2,Rcurr-R3):    0.282
******
 C1  (22755)-C3  (22760)-C2  (22758)-O21 (22787)    NSTEP1=     0 NSTEP2=     0
R1 = 107.500 R2 = 117.500 R3 = 122.500 R4 = 132.500 RK2 = 250.000 RK3 =  250.000
 Rcurr:  120.669  Rcurr-(R2+R3)/2:    0.669  MIN(Rcurr-R2,Rcurr-R3):    0.000
******
 C111(22815)-C110(22813)-C19 (22811)-C18 (22808)    NSTEP1=     0 NSTEP2=     0
R1 = -10.000 R2 =   0.000 R3 =   0.000 R4 =  10.000 RK2 = 250.000 RK3 =  250.000
 Rcurr:   -0.291  Rcurr-(R2+R3)/2:    0.291  MIN(Rcurr-R2,Rcurr-R3):    0.291
******
 C1  (22889)-C3  (22894)-C2  (22892)-O21 (22921)    NSTEP1=     0 NSTEP2=     0
R1 = 107.500 R2 = 117.500 R3 = 122.500 R4 = 132.500 RK2 = 250.000 RK3 =  250.000
 Rcurr:  120.872  Rcurr-(R2+R3)/2:    0.872  MIN(Rcurr-R2,Rcurr-R3):    0.000
******
 C111(22949)-C110(22947)-C19 (22945)-C18 (22942)    NSTEP1=     0 NSTEP2=     0
R1 = -10.000 R2 =   0.000 R3 =   0.000 R4 =  10.000 RK2 = 250.000 RK3 =  250.000
 Rcurr:    1.150  Rcurr-(R2+R3)/2:    1.150  MIN(Rcurr-R2,Rcurr-R3):    1.150
******
 C1  (23023)-C3  (23028)-C2  (23026)-O21 (23055)    NSTEP1=     0 NSTEP2=     0
R1 = 107.500 R2 = 117.500 R3 = 122.500 R4 = 132.500 RK2 = 250.000 RK3 =  250.000
 Rcurr:  116.788  Rcurr-(R2+R3)/2:    3.212  MIN(Rcurr-R2,Rcurr-R3):    0.712
******
 C111(23083)-C110(23081)-C19 (23079)-C18 (23076)    NSTEP1=     0 NSTEP2=     0
R1 = -10.000 R2 =   0.000 R3 =   0.000 R4 =  10.000 RK2 = 250.000 RK3 =  250.000
 Rcurr:   -3.741  Rcurr-(R2+R3)/2:    3.741  MIN(Rcurr-R2,Rcurr-R3):    3.741
******
 C1  (23157)-C3  (23162)-C2  (23160)-O21 (23189)    NSTEP1=     0 NSTEP2=     0
R1 = 107.500 R2 = 117.500 R3 = 122.500 R4 = 132.500 RK2 = 250.000 RK3 =  250.000
 Rcurr:  118.601  Rcurr-(R2+R3)/2:    1.399  MIN(Rcurr-R2,Rcurr-R3):    0.000
******
 C111(23217)-C110(23215)-C19 (23213)-C18 (23210)    NSTEP1=     0 NSTEP2=     0
R1 = -10.000 R2 =   0.000 R3 =   0.000 R4 =  10.000 RK2 = 250.000 RK3 =  250.000
 Rcurr:    0.041  Rcurr-(R2+R3)/2:    0.041  MIN(Rcurr-R2,Rcurr-R3):    0.041
******
 C1  (23291)-C3  (23296)-C2  (23294)-O21 (23323)    NSTEP1=     0 NSTEP2=     0
R1 = 107.500 R2 = 117.500 R3 = 122.500 R4 = 132.500 RK2 = 250.000 RK3 =  250.000
 Rcurr:  122.539  Rcurr-(R2+R3)/2:    2.539  MIN(Rcurr-R2,Rcurr-R3):    0.039
******
 C111(23351)-C110(23349)-C19 (23347)-C18 (23344)    NSTEP1=     0 NSTEP2=     0
R1 = -10.000 R2 =   0.000 R3 =   0.000 R4 =  10.000 RK2 = 250.000 RK3 =  250.000
 Rcurr:   -0.118  Rcurr-(R2+R3)/2:    0.118  MIN(Rcurr-R2,Rcurr-R3):    0.118
******
 C1  (24387)-C3  (24392)-C2  (24390)-O21 (24419)    NSTEP1=     0 NSTEP2=     0
R1 = 107.500 R2 = 117.500 R3 = 122.500 R4 = 132.500 RK2 = 250.000 RK3 =  250.000
 Rcurr:  116.932  Rcurr-(R2+R3)/2:    3.068  MIN(Rcurr-R2,Rcurr-R3):    0.568
******
 C111(24447)-C110(24445)-C19 (24443)-C18 (24440)    NSTEP1=     0 NSTEP2=     0
R1 = -10.000 R2 =   0.000 R3 =   0.000 R4 =  10.000 RK2 = 250.000 RK3 =  250.000
 Rcurr:   -0.177  Rcurr-(R2+R3)/2:    0.177  MIN(Rcurr-R2,Rcurr-R3):    0.177
******
 C1  (24521)-C3  (24526)-C2  (24524)-O21 (24553)    NSTEP1=     0 NSTEP2=     0
R1 = 107.500 R2 = 117.500 R3 = 122.500 R4 = 132.500 RK2 = 250.000 RK3 =  250.000
 Rcurr:  117.696  Rcurr-(R2+R3)/2:    2.304  MIN(Rcurr-R2,Rcurr-R3):    0.000
******
 C111(24581)-C110(24579)-C19 (24577)-C18 (24574)    NSTEP1=     0 NSTEP2=     0
R1 = -10.000 R2 =   0.000 R3 =   0.000 R4 =  10.000 RK2 = 250.000 RK3 =  250.000
 Rcurr:    0.614  Rcurr-(R2+R3)/2:    0.614  MIN(Rcurr-R2,Rcurr-R3):    0.614
******
 C1  (24655)-C3  (24660)-C2  (24658)-O21 (24687)    NSTEP1=     0 NSTEP2=     0
R1 = 107.500 R2 = 117.500 R3 = 122.500 R4 = 132.500 RK2 = 250.000 RK3 =  250.000
 Rcurr:  116.485  Rcurr-(R2+R3)/2:    3.515  MIN(Rcurr-R2,Rcurr-R3):    1.015
******
 C111(24715)-C110(24713)-C19 (24711)-C18 (24708)    NSTEP1=     0 NSTEP2=     0
R1 = -10.000 R2 =   0.000 R3 =   0.000 R4 =  10.000 RK2 = 250.000 RK3 =  250.000
 Rcurr:   -0.263  Rcurr-(R2+R3)/2:    0.263  MIN(Rcurr-R2,Rcurr-R3):    0.263
******
 C1  (24789)-C3  (24794)-C2  (24792)-O21 (24821)    NSTEP1=     0 NSTEP2=     0
R1 = 107.500 R2 = 117.500 R3 = 122.500 R4 = 132.500 RK2 = 250.000 RK3 =  250.000
 Rcurr:  118.220  Rcurr-(R2+R3)/2:    1.780  MIN(Rcurr-R2,Rcurr-R3):    0.000
******
 C111(24849)-C110(24847)-C19 (24845)-C18 (24842)    NSTEP1=     0 NSTEP2=     0
R1 = -10.000 R2 =   0.000 R3 =   0.000 R4 =  10.000 RK2 = 250.000 RK3 =  250.000
 Rcurr:    0.006  Rcurr-(R2+R3)/2:    0.006  MIN(Rcurr-R2,Rcurr-R3):    0.006
******
 C1  (24923)-C3  (24928)-C2  (24926)-O21 (24955)    NSTEP1=     0 NSTEP2=     0
R1 = 107.500 R2 = 117.500 R3 = 122.500 R4 = 132.500 RK2 = 250.000 RK3 =  250.000
 Rcurr:  117.087  Rcurr-(R2+R3)/2:    2.913  MIN(Rcurr-R2,Rcurr-R3):    0.413
******
 C111(24983)-C110(24981)-C19 (24979)-C18 (24976)    NSTEP1=     0 NSTEP2=     0
R1 = -10.000 R2 =   0.000 R3 =   0.000 R4 =  10.000 RK2 = 250.000 RK3 =  250.000
 Rcurr:    0.967  Rcurr-(R2+R3)/2:    0.967  MIN(Rcurr-R2,Rcurr-R3):    0.967
******
 C1  (25057)-C3  (25062)-C2  (25060)-O21 (25089)    NSTEP1=     0 NSTEP2=     0
R1 = 107.500 R2 = 117.500 R3 = 122.500 R4 = 132.500 RK2 = 250.000 RK3 =  250.000
 Rcurr:  117.300  Rcurr-(R2+R3)/2:    2.700  MIN(Rcurr-R2,Rcurr-R3):    0.200
******
 C111(25117)-C110(25115)-C19 (25113)-C18 (25110)    NSTEP1=     0 NSTEP2=     0
R1 = -10.000 R2 =   0.000 R3 =   0.000 R4 =  10.000 RK2 = 250.000 RK3 =  250.000
 Rcurr:   -0.206  Rcurr-(R2+R3)/2:    0.206  MIN(Rcurr-R2,Rcurr-R3):    0.206
******
 C1  (25191)-C3  (25196)-C2  (25194)-O21 (25223)    NSTEP1=     0 NSTEP2=     0
R1 = 107.500 R2 = 117.500 R3 = 122.500 R4 = 132.500 RK2 = 250.000 RK3 =  250.000
 Rcurr:  119.255  Rcurr-(R2+R3)/2:    0.745  MIN(Rcurr-R2,Rcurr-R3):    0.000
******
 C111(25251)-C110(25249)-C19 (25247)-C18 (25244)    NSTEP1=     0 NSTEP2=     0
R1 = -10.000 R2 =   0.000 R3 =   0.000 R4 =  10.000 RK2 = 250.000 RK3 =  250.000
 Rcurr:    0.429  Rcurr-(R2+R3)/2:    0.429  MIN(Rcurr-R2,Rcurr-R3):    0.429
******
 C1  (25325)-C3  (25330)-C2  (25328)-O21 (25357)    NSTEP1=     0 NSTEP2=     0
R1 = 107.500 R2 = 117.500 R3 = 122.500 R4 = 132.500 RK2 = 250.000 RK3 =  250.000
 Rcurr:  122.402  Rcurr-(R2+R3)/2:    2.402  MIN(Rcurr-R2,Rcurr-R3):    0.000
******
 C111(25385)-C110(25383)-C19 (25381)-C18 (25378)    NSTEP1=     0 NSTEP2=     0
R1 = -10.000 R2 =   0.000 R3 =   0.000 R4 =  10.000 RK2 = 250.000 RK3 =  250.000
 Rcurr:   -0.226  Rcurr-(R2+R3)/2:    0.226  MIN(Rcurr-R2,Rcurr-R3):    0.226
******
 C1  (25459)-C3  (25464)-C2  (25462)-O21 (25491)    NSTEP1=     0 NSTEP2=     0
R1 = 107.500 R2 = 117.500 R3 = 122.500 R4 = 132.500 RK2 = 250.000 RK3 =  250.000
 Rcurr:  119.278  Rcurr-(R2+R3)/2:    0.722  MIN(Rcurr-R2,Rcurr-R3):    0.000
******
 C111(25519)-C110(25517)-C19 (25515)-C18 (25512)    NSTEP1=     0 NSTEP2=     0
R1 = -10.000 R2 =   0.000 R3 =   0.000 R4 =  10.000 RK2 = 250.000 RK3 =  250.000
 Rcurr:    1.273  Rcurr-(R2+R3)/2:    1.273  MIN(Rcurr-R2,Rcurr-R3):    1.273
******
 C1  (25593)-C3  (25598)-C2  (25596)-O21 (25625)    NSTEP1=     0 NSTEP2=     0
R1 = 107.500 R2 = 117.500 R3 = 122.500 R4 = 132.500 RK2 = 250.000 RK3 =  250.000
 Rcurr:  118.860  Rcurr-(R2+R3)/2:    1.140  MIN(Rcurr-R2,Rcurr-R3):    0.000
******
 C111(25653)-C110(25651)-C19 (25649)-C18 (25646)    NSTEP1=     0 NSTEP2=     0
R1 = -10.000 R2 =   0.000 R3 =   0.000 R4 =  10.000 RK2 = 250.000 RK3 =  250.000
 Rcurr:    0.073  Rcurr-(R2+R3)/2:    0.073  MIN(Rcurr-R2,Rcurr-R3):    0.073
******
 C1  (25727)-C3  (25732)-C2  (25730)-O21 (25759)    NSTEP1=     0 NSTEP2=     0
R1 = 107.500 R2 = 117.500 R3 = 122.500 R4 = 132.500 RK2 = 250.000 RK3 =  250.000
 Rcurr:  118.115  Rcurr-(R2+R3)/2:    1.885  MIN(Rcurr-R2,Rcurr-R3):    0.000
******
 C111(25787)-C110(25785)-C19 (25783)-C18 (25780)    NSTEP1=     0 NSTEP2=     0
R1 = -10.000 R2 =   0.000 R3 =   0.000 R4 =  10.000 RK2 = 250.000 RK3 =  250.000
 Rcurr:   -0.030  Rcurr-(R2+R3)/2:    0.030  MIN(Rcurr-R2,Rcurr-R3):    0.030
******
 C1  (25861)-C3  (25866)-C2  (25864)-O21 (25893)    NSTEP1=     0 NSTEP2=     0
R1 = 107.500 R2 = 117.500 R3 = 122.500 R4 = 132.500 RK2 = 250.000 RK3 =  250.000
 Rcurr:  119.775  Rcurr-(R2+R3)/2:    0.225  MIN(Rcurr-R2,Rcurr-R3):    0.000
******
 C111(25921)-C110(25919)-C19 (25917)-C18 (25914)    NSTEP1=     0 NSTEP2=     0
R1 = -10.000 R2 =   0.000 R3 =   0.000 R4 =  10.000 RK2 = 250.000 RK3 =  250.000
 Rcurr:    0.118  Rcurr-(R2+R3)/2:    0.118  MIN(Rcurr-R2,Rcurr-R3):    0.118
******
 C1  (25995)-C3  (26000)-C2  (25998)-O21 (26027)    NSTEP1=     0 NSTEP2=     0
R1 = 107.500 R2 = 117.500 R3 = 122.500 R4 = 132.500 RK2 = 250.000 RK3 =  250.000
 Rcurr:  129.116  Rcurr-(R2+R3)/2:    9.116  MIN(Rcurr-R2,Rcurr-R3):    6.616
******
 C111(26055)-C110(26053)-C19 (26051)-C18 (26048)    NSTEP1=     0 NSTEP2=     0
R1 = -10.000 R2 =   0.000 R3 =   0.000 R4 =  10.000 RK2 = 250.000 RK3 =  250.000
 Rcurr:   -0.011  Rcurr-(R2+R3)/2:    0.011  MIN(Rcurr-R2,Rcurr-R3):    0.011
******
 C1  (26129)-C3  (26134)-C2  (26132)-O21 (26161)    NSTEP1=     0 NSTEP2=     0
R1 = 107.500 R2 = 117.500 R3 = 122.500 R4 = 132.500 RK2 = 250.000 RK3 =  250.000
 Rcurr:  117.225  Rcurr-(R2+R3)/2:    2.775  MIN(Rcurr-R2,Rcurr-R3):    0.275
******
 C111(26189)-C110(26187)-C19 (26185)-C18 (26182)    NSTEP1=     0 NSTEP2=     0
R1 = -10.000 R2 =   0.000 R3 =   0.000 R4 =  10.000 RK2 = 250.000 RK3 =  250.000
 Rcurr:   -0.337  Rcurr-(R2+R3)/2:    0.337  MIN(Rcurr-R2,Rcurr-R3):    0.337
******
 C1  (26263)-C3  (26268)-C2  (26266)-O21 (26295)    NSTEP1=     0 NSTEP2=     0
R1 = 107.500 R2 = 117.500 R3 = 122.500 R4 = 132.500 RK2 = 250.000 RK3 =  250.000
 Rcurr:  118.608  Rcurr-(R2+R3)/2:    1.392  MIN(Rcurr-R2,Rcurr-R3):    0.000
******
 C111(26323)-C110(26321)-C19 (26319)-C18 (26316)    NSTEP1=     0 NSTEP2=     0
R1 = -10.000 R2 =   0.000 R3 =   0.000 R4 =  10.000 RK2 = 250.000 RK3 =  250.000
 Rcurr:    0.685  Rcurr-(R2+R3)/2:    0.685  MIN(Rcurr-R2,Rcurr-R3):    0.685
******
 C1  (26397)-C3  (26402)-C2  (26400)-O21 (26429)    NSTEP1=     0 NSTEP2=     0
R1 = 107.500 R2 = 117.500 R3 = 122.500 R4 = 132.500 RK2 = 250.000 RK3 =  250.000
 Rcurr:  123.154  Rcurr-(R2+R3)/2:    3.154  MIN(Rcurr-R2,Rcurr-R3):    0.654
******
 C111(26457)-C110(26455)-C19 (26453)-C18 (26450)    NSTEP1=     0 NSTEP2=     0
R1 = -10.000 R2 =   0.000 R3 =   0.000 R4 =  10.000 RK2 = 250.000 RK3 =  250.000
 Rcurr:    3.556  Rcurr-(R2+R3)/2:    3.556  MIN(Rcurr-R2,Rcurr-R3):    3.556
******
 C1  (26531)-C3  (26536)-C2  (26534)-O21 (26563)    NSTEP1=     0 NSTEP2=     0
R1 = 107.500 R2 = 117.500 R3 = 122.500 R4 = 132.500 RK2 = 250.000 RK3 =  250.000
 Rcurr:  120.838  Rcurr-(R2+R3)/2:    0.838  MIN(Rcurr-R2,Rcurr-R3):    0.000
******
 C111(26591)-C110(26589)-C19 (26587)-C18 (26584)    NSTEP1=     0 NSTEP2=     0
R1 = -10.000 R2 =   0.000 R3 =   0.000 R4 =  10.000 RK2 = 250.000 RK3 =  250.000
 Rcurr:    0.373  Rcurr-(R2+R3)/2:    0.373  MIN(Rcurr-R2,Rcurr-R3):    0.373
******
 C1  (26665)-C3  (26670)-C2  (26668)-O21 (26697)    NSTEP1=     0 NSTEP2=     0
R1 = 107.500 R2 = 117.500 R3 = 122.500 R4 = 132.500 RK2 = 250.000 RK3 =  250.000
 Rcurr:  118.155  Rcurr-(R2+R3)/2:    1.845  MIN(Rcurr-R2,Rcurr-R3):    0.000
******
 C111(26725)-C110(26723)-C19 (26721)-C18 (26718)    NSTEP1=     0 NSTEP2=     0
R1 = -10.000 R2 =   0.000 R3 =   0.000 R4 =  10.000 RK2 = 250.000 RK3 =  250.000
 Rcurr:    0.204  Rcurr-(R2+R3)/2:    0.204  MIN(Rcurr-R2,Rcurr-R3):    0.204
******
 C1  (26799)-C3  (26804)-C2  (26802)-O21 (26831)    NSTEP1=     0 NSTEP2=     0
R1 = 107.500 R2 = 117.500 R3 = 122.500 R4 = 132.500 RK2 = 250.000 RK3 =  250.000
 Rcurr:  122.968  Rcurr-(R2+R3)/2:    2.968  MIN(Rcurr-R2,Rcurr-R3):    0.468
******
 C111(26859)-C110(26857)-C19 (26855)-C18 (26852)    NSTEP1=     0 NSTEP2=     0
R1 = -10.000 R2 =   0.000 R3 =   0.000 R4 =  10.000 RK2 = 250.000 RK3 =  250.000
 Rcurr:    1.893  Rcurr-(R2+R3)/2:    1.893  MIN(Rcurr-R2,Rcurr-R3):    1.893
******
 C1  (26933)-C3  (26938)-C2  (26936)-O21 (26965)    NSTEP1=     0 NSTEP2=     0
R1 = 107.500 R2 = 117.500 R3 = 122.500 R4 = 132.500 RK2 = 250.000 RK3 =  250.000
 Rcurr:  123.907  Rcurr-(R2+R3)/2:    3.907  MIN(Rcurr-R2,Rcurr-R3):    1.407
******
 C111(26993)-C110(26991)-C19 (26989)-C18 (26986)    NSTEP1=     0 NSTEP2=     0
R1 = -10.000 R2 =   0.000 R3 =   0.000 R4 =  10.000 RK2 = 250.000 RK3 =  250.000
 Rcurr:    0.309  Rcurr-(R2+R3)/2:    0.309  MIN(Rcurr-R2,Rcurr-R3):    0.309
******
 C1  (27067)-C3  (27072)-C2  (27070)-O21 (27099)    NSTEP1=     0 NSTEP2=     0
R1 = 107.500 R2 = 117.500 R3 = 122.500 R4 = 132.500 RK2 = 250.000 RK3 =  250.000
 Rcurr:  122.779  Rcurr-(R2+R3)/2:    2.779  MIN(Rcurr-R2,Rcurr-R3):    0.279
******
 C111(27127)-C110(27125)-C19 (27123)-C18 (27120)    NSTEP1=     0 NSTEP2=     0
R1 = -10.000 R2 =   0.000 R3 =   0.000 R4 =  10.000 RK2 = 250.000 RK3 =  250.000
 Rcurr:    0.725  Rcurr-(R2+R3)/2:    0.725  MIN(Rcurr-R2,Rcurr-R3):    0.725
******
 C1  (27201)-C3  (27206)-C2  (27204)-O21 (27233)    NSTEP1=     0 NSTEP2=     0
R1 = 107.500 R2 = 117.500 R3 = 122.500 R4 = 132.500 RK2 = 250.000 RK3 =  250.000
 Rcurr:  127.540  Rcurr-(R2+R3)/2:    7.540  MIN(Rcurr-R2,Rcurr-R3):    5.040
******
 C111(27261)-C110(27259)-C19 (27257)-C18 (27254)    NSTEP1=     0 NSTEP2=     0
R1 = -10.000 R2 =   0.000 R3 =   0.000 R4 =  10.000 RK2 = 250.000 RK3 =  250.000
 Rcurr:    2.726  Rcurr-(R2+R3)/2:    2.726  MIN(Rcurr-R2,Rcurr-R3):    2.726
******
 C1  (27335)-C3  (27340)-C2  (27338)-O21 (27367)    NSTEP1=     0 NSTEP2=     0
R1 = 107.500 R2 = 117.500 R3 = 122.500 R4 = 132.500 RK2 = 250.000 RK3 =  250.000
 Rcurr:  117.014  Rcurr-(R2+R3)/2:    2.986  MIN(Rcurr-R2,Rcurr-R3):    0.486
******
 C111(27395)-C110(27393)-C19 (27391)-C18 (27388)    NSTEP1=     0 NSTEP2=     0
R1 = -10.000 R2 =   0.000 R3 =   0.000 R4 =  10.000 RK2 = 250.000 RK3 =  250.000
 Rcurr:  -11.546  Rcurr-(R2+R3)/2:   11.546  MIN(Rcurr-R2,Rcurr-R3):   11.546
******
 C1  (27469)-C3  (27474)-C2  (27472)-O21 (27501)    NSTEP1=     0 NSTEP2=     0
R1 = 107.500 R2 = 117.500 R3 = 122.500 R4 = 132.500 RK2 = 250.000 RK3 =  250.000
 Rcurr:  122.548  Rcurr-(R2+R3)/2:    2.548  MIN(Rcurr-R2,Rcurr-R3):    0.048
******
 C111(27529)-C110(27527)-C19 (27525)-C18 (27522)    NSTEP1=     0 NSTEP2=     0
R1 = -10.000 R2 =   0.000 R3 =   0.000 R4 =  10.000 RK2 = 250.000 RK3 =  250.000
 Rcurr:    0.642  Rcurr-(R2+R3)/2:    0.642  MIN(Rcurr-R2,Rcurr-R3):    0.642
******
 C1  (27603)-C3  (27608)-C2  (27606)-O21 (27635)    NSTEP1=     0 NSTEP2=     0
R1 = 107.500 R2 = 117.500 R3 = 122.500 R4 = 132.500 RK2 = 250.000 RK3 =  250.000
 Rcurr:  116.864  Rcurr-(R2+R3)/2:    3.136  MIN(Rcurr-R2,Rcurr-R3):    0.636
******
 C111(27663)-C110(27661)-C19 (27659)-C18 (27656)    NSTEP1=     0 NSTEP2=     0
R1 = -10.000 R2 =   0.000 R3 =   0.000 R4 =  10.000 RK2 = 250.000 RK3 =  250.000
 Rcurr:    0.599  Rcurr-(R2+R3)/2:    0.599  MIN(Rcurr-R2,Rcurr-R3):    0.599
******
 C1  (27737)-C3  (27742)-C2  (27740)-O21 (27769)    NSTEP1=     0 NSTEP2=     0
R1 = 107.500 R2 = 117.500 R3 = 122.500 R4 = 132.500 RK2 = 250.000 RK3 =  250.000
 Rcurr:  117.505  Rcurr-(R2+R3)/2:    2.495  MIN(Rcurr-R2,Rcurr-R3):    0.000
******
 C111(27797)-C110(27795)-C19 (27793)-C18 (27790)    NSTEP1=     0 NSTEP2=     0
R1 = -10.000 R2 =   0.000 R3 =   0.000 R4 =  10.000 RK2 = 250.000 RK3 =  250.000
 Rcurr:    2.574  Rcurr-(R2+R3)/2:    2.574  MIN(Rcurr-R2,Rcurr-R3):    2.574
******
 C1  (27871)-C3  (27876)-C2  (27874)-O21 (27903)    NSTEP1=     0 NSTEP2=     0
R1 = 107.500 R2 = 117.500 R3 = 122.500 R4 = 132.500 RK2 = 250.000 RK3 =  250.000
 Rcurr:  119.957  Rcurr-(R2+R3)/2:    0.043  MIN(Rcurr-R2,Rcurr-R3):    0.000
******
 C111(27931)-C110(27929)-C19 (27927)-C18 (27924)    NSTEP1=     0 NSTEP2=     0
R1 = -10.000 R2 =   0.000 R3 =   0.000 R4 =  10.000 RK2 = 250.000 RK3 =  250.000
 Rcurr:  -23.807  Rcurr-(R2+R3)/2:   23.807  MIN(Rcurr-R2,Rcurr-R3):   23.807
******
 C1  (28005)-C3  (28010)-C2  (28008)-O21 (28037)    NSTEP1=     0 NSTEP2=     0
R1 = 107.500 R2 = 117.500 R3 = 122.500 R4 = 132.500 RK2 = 250.000 RK3 =  250.000
 Rcurr:  121.658  Rcurr-(R2+R3)/2:    1.658  MIN(Rcurr-R2,Rcurr-R3):    0.000
******
 C111(28065)-C110(28063)-C19 (28061)-C18 (28058)    NSTEP1=     0 NSTEP2=     0
R1 = -10.000 R2 =   0.000 R3 =   0.000 R4 =  10.000 RK2 = 250.000 RK3 =  250.000
 Rcurr:   -0.606  Rcurr-(R2+R3)/2:    0.606  MIN(Rcurr-R2,Rcurr-R3):    0.606
******
 C1  (28139)-C3  (28144)-C2  (28142)-O21 (28171)    NSTEP1=     0 NSTEP2=     0
R1 = 107.500 R2 = 117.500 R3 = 122.500 R4 = 132.500 RK2 = 250.000 RK3 =  250.000
 Rcurr:  116.476  Rcurr-(R2+R3)/2:    3.524  MIN(Rcurr-R2,Rcurr-R3):    1.024
******
 C111(28199)-C110(28197)-C19 (28195)-C18 (28192)    NSTEP1=     0 NSTEP2=     0
R1 = -10.000 R2 =   0.000 R3 =   0.000 R4 =  10.000 RK2 = 250.000 RK3 =  250.000
 Rcurr:   -0.016  Rcurr-(R2+R3)/2:    0.016  MIN(Rcurr-R2,Rcurr-R3):    0.016
******
 C1  (28273)-C3  (28278)-C2  (28276)-O21 (28305)    NSTEP1=     0 NSTEP2=     0
R1 = 107.500 R2 = 117.500 R3 = 122.500 R4 = 132.500 RK2 = 250.000 RK3 =  250.000
 Rcurr:  117.292  Rcurr-(R2+R3)/2:    2.708  MIN(Rcurr-R2,Rcurr-R3):    0.208
******
 C111(28333)-C110(28331)-C19 (28329)-C18 (28326)    NSTEP1=     0 NSTEP2=     0
R1 = -10.000 R2 =   0.000 R3 =   0.000 R4 =  10.000 RK2 = 250.000 RK3 =  250.000
 Rcurr:    0.954  Rcurr-(R2+R3)/2:    0.954  MIN(Rcurr-R2,Rcurr-R3):    0.954
******
 C1  (28407)-C3  (28412)-C2  (28410)-O21 (28439)    NSTEP1=     0 NSTEP2=     0
R1 = 107.500 R2 = 117.500 R3 = 122.500 R4 = 132.500 RK2 = 250.000 RK3 =  250.000
 Rcurr:  117.668  Rcurr-(R2+R3)/2:    2.332  MIN(Rcurr-R2,Rcurr-R3):    0.000
******
 C111(28467)-C110(28465)-C19 (28463)-C18 (28460)    NSTEP1=     0 NSTEP2=     0
R1 = -10.000 R2 =   0.000 R3 =   0.000 R4 =  10.000 RK2 = 250.000 RK3 =  250.000
 Rcurr:   -0.143  Rcurr-(R2+R3)/2:    0.143  MIN(Rcurr-R2,Rcurr-R3):    0.143
******
 C1  (28541)-C3  (28546)-C2  (28544)-O21 (28573)    NSTEP1=     0 NSTEP2=     0
R1 = 107.500 R2 = 117.500 R3 = 122.500 R4 = 132.500 RK2 = 250.000 RK3 =  250.000
 Rcurr:  121.352  Rcurr-(R2+R3)/2:    1.352  MIN(Rcurr-R2,Rcurr-R3):    0.000
******
 C111(28601)-C110(28599)-C19 (28597)-C18 (28594)    NSTEP1=     0 NSTEP2=     0
R1 = -10.000 R2 =   0.000 R3 =   0.000 R4 =  10.000 RK2 = 250.000 RK3 =  250.000
 Rcurr:    0.021  Rcurr-(R2+R3)/2:    0.021  MIN(Rcurr-R2,Rcurr-R3):    0.021
******
 C1  (28675)-C3  (28680)-C2  (28678)-O21 (28707)    NSTEP1=     0 NSTEP2=     0
R1 = 107.500 R2 = 117.500 R3 = 122.500 R4 = 132.500 RK2 = 250.000 RK3 =  250.000
 Rcurr:  119.888  Rcurr-(R2+R3)/2:    0.112  MIN(Rcurr-R2,Rcurr-R3):    0.000
******
 C111(28735)-C110(28733)-C19 (28731)-C18 (28728)    NSTEP1=     0 NSTEP2=     0
R1 = 170.000 R2 = 180.000 R3 = 180.000 R4 = 190.000 RK2 = 250.000 RK3 =  250.000
 Rcurr:  257.508  Rcurr-(R2+R3)/2:   77.508  MIN(Rcurr-R2,Rcurr-R3):   77.508
******
 C1  (28809)-C3  (28814)-C2  (28812)-O21 (28841)    NSTEP1=     0 NSTEP2=     0
R1 = 107.500 R2 = 117.500 R3 = 122.500 R4 = 132.500 RK2 = 250.000 RK3 =  250.000
 Rcurr:  117.138  Rcurr-(R2+R3)/2:    2.862  MIN(Rcurr-R2,Rcurr-R3):    0.362
******
 C111(28869)-C110(28867)-C19 (28865)-C18 (28862)    NSTEP1=     0 NSTEP2=     0
R1 = -10.000 R2 =   0.000 R3 =   0.000 R4 =  10.000 RK2 = 250.000 RK3 =  250.000
 Rcurr:    0.147  Rcurr-(R2+R3)/2:    0.147  MIN(Rcurr-R2,Rcurr-R3):    0.147
******
 C1  (28943)-C3  (28948)-C2  (28946)-O21 (28975)    NSTEP1=     0 NSTEP2=     0
R1 = 107.500 R2 = 117.500 R3 = 122.500 R4 = 132.500 RK2 = 250.000 RK3 =  250.000
 Rcurr:  118.261  Rcurr-(R2+R3)/2:    1.739  MIN(Rcurr-R2,Rcurr-R3):    0.000
******
 C111(29003)-C110(29001)-C19 (28999)-C18 (28996)    NSTEP1=     0 NSTEP2=     0
R1 = -10.000 R2 =   0.000 R3 =   0.000 R4 =  10.000 RK2 = 250.000 RK3 =  250.000
 Rcurr:    0.015  Rcurr-(R2+R3)/2:    0.015  MIN(Rcurr-R2,Rcurr-R3):    0.015
******
 C1  (29077)-C3  (29082)-C2  (29080)-O21 (29109)    NSTEP1=     0 NSTEP2=     0
R1 = 107.500 R2 = 117.500 R3 = 122.500 R4 = 132.500 RK2 = 250.000 RK3 =  250.000
 Rcurr:  122.424  Rcurr-(R2+R3)/2:    2.424  MIN(Rcurr-R2,Rcurr-R3):    0.000
******
 C111(29137)-C110(29135)-C19 (29133)-C18 (29130)    NSTEP1=     0 NSTEP2=     0
R1 = -10.000 R2 =   0.000 R3 =   0.000 R4 =  10.000 RK2 = 250.000 RK3 =  250.000
 Rcurr:    1.969  Rcurr-(R2+R3)/2:    1.969  MIN(Rcurr-R2,Rcurr-R3):    1.969
******
 C1  (29211)-C3  (29216)-C2  (29214)-O21 (29243)    NSTEP1=     0 NSTEP2=     0
R1 = 107.500 R2 = 117.500 R3 = 122.500 R4 = 132.500 RK2 = 250.000 RK3 =  250.000
 Rcurr:  120.637  Rcurr-(R2+R3)/2:    0.637  MIN(Rcurr-R2,Rcurr-R3):    0.000
******
 C111(29271)-C110(29269)-C19 (29267)-C18 (29264)    NSTEP1=     0 NSTEP2=     0
R1 = -10.000 R2 =   0.000 R3 =   0.000 R4 =  10.000 RK2 = 250.000 RK3 =  250.000
 Rcurr:    0.350  Rcurr-(R2+R3)/2:    0.350  MIN(Rcurr-R2,Rcurr-R3):    0.350
******
 C1  (29345)-C3  (29350)-C2  (29348)-O21 (29377)    NSTEP1=     0 NSTEP2=     0
R1 = 107.500 R2 = 117.500 R3 = 122.500 R4 = 132.500 RK2 = 250.000 RK3 =  250.000
 Rcurr:  123.269  Rcurr-(R2+R3)/2:    3.269  MIN(Rcurr-R2,Rcurr-R3):    0.769
******
 C111(29405)-C110(29403)-C19 (29401)-C18 (29398)    NSTEP1=     0 NSTEP2=     0
R1 = -10.000 R2 =   0.000 R3 =   0.000 R4 =  10.000 RK2 = 250.000 RK3 =  250.000
 Rcurr:   10.656  Rcurr-(R2+R3)/2:   10.656  MIN(Rcurr-R2,Rcurr-R3):   10.656
******
 C1  (29479)-C3  (29484)-C2  (29482)-O21 (29511)    NSTEP1=     0 NSTEP2=     0
R1 = 107.500 R2 = 117.500 R3 = 122.500 R4 = 132.500 RK2 = 250.000 RK3 =  250.000
 Rcurr:  122.199  Rcurr-(R2+R3)/2:    2.199  MIN(Rcurr-R2,Rcurr-R3):    0.000
******
 C111(29539)-C110(29537)-C19 (29535)-C18 (29532)    NSTEP1=     0 NSTEP2=     0
R1 = -10.000 R2 =   0.000 R3 =   0.000 R4 =  10.000 RK2 = 250.000 RK3 =  250.000
 Rcurr:   -0.457  Rcurr-(R2+R3)/2:    0.457  MIN(Rcurr-R2,Rcurr-R3):    0.457
******
 C1  (29613)-C3  (29618)-C2  (29616)-O21 (29645)    NSTEP1=     0 NSTEP2=     0
R1 = 107.500 R2 = 117.500 R3 = 122.500 R4 = 132.500 RK2 = 250.000 RK3 =  250.000
 Rcurr:  124.016  Rcurr-(R2+R3)/2:    4.016  MIN(Rcurr-R2,Rcurr-R3):    1.516
******
 C111(29673)-C110(29671)-C19 (29669)-C18 (29666)    NSTEP1=     0 NSTEP2=     0
R1 = -10.000 R2 =   0.000 R3 =   0.000 R4 =  10.000 RK2 = 250.000 RK3 =  250.000
 Rcurr:    0.155  Rcurr-(R2+R3)/2:    0.155  MIN(Rcurr-R2,Rcurr-R3):    0.155
******
 C1  (29747)-C3  (29752)-C2  (29750)-O21 (29779)    NSTEP1=     0 NSTEP2=     0
R1 = 107.500 R2 = 117.500 R3 = 122.500 R4 = 132.500 RK2 = 250.000 RK3 =  250.000
 Rcurr:  126.729  Rcurr-(R2+R3)/2:    6.729  MIN(Rcurr-R2,Rcurr-R3):    4.229
******
 C111(29807)-C110(29805)-C19 (29803)-C18 (29800)    NSTEP1=     0 NSTEP2=     0
R1 = -10.000 R2 =   0.000 R3 =   0.000 R4 =  10.000 RK2 = 250.000 RK3 =  250.000
 Rcurr:    0.388  Rcurr-(R2+R3)/2:    0.388  MIN(Rcurr-R2,Rcurr-R3):    0.388
******
 C1  (29881)-C3  (29886)-C2  (29884)-O21 (29913)    NSTEP1=     0 NSTEP2=     0
R1 = 107.500 R2 = 117.500 R3 = 122.500 R4 = 132.500 RK2 = 250.000 RK3 =  250.000
 Rcurr:  122.039  Rcurr-(R2+R3)/2:    2.039  MIN(Rcurr-R2,Rcurr-R3):    0.000
******
 C111(29941)-C110(29939)-C19 (29937)-C18 (29934)    NSTEP1=     0 NSTEP2=     0
R1 = -10.000 R2 =   0.000 R3 =   0.000 R4 =  10.000 RK2 = 250.000 RK3 =  250.000
 Rcurr:    0.263  Rcurr-(R2+R3)/2:    0.263  MIN(Rcurr-R2,Rcurr-R3):    0.263
******
 C1  (30015)-C3  (30020)-C2  (30018)-O21 (30047)    NSTEP1=     0 NSTEP2=     0
R1 = 107.500 R2 = 117.500 R3 = 122.500 R4 = 132.500 RK2 = 250.000 RK3 =  250.000
 Rcurr:  119.593  Rcurr-(R2+R3)/2:    0.407  MIN(Rcurr-R2,Rcurr-R3):    0.000
******
 C111(30075)-C110(30073)-C19 (30071)-C18 (30068)    NSTEP1=     0 NSTEP2=     0
R1 = -10.000 R2 =   0.000 R3 =   0.000 R4 =  10.000 RK2 = 250.000 RK3 =  250.000
 Rcurr:   -0.062  Rcurr-(R2+R3)/2:    0.062  MIN(Rcurr-R2,Rcurr-R3):    0.062
******
 C1  (30149)-C3  (30154)-C2  (30152)-O21 (30181)    NSTEP1=     0 NSTEP2=     0
R1 = 107.500 R2 = 117.500 R3 = 122.500 R4 = 132.500 RK2 = 250.000 RK3 =  250.000
 Rcurr:  122.896  Rcurr-(R2+R3)/2:    2.896  MIN(Rcurr-R2,Rcurr-R3):    0.396
******
 C111(30209)-C110(30207)-C19 (30205)-C18 (30202)    NSTEP1=     0 NSTEP2=     0
R1 = -10.000 R2 =   0.000 R3 =   0.000 R4 =  10.000 RK2 = 250.000 RK3 =  250.000
 Rcurr:    0.105  Rcurr-(R2+R3)/2:    0.105  MIN(Rcurr-R2,Rcurr-R3):    0.105
******
 C1  (30283)-C3  (30288)-C2  (30286)-O21 (30315)    NSTEP1=     0 NSTEP2=     0
R1 = 107.500 R2 = 117.500 R3 = 122.500 R4 = 132.500 RK2 = 250.000 RK3 =  250.000
 Rcurr:  123.328  Rcurr-(R2+R3)/2:    3.328  MIN(Rcurr-R2,Rcurr-R3):    0.828
******
 C111(30343)-C110(30341)-C19 (30339)-C18 (30336)    NSTEP1=     0 NSTEP2=     0
R1 = -10.000 R2 =   0.000 R3 =   0.000 R4 =  10.000 RK2 = 250.000 RK3 =  250.000
 Rcurr:   -0.337  Rcurr-(R2+R3)/2:    0.337  MIN(Rcurr-R2,Rcurr-R3):    0.337
******
 C1  (30417)-C3  (30422)-C2  (30420)-O21 (30449)    NSTEP1=     0 NSTEP2=     0
R1 = 107.500 R2 = 117.500 R3 = 122.500 R4 = 132.500 RK2 = 250.000 RK3 =  250.000
 Rcurr:  121.356  Rcurr-(R2+R3)/2:    1.356  MIN(Rcurr-R2,Rcurr-R3):    0.000
******
 C111(30477)-C110(30475)-C19 (30473)-C18 (30470)    NSTEP1=     0 NSTEP2=     0
R1 = -10.000 R2 =   0.000 R3 =   0.000 R4 =  10.000 RK2 = 250.000 RK3 =  250.000
 Rcurr:    0.822  Rcurr-(R2+R3)/2:    0.822  MIN(Rcurr-R2,Rcurr-R3):    0.822
******
 C1  (30551)-C3  (30556)-C2  (30554)-O21 (30583)    NSTEP1=     0 NSTEP2=     0
R1 = 107.500 R2 = 117.500 R3 = 122.500 R4 = 132.500 RK2 = 250.000 RK3 =  250.000
 Rcurr:  122.293  Rcurr-(R2+R3)/2:    2.293  MIN(Rcurr-R2,Rcurr-R3):    0.000
******
 C111(30611)-C110(30609)-C19 (30607)-C18 (30604)    NSTEP1=     0 NSTEP2=     0
R1 = -10.000 R2 =   0.000 R3 =   0.000 R4 =  10.000 RK2 = 250.000 RK3 =  250.000
 Rcurr:    0.576  Rcurr-(R2+R3)/2:    0.576  MIN(Rcurr-R2,Rcurr-R3):    0.576
******
 C1  (30685)-C3  (30690)-C2  (30688)-O21 (30717)    NSTEP1=     0 NSTEP2=     0
R1 = 107.500 R2 = 117.500 R3 = 122.500 R4 = 132.500 RK2 = 250.000 RK3 =  250.000
 Rcurr:  122.729  Rcurr-(R2+R3)/2:    2.729  MIN(Rcurr-R2,Rcurr-R3):    0.229
******
 C111(30745)-C110(30743)-C19 (30741)-C18 (30738)    NSTEP1=     0 NSTEP2=     0
R1 = -10.000 R2 =   0.000 R3 =   0.000 R4 =  10.000 RK2 = 250.000 RK3 =  250.000
 Rcurr:  -17.401  Rcurr-(R2+R3)/2:   17.401  MIN(Rcurr-R2,Rcurr-R3):   17.401
******
 C1  (30819)-C3  (30824)-C2  (30822)-O21 (30851)    NSTEP1=     0 NSTEP2=     0
R1 = 107.500 R2 = 117.500 R3 = 122.500 R4 = 132.500 RK2 = 250.000 RK3 =  250.000
 Rcurr:  122.253  Rcurr-(R2+R3)/2:    2.253  MIN(Rcurr-R2,Rcurr-R3):    0.000
******
 C111(30879)-C110(30877)-C19 (30875)-C18 (30872)    NSTEP1=     0 NSTEP2=     0
R1 = -10.000 R2 =   0.000 R3 =   0.000 R4 =  10.000 RK2 = 250.000 RK3 =  250.000
 Rcurr:   -0.090  Rcurr-(R2+R3)/2:    0.090  MIN(Rcurr-R2,Rcurr-R3):    0.090
******
 C1  (30953)-C3  (30958)-C2  (30956)-O21 (30985)    NSTEP1=     0 NSTEP2=     0
R1 = 107.500 R2 = 117.500 R3 = 122.500 R4 = 132.500 RK2 = 250.000 RK3 =  250.000
 Rcurr:  117.310  Rcurr-(R2+R3)/2:    2.690  MIN(Rcurr-R2,Rcurr-R3):    0.190
******
 C111(31013)-C110(31011)-C19 (31009)-C18 (31006)    NSTEP1=     0 NSTEP2=     0
R1 = -10.000 R2 =   0.000 R3 =   0.000 R4 =  10.000 RK2 = 250.000 RK3 =  250.000
 Rcurr:    0.028  Rcurr-(R2+R3)/2:    0.028  MIN(Rcurr-R2,Rcurr-R3):    0.028
******
 C1  (31087)-C3  (31092)-C2  (31090)-O21 (31119)    NSTEP1=     0 NSTEP2=     0
R1 = 107.500 R2 = 117.500 R3 = 122.500 R4 = 132.500 RK2 = 250.000 RK3 =  250.000
 Rcurr:  124.008  Rcurr-(R2+R3)/2:    4.008  MIN(Rcurr-R2,Rcurr-R3):    1.508
******
 C111(31147)-C110(31145)-C19 (31143)-C18 (31140)    NSTEP1=     0 NSTEP2=     0
R1 = -10.000 R2 =   0.000 R3 =   0.000 R4 =  10.000 RK2 = 250.000 RK3 =  250.000
 Rcurr:    0.006  Rcurr-(R2+R3)/2:    0.006  MIN(Rcurr-R2,Rcurr-R3):    0.006
******
 C1  (31221)-C3  (31226)-C2  (31224)-O21 (31253)    NSTEP1=     0 NSTEP2=     0
R1 = 107.500 R2 = 117.500 R3 = 122.500 R4 = 132.500 RK2 = 250.000 RK3 =  250.000
 Rcurr:  123.181  Rcurr-(R2+R3)/2:    3.181  MIN(Rcurr-R2,Rcurr-R3):    0.681
******
 C111(31281)-C110(31279)-C19 (31277)-C18 (31274)    NSTEP1=     0 NSTEP2=     0
R1 = -10.000 R2 =   0.000 R3 =   0.000 R4 =  10.000 RK2 = 250.000 RK3 =  250.000
 Rcurr:    0.873  Rcurr-(R2+R3)/2:    0.873  MIN(Rcurr-R2,Rcurr-R3):    0.873
******
 C1  (31355)-C3  (31360)-C2  (31358)-O21 (31387)    NSTEP1=     0 NSTEP2=     0
R1 = 107.500 R2 = 117.500 R3 = 122.500 R4 = 132.500 RK2 = 250.000 RK3 =  250.000
 Rcurr:  122.784  Rcurr-(R2+R3)/2:    2.784  MIN(Rcurr-R2,Rcurr-R3):    0.284
******
 C111(31415)-C110(31413)-C19 (31411)-C18 (31408)    NSTEP1=     0 NSTEP2=     0
R1 = -10.000 R2 =   0.000 R3 =   0.000 R4 =  10.000 RK2 = 250.000 RK3 =  250.000
 Rcurr:   -0.281  Rcurr-(R2+R3)/2:    0.281  MIN(Rcurr-R2,Rcurr-R3):    0.281
******
 C1  (31489)-C3  (31494)-C2  (31492)-O21 (31521)    NSTEP1=     0 NSTEP2=     0
R1 = 107.500 R2 = 117.500 R3 = 122.500 R4 = 132.500 RK2 = 250.000 RK3 =  250.000
 Rcurr:  118.620  Rcurr-(R2+R3)/2:    1.380  MIN(Rcurr-R2,Rcurr-R3):    0.000
******
 C111(31549)-C110(31547)-C19 (31545)-C18 (31542)    NSTEP1=     0 NSTEP2=     0
R1 = -10.000 R2 =   0.000 R3 =   0.000 R4 =  10.000 RK2 = 250.000 RK3 =  250.000
 Rcurr:    0.269  Rcurr-(R2+R3)/2:    0.269  MIN(Rcurr-R2,Rcurr-R3):    0.269
******
 C1  (31623)-C3  (31628)-C2  (31626)-O21 (31655)    NSTEP1=     0 NSTEP2=     0
R1 = 107.500 R2 = 117.500 R3 = 122.500 R4 = 132.500 RK2 = 250.000 RK3 =  250.000
 Rcurr:  125.330  Rcurr-(R2+R3)/2:    5.330  MIN(Rcurr-R2,Rcurr-R3):    2.830
******
 C111(31683)-C110(31681)-C19 (31679)-C18 (31676)    NSTEP1=     0 NSTEP2=     0
R1 = -10.000 R2 =   0.000 R3 =   0.000 R4 =  10.000 RK2 = 250.000 RK3 =  250.000
 Rcurr:   54.527  Rcurr-(R2+R3)/2:   54.527  MIN(Rcurr-R2,Rcurr-R3):   54.527
******
 C1  (31757)-C3  (31762)-C2  (31760)-O21 (31789)    NSTEP1=     0 NSTEP2=     0
R1 = 107.500 R2 = 117.500 R3 = 122.500 R4 = 132.500 RK2 = 250.000 RK3 =  250.000
 Rcurr:  118.404  Rcurr-(R2+R3)/2:    1.596  MIN(Rcurr-R2,Rcurr-R3):    0.000
******
 C111(31817)-C110(31815)-C19 (31813)-C18 (31810)    NSTEP1=     0 NSTEP2=     0
R1 = -10.000 R2 =   0.000 R3 =   0.000 R4 =  10.000 RK2 = 250.000 RK3 =  250.000
 Rcurr:   -0.038  Rcurr-(R2+R3)/2:    0.038  MIN(Rcurr-R2,Rcurr-R3):    0.038
******
 C1  (31891)-C3  (31896)-C2  (31894)-O21 (31923)    NSTEP1=     0 NSTEP2=     0
R1 = 107.500 R2 = 117.500 R3 = 122.500 R4 = 132.500 RK2 = 250.000 RK3 =  250.000
 Rcurr:  119.723  Rcurr-(R2+R3)/2:    0.277  MIN(Rcurr-R2,Rcurr-R3):    0.000
******
 C111(31951)-C110(31949)-C19 (31947)-C18 (31944)    NSTEP1=     0 NSTEP2=     0
R1 = -10.000 R2 =   0.000 R3 =   0.000 R4 =  10.000 RK2 = 250.000 RK3 =  250.000
 Rcurr:   -0.074  Rcurr-(R2+R3)/2:    0.074  MIN(Rcurr-R2,Rcurr-R3):    0.074
******
 C1  (32025)-C3  (32030)-C2  (32028)-O21 (32057)    NSTEP1=     0 NSTEP2=     0
R1 = 107.500 R2 = 117.500 R3 = 122.500 R4 = 132.500 RK2 = 250.000 RK3 =  250.000
 Rcurr:  123.054  Rcurr-(R2+R3)/2:    3.054  MIN(Rcurr-R2,Rcurr-R3):    0.554
******
 C111(32085)-C110(32083)-C19 (32081)-C18 (32078)    NSTEP1=     0 NSTEP2=     0
R1 = -10.000 R2 =   0.000 R3 =   0.000 R4 =  10.000 RK2 = 250.000 RK3 =  250.000
 Rcurr:   -1.957  Rcurr-(R2+R3)/2:    1.957  MIN(Rcurr-R2,Rcurr-R3):    1.957
******
 C1  (32159)-C3  (32164)-C2  (32162)-O21 (32191)    NSTEP1=     0 NSTEP2=     0
R1 = 107.500 R2 = 117.500 R3 = 122.500 R4 = 132.500 RK2 = 250.000 RK3 =  250.000
 Rcurr:  119.389  Rcurr-(R2+R3)/2:    0.611  MIN(Rcurr-R2,Rcurr-R3):    0.000
******
 C111(32219)-C110(32217)-C19 (32215)-C18 (32212)    NSTEP1=     0 NSTEP2=     0
R1 = -10.000 R2 =   0.000 R3 =   0.000 R4 =  10.000 RK2 = 250.000 RK3 =  250.000
 Rcurr:   -0.609  Rcurr-(R2+R3)/2:    0.609  MIN(Rcurr-R2,Rcurr-R3):    0.609
******
 C1  (32293)-C3  (32298)-C2  (32296)-O21 (32325)    NSTEP1=     0 NSTEP2=     0
R1 = 107.500 R2 = 117.500 R3 = 122.500 R4 = 132.500 RK2 = 250.000 RK3 =  250.000
 Rcurr:  119.486  Rcurr-(R2+R3)/2:    0.514  MIN(Rcurr-R2,Rcurr-R3):    0.000
******
 C111(32353)-C110(32351)-C19 (32349)-C18 (32346)    NSTEP1=     0 NSTEP2=     0
R1 = -10.000 R2 =   0.000 R3 =   0.000 R4 =  10.000 RK2 = 250.000 RK3 =  250.000
 Rcurr:   -0.752  Rcurr-(R2+R3)/2:    0.752  MIN(Rcurr-R2,Rcurr-R3):    0.752
******
 C1  (32427)-C3  (32432)-C2  (32430)-O21 (32459)    NSTEP1=     0 NSTEP2=     0
R1 = 107.500 R2 = 117.500 R3 = 122.500 R4 = 132.500 RK2 = 250.000 RK3 =  250.000
 Rcurr:  115.652  Rcurr-(R2+R3)/2:    4.348  MIN(Rcurr-R2,Rcurr-R3):    1.848
******
 C111(32487)-C110(32485)-C19 (32483)-C18 (32480)    NSTEP1=     0 NSTEP2=     0
R1 = -10.000 R2 =   0.000 R3 =   0.000 R4 =  10.000 RK2 = 250.000 RK3 =  250.000
 Rcurr:    0.070  Rcurr-(R2+R3)/2:    0.070  MIN(Rcurr-R2,Rcurr-R3):    0.070
******
 C1  (32561)-C3  (32566)-C2  (32564)-O21 (32593)    NSTEP1=     0 NSTEP2=     0
R1 = 107.500 R2 = 117.500 R3 = 122.500 R4 = 132.500 RK2 = 250.000 RK3 =  250.000
 Rcurr:  114.745  Rcurr-(R2+R3)/2:    5.255  MIN(Rcurr-R2,Rcurr-R3):    2.755
******
 C111(32621)-C110(32619)-C19 (32617)-C18 (32614)    NSTEP1=     0 NSTEP2=     0
R1 = -10.000 R2 =   0.000 R3 =   0.000 R4 =  10.000 RK2 = 250.000 RK3 =  250.000
 Rcurr:    0.773  Rcurr-(R2+R3)/2:    0.773  MIN(Rcurr-R2,Rcurr-R3):    0.773
******
 C1  (32695)-C3  (32700)-C2  (32698)-O21 (32727)    NSTEP1=     0 NSTEP2=     0
R1 = 107.500 R2 = 117.500 R3 = 122.500 R4 = 132.500 RK2 = 250.000 RK3 =  250.000
 Rcurr:  119.989  Rcurr-(R2+R3)/2:    0.011  MIN(Rcurr-R2,Rcurr-R3):    0.000
******
 C111(32755)-C110(32753)-C19 (32751)-C18 (32748)    NSTEP1=     0 NSTEP2=     0
R1 = -10.000 R2 =   0.000 R3 =   0.000 R4 =  10.000 RK2 = 250.000 RK3 =  250.000
 Rcurr:    0.078  Rcurr-(R2+R3)/2:    0.078  MIN(Rcurr-R2,Rcurr-R3):    0.078
******
 C1  (32829)-C3  (32834)-C2  (32832)-O21 (32861)    NSTEP1=     0 NSTEP2=     0
R1 = 107.500 R2 = 117.500 R3 = 122.500 R4 = 132.500 RK2 = 250.000 RK3 =  250.000
 Rcurr:  119.625  Rcurr-(R2+R3)/2:    0.375  MIN(Rcurr-R2,Rcurr-R3):    0.000
******
 C111(32889)-C110(32887)-C19 (32885)-C18 (32882)    NSTEP1=     0 NSTEP2=     0
R1 = -10.000 R2 =   0.000 R3 =   0.000 R4 =  10.000 RK2 = 250.000 RK3 =  250.000
 Rcurr:   -0.203  Rcurr-(R2+R3)/2:    0.203  MIN(Rcurr-R2,Rcurr-R3):    0.203
******
 C1  (32963)-C3  (32968)-C2  (32966)-O21 (32995)    NSTEP1=     0 NSTEP2=     0
R1 = 107.500 R2 = 117.500 R3 = 122.500 R4 = 132.500 RK2 = 250.000 RK3 =  250.000
 Rcurr:  119.154  Rcurr-(R2+R3)/2:    0.846  MIN(Rcurr-R2,Rcurr-R3):    0.000
******
 C111(33023)-C110(33021)-C19 (33019)-C18 (33016)    NSTEP1=     0 NSTEP2=     0
R1 = -10.000 R2 =   0.000 R3 =   0.000 R4 =  10.000 RK2 = 250.000 RK3 =  250.000
 Rcurr:   -0.009  Rcurr-(R2+R3)/2:    0.009  MIN(Rcurr-R2,Rcurr-R3):    0.009
******
 C1  (33097)-C3  (33102)-C2  (33100)-O21 (33129)    NSTEP1=     0 NSTEP2=     0
R1 = 107.500 R2 = 117.500 R3 = 122.500 R4 = 132.500 RK2 = 250.000 RK3 =  250.000
 Rcurr:  122.208  Rcurr-(R2+R3)/2:    2.208  MIN(Rcurr-R2,Rcurr-R3):    0.000
******
 C111(33157)-C110(33155)-C19 (33153)-C18 (33150)    NSTEP1=     0 NSTEP2=     0
R1 = -10.000 R2 =   0.000 R3 =   0.000 R4 =  10.000 RK2 = 250.000 RK3 =  250.000
 Rcurr:  -53.983  Rcurr-(R2+R3)/2:   53.983  MIN(Rcurr-R2,Rcurr-R3):   53.983
******
 C1  (33231)-C3  (33236)-C2  (33234)-O21 (33263)    NSTEP1=     0 NSTEP2=     0
R1 = 107.500 R2 = 117.500 R3 = 122.500 R4 = 132.500 RK2 = 250.000 RK3 =  250.000
 Rcurr:  118.846  Rcurr-(R2+R3)/2:    1.154  MIN(Rcurr-R2,Rcurr-R3):    0.000
******
 C111(33291)-C110(33289)-C19 (33287)-C18 (33284)    NSTEP1=     0 NSTEP2=     0
R1 = -10.000 R2 =   0.000 R3 =   0.000 R4 =  10.000 RK2 = 250.000 RK3 =  250.000
 Rcurr:    1.455  Rcurr-(R2+R3)/2:    1.455  MIN(Rcurr-R2,Rcurr-R3):    1.455
******
 C1  (33365)-C3  (33370)-C2  (33368)-O21 (33397)    NSTEP1=     0 NSTEP2=     0
R1 = 107.500 R2 = 117.500 R3 = 122.500 R4 = 132.500 RK2 = 250.000 RK3 =  250.000
 Rcurr:  117.190  Rcurr-(R2+R3)/2:    2.810  MIN(Rcurr-R2,Rcurr-R3):    0.310
******
 C111(33425)-C110(33423)-C19 (33421)-C18 (33418)    NSTEP1=     0 NSTEP2=     0
R1 = -10.000 R2 =   0.000 R3 =   0.000 R4 =  10.000 RK2 = 250.000 RK3 =  250.000
 Rcurr:    0.195  Rcurr-(R2+R3)/2:    0.195  MIN(Rcurr-R2,Rcurr-R3):    0.195
******
 C1  (33499)-C3  (33504)-C2  (33502)-O21 (33531)    NSTEP1=     0 NSTEP2=     0
R1 = 107.500 R2 = 117.500 R3 = 122.500 R4 = 132.500 RK2 = 250.000 RK3 =  250.000
 Rcurr:  118.257  Rcurr-(R2+R3)/2:    1.743  MIN(Rcurr-R2,Rcurr-R3):    0.000
******
 C111(33559)-C110(33557)-C19 (33555)-C18 (33552)    NSTEP1=     0 NSTEP2=     0
R1 = -10.000 R2 =   0.000 R3 =   0.000 R4 =  10.000 RK2 = 250.000 RK3 =  250.000
 Rcurr:   -0.107  Rcurr-(R2+R3)/2:    0.107  MIN(Rcurr-R2,Rcurr-R3):    0.107
******
 C1  (33633)-C3  (33638)-C2  (33636)-O21 (33665)    NSTEP1=     0 NSTEP2=     0
R1 = 107.500 R2 = 117.500 R3 = 122.500 R4 = 132.500 RK2 = 250.000 RK3 =  250.000
 Rcurr:  123.610  Rcurr-(R2+R3)/2:    3.610  MIN(Rcurr-R2,Rcurr-R3):    1.110
******
 C111(33693)-C110(33691)-C19 (33689)-C18 (33686)    NSTEP1=     0 NSTEP2=     0
R1 = -10.000 R2 =   0.000 R3 =   0.000 R4 =  10.000 RK2 = 250.000 RK3 =  250.000
 Rcurr:    0.014  Rcurr-(R2+R3)/2:    0.014  MIN(Rcurr-R2,Rcurr-R3):    0.014
******
 C1  (33767)-C3  (33772)-C2  (33770)-O21 (33799)    NSTEP1=     0 NSTEP2=     0
R1 = 107.500 R2 = 117.500 R3 = 122.500 R4 = 132.500 RK2 = 250.000 RK3 =  250.000
 Rcurr:  122.504  Rcurr-(R2+R3)/2:    2.504  MIN(Rcurr-R2,Rcurr-R3):    0.004
******
 C111(33827)-C110(33825)-C19 (33823)-C18 (33820)    NSTEP1=     0 NSTEP2=     0
R1 = -10.000 R2 =   0.000 R3 =   0.000 R4 =  10.000 RK2 = 250.000 RK3 =  250.000
 Rcurr:    1.465  Rcurr-(R2+R3)/2:    1.465  MIN(Rcurr-R2,Rcurr-R3):    1.465
******
 C1  (33901)-C3  (33906)-C2  (33904)-O21 (33933)    NSTEP1=     0 NSTEP2=     0
R1 = 107.500 R2 = 117.500 R3 = 122.500 R4 = 132.500 RK2 = 250.000 RK3 =  250.000
 Rcurr:  126.099  Rcurr-(R2+R3)/2:    6.099  MIN(Rcurr-R2,Rcurr-R3):    3.599
******
 C111(33961)-C110(33959)-C19 (33957)-C18 (33954)    NSTEP1=     0 NSTEP2=     0
R1 = -10.000 R2 =   0.000 R3 =   0.000 R4 =  10.000 RK2 = 250.000 RK3 =  250.000
 Rcurr:    0.325  Rcurr-(R2+R3)/2:    0.325  MIN(Rcurr-R2,Rcurr-R3):    0.325
******
 C1  (34035)-C3  (34040)-C2  (34038)-O21 (34067)    NSTEP1=     0 NSTEP2=     0
R1 = 107.500 R2 = 117.500 R3 = 122.500 R4 = 132.500 RK2 = 250.000 RK3 =  250.000
 Rcurr:  122.792  Rcurr-(R2+R3)/2:    2.792  MIN(Rcurr-R2,Rcurr-R3):    0.292
******
 C111(34095)-C110(34093)-C19 (34091)-C18 (34088)    NSTEP1=     0 NSTEP2=     0
R1 = -10.000 R2 =   0.000 R3 =   0.000 R4 =  10.000 RK2 = 250.000 RK3 =  250.000
 Rcurr:    0.277  Rcurr-(R2+R3)/2:    0.277  MIN(Rcurr-R2,Rcurr-R3):    0.277
******
 C1  (34169)-C3  (34174)-C2  (34172)-O21 (34201)    NSTEP1=     0 NSTEP2=     0
R1 = 107.500 R2 = 117.500 R3 = 122.500 R4 = 132.500 RK2 = 250.000 RK3 =  250.000
 Rcurr:  118.253  Rcurr-(R2+R3)/2:    1.747  MIN(Rcurr-R2,Rcurr-R3):    0.000
******
 C111(34229)-C110(34227)-C19 (34225)-C18 (34222)    NSTEP1=     0 NSTEP2=     0
R1 = -10.000 R2 =   0.000 R3 =   0.000 R4 =  10.000 RK2 = 250.000 RK3 =  250.000
 Rcurr:    1.917  Rcurr-(R2+R3)/2:    1.917  MIN(Rcurr-R2,Rcurr-R3):    1.917
******
 C1  (34303)-C3  (34308)-C2  (34306)-O21 (34335)    NSTEP1=     0 NSTEP2=     0
R1 = 107.500 R2 = 117.500 R3 = 122.500 R4 = 132.500 RK2 = 250.000 RK3 =  250.000
 Rcurr:  121.815  Rcurr-(R2+R3)/2:    1.815  MIN(Rcurr-R2,Rcurr-R3):    0.000
******
 C111(34363)-C110(34361)-C19 (34359)-C18 (34356)    NSTEP1=     0 NSTEP2=     0
R1 = -10.000 R2 =   0.000 R3 =   0.000 R4 =  10.000 RK2 = 250.000 RK3 =  250.000
 Rcurr:   -1.132  Rcurr-(R2+R3)/2:    1.132  MIN(Rcurr-R2,Rcurr-R3):    1.132
******
 C1  (34437)-C3  (34442)-C2  (34440)-O21 (34469)    NSTEP1=     0 NSTEP2=     0
R1 = 107.500 R2 = 117.500 R3 = 122.500 R4 = 132.500 RK2 = 250.000 RK3 =  250.000
 Rcurr:  124.211  Rcurr-(R2+R3)/2:    4.211  MIN(Rcurr-R2,Rcurr-R3):    1.711
******
 C111(34497)-C110(34495)-C19 (34493)-C18 (34490)    NSTEP1=     0 NSTEP2=     0
R1 = -10.000 R2 =   0.000 R3 =   0.000 R4 =  10.000 RK2 = 250.000 RK3 =  250.000
 Rcurr:   23.584  Rcurr-(R2+R3)/2:   23.584  MIN(Rcurr-R2,Rcurr-R3):   23.584
******
 C1  (34571)-C3  (34576)-C2  (34574)-O21 (34603)    NSTEP1=     0 NSTEP2=     0
R1 = 107.500 R2 = 117.500 R3 = 122.500 R4 = 132.500 RK2 = 250.000 RK3 =  250.000
 Rcurr:  123.286  Rcurr-(R2+R3)/2:    3.286  MIN(Rcurr-R2,Rcurr-R3):    0.786
******
 C111(34631)-C110(34629)-C19 (34627)-C18 (34624)    NSTEP1=     0 NSTEP2=     0
R1 = -10.000 R2 =   0.000 R3 =   0.000 R4 =  10.000 RK2 = 250.000 RK3 =  250.000
 Rcurr:    0.879  Rcurr-(R2+R3)/2:    0.879  MIN(Rcurr-R2,Rcurr-R3):    0.879
******
 C1  (34705)-C3  (34710)-C2  (34708)-O21 (34737)    NSTEP1=     0 NSTEP2=     0
R1 = 107.500 R2 = 117.500 R3 = 122.500 R4 = 132.500 RK2 = 250.000 RK3 =  250.000
 Rcurr:  114.511  Rcurr-(R2+R3)/2:    5.489  MIN(Rcurr-R2,Rcurr-R3):    2.989
******
 C111(34765)-C110(34763)-C19 (34761)-C18 (34758)    NSTEP1=     0 NSTEP2=     0
R1 = -10.000 R2 =   0.000 R3 =   0.000 R4 =  10.000 RK2 = 250.000 RK3 =  250.000
 Rcurr:   -0.404  Rcurr-(R2+R3)/2:    0.404  MIN(Rcurr-R2,Rcurr-R3):    0.404
******
 C1  (34839)-C3  (34844)-C2  (34842)-O21 (34871)    NSTEP1=     0 NSTEP2=     0
R1 = 107.500 R2 = 117.500 R3 = 122.500 R4 = 132.500 RK2 = 250.000 RK3 =  250.000
 Rcurr:  122.700  Rcurr-(R2+R3)/2:    2.700  MIN(Rcurr-R2,Rcurr-R3):    0.200
******
 C111(34899)-C110(34897)-C19 (34895)-C18 (34892)    NSTEP1=     0 NSTEP2=     0
R1 = -10.000 R2 =   0.000 R3 =   0.000 R4 =  10.000 RK2 = 250.000 RK3 =  250.000
 Rcurr:    0.383  Rcurr-(R2+R3)/2:    0.383  MIN(Rcurr-R2,Rcurr-R3):    0.383
******
 C1  (34973)-C3  (34978)-C2  (34976)-O21 (35005)    NSTEP1=     0 NSTEP2=     0
R1 = 107.500 R2 = 117.500 R3 = 122.500 R4 = 132.500 RK2 = 250.000 RK3 =  250.000
 Rcurr:  118.523  Rcurr-(R2+R3)/2:    1.477  MIN(Rcurr-R2,Rcurr-R3):    0.000
******
 C111(35033)-C110(35031)-C19 (35029)-C18 (35026)    NSTEP1=     0 NSTEP2=     0
R1 = -10.000 R2 =   0.000 R3 =   0.000 R4 =  10.000 RK2 = 250.000 RK3 =  250.000
 Rcurr:   -0.030  Rcurr-(R2+R3)/2:    0.030  MIN(Rcurr-R2,Rcurr-R3):    0.030
******
 C1  (35107)-C3  (35112)-C2  (35110)-O21 (35139)    NSTEP1=     0 NSTEP2=     0
R1 = 107.500 R2 = 117.500 R3 = 122.500 R4 = 132.500 RK2 = 250.000 RK3 =  250.000
 Rcurr:  125.916  Rcurr-(R2+R3)/2:    5.916  MIN(Rcurr-R2,Rcurr-R3):    3.416
******
 C111(35167)-C110(35165)-C19 (35163)-C18 (35160)    NSTEP1=     0 NSTEP2=     0
R1 = -10.000 R2 =   0.000 R3 =   0.000 R4 =  10.000 RK2 = 250.000 RK3 =  250.000
 Rcurr:    1.002  Rcurr-(R2+R3)/2:    1.002  MIN(Rcurr-R2,Rcurr-R3):    1.002
******
 C1  (35241)-C3  (35246)-C2  (35244)-O21 (35273)    NSTEP1=     0 NSTEP2=     0
R1 = 107.500 R2 = 117.500 R3 = 122.500 R4 = 132.500 RK2 = 250.000 RK3 =  250.000
 Rcurr:  121.606  Rcurr-(R2+R3)/2:    1.606  MIN(Rcurr-R2,Rcurr-R3):    0.000
******
 C111(35301)-C110(35299)-C19 (35297)-C18 (35294)    NSTEP1=     0 NSTEP2=     0
R1 = -10.000 R2 =   0.000 R3 =   0.000 R4 =  10.000 RK2 = 250.000 RK3 =  250.000
 Rcurr:   -0.438  Rcurr-(R2+R3)/2:    0.438  MIN(Rcurr-R2,Rcurr-R3):    0.438
******
 C1  (35375)-C3  (35380)-C2  (35378)-O21 (35407)    NSTEP1=     0 NSTEP2=     0
R1 = 107.500 R2 = 117.500 R3 = 122.500 R4 = 132.500 RK2 = 250.000 RK3 =  250.000
 Rcurr:  121.832  Rcurr-(R2+R3)/2:    1.832  MIN(Rcurr-R2,Rcurr-R3):    0.000
******
 C111(35435)-C110(35433)-C19 (35431)-C18 (35428)    NSTEP1=     0 NSTEP2=     0
R1 = -10.000 R2 =   0.000 R3 =   0.000 R4 =  10.000 RK2 = 250.000 RK3 =  250.000
 Rcurr:    0.216  Rcurr-(R2+R3)/2:    0.216  MIN(Rcurr-R2,Rcurr-R3):    0.216
******
 C1  (35509)-C3  (35514)-C2  (35512)-O21 (35541)    NSTEP1=     0 NSTEP2=     0
R1 = 107.500 R2 = 117.500 R3 = 122.500 R4 = 132.500 RK2 = 250.000 RK3 =  250.000
 Rcurr:  117.935  Rcurr-(R2+R3)/2:    2.065  MIN(Rcurr-R2,Rcurr-R3):    0.000
******
 C111(35569)-C110(35567)-C19 (35565)-C18 (35562)    NSTEP1=     0 NSTEP2=     0
R1 = -10.000 R2 =   0.000 R3 =   0.000 R4 =  10.000 RK2 = 250.000 RK3 =  250.000
 Rcurr:   -4.545  Rcurr-(R2+R3)/2:    4.545  MIN(Rcurr-R2,Rcurr-R3):    4.545
******
 C1  (35643)-C3  (35648)-C2  (35646)-O21 (35675)    NSTEP1=     0 NSTEP2=     0
R1 = 107.500 R2 = 117.500 R3 = 122.500 R4 = 132.500 RK2 = 250.000 RK3 =  250.000
 Rcurr:  128.110  Rcurr-(R2+R3)/2:    8.110  MIN(Rcurr-R2,Rcurr-R3):    5.610
******
 C111(35703)-C110(35701)-C19 (35699)-C18 (35696)    NSTEP1=     0 NSTEP2=     0
R1 = -10.000 R2 =   0.000 R3 =   0.000 R4 =  10.000 RK2 = 250.000 RK3 =  250.000
 Rcurr:    0.488  Rcurr-(R2+R3)/2:    0.488  MIN(Rcurr-R2,Rcurr-R3):    0.488
******
 C1  (35777)-C3  (35782)-C2  (35780)-O21 (35809)    NSTEP1=     0 NSTEP2=     0
R1 = 107.500 R2 = 117.500 R3 = 122.500 R4 = 132.500 RK2 = 250.000 RK3 =  250.000
 Rcurr:  117.007  Rcurr-(R2+R3)/2:    2.993  MIN(Rcurr-R2,Rcurr-R3):    0.493
******
 C111(35837)-C110(35835)-C19 (35833)-C18 (35830)    NSTEP1=     0 NSTEP2=     0
R1 = -10.000 R2 =   0.000 R3 =   0.000 R4 =  10.000 RK2 = 250.000 RK3 =  250.000
 Rcurr:    0.547  Rcurr-(R2+R3)/2:    0.547  MIN(Rcurr-R2,Rcurr-R3):    0.547
******
 C1  (35911)-C3  (35916)-C2  (35914)-O21 (35943)    NSTEP1=     0 NSTEP2=     0
R1 = 107.500 R2 = 117.500 R3 = 122.500 R4 = 132.500 RK2 = 250.000 RK3 =  250.000
 Rcurr:  116.201  Rcurr-(R2+R3)/2:    3.799  MIN(Rcurr-R2,Rcurr-R3):    1.299
******
 C111(35971)-C110(35969)-C19 (35967)-C18 (35964)    NSTEP1=     0 NSTEP2=     0
R1 = -10.000 R2 =   0.000 R3 =   0.000 R4 =  10.000 RK2 = 250.000 RK3 =  250.000
 Rcurr:   20.474  Rcurr-(R2+R3)/2:   20.474  MIN(Rcurr-R2,Rcurr-R3):   20.474
******
 C1  (36045)-C3  (36050)-C2  (36048)-O21 (36077)    NSTEP1=     0 NSTEP2=     0
R1 = 107.500 R2 = 117.500 R3 = 122.500 R4 = 132.500 RK2 = 250.000 RK3 =  250.000
 Rcurr:  117.977  Rcurr-(R2+R3)/2:    2.023  MIN(Rcurr-R2,Rcurr-R3):    0.000
******
 C111(36105)-C110(36103)-C19 (36101)-C18 (36098)    NSTEP1=     0 NSTEP2=     0
R1 = -10.000 R2 =   0.000 R3 =   0.000 R4 =  10.000 RK2 = 250.000 RK3 =  250.000
 Rcurr:  -21.312  Rcurr-(R2+R3)/2:   21.312  MIN(Rcurr-R2,Rcurr-R3):   21.312
******
 C1  (36179)-C3  (36184)-C2  (36182)-O21 (36211)    NSTEP1=     0 NSTEP2=     0
R1 = 107.500 R2 = 117.500 R3 = 122.500 R4 = 132.500 RK2 = 250.000 RK3 =  250.000
 Rcurr:  119.712  Rcurr-(R2+R3)/2:    0.288  MIN(Rcurr-R2,Rcurr-R3):    0.000
******
 C111(36239)-C110(36237)-C19 (36235)-C18 (36232)    NSTEP1=     0 NSTEP2=     0
R1 = -10.000 R2 =   0.000 R3 =   0.000 R4 =  10.000 RK2 = 250.000 RK3 =  250.000
 Rcurr:   37.519  Rcurr-(R2+R3)/2:   37.519  MIN(Rcurr-R2,Rcurr-R3):   37.519
******
 C1  (36313)-C3  (36318)-C2  (36316)-O21 (36345)    NSTEP1=     0 NSTEP2=     0
R1 = 107.500 R2 = 117.500 R3 = 122.500 R4 = 132.500 RK2 = 250.000 RK3 =  250.000
 Rcurr:  117.136  Rcurr-(R2+R3)/2:    2.864  MIN(Rcurr-R2,Rcurr-R3):    0.364
******
 C111(36373)-C110(36371)-C19 (36369)-C18 (36366)    NSTEP1=     0 NSTEP2=     0
R1 = -10.000 R2 =   0.000 R3 =   0.000 R4 =  10.000 RK2 = 250.000 RK3 =  250.000
 Rcurr:    0.655  Rcurr-(R2+R3)/2:    0.655  MIN(Rcurr-R2,Rcurr-R3):    0.655
******
 C1  (36447)-C3  (36452)-C2  (36450)-O21 (36479)    NSTEP1=     0 NSTEP2=     0
R1 = 107.500 R2 = 117.500 R3 = 122.500 R4 = 132.500 RK2 = 250.000 RK3 =  250.000
 Rcurr:  120.689  Rcurr-(R2+R3)/2:    0.689  MIN(Rcurr-R2,Rcurr-R3):    0.000
******
 C111(36507)-C110(36505)-C19 (36503)-C18 (36500)    NSTEP1=     0 NSTEP2=     0
R1 = -10.000 R2 =   0.000 R3 =   0.000 R4 =  10.000 RK2 = 250.000 RK3 =  250.000
 Rcurr:   -0.545  Rcurr-(R2+R3)/2:    0.545  MIN(Rcurr-R2,Rcurr-R3):    0.545
******
 C1  (36581)-C3  (36586)-C2  (36584)-O21 (36613)    NSTEP1=     0 NSTEP2=     0
R1 = 107.500 R2 = 117.500 R3 = 122.500 R4 = 132.500 RK2 = 250.000 RK3 =  250.000
 Rcurr:  117.651  Rcurr-(R2+R3)/2:    2.349  MIN(Rcurr-R2,Rcurr-R3):    0.000
******
 C111(36641)-C110(36639)-C19 (36637)-C18 (36634)    NSTEP1=     0 NSTEP2=     0
R1 = -10.000 R2 =   0.000 R3 =   0.000 R4 =  10.000 RK2 = 250.000 RK3 =  250.000
 Rcurr:   -0.329  Rcurr-(R2+R3)/2:    0.329  MIN(Rcurr-R2,Rcurr-R3):    0.329
******
 C1  (36715)-C3  (36720)-C2  (36718)-O21 (36747)    NSTEP1=     0 NSTEP2=     0
R1 = 107.500 R2 = 117.500 R3 = 122.500 R4 = 132.500 RK2 = 250.000 RK3 =  250.000
 Rcurr:  117.364  Rcurr-(R2+R3)/2:    2.636  MIN(Rcurr-R2,Rcurr-R3):    0.136
******
 C111(36775)-C110(36773)-C19 (36771)-C18 (36768)    NSTEP1=     0 NSTEP2=     0
R1 = -10.000 R2 =   0.000 R3 =   0.000 R4 =  10.000 RK2 = 250.000 RK3 =  250.000
 Rcurr:   -2.648  Rcurr-(R2+R3)/2:    2.648  MIN(Rcurr-R2,Rcurr-R3):    2.648
******
 C1  (36849)-C3  (36854)-C2  (36852)-O21 (36881)    NSTEP1=     0 NSTEP2=     0
R1 = 107.500 R2 = 117.500 R3 = 122.500 R4 = 132.500 RK2 = 250.000 RK3 =  250.000
 Rcurr:  126.271  Rcurr-(R2+R3)/2:    6.271  MIN(Rcurr-R2,Rcurr-R3):    3.771
******
 C111(36909)-C110(36907)-C19 (36905)-C18 (36902)    NSTEP1=     0 NSTEP2=     0
R1 = -10.000 R2 =   0.000 R3 =   0.000 R4 =  10.000 RK2 = 250.000 RK3 =  250.000
 Rcurr:   -0.114  Rcurr-(R2+R3)/2:    0.114  MIN(Rcurr-R2,Rcurr-R3):    0.114
******
 C1  (36983)-C3  (36988)-C2  (36986)-O21 (37015)    NSTEP1=     0 NSTEP2=     0
R1 = 107.500 R2 = 117.500 R3 = 122.500 R4 = 132.500 RK2 = 250.000 RK3 =  250.000
 Rcurr:  124.227  Rcurr-(R2+R3)/2:    4.227  MIN(Rcurr-R2,Rcurr-R3):    1.727
******
 C111(37043)-C110(37041)-C19 (37039)-C18 (37036)    NSTEP1=     0 NSTEP2=     0
R1 = -10.000 R2 =   0.000 R3 =   0.000 R4 =  10.000 RK2 = 250.000 RK3 =  250.000
 Rcurr:  -10.753  Rcurr-(R2+R3)/2:   10.753  MIN(Rcurr-R2,Rcurr-R3):   10.753
******
 C1  (37117)-C3  (37122)-C2  (37120)-O21 (37149)    NSTEP1=     0 NSTEP2=     0
R1 = 107.500 R2 = 117.500 R3 = 122.500 R4 = 132.500 RK2 = 250.000 RK3 =  250.000
 Rcurr:  118.647  Rcurr-(R2+R3)/2:    1.353  MIN(Rcurr-R2,Rcurr-R3):    0.000
******
 C111(37177)-C110(37175)-C19 (37173)-C18 (37170)    NSTEP1=     0 NSTEP2=     0
R1 = -10.000 R2 =   0.000 R3 =   0.000 R4 =  10.000 RK2 = 250.000 RK3 =  250.000
 Rcurr:   -0.355  Rcurr-(R2+R3)/2:    0.355  MIN(Rcurr-R2,Rcurr-R3):    0.355
******
 C1  (37251)-C3  (37256)-C2  (37254)-O21 (37283)    NSTEP1=     0 NSTEP2=     0
R1 = 107.500 R2 = 117.500 R3 = 122.500 R4 = 132.500 RK2 = 250.000 RK3 =  250.000
 Rcurr:  119.179  Rcurr-(R2+R3)/2:    0.821  MIN(Rcurr-R2,Rcurr-R3):    0.000
******
 C111(37311)-C110(37309)-C19 (37307)-C18 (37304)    NSTEP1=     0 NSTEP2=     0
R1 = -10.000 R2 =   0.000 R3 =   0.000 R4 =  10.000 RK2 = 250.000 RK3 =  250.000
 Rcurr:   -0.088  Rcurr-(R2+R3)/2:    0.088  MIN(Rcurr-R2,Rcurr-R3):    0.088
******
 C1  (37385)-C3  (37390)-C2  (37388)-O21 (37417)    NSTEP1=     0 NSTEP2=     0
R1 = 107.500 R2 = 117.500 R3 = 122.500 R4 = 132.500 RK2 = 250.000 RK3 =  250.000
 Rcurr:  117.443  Rcurr-(R2+R3)/2:    2.557  MIN(Rcurr-R2,Rcurr-R3):    0.057
******
 C111(37445)-C110(37443)-C19 (37441)-C18 (37438)    NSTEP1=     0 NSTEP2=     0
R1 = -10.000 R2 =   0.000 R3 =   0.000 R4 =  10.000 RK2 = 250.000 RK3 =  250.000
 Rcurr:   -0.754  Rcurr-(R2+R3)/2:    0.754  MIN(Rcurr-R2,Rcurr-R3):    0.754
******
 C1  (37519)-C3  (37524)-C2  (37522)-O21 (37551)    NSTEP1=     0 NSTEP2=     0
R1 = 107.500 R2 = 117.500 R3 = 122.500 R4 = 132.500 RK2 = 250.000 RK3 =  250.000
 Rcurr:  118.060  Rcurr-(R2+R3)/2:    1.940  MIN(Rcurr-R2,Rcurr-R3):    0.000
******
 C111(37579)-C110(37577)-C19 (37575)-C18 (37572)    NSTEP1=     0 NSTEP2=     0
R1 = -10.000 R2 =   0.000 R3 =   0.000 R4 =  10.000 RK2 = 250.000 RK3 =  250.000
 Rcurr:   -0.002  Rcurr-(R2+R3)/2:    0.002  MIN(Rcurr-R2,Rcurr-R3):    0.002
******
 C1  (37653)-C3  (37658)-C2  (37656)-O21 (37685)    NSTEP1=     0 NSTEP2=     0
R1 = 107.500 R2 = 117.500 R3 = 122.500 R4 = 132.500 RK2 = 250.000 RK3 =  250.000
 Rcurr:  123.333  Rcurr-(R2+R3)/2:    3.333  MIN(Rcurr-R2,Rcurr-R3):    0.833
******
 C111(37713)-C110(37711)-C19 (37709)-C18 (37706)    NSTEP1=     0 NSTEP2=     0
R1 = -10.000 R2 =   0.000 R3 =   0.000 R4 =  10.000 RK2 = 250.000 RK3 =  250.000
 Rcurr:    1.399  Rcurr-(R2+R3)/2:    1.399  MIN(Rcurr-R2,Rcurr-R3):    1.399
******
 C1  (37787)-C3  (37792)-C2  (37790)-O21 (37819)    NSTEP1=     0 NSTEP2=     0
R1 = 107.500 R2 = 117.500 R3 = 122.500 R4 = 132.500 RK2 = 250.000 RK3 =  250.000
 Rcurr:  118.035  Rcurr-(R2+R3)/2:    1.965  MIN(Rcurr-R2,Rcurr-R3):    0.000
******
 C111(37847)-C110(37845)-C19 (37843)-C18 (37840)    NSTEP1=     0 NSTEP2=     0
R1 = -10.000 R2 =   0.000 R3 =   0.000 R4 =  10.000 RK2 = 250.000 RK3 =  250.000
 Rcurr:  -36.250  Rcurr-(R2+R3)/2:   36.250  MIN(Rcurr-R2,Rcurr-R3):   36.250
******
 C1  (37921)-C3  (37926)-C2  (37924)-O21 (37953)    NSTEP1=     0 NSTEP2=     0
R1 = 107.500 R2 = 117.500 R3 = 122.500 R4 = 132.500 RK2 = 250.000 RK3 =  250.000
 Rcurr:  117.463  Rcurr-(R2+R3)/2:    2.537  MIN(Rcurr-R2,Rcurr-R3):    0.037
******
 C111(37981)-C110(37979)-C19 (37977)-C18 (37974)    NSTEP1=     0 NSTEP2=     0
R1 = -10.000 R2 =   0.000 R3 =   0.000 R4 =  10.000 RK2 = 250.000 RK3 =  250.000
 Rcurr:   -0.490  Rcurr-(R2+R3)/2:    0.490  MIN(Rcurr-R2,Rcurr-R3):    0.490
******
 C1  (38055)-C3  (38060)-C2  (38058)-O21 (38087)    NSTEP1=     0 NSTEP2=     0
R1 = 107.500 R2 = 117.500 R3 = 122.500 R4 = 132.500 RK2 = 250.000 RK3 =  250.000
 Rcurr:  122.662  Rcurr-(R2+R3)/2:    2.662  MIN(Rcurr-R2,Rcurr-R3):    0.162
******
 C111(38115)-C110(38113)-C19 (38111)-C18 (38108)    NSTEP1=     0 NSTEP2=     0
R1 = -10.000 R2 =   0.000 R3 =   0.000 R4 =  10.000 RK2 = 250.000 RK3 =  250.000
 Rcurr:   -1.511  Rcurr-(R2+R3)/2:    1.511  MIN(Rcurr-R2,Rcurr-R3):    1.511
******
 C1  (38189)-C3  (38194)-C2  (38192)-O21 (38221)    NSTEP1=     0 NSTEP2=     0
R1 = 107.500 R2 = 117.500 R3 = 122.500 R4 = 132.500 RK2 = 250.000 RK3 =  250.000
 Rcurr:  124.461  Rcurr-(R2+R3)/2:    4.461  MIN(Rcurr-R2,Rcurr-R3):    1.961
******
 C111(38249)-C110(38247)-C19 (38245)-C18 (38242)    NSTEP1=     0 NSTEP2=     0
R1 = -10.000 R2 =   0.000 R3 =   0.000 R4 =  10.000 RK2 = 250.000 RK3 =  250.000
 Rcurr:   -0.295  Rcurr-(R2+R3)/2:    0.295  MIN(Rcurr-R2,Rcurr-R3):    0.295
******
 C1  (38323)-C3  (38328)-C2  (38326)-O21 (38355)    NSTEP1=     0 NSTEP2=     0
R1 = 107.500 R2 = 117.500 R3 = 122.500 R4 = 132.500 RK2 = 250.000 RK3 =  250.000
 Rcurr:  137.030  Rcurr-(R2+R3)/2:   17.030  MIN(Rcurr-R2,Rcurr-R3):   14.530
******
 C111(38383)-C110(38381)-C19 (38379)-C18 (38376)    NSTEP1=     0 NSTEP2=     0
R1 = -10.000 R2 =   0.000 R3 =   0.000 R4 =  10.000 RK2 = 250.000 RK3 =  250.000
 Rcurr:    0.511  Rcurr-(R2+R3)/2:    0.511  MIN(Rcurr-R2,Rcurr-R3):    0.511
******
 C1  (38457)-C3  (38462)-C2  (38460)-O21 (38489)    NSTEP1=     0 NSTEP2=     0
R1 = 107.500 R2 = 117.500 R3 = 122.500 R4 = 132.500 RK2 = 250.000 RK3 =  250.000
 Rcurr:  122.518  Rcurr-(R2+R3)/2:    2.518  MIN(Rcurr-R2,Rcurr-R3):    0.018
******
 C111(38517)-C110(38515)-C19 (38513)-C18 (38510)    NSTEP1=     0 NSTEP2=     0
R1 = -10.000 R2 =   0.000 R3 =   0.000 R4 =  10.000 RK2 = 250.000 RK3 =  250.000
 Rcurr:   -0.018  Rcurr-(R2+R3)/2:    0.018  MIN(Rcurr-R2,Rcurr-R3):    0.018
******
 C1  (38591)-C3  (38596)-C2  (38594)-O21 (38623)    NSTEP1=     0 NSTEP2=     0
R1 = 107.500 R2 = 117.500 R3 = 122.500 R4 = 132.500 RK2 = 250.000 RK3 =  250.000
 Rcurr:  118.149  Rcurr-(R2+R3)/2:    1.851  MIN(Rcurr-R2,Rcurr-R3):    0.000
******
 C111(38651)-C110(38649)-C19 (38647)-C18 (38644)    NSTEP1=     0 NSTEP2=     0
R1 = -10.000 R2 =   0.000 R3 =   0.000 R4 =  10.000 RK2 = 250.000 RK3 =  250.000
 Rcurr:    6.801  Rcurr-(R2+R3)/2:    6.801  MIN(Rcurr-R2,Rcurr-R3):    6.801
******
 C1  (38725)-C3  (38730)-C2  (38728)-O21 (38757)    NSTEP1=     0 NSTEP2=     0
R1 = 107.500 R2 = 117.500 R3 = 122.500 R4 = 132.500 RK2 = 250.000 RK3 =  250.000
 Rcurr:  122.625  Rcurr-(R2+R3)/2:    2.625  MIN(Rcurr-R2,Rcurr-R3):    0.125
******
 C111(38785)-C110(38783)-C19 (38781)-C18 (38778)    NSTEP1=     0 NSTEP2=     0
R1 = -10.000 R2 =   0.000 R3 =   0.000 R4 =  10.000 RK2 = 250.000 RK3 =  250.000
 Rcurr:   -0.016  Rcurr-(R2+R3)/2:    0.016  MIN(Rcurr-R2,Rcurr-R3):    0.016
******
 C1  (38859)-C3  (38864)-C2  (38862)-O21 (38891)    NSTEP1=     0 NSTEP2=     0
R1 = 107.500 R2 = 117.500 R3 = 122.500 R4 = 132.500 RK2 = 250.000 RK3 =  250.000
 Rcurr:  122.580  Rcurr-(R2+R3)/2:    2.580  MIN(Rcurr-R2,Rcurr-R3):    0.080
******
 C111(38919)-C110(38917)-C19 (38915)-C18 (38912)    NSTEP1=     0 NSTEP2=     0
R1 = -10.000 R2 =   0.000 R3 =   0.000 R4 =  10.000 RK2 = 250.000 RK3 =  250.000
 Rcurr:    0.109  Rcurr-(R2+R3)/2:    0.109  MIN(Rcurr-R2,Rcurr-R3):    0.109
******
 C1  (38993)-C3  (38998)-C2  (38996)-O21 (39025)    NSTEP1=     0 NSTEP2=     0
R1 = 107.500 R2 = 117.500 R3 = 122.500 R4 = 132.500 RK2 = 250.000 RK3 =  250.000
 Rcurr:  121.988  Rcurr-(R2+R3)/2:    1.988  MIN(Rcurr-R2,Rcurr-R3):    0.000
******
 C111(39053)-C110(39051)-C19 (39049)-C18 (39046)    NSTEP1=     0 NSTEP2=     0
R1 = -10.000 R2 =   0.000 R3 =   0.000 R4 =  10.000 RK2 = 250.000 RK3 =  250.000
 Rcurr:    0.694  Rcurr-(R2+R3)/2:    0.694  MIN(Rcurr-R2,Rcurr-R3):    0.694
******
 C1  (39127)-C3  (39132)-C2  (39130)-O21 (39159)    NSTEP1=     0 NSTEP2=     0
R1 = 107.500 R2 = 117.500 R3 = 122.500 R4 = 132.500 RK2 = 250.000 RK3 =  250.000
 Rcurr:  117.401  Rcurr-(R2+R3)/2:    2.599  MIN(Rcurr-R2,Rcurr-R3):    0.099
******
 C111(39187)-C110(39185)-C19 (39183)-C18 (39180)    NSTEP1=     0 NSTEP2=     0
R1 = -10.000 R2 =   0.000 R3 =   0.000 R4 =  10.000 RK2 = 250.000 RK3 =  250.000
 Rcurr:    0.803  Rcurr-(R2+R3)/2:    0.803  MIN(Rcurr-R2,Rcurr-R3):    0.803
******
 C1  (39261)-C3  (39266)-C2  (39264)-O21 (39293)    NSTEP1=     0 NSTEP2=     0
R1 = 107.500 R2 = 117.500 R3 = 122.500 R4 = 132.500 RK2 = 250.000 RK3 =  250.000
 Rcurr:  121.898  Rcurr-(R2+R3)/2:    1.898  MIN(Rcurr-R2,Rcurr-R3):    0.000
******
 C111(39321)-C110(39319)-C19 (39317)-C18 (39314)    NSTEP1=     0 NSTEP2=     0
R1 = -10.000 R2 =   0.000 R3 =   0.000 R4 =  10.000 RK2 = 250.000 RK3 =  250.000
 Rcurr:    0.018  Rcurr-(R2+R3)/2:    0.018  MIN(Rcurr-R2,Rcurr-R3):    0.018
******
 C1  (39395)-C3  (39400)-C2  (39398)-O21 (39427)    NSTEP1=     0 NSTEP2=     0
R1 = 107.500 R2 = 117.500 R3 = 122.500 R4 = 132.500 RK2 = 250.000 RK3 =  250.000
 Rcurr:  115.859  Rcurr-(R2+R3)/2:    4.141  MIN(Rcurr-R2,Rcurr-R3):    1.641
******
 C111(39455)-C110(39453)-C19 (39451)-C18 (39448)    NSTEP1=     0 NSTEP2=     0
R1 = -10.000 R2 =   0.000 R3 =   0.000 R4 =  10.000 RK2 = 250.000 RK3 =  250.000
 Rcurr:   -0.602  Rcurr-(R2+R3)/2:    0.602  MIN(Rcurr-R2,Rcurr-R3):    0.602
******
 C1  (39529)-C3  (39534)-C2  (39532)-O21 (39561)    NSTEP1=     0 NSTEP2=     0
R1 = 107.500 R2 = 117.500 R3 = 122.500 R4 = 132.500 RK2 = 250.000 RK3 =  250.000
 Rcurr:  122.897  Rcurr-(R2+R3)/2:    2.897  MIN(Rcurr-R2,Rcurr-R3):    0.397
******
 C111(39589)-C110(39587)-C19 (39585)-C18 (39582)    NSTEP1=     0 NSTEP2=     0
R1 = -10.000 R2 =   0.000 R3 =   0.000 R4 =  10.000 RK2 = 250.000 RK3 =  250.000
 Rcurr:    0.221  Rcurr-(R2+R3)/2:    0.221  MIN(Rcurr-R2,Rcurr-R3):    0.221
******
 C1  (39663)-C3  (39668)-C2  (39666)-O21 (39695)    NSTEP1=     0 NSTEP2=     0
R1 = 107.500 R2 = 117.500 R3 = 122.500 R4 = 132.500 RK2 = 250.000 RK3 =  250.000
 Rcurr:  118.880  Rcurr-(R2+R3)/2:    1.120  MIN(Rcurr-R2,Rcurr-R3):    0.000
******
 C111(39723)-C110(39721)-C19 (39719)-C18 (39716)    NSTEP1=     0 NSTEP2=     0
R1 = -10.000 R2 =   0.000 R3 =   0.000 R4 =  10.000 RK2 = 250.000 RK3 =  250.000
 Rcurr:   11.793  Rcurr-(R2+R3)/2:   11.793  MIN(Rcurr-R2,Rcurr-R3):   11.793
******
 C1  (39797)-C3  (39802)-C2  (39800)-O21 (39829)    NSTEP1=     0 NSTEP2=     0
R1 = 107.500 R2 = 117.500 R3 = 122.500 R4 = 132.500 RK2 = 250.000 RK3 =  250.000
 Rcurr:  117.863  Rcurr-(R2+R3)/2:    2.137  MIN(Rcurr-R2,Rcurr-R3):    0.000
******
 C111(39857)-C110(39855)-C19 (39853)-C18 (39850)    NSTEP1=     0 NSTEP2=     0
R1 = -10.000 R2 =   0.000 R3 =   0.000 R4 =  10.000 RK2 = 250.000 RK3 =  250.000
 Rcurr:    0.054  Rcurr-(R2+R3)/2:    0.054  MIN(Rcurr-R2,Rcurr-R3):    0.054
******
 C1  (39931)-C3  (39936)-C2  (39934)-O21 (39963)    NSTEP1=     0 NSTEP2=     0
R1 = 107.500 R2 = 117.500 R3 = 122.500 R4 = 132.500 RK2 = 250.000 RK3 =  250.000
 Rcurr:  121.035  Rcurr-(R2+R3)/2:    1.035  MIN(Rcurr-R2,Rcurr-R3):    0.000
******
 C111(39991)-C110(39989)-C19 (39987)-C18 (39984)    NSTEP1=     0 NSTEP2=     0
R1 = -10.000 R2 =   0.000 R3 =   0.000 R4 =  10.000 RK2 = 250.000 RK3 =  250.000
 Rcurr:   17.776  Rcurr-(R2+R3)/2:   17.776  MIN(Rcurr-R2,Rcurr-R3):   17.776
******
 C1  (40065)-C3  (40070)-C2  (40068)-O21 (40097)    NSTEP1=     0 NSTEP2=     0
R1 = 107.500 R2 = 117.500 R3 = 122.500 R4 = 132.500 RK2 = 250.000 RK3 =  250.000
 Rcurr:  126.632  Rcurr-(R2+R3)/2:    6.632  MIN(Rcurr-R2,Rcurr-R3):    4.132
******
 C111(40125)-C110(40123)-C19 (40121)-C18 (40118)    NSTEP1=     0 NSTEP2=     0
R1 = -10.000 R2 =   0.000 R3 =   0.000 R4 =  10.000 RK2 = 250.000 RK3 =  250.000
 Rcurr:    0.552  Rcurr-(R2+R3)/2:    0.552  MIN(Rcurr-R2,Rcurr-R3):    0.552
******
 C1  (40199)-C3  (40204)-C2  (40202)-O21 (40231)    NSTEP1=     0 NSTEP2=     0
R1 = 107.500 R2 = 117.500 R3 = 122.500 R4 = 132.500 RK2 = 250.000 RK3 =  250.000
 Rcurr:  123.058  Rcurr-(R2+R3)/2:    3.058  MIN(Rcurr-R2,Rcurr-R3):    0.558
******
 C111(40259)-C110(40257)-C19 (40255)-C18 (40252)    NSTEP1=     0 NSTEP2=     0
R1 = -10.000 R2 =   0.000 R3 =   0.000 R4 =  10.000 RK2 = 250.000 RK3 =  250.000
 Rcurr:   -0.927  Rcurr-(R2+R3)/2:    0.927  MIN(Rcurr-R2,Rcurr-R3):    0.927
******
 C1  (40333)-C3  (40338)-C2  (40336)-O21 (40365)    NSTEP1=     0 NSTEP2=     0
R1 = 107.500 R2 = 117.500 R3 = 122.500 R4 = 132.500 RK2 = 250.000 RK3 =  250.000
 Rcurr:  119.710  Rcurr-(R2+R3)/2:    0.290  MIN(Rcurr-R2,Rcurr-R3):    0.000
******
 C111(40393)-C110(40391)-C19 (40389)-C18 (40386)    NSTEP1=     0 NSTEP2=     0
R1 = -10.000 R2 =   0.000 R3 =   0.000 R4 =  10.000 RK2 = 250.000 RK3 =  250.000
 Rcurr:    0.463  Rcurr-(R2+R3)/2:    0.463  MIN(Rcurr-R2,Rcurr-R3):    0.463
******
 C1  (40467)-C3  (40472)-C2  (40470)-O21 (40499)    NSTEP1=     0 NSTEP2=     0
R1 = 107.500 R2 = 117.500 R3 = 122.500 R4 = 132.500 RK2 = 250.000 RK3 =  250.000
 Rcurr:  117.440  Rcurr-(R2+R3)/2:    2.560  MIN(Rcurr-R2,Rcurr-R3):    0.060
******
 C111(40527)-C110(40525)-C19 (40523)-C18 (40520)    NSTEP1=     0 NSTEP2=     0
R1 = -10.000 R2 =   0.000 R3 =   0.000 R4 =  10.000 RK2 = 250.000 RK3 =  250.000
 Rcurr:   -1.126  Rcurr-(R2+R3)/2:    1.126  MIN(Rcurr-R2,Rcurr-R3):    1.126
******
 C1  (40601)-C3  (40606)-C2  (40604)-O21 (40633)    NSTEP1=     0 NSTEP2=     0
R1 = 107.500 R2 = 117.500 R3 = 122.500 R4 = 132.500 RK2 = 250.000 RK3 =  250.000
 Rcurr:  134.330  Rcurr-(R2+R3)/2:   14.330  MIN(Rcurr-R2,Rcurr-R3):   11.830
******
 C111(40661)-C110(40659)-C19 (40657)-C18 (40654)    NSTEP1=     0 NSTEP2=     0
R1 = -10.000 R2 =   0.000 R3 =   0.000 R4 =  10.000 RK2 = 250.000 RK3 =  250.000
 Rcurr:   -0.290  Rcurr-(R2+R3)/2:    0.290  MIN(Rcurr-R2,Rcurr-R3):    0.290
******
 C1  (40735)-C3  (40740)-C2  (40738)-O21 (40767)    NSTEP1=     0 NSTEP2=     0
R1 = 107.500 R2 = 117.500 R3 = 122.500 R4 = 132.500 RK2 = 250.000 RK3 =  250.000
 Rcurr:  123.225  Rcurr-(R2+R3)/2:    3.225  MIN(Rcurr-R2,Rcurr-R3):    0.725
******
 C111(40795)-C110(40793)-C19 (40791)-C18 (40788)    NSTEP1=     0 NSTEP2=     0
R1 = -10.000 R2 =   0.000 R3 =   0.000 R4 =  10.000 RK2 = 250.000 RK3 =  250.000
 Rcurr:   -1.720  Rcurr-(R2+R3)/2:    1.720  MIN(Rcurr-R2,Rcurr-R3):    1.720
******
 C1  (40869)-C3  (40874)-C2  (40872)-O21 (40901)    NSTEP1=     0 NSTEP2=     0
R1 = 107.500 R2 = 117.500 R3 = 122.500 R4 = 132.500 RK2 = 250.000 RK3 =  250.000
 Rcurr:  118.400  Rcurr-(R2+R3)/2:    1.600  MIN(Rcurr-R2,Rcurr-R3):    0.000
******
 C111(40929)-C110(40927)-C19 (40925)-C18 (40922)    NSTEP1=     0 NSTEP2=     0
R1 = -10.000 R2 =   0.000 R3 =   0.000 R4 =  10.000 RK2 = 250.000 RK3 =  250.000
 Rcurr:   -0.622  Rcurr-(R2+R3)/2:    0.622  MIN(Rcurr-R2,Rcurr-R3):    0.622
******
 C1  (41003)-C3  (41008)-C2  (41006)-O21 (41035)    NSTEP1=     0 NSTEP2=     0
R1 = 107.500 R2 = 117.500 R3 = 122.500 R4 = 132.500 RK2 = 250.000 RK3 =  250.000
 Rcurr:  118.876  Rcurr-(R2+R3)/2:    1.124  MIN(Rcurr-R2,Rcurr-R3):    0.000
******
 C111(41063)-C110(41061)-C19 (41059)-C18 (41056)    NSTEP1=     0 NSTEP2=     0
R1 = -10.000 R2 =   0.000 R3 =   0.000 R4 =  10.000 RK2 = 250.000 RK3 =  250.000
 Rcurr:   -0.583  Rcurr-(R2+R3)/2:    0.583  MIN(Rcurr-R2,Rcurr-R3):    0.583
******
 C1  (41137)-C3  (41142)-C2  (41140)-O21 (41169)    NSTEP1=     0 NSTEP2=     0
R1 = 107.500 R2 = 117.500 R3 = 122.500 R4 = 132.500 RK2 = 250.000 RK3 =  250.000
 Rcurr:  116.233  Rcurr-(R2+R3)/2:    3.767  MIN(Rcurr-R2,Rcurr-R3):    1.267
******
 C111(41197)-C110(41195)-C19 (41193)-C18 (41190)    NSTEP1=     0 NSTEP2=     0
R1 = -10.000 R2 =   0.000 R3 =   0.000 R4 =  10.000 RK2 = 250.000 RK3 =  250.000
 Rcurr:   -0.673  Rcurr-(R2+R3)/2:    0.673  MIN(Rcurr-R2,Rcurr-R3):    0.673
******
 C1  (41271)-C3  (41276)-C2  (41274)-O21 (41303)    NSTEP1=     0 NSTEP2=     0
R1 = 107.500 R2 = 117.500 R3 = 122.500 R4 = 132.500 RK2 = 250.000 RK3 =  250.000
 Rcurr:  122.788  Rcurr-(R2+R3)/2:    2.788  MIN(Rcurr-R2,Rcurr-R3):    0.288
******
 C111(41331)-C110(41329)-C19 (41327)-C18 (41324)    NSTEP1=     0 NSTEP2=     0
R1 = -10.000 R2 =   0.000 R3 =   0.000 R4 =  10.000 RK2 = 250.000 RK3 =  250.000
 Rcurr:   -1.233  Rcurr-(R2+R3)/2:    1.233  MIN(Rcurr-R2,Rcurr-R3):    1.233
******
 C1  (41405)-C3  (41410)-C2  (41408)-O21 (41437)    NSTEP1=     0 NSTEP2=     0
R1 = 107.500 R2 = 117.500 R3 = 122.500 R4 = 132.500 RK2 = 250.000 RK3 =  250.000
 Rcurr:  119.793  Rcurr-(R2+R3)/2:    0.207  MIN(Rcurr-R2,Rcurr-R3):    0.000
******
 C111(41465)-C110(41463)-C19 (41461)-C18 (41458)    NSTEP1=     0 NSTEP2=     0
R1 = -10.000 R2 =   0.000 R3 =   0.000 R4 =  10.000 RK2 = 250.000 RK3 =  250.000
 Rcurr:    0.032  Rcurr-(R2+R3)/2:    0.032  MIN(Rcurr-R2,Rcurr-R3):    0.032
******
 C1  (41539)-C3  (41544)-C2  (41542)-O21 (41571)    NSTEP1=     0 NSTEP2=     0
R1 = 107.500 R2 = 117.500 R3 = 122.500 R4 = 132.500 RK2 = 250.000 RK3 =  250.000
 Rcurr:  117.859  Rcurr-(R2+R3)/2:    2.141  MIN(Rcurr-R2,Rcurr-R3):    0.000
******
 C111(41599)-C110(41597)-C19 (41595)-C18 (41592)    NSTEP1=     0 NSTEP2=     0
R1 = -10.000 R2 =   0.000 R3 =   0.000 R4 =  10.000 RK2 = 250.000 RK3 =  250.000
 Rcurr:    0.120  Rcurr-(R2+R3)/2:    0.120  MIN(Rcurr-R2,Rcurr-R3):    0.120
                       Number of restraints read =   520

                  Done reading weight changes/NMR restraints


 
 Number of triangulated 3-point waters found:    25029

     Sum of charges from parm topology file =  -0.00052359
     Forcing neutrality...

| Dynamic Memory, Types Used:
| Reals             3187459
| Integers          7204519

| Nonbonded Pairs Initial Allocation:    26643852

| GPU memory information (estimate):
| KB of GPU memory in use:    381647
| KB of CPU memory in use:    196847

--------------------------------------------------------------------------------
   4.  RESULTS
--------------------------------------------------------------------------------


   NSTEP       ENERGY          RMS            GMAX         NAME    NUMBER
      1      -1.5179E+05     3.6483E+01     8.9334E+03     HD13     2085

 BOND    =    32338.2583  ANGLE   =    50050.9794  DIHED      =    17622.1453
 VDWAALS =   101529.2356  EEL     =  -294170.1992  HBOND      =        0.0000
 1-4 VDW =    11799.7352  1-4 EEL =   -72297.1835  RESTRAINT  =     1341.3588
 EAMBER  =  -153127.0290
 NMR restraints: Bond =    0.000   Angle =     0.000   Torsion =  1341.359
===============================================================================


   NSTEP       ENERGY          RMS            GMAX         NAME    NUMBER
    100      -3.0336E+05     5.0103E+00     2.6040E+02     C110    37041

 BOND    =    21725.6663  ANGLE   =    17949.2316  DIHED      =    16414.8751
 VDWAALS =    36639.3991  EEL     =  -331545.0216  HBOND      =        0.0000
 1-4 VDW =     7737.0253  1-4 EEL =   -73826.9465  RESTRAINT  =     1543.5547
 EAMBER  =  -304905.7707
 NMR restraints: Bond =    0.000   Angle =     0.000   Torsion =  1061.572
===============================================================================


   NSTEP       ENERGY          RMS            GMAX         NAME    NUMBER
    200      -3.2813E+05     2.4091E+00     2.7677E+02     C110     9547

 BOND    =    20988.1092  ANGLE   =    12156.6423  DIHED      =    16187.4786
 VDWAALS =    33335.6671  EEL     =  -344450.9514  HBOND      =        0.0000
 1-4 VDW =     6853.8099  1-4 EEL =   -74018.2066  RESTRAINT  =      818.9322
 EAMBER  =  -328947.4509
 NMR restraints: Bond =    0.000   Angle =     0.000   Torsion =   162.497
===============================================================================


   NSTEP       ENERGY          RMS            GMAX         NAME    NUMBER
    300      -3.3969E+05     2.0299E+00     2.7140E+02     C110     9547

 BOND    =    20995.6254  ANGLE   =     9890.2330  DIHED      =    16123.9250
 VDWAALS =    32904.8381  EEL     =  -352769.8758  HBOND      =        0.0000
 1-4 VDW =     6418.5457  1-4 EEL =   -74056.4979  RESTRAINT  =      808.0903
 EAMBER  =  -340493.2065
 NMR restraints: Bond =    0.000   Angle =     0.000   Torsion =   108.453
===============================================================================


   NSTEP       ENERGY          RMS            GMAX         NAME    NUMBER
    400      -3.4677E+05     1.8485E+00     3.0251E+02     C110     9547

 BOND    =    21146.1499  ANGLE   =     8682.7713  DIHED      =    16071.7777
 VDWAALS =    33214.8084  EEL     =  -358795.6334  HBOND      =        0.0000
 1-4 VDW =     6152.4853  1-4 EEL =   -74063.5177  RESTRAINT  =      816.5490
 EAMBER  =  -347591.1585
 NMR restraints: Bond =    0.000   Angle =     0.000   Torsion =   103.921
===============================================================================


   NSTEP       ENERGY          RMS            GMAX         NAME    NUMBER
    500      -3.5192E+05     1.5750E+00     2.4685E+02     C110    37041

 BOND    =    21326.5073  ANGLE   =     7913.0433  DIHED      =    16005.7255
 VDWAALS =    33727.7113  EEL     =  -363589.2704  HBOND      =        0.0000
 1-4 VDW =     5962.8136  1-4 EEL =   -74062.2038  RESTRAINT  =      795.0372
 EAMBER  =  -352715.6732
 NMR restraints: Bond =    0.000   Angle =     0.000   Torsion =    75.056
===============================================================================


   NSTEP       ENERGY          RMS            GMAX         NAME    NUMBER
    600      -3.5570E+05     1.9962E+00     2.5214E+02     C110    37041

 BOND    =    21535.5562  ANGLE   =     7377.3077  DIHED      =    15964.4802
 VDWAALS =    34283.0127  EEL     =  -367570.4016  HBOND      =        0.0000
 1-4 VDW =     5822.1988  1-4 EEL =   -74058.2622  RESTRAINT  =      948.1937
 EAMBER  =  -356646.1082
 NMR restraints: Bond =    0.000   Angle =     0.000   Torsion =   220.145
===============================================================================


   NSTEP       ENERGY          RMS            GMAX         NAME    NUMBER
    700      -3.5919E+05     1.3528E+00     2.4345E+02     C110    37041

 BOND    =    21686.8521  ANGLE   =     6960.9410  DIHED      =    15894.5519
 VDWAALS =    34847.4716  EEL     =  -371024.3637  HBOND      =        0.0000
 1-4 VDW =     5709.1740  1-4 EEL =   -74053.3147  RESTRAINT  =      784.7622
 EAMBER  =  -359978.6878
 NMR restraints: Bond =    0.000   Angle =     0.000   Torsion =    46.251
===============================================================================


   NSTEP       ENERGY          RMS            GMAX         NAME    NUMBER
    800      -3.6189E+05     1.6150E+00     2.4705E+02     C110    37041

 BOND    =    21872.5210  ANGLE   =     6646.6402  DIHED      =    15844.6356
 VDWAALS =    35419.8172  EEL     =  -374131.8498  HBOND      =        0.0000
 1-4 VDW =     5616.7892  1-4 EEL =   -74048.4562  RESTRAINT  =      887.8566
 EAMBER  =  -362779.9028
 NMR restraints: Bond =    0.000   Angle =     0.000   Torsion =   136.912
===============================================================================


   NSTEP       ENERGY          RMS            GMAX         NAME    NUMBER
    900      -3.6439E+05     1.0805E+00     2.3697E+02     C110    37041

 BOND    =    22021.0342  ANGLE   =     6386.4606  DIHED      =    15778.3523
 VDWAALS =    35966.4704  EEL     =  -376839.7038  HBOND      =        0.0000
 1-4 VDW =     5540.1477  1-4 EEL =   -74044.4097  RESTRAINT  =      798.7680
 EAMBER  =  -365191.6483
 NMR restraints: Bond =    0.000   Angle =     0.000   Torsion =    34.850
===============================================================================


   NSTEP       ENERGY          RMS            GMAX         NAME    NUMBER
   1000      -3.6644E+05     4.9574E-01     9.9083E+01     C110     9547

 BOND    =    22170.0238  ANGLE   =     6180.0791  DIHED      =    15723.3022
 VDWAALS =    36480.7709  EEL     =  -379215.9650  HBOND      =        0.0000
 1-4 VDW =     5477.8471  1-4 EEL =   -74041.2924  RESTRAINT  =      784.6008
 EAMBER  =  -367225.2343
 NMR restraints: Bond =    0.000   Angle =     0.000   Torsion =     7.532
===============================================================================


   NSTEP       ENERGY          RMS            GMAX         NAME    NUMBER
   1100      -3.6819E+05     1.2825E+00     2.8120E+02     C110     9547

 BOND    =    22314.4415  ANGLE   =     6006.7761  DIHED      =    15675.1402
 VDWAALS =    36976.3587  EEL     =  -381407.4225  HBOND      =        0.0000
 1-4 VDW =     5423.3187  1-4 EEL =   -74038.8857  RESTRAINT  =      862.1335
 EAMBER  =  -369050.2731
 NMR restraints: Bond =    0.000   Angle =     0.000   Torsion =    71.313
===============================================================================


   NSTEP       ENERGY          RMS            GMAX         NAME    NUMBER
   1200      -3.6992E+05     9.3246E-01     1.7911E+02     C110    34227

 BOND    =    22445.2984  ANGLE   =     5850.3828  DIHED      =    15620.1652
 VDWAALS =    37457.1808  EEL     =  -383458.0810  HBOND      =        0.0000
 1-4 VDW =     5374.6863  1-4 EEL =   -74036.9002  RESTRAINT  =      828.0741
 EAMBER  =  -370747.2677
 NMR restraints: Bond =    0.000   Angle =     0.000   Torsion =    23.093
===============================================================================


   NSTEP       ENERGY          RMS            GMAX         NAME    NUMBER
   1300      -3.7141E+05     4.5250E-01     9.9161E+01     C110     9547

 BOND    =    22563.1564  ANGLE   =     5716.3602  DIHED      =    15571.4077
 VDWAALS =    37891.6402  EEL     =  -385278.1522  HBOND      =        0.0000
 1-4 VDW =     5332.9891  1-4 EEL =   -74035.0602  RESTRAINT  =      825.3751
 EAMBER  =  -372237.6589
 NMR restraints: Bond =    0.000   Angle =     0.000   Torsion =     6.895
===============================================================================


   NSTEP       ENERGY          RMS            GMAX         NAME    NUMBER
   1400      -3.7272E+05     3.8324E-01     7.3386E+01     C110     9547

 BOND    =    22672.5844  ANGLE   =     5604.6290  DIHED      =    15526.0055
 VDWAALS =    38283.8422  EEL     =  -386905.2261  HBOND      =        0.0000
 1-4 VDW =     5296.9819  1-4 EEL =   -74033.4809  RESTRAINT  =      836.1022
 EAMBER  =  -373554.6639
 NMR restraints: Bond =    0.000   Angle =     0.000   Torsion =     4.890
===============================================================================


   NSTEP       ENERGY          RMS            GMAX         NAME    NUMBER
   1500      -3.7397E+05     4.7637E-01     1.1315E+02     C110     9547

 BOND    =    22782.0253  ANGLE   =     5500.0935  DIHED      =    15481.5334
 VDWAALS =    38671.1030  EEL     =  -388485.7117  HBOND      =        0.0000
 1-4 VDW =     5263.2568  1-4 EEL =   -74032.2179  RESTRAINT  =      852.0270
 EAMBER  =  -374819.9176
 NMR restraints: Bond =    0.000   Angle =     0.000   Torsion =     7.857
===============================================================================


   NSTEP       ENERGY          RMS            GMAX         NAME    NUMBER
   1600      -3.7511E+05     8.1517E-01     2.6590E+02     C110     9547

 BOND    =    22883.7734  ANGLE   =     5410.7601  DIHED      =    15438.0638
 VDWAALS =    39035.3089  EEL     =  -389951.9807  HBOND      =        0.0000
 1-4 VDW =     5232.9235  1-4 EEL =   -74031.3321  RESTRAINT  =      871.4606
 EAMBER  =  -375982.4832
 NMR restraints: Bond =    0.000   Angle =     0.000   Torsion =    14.804
===============================================================================


   NSTEP       ENERGY          RMS            GMAX         NAME    NUMBER
   1700      -3.7617E+05     6.3122E-01     2.3042E+02     C110     9547

 BOND    =    22981.3135  ANGLE   =     5325.2559  DIHED      =    15395.8946
 VDWAALS =    39381.0743  EEL     =  -391314.6179  HBOND      =        0.0000
 1-4 VDW =     5205.5630  1-4 EEL =   -74030.9895  RESTRAINT  =      882.6395
 EAMBER  =  -377056.5061
 NMR restraints: Bond =    0.000   Angle =     0.000   Torsion =    13.986
===============================================================================


   NSTEP       ENERGY          RMS            GMAX         NAME    NUMBER
   1800      -3.7715E+05     6.8446E-01     2.7219E+02     C110     9547

 BOND    =    23071.9512  ANGLE   =     5254.9229  DIHED      =    15354.3086
 VDWAALS =    39703.3213  EEL     =  -392577.1929  HBOND      =        0.0000
 1-4 VDW =     5180.7403  1-4 EEL =   -74031.1179  RESTRAINT  =      891.3900
 EAMBER  =  -378043.0667
 NMR restraints: Bond =    0.000   Angle =     0.000   Torsion =    11.193
===============================================================================


   NSTEP       ENERGY          RMS            GMAX         NAME    NUMBER
   1900      -3.7808E+05     4.9373E-01     1.6894E+02     C110     9547

 BOND    =    23159.8580  ANGLE   =     5188.4354  DIHED      =    15313.2887
 VDWAALS =    40015.0948  EEL     =  -393781.8225  HBOND      =        0.0000
 1-4 VDW =     5157.6178  1-4 EEL =   -74031.7884  RESTRAINT  =      898.1186
 EAMBER  =  -378979.3161
 NMR restraints: Bond =    0.000   Angle =     0.000   Torsion =     6.460
===============================================================================


   NSTEP       ENERGY          RMS            GMAX         NAME    NUMBER
   2000      -3.7890E+05     5.3154E-01     1.9982E+02     C110     9547

 BOND    =    23239.8593  ANGLE   =     5128.8108  DIHED      =    15277.2156
 VDWAALS =    40295.9047  EEL     =  -394852.4322  HBOND      =        0.0000
 1-4 VDW =     5137.6010  1-4 EEL =   -74032.7151  RESTRAINT  =      910.1403
 EAMBER  =  -379805.7558
 NMR restraints: Bond =    0.000   Angle =     0.000   Torsion =     7.975
===============================================================================


   NSTEP       ENERGY          RMS            GMAX         NAME    NUMBER
   2100      -3.7966E+05     9.1498E-01     2.2871E+02     C110     9547

 BOND    =    23320.3758  ANGLE   =     5074.5180  DIHED      =    15243.7773
 VDWAALS =    40575.4380  EEL     =  -395906.2157  HBOND      =        0.0000
 1-4 VDW =     5118.3735  1-4 EEL =   -74033.7060  RESTRAINT  =      943.5189
 EAMBER  =  -380607.4392
 NMR restraints: Bond =    0.000   Angle =     0.000   Torsion =    30.845
===============================================================================


   NSTEP       ENERGY          RMS            GMAX         NAME    NUMBER
   2200      -3.8040E+05     6.7852E-01     2.2897E+02     C110     9547

 BOND    =    23393.4529  ANGLE   =     5024.0964  DIHED      =    15210.6457
 VDWAALS =    40830.9697  EEL     =  -396865.0556  HBOND      =        0.0000
 1-4 VDW =     5101.0719  1-4 EEL =   -74034.6974  RESTRAINT  =      943.9936
 EAMBER  =  -381339.5165
 NMR restraints: Bond =    0.000   Angle =     0.000   Torsion =    21.728
===============================================================================


   NSTEP       ENERGY          RMS            GMAX         NAME    NUMBER
   2300      -3.8109E+05     8.7228E-01     2.0759E+02     C110     9547

 BOND    =    23474.4866  ANGLE   =     4976.9015  DIHED      =    15179.4110
 VDWAALS =    41091.5107  EEL     =  -397834.2505  HBOND      =        0.0000
 1-4 VDW =     5083.9550  1-4 EEL =   -74035.6252  RESTRAINT  =      972.9172
 EAMBER  =  -382063.6108
 NMR restraints: Bond =    0.000   Angle =     0.000   Torsion =    40.995
===============================================================================


   NSTEP       ENERGY          RMS            GMAX         NAME    NUMBER
   2400      -3.8176E+05     8.7150E-01     2.2921E+02     C110     9547

 BOND    =    23539.8673  ANGLE   =     4939.7777  DIHED      =    15147.3200
 VDWAALS =    41327.7974  EEL     =  -398717.1414  HBOND      =        0.0000
 1-4 VDW =     5068.4163  1-4 EEL =   -74036.2057  RESTRAINT  =      974.7783
 EAMBER  =  -382730.1685
 NMR restraints: Bond =    0.000   Angle =     0.000   Torsion =    34.070
===============================================================================


   NSTEP       ENERGY          RMS            GMAX         NAME    NUMBER
   2500      -3.8242E+05     6.0280E-01     1.9817E+02     C110     9547

 BOND    =    23603.2220  ANGLE   =     4894.8859  DIHED      =    15113.6505
 VDWAALS =    41555.9909  EEL     =  -399564.7687  HBOND      =        0.0000
 1-4 VDW =     5053.9630  1-4 EEL =   -74036.5155  RESTRAINT  =      958.9531
 EAMBER  =  -383379.5719
 NMR restraints: Bond =    0.000   Angle =     0.000   Torsion =     9.756
===============================================================================


   NSTEP       ENERGY          RMS            GMAX         NAME    NUMBER
   2600      -3.8537E+05     1.7357E+00     4.2723E+02     C110     9547

 BOND    =    24269.6234  ANGLE   =     4834.9025  DIHED      =    14973.4584
 VDWAALS =    42831.9152  EEL     =  -404252.8699  HBOND      =        0.0000
 1-4 VDW =     4985.4344  1-4 EEL =   -74044.6653  RESTRAINT  =     1035.5690
 EAMBER  =  -386402.2012
 NMR restraints: Bond =    0.000   Angle =     0.000   Torsion =    37.455
===============================================================================


   NSTEP       ENERGY          RMS            GMAX         NAME    NUMBER
   2700      -3.8685E+05     1.3038E+00     3.7070E+02     C110     9547

 BOND    =    24175.3031  ANGLE   =     4732.3757  DIHED      =    14889.9541
 VDWAALS =    43284.2246  EEL     =  -405880.9466  HBOND      =        0.0000
 1-4 VDW =     4953.1189  1-4 EEL =   -74040.9201  RESTRAINT  =     1036.6634
 EAMBER  =  -387886.8903
 NMR restraints: Bond =    0.000   Angle =     0.000   Torsion =    14.176
===============================================================================


   NSTEP       ENERGY          RMS            GMAX         NAME    NUMBER
   2800      -3.8812E+05     9.8903E-01     1.6564E+02     C111     9549

 BOND    =    24300.2208  ANGLE   =     4658.8096  DIHED      =    14817.7992
 VDWAALS =    43717.7846  EEL     =  -407553.9828  HBOND      =        0.0000
 1-4 VDW =     4927.9112  1-4 EEL =   -74043.4842  RESTRAINT  =     1054.5339
 EAMBER  =  -389174.9415
 NMR restraints: Bond =    0.000   Angle =     0.000   Torsion =     9.127
===============================================================================


   NSTEP       ENERGY          RMS            GMAX         NAME    NUMBER
   2900      -3.8982E+05     3.6293E+00     1.2652E+03     C110     9547

 BOND    =    24533.5767  ANGLE   =     4585.3744  DIHED      =    14717.8775
 VDWAALS =    44340.2176  EEL     =  -409942.1191  HBOND      =        0.0000
 1-4 VDW =     4891.1674  1-4 EEL =   -74046.3859  RESTRAINT  =     1099.6049
 EAMBER  =  -390920.2913
 NMR restraints: Bond =    0.000   Angle =     0.000   Torsion =    22.320
===============================================================================


   NSTEP       ENERGY          RMS            GMAX         NAME    NUMBER
   3000      -3.9196E+05     8.1811E-01     1.0351E+02     C110    33289

 BOND    =    24694.0542  ANGLE   =     4353.6919  DIHED      =    14592.2962
 VDWAALS =    45040.5270  EEL     =  -412565.3884  HBOND      =        0.0000
 1-4 VDW =     4847.7532  1-4 EEL =   -74052.4803  RESTRAINT  =     1131.7125
 EAMBER  =  -393089.5463
 NMR restraints: Bond =    0.000   Angle =     0.000   Torsion =    12.842
===============================================================================


   NSTEP       ENERGY          RMS            GMAX         NAME    NUMBER
   3100      -3.9288E+05     6.5053E-01     9.8152E+01     H10R     9548

 BOND    =    24796.7448  ANGLE   =     4309.0162  DIHED      =    14523.6053
 VDWAALS =    45289.2026  EEL     =  -413719.3617  HBOND      =        0.0000
 1-4 VDW =     4827.5202  1-4 EEL =   -74055.7145  RESTRAINT  =     1144.8750
 EAMBER  =  -394028.9870
 NMR restraints: Bond =    0.000   Angle =     0.000   Torsion =     4.944
===============================================================================


   NSTEP       ENERGY          RMS            GMAX         NAME    NUMBER
   3200      -3.9360E+05     7.2932E-01     1.0797E+02     C110    21205

 BOND    =    24878.2459  ANGLE   =     4281.0844  DIHED      =    14467.3007
 VDWAALS =    45520.8807  EEL     =  -414672.4050  HBOND      =        0.0000
 1-4 VDW =     4813.0621  1-4 EEL =   -74057.2857  RESTRAINT  =     1166.3766
 EAMBER  =  -394769.1169
 NMR restraints: Bond =    0.000   Angle =     0.000   Torsion =     9.911
===============================================================================


   NSTEP       ENERGY          RMS            GMAX         NAME    NUMBER
   3300      -3.9440E+05     5.5129E-01     6.3239E+01     C110    11691

 BOND    =    24892.0219  ANGLE   =     4236.7675  DIHED      =    14401.9234
 VDWAALS =    45774.4329  EEL     =  -415620.2381  HBOND      =        0.0000
 1-4 VDW =     4798.6568  1-4 EEL =   -74060.4960  RESTRAINT  =     1179.2833
 EAMBER  =  -395576.9315
 NMR restraints: Bond =    0.000   Angle =     0.000   Torsion =     5.746
===============================================================================


   NSTEP       ENERGY          RMS            GMAX         NAME    NUMBER
   3400      -3.9540E+05     2.6594E-01     2.1937E+01     C19     11689

 BOND    =    24992.4337  ANGLE   =     4188.7968  DIHED      =    14319.0993
 VDWAALS =    46107.4708  EEL     =  -416926.4911  HBOND      =        0.0000
 1-4 VDW =     4779.5263  1-4 EEL =   -74062.6452  RESTRAINT  =     1200.4071
 EAMBER  =  -396601.8094
 NMR restraints: Bond =    0.000   Angle =     0.000   Torsion =     2.594
===============================================================================


   NSTEP       ENERGY          RMS            GMAX         NAME    NUMBER
   3500      -3.9688E+05     2.9081E-01     3.6301E+01     C110    21205

 BOND    =    25137.9429  ANGLE   =     4130.3597  DIHED      =    14190.9704
 VDWAALS =    46591.6732  EEL     =  -418850.7530  HBOND      =        0.0000
 1-4 VDW =     4751.8205  1-4 EEL =   -74067.8165  RESTRAINT  =     1240.2961
 EAMBER  =  -398115.8028
 NMR restraints: Bond =    0.000   Angle =     0.000   Torsion =     3.396
===============================================================================


   NSTEP       ENERGY          RMS            GMAX         NAME    NUMBER
   3600      -3.9751E+05     3.0592E-01     2.8234E+01     C19     11689

 BOND    =    25198.4789  ANGLE   =     4108.4270  DIHED      =    14137.3911
 VDWAALS =    46756.7661  EEL     =  -419635.6782  HBOND      =        0.0000
 1-4 VDW =     4739.1097  1-4 EEL =   -74071.3335  RESTRAINT  =     1257.5585
 EAMBER  =  -398766.8390
 NMR restraints: Bond =    0.000   Angle =     0.000   Torsion =     3.043
===============================================================================


   NSTEP       ENERGY          RMS            GMAX         NAME    NUMBER
   3700      -3.9804E+05     3.1816E-01     4.1221E+01     C2      33904

 BOND    =    25248.1155  ANGLE   =     4089.3036  DIHED      =    14093.4391
 VDWAALS =    46903.4418  EEL     =  -420304.0596  HBOND      =        0.0000
 1-4 VDW =     4728.5393  1-4 EEL =   -74070.3267  RESTRAINT  =     1271.7093
 EAMBER  =  -399311.5471
 NMR restraints: Bond =    0.000   Angle =     0.000   Torsion =     3.259
===============================================================================


   NSTEP       ENERGY          RMS            GMAX         NAME    NUMBER
   3800      -3.9852E+05     2.1549E-01     2.1381E+01     C2      33904

 BOND    =    25297.9311  ANGLE   =     4073.3347  DIHED      =    14054.3468
 VDWAALS =    47045.2241  EEL     =  -420928.6780  HBOND      =        0.0000
 1-4 VDW =     4719.4343  1-4 EEL =   -74069.1913  RESTRAINT  =     1282.7891
 EAMBER  =  -399807.5983
 NMR restraints: Bond =    0.000   Angle =     0.000   Torsion =     2.114
===============================================================================


   NSTEP       ENERGY          RMS            GMAX         NAME    NUMBER
   3900      -3.9902E+05     2.0442E-01     1.9890E+01     C2      33904

 BOND    =    25348.6188  ANGLE   =     4055.9618  DIHED      =    14014.0446
 VDWAALS =    47187.2614  EEL     =  -421563.2002  HBOND      =        0.0000
 1-4 VDW =     4710.3137  1-4 EEL =   -74067.6193  RESTRAINT  =     1294.2934
 EAMBER  =  -400314.6192
 NMR restraints: Bond =    0.000   Angle =     0.000   Torsion =     2.077
===============================================================================


   NSTEP       ENERGY          RMS            GMAX         NAME    NUMBER
   4000      -3.9959E+05     3.0322E-01     5.6461E+01     C19     11689

 BOND    =    25413.1662  ANGLE   =     4036.8002  DIHED      =    13965.6796
 VDWAALS =    47366.2423  EEL     =  -422318.3510  HBOND      =        0.0000
 1-4 VDW =     4700.1510  1-4 EEL =   -74067.5599  RESTRAINT  =     1309.3810
 EAMBER  =  -400903.8715
 NMR restraints: Bond =    0.000   Angle =     0.000   Torsion =     3.113
===============================================================================


   NSTEP       ENERGY          RMS            GMAX         NAME    NUMBER
   4100      -4.0025E+05     2.1911E-01     2.3887E+01     C110    11691

 BOND    =    25486.6153  ANGLE   =     4015.8345  DIHED      =    13905.8837
 VDWAALS =    47581.4278  EEL     =  -423184.7788  HBOND      =        0.0000
 1-4 VDW =     4688.2445  1-4 EEL =   -74068.1832  RESTRAINT  =     1324.4417
 EAMBER  =  -401574.9562
 NMR restraints: Bond =    0.000   Angle =     0.000   Torsion =     1.786
===============================================================================


   NSTEP       ENERGY          RMS            GMAX         NAME    NUMBER
   4200      -4.0069E+05     3.1490E-01     2.7445E+01     P31     19548

 BOND    =    25528.4857  ANGLE   =     4004.0539  DIHED      =    13863.9454
 VDWAALS =    47722.1421  EEL     =  -423748.6518  HBOND      =        0.0000
 1-4 VDW =     4679.8537  1-4 EEL =   -74073.1198  RESTRAINT  =     1336.0793
 EAMBER  =  -402023.2908
 NMR restraints: Bond =    0.000   Angle =     0.000   Torsion =     2.591
===============================================================================


   NSTEP       ENERGY          RMS            GMAX         NAME    NUMBER
   4300      -4.0098E+05     2.0228E-01     2.1017E+01     P31     19548

 BOND    =    25555.0237  ANGLE   =     3994.7621  DIHED      =    13835.6454
 VDWAALS =    47811.9675  EEL     =  -424114.1109  HBOND      =        0.0000
 1-4 VDW =     4675.2692  1-4 EEL =   -74075.8633  RESTRAINT  =     1342.2954
 EAMBER  =  -402317.3062
 NMR restraints: Bond =    0.000   Angle =     0.000   Torsion =     2.145
===============================================================================


   NSTEP       ENERGY          RMS            GMAX         NAME    NUMBER
   4400      -4.0125E+05     1.8333E-01     1.8141E+01     C2      10698

 BOND    =    25586.0925  ANGLE   =     3984.0960  DIHED      =    13807.7498
 VDWAALS =    47914.0942  EEL     =  -424486.0613  HBOND      =        0.0000
 1-4 VDW =     4670.4697  1-4 EEL =   -74077.8365  RESTRAINT  =     1348.7411
 EAMBER  =  -402601.3956
 NMR restraints: Bond =    0.000   Angle =     0.000   Torsion =     1.950
===============================================================================


   NSTEP       ENERGY          RMS            GMAX         NAME    NUMBER
   4500      -4.0158E+05     1.6355E-01     1.6158E+01     C110    39587

 BOND    =    25621.3045  ANGLE   =     3972.1204  DIHED      =    13774.3905
 VDWAALS =    48030.3606  EEL     =  -424914.4759  HBOND      =        0.0000
 1-4 VDW =     4664.6230  1-4 EEL =   -74079.7153  RESTRAINT  =     1356.1204
 EAMBER  =  -402931.3924
 NMR restraints: Bond =    0.000   Angle =     0.000   Torsion =     1.651
===============================================================================


   NSTEP       ENERGY          RMS            GMAX         NAME    NUMBER
   4600      -4.0192E+05     1.5753E-01     2.0409E+01     C19     37441

 BOND    =    25657.1763  ANGLE   =     3960.4048  DIHED      =    13739.1277
 VDWAALS =    48156.4436  EEL     =  -425368.1146  HBOND      =        0.0000
 1-4 VDW =     4658.3423  1-4 EEL =   -74082.4763  RESTRAINT  =     1363.7581
 EAMBER  =  -403279.0961
 NMR restraints: Bond =    0.000   Angle =     0.000   Torsion =     1.680
===============================================================================


   NSTEP       ENERGY          RMS            GMAX         NAME    NUMBER
   4700      -4.0222E+05     1.2109E-01     1.0493E+01     C2      16058

 BOND    =    25690.6866  ANGLE   =     3951.3655  DIHED      =    13706.7410
 VDWAALS =    48274.3319  EEL     =  -425777.4753  HBOND      =        0.0000
 1-4 VDW =     4652.6078  1-4 EEL =   -74084.9614  RESTRAINT  =     1371.5423
 EAMBER  =  -403586.7039
 NMR restraints: Bond =    0.000   Angle =     0.000   Torsion =     1.479
===============================================================================


   NSTEP       ENERGY          RMS            GMAX         NAME    NUMBER
   4800      -4.0253E+05     1.5805E-01     2.2869E+01     C110    11691

 BOND    =    25725.3940  ANGLE   =     3942.7786  DIHED      =    13672.9669
 VDWAALS =    48395.4544  EEL     =  -426208.0293  HBOND      =        0.0000
 1-4 VDW =     4646.6412  1-4 EEL =   -74086.8512  RESTRAINT  =     1380.3298
 EAMBER  =  -403911.6455
 NMR restraints: Bond =    0.000   Angle =     0.000   Torsion =     1.578
===============================================================================


   NSTEP       ENERGY          RMS            GMAX         NAME    NUMBER
   4900      -4.0282E+05     1.1025E-01     1.5341E+01     C2      16058

 BOND    =    25753.4812  ANGLE   =     3934.6761  DIHED      =    13642.7967
 VDWAALS =    48501.6561  EEL     =  -426589.5754  HBOND      =        0.0000
 1-4 VDW =     4641.9836  1-4 EEL =   -74088.0141  RESTRAINT  =     1387.0025
 EAMBER  =  -404202.9957
 NMR restraints: Bond =    0.000   Angle =     0.000   Torsion =     1.332
===============================================================================


   NSTEP       ENERGY          RMS            GMAX         NAME    NUMBER
   5000      -4.0305E+05     1.2812E-01     1.5651E+01     C2      16058

 BOND    =    25779.3997  ANGLE   =     3928.1302  DIHED      =    13617.3006
 VDWAALS =    48593.5588  EEL     =  -426906.6711  HBOND      =        0.0000
 1-4 VDW =     4638.2168  1-4 EEL =   -74089.7141  RESTRAINT  =     1391.5989
 EAMBER  =  -404439.7790
 NMR restraints: Bond =    0.000   Angle =     0.000   Torsion =     1.360
===============================================================================


  Maximum number of minimization cycles reached.


                    FINAL RESULTS


   NSTEP       ENERGY          RMS            GMAX         NAME    NUMBER
   5000      -4.0305E+05     1.2812E-01     1.5651E+01     C2      16058

 BOND    =    25779.3997  ANGLE   =     3928.1302  DIHED      =    13617.3006
 VDWAALS =    48593.5588  EEL     =  -426906.6711  HBOND      =        0.0000
 1-4 VDW =     4638.2168  1-4 EEL =   -74089.7141  RESTRAINT  =     1391.5989
 EAMBER  =  -404439.7790
 NMR restraints: Bond =    0.000   Angle =     0.000   Torsion =     1.360
===============================================================================
 ------------------------------------------------------------------------------


 Final Restraint Analysis for coords: min.rst7                                


 Restraints, deviations, and energy contributions:    pencut =    0.10

 ------------------------------------------------------------------------------
     First atom        Last atom    curr. value target deviation  penalty
 ------------------------------------------------------------------------------
                                       Total torsion  penalty:      1.360
 ------------------------------------------------------------------------------
--------------------------------------------------------------------------------
   5.  TIMINGS
--------------------------------------------------------------------------------

|  NonSetup CPU Time in Major Routines:
|
|     Routine           Sec        %
|     ------------------------------
|     Nonbond          10.03   26.63
|     Bond              0.00    0.00
|     Angle             0.00    0.00
|     Dihedral          0.00    0.00
|     Shake             0.00    0.00
|     Other            27.65   73.37
|     ------------------------------
|     Total            37.68

|  PME Nonbond Pairlist CPU Time:
|
|     Routine              Sec        %
|     ---------------------------------
|     Set Up Cit           0.00    0.00
|     Build List           0.00    0.00
|     ---------------------------------
|     Total                0.00    0.00

|  PME Direct Force CPU Time:
|
|     Routine              Sec        %
|     ---------------------------------
|     NonBonded Calc       0.00    0.00
|     Exclude Masked       0.00    0.00
|     Other                0.01    0.04
|     ---------------------------------
|     Total                0.01    0.04

|  PME Reciprocal Force CPU Time:
|
|     Routine              Sec        %
|     ---------------------------------
|     1D bspline           0.00    0.00
|     Grid Charges         0.00    0.00
|     Scalar Sum           0.00    0.00
|     Gradient Sum         0.00    0.00
|     FFT                  0.00    0.00
|     ---------------------------------
|     Total                0.00    0.00

|  Setup CPU time:            2.80 seconds
|  NonSetup CPU time:        37.68 seconds
|  Total CPU time:           40.48 seconds     0.01 hours

|  Setup wall time:           3    seconds
|  NonSetup wall time:       38    seconds
|  Total wall time:          41    seconds     0.01 hours
