# Supplementary material for: Intermolecular Interactions in G Protein-Coupled Receptor Allosteric Sites at the Membrane Interface from Molecular Dynamics Simulations and Quantum Chemical Calculations
Source: J Chem Inf Model. 2022 Sep 30;62(19):4736–47. doi: 10.1021/acs.jcim.2c00788 (PMC9554917; doi:10.1021/acs.jcim.2c00788)
Supplement: Supplementary file 2 — ci2c00788_si_002.zip [file ci2c00788_si_002.zip › MD_simulations_inputs/C5aR1_MD_simulations_inputs/popc_chol_6c1q/step6.1_equilibration.mdout]

          -------------------------------------------------------
          Amber 20 PMEMD                              2020
          -------------------------------------------------------

| PMEMD implementation of SANDER, Release 18

|  Compiled date/time: Tue Apr 28 02:19:54 2020
| Run on 12/09/2021 at 23:39:21

|   Executable path: /usr/local/amber20_src/bin/pmemd.cuda
| Working directory: /home/tianyiding/amber/C5ar1-6c1q-9p2-cholpopc/amber
|          Hostname: Unknown
  [-O]verwriting output

File Assignments:
|   MDIN: step6.1_equilibration.mdin                                            
|  MDOUT: step6.1_equilibration.mdout                                           
| INPCRD: min.rst7                                                              
|   PARM: step5_input.parm7                                                     
| RESTRT: step6.1_equilibration.rst7                                            
|   REFC: step5_input.rst7                                                      
|  MDVEL: mdvel                                                                 
|   MDEN: mden                                                                  
|  MDCRD: step6.1_equilibration.nc                                              
| MDINFO: eq01.mdinfo                                                           
|  MDFRC: mdfrc                                                                 


 Here is the input file:

A NVT simulation for common production-level simulations                       
 &cntrl                                                                        
    imin=0,        ! No minimization                                           
    irest=0,       ! This is NOT a restart of an old MD simulation             
    ntx=1,         ! So our inpcrd file has no velocities                      
                                                                               
    ! Temperature control                                                      
    ntt=3,         ! Langevin dynamics                                         
    gamma_ln=1.0,  ! Friction coefficient (ps^-1)                              
    tempi=310,   ! Initial temp -- give it some small random velocities        
    temp0=310,   ! Target temperature                                          
                                                                               
    ! Potential energy control                                                 
    cut=9.0,       ! nonbonded cutoff, in angstroms                            
                                                                               
    ! MD settings                                                              
    nstlim=125000, ! 125K steps, 125 ps total                                  
    dt=0.001,      ! time step (ps)                                            
                                                                               
    ! SHAKE                                                                    
    ntc=2,         ! Constrain bonds containing hydrogen                       
    ntf=2,         ! Do not calculate forces of bonds containing hydrogen      
                                                                               
    ! Control how often information is printed                                 
    ntpr=1000,     ! Print energies every 1000 steps                           
    ntwx=5000,     ! Print coordinates every 5000 steps to the trajectory      
    ntwr=10000,    ! Print a restart file every 10K steps (can be less frequent
!   ntwv=-1,       ! Uncomment to also print velocities to trajectory          
!   ntwf=-1,       ! Uncomment to also print forces to trajectory              
    ntxo=2,        ! Write NetCDF format                                       
    ioutfm=1,      ! Write NetCDF format (always do this!)                     
                                                                               
    ! Wrap coordinates when printing them to the same unit cell                
    iwrap=0,                                                                   
                                                                               
    ! Restraint options                                                        
    ntr=1,         ! Positional restraints for proteins, sugars, ligands, and l
    nmropt=1,      ! Dihedral restraints for sugars and lipids                 
                                                                               
    ! Set water atom/residue names for SETTLE recognition                      
    watnam='WAT',  ! Water residues are named WAT                              
    owtnm='O',     ! Water oxygens are named O                                 
 /                                                                             
                                                                               
 &wt                                                                           
    type='END'                                                                 
 /                                                                             
DISANG=step6.1_equilibration.rest                                              
LISTIN=POUT                                                                    
LISTOUT=POUT                                                                   
&end                                                                           
Protein posres                                                                 
10.0                                                                           
RES 1 293 294 294                                                              
END                                                                            
Membrane posres                                                                
2.5                                                                            
FIND                                                                           
O1 * * CHL                                                                     
P31 * * PC                                                                     
SEARCH                                                                         
RES 1 26278                                                                    
END                                                                            
END                                                                            
                                                                               


Note: ig = -1. Setting random seed to   553514 based on wallclock time in 
      microseconds.
| irandom = 1, using AMBER's internal random number generator (default).
 
|--------------------- INFORMATION ----------------------
| GPU (CUDA) Version of PMEMD in use: NVIDIA GPU IN USE.
|                    Version 18.0.0
| 
|                      03/25/2018
| 
| Implementation by:
|                    Ross C. Walker     (SDSC)
|                    Scott Le Grand     (nVIDIA)
| 
| Version 18 performance extensions by:
|                    David Cerutti     (Rutgers)
| 
| Precision model in use:
|      [SPFP] - Single Precision Forces, 64-bit Fixed Point
|               Accumulation. (Default)
| 
|--------------------------------------------------------
 
|----------------- CITATION INFORMATION -----------------
|
|    When publishing work that utilized the CUDA version
|    of AMBER, please cite the following in addition to
|    the regular AMBER citations:
|
|  - Romelia Salomon-Ferrer; Andreas W. Goetz; Duncan
|    Poole; Scott Le Grand; Ross C. Walker "Routine
|    microsecond molecular dynamics simulations with
|    AMBER - Part II: Particle Mesh Ewald", J. Chem.
|    Theory Comput., 2013, 9 (9), pp3878-3888,
|    DOI: 10.1021/ct400314y.
|
|  - Andreas W. Goetz; Mark J. Williamson; Dong Xu;
|    Duncan Poole; Scott Le Grand; Ross C. Walker
|    "Routine microsecond molecular dynamics simulations
|    with AMBER - Part I: Generalized Born", J. Chem.
|    Theory Comput., 2012, 8 (5), pp1542-1555.
|
|  - Scott Le Grand; Andreas W. Goetz; Ross C. Walker
|    "SPFP: Speed without compromise - a mixed precision
|    model for GPU accelerated molecular dynamics
|    simulations.", Comp. Phys. Comm., 2013, 184
|    pp374-380, DOI: 10.1016/j.cpc.2012.09.022
|
|--------------------------------------------------------
 
|------------------- GPU DEVICE INFO --------------------
|
|            CUDA_VISIBLE_DEVICES: not set
|   CUDA Capable Devices Detected:      2
|           CUDA Device ID in use:      1
|                CUDA Device Name: TITAN X (Pascal)
|     CUDA Device Global Mem Size:  12196 MB
| CUDA Device Num Multiprocessors:     28
|           CUDA Device Core Freq:   1.53 GHz
|
|--------------------------------------------------------
 
 
| Conditional Compilation Defines Used:
| PUBFFT
| BINTRAJ
| CUDA
| EMIL

| Largest sphere to fit in unit cell has radius =    51.429

| New format PARM file being parsed.
| Version =    1.000 Date = 12/03/21 Time = 08:08:11

| Note: 1-4 EEL scale factors are being read from the topology file.

| Note: 1-4 VDW scale factors are being read from the topology file.
| Duplicated    0 dihedrals

| Duplicated    0 dihedrals

--------------------------------------------------------------------------------
   1.  RESOURCE   USE: 
--------------------------------------------------------------------------------

 getting box info from netcdf restart file
 NATOM  =  116859 NTYPES =      34 NBONH =  100094 MBONA  =   16505
 NTHETH =   59667 MTHETA =   19924 NPHIH =   98795 MPHIA  =   64042
 NHPARM =       0 NPARM  =       0 NNB   =  334286 NRES   =   26278
 NBONA  =   16505 NTHETA =   19924 NPHIA =   64042 NUMBND =     109
 NUMANG =     235 NPTRA  =     514 NATYP =       0 NPHB   =       0
 IFBOX  =       1 NMXRS  =      78 IFCAP =       0 NEXTRA =       0
 NCOPY  =       0

| Coordinate Index Table dimensions:    20   20   23
| Direct force subcell size =     5.1429    5.1429    5.1422

     BOX TYPE: RECTILINEAR

--------------------------------------------------------------------------------
   2.  CONTROL  DATA  FOR  THE  RUN
--------------------------------------------------------------------------------

                                                                                

General flags:
     imin    =       0, nmropt  =       1

Nature and format of input:
     ntx     =       1, irest   =       0, ntrx    =       1

Nature and format of output:
     ntxo    =       2, ntpr    =    1000, ntrx    =       1, ntwr    =   10000
     iwrap   =       0, ntwx    =    5000, ntwv    =       0, ntwe    =       0
     ioutfm  =       1, ntwprt  =       0, idecomp =       0, rbornstat=      0

Potential function:
     ntf     =       2, ntb     =       1, igb     =       0, nsnb    =      25
     ipol    =       0, gbsa    =       0, iesp    =       0
     dielc   =   1.00000, cut     =   9.00000, intdiel =   1.00000

Frozen or restrained atoms:
     ibelly  =       0, ntr     =       1
     restraint_wt =   0.00000

Molecular dynamics:
     nstlim  =    125000, nscm    =         0, nrespa  =         1
     t       =   0.00000, dt      =   0.00100, vlimit  =  -1.00000

Langevin dynamics temperature regulation:
     ig      =  553514
     temp0   = 310.00000, tempi   = 310.00000, gamma_ln=   1.00000

SHAKE:
     ntc     =       2, jfastw  =       0
     tol     =   0.00001

NMR refinement options:
     iscale  =       0, noeskp  =       1, ipnlty  =       1, mxsub   =       1
     scalm   = 100.00000, pencut  =   0.10000, tausw   =   0.10000

| Intermolecular bonds treatment:
|     no_intermolecular_bonds =       1

| Energy averages sample interval:
|     ene_avg_sampling =    1000

Ewald parameters:
     verbose =       0, ew_type =       0, nbflag  =       1, use_pme =       1
     vdwmeth =       1, eedmeth =       1, netfrc  =       1
     Box X =  102.859   Box Y =  102.859   Box Z =  118.270
     Alpha =   90.000   Beta  =   90.000   Gamma =   90.000
     NFFT1 =  108       NFFT2 =  108       NFFT3 =  128
     Cutoff=    9.000   Tol   =0.100E-04
     Ewald Coefficient =  0.30768
     Interpolation order =    4

    LOADING THE CONSTRAINED ATOMS AS GROUPS


   5.  REFERENCE ATOM COORDINATES

                                                                                  
    ----- READING GROUP     1; TITLE:
 Protein posres                                                              

     GROUP    1 HAS HARMONIC CONSTRAINTS    10.00000
 GRP    1 RES    1 TO   293
 GRP    1 RES  294 TO   294
      Number of atoms in this group  =  4859
    ----- READING GROUP     2; TITLE:
 Membrane posres                                                             

     GROUP    2 HAS HARMONIC CONSTRAINTS     2.50000
      ALL ATOMS THAT MEET 1 OF THE FOLLOWING SPECIFICATIONS WILL BE INCLUDED IN GROUP BELOW

      GRAPH NAME  = O1    SYMBOL  = *     TREE SYMBOL  = *     RESIDUE TYPE  = CHL 

      GRAPH NAME  = P31   SYMBOL  = *     TREE SYMBOL  = *     RESIDUE TYPE  = PC  

 GRP    2 RES    1 TO 26278
      Number of atoms in this group  =   286
    ----- END OF GROUP READ -----

--------------------------------------------------------------------------------
   3.  ATOMIC COORDINATES AND VELOCITIES
--------------------------------------------------------------------------------

                                                                                
 begin time read from input coords =     0.000 ps


           Begin reading energy term weight changes/NMR restraints
 WEIGHT CHANGES:
                         ** No weight changes given **

 RESTRAINTS:
 Requested file redirections:
  DISANG    = step6.1_equilibration.rest
  LISTIN    = POUT
  LISTOUT   = POUT
 Restraints will be read from file: step6.1_equilibration.rest
Here are comments from the DISANG input file:

******
 C1  ( 5871)-C3  ( 5876)-C2  ( 5874)-O21 ( 5903)    NSTEP1=     0 NSTEP2=     0
R1 = 107.500 R2 = 117.500 R3 = 122.500 R4 = 132.500 RK2 = 250.000 RK3 =  250.000
 Rcurr:  117.473  Rcurr-(R2+R3)/2:    2.527  MIN(Rcurr-R2,Rcurr-R3):    0.027
******
 C111( 5931)-C110( 5929)-C19 ( 5927)-C18 ( 5924)    NSTEP1=     0 NSTEP2=     0
R1 = -10.000 R2 =   0.000 R3 =   0.000 R4 =  10.000 RK2 = 250.000 RK3 =  250.000
 Rcurr:   -0.144  Rcurr-(R2+R3)/2:    0.144  MIN(Rcurr-R2,Rcurr-R3):    0.144
******
 C1  ( 6005)-C3  ( 6010)-C2  ( 6008)-O21 ( 6037)    NSTEP1=     0 NSTEP2=     0
R1 = 107.500 R2 = 117.500 R3 = 122.500 R4 = 132.500 RK2 = 250.000 RK3 =  250.000
 Rcurr:  117.748  Rcurr-(R2+R3)/2:    2.252  MIN(Rcurr-R2,Rcurr-R3):    0.000
******
 C111( 6065)-C110( 6063)-C19 ( 6061)-C18 ( 6058)    NSTEP1=     0 NSTEP2=     0
R1 = -10.000 R2 =   0.000 R3 =   0.000 R4 =  10.000 RK2 = 250.000 RK3 =  250.000
 Rcurr:   -0.275  Rcurr-(R2+R3)/2:    0.275  MIN(Rcurr-R2,Rcurr-R3):    0.275
******
 C1  ( 6139)-C3  ( 6144)-C2  ( 6142)-O21 ( 6171)    NSTEP1=     0 NSTEP2=     0
R1 = 107.500 R2 = 117.500 R3 = 122.500 R4 = 132.500 RK2 = 250.000 RK3 =  250.000
 Rcurr:  122.358  Rcurr-(R2+R3)/2:    2.358  MIN(Rcurr-R2,Rcurr-R3):    0.000
******
 C111( 6199)-C110( 6197)-C19 ( 6195)-C18 ( 6192)    NSTEP1=     0 NSTEP2=     0
R1 = -10.000 R2 =   0.000 R3 =   0.000 R4 =  10.000 RK2 = 250.000 RK3 =  250.000
 Rcurr:   -0.183  Rcurr-(R2+R3)/2:    0.183  MIN(Rcurr-R2,Rcurr-R3):    0.183
******
 C1  ( 6273)-C3  ( 6278)-C2  ( 6276)-O21 ( 6305)    NSTEP1=     0 NSTEP2=     0
R1 = 107.500 R2 = 117.500 R3 = 122.500 R4 = 132.500 RK2 = 250.000 RK3 =  250.000
 Rcurr:  120.780  Rcurr-(R2+R3)/2:    0.780  MIN(Rcurr-R2,Rcurr-R3):    0.000
******
 C111( 6333)-C110( 6331)-C19 ( 6329)-C18 ( 6326)    NSTEP1=     0 NSTEP2=     0
R1 = -10.000 R2 =   0.000 R3 =   0.000 R4 =  10.000 RK2 = 250.000 RK3 =  250.000
 Rcurr:    0.207  Rcurr-(R2+R3)/2:    0.207  MIN(Rcurr-R2,Rcurr-R3):    0.207
******
 C1  ( 6407)-C3  ( 6412)-C2  ( 6410)-O21 ( 6439)    NSTEP1=     0 NSTEP2=     0
R1 = 107.500 R2 = 117.500 R3 = 122.500 R4 = 132.500 RK2 = 250.000 RK3 =  250.000
 Rcurr:  117.435  Rcurr-(R2+R3)/2:    2.565  MIN(Rcurr-R2,Rcurr-R3):    0.065
******
 C111( 6467)-C110( 6465)-C19 ( 6463)-C18 ( 6460)    NSTEP1=     0 NSTEP2=     0
R1 = -10.000 R2 =   0.000 R3 =   0.000 R4 =  10.000 RK2 = 250.000 RK3 =  250.000
 Rcurr:   -0.197  Rcurr-(R2+R3)/2:    0.197  MIN(Rcurr-R2,Rcurr-R3):    0.197
******
 C1  ( 6541)-C3  ( 6546)-C2  ( 6544)-O21 ( 6573)    NSTEP1=     0 NSTEP2=     0
R1 = 107.500 R2 = 117.500 R3 = 122.500 R4 = 132.500 RK2 = 250.000 RK3 =  250.000
 Rcurr:  121.880  Rcurr-(R2+R3)/2:    1.880  MIN(Rcurr-R2,Rcurr-R3):    0.000
******
 C111( 6601)-C110( 6599)-C19 ( 6597)-C18 ( 6594)    NSTEP1=     0 NSTEP2=     0
R1 = -10.000 R2 =   0.000 R3 =   0.000 R4 =  10.000 RK2 = 250.000 RK3 =  250.000
 Rcurr:    0.164  Rcurr-(R2+R3)/2:    0.164  MIN(Rcurr-R2,Rcurr-R3):    0.164
******
 C1  ( 6675)-C3  ( 6680)-C2  ( 6678)-O21 ( 6707)    NSTEP1=     0 NSTEP2=     0
R1 = 107.500 R2 = 117.500 R3 = 122.500 R4 = 132.500 RK2 = 250.000 RK3 =  250.000
 Rcurr:  123.013  Rcurr-(R2+R3)/2:    3.013  MIN(Rcurr-R2,Rcurr-R3):    0.513
******
 C111( 6735)-C110( 6733)-C19 ( 6731)-C18 ( 6728)    NSTEP1=     0 NSTEP2=     0
R1 = -10.000 R2 =   0.000 R3 =   0.000 R4 =  10.000 RK2 = 250.000 RK3 =  250.000
 Rcurr:   -0.230  Rcurr-(R2+R3)/2:    0.230  MIN(Rcurr-R2,Rcurr-R3):    0.230
******
 C1  ( 6809)-C3  ( 6814)-C2  ( 6812)-O21 ( 6841)    NSTEP1=     0 NSTEP2=     0
R1 = 107.500 R2 = 117.500 R3 = 122.500 R4 = 132.500 RK2 = 250.000 RK3 =  250.000
 Rcurr:  120.721  Rcurr-(R2+R3)/2:    0.721  MIN(Rcurr-R2,Rcurr-R3):    0.000
******
 C111( 6869)-C110( 6867)-C19 ( 6865)-C18 ( 6862)    NSTEP1=     0 NSTEP2=     0
R1 = -10.000 R2 =   0.000 R3 =   0.000 R4 =  10.000 RK2 = 250.000 RK3 =  250.000
 Rcurr:   -0.288  Rcurr-(R2+R3)/2:    0.288  MIN(Rcurr-R2,Rcurr-R3):    0.288
******
 C1  ( 6943)-C3  ( 6948)-C2  ( 6946)-O21 ( 6975)    NSTEP1=     0 NSTEP2=     0
R1 = 107.500 R2 = 117.500 R3 = 122.500 R4 = 132.500 RK2 = 250.000 RK3 =  250.000
 Rcurr:  118.199  Rcurr-(R2+R3)/2:    1.801  MIN(Rcurr-R2,Rcurr-R3):    0.000
******
 C111( 7003)-C110( 7001)-C19 ( 6999)-C18 ( 6996)    NSTEP1=     0 NSTEP2=     0
R1 = -10.000 R2 =   0.000 R3 =   0.000 R4 =  10.000 RK2 = 250.000 RK3 =  250.000
 Rcurr:    0.085  Rcurr-(R2+R3)/2:    0.085  MIN(Rcurr-R2,Rcurr-R3):    0.085
******
 C1  ( 7077)-C3  ( 7082)-C2  ( 7080)-O21 ( 7109)    NSTEP1=     0 NSTEP2=     0
R1 = 107.500 R2 = 117.500 R3 = 122.500 R4 = 132.500 RK2 = 250.000 RK3 =  250.000
 Rcurr:  120.703  Rcurr-(R2+R3)/2:    0.703  MIN(Rcurr-R2,Rcurr-R3):    0.000
******
 C111( 7137)-C110( 7135)-C19 ( 7133)-C18 ( 7130)    NSTEP1=     0 NSTEP2=     0
R1 = -10.000 R2 =   0.000 R3 =   0.000 R4 =  10.000 RK2 = 250.000 RK3 =  250.000
 Rcurr:   -0.300  Rcurr-(R2+R3)/2:    0.300  MIN(Rcurr-R2,Rcurr-R3):    0.300
******
 C1  ( 7211)-C3  ( 7216)-C2  ( 7214)-O21 ( 7243)    NSTEP1=     0 NSTEP2=     0
R1 = 107.500 R2 = 117.500 R3 = 122.500 R4 = 132.500 RK2 = 250.000 RK3 =  250.000
 Rcurr:  117.458  Rcurr-(R2+R3)/2:    2.542  MIN(Rcurr-R2,Rcurr-R3):    0.042
******
 C111( 7271)-C110( 7269)-C19 ( 7267)-C18 ( 7264)    NSTEP1=     0 NSTEP2=     0
R1 = -10.000 R2 =   0.000 R3 =   0.000 R4 =  10.000 RK2 = 250.000 RK3 =  250.000
 Rcurr:    0.348  Rcurr-(R2+R3)/2:    0.348  MIN(Rcurr-R2,Rcurr-R3):    0.348
******
 C1  ( 7345)-C3  ( 7350)-C2  ( 7348)-O21 ( 7377)    NSTEP1=     0 NSTEP2=     0
R1 = 107.500 R2 = 117.500 R3 = 122.500 R4 = 132.500 RK2 = 250.000 RK3 =  250.000
 Rcurr:  120.362  Rcurr-(R2+R3)/2:    0.362  MIN(Rcurr-R2,Rcurr-R3):    0.000
******
 C111( 7405)-C110( 7403)-C19 ( 7401)-C18 ( 7398)    NSTEP1=     0 NSTEP2=     0
R1 = -10.000 R2 =   0.000 R3 =   0.000 R4 =  10.000 RK2 = 250.000 RK3 =  250.000
 Rcurr:   -0.160  Rcurr-(R2+R3)/2:    0.160  MIN(Rcurr-R2,Rcurr-R3):    0.160
******
 C1  ( 7479)-C3  ( 7484)-C2  ( 7482)-O21 ( 7511)    NSTEP1=     0 NSTEP2=     0
R1 = 107.500 R2 = 117.500 R3 = 122.500 R4 = 132.500 RK2 = 250.000 RK3 =  250.000
 Rcurr:  120.859  Rcurr-(R2+R3)/2:    0.859  MIN(Rcurr-R2,Rcurr-R3):    0.000
******
 C111( 7539)-C110( 7537)-C19 ( 7535)-C18 ( 7532)    NSTEP1=     0 NSTEP2=     0
R1 = -10.000 R2 =   0.000 R3 =   0.000 R4 =  10.000 RK2 = 250.000 RK3 =  250.000
 Rcurr:   -0.104  Rcurr-(R2+R3)/2:    0.104  MIN(Rcurr-R2,Rcurr-R3):    0.104
******
 C1  ( 7613)-C3  ( 7618)-C2  ( 7616)-O21 ( 7645)    NSTEP1=     0 NSTEP2=     0
R1 = 107.500 R2 = 117.500 R3 = 122.500 R4 = 132.500 RK2 = 250.000 RK3 =  250.000
 Rcurr:  120.973  Rcurr-(R2+R3)/2:    0.973  MIN(Rcurr-R2,Rcurr-R3):    0.000
******
 C111( 7673)-C110( 7671)-C19 ( 7669)-C18 ( 7666)    NSTEP1=     0 NSTEP2=     0
R1 = -10.000 R2 =   0.000 R3 =   0.000 R4 =  10.000 RK2 = 250.000 RK3 =  250.000
 Rcurr:    0.112  Rcurr-(R2+R3)/2:    0.112  MIN(Rcurr-R2,Rcurr-R3):    0.112
******
 C1  ( 7747)-C3  ( 7752)-C2  ( 7750)-O21 ( 7779)    NSTEP1=     0 NSTEP2=     0
R1 = 107.500 R2 = 117.500 R3 = 122.500 R4 = 132.500 RK2 = 250.000 RK3 =  250.000
 Rcurr:  121.780  Rcurr-(R2+R3)/2:    1.780  MIN(Rcurr-R2,Rcurr-R3):    0.000
******
 C111( 7807)-C110( 7805)-C19 ( 7803)-C18 ( 7800)    NSTEP1=     0 NSTEP2=     0
R1 = -10.000 R2 =   0.000 R3 =   0.000 R4 =  10.000 RK2 = 250.000 RK3 =  250.000
 Rcurr:    0.389  Rcurr-(R2+R3)/2:    0.389  MIN(Rcurr-R2,Rcurr-R3):    0.389
******
 C1  ( 7881)-C3  ( 7886)-C2  ( 7884)-O21 ( 7913)    NSTEP1=     0 NSTEP2=     0
R1 = 107.500 R2 = 117.500 R3 = 122.500 R4 = 132.500 RK2 = 250.000 RK3 =  250.000
 Rcurr:  122.711  Rcurr-(R2+R3)/2:    2.711  MIN(Rcurr-R2,Rcurr-R3):    0.211
******
 C111( 7941)-C110( 7939)-C19 ( 7937)-C18 ( 7934)    NSTEP1=     0 NSTEP2=     0
R1 = -10.000 R2 =   0.000 R3 =   0.000 R4 =  10.000 RK2 = 250.000 RK3 =  250.000
 Rcurr:   -0.318  Rcurr-(R2+R3)/2:    0.318  MIN(Rcurr-R2,Rcurr-R3):    0.318
******
 C1  ( 8015)-C3  ( 8020)-C2  ( 8018)-O21 ( 8047)    NSTEP1=     0 NSTEP2=     0
R1 = 107.500 R2 = 117.500 R3 = 122.500 R4 = 132.500 RK2 = 250.000 RK3 =  250.000
 Rcurr:  120.385  Rcurr-(R2+R3)/2:    0.385  MIN(Rcurr-R2,Rcurr-R3):    0.000
******
 C111( 8075)-C110( 8073)-C19 ( 8071)-C18 ( 8068)    NSTEP1=     0 NSTEP2=     0
R1 = -10.000 R2 =   0.000 R3 =   0.000 R4 =  10.000 RK2 = 250.000 RK3 =  250.000
 Rcurr:    0.187  Rcurr-(R2+R3)/2:    0.187  MIN(Rcurr-R2,Rcurr-R3):    0.187
******
 C1  ( 8149)-C3  ( 8154)-C2  ( 8152)-O21 ( 8181)    NSTEP1=     0 NSTEP2=     0
R1 = 107.500 R2 = 117.500 R3 = 122.500 R4 = 132.500 RK2 = 250.000 RK3 =  250.000
 Rcurr:  120.922  Rcurr-(R2+R3)/2:    0.922  MIN(Rcurr-R2,Rcurr-R3):    0.000
******
 C111( 8209)-C110( 8207)-C19 ( 8205)-C18 ( 8202)    NSTEP1=     0 NSTEP2=     0
R1 = -10.000 R2 =   0.000 R3 =   0.000 R4 =  10.000 RK2 = 250.000 RK3 =  250.000
 Rcurr:   -0.150  Rcurr-(R2+R3)/2:    0.150  MIN(Rcurr-R2,Rcurr-R3):    0.150
******
 C1  ( 8283)-C3  ( 8288)-C2  ( 8286)-O21 ( 8315)    NSTEP1=     0 NSTEP2=     0
R1 = 107.500 R2 = 117.500 R3 = 122.500 R4 = 132.500 RK2 = 250.000 RK3 =  250.000
 Rcurr:  121.880  Rcurr-(R2+R3)/2:    1.880  MIN(Rcurr-R2,Rcurr-R3):    0.000
******
 C111( 8343)-C110( 8341)-C19 ( 8339)-C18 ( 8336)    NSTEP1=     0 NSTEP2=     0
R1 = -10.000 R2 =   0.000 R3 =   0.000 R4 =  10.000 RK2 = 250.000 RK3 =  250.000
 Rcurr:   -0.244  Rcurr-(R2+R3)/2:    0.244  MIN(Rcurr-R2,Rcurr-R3):    0.244
******
 C1  ( 8417)-C3  ( 8422)-C2  ( 8420)-O21 ( 8449)    NSTEP1=     0 NSTEP2=     0
R1 = 107.500 R2 = 117.500 R3 = 122.500 R4 = 132.500 RK2 = 250.000 RK3 =  250.000
 Rcurr:  121.806  Rcurr-(R2+R3)/2:    1.806  MIN(Rcurr-R2,Rcurr-R3):    0.000
******
 C111( 8477)-C110( 8475)-C19 ( 8473)-C18 ( 8470)    NSTEP1=     0 NSTEP2=     0
R1 = -10.000 R2 =   0.000 R3 =   0.000 R4 =  10.000 RK2 = 250.000 RK3 =  250.000
 Rcurr:    0.121  Rcurr-(R2+R3)/2:    0.121  MIN(Rcurr-R2,Rcurr-R3):    0.121
******
 C1  ( 8551)-C3  ( 8556)-C2  ( 8554)-O21 ( 8583)    NSTEP1=     0 NSTEP2=     0
R1 = 107.500 R2 = 117.500 R3 = 122.500 R4 = 132.500 RK2 = 250.000 RK3 =  250.000
 Rcurr:  121.295  Rcurr-(R2+R3)/2:    1.295  MIN(Rcurr-R2,Rcurr-R3):    0.000
******
 C111( 8611)-C110( 8609)-C19 ( 8607)-C18 ( 8604)    NSTEP1=     0 NSTEP2=     0
R1 = -10.000 R2 =   0.000 R3 =   0.000 R4 =  10.000 RK2 = 250.000 RK3 =  250.000
 Rcurr:    0.009  Rcurr-(R2+R3)/2:    0.009  MIN(Rcurr-R2,Rcurr-R3):    0.009
******
 C1  ( 8685)-C3  ( 8690)-C2  ( 8688)-O21 ( 8717)    NSTEP1=     0 NSTEP2=     0
R1 = 107.500 R2 = 117.500 R3 = 122.500 R4 = 132.500 RK2 = 250.000 RK3 =  250.000
 Rcurr:  120.202  Rcurr-(R2+R3)/2:    0.202  MIN(Rcurr-R2,Rcurr-R3):    0.000
******
 C111( 8745)-C110( 8743)-C19 ( 8741)-C18 ( 8738)    NSTEP1=     0 NSTEP2=     0
R1 = -10.000 R2 =   0.000 R3 =   0.000 R4 =  10.000 RK2 = 250.000 RK3 =  250.000
 Rcurr:   -0.276  Rcurr-(R2+R3)/2:    0.276  MIN(Rcurr-R2,Rcurr-R3):    0.276
******
 C1  ( 8819)-C3  ( 8824)-C2  ( 8822)-O21 ( 8851)    NSTEP1=     0 NSTEP2=     0
R1 = 107.500 R2 = 117.500 R3 = 122.500 R4 = 132.500 RK2 = 250.000 RK3 =  250.000
 Rcurr:  122.665  Rcurr-(R2+R3)/2:    2.665  MIN(Rcurr-R2,Rcurr-R3):    0.165
******
 C111( 8879)-C110( 8877)-C19 ( 8875)-C18 ( 8872)    NSTEP1=     0 NSTEP2=     0
R1 = -10.000 R2 =   0.000 R3 =   0.000 R4 =  10.000 RK2 = 250.000 RK3 =  250.000
 Rcurr:    0.099  Rcurr-(R2+R3)/2:    0.099  MIN(Rcurr-R2,Rcurr-R3):    0.099
******
 C1  ( 8953)-C3  ( 8958)-C2  ( 8956)-O21 ( 8985)    NSTEP1=     0 NSTEP2=     0
R1 = 107.500 R2 = 117.500 R3 = 122.500 R4 = 132.500 RK2 = 250.000 RK3 =  250.000
 Rcurr:  122.772  Rcurr-(R2+R3)/2:    2.772  MIN(Rcurr-R2,Rcurr-R3):    0.272
******
 C111( 9013)-C110( 9011)-C19 ( 9009)-C18 ( 9006)    NSTEP1=     0 NSTEP2=     0
R1 = -10.000 R2 =   0.000 R3 =   0.000 R4 =  10.000 RK2 = 250.000 RK3 =  250.000
 Rcurr:   -0.184  Rcurr-(R2+R3)/2:    0.184  MIN(Rcurr-R2,Rcurr-R3):    0.184
******
 C1  ( 9087)-C3  ( 9092)-C2  ( 9090)-O21 ( 9119)    NSTEP1=     0 NSTEP2=     0
R1 = 107.500 R2 = 117.500 R3 = 122.500 R4 = 132.500 RK2 = 250.000 RK3 =  250.000
 Rcurr:  121.626  Rcurr-(R2+R3)/2:    1.626  MIN(Rcurr-R2,Rcurr-R3):    0.000
******
 C111( 9147)-C110( 9145)-C19 ( 9143)-C18 ( 9140)    NSTEP1=     0 NSTEP2=     0
R1 = -10.000 R2 =   0.000 R3 =   0.000 R4 =  10.000 RK2 = 250.000 RK3 =  250.000
 Rcurr:   -0.155  Rcurr-(R2+R3)/2:    0.155  MIN(Rcurr-R2,Rcurr-R3):    0.155
******
 C1  ( 9221)-C3  ( 9226)-C2  ( 9224)-O21 ( 9253)    NSTEP1=     0 NSTEP2=     0
R1 = 107.500 R2 = 117.500 R3 = 122.500 R4 = 132.500 RK2 = 250.000 RK3 =  250.000
 Rcurr:  121.087  Rcurr-(R2+R3)/2:    1.087  MIN(Rcurr-R2,Rcurr-R3):    0.000
******
 C111( 9281)-C110( 9279)-C19 ( 9277)-C18 ( 9274)    NSTEP1=     0 NSTEP2=     0
R1 = -10.000 R2 =   0.000 R3 =   0.000 R4 =  10.000 RK2 = 250.000 RK3 =  250.000
 Rcurr:    0.037  Rcurr-(R2+R3)/2:    0.037  MIN(Rcurr-R2,Rcurr-R3):    0.037
******
 C1  ( 9355)-C3  ( 9360)-C2  ( 9358)-O21 ( 9387)    NSTEP1=     0 NSTEP2=     0
R1 = 107.500 R2 = 117.500 R3 = 122.500 R4 = 132.500 RK2 = 250.000 RK3 =  250.000
 Rcurr:  122.933  Rcurr-(R2+R3)/2:    2.933  MIN(Rcurr-R2,Rcurr-R3):    0.433
******
 C111( 9415)-C110( 9413)-C19 ( 9411)-C18 ( 9408)    NSTEP1=     0 NSTEP2=     0
R1 = -10.000 R2 =   0.000 R3 =   0.000 R4 =  10.000 RK2 = 250.000 RK3 =  250.000
 Rcurr:   -0.174  Rcurr-(R2+R3)/2:    0.174  MIN(Rcurr-R2,Rcurr-R3):    0.174
******
 C1  ( 9489)-C3  ( 9494)-C2  ( 9492)-O21 ( 9521)    NSTEP1=     0 NSTEP2=     0
R1 = 107.500 R2 = 117.500 R3 = 122.500 R4 = 132.500 RK2 = 250.000 RK3 =  250.000
 Rcurr:  118.360  Rcurr-(R2+R3)/2:    1.640  MIN(Rcurr-R2,Rcurr-R3):    0.000
******
 C111( 9549)-C110( 9547)-C19 ( 9545)-C18 ( 9542)    NSTEP1=     0 NSTEP2=     0
R1 = 170.000 R2 = 180.000 R3 = 180.000 R4 = 190.000 RK2 = 250.000 RK3 =  250.000
 Rcurr:  179.860  Rcurr-(R2+R3)/2:    0.140  MIN(Rcurr-R2,Rcurr-R3):    0.140
******
 C1  ( 9623)-C3  ( 9628)-C2  ( 9626)-O21 ( 9655)    NSTEP1=     0 NSTEP2=     0
R1 = 107.500 R2 = 117.500 R3 = 122.500 R4 = 132.500 RK2 = 250.000 RK3 =  250.000
 Rcurr:  118.571  Rcurr-(R2+R3)/2:    1.429  MIN(Rcurr-R2,Rcurr-R3):    0.000
******
 C111( 9683)-C110( 9681)-C19 ( 9679)-C18 ( 9676)    NSTEP1=     0 NSTEP2=     0
R1 = -10.000 R2 =   0.000 R3 =   0.000 R4 =  10.000 RK2 = 250.000 RK3 =  250.000
 Rcurr:   -0.439  Rcurr-(R2+R3)/2:    0.439  MIN(Rcurr-R2,Rcurr-R3):    0.439
******
 C1  ( 9757)-C3  ( 9762)-C2  ( 9760)-O21 ( 9789)    NSTEP1=     0 NSTEP2=     0
R1 = 107.500 R2 = 117.500 R3 = 122.500 R4 = 132.500 RK2 = 250.000 RK3 =  250.000
 Rcurr:  122.529  Rcurr-(R2+R3)/2:    2.529  MIN(Rcurr-R2,Rcurr-R3):    0.029
******
 C111( 9817)-C110( 9815)-C19 ( 9813)-C18 ( 9810)    NSTEP1=     0 NSTEP2=     0
R1 = -10.000 R2 =   0.000 R3 =   0.000 R4 =  10.000 RK2 = 250.000 RK3 =  250.000
 Rcurr:    0.192  Rcurr-(R2+R3)/2:    0.192  MIN(Rcurr-R2,Rcurr-R3):    0.192
******
 C1  ( 9891)-C3  ( 9896)-C2  ( 9894)-O21 ( 9923)    NSTEP1=     0 NSTEP2=     0
R1 = 107.500 R2 = 117.500 R3 = 122.500 R4 = 132.500 RK2 = 250.000 RK3 =  250.000
 Rcurr:  122.495  Rcurr-(R2+R3)/2:    2.495  MIN(Rcurr-R2,Rcurr-R3):    0.000
******
 C111( 9951)-C110( 9949)-C19 ( 9947)-C18 ( 9944)    NSTEP1=     0 NSTEP2=     0
R1 = -10.000 R2 =   0.000 R3 =   0.000 R4 =  10.000 RK2 = 250.000 RK3 =  250.000
 Rcurr:   -0.340  Rcurr-(R2+R3)/2:    0.340  MIN(Rcurr-R2,Rcurr-R3):    0.340
******
 C1  (10025)-C3  (10030)-C2  (10028)-O21 (10057)    NSTEP1=     0 NSTEP2=     0
R1 = 107.500 R2 = 117.500 R3 = 122.500 R4 = 132.500 RK2 = 250.000 RK3 =  250.000
 Rcurr:  119.560  Rcurr-(R2+R3)/2:    0.440  MIN(Rcurr-R2,Rcurr-R3):    0.000
******
 C111(10085)-C110(10083)-C19 (10081)-C18 (10078)    NSTEP1=     0 NSTEP2=     0
R1 = -10.000 R2 =   0.000 R3 =   0.000 R4 =  10.000 RK2 = 250.000 RK3 =  250.000
 Rcurr:    0.093  Rcurr-(R2+R3)/2:    0.093  MIN(Rcurr-R2,Rcurr-R3):    0.093
******
 C1  (10159)-C3  (10164)-C2  (10162)-O21 (10191)    NSTEP1=     0 NSTEP2=     0
R1 = 107.500 R2 = 117.500 R3 = 122.500 R4 = 132.500 RK2 = 250.000 RK3 =  250.000
 Rcurr:  120.666  Rcurr-(R2+R3)/2:    0.666  MIN(Rcurr-R2,Rcurr-R3):    0.000
******
 C111(10219)-C110(10217)-C19 (10215)-C18 (10212)    NSTEP1=     0 NSTEP2=     0
R1 = -10.000 R2 =   0.000 R3 =   0.000 R4 =  10.000 RK2 = 250.000 RK3 =  250.000
 Rcurr:   -0.193  Rcurr-(R2+R3)/2:    0.193  MIN(Rcurr-R2,Rcurr-R3):    0.193
******
 C1  (10293)-C3  (10298)-C2  (10296)-O21 (10325)    NSTEP1=     0 NSTEP2=     0
R1 = 107.500 R2 = 117.500 R3 = 122.500 R4 = 132.500 RK2 = 250.000 RK3 =  250.000
 Rcurr:  120.829  Rcurr-(R2+R3)/2:    0.829  MIN(Rcurr-R2,Rcurr-R3):    0.000
******
 C111(10353)-C110(10351)-C19 (10349)-C18 (10346)    NSTEP1=     0 NSTEP2=     0
R1 = -10.000 R2 =   0.000 R3 =   0.000 R4 =  10.000 RK2 = 250.000 RK3 =  250.000
 Rcurr:   -0.196  Rcurr-(R2+R3)/2:    0.196  MIN(Rcurr-R2,Rcurr-R3):    0.196
******
 C1  (10427)-C3  (10432)-C2  (10430)-O21 (10459)    NSTEP1=     0 NSTEP2=     0
R1 = 107.500 R2 = 117.500 R3 = 122.500 R4 = 132.500 RK2 = 250.000 RK3 =  250.000
 Rcurr:  119.269  Rcurr-(R2+R3)/2:    0.731  MIN(Rcurr-R2,Rcurr-R3):    0.000
******
 C111(10487)-C110(10485)-C19 (10483)-C18 (10480)    NSTEP1=     0 NSTEP2=     0
R1 = -10.000 R2 =   0.000 R3 =   0.000 R4 =  10.000 RK2 = 250.000 RK3 =  250.000
 Rcurr:    0.060  Rcurr-(R2+R3)/2:    0.060  MIN(Rcurr-R2,Rcurr-R3):    0.060
******
 C1  (10561)-C3  (10566)-C2  (10564)-O21 (10593)    NSTEP1=     0 NSTEP2=     0
R1 = 107.500 R2 = 117.500 R3 = 122.500 R4 = 132.500 RK2 = 250.000 RK3 =  250.000
 Rcurr:  118.151  Rcurr-(R2+R3)/2:    1.849  MIN(Rcurr-R2,Rcurr-R3):    0.000
******
 C111(10621)-C110(10619)-C19 (10617)-C18 (10614)    NSTEP1=     0 NSTEP2=     0
R1 = -10.000 R2 =   0.000 R3 =   0.000 R4 =  10.000 RK2 = 250.000 RK3 =  250.000
 Rcurr:    0.154  Rcurr-(R2+R3)/2:    0.154  MIN(Rcurr-R2,Rcurr-R3):    0.154
******
 C1  (10695)-C3  (10700)-C2  (10698)-O21 (10727)    NSTEP1=     0 NSTEP2=     0
R1 = 107.500 R2 = 117.500 R3 = 122.500 R4 = 132.500 RK2 = 250.000 RK3 =  250.000
 Rcurr:  123.006  Rcurr-(R2+R3)/2:    3.006  MIN(Rcurr-R2,Rcurr-R3):    0.506
******
 C111(10755)-C110(10753)-C19 (10751)-C18 (10748)    NSTEP1=     0 NSTEP2=     0
R1 = -10.000 R2 =   0.000 R3 =   0.000 R4 =  10.000 RK2 = 250.000 RK3 =  250.000
 Rcurr:   -0.261  Rcurr-(R2+R3)/2:    0.261  MIN(Rcurr-R2,Rcurr-R3):    0.261
******
 C1  (10829)-C3  (10834)-C2  (10832)-O21 (10861)    NSTEP1=     0 NSTEP2=     0
R1 = 107.500 R2 = 117.500 R3 = 122.500 R4 = 132.500 RK2 = 250.000 RK3 =  250.000
 Rcurr:  120.445  Rcurr-(R2+R3)/2:    0.445  MIN(Rcurr-R2,Rcurr-R3):    0.000
******
 C111(10889)-C110(10887)-C19 (10885)-C18 (10882)    NSTEP1=     0 NSTEP2=     0
R1 = -10.000 R2 =   0.000 R3 =   0.000 R4 =  10.000 RK2 = 250.000 RK3 =  250.000
 Rcurr:    0.131  Rcurr-(R2+R3)/2:    0.131  MIN(Rcurr-R2,Rcurr-R3):    0.131
******
 C1  (10963)-C3  (10968)-C2  (10966)-O21 (10995)    NSTEP1=     0 NSTEP2=     0
R1 = 107.500 R2 = 117.500 R3 = 122.500 R4 = 132.500 RK2 = 250.000 RK3 =  250.000
 Rcurr:  122.648  Rcurr-(R2+R3)/2:    2.648  MIN(Rcurr-R2,Rcurr-R3):    0.148
******
 C111(11023)-C110(11021)-C19 (11019)-C18 (11016)    NSTEP1=     0 NSTEP2=     0
R1 = -10.000 R2 =   0.000 R3 =   0.000 R4 =  10.000 RK2 = 250.000 RK3 =  250.000
 Rcurr:    0.181  Rcurr-(R2+R3)/2:    0.181  MIN(Rcurr-R2,Rcurr-R3):    0.181
******
 C1  (11097)-C3  (11102)-C2  (11100)-O21 (11129)    NSTEP1=     0 NSTEP2=     0
R1 = 107.500 R2 = 117.500 R3 = 122.500 R4 = 132.500 RK2 = 250.000 RK3 =  250.000
 Rcurr:  121.672  Rcurr-(R2+R3)/2:    1.672  MIN(Rcurr-R2,Rcurr-R3):    0.000
******
 C111(11157)-C110(11155)-C19 (11153)-C18 (11150)    NSTEP1=     0 NSTEP2=     0
R1 = -10.000 R2 =   0.000 R3 =   0.000 R4 =  10.000 RK2 = 250.000 RK3 =  250.000
 Rcurr:    0.168  Rcurr-(R2+R3)/2:    0.168  MIN(Rcurr-R2,Rcurr-R3):    0.168
******
 C1  (11231)-C3  (11236)-C2  (11234)-O21 (11263)    NSTEP1=     0 NSTEP2=     0
R1 = 107.500 R2 = 117.500 R3 = 122.500 R4 = 132.500 RK2 = 250.000 RK3 =  250.000
 Rcurr:  118.496  Rcurr-(R2+R3)/2:    1.504  MIN(Rcurr-R2,Rcurr-R3):    0.000
******
 C111(11291)-C110(11289)-C19 (11287)-C18 (11284)    NSTEP1=     0 NSTEP2=     0
R1 = -10.000 R2 =   0.000 R3 =   0.000 R4 =  10.000 RK2 = 250.000 RK3 =  250.000
 Rcurr:   -0.278  Rcurr-(R2+R3)/2:    0.278  MIN(Rcurr-R2,Rcurr-R3):    0.278
******
 C1  (11365)-C3  (11370)-C2  (11368)-O21 (11397)    NSTEP1=     0 NSTEP2=     0
R1 = 107.500 R2 = 117.500 R3 = 122.500 R4 = 132.500 RK2 = 250.000 RK3 =  250.000
 Rcurr:  118.949  Rcurr-(R2+R3)/2:    1.051  MIN(Rcurr-R2,Rcurr-R3):    0.000
******
 C111(11425)-C110(11423)-C19 (11421)-C18 (11418)    NSTEP1=     0 NSTEP2=     0
R1 = -10.000 R2 =   0.000 R3 =   0.000 R4 =  10.000 RK2 = 250.000 RK3 =  250.000
 Rcurr:    0.002  Rcurr-(R2+R3)/2:    0.002  MIN(Rcurr-R2,Rcurr-R3):    0.002
******
 C1  (11499)-C3  (11504)-C2  (11502)-O21 (11531)    NSTEP1=     0 NSTEP2=     0
R1 = 107.500 R2 = 117.500 R3 = 122.500 R4 = 132.500 RK2 = 250.000 RK3 =  250.000
 Rcurr:  122.618  Rcurr-(R2+R3)/2:    2.618  MIN(Rcurr-R2,Rcurr-R3):    0.118
******
 C111(11559)-C110(11557)-C19 (11555)-C18 (11552)    NSTEP1=     0 NSTEP2=     0
R1 = -10.000 R2 =   0.000 R3 =   0.000 R4 =  10.000 RK2 = 250.000 RK3 =  250.000
 Rcurr:    0.003  Rcurr-(R2+R3)/2:    0.003  MIN(Rcurr-R2,Rcurr-R3):    0.003
******
 C1  (11633)-C3  (11638)-C2  (11636)-O21 (11665)    NSTEP1=     0 NSTEP2=     0
R1 = 107.500 R2 = 117.500 R3 = 122.500 R4 = 132.500 RK2 = 250.000 RK3 =  250.000
 Rcurr:  120.616  Rcurr-(R2+R3)/2:    0.616  MIN(Rcurr-R2,Rcurr-R3):    0.000
******
 C111(11693)-C110(11691)-C19 (11689)-C18 (11686)    NSTEP1=     0 NSTEP2=     0
R1 = -10.000 R2 =   0.000 R3 =   0.000 R4 =  10.000 RK2 = 250.000 RK3 =  250.000
 Rcurr:    0.381  Rcurr-(R2+R3)/2:    0.381  MIN(Rcurr-R2,Rcurr-R3):    0.381
******
 C1  (11767)-C3  (11772)-C2  (11770)-O21 (11799)    NSTEP1=     0 NSTEP2=     0
R1 = 107.500 R2 = 117.500 R3 = 122.500 R4 = 132.500 RK2 = 250.000 RK3 =  250.000
 Rcurr:  117.351  Rcurr-(R2+R3)/2:    2.649  MIN(Rcurr-R2,Rcurr-R3):    0.149
******
 C111(11827)-C110(11825)-C19 (11823)-C18 (11820)    NSTEP1=     0 NSTEP2=     0
R1 = -10.000 R2 =   0.000 R3 =   0.000 R4 =  10.000 RK2 = 250.000 RK3 =  250.000
 Rcurr:    0.471  Rcurr-(R2+R3)/2:    0.471  MIN(Rcurr-R2,Rcurr-R3):    0.471
******
 C1  (11901)-C3  (11906)-C2  (11904)-O21 (11933)    NSTEP1=     0 NSTEP2=     0
R1 = 107.500 R2 = 117.500 R3 = 122.500 R4 = 132.500 RK2 = 250.000 RK3 =  250.000
 Rcurr:  119.854  Rcurr-(R2+R3)/2:    0.146  MIN(Rcurr-R2,Rcurr-R3):    0.000
******
 C111(11961)-C110(11959)-C19 (11957)-C18 (11954)    NSTEP1=     0 NSTEP2=     0
R1 = -10.000 R2 =   0.000 R3 =   0.000 R4 =  10.000 RK2 = 250.000 RK3 =  250.000
 Rcurr:   -0.119  Rcurr-(R2+R3)/2:    0.119  MIN(Rcurr-R2,Rcurr-R3):    0.119
******
 C1  (12035)-C3  (12040)-C2  (12038)-O21 (12067)    NSTEP1=     0 NSTEP2=     0
R1 = 107.500 R2 = 117.500 R3 = 122.500 R4 = 132.500 RK2 = 250.000 RK3 =  250.000
 Rcurr:  119.327  Rcurr-(R2+R3)/2:    0.673  MIN(Rcurr-R2,Rcurr-R3):    0.000
******
 C111(12095)-C110(12093)-C19 (12091)-C18 (12088)    NSTEP1=     0 NSTEP2=     0
R1 = -10.000 R2 =   0.000 R3 =   0.000 R4 =  10.000 RK2 = 250.000 RK3 =  250.000
 Rcurr:   -0.020  Rcurr-(R2+R3)/2:    0.020  MIN(Rcurr-R2,Rcurr-R3):    0.020
******
 C1  (12169)-C3  (12174)-C2  (12172)-O21 (12201)    NSTEP1=     0 NSTEP2=     0
R1 = 107.500 R2 = 117.500 R3 = 122.500 R4 = 132.500 RK2 = 250.000 RK3 =  250.000
 Rcurr:  123.090  Rcurr-(R2+R3)/2:    3.090  MIN(Rcurr-R2,Rcurr-R3):    0.590
******
 C111(12229)-C110(12227)-C19 (12225)-C18 (12222)    NSTEP1=     0 NSTEP2=     0
R1 = -10.000 R2 =   0.000 R3 =   0.000 R4 =  10.000 RK2 = 250.000 RK3 =  250.000
 Rcurr:    0.001  Rcurr-(R2+R3)/2:    0.001  MIN(Rcurr-R2,Rcurr-R3):    0.001
******
 C1  (12303)-C3  (12308)-C2  (12306)-O21 (12335)    NSTEP1=     0 NSTEP2=     0
R1 = 107.500 R2 = 117.500 R3 = 122.500 R4 = 132.500 RK2 = 250.000 RK3 =  250.000
 Rcurr:  119.913  Rcurr-(R2+R3)/2:    0.087  MIN(Rcurr-R2,Rcurr-R3):    0.000
******
 C111(12363)-C110(12361)-C19 (12359)-C18 (12356)    NSTEP1=     0 NSTEP2=     0
R1 = -10.000 R2 =   0.000 R3 =   0.000 R4 =  10.000 RK2 = 250.000 RK3 =  250.000
 Rcurr:    0.228  Rcurr-(R2+R3)/2:    0.228  MIN(Rcurr-R2,Rcurr-R3):    0.228
******
 C1  (12437)-C3  (12442)-C2  (12440)-O21 (12469)    NSTEP1=     0 NSTEP2=     0
R1 = 107.500 R2 = 117.500 R3 = 122.500 R4 = 132.500 RK2 = 250.000 RK3 =  250.000
 Rcurr:  122.572  Rcurr-(R2+R3)/2:    2.572  MIN(Rcurr-R2,Rcurr-R3):    0.072
******
 C111(12497)-C110(12495)-C19 (12493)-C18 (12490)    NSTEP1=     0 NSTEP2=     0
R1 = -10.000 R2 =   0.000 R3 =   0.000 R4 =  10.000 RK2 = 250.000 RK3 =  250.000
 Rcurr:   -0.325  Rcurr-(R2+R3)/2:    0.325  MIN(Rcurr-R2,Rcurr-R3):    0.325
******
 C1  (12571)-C3  (12576)-C2  (12574)-O21 (12603)    NSTEP1=     0 NSTEP2=     0
R1 = 107.500 R2 = 117.500 R3 = 122.500 R4 = 132.500 RK2 = 250.000 RK3 =  250.000
 Rcurr:  120.631  Rcurr-(R2+R3)/2:    0.631  MIN(Rcurr-R2,Rcurr-R3):    0.000
******
 C111(12631)-C110(12629)-C19 (12627)-C18 (12624)    NSTEP1=     0 NSTEP2=     0
R1 = -10.000 R2 =   0.000 R3 =   0.000 R4 =  10.000 RK2 = 250.000 RK3 =  250.000
 Rcurr:   -0.040  Rcurr-(R2+R3)/2:    0.040  MIN(Rcurr-R2,Rcurr-R3):    0.040
******
 C1  (12705)-C3  (12710)-C2  (12708)-O21 (12737)    NSTEP1=     0 NSTEP2=     0
R1 = 107.500 R2 = 117.500 R3 = 122.500 R4 = 132.500 RK2 = 250.000 RK3 =  250.000
 Rcurr:  118.954  Rcurr-(R2+R3)/2:    1.046  MIN(Rcurr-R2,Rcurr-R3):    0.000
******
 C111(12765)-C110(12763)-C19 (12761)-C18 (12758)    NSTEP1=     0 NSTEP2=     0
R1 = -10.000 R2 =   0.000 R3 =   0.000 R4 =  10.000 RK2 = 250.000 RK3 =  250.000
 Rcurr:    0.204  Rcurr-(R2+R3)/2:    0.204  MIN(Rcurr-R2,Rcurr-R3):    0.204
******
 C1  (12839)-C3  (12844)-C2  (12842)-O21 (12871)    NSTEP1=     0 NSTEP2=     0
R1 = 107.500 R2 = 117.500 R3 = 122.500 R4 = 132.500 RK2 = 250.000 RK3 =  250.000
 Rcurr:  122.685  Rcurr-(R2+R3)/2:    2.685  MIN(Rcurr-R2,Rcurr-R3):    0.185
******
 C111(12899)-C110(12897)-C19 (12895)-C18 (12892)    NSTEP1=     0 NSTEP2=     0
R1 = -10.000 R2 =   0.000 R3 =   0.000 R4 =  10.000 RK2 = 250.000 RK3 =  250.000
 Rcurr:    0.135  Rcurr-(R2+R3)/2:    0.135  MIN(Rcurr-R2,Rcurr-R3):    0.135
******
 C1  (12973)-C3  (12978)-C2  (12976)-O21 (13005)    NSTEP1=     0 NSTEP2=     0
R1 = 107.500 R2 = 117.500 R3 = 122.500 R4 = 132.500 RK2 = 250.000 RK3 =  250.000
 Rcurr:  122.141  Rcurr-(R2+R3)/2:    2.141  MIN(Rcurr-R2,Rcurr-R3):    0.000
******
 C111(13033)-C110(13031)-C19 (13029)-C18 (13026)    NSTEP1=     0 NSTEP2=     0
R1 = -10.000 R2 =   0.000 R3 =   0.000 R4 =  10.000 RK2 = 250.000 RK3 =  250.000
 Rcurr:    0.309  Rcurr-(R2+R3)/2:    0.309  MIN(Rcurr-R2,Rcurr-R3):    0.309
******
 C1  (13107)-C3  (13112)-C2  (13110)-O21 (13139)    NSTEP1=     0 NSTEP2=     0
R1 = 107.500 R2 = 117.500 R3 = 122.500 R4 = 132.500 RK2 = 250.000 RK3 =  250.000
 Rcurr:  122.850  Rcurr-(R2+R3)/2:    2.850  MIN(Rcurr-R2,Rcurr-R3):    0.350
******
 C111(13167)-C110(13165)-C19 (13163)-C18 (13160)    NSTEP1=     0 NSTEP2=     0
R1 = -10.000 R2 =   0.000 R3 =   0.000 R4 =  10.000 RK2 = 250.000 RK3 =  250.000
 Rcurr:   -0.116  Rcurr-(R2+R3)/2:    0.116  MIN(Rcurr-R2,Rcurr-R3):    0.116
******
 C1  (13241)-C3  (13246)-C2  (13244)-O21 (13273)    NSTEP1=     0 NSTEP2=     0
R1 = 107.500 R2 = 117.500 R3 = 122.500 R4 = 132.500 RK2 = 250.000 RK3 =  250.000
 Rcurr:  119.982  Rcurr-(R2+R3)/2:    0.018  MIN(Rcurr-R2,Rcurr-R3):    0.000
******
 C111(13301)-C110(13299)-C19 (13297)-C18 (13294)    NSTEP1=     0 NSTEP2=     0
R1 = -10.000 R2 =   0.000 R3 =   0.000 R4 =  10.000 RK2 = 250.000 RK3 =  250.000
 Rcurr:   -0.064  Rcurr-(R2+R3)/2:    0.064  MIN(Rcurr-R2,Rcurr-R3):    0.064
******
 C1  (13375)-C3  (13380)-C2  (13378)-O21 (13407)    NSTEP1=     0 NSTEP2=     0
R1 = 107.500 R2 = 117.500 R3 = 122.500 R4 = 132.500 RK2 = 250.000 RK3 =  250.000
 Rcurr:  118.826  Rcurr-(R2+R3)/2:    1.174  MIN(Rcurr-R2,Rcurr-R3):    0.000
******
 C111(13435)-C110(13433)-C19 (13431)-C18 (13428)    NSTEP1=     0 NSTEP2=     0
R1 = -10.000 R2 =   0.000 R3 =   0.000 R4 =  10.000 RK2 = 250.000 RK3 =  250.000
 Rcurr:   -0.364  Rcurr-(R2+R3)/2:    0.364  MIN(Rcurr-R2,Rcurr-R3):    0.364
******
 C1  (13509)-C3  (13514)-C2  (13512)-O21 (13541)    NSTEP1=     0 NSTEP2=     0
R1 = 107.500 R2 = 117.500 R3 = 122.500 R4 = 132.500 RK2 = 250.000 RK3 =  250.000
 Rcurr:  122.576  Rcurr-(R2+R3)/2:    2.576  MIN(Rcurr-R2,Rcurr-R3):    0.076
******
 C111(13569)-C110(13567)-C19 (13565)-C18 (13562)    NSTEP1=     0 NSTEP2=     0
R1 = -10.000 R2 =   0.000 R3 =   0.000 R4 =  10.000 RK2 = 250.000 RK3 =  250.000
 Rcurr:    0.168  Rcurr-(R2+R3)/2:    0.168  MIN(Rcurr-R2,Rcurr-R3):    0.168
******
 C1  (13643)-C3  (13648)-C2  (13646)-O21 (13675)    NSTEP1=     0 NSTEP2=     0
R1 = 107.500 R2 = 117.500 R3 = 122.500 R4 = 132.500 RK2 = 250.000 RK3 =  250.000
 Rcurr:  117.879  Rcurr-(R2+R3)/2:    2.121  MIN(Rcurr-R2,Rcurr-R3):    0.000
******
 C111(13703)-C110(13701)-C19 (13699)-C18 (13696)    NSTEP1=     0 NSTEP2=     0
R1 = -10.000 R2 =   0.000 R3 =   0.000 R4 =  10.000 RK2 = 250.000 RK3 =  250.000
 Rcurr:   -0.064  Rcurr-(R2+R3)/2:    0.064  MIN(Rcurr-R2,Rcurr-R3):    0.064
******
 C1  (13777)-C3  (13782)-C2  (13780)-O21 (13809)    NSTEP1=     0 NSTEP2=     0
R1 = 107.500 R2 = 117.500 R3 = 122.500 R4 = 132.500 RK2 = 250.000 RK3 =  250.000
 Rcurr:  119.516  Rcurr-(R2+R3)/2:    0.484  MIN(Rcurr-R2,Rcurr-R3):    0.000
******
 C111(13837)-C110(13835)-C19 (13833)-C18 (13830)    NSTEP1=     0 NSTEP2=     0
R1 = -10.000 R2 =   0.000 R3 =   0.000 R4 =  10.000 RK2 = 250.000 RK3 =  250.000
 Rcurr:    0.216  Rcurr-(R2+R3)/2:    0.216  MIN(Rcurr-R2,Rcurr-R3):    0.216
******
 C1  (13911)-C3  (13916)-C2  (13914)-O21 (13943)    NSTEP1=     0 NSTEP2=     0
R1 = 107.500 R2 = 117.500 R3 = 122.500 R4 = 132.500 RK2 = 250.000 RK3 =  250.000
 Rcurr:  119.948  Rcurr-(R2+R3)/2:    0.052  MIN(Rcurr-R2,Rcurr-R3):    0.000
******
 C111(13971)-C110(13969)-C19 (13967)-C18 (13964)    NSTEP1=     0 NSTEP2=     0
R1 = -10.000 R2 =   0.000 R3 =   0.000 R4 =  10.000 RK2 = 250.000 RK3 =  250.000
 Rcurr:    0.225  Rcurr-(R2+R3)/2:    0.225  MIN(Rcurr-R2,Rcurr-R3):    0.225
******
 C1  (14045)-C3  (14050)-C2  (14048)-O21 (14077)    NSTEP1=     0 NSTEP2=     0
R1 = 107.500 R2 = 117.500 R3 = 122.500 R4 = 132.500 RK2 = 250.000 RK3 =  250.000
 Rcurr:  122.496  Rcurr-(R2+R3)/2:    2.496  MIN(Rcurr-R2,Rcurr-R3):    0.000
******
 C111(14105)-C110(14103)-C19 (14101)-C18 (14098)    NSTEP1=     0 NSTEP2=     0
R1 = -10.000 R2 =   0.000 R3 =   0.000 R4 =  10.000 RK2 = 250.000 RK3 =  250.000
 Rcurr:   -0.079  Rcurr-(R2+R3)/2:    0.079  MIN(Rcurr-R2,Rcurr-R3):    0.079
******
 C1  (14179)-C3  (14184)-C2  (14182)-O21 (14211)    NSTEP1=     0 NSTEP2=     0
R1 = 107.500 R2 = 117.500 R3 = 122.500 R4 = 132.500 RK2 = 250.000 RK3 =  250.000
 Rcurr:  118.220  Rcurr-(R2+R3)/2:    1.780  MIN(Rcurr-R2,Rcurr-R3):    0.000
******
 C111(14239)-C110(14237)-C19 (14235)-C18 (14232)    NSTEP1=     0 NSTEP2=     0
R1 = -10.000 R2 =   0.000 R3 =   0.000 R4 =  10.000 RK2 = 250.000 RK3 =  250.000
 Rcurr:    0.117  Rcurr-(R2+R3)/2:    0.117  MIN(Rcurr-R2,Rcurr-R3):    0.117
******
 C1  (14313)-C3  (14318)-C2  (14316)-O21 (14345)    NSTEP1=     0 NSTEP2=     0
R1 = 107.500 R2 = 117.500 R3 = 122.500 R4 = 132.500 RK2 = 250.000 RK3 =  250.000
 Rcurr:  121.641  Rcurr-(R2+R3)/2:    1.641  MIN(Rcurr-R2,Rcurr-R3):    0.000
******
 C111(14373)-C110(14371)-C19 (14369)-C18 (14366)    NSTEP1=     0 NSTEP2=     0
R1 = -10.000 R2 =   0.000 R3 =   0.000 R4 =  10.000 RK2 = 250.000 RK3 =  250.000
 Rcurr:   -0.014  Rcurr-(R2+R3)/2:    0.014  MIN(Rcurr-R2,Rcurr-R3):    0.014
******
 C1  (14447)-C3  (14452)-C2  (14450)-O21 (14479)    NSTEP1=     0 NSTEP2=     0
R1 = 107.500 R2 = 117.500 R3 = 122.500 R4 = 132.500 RK2 = 250.000 RK3 =  250.000
 Rcurr:  117.670  Rcurr-(R2+R3)/2:    2.330  MIN(Rcurr-R2,Rcurr-R3):    0.000
******
 C111(14507)-C110(14505)-C19 (14503)-C18 (14500)    NSTEP1=     0 NSTEP2=     0
R1 = -10.000 R2 =   0.000 R3 =   0.000 R4 =  10.000 RK2 = 250.000 RK3 =  250.000
 Rcurr:   -0.146  Rcurr-(R2+R3)/2:    0.146  MIN(Rcurr-R2,Rcurr-R3):    0.146
******
 C1  (14581)-C3  (14586)-C2  (14584)-O21 (14613)    NSTEP1=     0 NSTEP2=     0
R1 = 107.500 R2 = 117.500 R3 = 122.500 R4 = 132.500 RK2 = 250.000 RK3 =  250.000
 Rcurr:  122.098  Rcurr-(R2+R3)/2:    2.098  MIN(Rcurr-R2,Rcurr-R3):    0.000
******
 C111(14641)-C110(14639)-C19 (14637)-C18 (14634)    NSTEP1=     0 NSTEP2=     0
R1 = -10.000 R2 =   0.000 R3 =   0.000 R4 =  10.000 RK2 = 250.000 RK3 =  250.000
 Rcurr:   -0.080  Rcurr-(R2+R3)/2:    0.080  MIN(Rcurr-R2,Rcurr-R3):    0.080
******
 C1  (14715)-C3  (14720)-C2  (14718)-O21 (14747)    NSTEP1=     0 NSTEP2=     0
R1 = 107.500 R2 = 117.500 R3 = 122.500 R4 = 132.500 RK2 = 250.000 RK3 =  250.000
 Rcurr:  119.467  Rcurr-(R2+R3)/2:    0.533  MIN(Rcurr-R2,Rcurr-R3):    0.000
******
 C111(14775)-C110(14773)-C19 (14771)-C18 (14768)    NSTEP1=     0 NSTEP2=     0
R1 = -10.000 R2 =   0.000 R3 =   0.000 R4 =  10.000 RK2 = 250.000 RK3 =  250.000
 Rcurr:    0.152  Rcurr-(R2+R3)/2:    0.152  MIN(Rcurr-R2,Rcurr-R3):    0.152
******
 C1  (14849)-C3  (14854)-C2  (14852)-O21 (14881)    NSTEP1=     0 NSTEP2=     0
R1 = 107.500 R2 = 117.500 R3 = 122.500 R4 = 132.500 RK2 = 250.000 RK3 =  250.000
 Rcurr:  118.706  Rcurr-(R2+R3)/2:    1.294  MIN(Rcurr-R2,Rcurr-R3):    0.000
******
 C111(14909)-C110(14907)-C19 (14905)-C18 (14902)    NSTEP1=     0 NSTEP2=     0
R1 = -10.000 R2 =   0.000 R3 =   0.000 R4 =  10.000 RK2 = 250.000 RK3 =  250.000
 Rcurr:   -0.197  Rcurr-(R2+R3)/2:    0.197  MIN(Rcurr-R2,Rcurr-R3):    0.197
******
 C1  (14983)-C3  (14988)-C2  (14986)-O21 (15015)    NSTEP1=     0 NSTEP2=     0
R1 = 107.500 R2 = 117.500 R3 = 122.500 R4 = 132.500 RK2 = 250.000 RK3 =  250.000
 Rcurr:  122.925  Rcurr-(R2+R3)/2:    2.925  MIN(Rcurr-R2,Rcurr-R3):    0.425
******
 C111(15043)-C110(15041)-C19 (15039)-C18 (15036)    NSTEP1=     0 NSTEP2=     0
R1 = -10.000 R2 =   0.000 R3 =   0.000 R4 =  10.000 RK2 = 250.000 RK3 =  250.000
 Rcurr:    0.341  Rcurr-(R2+R3)/2:    0.341  MIN(Rcurr-R2,Rcurr-R3):    0.341
******
 C1  (15117)-C3  (15122)-C2  (15120)-O21 (15149)    NSTEP1=     0 NSTEP2=     0
R1 = 107.500 R2 = 117.500 R3 = 122.500 R4 = 132.500 RK2 = 250.000 RK3 =  250.000
 Rcurr:  117.438  Rcurr-(R2+R3)/2:    2.562  MIN(Rcurr-R2,Rcurr-R3):    0.062
******
 C111(15177)-C110(15175)-C19 (15173)-C18 (15170)    NSTEP1=     0 NSTEP2=     0
R1 = -10.000 R2 =   0.000 R3 =   0.000 R4 =  10.000 RK2 = 250.000 RK3 =  250.000
 Rcurr:    0.066  Rcurr-(R2+R3)/2:    0.066  MIN(Rcurr-R2,Rcurr-R3):    0.066
******
 C1  (15251)-C3  (15256)-C2  (15254)-O21 (15283)    NSTEP1=     0 NSTEP2=     0
R1 = 107.500 R2 = 117.500 R3 = 122.500 R4 = 132.500 RK2 = 250.000 RK3 =  250.000
 Rcurr:  122.678  Rcurr-(R2+R3)/2:    2.678  MIN(Rcurr-R2,Rcurr-R3):    0.178
******
 C111(15311)-C110(15309)-C19 (15307)-C18 (15304)    NSTEP1=     0 NSTEP2=     0
R1 = -10.000 R2 =   0.000 R3 =   0.000 R4 =  10.000 RK2 = 250.000 RK3 =  250.000
 Rcurr:   -0.413  Rcurr-(R2+R3)/2:    0.413  MIN(Rcurr-R2,Rcurr-R3):    0.413
******
 C1  (15385)-C3  (15390)-C2  (15388)-O21 (15417)    NSTEP1=     0 NSTEP2=     0
R1 = 107.500 R2 = 117.500 R3 = 122.500 R4 = 132.500 RK2 = 250.000 RK3 =  250.000
 Rcurr:  117.339  Rcurr-(R2+R3)/2:    2.661  MIN(Rcurr-R2,Rcurr-R3):    0.161
******
 C111(15445)-C110(15443)-C19 (15441)-C18 (15438)    NSTEP1=     0 NSTEP2=     0
R1 = -10.000 R2 =   0.000 R3 =   0.000 R4 =  10.000 RK2 = 250.000 RK3 =  250.000
 Rcurr:    0.242  Rcurr-(R2+R3)/2:    0.242  MIN(Rcurr-R2,Rcurr-R3):    0.242
******
 C1  (15519)-C3  (15524)-C2  (15522)-O21 (15551)    NSTEP1=     0 NSTEP2=     0
R1 = 107.500 R2 = 117.500 R3 = 122.500 R4 = 132.500 RK2 = 250.000 RK3 =  250.000
 Rcurr:  122.708  Rcurr-(R2+R3)/2:    2.708  MIN(Rcurr-R2,Rcurr-R3):    0.208
******
 C111(15579)-C110(15577)-C19 (15575)-C18 (15572)    NSTEP1=     0 NSTEP2=     0
R1 = -10.000 R2 =   0.000 R3 =   0.000 R4 =  10.000 RK2 = 250.000 RK3 =  250.000
 Rcurr:    0.038  Rcurr-(R2+R3)/2:    0.038  MIN(Rcurr-R2,Rcurr-R3):    0.038
******
 C1  (15653)-C3  (15658)-C2  (15656)-O21 (15685)    NSTEP1=     0 NSTEP2=     0
R1 = 107.500 R2 = 117.500 R3 = 122.500 R4 = 132.500 RK2 = 250.000 RK3 =  250.000
 Rcurr:  117.483  Rcurr-(R2+R3)/2:    2.517  MIN(Rcurr-R2,Rcurr-R3):    0.017
******
 C111(15713)-C110(15711)-C19 (15709)-C18 (15706)    NSTEP1=     0 NSTEP2=     0
R1 = -10.000 R2 =   0.000 R3 =   0.000 R4 =  10.000 RK2 = 250.000 RK3 =  250.000
 Rcurr:    0.129  Rcurr-(R2+R3)/2:    0.129  MIN(Rcurr-R2,Rcurr-R3):    0.129
******
 C1  (15787)-C3  (15792)-C2  (15790)-O21 (15819)    NSTEP1=     0 NSTEP2=     0
R1 = 107.500 R2 = 117.500 R3 = 122.500 R4 = 132.500 RK2 = 250.000 RK3 =  250.000
 Rcurr:  119.193  Rcurr-(R2+R3)/2:    0.807  MIN(Rcurr-R2,Rcurr-R3):    0.000
******
 C111(15847)-C110(15845)-C19 (15843)-C18 (15840)    NSTEP1=     0 NSTEP2=     0
R1 = -10.000 R2 =   0.000 R3 =   0.000 R4 =  10.000 RK2 = 250.000 RK3 =  250.000
 Rcurr:    0.004  Rcurr-(R2+R3)/2:    0.004  MIN(Rcurr-R2,Rcurr-R3):    0.004
******
 C1  (15921)-C3  (15926)-C2  (15924)-O21 (15953)    NSTEP1=     0 NSTEP2=     0
R1 = 107.500 R2 = 117.500 R3 = 122.500 R4 = 132.500 RK2 = 250.000 RK3 =  250.000
 Rcurr:  121.062  Rcurr-(R2+R3)/2:    1.062  MIN(Rcurr-R2,Rcurr-R3):    0.000
******
 C111(15981)-C110(15979)-C19 (15977)-C18 (15974)    NSTEP1=     0 NSTEP2=     0
R1 = -10.000 R2 =   0.000 R3 =   0.000 R4 =  10.000 RK2 = 250.000 RK3 =  250.000
 Rcurr:    0.065  Rcurr-(R2+R3)/2:    0.065  MIN(Rcurr-R2,Rcurr-R3):    0.065
******
 C1  (16055)-C3  (16060)-C2  (16058)-O21 (16087)    NSTEP1=     0 NSTEP2=     0
R1 = 107.500 R2 = 117.500 R3 = 122.500 R4 = 132.500 RK2 = 250.000 RK3 =  250.000
 Rcurr:  122.449  Rcurr-(R2+R3)/2:    2.449  MIN(Rcurr-R2,Rcurr-R3):    0.000
******
 C111(16115)-C110(16113)-C19 (16111)-C18 (16108)    NSTEP1=     0 NSTEP2=     0
R1 = -10.000 R2 =   0.000 R3 =   0.000 R4 =  10.000 RK2 = 250.000 RK3 =  250.000
 Rcurr:    0.255  Rcurr-(R2+R3)/2:    0.255  MIN(Rcurr-R2,Rcurr-R3):    0.255
******
 C1  (16189)-C3  (16194)-C2  (16192)-O21 (16221)    NSTEP1=     0 NSTEP2=     0
R1 = 107.500 R2 = 117.500 R3 = 122.500 R4 = 132.500 RK2 = 250.000 RK3 =  250.000
 Rcurr:  121.037  Rcurr-(R2+R3)/2:    1.037  MIN(Rcurr-R2,Rcurr-R3):    0.000
******
 C111(16249)-C110(16247)-C19 (16245)-C18 (16242)    NSTEP1=     0 NSTEP2=     0
R1 = -10.000 R2 =   0.000 R3 =   0.000 R4 =  10.000 RK2 = 250.000 RK3 =  250.000
 Rcurr:   -0.122  Rcurr-(R2+R3)/2:    0.122  MIN(Rcurr-R2,Rcurr-R3):    0.122
******
 C1  (16323)-C3  (16328)-C2  (16326)-O21 (16355)    NSTEP1=     0 NSTEP2=     0
R1 = 107.500 R2 = 117.500 R3 = 122.500 R4 = 132.500 RK2 = 250.000 RK3 =  250.000
 Rcurr:  122.922  Rcurr-(R2+R3)/2:    2.922  MIN(Rcurr-R2,Rcurr-R3):    0.422
******
 C111(16383)-C110(16381)-C19 (16379)-C18 (16376)    NSTEP1=     0 NSTEP2=     0
R1 = -10.000 R2 =   0.000 R3 =   0.000 R4 =  10.000 RK2 = 250.000 RK3 =  250.000
 Rcurr:   -0.003  Rcurr-(R2+R3)/2:    0.003  MIN(Rcurr-R2,Rcurr-R3):    0.003
******
 C1  (16457)-C3  (16462)-C2  (16460)-O21 (16489)    NSTEP1=     0 NSTEP2=     0
R1 = 107.500 R2 = 117.500 R3 = 122.500 R4 = 132.500 RK2 = 250.000 RK3 =  250.000
 Rcurr:  120.844  Rcurr-(R2+R3)/2:    0.844  MIN(Rcurr-R2,Rcurr-R3):    0.000
******
 C111(16517)-C110(16515)-C19 (16513)-C18 (16510)    NSTEP1=     0 NSTEP2=     0
R1 = -10.000 R2 =   0.000 R3 =   0.000 R4 =  10.000 RK2 = 250.000 RK3 =  250.000
 Rcurr:    0.606  Rcurr-(R2+R3)/2:    0.606  MIN(Rcurr-R2,Rcurr-R3):    0.606
******
 C1  (16591)-C3  (16596)-C2  (16594)-O21 (16623)    NSTEP1=     0 NSTEP2=     0
R1 = 107.500 R2 = 117.500 R3 = 122.500 R4 = 132.500 RK2 = 250.000 RK3 =  250.000
 Rcurr:  118.684  Rcurr-(R2+R3)/2:    1.316  MIN(Rcurr-R2,Rcurr-R3):    0.000
******
 C111(16651)-C110(16649)-C19 (16647)-C18 (16644)    NSTEP1=     0 NSTEP2=     0
R1 = -10.000 R2 =   0.000 R3 =   0.000 R4 =  10.000 RK2 = 250.000 RK3 =  250.000
 Rcurr:    0.253  Rcurr-(R2+R3)/2:    0.253  MIN(Rcurr-R2,Rcurr-R3):    0.253
******
 C1  (16725)-C3  (16730)-C2  (16728)-O21 (16757)    NSTEP1=     0 NSTEP2=     0
R1 = 107.500 R2 = 117.500 R3 = 122.500 R4 = 132.500 RK2 = 250.000 RK3 =  250.000
 Rcurr:  119.228  Rcurr-(R2+R3)/2:    0.772  MIN(Rcurr-R2,Rcurr-R3):    0.000
******
 C111(16785)-C110(16783)-C19 (16781)-C18 (16778)    NSTEP1=     0 NSTEP2=     0
R1 = -10.000 R2 =   0.000 R3 =   0.000 R4 =  10.000 RK2 = 250.000 RK3 =  250.000
 Rcurr:    0.232  Rcurr-(R2+R3)/2:    0.232  MIN(Rcurr-R2,Rcurr-R3):    0.232
******
 C1  (16859)-C3  (16864)-C2  (16862)-O21 (16891)    NSTEP1=     0 NSTEP2=     0
R1 = 107.500 R2 = 117.500 R3 = 122.500 R4 = 132.500 RK2 = 250.000 RK3 =  250.000
 Rcurr:  122.562  Rcurr-(R2+R3)/2:    2.562  MIN(Rcurr-R2,Rcurr-R3):    0.062
******
 C111(16919)-C110(16917)-C19 (16915)-C18 (16912)    NSTEP1=     0 NSTEP2=     0
R1 = -10.000 R2 =   0.000 R3 =   0.000 R4 =  10.000 RK2 = 250.000 RK3 =  250.000
 Rcurr:    0.132  Rcurr-(R2+R3)/2:    0.132  MIN(Rcurr-R2,Rcurr-R3):    0.132
******
 C1  (16993)-C3  (16998)-C2  (16996)-O21 (17025)    NSTEP1=     0 NSTEP2=     0
R1 = 107.500 R2 = 117.500 R3 = 122.500 R4 = 132.500 RK2 = 250.000 RK3 =  250.000
 Rcurr:  119.432  Rcurr-(R2+R3)/2:    0.568  MIN(Rcurr-R2,Rcurr-R3):    0.000
******
 C111(17053)-C110(17051)-C19 (17049)-C18 (17046)    NSTEP1=     0 NSTEP2=     0
R1 = -10.000 R2 =   0.000 R3 =   0.000 R4 =  10.000 RK2 = 250.000 RK3 =  250.000
 Rcurr:   -0.320  Rcurr-(R2+R3)/2:    0.320  MIN(Rcurr-R2,Rcurr-R3):    0.320
******
 C1  (17127)-C3  (17132)-C2  (17130)-O21 (17159)    NSTEP1=     0 NSTEP2=     0
R1 = 107.500 R2 = 117.500 R3 = 122.500 R4 = 132.500 RK2 = 250.000 RK3 =  250.000
 Rcurr:  121.549  Rcurr-(R2+R3)/2:    1.549  MIN(Rcurr-R2,Rcurr-R3):    0.000
******
 C111(17187)-C110(17185)-C19 (17183)-C18 (17180)    NSTEP1=     0 NSTEP2=     0
R1 = -10.000 R2 =   0.000 R3 =   0.000 R4 =  10.000 RK2 = 250.000 RK3 =  250.000
 Rcurr:   -0.170  Rcurr-(R2+R3)/2:    0.170  MIN(Rcurr-R2,Rcurr-R3):    0.170
******
 C1  (17261)-C3  (17266)-C2  (17264)-O21 (17293)    NSTEP1=     0 NSTEP2=     0
R1 = 107.500 R2 = 117.500 R3 = 122.500 R4 = 132.500 RK2 = 250.000 RK3 =  250.000
 Rcurr:  122.625  Rcurr-(R2+R3)/2:    2.625  MIN(Rcurr-R2,Rcurr-R3):    0.125
******
 C111(17321)-C110(17319)-C19 (17317)-C18 (17314)    NSTEP1=     0 NSTEP2=     0
R1 = -10.000 R2 =   0.000 R3 =   0.000 R4 =  10.000 RK2 = 250.000 RK3 =  250.000
 Rcurr:   -0.032  Rcurr-(R2+R3)/2:    0.032  MIN(Rcurr-R2,Rcurr-R3):    0.032
******
 C1  (17395)-C3  (17400)-C2  (17398)-O21 (17427)    NSTEP1=     0 NSTEP2=     0
R1 = 107.500 R2 = 117.500 R3 = 122.500 R4 = 132.500 RK2 = 250.000 RK3 =  250.000
 Rcurr:  119.200  Rcurr-(R2+R3)/2:    0.800  MIN(Rcurr-R2,Rcurr-R3):    0.000
******
 C111(17455)-C110(17453)-C19 (17451)-C18 (17448)    NSTEP1=     0 NSTEP2=     0
R1 = -10.000 R2 =   0.000 R3 =   0.000 R4 =  10.000 RK2 = 250.000 RK3 =  250.000
 Rcurr:   -0.170  Rcurr-(R2+R3)/2:    0.170  MIN(Rcurr-R2,Rcurr-R3):    0.170
******
 C1  (17529)-C3  (17534)-C2  (17532)-O21 (17561)    NSTEP1=     0 NSTEP2=     0
R1 = 107.500 R2 = 117.500 R3 = 122.500 R4 = 132.500 RK2 = 250.000 RK3 =  250.000
 Rcurr:  117.363  Rcurr-(R2+R3)/2:    2.637  MIN(Rcurr-R2,Rcurr-R3):    0.137
******
 C111(17589)-C110(17587)-C19 (17585)-C18 (17582)    NSTEP1=     0 NSTEP2=     0
R1 = -10.000 R2 =   0.000 R3 =   0.000 R4 =  10.000 RK2 = 250.000 RK3 =  250.000
 Rcurr:   -0.067  Rcurr-(R2+R3)/2:    0.067  MIN(Rcurr-R2,Rcurr-R3):    0.067
******
 C1  (17663)-C3  (17668)-C2  (17666)-O21 (17695)    NSTEP1=     0 NSTEP2=     0
R1 = 107.500 R2 = 117.500 R3 = 122.500 R4 = 132.500 RK2 = 250.000 RK3 =  250.000
 Rcurr:  121.031  Rcurr-(R2+R3)/2:    1.031  MIN(Rcurr-R2,Rcurr-R3):    0.000
******
 C111(17723)-C110(17721)-C19 (17719)-C18 (17716)    NSTEP1=     0 NSTEP2=     0
R1 = -10.000 R2 =   0.000 R3 =   0.000 R4 =  10.000 RK2 = 250.000 RK3 =  250.000
 Rcurr:    0.137  Rcurr-(R2+R3)/2:    0.137  MIN(Rcurr-R2,Rcurr-R3):    0.137
******
 C1  (17797)-C3  (17802)-C2  (17800)-O21 (17829)    NSTEP1=     0 NSTEP2=     0
R1 = 107.500 R2 = 117.500 R3 = 122.500 R4 = 132.500 RK2 = 250.000 RK3 =  250.000
 Rcurr:  122.810  Rcurr-(R2+R3)/2:    2.810  MIN(Rcurr-R2,Rcurr-R3):    0.310
******
 C111(17857)-C110(17855)-C19 (17853)-C18 (17850)    NSTEP1=     0 NSTEP2=     0
R1 = -10.000 R2 =   0.000 R3 =   0.000 R4 =  10.000 RK2 = 250.000 RK3 =  250.000
 Rcurr:    0.249  Rcurr-(R2+R3)/2:    0.249  MIN(Rcurr-R2,Rcurr-R3):    0.249
******
 C1  (17931)-C3  (17936)-C2  (17934)-O21 (17963)    NSTEP1=     0 NSTEP2=     0
R1 = 107.500 R2 = 117.500 R3 = 122.500 R4 = 132.500 RK2 = 250.000 RK3 =  250.000
 Rcurr:  122.047  Rcurr-(R2+R3)/2:    2.047  MIN(Rcurr-R2,Rcurr-R3):    0.000
******
 C111(17991)-C110(17989)-C19 (17987)-C18 (17984)    NSTEP1=     0 NSTEP2=     0
R1 = -10.000 R2 =   0.000 R3 =   0.000 R4 =  10.000 RK2 = 250.000 RK3 =  250.000
 Rcurr:   -0.446  Rcurr-(R2+R3)/2:    0.446  MIN(Rcurr-R2,Rcurr-R3):    0.446
******
 C1  (18065)-C3  (18070)-C2  (18068)-O21 (18097)    NSTEP1=     0 NSTEP2=     0
R1 = 107.500 R2 = 117.500 R3 = 122.500 R4 = 132.500 RK2 = 250.000 RK3 =  250.000
 Rcurr:  121.414  Rcurr-(R2+R3)/2:    1.414  MIN(Rcurr-R2,Rcurr-R3):    0.000
******
 C111(18125)-C110(18123)-C19 (18121)-C18 (18118)    NSTEP1=     0 NSTEP2=     0
R1 = -10.000 R2 =   0.000 R3 =   0.000 R4 =  10.000 RK2 = 250.000 RK3 =  250.000
 Rcurr:   -0.048  Rcurr-(R2+R3)/2:    0.048  MIN(Rcurr-R2,Rcurr-R3):    0.048
******
 C1  (18199)-C3  (18204)-C2  (18202)-O21 (18231)    NSTEP1=     0 NSTEP2=     0
R1 = 107.500 R2 = 117.500 R3 = 122.500 R4 = 132.500 RK2 = 250.000 RK3 =  250.000
 Rcurr:  122.556  Rcurr-(R2+R3)/2:    2.556  MIN(Rcurr-R2,Rcurr-R3):    0.056
******
 C111(18259)-C110(18257)-C19 (18255)-C18 (18252)    NSTEP1=     0 NSTEP2=     0
R1 = -10.000 R2 =   0.000 R3 =   0.000 R4 =  10.000 RK2 = 250.000 RK3 =  250.000
 Rcurr:    0.151  Rcurr-(R2+R3)/2:    0.151  MIN(Rcurr-R2,Rcurr-R3):    0.151
******
 C1  (18333)-C3  (18338)-C2  (18336)-O21 (18365)    NSTEP1=     0 NSTEP2=     0
R1 = 107.500 R2 = 117.500 R3 = 122.500 R4 = 132.500 RK2 = 250.000 RK3 =  250.000
 Rcurr:  122.561  Rcurr-(R2+R3)/2:    2.561  MIN(Rcurr-R2,Rcurr-R3):    0.061
******
 C111(18393)-C110(18391)-C19 (18389)-C18 (18386)    NSTEP1=     0 NSTEP2=     0
R1 = -10.000 R2 =   0.000 R3 =   0.000 R4 =  10.000 RK2 = 250.000 RK3 =  250.000
 Rcurr:    0.281  Rcurr-(R2+R3)/2:    0.281  MIN(Rcurr-R2,Rcurr-R3):    0.281
******
 C1  (18467)-C3  (18472)-C2  (18470)-O21 (18499)    NSTEP1=     0 NSTEP2=     0
R1 = 107.500 R2 = 117.500 R3 = 122.500 R4 = 132.500 RK2 = 250.000 RK3 =  250.000
 Rcurr:  121.738  Rcurr-(R2+R3)/2:    1.738  MIN(Rcurr-R2,Rcurr-R3):    0.000
******
 C111(18527)-C110(18525)-C19 (18523)-C18 (18520)    NSTEP1=     0 NSTEP2=     0
R1 = -10.000 R2 =   0.000 R3 =   0.000 R4 =  10.000 RK2 = 250.000 RK3 =  250.000
 Rcurr:    0.249  Rcurr-(R2+R3)/2:    0.249  MIN(Rcurr-R2,Rcurr-R3):    0.249
******
 C1  (18601)-C3  (18606)-C2  (18604)-O21 (18633)    NSTEP1=     0 NSTEP2=     0
R1 = 107.500 R2 = 117.500 R3 = 122.500 R4 = 132.500 RK2 = 250.000 RK3 =  250.000
 Rcurr:  117.937  Rcurr-(R2+R3)/2:    2.063  MIN(Rcurr-R2,Rcurr-R3):    0.000
******
 C111(18661)-C110(18659)-C19 (18657)-C18 (18654)    NSTEP1=     0 NSTEP2=     0
R1 = -10.000 R2 =   0.000 R3 =   0.000 R4 =  10.000 RK2 = 250.000 RK3 =  250.000
 Rcurr:    0.326  Rcurr-(R2+R3)/2:    0.326  MIN(Rcurr-R2,Rcurr-R3):    0.326
******
 C1  (18735)-C3  (18740)-C2  (18738)-O21 (18767)    NSTEP1=     0 NSTEP2=     0
R1 = 107.500 R2 = 117.500 R3 = 122.500 R4 = 132.500 RK2 = 250.000 RK3 =  250.000
 Rcurr:  120.528  Rcurr-(R2+R3)/2:    0.528  MIN(Rcurr-R2,Rcurr-R3):    0.000
******
 C111(18795)-C110(18793)-C19 (18791)-C18 (18788)    NSTEP1=     0 NSTEP2=     0
R1 = -10.000 R2 =   0.000 R3 =   0.000 R4 =  10.000 RK2 = 250.000 RK3 =  250.000
 Rcurr:   -0.350  Rcurr-(R2+R3)/2:    0.350  MIN(Rcurr-R2,Rcurr-R3):    0.350
******
 C1  (18869)-C3  (18874)-C2  (18872)-O21 (18901)    NSTEP1=     0 NSTEP2=     0
R1 = 107.500 R2 = 117.500 R3 = 122.500 R4 = 132.500 RK2 = 250.000 RK3 =  250.000
 Rcurr:  121.089  Rcurr-(R2+R3)/2:    1.089  MIN(Rcurr-R2,Rcurr-R3):    0.000
******
 C111(18929)-C110(18927)-C19 (18925)-C18 (18922)    NSTEP1=     0 NSTEP2=     0
R1 = -10.000 R2 =   0.000 R3 =   0.000 R4 =  10.000 RK2 = 250.000 RK3 =  250.000
 Rcurr:   -0.230  Rcurr-(R2+R3)/2:    0.230  MIN(Rcurr-R2,Rcurr-R3):    0.230
******
 C1  (19003)-C3  (19008)-C2  (19006)-O21 (19035)    NSTEP1=     0 NSTEP2=     0
R1 = 107.500 R2 = 117.500 R3 = 122.500 R4 = 132.500 RK2 = 250.000 RK3 =  250.000
 Rcurr:  119.343  Rcurr-(R2+R3)/2:    0.657  MIN(Rcurr-R2,Rcurr-R3):    0.000
******
 C111(19063)-C110(19061)-C19 (19059)-C18 (19056)    NSTEP1=     0 NSTEP2=     0
R1 = -10.000 R2 =   0.000 R3 =   0.000 R4 =  10.000 RK2 = 250.000 RK3 =  250.000
 Rcurr:    0.053  Rcurr-(R2+R3)/2:    0.053  MIN(Rcurr-R2,Rcurr-R3):    0.053
******
 C1  (19137)-C3  (19142)-C2  (19140)-O21 (19169)    NSTEP1=     0 NSTEP2=     0
R1 = 107.500 R2 = 117.500 R3 = 122.500 R4 = 132.500 RK2 = 250.000 RK3 =  250.000
 Rcurr:  121.023  Rcurr-(R2+R3)/2:    1.023  MIN(Rcurr-R2,Rcurr-R3):    0.000
******
 C111(19197)-C110(19195)-C19 (19193)-C18 (19190)    NSTEP1=     0 NSTEP2=     0
R1 = -10.000 R2 =   0.000 R3 =   0.000 R4 =  10.000 RK2 = 250.000 RK3 =  250.000
 Rcurr:   -0.072  Rcurr-(R2+R3)/2:    0.072  MIN(Rcurr-R2,Rcurr-R3):    0.072
******
 C1  (19271)-C3  (19276)-C2  (19274)-O21 (19303)    NSTEP1=     0 NSTEP2=     0
R1 = 107.500 R2 = 117.500 R3 = 122.500 R4 = 132.500 RK2 = 250.000 RK3 =  250.000
 Rcurr:  117.664  Rcurr-(R2+R3)/2:    2.336  MIN(Rcurr-R2,Rcurr-R3):    0.000
******
 C111(19331)-C110(19329)-C19 (19327)-C18 (19324)    NSTEP1=     0 NSTEP2=     0
R1 = -10.000 R2 =   0.000 R3 =   0.000 R4 =  10.000 RK2 = 250.000 RK3 =  250.000
 Rcurr:    0.297  Rcurr-(R2+R3)/2:    0.297  MIN(Rcurr-R2,Rcurr-R3):    0.297
******
 C1  (19405)-C3  (19410)-C2  (19408)-O21 (19437)    NSTEP1=     0 NSTEP2=     0
R1 = 107.500 R2 = 117.500 R3 = 122.500 R4 = 132.500 RK2 = 250.000 RK3 =  250.000
 Rcurr:  121.411  Rcurr-(R2+R3)/2:    1.411  MIN(Rcurr-R2,Rcurr-R3):    0.000
******
 C111(19465)-C110(19463)-C19 (19461)-C18 (19458)    NSTEP1=     0 NSTEP2=     0
R1 = -10.000 R2 =   0.000 R3 =   0.000 R4 =  10.000 RK2 = 250.000 RK3 =  250.000
 Rcurr:   -0.220  Rcurr-(R2+R3)/2:    0.220  MIN(Rcurr-R2,Rcurr-R3):    0.220
******
 C1  (19539)-C3  (19544)-C2  (19542)-O21 (19571)    NSTEP1=     0 NSTEP2=     0
R1 = 107.500 R2 = 117.500 R3 = 122.500 R4 = 132.500 RK2 = 250.000 RK3 =  250.000
 Rcurr:  122.934  Rcurr-(R2+R3)/2:    2.934  MIN(Rcurr-R2,Rcurr-R3):    0.434
******
 C111(19599)-C110(19597)-C19 (19595)-C18 (19592)    NSTEP1=     0 NSTEP2=     0
R1 = -10.000 R2 =   0.000 R3 =   0.000 R4 =  10.000 RK2 = 250.000 RK3 =  250.000
 Rcurr:    0.301  Rcurr-(R2+R3)/2:    0.301  MIN(Rcurr-R2,Rcurr-R3):    0.301
******
 C1  (19673)-C3  (19678)-C2  (19676)-O21 (19705)    NSTEP1=     0 NSTEP2=     0
R1 = 107.500 R2 = 117.500 R3 = 122.500 R4 = 132.500 RK2 = 250.000 RK3 =  250.000
 Rcurr:  122.544  Rcurr-(R2+R3)/2:    2.544  MIN(Rcurr-R2,Rcurr-R3):    0.044
******
 C111(19733)-C110(19731)-C19 (19729)-C18 (19726)    NSTEP1=     0 NSTEP2=     0
R1 = -10.000 R2 =   0.000 R3 =   0.000 R4 =  10.000 RK2 = 250.000 RK3 =  250.000
 Rcurr:   -0.124  Rcurr-(R2+R3)/2:    0.124  MIN(Rcurr-R2,Rcurr-R3):    0.124
******
 C1  (19807)-C3  (19812)-C2  (19810)-O21 (19839)    NSTEP1=     0 NSTEP2=     0
R1 = 107.500 R2 = 117.500 R3 = 122.500 R4 = 132.500 RK2 = 250.000 RK3 =  250.000
 Rcurr:  121.117  Rcurr-(R2+R3)/2:    1.117  MIN(Rcurr-R2,Rcurr-R3):    0.000
******
 C111(19867)-C110(19865)-C19 (19863)-C18 (19860)    NSTEP1=     0 NSTEP2=     0
R1 = -10.000 R2 =   0.000 R3 =   0.000 R4 =  10.000 RK2 = 250.000 RK3 =  250.000
 Rcurr:    0.168  Rcurr-(R2+R3)/2:    0.168  MIN(Rcurr-R2,Rcurr-R3):    0.168
******
 C1  (19941)-C3  (19946)-C2  (19944)-O21 (19973)    NSTEP1=     0 NSTEP2=     0
R1 = 107.500 R2 = 117.500 R3 = 122.500 R4 = 132.500 RK2 = 250.000 RK3 =  250.000
 Rcurr:  119.331  Rcurr-(R2+R3)/2:    0.669  MIN(Rcurr-R2,Rcurr-R3):    0.000
******
 C111(20001)-C110(19999)-C19 (19997)-C18 (19994)    NSTEP1=     0 NSTEP2=     0
R1 = -10.000 R2 =   0.000 R3 =   0.000 R4 =  10.000 RK2 = 250.000 RK3 =  250.000
 Rcurr:    0.083  Rcurr-(R2+R3)/2:    0.083  MIN(Rcurr-R2,Rcurr-R3):    0.083
******
 C1  (20075)-C3  (20080)-C2  (20078)-O21 (20107)    NSTEP1=     0 NSTEP2=     0
R1 = 107.500 R2 = 117.500 R3 = 122.500 R4 = 132.500 RK2 = 250.000 RK3 =  250.000
 Rcurr:  120.350  Rcurr-(R2+R3)/2:    0.350  MIN(Rcurr-R2,Rcurr-R3):    0.000
******
 C111(20135)-C110(20133)-C19 (20131)-C18 (20128)    NSTEP1=     0 NSTEP2=     0
R1 = -10.000 R2 =   0.000 R3 =   0.000 R4 =  10.000 RK2 = 250.000 RK3 =  250.000
 Rcurr:    0.042  Rcurr-(R2+R3)/2:    0.042  MIN(Rcurr-R2,Rcurr-R3):    0.042
******
 C1  (20209)-C3  (20214)-C2  (20212)-O21 (20241)    NSTEP1=     0 NSTEP2=     0
R1 = 107.500 R2 = 117.500 R3 = 122.500 R4 = 132.500 RK2 = 250.000 RK3 =  250.000
 Rcurr:  118.035  Rcurr-(R2+R3)/2:    1.965  MIN(Rcurr-R2,Rcurr-R3):    0.000
******
 C111(20269)-C110(20267)-C19 (20265)-C18 (20262)    NSTEP1=     0 NSTEP2=     0
R1 = -10.000 R2 =   0.000 R3 =   0.000 R4 =  10.000 RK2 = 250.000 RK3 =  250.000
 Rcurr:    0.171  Rcurr-(R2+R3)/2:    0.171  MIN(Rcurr-R2,Rcurr-R3):    0.171
******
 C1  (20343)-C3  (20348)-C2  (20346)-O21 (20375)    NSTEP1=     0 NSTEP2=     0
R1 = 107.500 R2 = 117.500 R3 = 122.500 R4 = 132.500 RK2 = 250.000 RK3 =  250.000
 Rcurr:  118.422  Rcurr-(R2+R3)/2:    1.578  MIN(Rcurr-R2,Rcurr-R3):    0.000
******
 C111(20403)-C110(20401)-C19 (20399)-C18 (20396)    NSTEP1=     0 NSTEP2=     0
R1 = -10.000 R2 =   0.000 R3 =   0.000 R4 =  10.000 RK2 = 250.000 RK3 =  250.000
 Rcurr:    0.170  Rcurr-(R2+R3)/2:    0.170  MIN(Rcurr-R2,Rcurr-R3):    0.170
******
 C1  (20477)-C3  (20482)-C2  (20480)-O21 (20509)    NSTEP1=     0 NSTEP2=     0
R1 = 107.500 R2 = 117.500 R3 = 122.500 R4 = 132.500 RK2 = 250.000 RK3 =  250.000
 Rcurr:  118.448  Rcurr-(R2+R3)/2:    1.552  MIN(Rcurr-R2,Rcurr-R3):    0.000
******
 C111(20537)-C110(20535)-C19 (20533)-C18 (20530)    NSTEP1=     0 NSTEP2=     0
R1 = -10.000 R2 =   0.000 R3 =   0.000 R4 =  10.000 RK2 = 250.000 RK3 =  250.000
 Rcurr:    0.162  Rcurr-(R2+R3)/2:    0.162  MIN(Rcurr-R2,Rcurr-R3):    0.162
******
 C1  (20611)-C3  (20616)-C2  (20614)-O21 (20643)    NSTEP1=     0 NSTEP2=     0
R1 = 107.500 R2 = 117.500 R3 = 122.500 R4 = 132.500 RK2 = 250.000 RK3 =  250.000
 Rcurr:  121.676  Rcurr-(R2+R3)/2:    1.676  MIN(Rcurr-R2,Rcurr-R3):    0.000
******
 C111(20671)-C110(20669)-C19 (20667)-C18 (20664)    NSTEP1=     0 NSTEP2=     0
R1 = -10.000 R2 =   0.000 R3 =   0.000 R4 =  10.000 RK2 = 250.000 RK3 =  250.000
 Rcurr:    0.136  Rcurr-(R2+R3)/2:    0.136  MIN(Rcurr-R2,Rcurr-R3):    0.136
******
 C1  (20745)-C3  (20750)-C2  (20748)-O21 (20777)    NSTEP1=     0 NSTEP2=     0
R1 = 107.500 R2 = 117.500 R3 = 122.500 R4 = 132.500 RK2 = 250.000 RK3 =  250.000
 Rcurr:  120.611  Rcurr-(R2+R3)/2:    0.611  MIN(Rcurr-R2,Rcurr-R3):    0.000
******
 C111(20805)-C110(20803)-C19 (20801)-C18 (20798)    NSTEP1=     0 NSTEP2=     0
R1 = -10.000 R2 =   0.000 R3 =   0.000 R4 =  10.000 RK2 = 250.000 RK3 =  250.000
 Rcurr:   -0.054  Rcurr-(R2+R3)/2:    0.054  MIN(Rcurr-R2,Rcurr-R3):    0.054
******
 C1  (20879)-C3  (20884)-C2  (20882)-O21 (20911)    NSTEP1=     0 NSTEP2=     0
R1 = 107.500 R2 = 117.500 R3 = 122.500 R4 = 132.500 RK2 = 250.000 RK3 =  250.000
 Rcurr:  122.837  Rcurr-(R2+R3)/2:    2.837  MIN(Rcurr-R2,Rcurr-R3):    0.337
******
 C111(20939)-C110(20937)-C19 (20935)-C18 (20932)    NSTEP1=     0 NSTEP2=     0
R1 = -10.000 R2 =   0.000 R3 =   0.000 R4 =  10.000 RK2 = 250.000 RK3 =  250.000
 Rcurr:   -0.370  Rcurr-(R2+R3)/2:    0.370  MIN(Rcurr-R2,Rcurr-R3):    0.370
******
 C1  (21013)-C3  (21018)-C2  (21016)-O21 (21045)    NSTEP1=     0 NSTEP2=     0
R1 = 107.500 R2 = 117.500 R3 = 122.500 R4 = 132.500 RK2 = 250.000 RK3 =  250.000
 Rcurr:  122.891  Rcurr-(R2+R3)/2:    2.891  MIN(Rcurr-R2,Rcurr-R3):    0.391
******
 C111(21073)-C110(21071)-C19 (21069)-C18 (21066)    NSTEP1=     0 NSTEP2=     0
R1 = -10.000 R2 =   0.000 R3 =   0.000 R4 =  10.000 RK2 = 250.000 RK3 =  250.000
 Rcurr:    0.136  Rcurr-(R2+R3)/2:    0.136  MIN(Rcurr-R2,Rcurr-R3):    0.136
******
 C1  (21147)-C3  (21152)-C2  (21150)-O21 (21179)    NSTEP1=     0 NSTEP2=     0
R1 = 107.500 R2 = 117.500 R3 = 122.500 R4 = 132.500 RK2 = 250.000 RK3 =  250.000
 Rcurr:  121.314  Rcurr-(R2+R3)/2:    1.314  MIN(Rcurr-R2,Rcurr-R3):    0.000
******
 C111(21207)-C110(21205)-C19 (21203)-C18 (21200)    NSTEP1=     0 NSTEP2=     0
R1 = -10.000 R2 =   0.000 R3 =   0.000 R4 =  10.000 RK2 = 250.000 RK3 =  250.000
 Rcurr:    0.219  Rcurr-(R2+R3)/2:    0.219  MIN(Rcurr-R2,Rcurr-R3):    0.219
******
 C1  (21281)-C3  (21286)-C2  (21284)-O21 (21313)    NSTEP1=     0 NSTEP2=     0
R1 = 107.500 R2 = 117.500 R3 = 122.500 R4 = 132.500 RK2 = 250.000 RK3 =  250.000
 Rcurr:  123.029  Rcurr-(R2+R3)/2:    3.029  MIN(Rcurr-R2,Rcurr-R3):    0.529
******
 C111(21341)-C110(21339)-C19 (21337)-C18 (21334)    NSTEP1=     0 NSTEP2=     0
R1 = -10.000 R2 =   0.000 R3 =   0.000 R4 =  10.000 RK2 = 250.000 RK3 =  250.000
 Rcurr:    0.153  Rcurr-(R2+R3)/2:    0.153  MIN(Rcurr-R2,Rcurr-R3):    0.153
******
 C1  (21415)-C3  (21420)-C2  (21418)-O21 (21447)    NSTEP1=     0 NSTEP2=     0
R1 = 107.500 R2 = 117.500 R3 = 122.500 R4 = 132.500 RK2 = 250.000 RK3 =  250.000
 Rcurr:  121.370  Rcurr-(R2+R3)/2:    1.370  MIN(Rcurr-R2,Rcurr-R3):    0.000
******
 C111(21475)-C110(21473)-C19 (21471)-C18 (21468)    NSTEP1=     0 NSTEP2=     0
R1 = -10.000 R2 =   0.000 R3 =   0.000 R4 =  10.000 RK2 = 250.000 RK3 =  250.000
 Rcurr:    0.313  Rcurr-(R2+R3)/2:    0.313  MIN(Rcurr-R2,Rcurr-R3):    0.313
******
 C1  (21549)-C3  (21554)-C2  (21552)-O21 (21581)    NSTEP1=     0 NSTEP2=     0
R1 = 107.500 R2 = 117.500 R3 = 122.500 R4 = 132.500 RK2 = 250.000 RK3 =  250.000
 Rcurr:  117.309  Rcurr-(R2+R3)/2:    2.691  MIN(Rcurr-R2,Rcurr-R3):    0.191
******
 C111(21609)-C110(21607)-C19 (21605)-C18 (21602)    NSTEP1=     0 NSTEP2=     0
R1 = -10.000 R2 =   0.000 R3 =   0.000 R4 =  10.000 RK2 = 250.000 RK3 =  250.000
 Rcurr:   -0.060  Rcurr-(R2+R3)/2:    0.060  MIN(Rcurr-R2,Rcurr-R3):    0.060
******
 C1  (21683)-C3  (21688)-C2  (21686)-O21 (21715)    NSTEP1=     0 NSTEP2=     0
R1 = 107.500 R2 = 117.500 R3 = 122.500 R4 = 132.500 RK2 = 250.000 RK3 =  250.000
 Rcurr:  119.557  Rcurr-(R2+R3)/2:    0.443  MIN(Rcurr-R2,Rcurr-R3):    0.000
******
 C111(21743)-C110(21741)-C19 (21739)-C18 (21736)    NSTEP1=     0 NSTEP2=     0
R1 = -10.000 R2 =   0.000 R3 =   0.000 R4 =  10.000 RK2 = 250.000 RK3 =  250.000
 Rcurr:   -0.392  Rcurr-(R2+R3)/2:    0.392  MIN(Rcurr-R2,Rcurr-R3):    0.392
******
 C1  (21817)-C3  (21822)-C2  (21820)-O21 (21849)    NSTEP1=     0 NSTEP2=     0
R1 = 107.500 R2 = 117.500 R3 = 122.500 R4 = 132.500 RK2 = 250.000 RK3 =  250.000
 Rcurr:  122.513  Rcurr-(R2+R3)/2:    2.513  MIN(Rcurr-R2,Rcurr-R3):    0.013
******
 C111(21877)-C110(21875)-C19 (21873)-C18 (21870)    NSTEP1=     0 NSTEP2=     0
R1 = -10.000 R2 =   0.000 R3 =   0.000 R4 =  10.000 RK2 = 250.000 RK3 =  250.000
 Rcurr:   -0.232  Rcurr-(R2+R3)/2:    0.232  MIN(Rcurr-R2,Rcurr-R3):    0.232
******
 C1  (21951)-C3  (21956)-C2  (21954)-O21 (21983)    NSTEP1=     0 NSTEP2=     0
R1 = 107.500 R2 = 117.500 R3 = 122.500 R4 = 132.500 RK2 = 250.000 RK3 =  250.000
 Rcurr:  119.667  Rcurr-(R2+R3)/2:    0.333  MIN(Rcurr-R2,Rcurr-R3):    0.000
******
 C111(22011)-C110(22009)-C19 (22007)-C18 (22004)    NSTEP1=     0 NSTEP2=     0
R1 = -10.000 R2 =   0.000 R3 =   0.000 R4 =  10.000 RK2 = 250.000 RK3 =  250.000
 Rcurr:    0.223  Rcurr-(R2+R3)/2:    0.223  MIN(Rcurr-R2,Rcurr-R3):    0.223
******
 C1  (22085)-C3  (22090)-C2  (22088)-O21 (22117)    NSTEP1=     0 NSTEP2=     0
R1 = 107.500 R2 = 117.500 R3 = 122.500 R4 = 132.500 RK2 = 250.000 RK3 =  250.000
 Rcurr:  118.709  Rcurr-(R2+R3)/2:    1.291  MIN(Rcurr-R2,Rcurr-R3):    0.000
******
 C111(22145)-C110(22143)-C19 (22141)-C18 (22138)    NSTEP1=     0 NSTEP2=     0
R1 = -10.000 R2 =   0.000 R3 =   0.000 R4 =  10.000 RK2 = 250.000 RK3 =  250.000
 Rcurr:   -0.085  Rcurr-(R2+R3)/2:    0.085  MIN(Rcurr-R2,Rcurr-R3):    0.085
******
 C1  (22219)-C3  (22224)-C2  (22222)-O21 (22251)    NSTEP1=     0 NSTEP2=     0
R1 = 107.500 R2 = 117.500 R3 = 122.500 R4 = 132.500 RK2 = 250.000 RK3 =  250.000
 Rcurr:  121.357  Rcurr-(R2+R3)/2:    1.357  MIN(Rcurr-R2,Rcurr-R3):    0.000
******
 C111(22279)-C110(22277)-C19 (22275)-C18 (22272)    NSTEP1=     0 NSTEP2=     0
R1 = -10.000 R2 =   0.000 R3 =   0.000 R4 =  10.000 RK2 = 250.000 RK3 =  250.000
 Rcurr:    0.194  Rcurr-(R2+R3)/2:    0.194  MIN(Rcurr-R2,Rcurr-R3):    0.194
******
 C1  (22353)-C3  (22358)-C2  (22356)-O21 (22385)    NSTEP1=     0 NSTEP2=     0
R1 = 107.500 R2 = 117.500 R3 = 122.500 R4 = 132.500 RK2 = 250.000 RK3 =  250.000
 Rcurr:  122.614  Rcurr-(R2+R3)/2:    2.614  MIN(Rcurr-R2,Rcurr-R3):    0.114
******
 C111(22413)-C110(22411)-C19 (22409)-C18 (22406)    NSTEP1=     0 NSTEP2=     0
R1 = -10.000 R2 =   0.000 R3 =   0.000 R4 =  10.000 RK2 = 250.000 RK3 =  250.000
 Rcurr:   -0.200  Rcurr-(R2+R3)/2:    0.200  MIN(Rcurr-R2,Rcurr-R3):    0.200
******
 C1  (22487)-C3  (22492)-C2  (22490)-O21 (22519)    NSTEP1=     0 NSTEP2=     0
R1 = 107.500 R2 = 117.500 R3 = 122.500 R4 = 132.500 RK2 = 250.000 RK3 =  250.000
 Rcurr:  117.800  Rcurr-(R2+R3)/2:    2.200  MIN(Rcurr-R2,Rcurr-R3):    0.000
******
 C111(22547)-C110(22545)-C19 (22543)-C18 (22540)    NSTEP1=     0 NSTEP2=     0
R1 = -10.000 R2 =   0.000 R3 =   0.000 R4 =  10.000 RK2 = 250.000 RK3 =  250.000
 Rcurr:   -0.062  Rcurr-(R2+R3)/2:    0.062  MIN(Rcurr-R2,Rcurr-R3):    0.062
******
 C1  (22621)-C3  (22626)-C2  (22624)-O21 (22653)    NSTEP1=     0 NSTEP2=     0
R1 = 107.500 R2 = 117.500 R3 = 122.500 R4 = 132.500 RK2 = 250.000 RK3 =  250.000
 Rcurr:  122.515  Rcurr-(R2+R3)/2:    2.515  MIN(Rcurr-R2,Rcurr-R3):    0.015
******
 C111(22681)-C110(22679)-C19 (22677)-C18 (22674)    NSTEP1=     0 NSTEP2=     0
R1 = -10.000 R2 =   0.000 R3 =   0.000 R4 =  10.000 RK2 = 250.000 RK3 =  250.000
 Rcurr:   -0.076  Rcurr-(R2+R3)/2:    0.076  MIN(Rcurr-R2,Rcurr-R3):    0.076
******
 C1  (22755)-C3  (22760)-C2  (22758)-O21 (22787)    NSTEP1=     0 NSTEP2=     0
R1 = 107.500 R2 = 117.500 R3 = 122.500 R4 = 132.500 RK2 = 250.000 RK3 =  250.000
 Rcurr:  121.040  Rcurr-(R2+R3)/2:    1.040  MIN(Rcurr-R2,Rcurr-R3):    0.000
******
 C111(22815)-C110(22813)-C19 (22811)-C18 (22808)    NSTEP1=     0 NSTEP2=     0
R1 = -10.000 R2 =   0.000 R3 =   0.000 R4 =  10.000 RK2 = 250.000 RK3 =  250.000
 Rcurr:    0.205  Rcurr-(R2+R3)/2:    0.205  MIN(Rcurr-R2,Rcurr-R3):    0.205
******
 C1  (22889)-C3  (22894)-C2  (22892)-O21 (22921)    NSTEP1=     0 NSTEP2=     0
R1 = 107.500 R2 = 117.500 R3 = 122.500 R4 = 132.500 RK2 = 250.000 RK3 =  250.000
 Rcurr:  122.659  Rcurr-(R2+R3)/2:    2.659  MIN(Rcurr-R2,Rcurr-R3):    0.159
******
 C111(22949)-C110(22947)-C19 (22945)-C18 (22942)    NSTEP1=     0 NSTEP2=     0
R1 = -10.000 R2 =   0.000 R3 =   0.000 R4 =  10.000 RK2 = 250.000 RK3 =  250.000
 Rcurr:   -0.249  Rcurr-(R2+R3)/2:    0.249  MIN(Rcurr-R2,Rcurr-R3):    0.249
******
 C1  (23023)-C3  (23028)-C2  (23026)-O21 (23055)    NSTEP1=     0 NSTEP2=     0
R1 = 107.500 R2 = 117.500 R3 = 122.500 R4 = 132.500 RK2 = 250.000 RK3 =  250.000
 Rcurr:  118.499  Rcurr-(R2+R3)/2:    1.501  MIN(Rcurr-R2,Rcurr-R3):    0.000
******
 C111(23083)-C110(23081)-C19 (23079)-C18 (23076)    NSTEP1=     0 NSTEP2=     0
R1 = -10.000 R2 =   0.000 R3 =   0.000 R4 =  10.000 RK2 = 250.000 RK3 =  250.000
 Rcurr:    0.070  Rcurr-(R2+R3)/2:    0.070  MIN(Rcurr-R2,Rcurr-R3):    0.070
******
 C1  (23157)-C3  (23162)-C2  (23160)-O21 (23189)    NSTEP1=     0 NSTEP2=     0
R1 = 107.500 R2 = 117.500 R3 = 122.500 R4 = 132.500 RK2 = 250.000 RK3 =  250.000
 Rcurr:  122.799  Rcurr-(R2+R3)/2:    2.799  MIN(Rcurr-R2,Rcurr-R3):    0.299
******
 C111(23217)-C110(23215)-C19 (23213)-C18 (23210)    NSTEP1=     0 NSTEP2=     0
R1 = -10.000 R2 =   0.000 R3 =   0.000 R4 =  10.000 RK2 = 250.000 RK3 =  250.000
 Rcurr:    0.008  Rcurr-(R2+R3)/2:    0.008  MIN(Rcurr-R2,Rcurr-R3):    0.008
******
 C1  (23291)-C3  (23296)-C2  (23294)-O21 (23323)    NSTEP1=     0 NSTEP2=     0
R1 = 107.500 R2 = 117.500 R3 = 122.500 R4 = 132.500 RK2 = 250.000 RK3 =  250.000
 Rcurr:  122.645  Rcurr-(R2+R3)/2:    2.645  MIN(Rcurr-R2,Rcurr-R3):    0.145
******
 C111(23351)-C110(23349)-C19 (23347)-C18 (23344)    NSTEP1=     0 NSTEP2=     0
R1 = -10.000 R2 =   0.000 R3 =   0.000 R4 =  10.000 RK2 = 250.000 RK3 =  250.000
 Rcurr:   -0.007  Rcurr-(R2+R3)/2:    0.007  MIN(Rcurr-R2,Rcurr-R3):    0.007
******
 C1  (24387)-C3  (24392)-C2  (24390)-O21 (24419)    NSTEP1=     0 NSTEP2=     0
R1 = 107.500 R2 = 117.500 R3 = 122.500 R4 = 132.500 RK2 = 250.000 RK3 =  250.000
 Rcurr:  120.404  Rcurr-(R2+R3)/2:    0.404  MIN(Rcurr-R2,Rcurr-R3):    0.000
******
 C111(24447)-C110(24445)-C19 (24443)-C18 (24440)    NSTEP1=     0 NSTEP2=     0
R1 = -10.000 R2 =   0.000 R3 =   0.000 R4 =  10.000 RK2 = 250.000 RK3 =  250.000
 Rcurr:   -0.139  Rcurr-(R2+R3)/2:    0.139  MIN(Rcurr-R2,Rcurr-R3):    0.139
******
 C1  (24521)-C3  (24526)-C2  (24524)-O21 (24553)    NSTEP1=     0 NSTEP2=     0
R1 = 107.500 R2 = 117.500 R3 = 122.500 R4 = 132.500 RK2 = 250.000 RK3 =  250.000
 Rcurr:  121.891  Rcurr-(R2+R3)/2:    1.891  MIN(Rcurr-R2,Rcurr-R3):    0.000
******
 C111(24581)-C110(24579)-C19 (24577)-C18 (24574)    NSTEP1=     0 NSTEP2=     0
R1 = -10.000 R2 =   0.000 R3 =   0.000 R4 =  10.000 RK2 = 250.000 RK3 =  250.000
 Rcurr:    0.205  Rcurr-(R2+R3)/2:    0.205  MIN(Rcurr-R2,Rcurr-R3):    0.205
******
 C1  (24655)-C3  (24660)-C2  (24658)-O21 (24687)    NSTEP1=     0 NSTEP2=     0
R1 = 107.500 R2 = 117.500 R3 = 122.500 R4 = 132.500 RK2 = 250.000 RK3 =  250.000
 Rcurr:  118.668  Rcurr-(R2+R3)/2:    1.332  MIN(Rcurr-R2,Rcurr-R3):    0.000
******
 C111(24715)-C110(24713)-C19 (24711)-C18 (24708)    NSTEP1=     0 NSTEP2=     0
R1 = -10.000 R2 =   0.000 R3 =   0.000 R4 =  10.000 RK2 = 250.000 RK3 =  250.000
 Rcurr:   -0.120  Rcurr-(R2+R3)/2:    0.120  MIN(Rcurr-R2,Rcurr-R3):    0.120
******
 C1  (24789)-C3  (24794)-C2  (24792)-O21 (24821)    NSTEP1=     0 NSTEP2=     0
R1 = 107.500 R2 = 117.500 R3 = 122.500 R4 = 132.500 RK2 = 250.000 RK3 =  250.000
 Rcurr:  119.649  Rcurr-(R2+R3)/2:    0.351  MIN(Rcurr-R2,Rcurr-R3):    0.000
******
 C111(24849)-C110(24847)-C19 (24845)-C18 (24842)    NSTEP1=     0 NSTEP2=     0
R1 = -10.000 R2 =   0.000 R3 =   0.000 R4 =  10.000 RK2 = 250.000 RK3 =  250.000
 Rcurr:   -0.211  Rcurr-(R2+R3)/2:    0.211  MIN(Rcurr-R2,Rcurr-R3):    0.211
******
 C1  (24923)-C3  (24928)-C2  (24926)-O21 (24955)    NSTEP1=     0 NSTEP2=     0
R1 = 107.500 R2 = 117.500 R3 = 122.500 R4 = 132.500 RK2 = 250.000 RK3 =  250.000
 Rcurr:  120.263  Rcurr-(R2+R3)/2:    0.263  MIN(Rcurr-R2,Rcurr-R3):    0.000
******
 C111(24983)-C110(24981)-C19 (24979)-C18 (24976)    NSTEP1=     0 NSTEP2=     0
R1 = -10.000 R2 =   0.000 R3 =   0.000 R4 =  10.000 RK2 = 250.000 RK3 =  250.000
 Rcurr:   -0.036  Rcurr-(R2+R3)/2:    0.036  MIN(Rcurr-R2,Rcurr-R3):    0.036
******
 C1  (25057)-C3  (25062)-C2  (25060)-O21 (25089)    NSTEP1=     0 NSTEP2=     0
R1 = 107.500 R2 = 117.500 R3 = 122.500 R4 = 132.500 RK2 = 250.000 RK3 =  250.000
 Rcurr:  119.532  Rcurr-(R2+R3)/2:    0.468  MIN(Rcurr-R2,Rcurr-R3):    0.000
******
 C111(25117)-C110(25115)-C19 (25113)-C18 (25110)    NSTEP1=     0 NSTEP2=     0
R1 = -10.000 R2 =   0.000 R3 =   0.000 R4 =  10.000 RK2 = 250.000 RK3 =  250.000
 Rcurr:    0.041  Rcurr-(R2+R3)/2:    0.041  MIN(Rcurr-R2,Rcurr-R3):    0.041
******
 C1  (25191)-C3  (25196)-C2  (25194)-O21 (25223)    NSTEP1=     0 NSTEP2=     0
R1 = 107.500 R2 = 117.500 R3 = 122.500 R4 = 132.500 RK2 = 250.000 RK3 =  250.000
 Rcurr:  122.647  Rcurr-(R2+R3)/2:    2.647  MIN(Rcurr-R2,Rcurr-R3):    0.147
******
 C111(25251)-C110(25249)-C19 (25247)-C18 (25244)    NSTEP1=     0 NSTEP2=     0
R1 = -10.000 R2 =   0.000 R3 =   0.000 R4 =  10.000 RK2 = 250.000 RK3 =  250.000
 Rcurr:   -0.011  Rcurr-(R2+R3)/2:    0.011  MIN(Rcurr-R2,Rcurr-R3):    0.011
******
 C1  (25325)-C3  (25330)-C2  (25328)-O21 (25357)    NSTEP1=     0 NSTEP2=     0
R1 = 107.500 R2 = 117.500 R3 = 122.500 R4 = 132.500 RK2 = 250.000 RK3 =  250.000
 Rcurr:  120.705  Rcurr-(R2+R3)/2:    0.705  MIN(Rcurr-R2,Rcurr-R3):    0.000
******
 C111(25385)-C110(25383)-C19 (25381)-C18 (25378)    NSTEP1=     0 NSTEP2=     0
R1 = -10.000 R2 =   0.000 R3 =   0.000 R4 =  10.000 RK2 = 250.000 RK3 =  250.000
 Rcurr:   -0.378  Rcurr-(R2+R3)/2:    0.378  MIN(Rcurr-R2,Rcurr-R3):    0.378
******
 C1  (25459)-C3  (25464)-C2  (25462)-O21 (25491)    NSTEP1=     0 NSTEP2=     0
R1 = 107.500 R2 = 117.500 R3 = 122.500 R4 = 132.500 RK2 = 250.000 RK3 =  250.000
 Rcurr:  119.140  Rcurr-(R2+R3)/2:    0.860  MIN(Rcurr-R2,Rcurr-R3):    0.000
******
 C111(25519)-C110(25517)-C19 (25515)-C18 (25512)    NSTEP1=     0 NSTEP2=     0
R1 = -10.000 R2 =   0.000 R3 =   0.000 R4 =  10.000 RK2 = 250.000 RK3 =  250.000
 Rcurr:   -0.041  Rcurr-(R2+R3)/2:    0.041  MIN(Rcurr-R2,Rcurr-R3):    0.041
******
 C1  (25593)-C3  (25598)-C2  (25596)-O21 (25625)    NSTEP1=     0 NSTEP2=     0
R1 = 107.500 R2 = 117.500 R3 = 122.500 R4 = 132.500 RK2 = 250.000 RK3 =  250.000
 Rcurr:  121.442  Rcurr-(R2+R3)/2:    1.442  MIN(Rcurr-R2,Rcurr-R3):    0.000
******
 C111(25653)-C110(25651)-C19 (25649)-C18 (25646)    NSTEP1=     0 NSTEP2=     0
R1 = -10.000 R2 =   0.000 R3 =   0.000 R4 =  10.000 RK2 = 250.000 RK3 =  250.000
 Rcurr:   -0.229  Rcurr-(R2+R3)/2:    0.229  MIN(Rcurr-R2,Rcurr-R3):    0.229
******
 C1  (25727)-C3  (25732)-C2  (25730)-O21 (25759)    NSTEP1=     0 NSTEP2=     0
R1 = 107.500 R2 = 117.500 R3 = 122.500 R4 = 132.500 RK2 = 250.000 RK3 =  250.000
 Rcurr:  121.748  Rcurr-(R2+R3)/2:    1.748  MIN(Rcurr-R2,Rcurr-R3):    0.000
******
 C111(25787)-C110(25785)-C19 (25783)-C18 (25780)    NSTEP1=     0 NSTEP2=     0
R1 = -10.000 R2 =   0.000 R3 =   0.000 R4 =  10.000 RK2 = 250.000 RK3 =  250.000
 Rcurr:   -0.368  Rcurr-(R2+R3)/2:    0.368  MIN(Rcurr-R2,Rcurr-R3):    0.368
******
 C1  (25861)-C3  (25866)-C2  (25864)-O21 (25893)    NSTEP1=     0 NSTEP2=     0
R1 = 107.500 R2 = 117.500 R3 = 122.500 R4 = 132.500 RK2 = 250.000 RK3 =  250.000
 Rcurr:  118.650  Rcurr-(R2+R3)/2:    1.350  MIN(Rcurr-R2,Rcurr-R3):    0.000
******
 C111(25921)-C110(25919)-C19 (25917)-C18 (25914)    NSTEP1=     0 NSTEP2=     0
R1 = -10.000 R2 =   0.000 R3 =   0.000 R4 =  10.000 RK2 = 250.000 RK3 =  250.000
 Rcurr:    0.080  Rcurr-(R2+R3)/2:    0.080  MIN(Rcurr-R2,Rcurr-R3):    0.080
******
 C1  (25995)-C3  (26000)-C2  (25998)-O21 (26027)    NSTEP1=     0 NSTEP2=     0
R1 = 107.500 R2 = 117.500 R3 = 122.500 R4 = 132.500 RK2 = 250.000 RK3 =  250.000
 Rcurr:  117.004  Rcurr-(R2+R3)/2:    2.996  MIN(Rcurr-R2,Rcurr-R3):    0.496
******
 C111(26055)-C110(26053)-C19 (26051)-C18 (26048)    NSTEP1=     0 NSTEP2=     0
R1 = -10.000 R2 =   0.000 R3 =   0.000 R4 =  10.000 RK2 = 250.000 RK3 =  250.000
 Rcurr:    0.046  Rcurr-(R2+R3)/2:    0.046  MIN(Rcurr-R2,Rcurr-R3):    0.046
******
 C1  (26129)-C3  (26134)-C2  (26132)-O21 (26161)    NSTEP1=     0 NSTEP2=     0
R1 = 107.500 R2 = 117.500 R3 = 122.500 R4 = 132.500 RK2 = 250.000 RK3 =  250.000
 Rcurr:  122.653  Rcurr-(R2+R3)/2:    2.653  MIN(Rcurr-R2,Rcurr-R3):    0.153
******
 C111(26189)-C110(26187)-C19 (26185)-C18 (26182)    NSTEP1=     0 NSTEP2=     0
R1 = -10.000 R2 =   0.000 R3 =   0.000 R4 =  10.000 RK2 = 250.000 RK3 =  250.000
 Rcurr:    0.188  Rcurr-(R2+R3)/2:    0.188  MIN(Rcurr-R2,Rcurr-R3):    0.188
******
 C1  (26263)-C3  (26268)-C2  (26266)-O21 (26295)    NSTEP1=     0 NSTEP2=     0
R1 = 107.500 R2 = 117.500 R3 = 122.500 R4 = 132.500 RK2 = 250.000 RK3 =  250.000
 Rcurr:  120.088  Rcurr-(R2+R3)/2:    0.088  MIN(Rcurr-R2,Rcurr-R3):    0.000
******
 C111(26323)-C110(26321)-C19 (26319)-C18 (26316)    NSTEP1=     0 NSTEP2=     0
R1 = -10.000 R2 =   0.000 R3 =   0.000 R4 =  10.000 RK2 = 250.000 RK3 =  250.000
 Rcurr:   -0.088  Rcurr-(R2+R3)/2:    0.088  MIN(Rcurr-R2,Rcurr-R3):    0.088
******
 C1  (26397)-C3  (26402)-C2  (26400)-O21 (26429)    NSTEP1=     0 NSTEP2=     0
R1 = 107.500 R2 = 117.500 R3 = 122.500 R4 = 132.500 RK2 = 250.000 RK3 =  250.000
 Rcurr:  119.385  Rcurr-(R2+R3)/2:    0.615  MIN(Rcurr-R2,Rcurr-R3):    0.000
******
 C111(26457)-C110(26455)-C19 (26453)-C18 (26450)    NSTEP1=     0 NSTEP2=     0
R1 = -10.000 R2 =   0.000 R3 =   0.000 R4 =  10.000 RK2 = 250.000 RK3 =  250.000
 Rcurr:   -0.084  Rcurr-(R2+R3)/2:    0.084  MIN(Rcurr-R2,Rcurr-R3):    0.084
******
 C1  (26531)-C3  (26536)-C2  (26534)-O21 (26563)    NSTEP1=     0 NSTEP2=     0
R1 = 107.500 R2 = 117.500 R3 = 122.500 R4 = 132.500 RK2 = 250.000 RK3 =  250.000
 Rcurr:  117.771  Rcurr-(R2+R3)/2:    2.229  MIN(Rcurr-R2,Rcurr-R3):    0.000
******
 C111(26591)-C110(26589)-C19 (26587)-C18 (26584)    NSTEP1=     0 NSTEP2=     0
R1 = -10.000 R2 =   0.000 R3 =   0.000 R4 =  10.000 RK2 = 250.000 RK3 =  250.000
 Rcurr:    0.098  Rcurr-(R2+R3)/2:    0.098  MIN(Rcurr-R2,Rcurr-R3):    0.098
******
 C1  (26665)-C3  (26670)-C2  (26668)-O21 (26697)    NSTEP1=     0 NSTEP2=     0
R1 = 107.500 R2 = 117.500 R3 = 122.500 R4 = 132.500 RK2 = 250.000 RK3 =  250.000
 Rcurr:  121.768  Rcurr-(R2+R3)/2:    1.768  MIN(Rcurr-R2,Rcurr-R3):    0.000
******
 C111(26725)-C110(26723)-C19 (26721)-C18 (26718)    NSTEP1=     0 NSTEP2=     0
R1 = -10.000 R2 =   0.000 R3 =   0.000 R4 =  10.000 RK2 = 250.000 RK3 =  250.000
 Rcurr:   -0.255  Rcurr-(R2+R3)/2:    0.255  MIN(Rcurr-R2,Rcurr-R3):    0.255
******
 C1  (26799)-C3  (26804)-C2  (26802)-O21 (26831)    NSTEP1=     0 NSTEP2=     0
R1 = 107.500 R2 = 117.500 R3 = 122.500 R4 = 132.500 RK2 = 250.000 RK3 =  250.000
 Rcurr:  120.735  Rcurr-(R2+R3)/2:    0.735  MIN(Rcurr-R2,Rcurr-R3):    0.000
******
 C111(26859)-C110(26857)-C19 (26855)-C18 (26852)    NSTEP1=     0 NSTEP2=     0
R1 = -10.000 R2 =   0.000 R3 =   0.000 R4 =  10.000 RK2 = 250.000 RK3 =  250.000
 Rcurr:    0.262  Rcurr-(R2+R3)/2:    0.262  MIN(Rcurr-R2,Rcurr-R3):    0.262
******
 C1  (26933)-C3  (26938)-C2  (26936)-O21 (26965)    NSTEP1=     0 NSTEP2=     0
R1 = 107.500 R2 = 117.500 R3 = 122.500 R4 = 132.500 RK2 = 250.000 RK3 =  250.000
 Rcurr:  122.498  Rcurr-(R2+R3)/2:    2.498  MIN(Rcurr-R2,Rcurr-R3):    0.000
******
 C111(26993)-C110(26991)-C19 (26989)-C18 (26986)    NSTEP1=     0 NSTEP2=     0
R1 = -10.000 R2 =   0.000 R3 =   0.000 R4 =  10.000 RK2 = 250.000 RK3 =  250.000
 Rcurr:    0.198  Rcurr-(R2+R3)/2:    0.198  MIN(Rcurr-R2,Rcurr-R3):    0.198
******
 C1  (27067)-C3  (27072)-C2  (27070)-O21 (27099)    NSTEP1=     0 NSTEP2=     0
R1 = 107.500 R2 = 117.500 R3 = 122.500 R4 = 132.500 RK2 = 250.000 RK3 =  250.000
 Rcurr:  117.661  Rcurr-(R2+R3)/2:    2.339  MIN(Rcurr-R2,Rcurr-R3):    0.000
******
 C111(27127)-C110(27125)-C19 (27123)-C18 (27120)    NSTEP1=     0 NSTEP2=     0
R1 = -10.000 R2 =   0.000 R3 =   0.000 R4 =  10.000 RK2 = 250.000 RK3 =  250.000
 Rcurr:   -0.105  Rcurr-(R2+R3)/2:    0.105  MIN(Rcurr-R2,Rcurr-R3):    0.105
******
 C1  (27201)-C3  (27206)-C2  (27204)-O21 (27233)    NSTEP1=     0 NSTEP2=     0
R1 = 107.500 R2 = 117.500 R3 = 122.500 R4 = 132.500 RK2 = 250.000 RK3 =  250.000
 Rcurr:  117.425  Rcurr-(R2+R3)/2:    2.575  MIN(Rcurr-R2,Rcurr-R3):    0.075
******
 C111(27261)-C110(27259)-C19 (27257)-C18 (27254)    NSTEP1=     0 NSTEP2=     0
R1 = -10.000 R2 =   0.000 R3 =   0.000 R4 =  10.000 RK2 = 250.000 RK3 =  250.000
 Rcurr:    0.026  Rcurr-(R2+R3)/2:    0.026  MIN(Rcurr-R2,Rcurr-R3):    0.026
******
 C1  (27335)-C3  (27340)-C2  (27338)-O21 (27367)    NSTEP1=     0 NSTEP2=     0
R1 = 107.500 R2 = 117.500 R3 = 122.500 R4 = 132.500 RK2 = 250.000 RK3 =  250.000
 Rcurr:  117.438  Rcurr-(R2+R3)/2:    2.562  MIN(Rcurr-R2,Rcurr-R3):    0.062
******
 C111(27395)-C110(27393)-C19 (27391)-C18 (27388)    NSTEP1=     0 NSTEP2=     0
R1 = -10.000 R2 =   0.000 R3 =   0.000 R4 =  10.000 RK2 = 250.000 RK3 =  250.000
 Rcurr:   -0.168  Rcurr-(R2+R3)/2:    0.168  MIN(Rcurr-R2,Rcurr-R3):    0.168
******
 C1  (27469)-C3  (27474)-C2  (27472)-O21 (27501)    NSTEP1=     0 NSTEP2=     0
R1 = 107.500 R2 = 117.500 R3 = 122.500 R4 = 132.500 RK2 = 250.000 RK3 =  250.000
 Rcurr:  120.726  Rcurr-(R2+R3)/2:    0.726  MIN(Rcurr-R2,Rcurr-R3):    0.000
******
 C111(27529)-C110(27527)-C19 (27525)-C18 (27522)    NSTEP1=     0 NSTEP2=     0
R1 = -10.000 R2 =   0.000 R3 =   0.000 R4 =  10.000 RK2 = 250.000 RK3 =  250.000
 Rcurr:    0.104  Rcurr-(R2+R3)/2:    0.104  MIN(Rcurr-R2,Rcurr-R3):    0.104
******
 C1  (27603)-C3  (27608)-C2  (27606)-O21 (27635)    NSTEP1=     0 NSTEP2=     0
R1 = 107.500 R2 = 117.500 R3 = 122.500 R4 = 132.500 RK2 = 250.000 RK3 =  250.000
 Rcurr:  119.917  Rcurr-(R2+R3)/2:    0.083  MIN(Rcurr-R2,Rcurr-R3):    0.000
******
 C111(27663)-C110(27661)-C19 (27659)-C18 (27656)    NSTEP1=     0 NSTEP2=     0
R1 = -10.000 R2 =   0.000 R3 =   0.000 R4 =  10.000 RK2 = 250.000 RK3 =  250.000
 Rcurr:   -0.105  Rcurr-(R2+R3)/2:    0.105  MIN(Rcurr-R2,Rcurr-R3):    0.105
******
 C1  (27737)-C3  (27742)-C2  (27740)-O21 (27769)    NSTEP1=     0 NSTEP2=     0
R1 = 107.500 R2 = 117.500 R3 = 122.500 R4 = 132.500 RK2 = 250.000 RK3 =  250.000
 Rcurr:  117.403  Rcurr-(R2+R3)/2:    2.597  MIN(Rcurr-R2,Rcurr-R3):    0.097
******
 C111(27797)-C110(27795)-C19 (27793)-C18 (27790)    NSTEP1=     0 NSTEP2=     0
R1 = -10.000 R2 =   0.000 R3 =   0.000 R4 =  10.000 RK2 = 250.000 RK3 =  250.000
 Rcurr:    0.032  Rcurr-(R2+R3)/2:    0.032  MIN(Rcurr-R2,Rcurr-R3):    0.032
******
 C1  (27871)-C3  (27876)-C2  (27874)-O21 (27903)    NSTEP1=     0 NSTEP2=     0
R1 = 107.500 R2 = 117.500 R3 = 122.500 R4 = 132.500 RK2 = 250.000 RK3 =  250.000
 Rcurr:  119.481  Rcurr-(R2+R3)/2:    0.519  MIN(Rcurr-R2,Rcurr-R3):    0.000
******
 C111(27931)-C110(27929)-C19 (27927)-C18 (27924)    NSTEP1=     0 NSTEP2=     0
R1 = -10.000 R2 =   0.000 R3 =   0.000 R4 =  10.000 RK2 = 250.000 RK3 =  250.000
 Rcurr:   -0.075  Rcurr-(R2+R3)/2:    0.075  MIN(Rcurr-R2,Rcurr-R3):    0.075
******
 C1  (28005)-C3  (28010)-C2  (28008)-O21 (28037)    NSTEP1=     0 NSTEP2=     0
R1 = 107.500 R2 = 117.500 R3 = 122.500 R4 = 132.500 RK2 = 250.000 RK3 =  250.000
 Rcurr:  120.211  Rcurr-(R2+R3)/2:    0.211  MIN(Rcurr-R2,Rcurr-R3):    0.000
******
 C111(28065)-C110(28063)-C19 (28061)-C18 (28058)    NSTEP1=     0 NSTEP2=     0
R1 = -10.000 R2 =   0.000 R3 =   0.000 R4 =  10.000 RK2 = 250.000 RK3 =  250.000
 Rcurr:    0.292  Rcurr-(R2+R3)/2:    0.292  MIN(Rcurr-R2,Rcurr-R3):    0.292
******
 C1  (28139)-C3  (28144)-C2  (28142)-O21 (28171)    NSTEP1=     0 NSTEP2=     0
R1 = 107.500 R2 = 117.500 R3 = 122.500 R4 = 132.500 RK2 = 250.000 RK3 =  250.000
 Rcurr:  119.238  Rcurr-(R2+R3)/2:    0.762  MIN(Rcurr-R2,Rcurr-R3):    0.000
******
 C111(28199)-C110(28197)-C19 (28195)-C18 (28192)    NSTEP1=     0 NSTEP2=     0
R1 = -10.000 R2 =   0.000 R3 =   0.000 R4 =  10.000 RK2 = 250.000 RK3 =  250.000
 Rcurr:    0.138  Rcurr-(R2+R3)/2:    0.138  MIN(Rcurr-R2,Rcurr-R3):    0.138
******
 C1  (28273)-C3  (28278)-C2  (28276)-O21 (28305)    NSTEP1=     0 NSTEP2=     0
R1 = 107.500 R2 = 117.500 R3 = 122.500 R4 = 132.500 RK2 = 250.000 RK3 =  250.000
 Rcurr:  118.450  Rcurr-(R2+R3)/2:    1.550  MIN(Rcurr-R2,Rcurr-R3):    0.000
******
 C111(28333)-C110(28331)-C19 (28329)-C18 (28326)    NSTEP1=     0 NSTEP2=     0
R1 = -10.000 R2 =   0.000 R3 =   0.000 R4 =  10.000 RK2 = 250.000 RK3 =  250.000
 Rcurr:    0.088  Rcurr-(R2+R3)/2:    0.088  MIN(Rcurr-R2,Rcurr-R3):    0.088
******
 C1  (28407)-C3  (28412)-C2  (28410)-O21 (28439)    NSTEP1=     0 NSTEP2=     0
R1 = 107.500 R2 = 117.500 R3 = 122.500 R4 = 132.500 RK2 = 250.000 RK3 =  250.000
 Rcurr:  118.879  Rcurr-(R2+R3)/2:    1.121  MIN(Rcurr-R2,Rcurr-R3):    0.000
******
 C111(28467)-C110(28465)-C19 (28463)-C18 (28460)    NSTEP1=     0 NSTEP2=     0
R1 = -10.000 R2 =   0.000 R3 =   0.000 R4 =  10.000 RK2 = 250.000 RK3 =  250.000
 Rcurr:    0.310  Rcurr-(R2+R3)/2:    0.310  MIN(Rcurr-R2,Rcurr-R3):    0.310
******
 C1  (28541)-C3  (28546)-C2  (28544)-O21 (28573)    NSTEP1=     0 NSTEP2=     0
R1 = 107.500 R2 = 117.500 R3 = 122.500 R4 = 132.500 RK2 = 250.000 RK3 =  250.000
 Rcurr:  122.504  Rcurr-(R2+R3)/2:    2.504  MIN(Rcurr-R2,Rcurr-R3):    0.004
******
 C111(28601)-C110(28599)-C19 (28597)-C18 (28594)    NSTEP1=     0 NSTEP2=     0
R1 = -10.000 R2 =   0.000 R3 =   0.000 R4 =  10.000 RK2 = 250.000 RK3 =  250.000
 Rcurr:   -0.247  Rcurr-(R2+R3)/2:    0.247  MIN(Rcurr-R2,Rcurr-R3):    0.247
******
 C1  (28675)-C3  (28680)-C2  (28678)-O21 (28707)    NSTEP1=     0 NSTEP2=     0
R1 = 107.500 R2 = 117.500 R3 = 122.500 R4 = 132.500 RK2 = 250.000 RK3 =  250.000
 Rcurr:  122.209  Rcurr-(R2+R3)/2:    2.209  MIN(Rcurr-R2,Rcurr-R3):    0.000
******
 C111(28735)-C110(28733)-C19 (28731)-C18 (28728)    NSTEP1=     0 NSTEP2=     0
R1 = 170.000 R2 = 180.000 R3 = 180.000 R4 = 190.000 RK2 = 250.000 RK3 =  250.000
 Rcurr:  180.117  Rcurr-(R2+R3)/2:    0.117  MIN(Rcurr-R2,Rcurr-R3):    0.117
******
 C1  (28809)-C3  (28814)-C2  (28812)-O21 (28841)    NSTEP1=     0 NSTEP2=     0
R1 = 107.500 R2 = 117.500 R3 = 122.500 R4 = 132.500 RK2 = 250.000 RK3 =  250.000
 Rcurr:  122.523  Rcurr-(R2+R3)/2:    2.523  MIN(Rcurr-R2,Rcurr-R3):    0.023
******
 C111(28869)-C110(28867)-C19 (28865)-C18 (28862)    NSTEP1=     0 NSTEP2=     0
R1 = -10.000 R2 =   0.000 R3 =   0.000 R4 =  10.000 RK2 = 250.000 RK3 =  250.000
 Rcurr:    0.027  Rcurr-(R2+R3)/2:    0.027  MIN(Rcurr-R2,Rcurr-R3):    0.027
******
 C1  (28943)-C3  (28948)-C2  (28946)-O21 (28975)    NSTEP1=     0 NSTEP2=     0
R1 = 107.500 R2 = 117.500 R3 = 122.500 R4 = 132.500 RK2 = 250.000 RK3 =  250.000
 Rcurr:  122.737  Rcurr-(R2+R3)/2:    2.737  MIN(Rcurr-R2,Rcurr-R3):    0.237
******
 C111(29003)-C110(29001)-C19 (28999)-C18 (28996)    NSTEP1=     0 NSTEP2=     0
R1 = -10.000 R2 =   0.000 R3 =   0.000 R4 =  10.000 RK2 = 250.000 RK3 =  250.000
 Rcurr:    0.115  Rcurr-(R2+R3)/2:    0.115  MIN(Rcurr-R2,Rcurr-R3):    0.115
******
 C1  (29077)-C3  (29082)-C2  (29080)-O21 (29109)    NSTEP1=     0 NSTEP2=     0
R1 = 107.500 R2 = 117.500 R3 = 122.500 R4 = 132.500 RK2 = 250.000 RK3 =  250.000
 Rcurr:  123.042  Rcurr-(R2+R3)/2:    3.042  MIN(Rcurr-R2,Rcurr-R3):    0.542
******
 C111(29137)-C110(29135)-C19 (29133)-C18 (29130)    NSTEP1=     0 NSTEP2=     0
R1 = -10.000 R2 =   0.000 R3 =   0.000 R4 =  10.000 RK2 = 250.000 RK3 =  250.000
 Rcurr:   -0.006  Rcurr-(R2+R3)/2:    0.006  MIN(Rcurr-R2,Rcurr-R3):    0.006
******
 C1  (29211)-C3  (29216)-C2  (29214)-O21 (29243)    NSTEP1=     0 NSTEP2=     0
R1 = 107.500 R2 = 117.500 R3 = 122.500 R4 = 132.500 RK2 = 250.000 RK3 =  250.000
 Rcurr:  119.221  Rcurr-(R2+R3)/2:    0.779  MIN(Rcurr-R2,Rcurr-R3):    0.000
******
 C111(29271)-C110(29269)-C19 (29267)-C18 (29264)    NSTEP1=     0 NSTEP2=     0
R1 = -10.000 R2 =   0.000 R3 =   0.000 R4 =  10.000 RK2 = 250.000 RK3 =  250.000
 Rcurr:   -0.067  Rcurr-(R2+R3)/2:    0.067  MIN(Rcurr-R2,Rcurr-R3):    0.067
******
 C1  (29345)-C3  (29350)-C2  (29348)-O21 (29377)    NSTEP1=     0 NSTEP2=     0
R1 = 107.500 R2 = 117.500 R3 = 122.500 R4 = 132.500 RK2 = 250.000 RK3 =  250.000
 Rcurr:  119.405  Rcurr-(R2+R3)/2:    0.595  MIN(Rcurr-R2,Rcurr-R3):    0.000
******
 C111(29405)-C110(29403)-C19 (29401)-C18 (29398)    NSTEP1=     0 NSTEP2=     0
R1 = -10.000 R2 =   0.000 R3 =   0.000 R4 =  10.000 RK2 = 250.000 RK3 =  250.000
 Rcurr:   -0.052  Rcurr-(R2+R3)/2:    0.052  MIN(Rcurr-R2,Rcurr-R3):    0.052
******
 C1  (29479)-C3  (29484)-C2  (29482)-O21 (29511)    NSTEP1=     0 NSTEP2=     0
R1 = 107.500 R2 = 117.500 R3 = 122.500 R4 = 132.500 RK2 = 250.000 RK3 =  250.000
 Rcurr:  122.557  Rcurr-(R2+R3)/2:    2.557  MIN(Rcurr-R2,Rcurr-R3):    0.057
******
 C111(29539)-C110(29537)-C19 (29535)-C18 (29532)    NSTEP1=     0 NSTEP2=     0
R1 = -10.000 R2 =   0.000 R3 =   0.000 R4 =  10.000 RK2 = 250.000 RK3 =  250.000
 Rcurr:   -0.228  Rcurr-(R2+R3)/2:    0.228  MIN(Rcurr-R2,Rcurr-R3):    0.228
******
 C1  (29613)-C3  (29618)-C2  (29616)-O21 (29645)    NSTEP1=     0 NSTEP2=     0
R1 = 107.500 R2 = 117.500 R3 = 122.500 R4 = 132.500 RK2 = 250.000 RK3 =  250.000
 Rcurr:  122.716  Rcurr-(R2+R3)/2:    2.716  MIN(Rcurr-R2,Rcurr-R3):    0.216
******
 C111(29673)-C110(29671)-C19 (29669)-C18 (29666)    NSTEP1=     0 NSTEP2=     0
R1 = -10.000 R2 =   0.000 R3 =   0.000 R4 =  10.000 RK2 = 250.000 RK3 =  250.000
 Rcurr:   -0.175  Rcurr-(R2+R3)/2:    0.175  MIN(Rcurr-R2,Rcurr-R3):    0.175
******
 C1  (29747)-C3  (29752)-C2  (29750)-O21 (29779)    NSTEP1=     0 NSTEP2=     0
R1 = 107.500 R2 = 117.500 R3 = 122.500 R4 = 132.500 RK2 = 250.000 RK3 =  250.000
 Rcurr:  120.973  Rcurr-(R2+R3)/2:    0.973  MIN(Rcurr-R2,Rcurr-R3):    0.000
******
 C111(29807)-C110(29805)-C19 (29803)-C18 (29800)    NSTEP1=     0 NSTEP2=     0
R1 = -10.000 R2 =   0.000 R3 =   0.000 R4 =  10.000 RK2 = 250.000 RK3 =  250.000
 Rcurr:   -0.258  Rcurr-(R2+R3)/2:    0.258  MIN(Rcurr-R2,Rcurr-R3):    0.258
******
 C1  (29881)-C3  (29886)-C2  (29884)-O21 (29913)    NSTEP1=     0 NSTEP2=     0
R1 = 107.500 R2 = 117.500 R3 = 122.500 R4 = 132.500 RK2 = 250.000 RK3 =  250.000
 Rcurr:  119.004  Rcurr-(R2+R3)/2:    0.996  MIN(Rcurr-R2,Rcurr-R3):    0.000
******
 C111(29941)-C110(29939)-C19 (29937)-C18 (29934)    NSTEP1=     0 NSTEP2=     0
R1 = -10.000 R2 =   0.000 R3 =   0.000 R4 =  10.000 RK2 = 250.000 RK3 =  250.000
 Rcurr:   -0.295  Rcurr-(R2+R3)/2:    0.295  MIN(Rcurr-R2,Rcurr-R3):    0.295
******
 C1  (30015)-C3  (30020)-C2  (30018)-O21 (30047)    NSTEP1=     0 NSTEP2=     0
R1 = 107.500 R2 = 117.500 R3 = 122.500 R4 = 132.500 RK2 = 250.000 RK3 =  250.000
 Rcurr:  120.827  Rcurr-(R2+R3)/2:    0.827  MIN(Rcurr-R2,Rcurr-R3):    0.000
******
 C111(30075)-C110(30073)-C19 (30071)-C18 (30068)    NSTEP1=     0 NSTEP2=     0
R1 = -10.000 R2 =   0.000 R3 =   0.000 R4 =  10.000 RK2 = 250.000 RK3 =  250.000
 Rcurr:    0.165  Rcurr-(R2+R3)/2:    0.165  MIN(Rcurr-R2,Rcurr-R3):    0.165
******
 C1  (30149)-C3  (30154)-C2  (30152)-O21 (30181)    NSTEP1=     0 NSTEP2=     0
R1 = 107.500 R2 = 117.500 R3 = 122.500 R4 = 132.500 RK2 = 250.000 RK3 =  250.000
 Rcurr:  122.187  Rcurr-(R2+R3)/2:    2.187  MIN(Rcurr-R2,Rcurr-R3):    0.000
******
 C111(30209)-C110(30207)-C19 (30205)-C18 (30202)    NSTEP1=     0 NSTEP2=     0
R1 = -10.000 R2 =   0.000 R3 =   0.000 R4 =  10.000 RK2 = 250.000 RK3 =  250.000
 Rcurr:    0.162  Rcurr-(R2+R3)/2:    0.162  MIN(Rcurr-R2,Rcurr-R3):    0.162
******
 C1  (30283)-C3  (30288)-C2  (30286)-O21 (30315)    NSTEP1=     0 NSTEP2=     0
R1 = 107.500 R2 = 117.500 R3 = 122.500 R4 = 132.500 RK2 = 250.000 RK3 =  250.000
 Rcurr:  118.536  Rcurr-(R2+R3)/2:    1.464  MIN(Rcurr-R2,Rcurr-R3):    0.000
******
 C111(30343)-C110(30341)-C19 (30339)-C18 (30336)    NSTEP1=     0 NSTEP2=     0
R1 = -10.000 R2 =   0.000 R3 =   0.000 R4 =  10.000 RK2 = 250.000 RK3 =  250.000
 Rcurr:    0.280  Rcurr-(R2+R3)/2:    0.280  MIN(Rcurr-R2,Rcurr-R3):    0.280
******
 C1  (30417)-C3  (30422)-C2  (30420)-O21 (30449)    NSTEP1=     0 NSTEP2=     0
R1 = 107.500 R2 = 117.500 R3 = 122.500 R4 = 132.500 RK2 = 250.000 RK3 =  250.000
 Rcurr:  118.026  Rcurr-(R2+R3)/2:    1.974  MIN(Rcurr-R2,Rcurr-R3):    0.000
******
 C111(30477)-C110(30475)-C19 (30473)-C18 (30470)    NSTEP1=     0 NSTEP2=     0
R1 = -10.000 R2 =   0.000 R3 =   0.000 R4 =  10.000 RK2 = 250.000 RK3 =  250.000
 Rcurr:    0.244  Rcurr-(R2+R3)/2:    0.244  MIN(Rcurr-R2,Rcurr-R3):    0.244
******
 C1  (30551)-C3  (30556)-C2  (30554)-O21 (30583)    NSTEP1=     0 NSTEP2=     0
R1 = 107.500 R2 = 117.500 R3 = 122.500 R4 = 132.500 RK2 = 250.000 RK3 =  250.000
 Rcurr:  121.613  Rcurr-(R2+R3)/2:    1.613  MIN(Rcurr-R2,Rcurr-R3):    0.000
******
 C111(30611)-C110(30609)-C19 (30607)-C18 (30604)    NSTEP1=     0 NSTEP2=     0
R1 = -10.000 R2 =   0.000 R3 =   0.000 R4 =  10.000 RK2 = 250.000 RK3 =  250.000
 Rcurr:   -0.132  Rcurr-(R2+R3)/2:    0.132  MIN(Rcurr-R2,Rcurr-R3):    0.132
******
 C1  (30685)-C3  (30690)-C2  (30688)-O21 (30717)    NSTEP1=     0 NSTEP2=     0
R1 = 107.500 R2 = 117.500 R3 = 122.500 R4 = 132.500 RK2 = 250.000 RK3 =  250.000
 Rcurr:  121.134  Rcurr-(R2+R3)/2:    1.134  MIN(Rcurr-R2,Rcurr-R3):    0.000
******
 C111(30745)-C110(30743)-C19 (30741)-C18 (30738)    NSTEP1=     0 NSTEP2=     0
R1 = -10.000 R2 =   0.000 R3 =   0.000 R4 =  10.000 RK2 = 250.000 RK3 =  250.000
 Rcurr:   -0.047  Rcurr-(R2+R3)/2:    0.047  MIN(Rcurr-R2,Rcurr-R3):    0.047
******
 C1  (30819)-C3  (30824)-C2  (30822)-O21 (30851)    NSTEP1=     0 NSTEP2=     0
R1 = 107.500 R2 = 117.500 R3 = 122.500 R4 = 132.500 RK2 = 250.000 RK3 =  250.000
 Rcurr:  120.328  Rcurr-(R2+R3)/2:    0.328  MIN(Rcurr-R2,Rcurr-R3):    0.000
******
 C111(30879)-C110(30877)-C19 (30875)-C18 (30872)    NSTEP1=     0 NSTEP2=     0
R1 = -10.000 R2 =   0.000 R3 =   0.000 R4 =  10.000 RK2 = 250.000 RK3 =  250.000
 Rcurr:    0.220  Rcurr-(R2+R3)/2:    0.220  MIN(Rcurr-R2,Rcurr-R3):    0.220
******
 C1  (30953)-C3  (30958)-C2  (30956)-O21 (30985)    NSTEP1=     0 NSTEP2=     0
R1 = 107.500 R2 = 117.500 R3 = 122.500 R4 = 132.500 RK2 = 250.000 RK3 =  250.000
 Rcurr:  119.824  Rcurr-(R2+R3)/2:    0.176  MIN(Rcurr-R2,Rcurr-R3):    0.000
******
 C111(31013)-C110(31011)-C19 (31009)-C18 (31006)    NSTEP1=     0 NSTEP2=     0
R1 = -10.000 R2 =   0.000 R3 =   0.000 R4 =  10.000 RK2 = 250.000 RK3 =  250.000
 Rcurr:   -0.423  Rcurr-(R2+R3)/2:    0.423  MIN(Rcurr-R2,Rcurr-R3):    0.423
******
 C1  (31087)-C3  (31092)-C2  (31090)-O21 (31119)    NSTEP1=     0 NSTEP2=     0
R1 = 107.500 R2 = 117.500 R3 = 122.500 R4 = 132.500 RK2 = 250.000 RK3 =  250.000
 Rcurr:  119.927  Rcurr-(R2+R3)/2:    0.073  MIN(Rcurr-R2,Rcurr-R3):    0.000
******
 C111(31147)-C110(31145)-C19 (31143)-C18 (31140)    NSTEP1=     0 NSTEP2=     0
R1 = -10.000 R2 =   0.000 R3 =   0.000 R4 =  10.000 RK2 = 250.000 RK3 =  250.000
 Rcurr:   -0.147  Rcurr-(R2+R3)/2:    0.147  MIN(Rcurr-R2,Rcurr-R3):    0.147
******
 C1  (31221)-C3  (31226)-C2  (31224)-O21 (31253)    NSTEP1=     0 NSTEP2=     0
R1 = 107.500 R2 = 117.500 R3 = 122.500 R4 = 132.500 RK2 = 250.000 RK3 =  250.000
 Rcurr:  119.745  Rcurr-(R2+R3)/2:    0.255  MIN(Rcurr-R2,Rcurr-R3):    0.000
******
 C111(31281)-C110(31279)-C19 (31277)-C18 (31274)    NSTEP1=     0 NSTEP2=     0
R1 = -10.000 R2 =   0.000 R3 =   0.000 R4 =  10.000 RK2 = 250.000 RK3 =  250.000
 Rcurr:    0.068  Rcurr-(R2+R3)/2:    0.068  MIN(Rcurr-R2,Rcurr-R3):    0.068
******
 C1  (31355)-C3  (31360)-C2  (31358)-O21 (31387)    NSTEP1=     0 NSTEP2=     0
R1 = 107.500 R2 = 117.500 R3 = 122.500 R4 = 132.500 RK2 = 250.000 RK3 =  250.000
 Rcurr:  120.583  Rcurr-(R2+R3)/2:    0.583  MIN(Rcurr-R2,Rcurr-R3):    0.000
******
 C111(31415)-C110(31413)-C19 (31411)-C18 (31408)    NSTEP1=     0 NSTEP2=     0
R1 = -10.000 R2 =   0.000 R3 =   0.000 R4 =  10.000 RK2 = 250.000 RK3 =  250.000
 Rcurr:   -0.288  Rcurr-(R2+R3)/2:    0.288  MIN(Rcurr-R2,Rcurr-R3):    0.288
******
 C1  (31489)-C3  (31494)-C2  (31492)-O21 (31521)    NSTEP1=     0 NSTEP2=     0
R1 = 107.500 R2 = 117.500 R3 = 122.500 R4 = 132.500 RK2 = 250.000 RK3 =  250.000
 Rcurr:  117.946  Rcurr-(R2+R3)/2:    2.054  MIN(Rcurr-R2,Rcurr-R3):    0.000
******
 C111(31549)-C110(31547)-C19 (31545)-C18 (31542)    NSTEP1=     0 NSTEP2=     0
R1 = -10.000 R2 =   0.000 R3 =   0.000 R4 =  10.000 RK2 = 250.000 RK3 =  250.000
 Rcurr:    0.186  Rcurr-(R2+R3)/2:    0.186  MIN(Rcurr-R2,Rcurr-R3):    0.186
******
 C1  (31623)-C3  (31628)-C2  (31626)-O21 (31655)    NSTEP1=     0 NSTEP2=     0
R1 = 107.500 R2 = 117.500 R3 = 122.500 R4 = 132.500 RK2 = 250.000 RK3 =  250.000
 Rcurr:  120.394  Rcurr-(R2+R3)/2:    0.394  MIN(Rcurr-R2,Rcurr-R3):    0.000
******
 C111(31683)-C110(31681)-C19 (31679)-C18 (31676)    NSTEP1=     0 NSTEP2=     0
R1 = -10.000 R2 =   0.000 R3 =   0.000 R4 =  10.000 RK2 = 250.000 RK3 =  250.000
 Rcurr:   -0.384  Rcurr-(R2+R3)/2:    0.384  MIN(Rcurr-R2,Rcurr-R3):    0.384
******
 C1  (31757)-C3  (31762)-C2  (31760)-O21 (31789)    NSTEP1=     0 NSTEP2=     0
R1 = 107.500 R2 = 117.500 R3 = 122.500 R4 = 132.500 RK2 = 250.000 RK3 =  250.000
 Rcurr:  121.859  Rcurr-(R2+R3)/2:    1.859  MIN(Rcurr-R2,Rcurr-R3):    0.000
******
 C111(31817)-C110(31815)-C19 (31813)-C18 (31810)    NSTEP1=     0 NSTEP2=     0
R1 = -10.000 R2 =   0.000 R3 =   0.000 R4 =  10.000 RK2 = 250.000 RK3 =  250.000
 Rcurr:    0.049  Rcurr-(R2+R3)/2:    0.049  MIN(Rcurr-R2,Rcurr-R3):    0.049
******
 C1  (31891)-C3  (31896)-C2  (31894)-O21 (31923)    NSTEP1=     0 NSTEP2=     0
R1 = 107.500 R2 = 117.500 R3 = 122.500 R4 = 132.500 RK2 = 250.000 RK3 =  250.000
 Rcurr:  121.206  Rcurr-(R2+R3)/2:    1.206  MIN(Rcurr-R2,Rcurr-R3):    0.000
******
 C111(31951)-C110(31949)-C19 (31947)-C18 (31944)    NSTEP1=     0 NSTEP2=     0
R1 = -10.000 R2 =   0.000 R3 =   0.000 R4 =  10.000 RK2 = 250.000 RK3 =  250.000
 Rcurr:    0.074  Rcurr-(R2+R3)/2:    0.074  MIN(Rcurr-R2,Rcurr-R3):    0.074
******
 C1  (32025)-C3  (32030)-C2  (32028)-O21 (32057)    NSTEP1=     0 NSTEP2=     0
R1 = 107.500 R2 = 117.500 R3 = 122.500 R4 = 132.500 RK2 = 250.000 RK3 =  250.000
 Rcurr:  118.852  Rcurr-(R2+R3)/2:    1.148  MIN(Rcurr-R2,Rcurr-R3):    0.000
******
 C111(32085)-C110(32083)-C19 (32081)-C18 (32078)    NSTEP1=     0 NSTEP2=     0
R1 = -10.000 R2 =   0.000 R3 =   0.000 R4 =  10.000 RK2 = 250.000 RK3 =  250.000
 Rcurr:   -0.172  Rcurr-(R2+R3)/2:    0.172  MIN(Rcurr-R2,Rcurr-R3):    0.172
******
 C1  (32159)-C3  (32164)-C2  (32162)-O21 (32191)    NSTEP1=     0 NSTEP2=     0
R1 = 107.500 R2 = 117.500 R3 = 122.500 R4 = 132.500 RK2 = 250.000 RK3 =  250.000
 Rcurr:  119.905  Rcurr-(R2+R3)/2:    0.095  MIN(Rcurr-R2,Rcurr-R3):    0.000
******
 C111(32219)-C110(32217)-C19 (32215)-C18 (32212)    NSTEP1=     0 NSTEP2=     0
R1 = -10.000 R2 =   0.000 R3 =   0.000 R4 =  10.000 RK2 = 250.000 RK3 =  250.000
 Rcurr:    0.320  Rcurr-(R2+R3)/2:    0.320  MIN(Rcurr-R2,Rcurr-R3):    0.320
******
 C1  (32293)-C3  (32298)-C2  (32296)-O21 (32325)    NSTEP1=     0 NSTEP2=     0
R1 = 107.500 R2 = 117.500 R3 = 122.500 R4 = 132.500 RK2 = 250.000 RK3 =  250.000
 Rcurr:  119.647  Rcurr-(R2+R3)/2:    0.353  MIN(Rcurr-R2,Rcurr-R3):    0.000
******
 C111(32353)-C110(32351)-C19 (32349)-C18 (32346)    NSTEP1=     0 NSTEP2=     0
R1 = -10.000 R2 =   0.000 R3 =   0.000 R4 =  10.000 RK2 = 250.000 RK3 =  250.000
 Rcurr:   -0.443  Rcurr-(R2+R3)/2:    0.443  MIN(Rcurr-R2,Rcurr-R3):    0.443
******
 C1  (32427)-C3  (32432)-C2  (32430)-O21 (32459)    NSTEP1=     0 NSTEP2=     0
R1 = 107.500 R2 = 117.500 R3 = 122.500 R4 = 132.500 RK2 = 250.000 RK3 =  250.000
 Rcurr:  121.247  Rcurr-(R2+R3)/2:    1.247  MIN(Rcurr-R2,Rcurr-R3):    0.000
******
 C111(32487)-C110(32485)-C19 (32483)-C18 (32480)    NSTEP1=     0 NSTEP2=     0
R1 = -10.000 R2 =   0.000 R3 =   0.000 R4 =  10.000 RK2 = 250.000 RK3 =  250.000
 Rcurr:   -0.080  Rcurr-(R2+R3)/2:    0.080  MIN(Rcurr-R2,Rcurr-R3):    0.080
******
 C1  (32561)-C3  (32566)-C2  (32564)-O21 (32593)    NSTEP1=     0 NSTEP2=     0
R1 = 107.500 R2 = 117.500 R3 = 122.500 R4 = 132.500 RK2 = 250.000 RK3 =  250.000
 Rcurr:  121.487  Rcurr-(R2+R3)/2:    1.487  MIN(Rcurr-R2,Rcurr-R3):    0.000
******
 C111(32621)-C110(32619)-C19 (32617)-C18 (32614)    NSTEP1=     0 NSTEP2=     0
R1 = -10.000 R2 =   0.000 R3 =   0.000 R4 =  10.000 RK2 = 250.000 RK3 =  250.000
 Rcurr:    0.445  Rcurr-(R2+R3)/2:    0.445  MIN(Rcurr-R2,Rcurr-R3):    0.445
******
 C1  (32695)-C3  (32700)-C2  (32698)-O21 (32727)    NSTEP1=     0 NSTEP2=     0
R1 = 107.500 R2 = 117.500 R3 = 122.500 R4 = 132.500 RK2 = 250.000 RK3 =  250.000
 Rcurr:  120.574  Rcurr-(R2+R3)/2:    0.574  MIN(Rcurr-R2,Rcurr-R3):    0.000
******
 C111(32755)-C110(32753)-C19 (32751)-C18 (32748)    NSTEP1=     0 NSTEP2=     0
R1 = -10.000 R2 =   0.000 R3 =   0.000 R4 =  10.000 RK2 = 250.000 RK3 =  250.000
 Rcurr:   -0.091  Rcurr-(R2+R3)/2:    0.091  MIN(Rcurr-R2,Rcurr-R3):    0.091
******
 C1  (32829)-C3  (32834)-C2  (32832)-O21 (32861)    NSTEP1=     0 NSTEP2=     0
R1 = 107.500 R2 = 117.500 R3 = 122.500 R4 = 132.500 RK2 = 250.000 RK3 =  250.000
 Rcurr:  120.161  Rcurr-(R2+R3)/2:    0.161  MIN(Rcurr-R2,Rcurr-R3):    0.000
******
 C111(32889)-C110(32887)-C19 (32885)-C18 (32882)    NSTEP1=     0 NSTEP2=     0
R1 = -10.000 R2 =   0.000 R3 =   0.000 R4 =  10.000 RK2 = 250.000 RK3 =  250.000
 Rcurr:   -0.085  Rcurr-(R2+R3)/2:    0.085  MIN(Rcurr-R2,Rcurr-R3):    0.085
******
 C1  (32963)-C3  (32968)-C2  (32966)-O21 (32995)    NSTEP1=     0 NSTEP2=     0
R1 = 107.500 R2 = 117.500 R3 = 122.500 R4 = 132.500 RK2 = 250.000 RK3 =  250.000
 Rcurr:  117.425  Rcurr-(R2+R3)/2:    2.575  MIN(Rcurr-R2,Rcurr-R3):    0.075
******
 C111(33023)-C110(33021)-C19 (33019)-C18 (33016)    NSTEP1=     0 NSTEP2=     0
R1 = -10.000 R2 =   0.000 R3 =   0.000 R4 =  10.000 RK2 = 250.000 RK3 =  250.000
 Rcurr:   -0.113  Rcurr-(R2+R3)/2:    0.113  MIN(Rcurr-R2,Rcurr-R3):    0.113
******
 C1  (33097)-C3  (33102)-C2  (33100)-O21 (33129)    NSTEP1=     0 NSTEP2=     0
R1 = 107.500 R2 = 117.500 R3 = 122.500 R4 = 132.500 RK2 = 250.000 RK3 =  250.000
 Rcurr:  121.047  Rcurr-(R2+R3)/2:    1.047  MIN(Rcurr-R2,Rcurr-R3):    0.000
******
 C111(33157)-C110(33155)-C19 (33153)-C18 (33150)    NSTEP1=     0 NSTEP2=     0
R1 = -10.000 R2 =   0.000 R3 =   0.000 R4 =  10.000 RK2 = 250.000 RK3 =  250.000
 Rcurr:    0.206  Rcurr-(R2+R3)/2:    0.206  MIN(Rcurr-R2,Rcurr-R3):    0.206
******
 C1  (33231)-C3  (33236)-C2  (33234)-O21 (33263)    NSTEP1=     0 NSTEP2=     0
R1 = 107.500 R2 = 117.500 R3 = 122.500 R4 = 132.500 RK2 = 250.000 RK3 =  250.000
 Rcurr:  122.512  Rcurr-(R2+R3)/2:    2.512  MIN(Rcurr-R2,Rcurr-R3):    0.012
******
 C111(33291)-C110(33289)-C19 (33287)-C18 (33284)    NSTEP1=     0 NSTEP2=     0
R1 = -10.000 R2 =   0.000 R3 =   0.000 R4 =  10.000 RK2 = 250.000 RK3 =  250.000
 Rcurr:    0.219  Rcurr-(R2+R3)/2:    0.219  MIN(Rcurr-R2,Rcurr-R3):    0.219
******
 C1  (33365)-C3  (33370)-C2  (33368)-O21 (33397)    NSTEP1=     0 NSTEP2=     0
R1 = 107.500 R2 = 117.500 R3 = 122.500 R4 = 132.500 RK2 = 250.000 RK3 =  250.000
 Rcurr:  121.338  Rcurr-(R2+R3)/2:    1.338  MIN(Rcurr-R2,Rcurr-R3):    0.000
******
 C111(33425)-C110(33423)-C19 (33421)-C18 (33418)    NSTEP1=     0 NSTEP2=     0
R1 = -10.000 R2 =   0.000 R3 =   0.000 R4 =  10.000 RK2 = 250.000 RK3 =  250.000
 Rcurr:    0.332  Rcurr-(R2+R3)/2:    0.332  MIN(Rcurr-R2,Rcurr-R3):    0.332
******
 C1  (33499)-C3  (33504)-C2  (33502)-O21 (33531)    NSTEP1=     0 NSTEP2=     0
R1 = 107.500 R2 = 117.500 R3 = 122.500 R4 = 132.500 RK2 = 250.000 RK3 =  250.000
 Rcurr:  118.773  Rcurr-(R2+R3)/2:    1.227  MIN(Rcurr-R2,Rcurr-R3):    0.000
******
 C111(33559)-C110(33557)-C19 (33555)-C18 (33552)    NSTEP1=     0 NSTEP2=     0
R1 = -10.000 R2 =   0.000 R3 =   0.000 R4 =  10.000 RK2 = 250.000 RK3 =  250.000
 Rcurr:    0.271  Rcurr-(R2+R3)/2:    0.271  MIN(Rcurr-R2,Rcurr-R3):    0.271
******
 C1  (33633)-C3  (33638)-C2  (33636)-O21 (33665)    NSTEP1=     0 NSTEP2=     0
R1 = 107.500 R2 = 117.500 R3 = 122.500 R4 = 132.500 RK2 = 250.000 RK3 =  250.000
 Rcurr:  122.322  Rcurr-(R2+R3)/2:    2.322  MIN(Rcurr-R2,Rcurr-R3):    0.000
******
 C111(33693)-C110(33691)-C19 (33689)-C18 (33686)    NSTEP1=     0 NSTEP2=     0
R1 = -10.000 R2 =   0.000 R3 =   0.000 R4 =  10.000 RK2 = 250.000 RK3 =  250.000
 Rcurr:   -0.293  Rcurr-(R2+R3)/2:    0.293  MIN(Rcurr-R2,Rcurr-R3):    0.293
******
 C1  (33767)-C3  (33772)-C2  (33770)-O21 (33799)    NSTEP1=     0 NSTEP2=     0
R1 = 107.500 R2 = 117.500 R3 = 122.500 R4 = 132.500 RK2 = 250.000 RK3 =  250.000
 Rcurr:  119.704  Rcurr-(R2+R3)/2:    0.296  MIN(Rcurr-R2,Rcurr-R3):    0.000
******
 C111(33827)-C110(33825)-C19 (33823)-C18 (33820)    NSTEP1=     0 NSTEP2=     0
R1 = -10.000 R2 =   0.000 R3 =   0.000 R4 =  10.000 RK2 = 250.000 RK3 =  250.000
 Rcurr:   -0.371  Rcurr-(R2+R3)/2:    0.371  MIN(Rcurr-R2,Rcurr-R3):    0.371
******
 C1  (33901)-C3  (33906)-C2  (33904)-O21 (33933)    NSTEP1=     0 NSTEP2=     0
R1 = 107.500 R2 = 117.500 R3 = 122.500 R4 = 132.500 RK2 = 250.000 RK3 =  250.000
 Rcurr:  123.257  Rcurr-(R2+R3)/2:    3.257  MIN(Rcurr-R2,Rcurr-R3):    0.757
******
 C111(33961)-C110(33959)-C19 (33957)-C18 (33954)    NSTEP1=     0 NSTEP2=     0
R1 = -10.000 R2 =   0.000 R3 =   0.000 R4 =  10.000 RK2 = 250.000 RK3 =  250.000
 Rcurr:   -0.059  Rcurr-(R2+R3)/2:    0.059  MIN(Rcurr-R2,Rcurr-R3):    0.059
******
 C1  (34035)-C3  (34040)-C2  (34038)-O21 (34067)    NSTEP1=     0 NSTEP2=     0
R1 = 107.500 R2 = 117.500 R3 = 122.500 R4 = 132.500 RK2 = 250.000 RK3 =  250.000
 Rcurr:  122.539  Rcurr-(R2+R3)/2:    2.539  MIN(Rcurr-R2,Rcurr-R3):    0.039
******
 C111(34095)-C110(34093)-C19 (34091)-C18 (34088)    NSTEP1=     0 NSTEP2=     0
R1 = -10.000 R2 =   0.000 R3 =   0.000 R4 =  10.000 RK2 = 250.000 RK3 =  250.000
 Rcurr:    0.135  Rcurr-(R2+R3)/2:    0.135  MIN(Rcurr-R2,Rcurr-R3):    0.135
******
 C1  (34169)-C3  (34174)-C2  (34172)-O21 (34201)    NSTEP1=     0 NSTEP2=     0
R1 = 107.500 R2 = 117.500 R3 = 122.500 R4 = 132.500 RK2 = 250.000 RK3 =  250.000
 Rcurr:  120.514  Rcurr-(R2+R3)/2:    0.514  MIN(Rcurr-R2,Rcurr-R3):    0.000
******
 C111(34229)-C110(34227)-C19 (34225)-C18 (34222)    NSTEP1=     0 NSTEP2=     0
R1 = -10.000 R2 =   0.000 R3 =   0.000 R4 =  10.000 RK2 = 250.000 RK3 =  250.000
 Rcurr:    0.035  Rcurr-(R2+R3)/2:    0.035  MIN(Rcurr-R2,Rcurr-R3):    0.035
******
 C1  (34303)-C3  (34308)-C2  (34306)-O21 (34335)    NSTEP1=     0 NSTEP2=     0
R1 = 107.500 R2 = 117.500 R3 = 122.500 R4 = 132.500 RK2 = 250.000 RK3 =  250.000
 Rcurr:  122.021  Rcurr-(R2+R3)/2:    2.021  MIN(Rcurr-R2,Rcurr-R3):    0.000
******
 C111(34363)-C110(34361)-C19 (34359)-C18 (34356)    NSTEP1=     0 NSTEP2=     0
R1 = -10.000 R2 =   0.000 R3 =   0.000 R4 =  10.000 RK2 = 250.000 RK3 =  250.000
 Rcurr:   -0.201  Rcurr-(R2+R3)/2:    0.201  MIN(Rcurr-R2,Rcurr-R3):    0.201
******
 C1  (34437)-C3  (34442)-C2  (34440)-O21 (34469)    NSTEP1=     0 NSTEP2=     0
R1 = 107.500 R2 = 117.500 R3 = 122.500 R4 = 132.500 RK2 = 250.000 RK3 =  250.000
 Rcurr:  121.671  Rcurr-(R2+R3)/2:    1.671  MIN(Rcurr-R2,Rcurr-R3):    0.000
******
 C111(34497)-C110(34495)-C19 (34493)-C18 (34490)    NSTEP1=     0 NSTEP2=     0
R1 = -10.000 R2 =   0.000 R3 =   0.000 R4 =  10.000 RK2 = 250.000 RK3 =  250.000
 Rcurr:   -0.062  Rcurr-(R2+R3)/2:    0.062  MIN(Rcurr-R2,Rcurr-R3):    0.062
******
 C1  (34571)-C3  (34576)-C2  (34574)-O21 (34603)    NSTEP1=     0 NSTEP2=     0
R1 = 107.500 R2 = 117.500 R3 = 122.500 R4 = 132.500 RK2 = 250.000 RK3 =  250.000
 Rcurr:  122.624  Rcurr-(R2+R3)/2:    2.624  MIN(Rcurr-R2,Rcurr-R3):    0.124
******
 C111(34631)-C110(34629)-C19 (34627)-C18 (34624)    NSTEP1=     0 NSTEP2=     0
R1 = -10.000 R2 =   0.000 R3 =   0.000 R4 =  10.000 RK2 = 250.000 RK3 =  250.000
 Rcurr:   -0.143  Rcurr-(R2+R3)/2:    0.143  MIN(Rcurr-R2,Rcurr-R3):    0.143
******
 C1  (34705)-C3  (34710)-C2  (34708)-O21 (34737)    NSTEP1=     0 NSTEP2=     0
R1 = 107.500 R2 = 117.500 R3 = 122.500 R4 = 132.500 RK2 = 250.000 RK3 =  250.000
 Rcurr:  121.662  Rcurr-(R2+R3)/2:    1.662  MIN(Rcurr-R2,Rcurr-R3):    0.000
******
 C111(34765)-C110(34763)-C19 (34761)-C18 (34758)    NSTEP1=     0 NSTEP2=     0
R1 = -10.000 R2 =   0.000 R3 =   0.000 R4 =  10.000 RK2 = 250.000 RK3 =  250.000
 Rcurr:    0.133  Rcurr-(R2+R3)/2:    0.133  MIN(Rcurr-R2,Rcurr-R3):    0.133
******
 C1  (34839)-C3  (34844)-C2  (34842)-O21 (34871)    NSTEP1=     0 NSTEP2=     0
R1 = 107.500 R2 = 117.500 R3 = 122.500 R4 = 132.500 RK2 = 250.000 RK3 =  250.000
 Rcurr:  118.789  Rcurr-(R2+R3)/2:    1.211  MIN(Rcurr-R2,Rcurr-R3):    0.000
******
 C111(34899)-C110(34897)-C19 (34895)-C18 (34892)    NSTEP1=     0 NSTEP2=     0
R1 = -10.000 R2 =   0.000 R3 =   0.000 R4 =  10.000 RK2 = 250.000 RK3 =  250.000
 Rcurr:   -0.242  Rcurr-(R2+R3)/2:    0.242  MIN(Rcurr-R2,Rcurr-R3):    0.242
******
 C1  (34973)-C3  (34978)-C2  (34976)-O21 (35005)    NSTEP1=     0 NSTEP2=     0
R1 = 107.500 R2 = 117.500 R3 = 122.500 R4 = 132.500 RK2 = 250.000 RK3 =  250.000
 Rcurr:  117.375  Rcurr-(R2+R3)/2:    2.625  MIN(Rcurr-R2,Rcurr-R3):    0.125
******
 C111(35033)-C110(35031)-C19 (35029)-C18 (35026)    NSTEP1=     0 NSTEP2=     0
R1 = -10.000 R2 =   0.000 R3 =   0.000 R4 =  10.000 RK2 = 250.000 RK3 =  250.000
 Rcurr:   -0.025  Rcurr-(R2+R3)/2:    0.025  MIN(Rcurr-R2,Rcurr-R3):    0.025
******
 C1  (35107)-C3  (35112)-C2  (35110)-O21 (35139)    NSTEP1=     0 NSTEP2=     0
R1 = 107.500 R2 = 117.500 R3 = 122.500 R4 = 132.500 RK2 = 250.000 RK3 =  250.000
 Rcurr:  118.471  Rcurr-(R2+R3)/2:    1.529  MIN(Rcurr-R2,Rcurr-R3):    0.000
******
 C111(35167)-C110(35165)-C19 (35163)-C18 (35160)    NSTEP1=     0 NSTEP2=     0
R1 = -10.000 R2 =   0.000 R3 =   0.000 R4 =  10.000 RK2 = 250.000 RK3 =  250.000
 Rcurr:   -0.181  Rcurr-(R2+R3)/2:    0.181  MIN(Rcurr-R2,Rcurr-R3):    0.181
******
 C1  (35241)-C3  (35246)-C2  (35244)-O21 (35273)    NSTEP1=     0 NSTEP2=     0
R1 = 107.500 R2 = 117.500 R3 = 122.500 R4 = 132.500 RK2 = 250.000 RK3 =  250.000
 Rcurr:  119.060  Rcurr-(R2+R3)/2:    0.940  MIN(Rcurr-R2,Rcurr-R3):    0.000
******
 C111(35301)-C110(35299)-C19 (35297)-C18 (35294)    NSTEP1=     0 NSTEP2=     0
R1 = -10.000 R2 =   0.000 R3 =   0.000 R4 =  10.000 RK2 = 250.000 RK3 =  250.000
 Rcurr:   -0.319  Rcurr-(R2+R3)/2:    0.319  MIN(Rcurr-R2,Rcurr-R3):    0.319
******
 C1  (35375)-C3  (35380)-C2  (35378)-O21 (35407)    NSTEP1=     0 NSTEP2=     0
R1 = 107.500 R2 = 117.500 R3 = 122.500 R4 = 132.500 RK2 = 250.000 RK3 =  250.000
 Rcurr:  118.026  Rcurr-(R2+R3)/2:    1.974  MIN(Rcurr-R2,Rcurr-R3):    0.000
******
 C111(35435)-C110(35433)-C19 (35431)-C18 (35428)    NSTEP1=     0 NSTEP2=     0
R1 = -10.000 R2 =   0.000 R3 =   0.000 R4 =  10.000 RK2 = 250.000 RK3 =  250.000
 Rcurr:   -0.061  Rcurr-(R2+R3)/2:    0.061  MIN(Rcurr-R2,Rcurr-R3):    0.061
******
 C1  (35509)-C3  (35514)-C2  (35512)-O21 (35541)    NSTEP1=     0 NSTEP2=     0
R1 = 107.500 R2 = 117.500 R3 = 122.500 R4 = 132.500 RK2 = 250.000 RK3 =  250.000
 Rcurr:  121.296  Rcurr-(R2+R3)/2:    1.296  MIN(Rcurr-R2,Rcurr-R3):    0.000
******
 C111(35569)-C110(35567)-C19 (35565)-C18 (35562)    NSTEP1=     0 NSTEP2=     0
R1 = -10.000 R2 =   0.000 R3 =   0.000 R4 =  10.000 RK2 = 250.000 RK3 =  250.000
 Rcurr:   -0.595  Rcurr-(R2+R3)/2:    0.595  MIN(Rcurr-R2,Rcurr-R3):    0.595
******
 C1  (35643)-C3  (35648)-C2  (35646)-O21 (35675)    NSTEP1=     0 NSTEP2=     0
R1 = 107.500 R2 = 117.500 R3 = 122.500 R4 = 132.500 RK2 = 250.000 RK3 =  250.000
 Rcurr:  122.043  Rcurr-(R2+R3)/2:    2.043  MIN(Rcurr-R2,Rcurr-R3):    0.000
******
 C111(35703)-C110(35701)-C19 (35699)-C18 (35696)    NSTEP1=     0 NSTEP2=     0
R1 = -10.000 R2 =   0.000 R3 =   0.000 R4 =  10.000 RK2 = 250.000 RK3 =  250.000
 Rcurr:    0.095  Rcurr-(R2+R3)/2:    0.095  MIN(Rcurr-R2,Rcurr-R3):    0.095
******
 C1  (35777)-C3  (35782)-C2  (35780)-O21 (35809)    NSTEP1=     0 NSTEP2=     0
R1 = 107.500 R2 = 117.500 R3 = 122.500 R4 = 132.500 RK2 = 250.000 RK3 =  250.000
 Rcurr:  122.233  Rcurr-(R2+R3)/2:    2.233  MIN(Rcurr-R2,Rcurr-R3):    0.000
******
 C111(35837)-C110(35835)-C19 (35833)-C18 (35830)    NSTEP1=     0 NSTEP2=     0
R1 = -10.000 R2 =   0.000 R3 =   0.000 R4 =  10.000 RK2 = 250.000 RK3 =  250.000
 Rcurr:   -0.058  Rcurr-(R2+R3)/2:    0.058  MIN(Rcurr-R2,Rcurr-R3):    0.058
******
 C1  (35911)-C3  (35916)-C2  (35914)-O21 (35943)    NSTEP1=     0 NSTEP2=     0
R1 = 107.500 R2 = 117.500 R3 = 122.500 R4 = 132.500 RK2 = 250.000 RK3 =  250.000
 Rcurr:  121.281  Rcurr-(R2+R3)/2:    1.281  MIN(Rcurr-R2,Rcurr-R3):    0.000
******
 C111(35971)-C110(35969)-C19 (35967)-C18 (35964)    NSTEP1=     0 NSTEP2=     0
R1 = -10.000 R2 =   0.000 R3 =   0.000 R4 =  10.000 RK2 = 250.000 RK3 =  250.000
 Rcurr:   -0.195  Rcurr-(R2+R3)/2:    0.195  MIN(Rcurr-R2,Rcurr-R3):    0.195
******
 C1  (36045)-C3  (36050)-C2  (36048)-O21 (36077)    NSTEP1=     0 NSTEP2=     0
R1 = 107.500 R2 = 117.500 R3 = 122.500 R4 = 132.500 RK2 = 250.000 RK3 =  250.000
 Rcurr:  119.503  Rcurr-(R2+R3)/2:    0.497  MIN(Rcurr-R2,Rcurr-R3):    0.000
******
 C111(36105)-C110(36103)-C19 (36101)-C18 (36098)    NSTEP1=     0 NSTEP2=     0
R1 = -10.000 R2 =   0.000 R3 =   0.000 R4 =  10.000 RK2 = 250.000 RK3 =  250.000
 Rcurr:   -0.391  Rcurr-(R2+R3)/2:    0.391  MIN(Rcurr-R2,Rcurr-R3):    0.391
******
 C1  (36179)-C3  (36184)-C2  (36182)-O21 (36211)    NSTEP1=     0 NSTEP2=     0
R1 = 107.500 R2 = 117.500 R3 = 122.500 R4 = 132.500 RK2 = 250.000 RK3 =  250.000
 Rcurr:  120.959  Rcurr-(R2+R3)/2:    0.959  MIN(Rcurr-R2,Rcurr-R3):    0.000
******
 C111(36239)-C110(36237)-C19 (36235)-C18 (36232)    NSTEP1=     0 NSTEP2=     0
R1 = -10.000 R2 =   0.000 R3 =   0.000 R4 =  10.000 RK2 = 250.000 RK3 =  250.000
 Rcurr:    0.299  Rcurr-(R2+R3)/2:    0.299  MIN(Rcurr-R2,Rcurr-R3):    0.299
******
 C1  (36313)-C3  (36318)-C2  (36316)-O21 (36345)    NSTEP1=     0 NSTEP2=     0
R1 = 107.500 R2 = 117.500 R3 = 122.500 R4 = 132.500 RK2 = 250.000 RK3 =  250.000
 Rcurr:  121.809  Rcurr-(R2+R3)/2:    1.809  MIN(Rcurr-R2,Rcurr-R3):    0.000
******
 C111(36373)-C110(36371)-C19 (36369)-C18 (36366)    NSTEP1=     0 NSTEP2=     0
R1 = -10.000 R2 =   0.000 R3 =   0.000 R4 =  10.000 RK2 = 250.000 RK3 =  250.000
 Rcurr:    0.022  Rcurr-(R2+R3)/2:    0.022  MIN(Rcurr-R2,Rcurr-R3):    0.022
******
 C1  (36447)-C3  (36452)-C2  (36450)-O21 (36479)    NSTEP1=     0 NSTEP2=     0
R1 = 107.500 R2 = 117.500 R3 = 122.500 R4 = 132.500 RK2 = 250.000 RK3 =  250.000
 Rcurr:  119.391  Rcurr-(R2+R3)/2:    0.609  MIN(Rcurr-R2,Rcurr-R3):    0.000
******
 C111(36507)-C110(36505)-C19 (36503)-C18 (36500)    NSTEP1=     0 NSTEP2=     0
R1 = -10.000 R2 =   0.000 R3 =   0.000 R4 =  10.000 RK2 = 250.000 RK3 =  250.000
 Rcurr:   -0.083  Rcurr-(R2+R3)/2:    0.083  MIN(Rcurr-R2,Rcurr-R3):    0.083
******
 C1  (36581)-C3  (36586)-C2  (36584)-O21 (36613)    NSTEP1=     0 NSTEP2=     0
R1 = 107.500 R2 = 117.500 R3 = 122.500 R4 = 132.500 RK2 = 250.000 RK3 =  250.000
 Rcurr:  120.275  Rcurr-(R2+R3)/2:    0.275  MIN(Rcurr-R2,Rcurr-R3):    0.000
******
 C111(36641)-C110(36639)-C19 (36637)-C18 (36634)    NSTEP1=     0 NSTEP2=     0
R1 = -10.000 R2 =   0.000 R3 =   0.000 R4 =  10.000 RK2 = 250.000 RK3 =  250.000
 Rcurr:    0.366  Rcurr-(R2+R3)/2:    0.366  MIN(Rcurr-R2,Rcurr-R3):    0.366
******
 C1  (36715)-C3  (36720)-C2  (36718)-O21 (36747)    NSTEP1=     0 NSTEP2=     0
R1 = 107.500 R2 = 117.500 R3 = 122.500 R4 = 132.500 RK2 = 250.000 RK3 =  250.000
 Rcurr:  122.512  Rcurr-(R2+R3)/2:    2.512  MIN(Rcurr-R2,Rcurr-R3):    0.012
******
 C111(36775)-C110(36773)-C19 (36771)-C18 (36768)    NSTEP1=     0 NSTEP2=     0
R1 = -10.000 R2 =   0.000 R3 =   0.000 R4 =  10.000 RK2 = 250.000 RK3 =  250.000
 Rcurr:   -0.341  Rcurr-(R2+R3)/2:    0.341  MIN(Rcurr-R2,Rcurr-R3):    0.341
******
 C1  (36849)-C3  (36854)-C2  (36852)-O21 (36881)    NSTEP1=     0 NSTEP2=     0
R1 = 107.500 R2 = 117.500 R3 = 122.500 R4 = 132.500 RK2 = 250.000 RK3 =  250.000
 Rcurr:  122.572  Rcurr-(R2+R3)/2:    2.572  MIN(Rcurr-R2,Rcurr-R3):    0.072
******
 C111(36909)-C110(36907)-C19 (36905)-C18 (36902)    NSTEP1=     0 NSTEP2=     0
R1 = -10.000 R2 =   0.000 R3 =   0.000 R4 =  10.000 RK2 = 250.000 RK3 =  250.000
 Rcurr:   -0.426  Rcurr-(R2+R3)/2:    0.426  MIN(Rcurr-R2,Rcurr-R3):    0.426
******
 C1  (36983)-C3  (36988)-C2  (36986)-O21 (37015)    NSTEP1=     0 NSTEP2=     0
R1 = 107.500 R2 = 117.500 R3 = 122.500 R4 = 132.500 RK2 = 250.000 RK3 =  250.000
 Rcurr:  121.832  Rcurr-(R2+R3)/2:    1.832  MIN(Rcurr-R2,Rcurr-R3):    0.000
******
 C111(37043)-C110(37041)-C19 (37039)-C18 (37036)    NSTEP1=     0 NSTEP2=     0
R1 = -10.000 R2 =   0.000 R3 =   0.000 R4 =  10.000 RK2 = 250.000 RK3 =  250.000
 Rcurr:    0.243  Rcurr-(R2+R3)/2:    0.243  MIN(Rcurr-R2,Rcurr-R3):    0.243
******
 C1  (37117)-C3  (37122)-C2  (37120)-O21 (37149)    NSTEP1=     0 NSTEP2=     0
R1 = 107.500 R2 = 117.500 R3 = 122.500 R4 = 132.500 RK2 = 250.000 RK3 =  250.000
 Rcurr:  116.656  Rcurr-(R2+R3)/2:    3.344  MIN(Rcurr-R2,Rcurr-R3):    0.844
******
 C111(37177)-C110(37175)-C19 (37173)-C18 (37170)    NSTEP1=     0 NSTEP2=     0
R1 = -10.000 R2 =   0.000 R3 =   0.000 R4 =  10.000 RK2 = 250.000 RK3 =  250.000
 Rcurr:   -0.188  Rcurr-(R2+R3)/2:    0.188  MIN(Rcurr-R2,Rcurr-R3):    0.188
******
 C1  (37251)-C3  (37256)-C2  (37254)-O21 (37283)    NSTEP1=     0 NSTEP2=     0
R1 = 107.500 R2 = 117.500 R3 = 122.500 R4 = 132.500 RK2 = 250.000 RK3 =  250.000
 Rcurr:  121.824  Rcurr-(R2+R3)/2:    1.824  MIN(Rcurr-R2,Rcurr-R3):    0.000
******
 C111(37311)-C110(37309)-C19 (37307)-C18 (37304)    NSTEP1=     0 NSTEP2=     0
R1 = -10.000 R2 =   0.000 R3 =   0.000 R4 =  10.000 RK2 = 250.000 RK3 =  250.000
 Rcurr:    0.044  Rcurr-(R2+R3)/2:    0.044  MIN(Rcurr-R2,Rcurr-R3):    0.044
******
 C1  (37385)-C3  (37390)-C2  (37388)-O21 (37417)    NSTEP1=     0 NSTEP2=     0
R1 = 107.500 R2 = 117.500 R3 = 122.500 R4 = 132.500 RK2 = 250.000 RK3 =  250.000
 Rcurr:  120.214  Rcurr-(R2+R3)/2:    0.214  MIN(Rcurr-R2,Rcurr-R3):    0.000
******
 C111(37445)-C110(37443)-C19 (37441)-C18 (37438)    NSTEP1=     0 NSTEP2=     0
R1 = -10.000 R2 =   0.000 R3 =   0.000 R4 =  10.000 RK2 = 250.000 RK3 =  250.000
 Rcurr:   -0.315  Rcurr-(R2+R3)/2:    0.315  MIN(Rcurr-R2,Rcurr-R3):    0.315
******
 C1  (37519)-C3  (37524)-C2  (37522)-O21 (37551)    NSTEP1=     0 NSTEP2=     0
R1 = 107.500 R2 = 117.500 R3 = 122.500 R4 = 132.500 RK2 = 250.000 RK3 =  250.000
 Rcurr:  120.015  Rcurr-(R2+R3)/2:    0.015  MIN(Rcurr-R2,Rcurr-R3):    0.000
******
 C111(37579)-C110(37577)-C19 (37575)-C18 (37572)    NSTEP1=     0 NSTEP2=     0
R1 = -10.000 R2 =   0.000 R3 =   0.000 R4 =  10.000 RK2 = 250.000 RK3 =  250.000
 Rcurr:   -0.084  Rcurr-(R2+R3)/2:    0.084  MIN(Rcurr-R2,Rcurr-R3):    0.084
******
 C1  (37653)-C3  (37658)-C2  (37656)-O21 (37685)    NSTEP1=     0 NSTEP2=     0
R1 = 107.500 R2 = 117.500 R3 = 122.500 R4 = 132.500 RK2 = 250.000 RK3 =  250.000
 Rcurr:  120.039  Rcurr-(R2+R3)/2:    0.039  MIN(Rcurr-R2,Rcurr-R3):    0.000
******
 C111(37713)-C110(37711)-C19 (37709)-C18 (37706)    NSTEP1=     0 NSTEP2=     0
R1 = -10.000 R2 =   0.000 R3 =   0.000 R4 =  10.000 RK2 = 250.000 RK3 =  250.000
 Rcurr:    0.168  Rcurr-(R2+R3)/2:    0.168  MIN(Rcurr-R2,Rcurr-R3):    0.168
******
 C1  (37787)-C3  (37792)-C2  (37790)-O21 (37819)    NSTEP1=     0 NSTEP2=     0
R1 = 107.500 R2 = 117.500 R3 = 122.500 R4 = 132.500 RK2 = 250.000 RK3 =  250.000
 Rcurr:  119.191  Rcurr-(R2+R3)/2:    0.809  MIN(Rcurr-R2,Rcurr-R3):    0.000
******
 C111(37847)-C110(37845)-C19 (37843)-C18 (37840)    NSTEP1=     0 NSTEP2=     0
R1 = -10.000 R2 =   0.000 R3 =   0.000 R4 =  10.000 RK2 = 250.000 RK3 =  250.000
 Rcurr:    0.004  Rcurr-(R2+R3)/2:    0.004  MIN(Rcurr-R2,Rcurr-R3):    0.004
******
 C1  (37921)-C3  (37926)-C2  (37924)-O21 (37953)    NSTEP1=     0 NSTEP2=     0
R1 = 107.500 R2 = 117.500 R3 = 122.500 R4 = 132.500 RK2 = 250.000 RK3 =  250.000
 Rcurr:  122.953  Rcurr-(R2+R3)/2:    2.953  MIN(Rcurr-R2,Rcurr-R3):    0.453
******
 C111(37981)-C110(37979)-C19 (37977)-C18 (37974)    NSTEP1=     0 NSTEP2=     0
R1 = -10.000 R2 =   0.000 R3 =   0.000 R4 =  10.000 RK2 = 250.000 RK3 =  250.000
 Rcurr:   -0.206  Rcurr-(R2+R3)/2:    0.206  MIN(Rcurr-R2,Rcurr-R3):    0.206
******
 C1  (38055)-C3  (38060)-C2  (38058)-O21 (38087)    NSTEP1=     0 NSTEP2=     0
R1 = 107.500 R2 = 117.500 R3 = 122.500 R4 = 132.500 RK2 = 250.000 RK3 =  250.000
 Rcurr:  120.518  Rcurr-(R2+R3)/2:    0.518  MIN(Rcurr-R2,Rcurr-R3):    0.000
******
 C111(38115)-C110(38113)-C19 (38111)-C18 (38108)    NSTEP1=     0 NSTEP2=     0
R1 = -10.000 R2 =   0.000 R3 =   0.000 R4 =  10.000 RK2 = 250.000 RK3 =  250.000
 Rcurr:    0.081  Rcurr-(R2+R3)/2:    0.081  MIN(Rcurr-R2,Rcurr-R3):    0.081
******
 C1  (38189)-C3  (38194)-C2  (38192)-O21 (38221)    NSTEP1=     0 NSTEP2=     0
R1 = 107.500 R2 = 117.500 R3 = 122.500 R4 = 132.500 RK2 = 250.000 RK3 =  250.000
 Rcurr:  120.130  Rcurr-(R2+R3)/2:    0.130  MIN(Rcurr-R2,Rcurr-R3):    0.000
******
 C111(38249)-C110(38247)-C19 (38245)-C18 (38242)    NSTEP1=     0 NSTEP2=     0
R1 = -10.000 R2 =   0.000 R3 =   0.000 R4 =  10.000 RK2 = 250.000 RK3 =  250.000
 Rcurr:   -0.211  Rcurr-(R2+R3)/2:    0.211  MIN(Rcurr-R2,Rcurr-R3):    0.211
******
 C1  (38323)-C3  (38328)-C2  (38326)-O21 (38355)    NSTEP1=     0 NSTEP2=     0
R1 = 107.500 R2 = 117.500 R3 = 122.500 R4 = 132.500 RK2 = 250.000 RK3 =  250.000
 Rcurr:  122.297  Rcurr-(R2+R3)/2:    2.297  MIN(Rcurr-R2,Rcurr-R3):    0.000
******
 C111(38383)-C110(38381)-C19 (38379)-C18 (38376)    NSTEP1=     0 NSTEP2=     0
R1 = -10.000 R2 =   0.000 R3 =   0.000 R4 =  10.000 RK2 = 250.000 RK3 =  250.000
 Rcurr:    0.307  Rcurr-(R2+R3)/2:    0.307  MIN(Rcurr-R2,Rcurr-R3):    0.307
******
 C1  (38457)-C3  (38462)-C2  (38460)-O21 (38489)    NSTEP1=     0 NSTEP2=     0
R1 = 107.500 R2 = 117.500 R3 = 122.500 R4 = 132.500 RK2 = 250.000 RK3 =  250.000
 Rcurr:  119.797  Rcurr-(R2+R3)/2:    0.203  MIN(Rcurr-R2,Rcurr-R3):    0.000
******
 C111(38517)-C110(38515)-C19 (38513)-C18 (38510)    NSTEP1=     0 NSTEP2=     0
R1 = -10.000 R2 =   0.000 R3 =   0.000 R4 =  10.000 RK2 = 250.000 RK3 =  250.000
 Rcurr:   -0.325  Rcurr-(R2+R3)/2:    0.325  MIN(Rcurr-R2,Rcurr-R3):    0.325
******
 C1  (38591)-C3  (38596)-C2  (38594)-O21 (38623)    NSTEP1=     0 NSTEP2=     0
R1 = 107.500 R2 = 117.500 R3 = 122.500 R4 = 132.500 RK2 = 250.000 RK3 =  250.000
 Rcurr:  119.487  Rcurr-(R2+R3)/2:    0.513  MIN(Rcurr-R2,Rcurr-R3):    0.000
******
 C111(38651)-C110(38649)-C19 (38647)-C18 (38644)    NSTEP1=     0 NSTEP2=     0
R1 = -10.000 R2 =   0.000 R3 =   0.000 R4 =  10.000 RK2 = 250.000 RK3 =  250.000
 Rcurr:    0.245  Rcurr-(R2+R3)/2:    0.245  MIN(Rcurr-R2,Rcurr-R3):    0.245
******
 C1  (38725)-C3  (38730)-C2  (38728)-O21 (38757)    NSTEP1=     0 NSTEP2=     0
R1 = 107.500 R2 = 117.500 R3 = 122.500 R4 = 132.500 RK2 = 250.000 RK3 =  250.000
 Rcurr:  122.557  Rcurr-(R2+R3)/2:    2.557  MIN(Rcurr-R2,Rcurr-R3):    0.057
******
 C111(38785)-C110(38783)-C19 (38781)-C18 (38778)    NSTEP1=     0 NSTEP2=     0
R1 = -10.000 R2 =   0.000 R3 =   0.000 R4 =  10.000 RK2 = 250.000 RK3 =  250.000
 Rcurr:   -0.261  Rcurr-(R2+R3)/2:    0.261  MIN(Rcurr-R2,Rcurr-R3):    0.261
******
 C1  (38859)-C3  (38864)-C2  (38862)-O21 (38891)    NSTEP1=     0 NSTEP2=     0
R1 = 107.500 R2 = 117.500 R3 = 122.500 R4 = 132.500 RK2 = 250.000 RK3 =  250.000
 Rcurr:  117.782  Rcurr-(R2+R3)/2:    2.218  MIN(Rcurr-R2,Rcurr-R3):    0.000
******
 C111(38919)-C110(38917)-C19 (38915)-C18 (38912)    NSTEP1=     0 NSTEP2=     0
R1 = -10.000 R2 =   0.000 R3 =   0.000 R4 =  10.000 RK2 = 250.000 RK3 =  250.000
 Rcurr:    0.195  Rcurr-(R2+R3)/2:    0.195  MIN(Rcurr-R2,Rcurr-R3):    0.195
******
 C1  (38993)-C3  (38998)-C2  (38996)-O21 (39025)    NSTEP1=     0 NSTEP2=     0
R1 = 107.500 R2 = 117.500 R3 = 122.500 R4 = 132.500 RK2 = 250.000 RK3 =  250.000
 Rcurr:  121.754  Rcurr-(R2+R3)/2:    1.754  MIN(Rcurr-R2,Rcurr-R3):    0.000
******
 C111(39053)-C110(39051)-C19 (39049)-C18 (39046)    NSTEP1=     0 NSTEP2=     0
R1 = -10.000 R2 =   0.000 R3 =   0.000 R4 =  10.000 RK2 = 250.000 RK3 =  250.000
 Rcurr:   -0.227  Rcurr-(R2+R3)/2:    0.227  MIN(Rcurr-R2,Rcurr-R3):    0.227
******
 C1  (39127)-C3  (39132)-C2  (39130)-O21 (39159)    NSTEP1=     0 NSTEP2=     0
R1 = 107.500 R2 = 117.500 R3 = 122.500 R4 = 132.500 RK2 = 250.000 RK3 =  250.000
 Rcurr:  119.004  Rcurr-(R2+R3)/2:    0.996  MIN(Rcurr-R2,Rcurr-R3):    0.000
******
 C111(39187)-C110(39185)-C19 (39183)-C18 (39180)    NSTEP1=     0 NSTEP2=     0
R1 = -10.000 R2 =   0.000 R3 =   0.000 R4 =  10.000 RK2 = 250.000 RK3 =  250.000
 Rcurr:   -0.041  Rcurr-(R2+R3)/2:    0.041  MIN(Rcurr-R2,Rcurr-R3):    0.041
******
 C1  (39261)-C3  (39266)-C2  (39264)-O21 (39293)    NSTEP1=     0 NSTEP2=     0
R1 = 107.500 R2 = 117.500 R3 = 122.500 R4 = 132.500 RK2 = 250.000 RK3 =  250.000
 Rcurr:  122.626  Rcurr-(R2+R3)/2:    2.626  MIN(Rcurr-R2,Rcurr-R3):    0.126
******
 C111(39321)-C110(39319)-C19 (39317)-C18 (39314)    NSTEP1=     0 NSTEP2=     0
R1 = -10.000 R2 =   0.000 R3 =   0.000 R4 =  10.000 RK2 = 250.000 RK3 =  250.000
 Rcurr:   -0.198  Rcurr-(R2+R3)/2:    0.198  MIN(Rcurr-R2,Rcurr-R3):    0.198
******
 C1  (39395)-C3  (39400)-C2  (39398)-O21 (39427)    NSTEP1=     0 NSTEP2=     0
R1 = 107.500 R2 = 117.500 R3 = 122.500 R4 = 132.500 RK2 = 250.000 RK3 =  250.000
 Rcurr:  119.954  Rcurr-(R2+R3)/2:    0.046  MIN(Rcurr-R2,Rcurr-R3):    0.000
******
 C111(39455)-C110(39453)-C19 (39451)-C18 (39448)    NSTEP1=     0 NSTEP2=     0
R1 = -10.000 R2 =   0.000 R3 =   0.000 R4 =  10.000 RK2 = 250.000 RK3 =  250.000
 Rcurr:    0.131  Rcurr-(R2+R3)/2:    0.131  MIN(Rcurr-R2,Rcurr-R3):    0.131
******
 C1  (39529)-C3  (39534)-C2  (39532)-O21 (39561)    NSTEP1=     0 NSTEP2=     0
R1 = 107.500 R2 = 117.500 R3 = 122.500 R4 = 132.500 RK2 = 250.000 RK3 =  250.000
 Rcurr:  122.817  Rcurr-(R2+R3)/2:    2.817  MIN(Rcurr-R2,Rcurr-R3):    0.317
******
 C111(39589)-C110(39587)-C19 (39585)-C18 (39582)    NSTEP1=     0 NSTEP2=     0
R1 = -10.000 R2 =   0.000 R3 =   0.000 R4 =  10.000 RK2 = 250.000 RK3 =  250.000
 Rcurr:    0.020  Rcurr-(R2+R3)/2:    0.020  MIN(Rcurr-R2,Rcurr-R3):    0.020
******
 C1  (39663)-C3  (39668)-C2  (39666)-O21 (39695)    NSTEP1=     0 NSTEP2=     0
R1 = 107.500 R2 = 117.500 R3 = 122.500 R4 = 132.500 RK2 = 250.000 RK3 =  250.000
 Rcurr:  117.955  Rcurr-(R2+R3)/2:    2.045  MIN(Rcurr-R2,Rcurr-R3):    0.000
******
 C111(39723)-C110(39721)-C19 (39719)-C18 (39716)    NSTEP1=     0 NSTEP2=     0
R1 = -10.000 R2 =   0.000 R3 =   0.000 R4 =  10.000 RK2 = 250.000 RK3 =  250.000
 Rcurr:    0.322  Rcurr-(R2+R3)/2:    0.322  MIN(Rcurr-R2,Rcurr-R3):    0.322
******
 C1  (39797)-C3  (39802)-C2  (39800)-O21 (39829)    NSTEP1=     0 NSTEP2=     0
R1 = 107.500 R2 = 117.500 R3 = 122.500 R4 = 132.500 RK2 = 250.000 RK3 =  250.000
 Rcurr:  118.885  Rcurr-(R2+R3)/2:    1.115  MIN(Rcurr-R2,Rcurr-R3):    0.000
******
 C111(39857)-C110(39855)-C19 (39853)-C18 (39850)    NSTEP1=     0 NSTEP2=     0
R1 = -10.000 R2 =   0.000 R3 =   0.000 R4 =  10.000 RK2 = 250.000 RK3 =  250.000
 Rcurr:   -0.422  Rcurr-(R2+R3)/2:    0.422  MIN(Rcurr-R2,Rcurr-R3):    0.422
******
 C1  (39931)-C3  (39936)-C2  (39934)-O21 (39963)    NSTEP1=     0 NSTEP2=     0
R1 = 107.500 R2 = 117.500 R3 = 122.500 R4 = 132.500 RK2 = 250.000 RK3 =  250.000
 Rcurr:  116.774  Rcurr-(R2+R3)/2:    3.226  MIN(Rcurr-R2,Rcurr-R3):    0.726
******
 C111(39991)-C110(39989)-C19 (39987)-C18 (39984)    NSTEP1=     0 NSTEP2=     0
R1 = -10.000 R2 =   0.000 R3 =   0.000 R4 =  10.000 RK2 = 250.000 RK3 =  250.000
 Rcurr:    0.117  Rcurr-(R2+R3)/2:    0.117  MIN(Rcurr-R2,Rcurr-R3):    0.117
******
 C1  (40065)-C3  (40070)-C2  (40068)-O21 (40097)    NSTEP1=     0 NSTEP2=     0
R1 = 107.500 R2 = 117.500 R3 = 122.500 R4 = 132.500 RK2 = 250.000 RK3 =  250.000
 Rcurr:  122.672  Rcurr-(R2+R3)/2:    2.672  MIN(Rcurr-R2,Rcurr-R3):    0.172
******
 C111(40125)-C110(40123)-C19 (40121)-C18 (40118)    NSTEP1=     0 NSTEP2=     0
R1 = -10.000 R2 =   0.000 R3 =   0.000 R4 =  10.000 RK2 = 250.000 RK3 =  250.000
 Rcurr:   -0.122  Rcurr-(R2+R3)/2:    0.122  MIN(Rcurr-R2,Rcurr-R3):    0.122
******
 C1  (40199)-C3  (40204)-C2  (40202)-O21 (40231)    NSTEP1=     0 NSTEP2=     0
R1 = 107.500 R2 = 117.500 R3 = 122.500 R4 = 132.500 RK2 = 250.000 RK3 =  250.000
 Rcurr:  120.630  Rcurr-(R2+R3)/2:    0.630  MIN(Rcurr-R2,Rcurr-R3):    0.000
******
 C111(40259)-C110(40257)-C19 (40255)-C18 (40252)    NSTEP1=     0 NSTEP2=     0
R1 = -10.000 R2 =   0.000 R3 =   0.000 R4 =  10.000 RK2 = 250.000 RK3 =  250.000
 Rcurr:    0.051  Rcurr-(R2+R3)/2:    0.051  MIN(Rcurr-R2,Rcurr-R3):    0.051
******
 C1  (40333)-C3  (40338)-C2  (40336)-O21 (40365)    NSTEP1=     0 NSTEP2=     0
R1 = 107.500 R2 = 117.500 R3 = 122.500 R4 = 132.500 RK2 = 250.000 RK3 =  250.000
 Rcurr:  121.294  Rcurr-(R2+R3)/2:    1.294  MIN(Rcurr-R2,Rcurr-R3):    0.000
******
 C111(40393)-C110(40391)-C19 (40389)-C18 (40386)    NSTEP1=     0 NSTEP2=     0
R1 = -10.000 R2 =   0.000 R3 =   0.000 R4 =  10.000 RK2 = 250.000 RK3 =  250.000
 Rcurr:    0.179  Rcurr-(R2+R3)/2:    0.179  MIN(Rcurr-R2,Rcurr-R3):    0.179
******
 C1  (40467)-C3  (40472)-C2  (40470)-O21 (40499)    NSTEP1=     0 NSTEP2=     0
R1 = 107.500 R2 = 117.500 R3 = 122.500 R4 = 132.500 RK2 = 250.000 RK3 =  250.000
 Rcurr:  119.527  Rcurr-(R2+R3)/2:    0.473  MIN(Rcurr-R2,Rcurr-R3):    0.000
******
 C111(40527)-C110(40525)-C19 (40523)-C18 (40520)    NSTEP1=     0 NSTEP2=     0
R1 = -10.000 R2 =   0.000 R3 =   0.000 R4 =  10.000 RK2 = 250.000 RK3 =  250.000
 Rcurr:    0.214  Rcurr-(R2+R3)/2:    0.214  MIN(Rcurr-R2,Rcurr-R3):    0.214
******
 C1  (40601)-C3  (40606)-C2  (40604)-O21 (40633)    NSTEP1=     0 NSTEP2=     0
R1 = 107.500 R2 = 117.500 R3 = 122.500 R4 = 132.500 RK2 = 250.000 RK3 =  250.000
 Rcurr:  120.548  Rcurr-(R2+R3)/2:    0.548  MIN(Rcurr-R2,Rcurr-R3):    0.000
******
 C111(40661)-C110(40659)-C19 (40657)-C18 (40654)    NSTEP1=     0 NSTEP2=     0
R1 = -10.000 R2 =   0.000 R3 =   0.000 R4 =  10.000 RK2 = 250.000 RK3 =  250.000
 Rcurr:    0.112  Rcurr-(R2+R3)/2:    0.112  MIN(Rcurr-R2,Rcurr-R3):    0.112
******
 C1  (40735)-C3  (40740)-C2  (40738)-O21 (40767)    NSTEP1=     0 NSTEP2=     0
R1 = 107.500 R2 = 117.500 R3 = 122.500 R4 = 132.500 RK2 = 250.000 RK3 =  250.000
 Rcurr:  118.283  Rcurr-(R2+R3)/2:    1.717  MIN(Rcurr-R2,Rcurr-R3):    0.000
******
 C111(40795)-C110(40793)-C19 (40791)-C18 (40788)    NSTEP1=     0 NSTEP2=     0
R1 = -10.000 R2 =   0.000 R3 =   0.000 R4 =  10.000 RK2 = 250.000 RK3 =  250.000
 Rcurr:   -0.133  Rcurr-(R2+R3)/2:    0.133  MIN(Rcurr-R2,Rcurr-R3):    0.133
******
 C1  (40869)-C3  (40874)-C2  (40872)-O21 (40901)    NSTEP1=     0 NSTEP2=     0
R1 = 107.500 R2 = 117.500 R3 = 122.500 R4 = 132.500 RK2 = 250.000 RK3 =  250.000
 Rcurr:  120.155  Rcurr-(R2+R3)/2:    0.155  MIN(Rcurr-R2,Rcurr-R3):    0.000
******
 C111(40929)-C110(40927)-C19 (40925)-C18 (40922)    NSTEP1=     0 NSTEP2=     0
R1 = -10.000 R2 =   0.000 R3 =   0.000 R4 =  10.000 RK2 = 250.000 RK3 =  250.000
 Rcurr:   -0.165  Rcurr-(R2+R3)/2:    0.165  MIN(Rcurr-R2,Rcurr-R3):    0.165
******
 C1  (41003)-C3  (41008)-C2  (41006)-O21 (41035)    NSTEP1=     0 NSTEP2=     0
R1 = 107.500 R2 = 117.500 R3 = 122.500 R4 = 132.500 RK2 = 250.000 RK3 =  250.000
 Rcurr:  118.634  Rcurr-(R2+R3)/2:    1.366  MIN(Rcurr-R2,Rcurr-R3):    0.000
******
 C111(41063)-C110(41061)-C19 (41059)-C18 (41056)    NSTEP1=     0 NSTEP2=     0
R1 = -10.000 R2 =   0.000 R3 =   0.000 R4 =  10.000 RK2 = 250.000 RK3 =  250.000
 Rcurr:    0.156  Rcurr-(R2+R3)/2:    0.156  MIN(Rcurr-R2,Rcurr-R3):    0.156
******
 C1  (41137)-C3  (41142)-C2  (41140)-O21 (41169)    NSTEP1=     0 NSTEP2=     0
R1 = 107.500 R2 = 117.500 R3 = 122.500 R4 = 132.500 RK2 = 250.000 RK3 =  250.000
 Rcurr:  118.093  Rcurr-(R2+R3)/2:    1.907  MIN(Rcurr-R2,Rcurr-R3):    0.000
******
 C111(41197)-C110(41195)-C19 (41193)-C18 (41190)    NSTEP1=     0 NSTEP2=     0
R1 = -10.000 R2 =   0.000 R3 =   0.000 R4 =  10.000 RK2 = 250.000 RK3 =  250.000
 Rcurr:   -0.323  Rcurr-(R2+R3)/2:    0.323  MIN(Rcurr-R2,Rcurr-R3):    0.323
******
 C1  (41271)-C3  (41276)-C2  (41274)-O21 (41303)    NSTEP1=     0 NSTEP2=     0
R1 = 107.500 R2 = 117.500 R3 = 122.500 R4 = 132.500 RK2 = 250.000 RK3 =  250.000
 Rcurr:  122.733  Rcurr-(R2+R3)/2:    2.733  MIN(Rcurr-R2,Rcurr-R3):    0.233
******
 C111(41331)-C110(41329)-C19 (41327)-C18 (41324)    NSTEP1=     0 NSTEP2=     0
R1 = -10.000 R2 =   0.000 R3 =   0.000 R4 =  10.000 RK2 = 250.000 RK3 =  250.000
 Rcurr:   -0.055  Rcurr-(R2+R3)/2:    0.055  MIN(Rcurr-R2,Rcurr-R3):    0.055
******
 C1  (41405)-C3  (41410)-C2  (41408)-O21 (41437)    NSTEP1=     0 NSTEP2=     0
R1 = 107.500 R2 = 117.500 R3 = 122.500 R4 = 132.500 RK2 = 250.000 RK3 =  250.000
 Rcurr:  117.353  Rcurr-(R2+R3)/2:    2.647  MIN(Rcurr-R2,Rcurr-R3):    0.147
******
 C111(41465)-C110(41463)-C19 (41461)-C18 (41458)    NSTEP1=     0 NSTEP2=     0
R1 = -10.000 R2 =   0.000 R3 =   0.000 R4 =  10.000 RK2 = 250.000 RK3 =  250.000
 Rcurr:    0.123  Rcurr-(R2+R3)/2:    0.123  MIN(Rcurr-R2,Rcurr-R3):    0.123
******
 C1  (41539)-C3  (41544)-C2  (41542)-O21 (41571)    NSTEP1=     0 NSTEP2=     0
R1 = 107.500 R2 = 117.500 R3 = 122.500 R4 = 132.500 RK2 = 250.000 RK3 =  250.000
 Rcurr:  118.735  Rcurr-(R2+R3)/2:    1.265  MIN(Rcurr-R2,Rcurr-R3):    0.000
******
 C111(41599)-C110(41597)-C19 (41595)-C18 (41592)    NSTEP1=     0 NSTEP2=     0
R1 = -10.000 R2 =   0.000 R3 =   0.000 R4 =  10.000 RK2 = 250.000 RK3 =  250.000
 Rcurr:    0.057  Rcurr-(R2+R3)/2:    0.057  MIN(Rcurr-R2,Rcurr-R3):    0.057
                       Number of restraints read =   520

                  Done reading weight changes/NMR restraints


 
 Number of triangulated 3-point waters found:    25029

     Sum of charges from parm topology file =  -0.00052359
     Forcing neutrality...

| Dynamic Memory, Types Used:
| Reals             3563043
| Integers          7254533

| Nonbonded Pairs Initial Allocation:    26643852

| GPU memory information (estimate):
| KB of GPU memory in use:    727342
| KB of CPU memory in use:    191950

--------------------------------------------------------------------------------
   4.  RESULTS
--------------------------------------------------------------------------------


 NSTEP =        0   TIME(PS) =       0.000  TEMP(K) =   434.45  PRESS =     0.0
 Etot   =   -320147.7333  EKtot   =    108124.7570  EPtot      =   -428272.4902
 BOND   =       563.2887  ANGLE   =      3928.1302  DIHED      =     13617.3006
 1-4 NB =      4638.2168  1-4 EEL =    -74089.7141  VDWAALS    =     48585.6403
 EELEC  =   -426906.9516  EHBOND  =         0.0000  RESTRAINT  =      1391.5989
 EAMBER (non-restraint)  =   -429664.0891
 ------------------------------------------------------------------------------

 NMR restraints: Bond =    0.000   Angle =     0.000   Torsion =     1.360
===============================================================================

 NSTEP =     1000   TIME(PS) =       1.000  TEMP(K) =   255.65  PRESS =     0.0
 Etot   =   -251822.6849  EKtot   =     63624.8203  EPtot      =   -315447.5052
 BOND   =      4664.5471  ANGLE   =     18531.4761  DIHED      =     15764.2186
 1-4 NB =      5462.3628  1-4 EEL =    -74204.1597  VDWAALS    =     25491.1198
 EELEC  =   -313292.5430  EHBOND  =         0.0000  RESTRAINT  =      2135.4731
 EAMBER (non-restraint)  =   -317582.9784
 ------------------------------------------------------------------------------

 NMR restraints: Bond =    0.000   Angle =     0.000   Torsion =    93.894
===============================================================================

 NSTEP =     2000   TIME(PS) =       2.000  TEMP(K) =   287.12  PRESS =     0.0
 Etot   =   -233769.7342  EKtot   =     71457.7734  EPtot      =   -305227.5077
 BOND   =      5286.9345  ANGLE   =     20639.5436  DIHED      =     16088.0459
 1-4 NB =      5513.7106  1-4 EEL =    -74276.6262  VDWAALS    =     21744.2955
 EELEC  =   -302272.6940  EHBOND  =         0.0000  RESTRAINT  =      2049.2825
 EAMBER (non-restraint)  =   -307276.7902
 ------------------------------------------------------------------------------

 NMR restraints: Bond =    0.000   Angle =     0.000   Torsion =    91.991
===============================================================================

 NSTEP =     3000   TIME(PS) =       3.000  TEMP(K) =   299.81  PRESS =     0.0
 Etot   =   -225782.9106  EKtot   =     74617.3516  EPtot      =   -300400.2622
 BOND   =      5537.3515  ANGLE   =     21278.6296  DIHED      =     15977.4238
 1-4 NB =      5524.0962  1-4 EEL =    -74180.1157  VDWAALS    =     19880.5289
 EELEC  =   -296445.4184  EHBOND  =         0.0000  RESTRAINT  =      2027.2420
 EAMBER (non-restraint)  =   -302427.5042
 ------------------------------------------------------------------------------

 NMR restraints: Bond =    0.000   Angle =     0.000   Torsion =    98.681
===============================================================================

 NSTEP =     4000   TIME(PS) =       4.000  TEMP(K) =   305.05  PRESS =     0.0
 Etot   =   -222268.2883  EKtot   =     75919.8516  EPtot      =   -298188.1399
 BOND   =      5527.3452  ANGLE   =     21786.6383  DIHED      =     15899.5370
 1-4 NB =      5512.3715  1-4 EEL =    -74291.2866  VDWAALS    =     18823.3851
 EELEC  =   -293403.3829  EHBOND  =         0.0000  RESTRAINT  =      1957.2526
 EAMBER (non-restraint)  =   -300145.3925
 ------------------------------------------------------------------------------

 NMR restraints: Bond =    0.000   Angle =     0.000   Torsion =   101.086
===============================================================================

 NSTEP =     5000   TIME(PS) =       5.000  TEMP(K) =   307.15  PRESS =     0.0
 Etot   =   -220041.8874  EKtot   =     76443.0938  EPtot      =   -296484.9811
 BOND   =      5569.3066  ANGLE   =     21921.8716  DIHED      =     15800.5916
 1-4 NB =      5549.0815  1-4 EEL =    -74297.9205  VDWAALS    =     18229.3861
 EELEC  =   -291246.2086  EHBOND  =         0.0000  RESTRAINT  =      1988.9106
 EAMBER (non-restraint)  =   -298473.8917
 ------------------------------------------------------------------------------

 NMR restraints: Bond =    0.000   Angle =     0.000   Torsion =   107.036
===============================================================================

 NSTEP =     6000   TIME(PS) =       6.000  TEMP(K) =   308.95  PRESS =     0.0
 Etot   =   -219194.0001  EKtot   =     76891.7734  EPtot      =   -296085.7735
 BOND   =      5636.2473  ANGLE   =     21652.2706  DIHED      =     15851.4645
 1-4 NB =      5592.9296  1-4 EEL =    -74234.8658  VDWAALS    =     17706.1884
 EELEC  =   -290194.1923  EHBOND  =         0.0000  RESTRAINT  =      1904.1842
 EAMBER (non-restraint)  =   -297989.9578
 ------------------------------------------------------------------------------

 NMR restraints: Bond =    0.000   Angle =     0.000   Torsion =    96.626
===============================================================================

 NSTEP =     7000   TIME(PS) =       7.000  TEMP(K) =   309.21  PRESS =     0.0
 Etot   =   -219199.9387  EKtot   =     76956.6172  EPtot      =   -296156.5558
 BOND   =      5675.8960  ANGLE   =     21492.8385  DIHED      =     15853.4402
 1-4 NB =      5554.3452  1-4 EEL =    -74246.3548  VDWAALS    =     17667.7476
 EELEC  =   -290124.5789  EHBOND  =         0.0000  RESTRAINT  =      1970.1104
 EAMBER (non-restraint)  =   -298126.6662
 ------------------------------------------------------------------------------

 NMR restraints: Bond =    0.000   Angle =     0.000   Torsion =   109.011
===============================================================================

 NSTEP =     8000   TIME(PS) =       8.000  TEMP(K) =   309.41  PRESS =     0.0
 Etot   =   -219669.6882  EKtot   =     77005.0312  EPtot      =   -296674.7195
 BOND   =      5560.3329  ANGLE   =     21734.4715  DIHED      =     15839.8992
 1-4 NB =      5537.9411  1-4 EEL =    -74276.3393  VDWAALS    =     17711.1125
 EELEC  =   -290650.9835  EHBOND  =         0.0000  RESTRAINT  =      1868.8461
 EAMBER (non-restraint)  =   -298543.5655
 ------------------------------------------------------------------------------

 NMR restraints: Bond =    0.000   Angle =     0.000   Torsion =    93.195
===============================================================================

 NSTEP =     9000   TIME(PS) =       9.000  TEMP(K) =   309.04  PRESS =     0.0
 Etot   =   -219438.8102  EKtot   =     76912.6406  EPtot      =   -296351.4508
 BOND   =      5590.2308  ANGLE   =     21726.5958  DIHED      =     15704.6591
 1-4 NB =      5511.5310  1-4 EEL =    -74305.1312  VDWAALS    =     17266.0208
 EELEC  =   -289740.1957  EHBOND  =         0.0000  RESTRAINT  =      1894.8387
 EAMBER (non-restraint)  =   -298246.2895
 ------------------------------------------------------------------------------

 NMR restraints: Bond =    0.000   Angle =     0.000   Torsion =    93.742
===============================================================================

 NSTEP =    10000   TIME(PS) =      10.000  TEMP(K) =   309.59  PRESS =     0.0
 Etot   =   -219322.1895  EKtot   =     77051.0938  EPtot      =   -296373.2833
 BOND   =      5617.8845  ANGLE   =     21694.4286  DIHED      =     15795.6008
 1-4 NB =      5548.8599  1-4 EEL =    -74322.7513  VDWAALS    =     17525.7357
 EELEC  =   -290178.7066  EHBOND  =         0.0000  RESTRAINT  =      1945.6652
 EAMBER (non-restraint)  =   -298318.9485
 ------------------------------------------------------------------------------

 NMR restraints: Bond =    0.000   Angle =     0.000   Torsion =   107.224
===============================================================================

 NSTEP =    11000   TIME(PS) =      11.000  TEMP(K) =   310.31  PRESS =     0.0
 Etot   =   -219410.9415  EKtot   =     77229.6484  EPtot      =   -296640.5900
 BOND   =      5665.6416  ANGLE   =     21489.9972  DIHED      =     15725.9560
 1-4 NB =      5546.8761  1-4 EEL =    -74296.5245  VDWAALS    =     17410.4084
 EELEC  =   -290079.3707  EHBOND  =         0.0000  RESTRAINT  =      1896.4259
 EAMBER (non-restraint)  =   -298537.0159
 ------------------------------------------------------------------------------

 NMR restraints: Bond =    0.000   Angle =     0.000   Torsion =   109.097
===============================================================================

 NSTEP =    12000   TIME(PS) =      12.000  TEMP(K) =   310.58  PRESS =     0.0
 Etot   =   -219938.5867  EKtot   =     77297.2344  EPtot      =   -297235.8211
 BOND   =      5545.8199  ANGLE   =     21495.9264  DIHED      =     15625.5911
 1-4 NB =      5540.4374  1-4 EEL =    -74383.4124  VDWAALS    =     17264.1446
 EELEC  =   -290232.6672  EHBOND  =         0.0000  RESTRAINT  =      1908.3391
 EAMBER (non-restraint)  =   -299144.1602
 ------------------------------------------------------------------------------

 NMR restraints: Bond =    0.000   Angle =     0.000   Torsion =   124.497
===============================================================================

 NSTEP =    13000   TIME(PS) =      13.000  TEMP(K) =   309.95  PRESS =     0.0
 Etot   =   -220205.8758  EKtot   =     77139.3750  EPtot      =   -297345.2508
 BOND   =      5617.7654  ANGLE   =     21531.8339  DIHED      =     15657.6430
 1-4 NB =      5492.9376  1-4 EEL =    -74329.1903  VDWAALS    =     17201.7362
 EELEC  =   -290361.9571  EHBOND  =         0.0000  RESTRAINT  =      1843.9805
 EAMBER (non-restraint)  =   -299189.2313
 ------------------------------------------------------------------------------

 NMR restraints: Bond =    0.000   Angle =     0.000   Torsion =   104.766
===============================================================================

 NSTEP =    14000   TIME(PS) =      14.000  TEMP(K) =   309.14  PRESS =     0.0
 Etot   =   -219727.7441  EKtot   =     76938.3516  EPtot      =   -296666.0956
 BOND   =      5681.6065  ANGLE   =     21638.7547  DIHED      =     15678.0774
 1-4 NB =      5514.8667  1-4 EEL =    -74295.6399  VDWAALS    =     17546.7306
 EELEC  =   -290289.6795  EHBOND  =         0.0000  RESTRAINT  =      1859.1879
 EAMBER (non-restraint)  =   -298525.2835
 ------------------------------------------------------------------------------

 NMR restraints: Bond =    0.000   Angle =     0.000   Torsion =   103.633
===============================================================================

 NSTEP =    15000   TIME(PS) =      15.000  TEMP(K) =   311.17  PRESS =     0.0
 Etot   =   -219103.4123  EKtot   =     77442.6328  EPtot      =   -296546.0452
 BOND   =      5711.2710  ANGLE   =     21770.1007  DIHED      =     15754.7184
 1-4 NB =      5535.9320  1-4 EEL =    -74377.5680  VDWAALS    =     17142.2320
 EELEC  =   -289915.7834  EHBOND  =         0.0000  RESTRAINT  =      1833.0523
 EAMBER (non-restraint)  =   -298379.0974
 ------------------------------------------------------------------------------

 NMR restraints: Bond =    0.000   Angle =     0.000   Torsion =    92.872
===============================================================================

 NSTEP =    16000   TIME(PS) =      16.000  TEMP(K) =   309.91  PRESS =     0.0
 Etot   =   -219729.3483  EKtot   =     77130.2031  EPtot      =   -296859.5515
 BOND   =      5626.4107  ANGLE   =     21652.4630  DIHED      =     15684.1753
 1-4 NB =      5533.3157  1-4 EEL =    -74273.8578  VDWAALS    =     17018.9609
 EELEC  =   -289966.7184  EHBOND  =         0.0000  RESTRAINT  =      1865.6992
 EAMBER (non-restraint)  =   -298725.2507
 ------------------------------------------------------------------------------

 NMR restraints: Bond =    0.000   Angle =     0.000   Torsion =    87.179
===============================================================================

 NSTEP =    17000   TIME(PS) =      17.000  TEMP(K) =   310.75  PRESS =     0.0
 Etot   =   -219393.4487  EKtot   =     77339.0938  EPtot      =   -296732.5424
 BOND   =      5551.5110  ANGLE   =     21685.1111  DIHED      =     15730.3321
 1-4 NB =      5520.9178  1-4 EEL =    -74328.0043  VDWAALS    =     17132.0024
 EELEC  =   -289892.6819  EHBOND  =         0.0000  RESTRAINT  =      1868.2695
 EAMBER (non-restraint)  =   -298600.8119
 ------------------------------------------------------------------------------

 NMR restraints: Bond =    0.000   Angle =     0.000   Torsion =    93.998
===============================================================================

 NSTEP =    18000   TIME(PS) =      18.000  TEMP(K) =   309.11  PRESS =     0.0
 Etot   =   -220324.7680  EKtot   =     76930.3281  EPtot      =   -297255.0961
 BOND   =      5626.0730  ANGLE   =     21678.9416  DIHED      =     15588.1151
 1-4 NB =      5458.9482  1-4 EEL =    -74224.5012  VDWAALS    =     17032.9264
 EELEC  =   -290235.8487  EHBOND  =         0.0000  RESTRAINT  =      1820.2495
 EAMBER (non-restraint)  =   -299075.3456
 ------------------------------------------------------------------------------

 NMR restraints: Bond =    0.000   Angle =     0.000   Torsion =    95.564
===============================================================================

 NSTEP =    19000   TIME(PS) =      19.000  TEMP(K) =   310.52  PRESS =     0.0
 Etot   =   -220064.0269  EKtot   =     77282.8984  EPtot      =   -297346.9254
 BOND   =      5629.2141  ANGLE   =     21646.0359  DIHED      =     15645.1884
 1-4 NB =      5493.5631  1-4 EEL =    -74305.8794  VDWAALS    =     17269.3234
 EELEC  =   -290572.9899  EHBOND  =         0.0000  RESTRAINT  =      1848.6191
 EAMBER (non-restraint)  =   -299195.5444
 ------------------------------------------------------------------------------

 NMR restraints: Bond =    0.000   Angle =     0.000   Torsion =   113.833
===============================================================================

 NSTEP =    20000   TIME(PS) =      20.000  TEMP(K) =   309.32  PRESS =     0.0
 Etot   =   -220328.7689  EKtot   =     76984.2969  EPtot      =   -297313.0657
 BOND   =      5557.6335  ANGLE   =     21663.0362  DIHED      =     15543.9424
 1-4 NB =      5458.7249  1-4 EEL =    -74362.2356  VDWAALS    =     17438.5575
 EELEC  =   -290438.6880  EHBOND  =         0.0000  RESTRAINT  =      1825.9633
 EAMBER (non-restraint)  =   -299139.0290
 ------------------------------------------------------------------------------

 NMR restraints: Bond =    0.000   Angle =     0.000   Torsion =   103.357
===============================================================================

 NSTEP =    21000   TIME(PS) =      21.000  TEMP(K) =   309.97  PRESS =     0.0
 Etot   =   -220125.6413  EKtot   =     77145.6094  EPtot      =   -297271.2507
 BOND   =      5660.0951  ANGLE   =     21758.9787  DIHED      =     15579.2935
 1-4 NB =      5565.2355  1-4 EEL =    -74356.2266  VDWAALS    =     17069.8605
 EELEC  =   -290354.8130  EHBOND  =         0.0000  RESTRAINT  =      1806.3256
 EAMBER (non-restraint)  =   -299077.5763
 ------------------------------------------------------------------------------

 NMR restraints: Bond =    0.000   Angle =     0.000   Torsion =    93.725
===============================================================================

 NSTEP =    22000   TIME(PS) =      22.000  TEMP(K) =   310.47  PRESS =     0.0
 Etot   =   -220387.7882  EKtot   =     77269.2500  EPtot      =   -297657.0382
 BOND   =      5626.2469  ANGLE   =     21695.5069  DIHED      =     15594.9906
 1-4 NB =      5479.1514  1-4 EEL =    -74345.6497  VDWAALS    =     17246.3215
 EELEC  =   -290880.6255  EHBOND  =         0.0000  RESTRAINT  =      1927.0196
 EAMBER (non-restraint)  =   -299584.0578
 ------------------------------------------------------------------------------

 NMR restraints: Bond =    0.000   Angle =     0.000   Torsion =   107.215
===============================================================================

 NSTEP =    23000   TIME(PS) =      23.000  TEMP(K) =   309.84  PRESS =     0.0
 Etot   =   -220479.4511  EKtot   =     77112.9219  EPtot      =   -297592.3730
 BOND   =      5620.2082  ANGLE   =     21481.4060  DIHED      =     15551.9572
 1-4 NB =      5489.8572  1-4 EEL =    -74340.9630  VDWAALS    =     17250.8556
 EELEC  =   -290511.6313  EHBOND  =         0.0000  RESTRAINT  =      1865.9370
 EAMBER (non-restraint)  =   -299458.3100
 ------------------------------------------------------------------------------

 NMR restraints: Bond =    0.000   Angle =     0.000   Torsion =   103.359
===============================================================================

 NSTEP =    24000   TIME(PS) =      24.000  TEMP(K) =   309.52  PRESS =     0.0
 Etot   =   -220347.6247  EKtot   =     77033.8438  EPtot      =   -297381.4684
 BOND   =      5685.6882  ANGLE   =     21680.8888  DIHED      =     15533.6668
 1-4 NB =      5503.6606  1-4 EEL =    -74325.8354  VDWAALS    =     16928.3850
 EELEC  =   -290227.0505  EHBOND  =         0.0000  RESTRAINT  =      1839.1281
 EAMBER (non-restraint)  =   -299220.5965
 ------------------------------------------------------------------------------

 NMR restraints: Bond =    0.000   Angle =     0.000   Torsion =   113.502
===============================================================================

 NSTEP =    25000   TIME(PS) =      25.000  TEMP(K) =   310.37  PRESS =     0.0
 Etot   =   -220275.1989  EKtot   =     77245.6641  EPtot      =   -297520.8629
 BOND   =      5658.7894  ANGLE   =     21635.3430  DIHED      =     15552.6457
 1-4 NB =      5483.9882  1-4 EEL =    -74339.1884  VDWAALS    =     17405.1395
 EELEC  =   -290715.0217  EHBOND  =         0.0000  RESTRAINT  =      1797.4412
 EAMBER (non-restraint)  =   -299318.3041
 ------------------------------------------------------------------------------

 NMR restraints: Bond =    0.000   Angle =     0.000   Torsion =   101.481
===============================================================================

 NSTEP =    26000   TIME(PS) =      26.000  TEMP(K) =   309.72  PRESS =     0.0
 Etot   =   -220622.5401  EKtot   =     77081.5547  EPtot      =   -297704.0948
 BOND   =      5588.2483  ANGLE   =     21509.1911  DIHED      =     15544.2229
 1-4 NB =      5478.3656  1-4 EEL =    -74397.6695  VDWAALS    =     16834.4664
 EELEC  =   -290018.9186  EHBOND  =         0.0000  RESTRAINT  =      1757.9990
 EAMBER (non-restraint)  =   -299462.0938
 ------------------------------------------------------------------------------

 NMR restraints: Bond =    0.000   Angle =     0.000   Torsion =    84.414
===============================================================================

 NSTEP =    27000   TIME(PS) =      27.000  TEMP(K) =   310.01  PRESS =     0.0
 Etot   =   -220804.3260  EKtot   =     77153.7031  EPtot      =   -297958.0292
 BOND   =      5580.9926  ANGLE   =     21533.2635  DIHED      =     15466.4979
 1-4 NB =      5506.3666  1-4 EEL =    -74284.0242  VDWAALS    =     17003.6669
 EELEC  =   -290554.2180  EHBOND  =         0.0000  RESTRAINT  =      1789.4255
 EAMBER (non-restraint)  =   -299747.4547
 ------------------------------------------------------------------------------

 NMR restraints: Bond =    0.000   Angle =     0.000   Torsion =    92.032
===============================================================================

 NSTEP =    28000   TIME(PS) =      28.000  TEMP(K) =   309.67  PRESS =     0.0
 Etot   =   -220221.7807  EKtot   =     77069.5469  EPtot      =   -297291.3275
 BOND   =      5606.3351  ANGLE   =     21606.0492  DIHED      =     15569.0962
 1-4 NB =      5467.3946  1-4 EEL =    -74218.9251  VDWAALS    =     16753.5285
 EELEC  =   -289909.3513  EHBOND  =         0.0000  RESTRAINT  =      1834.5451
 EAMBER (non-restraint)  =   -299125.8727
 ------------------------------------------------------------------------------

 NMR restraints: Bond =    0.000   Angle =     0.000   Torsion =   101.714
===============================================================================

 NSTEP =    29000   TIME(PS) =      29.000  TEMP(K) =   310.04  PRESS =     0.0
 Etot   =   -220589.4694  EKtot   =     77163.0859  EPtot      =   -297752.5554
 BOND   =      5590.2411  ANGLE   =     21672.5047  DIHED      =     15468.6181
 1-4 NB =      5435.5180  1-4 EEL =    -74266.5598  VDWAALS    =     16707.0398
 EELEC  =   -290209.5273  EHBOND  =         0.0000  RESTRAINT  =      1849.6100
 EAMBER (non-restraint)  =   -299602.1654
 ------------------------------------------------------------------------------

 NMR restraints: Bond =    0.000   Angle =     0.000   Torsion =   114.195
===============================================================================

 NSTEP =    30000   TIME(PS) =      30.000  TEMP(K) =   308.03  PRESS =     0.0
 Etot   =   -220871.5178  EKtot   =     76661.7109  EPtot      =   -297533.2288
 BOND   =      5574.8106  ANGLE   =     21484.6176  DIHED      =     15606.5260
 1-4 NB =      5570.2549  1-4 EEL =    -74180.6378  VDWAALS    =     16964.4405
 EELEC  =   -290365.0316  EHBOND  =         0.0000  RESTRAINT  =      1811.7911
 EAMBER (non-restraint)  =   -299345.0198
 ------------------------------------------------------------------------------

 NMR restraints: Bond =    0.000   Angle =     0.000   Torsion =    99.899
===============================================================================

 NSTEP =    31000   TIME(PS) =      31.000  TEMP(K) =   311.46  PRESS =     0.0
 Etot   =   -220278.0579  EKtot   =     77515.4844  EPtot      =   -297793.5423
 BOND   =      5656.1715  ANGLE   =     21672.9092  DIHED      =     15429.2675
 1-4 NB =      5453.9679  1-4 EEL =    -74224.5680  VDWAALS    =     16791.6661
 EELEC  =   -290376.5177  EHBOND  =         0.0000  RESTRAINT  =      1803.5612
 EAMBER (non-restraint)  =   -299597.1034
 ------------------------------------------------------------------------------

 NMR restraints: Bond =    0.000   Angle =     0.000   Torsion =   104.372
===============================================================================

 NSTEP =    32000   TIME(PS) =      32.000  TEMP(K) =   309.82  PRESS =     0.0
 Etot   =   -221145.5011  EKtot   =     77106.5469  EPtot      =   -298252.0480
 BOND   =      5669.7626  ANGLE   =     21564.7039  DIHED      =     15423.0834
 1-4 NB =      5450.0612  1-4 EEL =    -74339.0087  VDWAALS    =     16930.9457
 EELEC  =   -290744.7225  EHBOND  =         0.0000  RESTRAINT  =      1793.1265
 EAMBER (non-restraint)  =   -300045.1745
 ------------------------------------------------------------------------------

 NMR restraints: Bond =    0.000   Angle =     0.000   Torsion =   107.529
===============================================================================

 NSTEP =    33000   TIME(PS) =      33.000  TEMP(K) =   310.10  PRESS =     0.0
 Etot   =   -220406.1265  EKtot   =     77177.9453  EPtot      =   -297584.0718
 BOND   =      5695.3857  ANGLE   =     21763.0572  DIHED      =     15526.6066
 1-4 NB =      5465.1778  1-4 EEL =    -74233.4571  VDWAALS    =     16880.1265
 EELEC  =   -290493.0851  EHBOND  =         0.0000  RESTRAINT  =      1812.1165
 EAMBER (non-restraint)  =   -299396.1883
 ------------------------------------------------------------------------------

 NMR restraints: Bond =    0.000   Angle =     0.000   Torsion =   116.452
===============================================================================

 NSTEP =    34000   TIME(PS) =      34.000  TEMP(K) =   310.30  PRESS =     0.0
 Etot   =   -220147.1198  EKtot   =     77228.0781  EPtot      =   -297375.1980
 BOND   =      5721.1431  ANGLE   =     21785.0491  DIHED      =     15589.6771
 1-4 NB =      5500.9157  1-4 EEL =    -74309.9367  VDWAALS    =     16781.9210
 EELEC  =   -290232.0851  EHBOND  =         0.0000  RESTRAINT  =      1788.1179
 EAMBER (non-restraint)  =   -299163.3158
 ------------------------------------------------------------------------------

 NMR restraints: Bond =    0.000   Angle =     0.000   Torsion =    94.658
===============================================================================

 NSTEP =    35000   TIME(PS) =      35.000  TEMP(K) =   309.49  PRESS =     0.0
 Etot   =   -220604.2485  EKtot   =     77025.1562  EPtot      =   -297629.4047
 BOND   =      5656.1629  ANGLE   =     21847.8182  DIHED      =     15567.2151
 1-4 NB =      5480.7801  1-4 EEL =    -74275.1174  VDWAALS    =     16254.2825
 EELEC  =   -289918.8331  EHBOND  =         0.0000  RESTRAINT  =      1758.2870
 EAMBER (non-restraint)  =   -299387.6917
 ------------------------------------------------------------------------------

 NMR restraints: Bond =    0.000   Angle =     0.000   Torsion =   111.210
===============================================================================

 NSTEP =    36000   TIME(PS) =      36.000  TEMP(K) =   309.68  PRESS =     0.0
 Etot   =   -220995.8197  EKtot   =     77074.0234  EPtot      =   -298069.8431
 BOND   =      5615.9797  ANGLE   =     21731.9047  DIHED      =     15451.3323
 1-4 NB =      5447.4129  1-4 EEL =    -74236.5861  VDWAALS    =     17075.3663
 EELEC  =   -290927.2851  EHBOND  =         0.0000  RESTRAINT  =      1772.0322
 EAMBER (non-restraint)  =   -299841.8753
 ------------------------------------------------------------------------------

 NMR restraints: Bond =    0.000   Angle =     0.000   Torsion =    98.876
===============================================================================

 NSTEP =    37000   TIME(PS) =      37.000  TEMP(K) =   309.79  PRESS =     0.0
 Etot   =   -221471.0809  EKtot   =     77099.0234  EPtot      =   -298570.1043
 BOND   =      5542.2036  ANGLE   =     21572.0768  DIHED      =     15461.0146
 1-4 NB =      5505.8160  1-4 EEL =    -74238.4214  VDWAALS    =     16703.0564
 EELEC  =   -290943.0886  EHBOND  =         0.0000  RESTRAINT  =      1827.2381
 EAMBER (non-restraint)  =   -300397.3424
 ------------------------------------------------------------------------------

 NMR restraints: Bond =    0.000   Angle =     0.000   Torsion =   108.439
===============================================================================

 NSTEP =    38000   TIME(PS) =      38.000  TEMP(K) =   308.92  PRESS =     0.0
 Etot   =   -221044.5901  EKtot   =     76884.2266  EPtot      =   -297928.8166
 BOND   =      5596.4849  ANGLE   =     21608.9543  DIHED      =     15433.4060
 1-4 NB =      5448.2116  1-4 EEL =    -74290.1245  VDWAALS    =     16750.4833
 EELEC  =   -290275.9199  EHBOND  =         0.0000  RESTRAINT  =      1799.6877
 EAMBER (non-restraint)  =   -299728.5043
 ------------------------------------------------------------------------------

 NMR restraints: Bond =    0.000   Angle =     0.000   Torsion =    94.392
===============================================================================

 NSTEP =    39000   TIME(PS) =      39.000  TEMP(K) =   309.54  PRESS =     0.0
 Etot   =   -220562.7187  EKtot   =     77036.9141  EPtot      =   -297599.6328
 BOND   =      5625.9812  ANGLE   =     21565.3132  DIHED      =     15561.7826
 1-4 NB =      5469.9906  1-4 EEL =    -74229.1223  VDWAALS    =     17055.9565
 EELEC  =   -290406.7522  EHBOND  =         0.0000  RESTRAINT  =      1757.2177
 EAMBER (non-restraint)  =   -299356.8505
 ------------------------------------------------------------------------------

 NMR restraints: Bond =    0.000   Angle =     0.000   Torsion =    88.264
===============================================================================

 NSTEP =    40000   TIME(PS) =      40.000  TEMP(K) =   311.57  PRESS =     0.0
 Etot   =   -220191.8696  EKtot   =     77543.1016  EPtot      =   -297734.9712
 BOND   =      5670.7528  ANGLE   =     21557.7949  DIHED      =     15387.1849
 1-4 NB =      5494.6784  1-4 EEL =    -74272.7584  VDWAALS    =     16588.3540
 EELEC  =   -289953.3053  EHBOND  =         0.0000  RESTRAINT  =      1792.3276
 EAMBER (non-restraint)  =   -299527.2988
 ------------------------------------------------------------------------------

 NMR restraints: Bond =    0.000   Angle =     0.000   Torsion =    98.968
===============================================================================

 NSTEP =    41000   TIME(PS) =      41.000  TEMP(K) =   310.49  PRESS =     0.0
 Etot   =   -220534.4010  EKtot   =     77274.9609  EPtot      =   -297809.3620
 BOND   =      5675.6075  ANGLE   =     21585.6599  DIHED      =     15439.6960
 1-4 NB =      5489.2478  1-4 EEL =    -74268.7574  VDWAALS    =     16884.2722
 EELEC  =   -290384.5113  EHBOND  =         0.0000  RESTRAINT  =      1769.4234
 EAMBER (non-restraint)  =   -299578.7853
 ------------------------------------------------------------------------------

 NMR restraints: Bond =    0.000   Angle =     0.000   Torsion =    99.000
===============================================================================

 NSTEP =    42000   TIME(PS) =      42.000  TEMP(K) =   310.35  PRESS =     0.0
 Etot   =   -220786.8417  EKtot   =     77239.1172  EPtot      =   -298025.9589
 BOND   =      5562.8765  ANGLE   =     21585.9342  DIHED      =     15385.7477
 1-4 NB =      5502.1131  1-4 EEL =    -74299.5044  VDWAALS    =     16501.4833
 EELEC  =   -290075.0186  EHBOND  =         0.0000  RESTRAINT  =      1810.4092
 EAMBER (non-restraint)  =   -299836.3682
 ------------------------------------------------------------------------------

 NMR restraints: Bond =    0.000   Angle =     0.000   Torsion =   101.634
===============================================================================

 NSTEP =    43000   TIME(PS) =      43.000  TEMP(K) =   309.54  PRESS =     0.0
 Etot   =   -221257.2959  EKtot   =     77038.7109  EPtot      =   -298296.0069
 BOND   =      5683.8097  ANGLE   =     21469.3695  DIHED      =     15444.5207
 1-4 NB =      5474.9006  1-4 EEL =    -74325.9085  VDWAALS    =     16476.4102
 EELEC  =   -290299.1610  EHBOND  =         0.0000  RESTRAINT  =      1780.0520
 EAMBER (non-restraint)  =   -300076.0589
 ------------------------------------------------------------------------------

 NMR restraints: Bond =    0.000   Angle =     0.000   Torsion =   100.377
===============================================================================

 NSTEP =    44000   TIME(PS) =      44.000  TEMP(K) =   309.09  PRESS =     0.0
 Etot   =   -221117.3216  EKtot   =     76926.8438  EPtot      =   -298044.1653
 BOND   =      5601.3863  ANGLE   =     21525.9986  DIHED      =     15357.9079
 1-4 NB =      5492.3188  1-4 EEL =    -74287.9921  VDWAALS    =     16655.6621
 EELEC  =   -290158.1415  EHBOND  =         0.0000  RESTRAINT  =      1768.6945
 EAMBER (non-restraint)  =   -299812.8598
 ------------------------------------------------------------------------------

 NMR restraints: Bond =    0.000   Angle =     0.000   Torsion =   104.053
===============================================================================

 NSTEP =    45000   TIME(PS) =      45.000  TEMP(K) =   311.26  PRESS =     0.0
 Etot   =   -220620.6449  EKtot   =     77465.5234  EPtot      =   -298086.1684
 BOND   =      5602.0991  ANGLE   =     21471.4561  DIHED      =     15450.4629
 1-4 NB =      5530.6284  1-4 EEL =    -74351.8058  VDWAALS    =     16648.8557
 EELEC  =   -290269.3854  EHBOND  =         0.0000  RESTRAINT  =      1831.5206
 EAMBER (non-restraint)  =   -299917.6890
 ------------------------------------------------------------------------------

 NMR restraints: Bond =    0.000   Angle =     0.000   Torsion =    99.648
===============================================================================

 NSTEP =    46000   TIME(PS) =      46.000  TEMP(K) =   309.81  PRESS =     0.0
 Etot   =   -221012.1096  EKtot   =     77104.8906  EPtot      =   -298117.0002
 BOND   =      5665.7566  ANGLE   =     21585.7742  DIHED      =     15435.4160
 1-4 NB =      5483.0530  1-4 EEL =    -74244.8235  VDWAALS    =     16473.3389
 EELEC  =   -290280.8521  EHBOND  =         0.0000  RESTRAINT  =      1765.3368
 EAMBER (non-restraint)  =   -299882.3369
 ------------------------------------------------------------------------------

 NMR restraints: Bond =    0.000   Angle =     0.000   Torsion =   107.405
===============================================================================

 NSTEP =    47000   TIME(PS) =      47.000  TEMP(K) =   308.04  PRESS =     0.0
 Etot   =   -221239.5787  EKtot   =     76664.8906  EPtot      =   -297904.4693
 BOND   =      5606.0565  ANGLE   =     21599.4537  DIHED      =     15535.6058
 1-4 NB =      5462.8788  1-4 EEL =    -74301.3772  VDWAALS    =     16349.3751
 EELEC  =   -290002.4299  EHBOND  =         0.0000  RESTRAINT  =      1845.9679
 EAMBER (non-restraint)  =   -299750.4372
 ------------------------------------------------------------------------------

 NMR restraints: Bond =    0.000   Angle =     0.000   Torsion =   110.712
===============================================================================

 NSTEP =    48000   TIME(PS) =      48.000  TEMP(K) =   309.22  PRESS =     0.0
 Etot   =   -221258.3641  EKtot   =     76957.4688  EPtot      =   -298215.8329
 BOND   =      5587.9356  ANGLE   =     21494.1035  DIHED      =     15398.3774
 1-4 NB =      5461.5328  1-4 EEL =    -74321.8267  VDWAALS    =     16606.0490
 EELEC  =   -290215.6716  EHBOND  =         0.0000  RESTRAINT  =      1773.6671
 EAMBER (non-restraint)  =   -299989.4999
 ------------------------------------------------------------------------------

 NMR restraints: Bond =    0.000   Angle =     0.000   Torsion =    98.996
===============================================================================

 NSTEP =    49000   TIME(PS) =      49.000  TEMP(K) =   309.78  PRESS =     0.0
 Etot   =   -221105.2206  EKtot   =     77097.8672  EPtot      =   -298203.0878
 BOND   =      5654.2665  ANGLE   =     21383.2278  DIHED      =     15475.5266
 1-4 NB =      5498.3525  1-4 EEL =    -74298.5703  VDWAALS    =     17086.8279
 EELEC  =   -290819.6193  EHBOND  =         0.0000  RESTRAINT  =      1816.9006
 EAMBER (non-restraint)  =   -300019.9884
 ------------------------------------------------------------------------------

 NMR restraints: Bond =    0.000   Angle =     0.000   Torsion =    89.182
===============================================================================

 NSTEP =    50000   TIME(PS) =      50.000  TEMP(K) =   309.88  PRESS =     0.0
 Etot   =   -220851.2352  EKtot   =     77123.3125  EPtot      =   -297974.5477
 BOND   =      5630.6332  ANGLE   =     21657.3756  DIHED      =     15455.2260
 1-4 NB =      5505.5254  1-4 EEL =    -74336.4487  VDWAALS    =     16711.2431
 EELEC  =   -290384.7764  EHBOND  =         0.0000  RESTRAINT  =      1786.6742
 EAMBER (non-restraint)  =   -299761.2219
 ------------------------------------------------------------------------------

 NMR restraints: Bond =    0.000   Angle =     0.000   Torsion =   101.963
===============================================================================

 NSTEP =    51000   TIME(PS) =      51.000  TEMP(K) =   310.79  PRESS =     0.0
 Etot   =   -221105.6930  EKtot   =     77350.0078  EPtot      =   -298455.7008
 BOND   =      5645.7483  ANGLE   =     21290.1166  DIHED      =     15453.9679
 1-4 NB =      5530.4036  1-4 EEL =    -74216.1646  VDWAALS    =     17136.4919
 EELEC  =   -291081.3667  EHBOND  =         0.0000  RESTRAINT  =      1785.1022
 EAMBER (non-restraint)  =   -300240.8030
 ------------------------------------------------------------------------------

 NMR restraints: Bond =    0.000   Angle =     0.000   Torsion =    92.355
===============================================================================

 NSTEP =    52000   TIME(PS) =      52.000  TEMP(K) =   308.67  PRESS =     0.0
 Etot   =   -221382.4713  EKtot   =     76821.0156  EPtot      =   -298203.4870
 BOND   =      5667.2491  ANGLE   =     21516.8276  DIHED      =     15461.4996
 1-4 NB =      5509.1429  1-4 EEL =    -74381.8504  VDWAALS    =     16815.6047
 EELEC  =   -290586.4301  EHBOND  =         0.0000  RESTRAINT  =      1794.4696
 EAMBER (non-restraint)  =   -299997.9566
 ------------------------------------------------------------------------------

 NMR restraints: Bond =    0.000   Angle =     0.000   Torsion =   106.516
===============================================================================

 NSTEP =    53000   TIME(PS) =      53.000  TEMP(K) =   309.80  PRESS =     0.0
 Etot   =   -221343.8008  EKtot   =     77102.1172  EPtot      =   -298445.9180
 BOND   =      5536.9241  ANGLE   =     21437.2933  DIHED      =     15542.7222
 1-4 NB =      5487.0556  1-4 EEL =    -74270.9421  VDWAALS    =     16729.3118
 EELEC  =   -290726.5549  EHBOND  =         0.0000  RESTRAINT  =      1818.2720
 EAMBER (non-restraint)  =   -300264.1900
 ------------------------------------------------------------------------------

 NMR restraints: Bond =    0.000   Angle =     0.000   Torsion =   122.779
===============================================================================

 NSTEP =    54000   TIME(PS) =      54.000  TEMP(K) =   310.47  PRESS =     0.0
 Etot   =   -221152.8450  EKtot   =     77269.0938  EPtot      =   -298421.9388
 BOND   =      5532.4440  ANGLE   =     21587.9084  DIHED      =     15458.0147
 1-4 NB =      5506.2653  1-4 EEL =    -74278.6517  VDWAALS    =     16950.5789
 EELEC  =   -290962.8233  EHBOND  =         0.0000  RESTRAINT  =      1784.3249
 EAMBER (non-restraint)  =   -300206.2636
 ------------------------------------------------------------------------------

 NMR restraints: Bond =    0.000   Angle =     0.000   Torsion =   106.886
===============================================================================

 NSTEP =    55000   TIME(PS) =      55.000  TEMP(K) =   310.17  PRESS =     0.0
 Etot   =   -220472.6123  EKtot   =     77193.7812  EPtot      =   -297666.3936
 BOND   =      5590.4665  ANGLE   =     21771.8852  DIHED      =     15460.6646
 1-4 NB =      5528.2775  1-4 EEL =    -74321.4646  VDWAALS    =     16974.9337
 EELEC  =   -290442.2199  EHBOND  =         0.0000  RESTRAINT  =      1771.0635
 EAMBER (non-restraint)  =   -299437.4571
 ------------------------------------------------------------------------------

 NMR restraints: Bond =    0.000   Angle =     0.000   Torsion =   103.932
===============================================================================

 NSTEP =    56000   TIME(PS) =      56.000  TEMP(K) =   310.19  PRESS =     0.0
 Etot   =   -220894.1146  EKtot   =     77199.5156  EPtot      =   -298093.6302
 BOND   =      5615.2140  ANGLE   =     21497.4835  DIHED      =     15498.8189
 1-4 NB =      5441.7144  1-4 EEL =    -74214.4352  VDWAALS    =     16809.8306
 EELEC  =   -290550.2077  EHBOND  =         0.0000  RESTRAINT  =      1807.9512
 EAMBER (non-restraint)  =   -299901.5814
 ------------------------------------------------------------------------------

 NMR restraints: Bond =    0.000   Angle =     0.000   Torsion =   105.723
===============================================================================

 NSTEP =    57000   TIME(PS) =      57.000  TEMP(K) =   310.23  PRESS =     0.0
 Etot   =   -220997.0218  EKtot   =     77210.7188  EPtot      =   -298207.7405
 BOND   =      5700.7884  ANGLE   =     21539.5736  DIHED      =     15533.5190
 1-4 NB =      5499.5832  1-4 EEL =    -74268.3221  VDWAALS    =     17040.6352
 EELEC  =   -291039.3101  EHBOND  =         0.0000  RESTRAINT  =      1785.7923
 EAMBER (non-restraint)  =   -299993.5328
 ------------------------------------------------------------------------------

 NMR restraints: Bond =    0.000   Angle =     0.000   Torsion =   103.952
===============================================================================

 NSTEP =    58000   TIME(PS) =      58.000  TEMP(K) =   309.11  PRESS =     0.0
 Etot   =   -221439.6828  EKtot   =     76931.1250  EPtot      =   -298370.8078
 BOND   =      5614.0924  ANGLE   =     21621.1945  DIHED      =     15454.8850
 1-4 NB =      5463.3643  1-4 EEL =    -74358.4092  VDWAALS    =     16701.1839
 EELEC  =   -290662.2990  EHBOND  =         0.0000  RESTRAINT  =      1795.1805
 EAMBER (non-restraint)  =   -300165.9882
 ------------------------------------------------------------------------------

 NMR restraints: Bond =    0.000   Angle =     0.000   Torsion =   110.515
===============================================================================

 NSTEP =    59000   TIME(PS) =      59.000  TEMP(K) =   309.46  PRESS =     0.0
 Etot   =   -221307.7558  EKtot   =     77018.5625  EPtot      =   -298326.3183
 BOND   =      5581.3402  ANGLE   =     21591.5272  DIHED      =     15348.8139
 1-4 NB =      5469.5119  1-4 EEL =    -74265.4212  VDWAALS    =     16412.0688
 EELEC  =   -290253.6965  EHBOND  =         0.0000  RESTRAINT  =      1789.5374
 EAMBER (non-restraint)  =   -300115.8557
 ------------------------------------------------------------------------------

 NMR restraints: Bond =    0.000   Angle =     0.000   Torsion =   105.272
===============================================================================

 NSTEP =    60000   TIME(PS) =      60.000  TEMP(K) =   309.59  PRESS =     0.0
 Etot   =   -221663.7291  EKtot   =     77050.1719  EPtot      =   -298713.9010
 BOND   =      5621.7499  ANGLE   =     21475.8305  DIHED      =     15422.8997
 1-4 NB =      5470.6186  1-4 EEL =    -74353.5779  VDWAALS    =     16611.1580
 EELEC  =   -290704.7100  EHBOND  =         0.0000  RESTRAINT  =      1742.1303
 EAMBER (non-restraint)  =   -300456.0313
 ------------------------------------------------------------------------------

 NMR restraints: Bond =    0.000   Angle =     0.000   Torsion =   109.149
===============================================================================

 NSTEP =    61000   TIME(PS) =      61.000  TEMP(K) =   309.58  PRESS =     0.0
 Etot   =   -221316.4747  EKtot   =     77048.4688  EPtot      =   -298364.9435
 BOND   =      5568.5111  ANGLE   =     21485.1569  DIHED      =     15392.7594
 1-4 NB =      5450.1496  1-4 EEL =    -74111.1392  VDWAALS    =     16220.2792
 EELEC  =   -290137.8545  EHBOND  =         0.0000  RESTRAINT  =      1767.1940
 EAMBER (non-restraint)  =   -300132.1375
 ------------------------------------------------------------------------------

 NMR restraints: Bond =    0.000   Angle =     0.000   Torsion =   113.464
===============================================================================

 NSTEP =    62000   TIME(PS) =      62.000  TEMP(K) =   309.16  PRESS =     0.0
 Etot   =   -221707.9589  EKtot   =     76944.2188  EPtot      =   -298652.1777
 BOND   =      5637.1603  ANGLE   =     21475.9841  DIHED      =     15346.7166
 1-4 NB =      5469.1562  1-4 EEL =    -74298.6064  VDWAALS    =     16724.2368
 EELEC  =   -290780.9620  EHBOND  =         0.0000  RESTRAINT  =      1774.1368
 EAMBER (non-restraint)  =   -300426.3145
 ------------------------------------------------------------------------------

 NMR restraints: Bond =    0.000   Angle =     0.000   Torsion =   101.041
===============================================================================

 NSTEP =    63000   TIME(PS) =      63.000  TEMP(K) =   309.48  PRESS =     0.0
 Etot   =   -221055.4021  EKtot   =     77024.2266  EPtot      =   -298079.6287
 BOND   =      5586.8234  ANGLE   =     21635.7670  DIHED      =     15344.5692
 1-4 NB =      5503.0231  1-4 EEL =    -74299.1056  VDWAALS    =     16414.8667
 EELEC  =   -289999.6048  EHBOND  =         0.0000  RESTRAINT  =      1734.0324
 EAMBER (non-restraint)  =   -299813.6611
 ------------------------------------------------------------------------------

 NMR restraints: Bond =    0.000   Angle =     0.000   Torsion =    98.458
===============================================================================

 NSTEP =    64000   TIME(PS) =      64.000  TEMP(K) =   309.32  PRESS =     0.0
 Etot   =   -221305.4999  EKtot   =     76982.4062  EPtot      =   -298287.9061
 BOND   =      5627.4506  ANGLE   =     21591.3893  DIHED      =     15403.3671
 1-4 NB =      5515.6557  1-4 EEL =    -74331.3537  VDWAALS    =     16338.5392
 EELEC  =   -290169.6598  EHBOND  =         0.0000  RESTRAINT  =      1736.7054
 EAMBER (non-restraint)  =   -300024.6116
 ------------------------------------------------------------------------------

 NMR restraints: Bond =    0.000   Angle =     0.000   Torsion =    98.887
===============================================================================

 NSTEP =    65000   TIME(PS) =      65.000  TEMP(K) =   309.62  PRESS =     0.0
 Etot   =   -221317.5159  EKtot   =     77056.7500  EPtot      =   -298374.2659
 BOND   =      5552.5200  ANGLE   =     21533.7308  DIHED      =     15382.5056
 1-4 NB =      5480.6024  1-4 EEL =    -74296.4021  VDWAALS    =     16678.0302
 EELEC  =   -290464.5538  EHBOND  =         0.0000  RESTRAINT  =      1759.3011
 EAMBER (non-restraint)  =   -300133.5669
 ------------------------------------------------------------------------------

 NMR restraints: Bond =    0.000   Angle =     0.000   Torsion =   101.540
===============================================================================

 NSTEP =    66000   TIME(PS) =      66.000  TEMP(K) =   309.53  PRESS =     0.0
 Etot   =   -221168.8460  EKtot   =     77035.3750  EPtot      =   -298204.2210
 BOND   =      5624.4120  ANGLE   =     21621.9057  DIHED      =     15467.3708
 1-4 NB =      5452.9079  1-4 EEL =    -74331.9172  VDWAALS    =     16606.4509
 EELEC  =   -290396.1933  EHBOND  =         0.0000  RESTRAINT  =      1750.8423
 EAMBER (non-restraint)  =   -299955.0633
 ------------------------------------------------------------------------------

 NMR restraints: Bond =    0.000   Angle =     0.000   Torsion =    95.359
===============================================================================

 NSTEP =    67000   TIME(PS) =      67.000  TEMP(K) =   310.88  PRESS =     0.0
 Etot   =   -220976.6728  EKtot   =     77371.7734  EPtot      =   -298348.4462
 BOND   =      5626.2947  ANGLE   =     21792.3973  DIHED      =     15428.3186
 1-4 NB =      5474.6901  1-4 EEL =    -74232.2957  VDWAALS    =     16876.8988
 EELEC  =   -291034.6315  EHBOND  =         0.0000  RESTRAINT  =      1719.8815
 EAMBER (non-restraint)  =   -300068.3278
 ------------------------------------------------------------------------------

 NMR restraints: Bond =    0.000   Angle =     0.000   Torsion =    88.785
===============================================================================

 NSTEP =    68000   TIME(PS) =      68.000  TEMP(K) =   309.70  PRESS =     0.0
 Etot   =   -221296.8295  EKtot   =     77078.5000  EPtot      =   -298375.3295
 BOND   =      5644.7781  ANGLE   =     21805.0528  DIHED      =     15343.7549
 1-4 NB =      5463.4168  1-4 EEL =    -74350.5881  VDWAALS    =     16690.8467
 EELEC  =   -290766.0211  EHBOND  =         0.0000  RESTRAINT  =      1793.4304
 EAMBER (non-restraint)  =   -300168.7599
 ------------------------------------------------------------------------------

 NMR restraints: Bond =    0.000   Angle =     0.000   Torsion =   120.708
===============================================================================

 NSTEP =    69000   TIME(PS) =      69.000  TEMP(K) =   308.84  PRESS =     0.0
 Etot   =   -221680.4140  EKtot   =     76864.4766  EPtot      =   -298544.8906
 BOND   =      5513.8141  ANGLE   =     21485.1117  DIHED      =     15376.7913
 1-4 NB =      5490.9597  1-4 EEL =    -74211.8902  VDWAALS    =     16300.3943
 EELEC  =   -290256.2446  EHBOND  =         0.0000  RESTRAINT  =      1756.1731
 EAMBER (non-restraint)  =   -300301.0637
 ------------------------------------------------------------------------------

 NMR restraints: Bond =    0.000   Angle =     0.000   Torsion =   116.148
===============================================================================

 NSTEP =    70000   TIME(PS) =      70.000  TEMP(K) =   309.15  PRESS =     0.0
 Etot   =   -221477.1000  EKtot   =     76941.1172  EPtot      =   -298418.2172
 BOND   =      5613.2105  ANGLE   =     21528.8920  DIHED      =     15367.0485
 1-4 NB =      5488.7698  1-4 EEL =    -74280.8492  VDWAALS    =     16485.0329
 EELEC  =   -290354.5757  EHBOND  =         0.0000  RESTRAINT  =      1734.2540
 EAMBER (non-restraint)  =   -300152.4712
 ------------------------------------------------------------------------------

 NMR restraints: Bond =    0.000   Angle =     0.000   Torsion =    96.483
===============================================================================

 NSTEP =    71000   TIME(PS) =      71.000  TEMP(K) =   309.54  PRESS =     0.0
 Etot   =   -221387.3923  EKtot   =     77037.6797  EPtot      =   -298425.0720
 BOND   =      5723.4145  ANGLE   =     21443.2158  DIHED      =     15381.7869
 1-4 NB =      5499.4115  1-4 EEL =    -74333.4971  VDWAALS    =     16612.6035
 EELEC  =   -290490.8224  EHBOND  =         0.0000  RESTRAINT  =      1738.8154
 EAMBER (non-restraint)  =   -300163.8874
 ------------------------------------------------------------------------------

 NMR restraints: Bond =    0.000   Angle =     0.000   Torsion =   105.721
===============================================================================

 NSTEP =    72000   TIME(PS) =      72.000  TEMP(K) =   311.21  PRESS =     0.0
 Etot   =   -221000.5112  EKtot   =     77453.3359  EPtot      =   -298453.8472
 BOND   =      5745.5454  ANGLE   =     21537.5422  DIHED      =     15456.8825
 1-4 NB =      5479.8149  1-4 EEL =    -74182.8885  VDWAALS    =     16874.1393
 EELEC  =   -291160.7483  EHBOND  =         0.0000  RESTRAINT  =      1795.8652
 EAMBER (non-restraint)  =   -300249.7124
 ------------------------------------------------------------------------------

 NMR restraints: Bond =    0.000   Angle =     0.000   Torsion =   105.608
===============================================================================

 NSTEP =    73000   TIME(PS) =      73.000  TEMP(K) =   310.28  PRESS =     0.0
 Etot   =   -221711.5326  EKtot   =     77222.3203  EPtot      =   -298933.8529
 BOND   =      5634.7676  ANGLE   =     21661.6269  DIHED      =     15384.1372
 1-4 NB =      5478.6543  1-4 EEL =    -74211.6385  VDWAALS    =     16792.7148
 EELEC  =   -291401.6201  EHBOND  =         0.0000  RESTRAINT  =      1727.5049
 EAMBER (non-restraint)  =   -300661.3578
 ------------------------------------------------------------------------------

 NMR restraints: Bond =    0.000   Angle =     0.000   Torsion =   112.207
===============================================================================

 NSTEP =    74000   TIME(PS) =      74.000  TEMP(K) =   311.34  PRESS =     0.0
 Etot   =   -221033.4025  EKtot   =     77485.8750  EPtot      =   -298519.2775
 BOND   =      5680.2251  ANGLE   =     21646.3552  DIHED      =     15394.7413
 1-4 NB =      5439.6349  1-4 EEL =    -74207.8502  VDWAALS    =     16780.0102
 EELEC  =   -291022.8776  EHBOND  =         0.0000  RESTRAINT  =      1770.4836
 EAMBER (non-restraint)  =   -300289.7611
 ------------------------------------------------------------------------------

 NMR restraints: Bond =    0.000   Angle =     0.000   Torsion =   108.307
===============================================================================

 NSTEP =    75000   TIME(PS) =      75.000  TEMP(K) =   310.30  PRESS =     0.0
 Etot   =   -221162.6993  EKtot   =     77226.8828  EPtot      =   -298389.5821
 BOND   =      5616.7606  ANGLE   =     21583.4232  DIHED      =     15398.9091
 1-4 NB =      5499.7832  1-4 EEL =    -74290.9497  VDWAALS    =     16772.4110
 EELEC  =   -290724.2199  EHBOND  =         0.0000  RESTRAINT  =      1754.3004
 EAMBER (non-restraint)  =   -300143.8825
 ------------------------------------------------------------------------------

 NMR restraints: Bond =    0.000   Angle =     0.000   Torsion =    97.671
===============================================================================

 NSTEP =    76000   TIME(PS) =      76.000  TEMP(K) =   311.77  PRESS =     0.0
 Etot   =   -220677.1399  EKtot   =     77592.0391  EPtot      =   -298269.1790
 BOND   =      5663.2673  ANGLE   =     21363.5906  DIHED      =     15392.1235
 1-4 NB =      5470.7916  1-4 EEL =    -74229.9256  VDWAALS    =     16516.0696
 EELEC  =   -290210.0105  EHBOND  =         0.0000  RESTRAINT  =      1764.9145
 EAMBER (non-restraint)  =   -300034.0935
 ------------------------------------------------------------------------------

 NMR restraints: Bond =    0.000   Angle =     0.000   Torsion =   107.477
===============================================================================

 NSTEP =    77000   TIME(PS) =      77.000  TEMP(K) =   310.59  PRESS =     0.0
 Etot   =   -220729.1992  EKtot   =     77299.8281  EPtot      =   -298029.0274
 BOND   =      5610.5489  ANGLE   =     21643.5230  DIHED      =     15404.7848
 1-4 NB =      5533.5314  1-4 EEL =    -74218.2025  VDWAALS    =     16761.5385
 EELEC  =   -290512.4380  EHBOND  =         0.0000  RESTRAINT  =      1747.6867
 EAMBER (non-restraint)  =   -299776.7140
 ------------------------------------------------------------------------------

 NMR restraints: Bond =    0.000   Angle =     0.000   Torsion =   104.993
===============================================================================

 NSTEP =    78000   TIME(PS) =      78.000  TEMP(K) =   310.37  PRESS =     0.0
 Etot   =   -220652.1562  EKtot   =     77243.3984  EPtot      =   -297895.5546
 BOND   =      5649.9196  ANGLE   =     21662.7548  DIHED      =     15443.2641
 1-4 NB =      5515.3324  1-4 EEL =    -74292.6256  VDWAALS    =     16482.8226
 EELEC  =   -290150.1262  EHBOND  =         0.0000  RESTRAINT  =      1793.1037
 EAMBER (non-restraint)  =   -299688.6583
 ------------------------------------------------------------------------------

 NMR restraints: Bond =    0.000   Angle =     0.000   Torsion =   104.407
===============================================================================

 NSTEP =    79000   TIME(PS) =      79.000  TEMP(K) =   309.53  PRESS =     0.0
 Etot   =   -220910.6436  EKtot   =     77035.2578  EPtot      =   -297945.9014
 BOND   =      5700.0875  ANGLE   =     21715.9977  DIHED      =     15403.3536
 1-4 NB =      5496.1105  1-4 EEL =    -74335.7696  VDWAALS    =     16490.6599
 EELEC  =   -290202.2639  EHBOND  =         0.0000  RESTRAINT  =      1785.9229
 EAMBER (non-restraint)  =   -299731.8244
 ------------------------------------------------------------------------------

 NMR restraints: Bond =    0.000   Angle =     0.000   Torsion =   107.393
===============================================================================

 NSTEP =    80000   TIME(PS) =      80.000  TEMP(K) =   310.40  PRESS =     0.0
 Etot   =   -221225.9611  EKtot   =     77251.1641  EPtot      =   -298477.1252
 BOND   =      5599.2112  ANGLE   =     21449.3522  DIHED      =     15406.7102
 1-4 NB =      5508.8204  1-4 EEL =    -74266.0597  VDWAALS    =     16530.1449
 EELEC  =   -290429.0936  EHBOND  =         0.0000  RESTRAINT  =      1723.7892
 EAMBER (non-restraint)  =   -300200.9144
 ------------------------------------------------------------------------------

 NMR restraints: Bond =    0.000   Angle =     0.000   Torsion =    91.637
===============================================================================

 NSTEP =    81000   TIME(PS) =      81.000  TEMP(K) =   310.31  PRESS =     0.0
 Etot   =   -221957.8107  EKtot   =     77228.9688  EPtot      =   -299186.7795
 BOND   =      5550.1722  ANGLE   =     21402.2396  DIHED      =     15389.1436
 1-4 NB =      5543.6049  1-4 EEL =    -74267.4824  VDWAALS    =     16474.8736
 EELEC  =   -291088.4666  EHBOND  =         0.0000  RESTRAINT  =      1809.1356
 EAMBER (non-restraint)  =   -300995.9151
 ------------------------------------------------------------------------------

 NMR restraints: Bond =    0.000   Angle =     0.000   Torsion =   119.007
===============================================================================

 NSTEP =    82000   TIME(PS) =      82.000  TEMP(K) =   310.48  PRESS =     0.0
 Etot   =   -221635.8431  EKtot   =     77270.9609  EPtot      =   -298906.8040
 BOND   =      5631.0747  ANGLE   =     21455.2530  DIHED      =     15477.4322
 1-4 NB =      5518.3640  1-4 EEL =    -74321.1467  VDWAALS    =     16712.1207
 EELEC  =   -291125.1425  EHBOND  =         0.0000  RESTRAINT  =      1745.2405
 EAMBER (non-restraint)  =   -300652.0445
 ------------------------------------------------------------------------------

 NMR restraints: Bond =    0.000   Angle =     0.000   Torsion =   112.722
===============================================================================

 NSTEP =    83000   TIME(PS) =      83.000  TEMP(K) =   310.25  PRESS =     0.0
 Etot   =   -221621.8478  EKtot   =     77213.9219  EPtot      =   -298835.7697
 BOND   =      5620.7454  ANGLE   =     21525.2543  DIHED      =     15418.3810
 1-4 NB =      5493.2157  1-4 EEL =    -74293.9715  VDWAALS    =     16529.3300
 EELEC  =   -290836.0362  EHBOND  =         0.0000  RESTRAINT  =      1707.3115
 EAMBER (non-restraint)  =   -300543.0812
 ------------------------------------------------------------------------------

 NMR restraints: Bond =    0.000   Angle =     0.000   Torsion =    95.793
===============================================================================

 NSTEP =    84000   TIME(PS) =      84.000  TEMP(K) =   310.79  PRESS =     0.0
 Etot   =   -221406.6567  EKtot   =     77349.1797  EPtot      =   -298755.8364
 BOND   =      5671.5989  ANGLE   =     21632.5284  DIHED      =     15330.2255
 1-4 NB =      5485.9663  1-4 EEL =    -74238.0142  VDWAALS    =     16714.5489
 EELEC  =   -291099.0245  EHBOND  =         0.0000  RESTRAINT  =      1746.3341
 EAMBER (non-restraint)  =   -300502.1705
 ------------------------------------------------------------------------------

 NMR restraints: Bond =    0.000   Angle =     0.000   Torsion =   110.093
===============================================================================

 NSTEP =    85000   TIME(PS) =      85.000  TEMP(K) =   309.18  PRESS =     0.0
 Etot   =   -221424.6791  EKtot   =     76949.3750  EPtot      =   -298374.0541
 BOND   =      5655.5048  ANGLE   =     21553.5000  DIHED      =     15422.3209
 1-4 NB =      5485.7755  1-4 EEL =    -74345.9307  VDWAALS    =     16466.6278
 EELEC  =   -290397.9100  EHBOND  =         0.0000  RESTRAINT  =      1786.0576
 EAMBER (non-restraint)  =   -300160.1116
 ------------------------------------------------------------------------------

 NMR restraints: Bond =    0.000   Angle =     0.000   Torsion =   110.254
===============================================================================

 NSTEP =    86000   TIME(PS) =      86.000  TEMP(K) =   308.49  PRESS =     0.0
 Etot   =   -222015.4308  EKtot   =     76777.0859  EPtot      =   -298792.5167
 BOND   =      5701.2059  ANGLE   =     21262.7109  DIHED      =     15404.7083
 1-4 NB =      5441.1682  1-4 EEL =    -74245.0871  VDWAALS    =     17266.9851
 EELEC  =   -291373.1698  EHBOND  =         0.0000  RESTRAINT  =      1748.9618
 EAMBER (non-restraint)  =   -300541.4785
 ------------------------------------------------------------------------------

 NMR restraints: Bond =    0.000   Angle =     0.000   Torsion =   107.217
===============================================================================

 NSTEP =    87000   TIME(PS) =      87.000  TEMP(K) =   309.92  PRESS =     0.0
 Etot   =   -221847.5769  EKtot   =     77132.8906  EPtot      =   -298980.4675
 BOND   =      5620.1330  ANGLE   =     21508.1840  DIHED      =     15443.3609
 1-4 NB =      5491.1625  1-4 EEL =    -74293.1907  VDWAALS    =     16917.5146
 EELEC  =   -291397.9376  EHBOND  =         0.0000  RESTRAINT  =      1730.3059
 EAMBER (non-restraint)  =   -300710.7734
 ------------------------------------------------------------------------------

 NMR restraints: Bond =    0.000   Angle =     0.000   Torsion =   110.382
===============================================================================

 NSTEP =    88000   TIME(PS) =      88.000  TEMP(K) =   309.24  PRESS =     0.0
 Etot   =   -221552.0494  EKtot   =     76964.0625  EPtot      =   -298516.1119
 BOND   =      5695.9578  ANGLE   =     21509.2407  DIHED      =     15437.0638
 1-4 NB =      5428.7965  1-4 EEL =    -74258.9081  VDWAALS    =     16491.8039
 EELEC  =   -290548.1936  EHBOND  =         0.0000  RESTRAINT  =      1728.1272
 EAMBER (non-restraint)  =   -300244.2391
 ------------------------------------------------------------------------------

 NMR restraints: Bond =    0.000   Angle =     0.000   Torsion =   102.538
===============================================================================

 NSTEP =    89000   TIME(PS) =      89.000  TEMP(K) =   310.60  PRESS =     0.0
 Etot   =   -221230.3629  EKtot   =     77301.2500  EPtot      =   -298531.6129
 BOND   =      5600.5013  ANGLE   =     21513.4773  DIHED      =     15449.1191
 1-4 NB =      5455.4876  1-4 EEL =    -74178.4423  VDWAALS    =     16640.5859
 EELEC  =   -290769.6891  EHBOND  =         0.0000  RESTRAINT  =      1757.3474
 EAMBER (non-restraint)  =   -300288.9602
 ------------------------------------------------------------------------------

 NMR restraints: Bond =    0.000   Angle =     0.000   Torsion =   117.383
===============================================================================

 NSTEP =    90000   TIME(PS) =      90.000  TEMP(K) =   309.35  PRESS =     0.0
 Etot   =   -221497.5993  EKtot   =     76990.0859  EPtot      =   -298487.6853
 BOND   =      5599.3360  ANGLE   =     21485.4877  DIHED      =     15464.1916
 1-4 NB =      5508.4817  1-4 EEL =    -74320.6186  VDWAALS    =     16822.2835
 EELEC  =   -290813.5424  EHBOND  =         0.0000  RESTRAINT  =      1766.6953
 EAMBER (non-restraint)  =   -300254.3806
 ------------------------------------------------------------------------------

 NMR restraints: Bond =    0.000   Angle =     0.000   Torsion =    93.640
===============================================================================

 NSTEP =    91000   TIME(PS) =      91.000  TEMP(K) =   309.51  PRESS =     0.0
 Etot   =   -221607.2942  EKtot   =     77031.5000  EPtot      =   -298638.7942
 BOND   =      5661.1618  ANGLE   =     21563.5809  DIHED      =     15518.6079
 1-4 NB =      5502.6011  1-4 EEL =    -74269.2016  VDWAALS    =     17039.8578
 EELEC  =   -291421.3895  EHBOND  =         0.0000  RESTRAINT  =      1765.9875
 EAMBER (non-restraint)  =   -300404.7817
 ------------------------------------------------------------------------------

 NMR restraints: Bond =    0.000   Angle =     0.000   Torsion =    92.206
===============================================================================

 NSTEP =    92000   TIME(PS) =      92.000  TEMP(K) =   310.27  PRESS =     0.0
 Etot   =   -221106.7918  EKtot   =     77219.7500  EPtot      =   -298326.5418
 BOND   =      5687.5998  ANGLE   =     21414.8471  DIHED      =     15480.1028
 1-4 NB =      5485.7173  1-4 EEL =    -74274.2890  VDWAALS    =     17018.3863
 EELEC  =   -290878.7076  EHBOND  =         0.0000  RESTRAINT  =      1739.8014
 EAMBER (non-restraint)  =   -300066.3432
 ------------------------------------------------------------------------------

 NMR restraints: Bond =    0.000   Angle =     0.000   Torsion =    99.355
===============================================================================

 NSTEP =    93000   TIME(PS) =      93.000  TEMP(K) =   310.34  PRESS =     0.0
 Etot   =   -221704.3185  EKtot   =     77237.0781  EPtot      =   -298941.3966
 BOND   =      5629.2701  ANGLE   =     21438.8982  DIHED      =     15405.2721
 1-4 NB =      5485.6261  1-4 EEL =    -74134.9611  VDWAALS    =     16805.3716
 EELEC  =   -291315.2677  EHBOND  =         0.0000  RESTRAINT  =      1744.3942
 EAMBER (non-restraint)  =   -300685.7908
 ------------------------------------------------------------------------------

 NMR restraints: Bond =    0.000   Angle =     0.000   Torsion =   100.498
===============================================================================

 NSTEP =    94000   TIME(PS) =      94.000  TEMP(K) =   309.77  PRESS =     0.0
 Etot   =   -221623.0746  EKtot   =     77094.2109  EPtot      =   -298717.2855
 BOND   =      5673.2142  ANGLE   =     21384.2180  DIHED      =     15349.3303
 1-4 NB =      5482.1747  1-4 EEL =    -74325.4325  VDWAALS    =     16588.3433
 EELEC  =   -290616.7226  EHBOND  =         0.0000  RESTRAINT  =      1747.5890
 EAMBER (non-restraint)  =   -300464.8746
 ------------------------------------------------------------------------------

 NMR restraints: Bond =    0.000   Angle =     0.000   Torsion =   105.999
===============================================================================

 NSTEP =    95000   TIME(PS) =      95.000  TEMP(K) =   310.65  PRESS =     0.0
 Etot   =   -221057.6767  EKtot   =     77313.5000  EPtot      =   -298371.1767
 BOND   =      5546.2851  ANGLE   =     21514.8219  DIHED      =     15404.6433
 1-4 NB =      5482.5374  1-4 EEL =    -74214.4213  VDWAALS    =     16607.6795
 EELEC  =   -290438.7320  EHBOND  =         0.0000  RESTRAINT  =      1726.0094
 EAMBER (non-restraint)  =   -300097.1861
 ------------------------------------------------------------------------------

 NMR restraints: Bond =    0.000   Angle =     0.000   Torsion =   108.723
===============================================================================

 NSTEP =    96000   TIME(PS) =      96.000  TEMP(K) =   310.38  PRESS =     0.0
 Etot   =   -221563.2211  EKtot   =     77246.7578  EPtot      =   -298809.9789
 BOND   =      5579.0939  ANGLE   =     21495.7150  DIHED      =     15349.6554
 1-4 NB =      5517.0233  1-4 EEL =    -74363.1941  VDWAALS    =     16977.6210
 EELEC  =   -291149.6034  EHBOND  =         0.0000  RESTRAINT  =      1783.7101
 EAMBER (non-restraint)  =   -300593.6890
 ------------------------------------------------------------------------------

 NMR restraints: Bond =    0.000   Angle =     0.000   Torsion =   119.125
===============================================================================

 NSTEP =    97000   TIME(PS) =      97.000  TEMP(K) =   310.88  PRESS =     0.0
 Etot   =   -221256.4626  EKtot   =     77370.8047  EPtot      =   -298627.2673
 BOND   =      5734.6969  ANGLE   =     21548.0840  DIHED      =     15407.4737
 1-4 NB =      5488.0287  1-4 EEL =    -74365.2056  VDWAALS    =     16619.7859
 EELEC  =   -290880.3489  EHBOND  =         0.0000  RESTRAINT  =      1820.2179
 EAMBER (non-restraint)  =   -300447.4852
 ------------------------------------------------------------------------------

 NMR restraints: Bond =    0.000   Angle =     0.000   Torsion =   111.456
===============================================================================

 NSTEP =    98000   TIME(PS) =      98.000  TEMP(K) =   309.77  PRESS =     0.0
 Etot   =   -221495.0331  EKtot   =     77095.8516  EPtot      =   -298590.8847
 BOND   =      5626.8245  ANGLE   =     21552.9488  DIHED      =     15398.5798
 1-4 NB =      5438.1535  1-4 EEL =    -74264.1675  VDWAALS    =     16562.6315
 EELEC  =   -290654.3492  EHBOND  =         0.0000  RESTRAINT  =      1748.4940
 EAMBER (non-restraint)  =   -300339.3787
 ------------------------------------------------------------------------------

 NMR restraints: Bond =    0.000   Angle =     0.000   Torsion =    91.038
===============================================================================

 NSTEP =    99000   TIME(PS) =      99.000  TEMP(K) =   310.93  PRESS =     0.0
 Etot   =   -220894.9982  EKtot   =     77382.9609  EPtot      =   -298277.9591
 BOND   =      5654.1924  ANGLE   =     21467.6584  DIHED      =     15374.9762
 1-4 NB =      5474.1633  1-4 EEL =    -74253.6761  VDWAALS    =     16594.3014
 EELEC  =   -290334.0518  EHBOND  =         0.0000  RESTRAINT  =      1744.4770
 EAMBER (non-restraint)  =   -300022.4362
 ------------------------------------------------------------------------------

 NMR restraints: Bond =    0.000   Angle =     0.000   Torsion =    93.959
===============================================================================

 NSTEP =   100000   TIME(PS) =     100.000  TEMP(K) =   310.81  PRESS =     0.0
 Etot   =   -221163.0607  EKtot   =     77355.0000  EPtot      =   -298518.0607
 BOND   =      5664.6593  ANGLE   =     21660.9710  DIHED      =     15298.0750
 1-4 NB =      5478.5101  1-4 EEL =    -74223.1751  VDWAALS    =     16329.5178
 EELEC  =   -290443.7258  EHBOND  =         0.0000  RESTRAINT  =      1717.1070
 EAMBER (non-restraint)  =   -300235.1677
 ------------------------------------------------------------------------------

 NMR restraints: Bond =    0.000   Angle =     0.000   Torsion =   108.792
===============================================================================

 NSTEP =   101000   TIME(PS) =     101.000  TEMP(K) =   309.49  PRESS =     0.0
 Etot   =   -221172.3152  EKtot   =     77024.7031  EPtot      =   -298197.0183
 BOND   =      5748.0349  ANGLE   =     21515.5421  DIHED      =     15409.7762
 1-4 NB =      5470.0807  1-4 EEL =    -74265.9666  VDWAALS    =     16483.3134
 EELEC  =   -290314.1133  EHBOND  =         0.0000  RESTRAINT  =      1756.3144
 EAMBER (non-restraint)  =   -299953.3327
 ------------------------------------------------------------------------------

 NMR restraints: Bond =    0.000   Angle =     0.000   Torsion =   111.291
===============================================================================

 NSTEP =   102000   TIME(PS) =     102.000  TEMP(K) =   310.73  PRESS =     0.0
 Etot   =   -221250.4018  EKtot   =     77333.0703  EPtot      =   -298583.4722
 BOND   =      5684.4757  ANGLE   =     21612.2856  DIHED      =     15360.1020
 1-4 NB =      5484.2032  1-4 EEL =    -74222.1945  VDWAALS    =     16178.4673
 EELEC  =   -290407.2548  EHBOND  =         0.0000  RESTRAINT  =      1726.4434
 EAMBER (non-restraint)  =   -300309.9155
 ------------------------------------------------------------------------------

 NMR restraints: Bond =    0.000   Angle =     0.000   Torsion =    84.851
===============================================================================

 NSTEP =   103000   TIME(PS) =     103.000  TEMP(K) =   310.78  PRESS =     0.0
 Etot   =   -221300.3568  EKtot   =     77345.6641  EPtot      =   -298646.0208
 BOND   =      5542.8146  ANGLE   =     21530.3050  DIHED      =     15396.3467
 1-4 NB =      5498.7861  1-4 EEL =    -74318.2491  VDWAALS    =     16219.2874
 EELEC  =   -290270.0272  EHBOND  =         0.0000  RESTRAINT  =      1754.7157
 EAMBER (non-restraint)  =   -300400.7365
 ------------------------------------------------------------------------------

 NMR restraints: Bond =    0.000   Angle =     0.000   Torsion =    92.923
===============================================================================

 NSTEP =   104000   TIME(PS) =     104.000  TEMP(K) =   309.22  PRESS =     0.0
 Etot   =   -221294.7556  EKtot   =     76957.5625  EPtot      =   -298252.3181
 BOND   =      5610.1272  ANGLE   =     21585.8150  DIHED      =     15350.2880
 1-4 NB =      5493.7054  1-4 EEL =    -74420.8153  VDWAALS    =     16813.2197
 EELEC  =   -290459.3812  EHBOND  =         0.0000  RESTRAINT  =      1774.7231
 EAMBER (non-restraint)  =   -300027.0413
 ------------------------------------------------------------------------------

 NMR restraints: Bond =    0.000   Angle =     0.000   Torsion =   106.781
===============================================================================

 NSTEP =   105000   TIME(PS) =     105.000  TEMP(K) =   311.10  PRESS =     0.0
 Etot   =   -220971.5515  EKtot   =     77426.4609  EPtot      =   -298398.0125
 BOND   =      5605.9511  ANGLE   =     21582.6958  DIHED      =     15447.5182
 1-4 NB =      5518.5975  1-4 EEL =    -74292.1008  VDWAALS    =     16669.0614
 EELEC  =   -290665.6462  EHBOND  =         0.0000  RESTRAINT  =      1735.9106
 EAMBER (non-restraint)  =   -300133.9231
 ------------------------------------------------------------------------------

 NMR restraints: Bond =    0.000   Angle =     0.000   Torsion =   106.894
===============================================================================

 NSTEP =   106000   TIME(PS) =     106.000  TEMP(K) =   309.69  PRESS =     0.0
 Etot   =   -221781.6778  EKtot   =     77075.9219  EPtot      =   -298857.5997
 BOND   =      5693.8978  ANGLE   =     21560.1546  DIHED      =     15399.5718
 1-4 NB =      5459.1939  1-4 EEL =    -74261.1413  VDWAALS    =     16717.0642
 EELEC  =   -291155.8276  EHBOND  =         0.0000  RESTRAINT  =      1729.4868
 EAMBER (non-restraint)  =   -300587.0865
 ------------------------------------------------------------------------------

 NMR restraints: Bond =    0.000   Angle =     0.000   Torsion =    97.938
===============================================================================

 NSTEP =   107000   TIME(PS) =     107.000  TEMP(K) =   309.33  PRESS =     0.0
 Etot   =   -222085.2890  EKtot   =     76984.6562  EPtot      =   -299069.9453
 BOND   =      5636.4896  ANGLE   =     21407.0347  DIHED      =     15446.7919
 1-4 NB =      5496.6260  1-4 EEL =    -74290.0433  VDWAALS    =     16322.0670
 EELEC  =   -290853.0484  EHBOND  =         0.0000  RESTRAINT  =      1764.1372
 EAMBER (non-restraint)  =   -300834.0825
 ------------------------------------------------------------------------------

 NMR restraints: Bond =    0.000   Angle =     0.000   Torsion =   111.221
===============================================================================

 NSTEP =   108000   TIME(PS) =     108.000  TEMP(K) =   309.67  PRESS =     0.0
 Etot   =   -221961.7561  EKtot   =     77070.9922  EPtot      =   -299032.7483
 BOND   =      5596.3515  ANGLE   =     21546.9636  DIHED      =     15442.8307
 1-4 NB =      5467.7972  1-4 EEL =    -74260.2432  VDWAALS    =     16820.9470
 EELEC  =   -291417.4339  EHBOND  =         0.0000  RESTRAINT  =      1770.0388
 EAMBER (non-restraint)  =   -300802.7871
 ------------------------------------------------------------------------------

 NMR restraints: Bond =    0.000   Angle =     0.000   Torsion =   100.451
===============================================================================

 NSTEP =   109000   TIME(PS) =     109.000  TEMP(K) =   308.99  PRESS =     0.0
 Etot   =   -221941.9151  EKtot   =     76902.1250  EPtot      =   -298844.0401
 BOND   =      5732.3192  ANGLE   =     21521.9699  DIHED      =     15264.9403
 1-4 NB =      5547.0728  1-4 EEL =    -74339.0729  VDWAALS    =     16381.2878
 EELEC  =   -290749.1663  EHBOND  =         0.0000  RESTRAINT  =      1796.6090
 EAMBER (non-restraint)  =   -300640.6492
 ------------------------------------------------------------------------------

 NMR restraints: Bond =    0.000   Angle =     0.000   Torsion =   111.511
===============================================================================

 NSTEP =   110000   TIME(PS) =     110.000  TEMP(K) =   308.78  PRESS =     0.0
 Etot   =   -221645.6802  EKtot   =     76849.4141  EPtot      =   -298495.0942
 BOND   =      5702.8030  ANGLE   =     21552.1122  DIHED      =     15430.7601
 1-4 NB =      5490.6389  1-4 EEL =    -74255.8686  VDWAALS    =     16797.6257
 EELEC  =   -291035.6974  EHBOND  =         0.0000  RESTRAINT  =      1822.5319
 EAMBER (non-restraint)  =   -300317.6261
 ------------------------------------------------------------------------------

 NMR restraints: Bond =    0.000   Angle =     0.000   Torsion =   101.151
===============================================================================

 NSTEP =   111000   TIME(PS) =     111.000  TEMP(K) =   309.22  PRESS =     0.0
 Etot   =   -221994.6608  EKtot   =     76959.2109  EPtot      =   -298953.8717
 BOND   =      5495.1250  ANGLE   =     21396.2734  DIHED      =     15400.9071
 1-4 NB =      5453.3357  1-4 EEL =    -74259.3102  VDWAALS    =     16524.4665
 EELEC  =   -290742.0458  EHBOND  =         0.0000  RESTRAINT  =      1777.3767
 EAMBER (non-restraint)  =   -300731.2484
 ------------------------------------------------------------------------------

 NMR restraints: Bond =    0.000   Angle =     0.000   Torsion =   102.893
===============================================================================

 NSTEP =   112000   TIME(PS) =     112.000  TEMP(K) =   310.79  PRESS =     0.0
 Etot   =   -221643.4914  EKtot   =     77348.4375  EPtot      =   -298991.9289
 BOND   =      5616.2066  ANGLE   =     21516.5363  DIHED      =     15410.2532
 1-4 NB =      5500.9444  1-4 EEL =    -74185.7447  VDWAALS    =     16580.7456
 EELEC  =   -291198.1537  EHBOND  =         0.0000  RESTRAINT  =      1767.2833
 EAMBER (non-restraint)  =   -300759.2122
 ------------------------------------------------------------------------------

 NMR restraints: Bond =    0.000   Angle =     0.000   Torsion =   100.139
===============================================================================

 NSTEP =   113000   TIME(PS) =     113.000  TEMP(K) =   309.74  PRESS =     0.0
 Etot   =   -221546.0914  EKtot   =     77088.5547  EPtot      =   -298634.6461
 BOND   =      5600.1120  ANGLE   =     21534.0826  DIHED      =     15327.7234
 1-4 NB =      5471.3104  1-4 EEL =    -74218.7559  VDWAALS    =     16780.3363
 EELEC  =   -290863.5170  EHBOND  =         0.0000  RESTRAINT  =      1734.0621
 EAMBER (non-restraint)  =   -300368.7081
 ------------------------------------------------------------------------------

 NMR restraints: Bond =    0.000   Angle =     0.000   Torsion =   100.865
===============================================================================

 NSTEP =   114000   TIME(PS) =     114.000  TEMP(K) =   310.75  PRESS =     0.0
 Etot   =   -221591.4035  EKtot   =     77337.9375  EPtot      =   -298929.3410
 BOND   =      5555.3312  ANGLE   =     21387.0998  DIHED      =     15331.4496
 1-4 NB =      5473.1195  1-4 EEL =    -74195.0321  VDWAALS    =     16889.4725
 EELEC  =   -291156.9903  EHBOND  =         0.0000  RESTRAINT  =      1786.2089
 EAMBER (non-restraint)  =   -300715.5499
 ------------------------------------------------------------------------------

 NMR restraints: Bond =    0.000   Angle =     0.000   Torsion =   101.890
===============================================================================

 NSTEP =   115000   TIME(PS) =     115.000  TEMP(K) =   310.89  PRESS =     0.0
 Etot   =   -221455.8124  EKtot   =     77374.9766  EPtot      =   -298830.7889
 BOND   =      5589.0554  ANGLE   =     21463.7685  DIHED      =     15254.7306
 1-4 NB =      5443.7725  1-4 EEL =    -74291.5778  VDWAALS    =     16818.7508
 EELEC  =   -290879.1631  EHBOND  =         0.0000  RESTRAINT  =      1769.8742
 EAMBER (non-restraint)  =   -300600.6631
 ------------------------------------------------------------------------------

 NMR restraints: Bond =    0.000   Angle =     0.000   Torsion =   100.616
===============================================================================

 NSTEP =   116000   TIME(PS) =     116.000  TEMP(K) =   311.18  PRESS =     0.0
 Etot   =   -221183.0328  EKtot   =     77445.5234  EPtot      =   -298628.5563
 BOND   =      5593.4676  ANGLE   =     21651.3173  DIHED      =     15412.0872
 1-4 NB =      5546.6903  1-4 EEL =    -74295.0465  VDWAALS    =     16217.3878
 EELEC  =   -290546.8441  EHBOND  =         0.0000  RESTRAINT  =      1792.3841
 EAMBER (non-restraint)  =   -300420.9404
 ------------------------------------------------------------------------------

 NMR restraints: Bond =    0.000   Angle =     0.000   Torsion =   117.395
===============================================================================

 NSTEP =   117000   TIME(PS) =     117.000  TEMP(K) =   309.50  PRESS =     0.0
 Etot   =   -221790.0860  EKtot   =     77027.7500  EPtot      =   -298817.8360
 BOND   =      5669.4609  ANGLE   =     21628.9477  DIHED      =     15406.9253
 1-4 NB =      5475.2081  1-4 EEL =    -74312.2821  VDWAALS    =     16707.2120
 EELEC  =   -291163.0287  EHBOND  =         0.0000  RESTRAINT  =      1769.7207
 EAMBER (non-restraint)  =   -300587.5567
 ------------------------------------------------------------------------------

 NMR restraints: Bond =    0.000   Angle =     0.000   Torsion =   107.738
===============================================================================

 NSTEP =   118000   TIME(PS) =     118.000  TEMP(K) =   310.36  PRESS =     0.0
 Etot   =   -221301.9726  EKtot   =     77241.4609  EPtot      =   -298543.4335
 BOND   =      5524.2690  ANGLE   =     21614.5180  DIHED      =     15399.6428
 1-4 NB =      5483.3808  1-4 EEL =    -74308.1293  VDWAALS    =     16000.1783
 EELEC  =   -290034.7707  EHBOND  =         0.0000  RESTRAINT  =      1777.4776
 EAMBER (non-restraint)  =   -300320.9111
 ------------------------------------------------------------------------------

 NMR restraints: Bond =    0.000   Angle =     0.000   Torsion =   107.488
===============================================================================

 NSTEP =   119000   TIME(PS) =     119.000  TEMP(K) =   309.54  PRESS =     0.0
 Etot   =   -221946.3383  EKtot   =     77036.9375  EPtot      =   -298983.2758
 BOND   =      5619.7561  ANGLE   =     21424.7739  DIHED      =     15366.6443
 1-4 NB =      5487.6194  1-4 EEL =    -74286.3912  VDWAALS    =     16367.1379
 EELEC  =   -290751.2054  EHBOND  =         0.0000  RESTRAINT  =      1788.3892
 EAMBER (non-restraint)  =   -300771.6650
 ------------------------------------------------------------------------------

 NMR restraints: Bond =    0.000   Angle =     0.000   Torsion =   122.548
===============================================================================

 NSTEP =   120000   TIME(PS) =     120.000  TEMP(K) =   308.64  PRESS =     0.0
 Etot   =   -222454.9732  EKtot   =     76814.4766  EPtot      =   -299269.4497
 BOND   =      5608.5905  ANGLE   =     21529.9794  DIHED      =     15346.7110
 1-4 NB =      5424.3172  1-4 EEL =    -74302.6300  VDWAALS    =     16814.0995
 EELEC  =   -291436.5579  EHBOND  =         0.0000  RESTRAINT  =      1746.0406
 EAMBER (non-restraint)  =   -301015.4903
 ------------------------------------------------------------------------------

 NMR restraints: Bond =    0.000   Angle =     0.000   Torsion =   104.610
===============================================================================

 NSTEP =   121000   TIME(PS) =     121.000  TEMP(K) =   309.87  PRESS =     0.0
 Etot   =   -221549.4058  EKtot   =     77119.0391  EPtot      =   -298668.4448
 BOND   =      5632.8835  ANGLE   =     21393.1505  DIHED      =     15489.6091
 1-4 NB =      5486.2722  1-4 EEL =    -74210.5069  VDWAALS    =     16337.6483
 EELEC  =   -290538.0256  EHBOND  =         0.0000  RESTRAINT  =      1740.5240
 EAMBER (non-restraint)  =   -300408.9689
 ------------------------------------------------------------------------------

 NMR restraints: Bond =    0.000   Angle =     0.000   Torsion =    88.540
===============================================================================

 NSTEP =   122000   TIME(PS) =     122.000  TEMP(K) =   310.80  PRESS =     0.0
 Etot   =   -221491.5608  EKtot   =     77351.4219  EPtot      =   -298842.9826
 BOND   =      5602.6106  ANGLE   =     21423.9837  DIHED      =     15407.2560
 1-4 NB =      5492.3674  1-4 EEL =    -74207.3810  VDWAALS    =     16245.6812
 EELEC  =   -290574.4076  EHBOND  =         0.0000  RESTRAINT  =      1766.9069
 EAMBER (non-restraint)  =   -300609.8895
 ------------------------------------------------------------------------------

 NMR restraints: Bond =    0.000   Angle =     0.000   Torsion =   126.825
===============================================================================

 NSTEP =   123000   TIME(PS) =     123.000  TEMP(K) =   310.00  PRESS =     0.0
 Etot   =   -221388.4959  EKtot   =     77153.2812  EPtot      =   -298541.7772
 BOND   =      5760.6410  ANGLE   =     21522.7637  DIHED      =     15381.3747
 1-4 NB =      5452.8422  1-4 EEL =    -74178.6564  VDWAALS    =     16627.5384
 EELEC  =   -290846.1579  EHBOND  =         0.0000  RESTRAINT  =      1737.8772
 EAMBER (non-restraint)  =   -300279.6544
 ------------------------------------------------------------------------------

 NMR restraints: Bond =    0.000   Angle =     0.000   Torsion =   118.593
===============================================================================

 NSTEP =   124000   TIME(PS) =     124.000  TEMP(K) =   310.63  PRESS =     0.0
 Etot   =   -221329.2738  EKtot   =     77308.3125  EPtot      =   -298637.5863
 BOND   =      5651.3359  ANGLE   =     21605.4887  DIHED      =     15317.6576
 1-4 NB =      5470.5864  1-4 EEL =    -74248.2158  VDWAALS    =     16545.8648
 EELEC  =   -290706.6981  EHBOND  =         0.0000  RESTRAINT  =      1726.3941
 EAMBER (non-restraint)  =   -300363.9805
 ------------------------------------------------------------------------------

 NMR restraints: Bond =    0.000   Angle =     0.000   Torsion =   107.552
===============================================================================

 NSTEP =   125000   TIME(PS) =     125.000  TEMP(K) =   309.02  PRESS =     0.0
 Etot   =   -221907.2971  EKtot   =     76908.9844  EPtot      =   -298816.2815
 BOND   =      5603.0661  ANGLE   =     21574.5872  DIHED      =     15352.7638
 1-4 NB =      5505.3492  1-4 EEL =    -74277.7900  VDWAALS    =     16842.6689
 EELEC  =   -291170.0962  EHBOND  =         0.0000  RESTRAINT  =      1753.1695
 EAMBER (non-restraint)  =   -300569.4510
 ------------------------------------------------------------------------------

 NMR restraints: Bond =    0.000   Angle =     0.000   Torsion =   100.799
===============================================================================

      A V E R A G E S   O V E R     125 S T E P S


 NSTEP =   125000   TIME(PS) =     125.000  TEMP(K) =   309.18  PRESS =     0.0
 Etot   =   -221402.2960  EKtot   =     76947.7469  EPtot      =   -298350.0429
 BOND   =      5615.9542  ANGLE   =     21534.0866  DIHED      =     15481.7457
 1-4 NB =      5491.1891  1-4 EEL =    -74279.6049  VDWAALS    =     16935.0729
 EELEC  =   -290925.0724  EHBOND  =         0.0000  RESTRAINT  =      1796.5859
 EAMBER (non-restraint)  =   -300146.6288
 ------------------------------------------------------------------------------

 NMR restraints: Bond =    0.000   Angle =     0.000   Torsion =   100.799
===============================================================================

      R M S  F L U C T U A T I O N S


 NSTEP =   125000   TIME(PS) =     125.000  TEMP(K) =     5.36  PRESS =     0.0
 Etot   =      3067.6927  EKtot   =      1334.9575  EPtot      =      1808.4045
 BOND   =       105.2467  ANGLE   =       305.1369  DIHED      =       147.4395
 1-4 NB =        31.4426  1-4 EEL =        55.7962  VDWAALS    =      1008.8737
 EELEC  =      2366.0690  EHBOND  =         0.0000  RESTRAINT  =        69.5446
 EAMBER (non-restraint)  =      1738.8599
 ------------------------------------------------------------------------------


 NMR restraints on final step:

 ------------------------------------------------------------------------------


 Final Restraint Analysis for coords: step6.1_equilibration.rst7              


 Restraints, deviations, and energy contributions:    pencut =    0.10

 ------------------------------------------------------------------------------
     First atom        Last atom    curr. value target deviation  penalty
 ------------------------------------------------------------------------------
  C110 OL   310 --  C19  OL   310:   -3.314    0.000    3.314    0.836 t
  C3   PC   315 --  C2   PC   315:  124.144  122.500    1.644    0.206 t
  C110 OL   319 --  C19  OL   319:    1.577    0.000    1.577    0.189 t
  C110 OL   322 --  C19  OL   322:    2.069    0.000    2.069    0.326 t
  C3   PC   324 --  C2   PC   324:  115.928  117.500    1.572    0.188 t
  C110 OL   325 --  C19  OL   325:   -2.262    0.000    2.262    0.390 t
  C110 OL   331 --  C19  OL   331:    1.646    0.000    1.646    0.206 t
  C110 OL   334 --  C19  OL   334:    3.382    0.000    3.382    0.871 t
  C110 OL   337 --  C19  OL   337:   -2.857    0.000    2.857    0.622 t
  C110 OL   340 --  C19  OL   340:   -2.597    0.000    2.597    0.514 t
  C110 OL   343 --  C19  OL   343:   -2.606    0.000    2.606    0.517 t
  C110 OL   346 --  C19  OL   346:   -1.654    0.000    1.654    0.208 t
  C110 OL   355 --  C19  OL   355:    1.590    0.000    1.590    0.193 t
  C110 OL   358 --  C19  OL   358:   -1.734    0.000    1.734    0.229 t
  C110 OL   361 --  C19  OL   361:   -1.596    0.000    1.596    0.194 t
  C3   PC   366 --  C2   PC   366:  124.552  122.500    2.052    0.321 t
  C110 OL   367 --  C19  OL   367:   -3.233    0.000    3.233    0.796 t
  C110 OL   373 --  C19  OL   373:   -3.975    0.000    3.975    1.203 t
  C110 OL   376 --  C19  OL   376:    3.336    0.000    3.336    0.848 t
  C110 OL   379 --  C19  OL   379:    1.226    0.000    1.226    0.115 t
  C110 OL   382 --  C19  OL   382:   -1.489    0.000    1.489    0.169 t
  C3   PC   390 --  C2   PC   390:  116.152  117.500    1.348    0.138 t
  C110 OL   397 --  C19  OL   397:    1.612    0.000    1.612    0.198 t
  C3   PC   399 --  C2   PC   399:  124.950  122.500    2.450    0.457 t
  C110 OL   406 --  C19  OL   406:    1.376    0.000    1.376    0.144 t
  C110 OL   418 --  C19  OL   418:    5.835    0.000    5.835    2.593 t
  C110 OL   433 --  C19  OL   433:   -3.068    0.000    3.068    0.717 t
  C3   PC   441 --  C2   PC   441:  124.413  122.500    1.913    0.279 t
  C3   PC   444 --  C2   PC   444:  124.607  122.500    2.107    0.338 t
  C110 OL   451 --  C19  OL   451:   -2.731    0.000    2.731    0.568 t
  C3   PC   453 --  C2   PC   453:  116.199  117.500    1.301    0.129 t
  C110 OL   454 --  C19  OL   454:    3.318    0.000    3.318    0.838 t
  C110 OL   457 --  C19  OL   457:    4.445    0.000    4.445    1.505 t
  C110 OL   460 --  C19  OL   460:    2.703    0.000    2.703    0.556 t
  C110 OL   463 --  C19  OL   463:   -1.696    0.000    1.696    0.219 t
  C110 OL   466 --  C19  OL   466:   -2.400    0.000    2.400    0.438 t
  C3   PC   471 --  C2   PC   471:  113.753  117.500    3.747    1.069 t
  C110 OL   475 --  C19  OL   475:   -3.576    0.000    3.576    0.974 t
  C3   PC   477 --  C2   PC   477:  124.130  122.500    1.630    0.202 t
  C110 OL   478 --  C19  OL   478:   -2.077    0.000    2.077    0.329 t
  C3   PC   480 --  C2   PC   480:  123.824  122.500    1.324    0.133 t
  C110 OL   481 --  C19  OL   481:   -4.955    0.000    4.955    1.870 t
  C110 OL   484 --  C19  OL   484:   -2.350    0.000    2.350    0.421 t
  C110 OL   490 --  C19  OL   490:    1.264    0.000    1.264    0.122 t
  C110 OL   493 --  C19  OL   493:    1.563    0.000    1.563    0.186 t
  C110 OL   496 --  C19  OL   496:   -2.035    0.000    2.035    0.315 t
  C3   PC   498 --  C2   PC   498:  115.986  117.500    1.514    0.175 t
  C110 OL   499 --  C19  OL   499:    1.883    0.000    1.883    0.270 t
  C3   PC   501 --  C2   PC   501:  115.687  117.500    1.813    0.250 t
  C110 OL   505 --  C19  OL   505:    2.146    0.000    2.146    0.351 t
  C110 OL   514 --  C19  OL   514:   -1.493    0.000    1.493    0.170 t
  C110 OL   517 --  C19  OL   517:   -3.888    0.000    3.888    1.151 t
  C3   PC   519 --  C2   PC   519:  115.691  117.500    1.809    0.249 t
  C110 OL   520 --  C19  OL   520:    3.460    0.000    3.460    0.912 t
  C110 OL   526 --  C19  OL   526:    3.126    0.000    3.126    0.744 t
  C3   PC   528 --  C2   PC   528:  116.296  117.500    1.204    0.110 t
  C110 OL   532 --  C19  OL   532:   -2.000    0.000    2.000    0.305 t
  C110 OL   535 --  C19  OL   535:    1.521    0.000    1.521    0.176 t
  C3   PC   540 --  C2   PC   540:  115.593  117.500    1.907    0.277 t
  C110 OL   541 --  C19  OL   541:   -1.439    0.000    1.439    0.158 t
  C3   PC   555 --  C2   PC   555:  115.516  117.500    1.984    0.300 t
  C110 OL   556 --  C19  OL   556:    2.948    0.000    2.948    0.662 t
  C3   PC   564 --  C2   PC   564:  123.828  122.500    1.328    0.134 t
  C110 OL   568 --  C19  OL   568:    1.235    0.000    1.235    0.116 t
  C3   PC   570 --  C2   PC   570:  115.997  117.500    1.503    0.172 t
  C110 OL   571 --  C19  OL   571:    5.078    0.000    5.078    1.964 t
  C3   PC   573 --  C2   PC   573:  115.433  117.500    2.067    0.325 t
  C3   PC   579 --  C2   PC   579:  125.091  122.500    2.591    0.511 t
  C110 OL   580 --  C19  OL   580:   -5.078    0.000    5.078    1.964 t
  C110 OL   583 --  C19  OL   583:    3.212    0.000    3.212    0.786 t
  C110 OL   586 --  C19  OL   586:    2.409    0.000    2.409    0.442 t
  C110 OL   589 --  C19  OL   589:   -3.228    0.000    3.228    0.793 t
  C110 OL   604 --  C19  OL   604:    2.744    0.000    2.744    0.573 t
  C3   PC   606 --  C2   PC   606:  115.233  117.500    2.267    0.391 t
  C110 OL   607 --  C19  OL   607:   -1.834    0.000    1.834    0.256 t
  C110 OL   610 --  C19  OL   610:   -3.970    0.000    3.970    1.200 t
  C3   PC   612 --  C2   PC   612:  126.244  122.500    3.744    1.067 t
  C110 OL   613 --  C19  OL   613:    1.807    0.000    1.807    0.249 t
  C110 OL   616 --  C19  OL   616:    2.161    0.000    2.161    0.356 t
  C110 OL   619 --  C19  OL   619:    1.649    0.000    1.649    0.207 t
  C110 OL   622 --  C19  OL   622:   -1.151    0.000    1.151    0.101 t
  C110 OL   625 --  C19  OL   625:    1.244    0.000    1.244    0.118 t
  C110 OL   631 --  C19  OL   631:   -2.619    0.000    2.619    0.522 t
  C110 OL   634 --  C19  OL   634:    1.435    0.000    1.435    0.157 t
  C110 OL   637 --  C19  OL   637:   -2.443    0.000    2.443    0.454 t
  C3   PC   639 --  C2   PC   639:  124.496  122.500    1.996    0.303 t
  C110 OL   640 --  C19  OL   640:   -4.327    0.000    4.327    1.426 t
  C3   PC   651 --  C2   PC   651:  124.369  122.500    1.869    0.266 t
  C3   PC   657 --  C2   PC   657:  116.119  117.500    1.381    0.145 t
  C110 OL   658 --  C19  OL   658:   -4.098    0.000    4.098    1.279 t
  C110 OL   661 --  C19  OL   661:   -1.239    0.000    1.239    0.117 t
  C110 OL   664 --  C19  OL   664:   -3.669    0.000    3.669    1.025 t
  C110 OL   670 --  C19  OL   670:   -1.538    0.000    1.538    0.180 t
  C110 OL   679 --  C19  OL   679:   -2.086    0.000    2.086    0.331 t
  C3   PC   690 --  C2   PC   690:  116.155  117.500    1.345    0.138 t
  C110 OL   691 --  C19  OL   691:    1.481    0.000    1.481    0.167 t
  C3   PC   693 --  C2   PC   693:  115.690  117.500    1.810    0.250 t
  C110 OL   694 --  C19  OL   694:   -3.862    0.000    3.862    1.136 t
  C110 OL   697 --  C19  OL   697:    1.767    0.000    1.767    0.238 t
  C110 OL   716 --  C19  OL   716:    1.209    0.000    1.209    0.111 t
  C110 OL   719 --  C19  OL   719:   -2.756    0.000    2.756    0.579 t
  C110 OL   722 --  C19  OL   722:    1.574    0.000    1.574    0.189 t
  C3   PC   724 --  C2   PC   724:  113.812  117.500    3.688    1.036 t
  C110 OL   728 --  C19  OL   728:   -2.815    0.000    2.815    0.603 t
  C110 OL   731 --  C19  OL   731:   -2.815    0.000    2.815    0.603 t
  C110 OL   740 --  C19  OL   740:    2.085    0.000    2.085    0.331 t
  C110 OL   749 --  C19  OL   749:   -4.184    0.000    4.184    1.333 t
  C3   PC   751 --  C2   PC   751:  116.164  117.500    1.336    0.136 t
  C110 OL   752 --  C19  OL   752:   -2.424    0.000    2.424    0.447 t
  C110 OL   755 --  C19  OL   755:   -1.735    0.000    1.735    0.229 t
  C110 OL   758 --  C19  OL   758:   -3.492    0.000    3.492    0.929 t
  C3   PC   763 --  C2   PC   763:  123.983  122.500    1.483    0.168 t
  C110 OL   764 --  C19  OL   764:    1.789    0.000    1.789    0.244 t
  C110 OL   770 --  C19  OL   770:    2.618    0.000    2.618    0.522 t
  C110 OL   773 --  C19  OL   773:    1.415    0.000    1.415    0.153 t
  C110 OL   776 --  C19  OL   776:    2.578    0.000    2.578    0.506 t
  C110 OL   779 --  C19  OL   779:    1.928    0.000    1.928    0.283 t
  C3   PC   784 --  C2   PC   784:  114.344  117.500    3.156    0.758 t
  C110 OL   788 --  C19  OL   788:    2.025    0.000    2.025    0.312 t
  C110 OL   791 --  C19  OL   791:   -1.336    0.000    1.336    0.136 t
  C110 OL   794 --  C19  OL   794:   -2.624    0.000    2.624    0.524 t
  C110 OL   797 --  C19  OL   797:    2.673    0.000    2.673    0.544 t
  C110 OL   800 --  C19  OL   800:   -3.862    0.000    3.862    1.136 t
  C110 OL   803 --  C19  OL   803:   -1.921    0.000    1.921    0.281 t
  C3   PC   805 --  C2   PC   805:  124.156  122.500    1.656    0.209 t
  C110 OL   809 --  C19  OL   809:    2.621    0.000    2.621    0.523 t
  C110 OL   812 --  C19  OL   812:  181.866  180.000    1.866    0.265 t
  C110 OL   815 --  C19  OL   815:   -2.198    0.000    2.198    0.368 t
  C3   PC   820 --  C2   PC   820:  125.433  122.500    2.933    0.655 t
  C110 OL   821 --  C19  OL   821:   -1.400    0.000    1.400    0.149 t
  C3   PC   823 --  C2   PC   823:  114.246  117.500    3.254    0.806 t
  C3   PC   826 --  C2   PC   826:  124.543  122.500    2.043    0.318 t
  C3   PC   829 --  C2   PC   829:  124.450  122.500    1.950    0.290 t
  C110 OL   830 --  C19  OL   830:   -1.432    0.000    1.432    0.156 t
  C3   PC   835 --  C2   PC   835:  124.094  122.500    1.594    0.193 t
  C110 OL   836 --  C19  OL   836:    1.710    0.000    1.710    0.223 t
  C110 OL   839 --  C19  OL   839:    3.520    0.000    3.520    0.944 t
  C3   PC   841 --  C2   PC   841:  124.274  122.500    1.774    0.240 t
  C3   PC   847 --  C2   PC   847:  115.231  117.500    2.269    0.392 t
  C3   PC   853 --  C2   PC   853:  125.421  122.500    2.921    0.650 t
  C3   PC   859 --  C2   PC   859:  115.096  117.500    2.404    0.440 t
  C3   PC   862 --  C2   PC   862:  126.606  122.500    4.106    1.284 t
  C110 OL   869 --  C19  OL   869:    1.464    0.000    1.464    0.163 t
  C110 OL   875 --  C19  OL   875:    3.958    0.000    3.958    1.193 t
  C110 OL   878 --  C19  OL   878:    2.627    0.000    2.627    0.526 t
  C110 OL   881 --  C19  OL   881:    4.244    0.000    4.244    1.371 t
  C110 OL   884 --  C19  OL   884:    1.646    0.000    1.646    0.206 t
  C3   PC   886 --  C2   PC   886:  124.087  122.500    1.587    0.192 t
  C110 OL   887 --  C19  OL   887:    2.385    0.000    2.385    0.433 t
  C3   PC   889 --  C2   PC   889:  115.553  117.500    1.947    0.289 t
  C110 OL   890 --  C19  OL   890:   -2.089    0.000    2.089    0.332 t
  C110 OL   893 --  C19  OL   893:   -1.147    0.000    1.147    0.100 t
  C110 OL   899 --  C19  OL   899:    2.167    0.000    2.167    0.358 t
  C3   PC   901 --  C2   PC   901:  124.235  122.500    1.735    0.229 t
  C110 OL   917 --  C19  OL   917:    3.380    0.000    3.380    0.870 t
  C110 OL   923 --  C19  OL   923:   -1.544    0.000    1.544    0.182 t
  C3   PC   925 --  C2   PC   925:  115.760  117.500    1.740    0.231 t
  C110 OL   932 --  C19  OL   932:   -1.793    0.000    1.793    0.245 t
  C110 OL   935 --  C19  OL   935:    4.087    0.000    4.087    1.272 t
  C110 OL   950 --  C19  OL   950:    2.250    0.000    2.250    0.386 t
  C110 OL   953 --  C19  OL   953:    3.060    0.000    3.060    0.713 t
  C110 OL   959 --  C19  OL   959:    2.398    0.000    2.398    0.438 t
  C110 OL   962 --  C19  OL   962:   -1.521    0.000    1.521    0.176 t
  C3   PC   967 --  C2   PC   967:  124.277  122.500    1.777    0.241 t
  C110 OL   971 --  C19  OL   971:    1.733    0.000    1.733    0.229 t
  C110 OL   980 --  C19  OL   980:    3.123    0.000    3.123    0.743 t
  C3   PC   982 --  C2   PC   982:  114.406  117.500    3.094    0.729 t
  C3   PC   985 --  C2   PC   985:  116.007  117.500    1.493    0.170 t
  C110 OL   992 --  C19  OL   992:   -3.508    0.000    3.508    0.937 t
  C110 OL   995 --  C19  OL   995:    1.746    0.000    1.746    0.232 t
  C110 OL  1007 --  C19  OL  1007:   -1.708    0.000    1.708    0.222 t
  C110 OL  1013 --  C19  OL  1013:    1.855    0.000    1.855    0.262 t
  C110 OL  1022 --  C19  OL  1022:    3.087    0.000    3.087    0.726 t
  C110 OL  1031 --  C19  OL  1031:    3.438    0.000    3.438    0.900 t
  C3   PC  1033 --  C2   PC  1033:  123.978  122.500    1.478    0.166 t
  C110 OL  1034 --  C19  OL  1034:    2.398    0.000    2.398    0.438 t
  C3   PC  1039 --  C2   PC  1039:  125.055  122.500    2.555    0.497 t
  C110 OL  1040 --  C19  OL  1040:   -1.873    0.000    1.873    0.267 t
  C110 OL  1043 --  C19  OL  1043:    1.741    0.000    1.741    0.231 t
  C3   PC  1045 --  C2   PC  1045:  115.686  117.500    1.814    0.250 t
  C110 OL  1046 --  C19  OL  1046:    1.343    0.000    1.343    0.137 t
  C110 OL  1049 --  C19  OL  1049:   -2.895    0.000    2.895    0.638 t
  C3   PC  1051 --  C2   PC  1051:  127.962  122.500    5.462    2.272 t
  C3   PC  1054 --  C2   PC  1054:  123.974  122.500    1.474    0.165 t
  C110 OL  1061 --  C19  OL  1061:    1.794    0.000    1.794    0.245 t
  C110 OL  1073 --  C19  OL  1073:    6.896    0.000    6.896    3.621 t
  C3   PC  1078 --  C2   PC  1078:  123.716  122.500    1.216    0.113 t
  C110 OL  1082 --  C19  OL  1082:   -3.828    0.000    3.828    1.116 t
  C110 OL  1085 --  C19  OL  1085:   -1.444    0.000    1.444    0.159 t
  C110 OL  1088 --  C19  OL  1088:   -1.361    0.000    1.361    0.141 t
  C110 OL  1100 --  C19  OL  1100:   -4.554    0.000    4.554    1.579 t
                                       Total torsion  penalty:    103.095
 ------------------------------------------------------------------------------
--------------------------------------------------------------------------------
   5.  TIMINGS
--------------------------------------------------------------------------------

|  NonSetup CPU Time in Major Routines:
|
|     Routine           Sec        %
|     ------------------------------
|     Nonbond          24.15    7.40
|     Bond              0.00    0.00
|     Angle             0.00    0.00
|     Dihedral          0.00    0.00
|     Shake             0.36    0.11
|     RunMD           301.58   92.40
|     Other             0.31    0.09
|     ------------------------------
|     Total           326.40

|  PME Nonbond Pairlist CPU Time:
|
|     Routine              Sec        %
|     ---------------------------------
|     Set Up Cit           0.00    0.00
|     Build List           0.00    0.00
|     ---------------------------------
|     Total                0.00    0.00

|  PME Direct Force CPU Time:
|
|     Routine              Sec        %
|     ---------------------------------
|     NonBonded Calc       0.00    0.00
|     Exclude Masked       0.00    0.00
|     Other                0.19    0.06
|     ---------------------------------
|     Total                0.19    0.06

|  PME Reciprocal Force CPU Time:
|
|     Routine              Sec        %
|     ---------------------------------
|     1D bspline           0.00    0.00
|     Grid Charges         0.00    0.00
|     Scalar Sum           0.00    0.00
|     Gradient Sum         0.00    0.00
|     FFT                  0.00    0.00
|     ---------------------------------
|     Total                0.00    0.00

|  Final Performance Info:
|     -----------------------------------------------------
|     Average timings for last    8000 steps:
|     Elapsed(s) =      21.30 Per Step(ms) =       2.66
|         ns/day =      32.45   seconds/ns =    2662.59
|
|     Average timings for all steps:
|     Elapsed(s) =     326.42 Per Step(ms) =       2.61
|         ns/day =      33.09   seconds/ns =    2611.36
|     -----------------------------------------------------

|  Setup CPU time:            3.22 seconds
|  NonSetup CPU time:       326.40 seconds
|  Total CPU time:          329.62 seconds     0.09 hours

|  Setup wall time:           3    seconds
|  NonSetup wall time:      326    seconds
|  Total wall time:         329    seconds     0.09 hours
