# Supplementary material for: Intermolecular Interactions in G Protein-Coupled Receptor Allosteric Sites at the Membrane Interface from Molecular Dynamics Simulations and Quantum Chemical Calculations
Source: J Chem Inf Model. 2022 Sep 30;62(19):4736–47. doi: 10.1021/acs.jcim.2c00788 (PMC9554917; doi:10.1021/acs.jcim.2c00788)
Supplement: Supplementary file 2 — ci2c00788_si_002.zip [file ci2c00788_si_002.zip › MD_simulations_inputs/C5aR1_MD_simulations_inputs/popc_chol_6c1q/step6.2_equilibration.mdout]

          -------------------------------------------------------
          Amber 20 PMEMD                              2020
          -------------------------------------------------------

| PMEMD implementation of SANDER, Release 18

|  Compiled date/time: Tue Apr 28 02:19:54 2020
| Run on 12/09/2021 at 23:48:28

|   Executable path: /usr/local/amber20_src/bin/pmemd.cuda
| Working directory: /home/tianyiding/amber/C5ar1-6c1q-9p2-cholpopc/amber
|          Hostname: Unknown
  [-O]verwriting output

File Assignments:
|   MDIN: step6.2_equilibration.mdin                                            
|  MDOUT: step6.2_equilibration.mdout                                           
| INPCRD: step6.1_equilibration.rst7                                            
|   PARM: step5_input.parm7                                                     
| RESTRT: step6.2_equilibration.rst7                                            
|   REFC: step5_input.rst7                                                      
|  MDVEL: mdvel                                                                 
|   MDEN: mden                                                                  
|  MDCRD: step6.2_equilibration.nc                                              
| MDINFO: eq02.mdinfo                                                           
|  MDFRC: mdfrc                                                                 


 Here is the input file:

A NVT simulation for common production-level simulations                       
 &cntrl                                                                        
    imin=0,        ! No minimization                                           
    irest=1,       ! This IS a restart of an old MD simulation                 
    ntx=5,         ! So our inpcrd file has velocities                         
                                                                               
    ! Temperature control                                                      
    ntt=3,         ! Langevin dynamics                                         
    gamma_ln=1.0,  ! Friction coefficient (ps^-1)                              
    temp0=310,   ! Target temperature                                          
                                                                               
    ! Potential energy control                                                 
    cut=9.0,       ! nonbonded cutoff, in angstroms                            
                                                                               
    ! MD settings                                                              
    nstlim=125000, ! 125K steps, 125 ps total                                  
    dt=0.001,      ! time step (ps)                                            
                                                                               
    ! SHAKE                                                                    
    ntc=2,         ! Constrain bonds containing hydrogen                       
    ntf=2,         ! Do not calculate forces of bonds containing hydrogen      
                                                                               
    ! Control how often information is printed                                 
    ntpr=1000,     ! Print energies every 1000 steps                           
    ntwx=5000,     ! Print coordinates every 5000 steps to the trajectory      
    ntwr=10000,    ! Print a restart file every 10K steps (can be less frequent
!   ntwv=-1,       ! Uncomment to also print velocities to trajectory          
!   ntwf=-1,       ! Uncomment to also print forces to trajectory              
    ntxo=2,        ! Write NetCDF format                                       
    ioutfm=1,      ! Write NetCDF format (always do this!)                     
                                                                               
    ! Wrap coordinates when printing them to the same unit cell                
    iwrap=0,                                                                   
                                                                               
    ! Restraint options                                                        
    ntr=1,         ! Positional restraints for proteins, sugars, ligands, and l
    nmropt=1,      ! Dihedral restraints for sugars and lipids                 
                                                                               
    ! Set water atom/residue names for SETTLE recognition                      
    watnam='WAT',  ! Water residues are named WAT                              
    owtnm='O',     ! Water oxygens are named O                                 
 /                                                                             
                                                                               
 &wt                                                                           
    type='END'                                                                 
 /                                                                             
DISANG=step6.2_equilibration.rest                                              
LISTIN=POUT                                                                    
LISTOUT=POUT                                                                   
&end                                                                           
Protein posres                                                                 
5.0                                                                            
RES 1 293 294 294                                                              
END                                                                            
Membrane posres                                                                
2.5                                                                            
FIND                                                                           
O1 * * CHL                                                                     
P31 * * PC                                                                     
SEARCH                                                                         
RES 1 26278                                                                    
END                                                                            
END                                                                            
                                                                               


Note: ig = -1. Setting random seed to   354339 based on wallclock time in 
      microseconds.
| irandom = 1, using AMBER's internal random number generator (default).
 
|--------------------- INFORMATION ----------------------
| GPU (CUDA) Version of PMEMD in use: NVIDIA GPU IN USE.
|                    Version 18.0.0
| 
|                      03/25/2018
| 
| Implementation by:
|                    Ross C. Walker     (SDSC)
|                    Scott Le Grand     (nVIDIA)
| 
| Version 18 performance extensions by:
|                    David Cerutti     (Rutgers)
| 
| Precision model in use:
|      [SPFP] - Single Precision Forces, 64-bit Fixed Point
|               Accumulation. (Default)
| 
|--------------------------------------------------------
 
|----------------- CITATION INFORMATION -----------------
|
|    When publishing work that utilized the CUDA version
|    of AMBER, please cite the following in addition to
|    the regular AMBER citations:
|
|  - Romelia Salomon-Ferrer; Andreas W. Goetz; Duncan
|    Poole; Scott Le Grand; Ross C. Walker "Routine
|    microsecond molecular dynamics simulations with
|    AMBER - Part II: Particle Mesh Ewald", J. Chem.
|    Theory Comput., 2013, 9 (9), pp3878-3888,
|    DOI: 10.1021/ct400314y.
|
|  - Andreas W. Goetz; Mark J. Williamson; Dong Xu;
|    Duncan Poole; Scott Le Grand; Ross C. Walker
|    "Routine microsecond molecular dynamics simulations
|    with AMBER - Part I: Generalized Born", J. Chem.
|    Theory Comput., 2012, 8 (5), pp1542-1555.
|
|  - Scott Le Grand; Andreas W. Goetz; Ross C. Walker
|    "SPFP: Speed without compromise - a mixed precision
|    model for GPU accelerated molecular dynamics
|    simulations.", Comp. Phys. Comm., 2013, 184
|    pp374-380, DOI: 10.1016/j.cpc.2012.09.022
|
|--------------------------------------------------------
 
|------------------- GPU DEVICE INFO --------------------
|
|            CUDA_VISIBLE_DEVICES: not set
|   CUDA Capable Devices Detected:      2
|           CUDA Device ID in use:      1
|                CUDA Device Name: TITAN X (Pascal)
|     CUDA Device Global Mem Size:  12196 MB
| CUDA Device Num Multiprocessors:     28
|           CUDA Device Core Freq:   1.53 GHz
|
|--------------------------------------------------------
 
 
| Conditional Compilation Defines Used:
| PUBFFT
| BINTRAJ
| CUDA
| EMIL

| Largest sphere to fit in unit cell has radius =    51.429

| New format PARM file being parsed.
| Version =    1.000 Date = 12/03/21 Time = 08:08:11

| Note: 1-4 EEL scale factors are being read from the topology file.

| Note: 1-4 VDW scale factors are being read from the topology file.
| Duplicated    0 dihedrals

| Duplicated    0 dihedrals

--------------------------------------------------------------------------------
   1.  RESOURCE   USE: 
--------------------------------------------------------------------------------

 getting box info from netcdf restart file
 NATOM  =  116859 NTYPES =      34 NBONH =  100094 MBONA  =   16505
 NTHETH =   59667 MTHETA =   19924 NPHIH =   98795 MPHIA  =   64042
 NHPARM =       0 NPARM  =       0 NNB   =  334286 NRES   =   26278
 NBONA  =   16505 NTHETA =   19924 NPHIA =   64042 NUMBND =     109
 NUMANG =     235 NPTRA  =     514 NATYP =       0 NPHB   =       0
 IFBOX  =       1 NMXRS  =      78 IFCAP =       0 NEXTRA =       0
 NCOPY  =       0

| Coordinate Index Table dimensions:    20   20   23
| Direct force subcell size =     5.1429    5.1429    5.1422

     BOX TYPE: RECTILINEAR

--------------------------------------------------------------------------------
   2.  CONTROL  DATA  FOR  THE  RUN
--------------------------------------------------------------------------------

                                                                                

General flags:
     imin    =       0, nmropt  =       1

Nature and format of input:
     ntx     =       5, irest   =       1, ntrx    =       1

Nature and format of output:
     ntxo    =       2, ntpr    =    1000, ntrx    =       1, ntwr    =   10000
     iwrap   =       0, ntwx    =    5000, ntwv    =       0, ntwe    =       0
     ioutfm  =       1, ntwprt  =       0, idecomp =       0, rbornstat=      0

Potential function:
     ntf     =       2, ntb     =       1, igb     =       0, nsnb    =      25
     ipol    =       0, gbsa    =       0, iesp    =       0
     dielc   =   1.00000, cut     =   9.00000, intdiel =   1.00000

Frozen or restrained atoms:
     ibelly  =       0, ntr     =       1
     restraint_wt =   0.00000

Molecular dynamics:
     nstlim  =    125000, nscm    =         0, nrespa  =         1
     t       =   0.00000, dt      =   0.00100, vlimit  =  -1.00000

Langevin dynamics temperature regulation:
     ig      =  354339
     temp0   = 310.00000, tempi   =   0.00000, gamma_ln=   1.00000

SHAKE:
     ntc     =       2, jfastw  =       0
     tol     =   0.00001

NMR refinement options:
     iscale  =       0, noeskp  =       1, ipnlty  =       1, mxsub   =       1
     scalm   = 100.00000, pencut  =   0.10000, tausw   =   0.10000

| Intermolecular bonds treatment:
|     no_intermolecular_bonds =       1

| Energy averages sample interval:
|     ene_avg_sampling =    1000

Ewald parameters:
     verbose =       0, ew_type =       0, nbflag  =       1, use_pme =       1
     vdwmeth =       1, eedmeth =       1, netfrc  =       1
     Box X =  102.859   Box Y =  102.859   Box Z =  118.270
     Alpha =   90.000   Beta  =   90.000   Gamma =   90.000
     NFFT1 =  108       NFFT2 =  108       NFFT3 =  128
     Cutoff=    9.000   Tol   =0.100E-04
     Ewald Coefficient =  0.30768
     Interpolation order =    4

    LOADING THE CONSTRAINED ATOMS AS GROUPS


   5.  REFERENCE ATOM COORDINATES

                                                                                  
    ----- READING GROUP     1; TITLE:
 Protein posres                                                              

     GROUP    1 HAS HARMONIC CONSTRAINTS     5.00000
 GRP    1 RES    1 TO   293
 GRP    1 RES  294 TO   294
      Number of atoms in this group  =  4859
    ----- READING GROUP     2; TITLE:
 Membrane posres                                                             

     GROUP    2 HAS HARMONIC CONSTRAINTS     2.50000
      ALL ATOMS THAT MEET 1 OF THE FOLLOWING SPECIFICATIONS WILL BE INCLUDED IN GROUP BELOW

      GRAPH NAME  = O1    SYMBOL  = *     TREE SYMBOL  = *     RESIDUE TYPE  = CHL 

      GRAPH NAME  = P31   SYMBOL  = *     TREE SYMBOL  = *     RESIDUE TYPE  = PC  

 GRP    2 RES    1 TO 26278
      Number of atoms in this group  =   286
    ----- END OF GROUP READ -----

--------------------------------------------------------------------------------
   3.  ATOMIC COORDINATES AND VELOCITIES
--------------------------------------------------------------------------------

                                                                                
 begin time read from input coords =   125.000 ps


           Begin reading energy term weight changes/NMR restraints
 WEIGHT CHANGES:
                         ** No weight changes given **

 RESTRAINTS:
 Requested file redirections:
  DISANG    = step6.2_equilibration.rest
  LISTIN    = POUT
  LISTOUT   = POUT
 Restraints will be read from file: step6.2_equilibration.rest
Here are comments from the DISANG input file:

******
 C1  ( 5871)-C3  ( 5876)-C2  ( 5874)-O21 ( 5903)    NSTEP1=     0 NSTEP2=     0
R1 = 107.500 R2 = 117.500 R3 = 122.500 R4 = 132.500 RK2 = 100.000 RK3 =  100.000
 Rcurr:  121.668  Rcurr-(R2+R3)/2:    1.668  MIN(Rcurr-R2,Rcurr-R3):    0.000
******
 C111( 5931)-C110( 5929)-C19 ( 5927)-C18 ( 5924)    NSTEP1=     0 NSTEP2=     0
R1 = -10.000 R2 =   0.000 R3 =   0.000 R4 =  10.000 RK2 = 100.000 RK3 =  100.000
 Rcurr:   -3.314  Rcurr-(R2+R3)/2:    3.314  MIN(Rcurr-R2,Rcurr-R3):    3.314
******
 C1  ( 6005)-C3  ( 6010)-C2  ( 6008)-O21 ( 6037)    NSTEP1=     0 NSTEP2=     0
R1 = 107.500 R2 = 117.500 R3 = 122.500 R4 = 132.500 RK2 = 100.000 RK3 =  100.000
 Rcurr:  118.274  Rcurr-(R2+R3)/2:    1.726  MIN(Rcurr-R2,Rcurr-R3):    0.000
******
 C111( 6065)-C110( 6063)-C19 ( 6061)-C18 ( 6058)    NSTEP1=     0 NSTEP2=     0
R1 = -10.000 R2 =   0.000 R3 =   0.000 R4 =  10.000 RK2 = 100.000 RK3 =  100.000
 Rcurr:   -0.765  Rcurr-(R2+R3)/2:    0.765  MIN(Rcurr-R2,Rcurr-R3):    0.765
******
 C1  ( 6139)-C3  ( 6144)-C2  ( 6142)-O21 ( 6171)    NSTEP1=     0 NSTEP2=     0
R1 = 107.500 R2 = 117.500 R3 = 122.500 R4 = 132.500 RK2 = 100.000 RK3 =  100.000
 Rcurr:  124.144  Rcurr-(R2+R3)/2:    4.144  MIN(Rcurr-R2,Rcurr-R3):    1.644
******
 C111( 6199)-C110( 6197)-C19 ( 6195)-C18 ( 6192)    NSTEP1=     0 NSTEP2=     0
R1 = -10.000 R2 =   0.000 R3 =   0.000 R4 =  10.000 RK2 = 100.000 RK3 =  100.000
 Rcurr:   -1.017  Rcurr-(R2+R3)/2:    1.017  MIN(Rcurr-R2,Rcurr-R3):    1.017
******
 C1  ( 6273)-C3  ( 6278)-C2  ( 6276)-O21 ( 6305)    NSTEP1=     0 NSTEP2=     0
R1 = 107.500 R2 = 117.500 R3 = 122.500 R4 = 132.500 RK2 = 100.000 RK3 =  100.000
 Rcurr:  119.061  Rcurr-(R2+R3)/2:    0.939  MIN(Rcurr-R2,Rcurr-R3):    0.000
******
 C111( 6333)-C110( 6331)-C19 ( 6329)-C18 ( 6326)    NSTEP1=     0 NSTEP2=     0
R1 = -10.000 R2 =   0.000 R3 =   0.000 R4 =  10.000 RK2 = 100.000 RK3 =  100.000
 Rcurr:    1.577  Rcurr-(R2+R3)/2:    1.577  MIN(Rcurr-R2,Rcurr-R3):    1.577
******
 C1  ( 6407)-C3  ( 6412)-C2  ( 6410)-O21 ( 6439)    NSTEP1=     0 NSTEP2=     0
R1 = 107.500 R2 = 117.500 R3 = 122.500 R4 = 132.500 RK2 = 100.000 RK3 =  100.000
 Rcurr:  120.850  Rcurr-(R2+R3)/2:    0.850  MIN(Rcurr-R2,Rcurr-R3):    0.000
******
 C111( 6467)-C110( 6465)-C19 ( 6463)-C18 ( 6460)    NSTEP1=     0 NSTEP2=     0
R1 = -10.000 R2 =   0.000 R3 =   0.000 R4 =  10.000 RK2 = 100.000 RK3 =  100.000
 Rcurr:    2.069  Rcurr-(R2+R3)/2:    2.069  MIN(Rcurr-R2,Rcurr-R3):    2.069
******
 C1  ( 6541)-C3  ( 6546)-C2  ( 6544)-O21 ( 6573)    NSTEP1=     0 NSTEP2=     0
R1 = 107.500 R2 = 117.500 R3 = 122.500 R4 = 132.500 RK2 = 100.000 RK3 =  100.000
 Rcurr:  115.928  Rcurr-(R2+R3)/2:    4.072  MIN(Rcurr-R2,Rcurr-R3):    1.572
******
 C111( 6601)-C110( 6599)-C19 ( 6597)-C18 ( 6594)    NSTEP1=     0 NSTEP2=     0
R1 = -10.000 R2 =   0.000 R3 =   0.000 R4 =  10.000 RK2 = 100.000 RK3 =  100.000
 Rcurr:   -2.262  Rcurr-(R2+R3)/2:    2.262  MIN(Rcurr-R2,Rcurr-R3):    2.262
******
 C1  ( 6675)-C3  ( 6680)-C2  ( 6678)-O21 ( 6707)    NSTEP1=     0 NSTEP2=     0
R1 = 107.500 R2 = 117.500 R3 = 122.500 R4 = 132.500 RK2 = 100.000 RK3 =  100.000
 Rcurr:  121.133  Rcurr-(R2+R3)/2:    1.133  MIN(Rcurr-R2,Rcurr-R3):    0.000
******
 C111( 6735)-C110( 6733)-C19 ( 6731)-C18 ( 6728)    NSTEP1=     0 NSTEP2=     0
R1 = -10.000 R2 =   0.000 R3 =   0.000 R4 =  10.000 RK2 = 100.000 RK3 =  100.000
 Rcurr:    0.352  Rcurr-(R2+R3)/2:    0.352  MIN(Rcurr-R2,Rcurr-R3):    0.352
******
 C1  ( 6809)-C3  ( 6814)-C2  ( 6812)-O21 ( 6841)    NSTEP1=     0 NSTEP2=     0
R1 = 107.500 R2 = 117.500 R3 = 122.500 R4 = 132.500 RK2 = 100.000 RK3 =  100.000
 Rcurr:  120.523  Rcurr-(R2+R3)/2:    0.523  MIN(Rcurr-R2,Rcurr-R3):    0.000
******
 C111( 6869)-C110( 6867)-C19 ( 6865)-C18 ( 6862)    NSTEP1=     0 NSTEP2=     0
R1 = -10.000 R2 =   0.000 R3 =   0.000 R4 =  10.000 RK2 = 100.000 RK3 =  100.000
 Rcurr:    1.646  Rcurr-(R2+R3)/2:    1.646  MIN(Rcurr-R2,Rcurr-R3):    1.646
******
 C1  ( 6943)-C3  ( 6948)-C2  ( 6946)-O21 ( 6975)    NSTEP1=     0 NSTEP2=     0
R1 = 107.500 R2 = 117.500 R3 = 122.500 R4 = 132.500 RK2 = 100.000 RK3 =  100.000
 Rcurr:  121.637  Rcurr-(R2+R3)/2:    1.637  MIN(Rcurr-R2,Rcurr-R3):    0.000
******
 C111( 7003)-C110( 7001)-C19 ( 6999)-C18 ( 6996)    NSTEP1=     0 NSTEP2=     0
R1 = -10.000 R2 =   0.000 R3 =   0.000 R4 =  10.000 RK2 = 100.000 RK3 =  100.000
 Rcurr:    3.382  Rcurr-(R2+R3)/2:    3.382  MIN(Rcurr-R2,Rcurr-R3):    3.382
******
 C1  ( 7077)-C3  ( 7082)-C2  ( 7080)-O21 ( 7109)    NSTEP1=     0 NSTEP2=     0
R1 = 107.500 R2 = 117.500 R3 = 122.500 R4 = 132.500 RK2 = 100.000 RK3 =  100.000
 Rcurr:  122.246  Rcurr-(R2+R3)/2:    2.246  MIN(Rcurr-R2,Rcurr-R3):    0.000
******
 C111( 7137)-C110( 7135)-C19 ( 7133)-C18 ( 7130)    NSTEP1=     0 NSTEP2=     0
R1 = -10.000 R2 =   0.000 R3 =   0.000 R4 =  10.000 RK2 = 100.000 RK3 =  100.000
 Rcurr:   -2.857  Rcurr-(R2+R3)/2:    2.857  MIN(Rcurr-R2,Rcurr-R3):    2.857
******
 C1  ( 7211)-C3  ( 7216)-C2  ( 7214)-O21 ( 7243)    NSTEP1=     0 NSTEP2=     0
R1 = 107.500 R2 = 117.500 R3 = 122.500 R4 = 132.500 RK2 = 100.000 RK3 =  100.000
 Rcurr:  122.870  Rcurr-(R2+R3)/2:    2.870  MIN(Rcurr-R2,Rcurr-R3):    0.370
******
 C111( 7271)-C110( 7269)-C19 ( 7267)-C18 ( 7264)    NSTEP1=     0 NSTEP2=     0
R1 = -10.000 R2 =   0.000 R3 =   0.000 R4 =  10.000 RK2 = 100.000 RK3 =  100.000
 Rcurr:   -2.597  Rcurr-(R2+R3)/2:    2.597  MIN(Rcurr-R2,Rcurr-R3):    2.597
******
 C1  ( 7345)-C3  ( 7350)-C2  ( 7348)-O21 ( 7377)    NSTEP1=     0 NSTEP2=     0
R1 = 107.500 R2 = 117.500 R3 = 122.500 R4 = 132.500 RK2 = 100.000 RK3 =  100.000
 Rcurr:  117.640  Rcurr-(R2+R3)/2:    2.360  MIN(Rcurr-R2,Rcurr-R3):    0.000
******
 C111( 7405)-C110( 7403)-C19 ( 7401)-C18 ( 7398)    NSTEP1=     0 NSTEP2=     0
R1 = -10.000 R2 =   0.000 R3 =   0.000 R4 =  10.000 RK2 = 100.000 RK3 =  100.000
 Rcurr:   -2.606  Rcurr-(R2+R3)/2:    2.606  MIN(Rcurr-R2,Rcurr-R3):    2.606
******
 C1  ( 7479)-C3  ( 7484)-C2  ( 7482)-O21 ( 7511)    NSTEP1=     0 NSTEP2=     0
R1 = 107.500 R2 = 117.500 R3 = 122.500 R4 = 132.500 RK2 = 100.000 RK3 =  100.000
 Rcurr:  122.538  Rcurr-(R2+R3)/2:    2.538  MIN(Rcurr-R2,Rcurr-R3):    0.038
******
 C111( 7539)-C110( 7537)-C19 ( 7535)-C18 ( 7532)    NSTEP1=     0 NSTEP2=     0
R1 = -10.000 R2 =   0.000 R3 =   0.000 R4 =  10.000 RK2 = 100.000 RK3 =  100.000
 Rcurr:   -1.654  Rcurr-(R2+R3)/2:    1.654  MIN(Rcurr-R2,Rcurr-R3):    1.654
******
 C1  ( 7613)-C3  ( 7618)-C2  ( 7616)-O21 ( 7645)    NSTEP1=     0 NSTEP2=     0
R1 = 107.500 R2 = 117.500 R3 = 122.500 R4 = 132.500 RK2 = 100.000 RK3 =  100.000
 Rcurr:  121.781  Rcurr-(R2+R3)/2:    1.781  MIN(Rcurr-R2,Rcurr-R3):    0.000
******
 C111( 7673)-C110( 7671)-C19 ( 7669)-C18 ( 7666)    NSTEP1=     0 NSTEP2=     0
R1 = -10.000 R2 =   0.000 R3 =   0.000 R4 =  10.000 RK2 = 100.000 RK3 =  100.000
 Rcurr:    0.544  Rcurr-(R2+R3)/2:    0.544  MIN(Rcurr-R2,Rcurr-R3):    0.544
******
 C1  ( 7747)-C3  ( 7752)-C2  ( 7750)-O21 ( 7779)    NSTEP1=     0 NSTEP2=     0
R1 = 107.500 R2 = 117.500 R3 = 122.500 R4 = 132.500 RK2 = 100.000 RK3 =  100.000
 Rcurr:  123.438  Rcurr-(R2+R3)/2:    3.438  MIN(Rcurr-R2,Rcurr-R3):    0.938
******
 C111( 7807)-C110( 7805)-C19 ( 7803)-C18 ( 7800)    NSTEP1=     0 NSTEP2=     0
R1 = -10.000 R2 =   0.000 R3 =   0.000 R4 =  10.000 RK2 = 100.000 RK3 =  100.000
 Rcurr:   -0.221  Rcurr-(R2+R3)/2:    0.221  MIN(Rcurr-R2,Rcurr-R3):    0.221
******
 C1  ( 7881)-C3  ( 7886)-C2  ( 7884)-O21 ( 7913)    NSTEP1=     0 NSTEP2=     0
R1 = 107.500 R2 = 117.500 R3 = 122.500 R4 = 132.500 RK2 = 100.000 RK3 =  100.000
 Rcurr:  120.065  Rcurr-(R2+R3)/2:    0.065  MIN(Rcurr-R2,Rcurr-R3):    0.000
******
 C111( 7941)-C110( 7939)-C19 ( 7937)-C18 ( 7934)    NSTEP1=     0 NSTEP2=     0
R1 = -10.000 R2 =   0.000 R3 =   0.000 R4 =  10.000 RK2 = 100.000 RK3 =  100.000
 Rcurr:    1.590  Rcurr-(R2+R3)/2:    1.590  MIN(Rcurr-R2,Rcurr-R3):    1.590
******
 C1  ( 8015)-C3  ( 8020)-C2  ( 8018)-O21 ( 8047)    NSTEP1=     0 NSTEP2=     0
R1 = 107.500 R2 = 117.500 R3 = 122.500 R4 = 132.500 RK2 = 100.000 RK3 =  100.000
 Rcurr:  118.083  Rcurr-(R2+R3)/2:    1.917  MIN(Rcurr-R2,Rcurr-R3):    0.000
******
 C111( 8075)-C110( 8073)-C19 ( 8071)-C18 ( 8068)    NSTEP1=     0 NSTEP2=     0
R1 = -10.000 R2 =   0.000 R3 =   0.000 R4 =  10.000 RK2 = 100.000 RK3 =  100.000
 Rcurr:   -1.734  Rcurr-(R2+R3)/2:    1.734  MIN(Rcurr-R2,Rcurr-R3):    1.734
******
 C1  ( 8149)-C3  ( 8154)-C2  ( 8152)-O21 ( 8181)    NSTEP1=     0 NSTEP2=     0
R1 = 107.500 R2 = 117.500 R3 = 122.500 R4 = 132.500 RK2 = 100.000 RK3 =  100.000
 Rcurr:  118.943  Rcurr-(R2+R3)/2:    1.057  MIN(Rcurr-R2,Rcurr-R3):    0.000
******
 C111( 8209)-C110( 8207)-C19 ( 8205)-C18 ( 8202)    NSTEP1=     0 NSTEP2=     0
R1 = -10.000 R2 =   0.000 R3 =   0.000 R4 =  10.000 RK2 = 100.000 RK3 =  100.000
 Rcurr:   -1.596  Rcurr-(R2+R3)/2:    1.596  MIN(Rcurr-R2,Rcurr-R3):    1.596
******
 C1  ( 8283)-C3  ( 8288)-C2  ( 8286)-O21 ( 8315)    NSTEP1=     0 NSTEP2=     0
R1 = 107.500 R2 = 117.500 R3 = 122.500 R4 = 132.500 RK2 = 100.000 RK3 =  100.000
 Rcurr:  119.466  Rcurr-(R2+R3)/2:    0.534  MIN(Rcurr-R2,Rcurr-R3):    0.000
******
 C111( 8343)-C110( 8341)-C19 ( 8339)-C18 ( 8336)    NSTEP1=     0 NSTEP2=     0
R1 = -10.000 R2 =   0.000 R3 =   0.000 R4 =  10.000 RK2 = 100.000 RK3 =  100.000
 Rcurr:   -0.973  Rcurr-(R2+R3)/2:    0.973  MIN(Rcurr-R2,Rcurr-R3):    0.973
******
 C1  ( 8417)-C3  ( 8422)-C2  ( 8420)-O21 ( 8449)    NSTEP1=     0 NSTEP2=     0
R1 = 107.500 R2 = 117.500 R3 = 122.500 R4 = 132.500 RK2 = 100.000 RK3 =  100.000
 Rcurr:  124.552  Rcurr-(R2+R3)/2:    4.552  MIN(Rcurr-R2,Rcurr-R3):    2.052
******
 C111( 8477)-C110( 8475)-C19 ( 8473)-C18 ( 8470)    NSTEP1=     0 NSTEP2=     0
R1 = -10.000 R2 =   0.000 R3 =   0.000 R4 =  10.000 RK2 = 100.000 RK3 =  100.000
 Rcurr:   -3.233  Rcurr-(R2+R3)/2:    3.233  MIN(Rcurr-R2,Rcurr-R3):    3.233
******
 C1  ( 8551)-C3  ( 8556)-C2  ( 8554)-O21 ( 8583)    NSTEP1=     0 NSTEP2=     0
R1 = 107.500 R2 = 117.500 R3 = 122.500 R4 = 132.500 RK2 = 100.000 RK3 =  100.000
 Rcurr:  122.717  Rcurr-(R2+R3)/2:    2.717  MIN(Rcurr-R2,Rcurr-R3):    0.217
******
 C111( 8611)-C110( 8609)-C19 ( 8607)-C18 ( 8604)    NSTEP1=     0 NSTEP2=     0
R1 = -10.000 R2 =   0.000 R3 =   0.000 R4 =  10.000 RK2 = 100.000 RK3 =  100.000
 Rcurr:    1.004  Rcurr-(R2+R3)/2:    1.004  MIN(Rcurr-R2,Rcurr-R3):    1.004
******
 C1  ( 8685)-C3  ( 8690)-C2  ( 8688)-O21 ( 8717)    NSTEP1=     0 NSTEP2=     0
R1 = 107.500 R2 = 117.500 R3 = 122.500 R4 = 132.500 RK2 = 100.000 RK3 =  100.000
 Rcurr:  121.345  Rcurr-(R2+R3)/2:    1.345  MIN(Rcurr-R2,Rcurr-R3):    0.000
******
 C111( 8745)-C110( 8743)-C19 ( 8741)-C18 ( 8738)    NSTEP1=     0 NSTEP2=     0
R1 = -10.000 R2 =   0.000 R3 =   0.000 R4 =  10.000 RK2 = 100.000 RK3 =  100.000
 Rcurr:   -3.975  Rcurr-(R2+R3)/2:    3.975  MIN(Rcurr-R2,Rcurr-R3):    3.975
******
 C1  ( 8819)-C3  ( 8824)-C2  ( 8822)-O21 ( 8851)    NSTEP1=     0 NSTEP2=     0
R1 = 107.500 R2 = 117.500 R3 = 122.500 R4 = 132.500 RK2 = 100.000 RK3 =  100.000
 Rcurr:  118.536  Rcurr-(R2+R3)/2:    1.464  MIN(Rcurr-R2,Rcurr-R3):    0.000
******
 C111( 8879)-C110( 8877)-C19 ( 8875)-C18 ( 8872)    NSTEP1=     0 NSTEP2=     0
R1 = -10.000 R2 =   0.000 R3 =   0.000 R4 =  10.000 RK2 = 100.000 RK3 =  100.000
 Rcurr:    3.336  Rcurr-(R2+R3)/2:    3.336  MIN(Rcurr-R2,Rcurr-R3):    3.336
******
 C1  ( 8953)-C3  ( 8958)-C2  ( 8956)-O21 ( 8985)    NSTEP1=     0 NSTEP2=     0
R1 = 107.500 R2 = 117.500 R3 = 122.500 R4 = 132.500 RK2 = 100.000 RK3 =  100.000
 Rcurr:  123.303  Rcurr-(R2+R3)/2:    3.303  MIN(Rcurr-R2,Rcurr-R3):    0.803
******
 C111( 9013)-C110( 9011)-C19 ( 9009)-C18 ( 9006)    NSTEP1=     0 NSTEP2=     0
R1 = -10.000 R2 =   0.000 R3 =   0.000 R4 =  10.000 RK2 = 100.000 RK3 =  100.000
 Rcurr:    1.226  Rcurr-(R2+R3)/2:    1.226  MIN(Rcurr-R2,Rcurr-R3):    1.226
******
 C1  ( 9087)-C3  ( 9092)-C2  ( 9090)-O21 ( 9119)    NSTEP1=     0 NSTEP2=     0
R1 = 107.500 R2 = 117.500 R3 = 122.500 R4 = 132.500 RK2 = 100.000 RK3 =  100.000
 Rcurr:  116.990  Rcurr-(R2+R3)/2:    3.010  MIN(Rcurr-R2,Rcurr-R3):    0.510
******
 C111( 9147)-C110( 9145)-C19 ( 9143)-C18 ( 9140)    NSTEP1=     0 NSTEP2=     0
R1 = -10.000 R2 =   0.000 R3 =   0.000 R4 =  10.000 RK2 = 100.000 RK3 =  100.000
 Rcurr:   -1.489  Rcurr-(R2+R3)/2:    1.489  MIN(Rcurr-R2,Rcurr-R3):    1.489
******
 C1  ( 9221)-C3  ( 9226)-C2  ( 9224)-O21 ( 9253)    NSTEP1=     0 NSTEP2=     0
R1 = 107.500 R2 = 117.500 R3 = 122.500 R4 = 132.500 RK2 = 100.000 RK3 =  100.000
 Rcurr:  116.589  Rcurr-(R2+R3)/2:    3.411  MIN(Rcurr-R2,Rcurr-R3):    0.911
******
 C111( 9281)-C110( 9279)-C19 ( 9277)-C18 ( 9274)    NSTEP1=     0 NSTEP2=     0
R1 = -10.000 R2 =   0.000 R3 =   0.000 R4 =  10.000 RK2 = 100.000 RK3 =  100.000
 Rcurr:    0.779  Rcurr-(R2+R3)/2:    0.779  MIN(Rcurr-R2,Rcurr-R3):    0.779
******
 C1  ( 9355)-C3  ( 9360)-C2  ( 9358)-O21 ( 9387)    NSTEP1=     0 NSTEP2=     0
R1 = 107.500 R2 = 117.500 R3 = 122.500 R4 = 132.500 RK2 = 100.000 RK3 =  100.000
 Rcurr:  122.924  Rcurr-(R2+R3)/2:    2.924  MIN(Rcurr-R2,Rcurr-R3):    0.424
******
 C111( 9415)-C110( 9413)-C19 ( 9411)-C18 ( 9408)    NSTEP1=     0 NSTEP2=     0
R1 = -10.000 R2 =   0.000 R3 =   0.000 R4 =  10.000 RK2 = 100.000 RK3 =  100.000
 Rcurr:   -0.531  Rcurr-(R2+R3)/2:    0.531  MIN(Rcurr-R2,Rcurr-R3):    0.531
******
 C1  ( 9489)-C3  ( 9494)-C2  ( 9492)-O21 ( 9521)    NSTEP1=     0 NSTEP2=     0
R1 = 107.500 R2 = 117.500 R3 = 122.500 R4 = 132.500 RK2 = 100.000 RK3 =  100.000
 Rcurr:  116.152  Rcurr-(R2+R3)/2:    3.848  MIN(Rcurr-R2,Rcurr-R3):    1.348
******
 C111( 9549)-C110( 9547)-C19 ( 9545)-C18 ( 9542)    NSTEP1=     0 NSTEP2=     0
R1 = 170.000 R2 = 180.000 R3 = 180.000 R4 = 190.000 RK2 = 100.000 RK3 =  100.000
 Rcurr:  180.335  Rcurr-(R2+R3)/2:    0.335  MIN(Rcurr-R2,Rcurr-R3):    0.335
******
 C1  ( 9623)-C3  ( 9628)-C2  ( 9626)-O21 ( 9655)    NSTEP1=     0 NSTEP2=     0
R1 = 107.500 R2 = 117.500 R3 = 122.500 R4 = 132.500 RK2 = 100.000 RK3 =  100.000
 Rcurr:  119.824  Rcurr-(R2+R3)/2:    0.176  MIN(Rcurr-R2,Rcurr-R3):    0.000
******
 C111( 9683)-C110( 9681)-C19 ( 9679)-C18 ( 9676)    NSTEP1=     0 NSTEP2=     0
R1 = -10.000 R2 =   0.000 R3 =   0.000 R4 =  10.000 RK2 = 100.000 RK3 =  100.000
 Rcurr:    1.035  Rcurr-(R2+R3)/2:    1.035  MIN(Rcurr-R2,Rcurr-R3):    1.035
******
 C1  ( 9757)-C3  ( 9762)-C2  ( 9760)-O21 ( 9789)    NSTEP1=     0 NSTEP2=     0
R1 = 107.500 R2 = 117.500 R3 = 122.500 R4 = 132.500 RK2 = 100.000 RK3 =  100.000
 Rcurr:  121.760  Rcurr-(R2+R3)/2:    1.760  MIN(Rcurr-R2,Rcurr-R3):    0.000
******
 C111( 9817)-C110( 9815)-C19 ( 9813)-C18 ( 9810)    NSTEP1=     0 NSTEP2=     0
R1 = -10.000 R2 =   0.000 R3 =   0.000 R4 =  10.000 RK2 = 100.000 RK3 =  100.000
 Rcurr:    1.612  Rcurr-(R2+R3)/2:    1.612  MIN(Rcurr-R2,Rcurr-R3):    1.612
******
 C1  ( 9891)-C3  ( 9896)-C2  ( 9894)-O21 ( 9923)    NSTEP1=     0 NSTEP2=     0
R1 = 107.500 R2 = 117.500 R3 = 122.500 R4 = 132.500 RK2 = 100.000 RK3 =  100.000
 Rcurr:  124.950  Rcurr-(R2+R3)/2:    4.950  MIN(Rcurr-R2,Rcurr-R3):    2.450
******
 C111( 9951)-C110( 9949)-C19 ( 9947)-C18 ( 9944)    NSTEP1=     0 NSTEP2=     0
R1 = -10.000 R2 =   0.000 R3 =   0.000 R4 =  10.000 RK2 = 100.000 RK3 =  100.000
 Rcurr:   -0.105  Rcurr-(R2+R3)/2:    0.105  MIN(Rcurr-R2,Rcurr-R3):    0.105
******
 C1  (10025)-C3  (10030)-C2  (10028)-O21 (10057)    NSTEP1=     0 NSTEP2=     0
R1 = 107.500 R2 = 117.500 R3 = 122.500 R4 = 132.500 RK2 = 100.000 RK3 =  100.000
 Rcurr:  121.342  Rcurr-(R2+R3)/2:    1.342  MIN(Rcurr-R2,Rcurr-R3):    0.000
******
 C111(10085)-C110(10083)-C19 (10081)-C18 (10078)    NSTEP1=     0 NSTEP2=     0
R1 = -10.000 R2 =   0.000 R3 =   0.000 R4 =  10.000 RK2 = 100.000 RK3 =  100.000
 Rcurr:   -0.087  Rcurr-(R2+R3)/2:    0.087  MIN(Rcurr-R2,Rcurr-R3):    0.087
******
 C1  (10159)-C3  (10164)-C2  (10162)-O21 (10191)    NSTEP1=     0 NSTEP2=     0
R1 = 107.500 R2 = 117.500 R3 = 122.500 R4 = 132.500 RK2 = 100.000 RK3 =  100.000
 Rcurr:  119.112  Rcurr-(R2+R3)/2:    0.888  MIN(Rcurr-R2,Rcurr-R3):    0.000
******
 C111(10219)-C110(10217)-C19 (10215)-C18 (10212)    NSTEP1=     0 NSTEP2=     0
R1 = -10.000 R2 =   0.000 R3 =   0.000 R4 =  10.000 RK2 = 100.000 RK3 =  100.000
 Rcurr:    1.376  Rcurr-(R2+R3)/2:    1.376  MIN(Rcurr-R2,Rcurr-R3):    1.376
******
 C1  (10293)-C3  (10298)-C2  (10296)-O21 (10325)    NSTEP1=     0 NSTEP2=     0
R1 = 107.500 R2 = 117.500 R3 = 122.500 R4 = 132.500 RK2 = 100.000 RK3 =  100.000
 Rcurr:  117.574  Rcurr-(R2+R3)/2:    2.426  MIN(Rcurr-R2,Rcurr-R3):    0.000
******
 C111(10353)-C110(10351)-C19 (10349)-C18 (10346)    NSTEP1=     0 NSTEP2=     0
R1 = -10.000 R2 =   0.000 R3 =   0.000 R4 =  10.000 RK2 = 100.000 RK3 =  100.000
 Rcurr:    0.358  Rcurr-(R2+R3)/2:    0.358  MIN(Rcurr-R2,Rcurr-R3):    0.358
******
 C1  (10427)-C3  (10432)-C2  (10430)-O21 (10459)    NSTEP1=     0 NSTEP2=     0
R1 = 107.500 R2 = 117.500 R3 = 122.500 R4 = 132.500 RK2 = 100.000 RK3 =  100.000
 Rcurr:  118.262  Rcurr-(R2+R3)/2:    1.738  MIN(Rcurr-R2,Rcurr-R3):    0.000
******
 C111(10487)-C110(10485)-C19 (10483)-C18 (10480)    NSTEP1=     0 NSTEP2=     0
R1 = -10.000 R2 =   0.000 R3 =   0.000 R4 =  10.000 RK2 = 100.000 RK3 =  100.000
 Rcurr:   -0.258  Rcurr-(R2+R3)/2:    0.258  MIN(Rcurr-R2,Rcurr-R3):    0.258
******
 C1  (10561)-C3  (10566)-C2  (10564)-O21 (10593)    NSTEP1=     0 NSTEP2=     0
R1 = 107.500 R2 = 117.500 R3 = 122.500 R4 = 132.500 RK2 = 100.000 RK3 =  100.000
 Rcurr:  118.085  Rcurr-(R2+R3)/2:    1.915  MIN(Rcurr-R2,Rcurr-R3):    0.000
******
 C111(10621)-C110(10619)-C19 (10617)-C18 (10614)    NSTEP1=     0 NSTEP2=     0
R1 = -10.000 R2 =   0.000 R3 =   0.000 R4 =  10.000 RK2 = 100.000 RK3 =  100.000
 Rcurr:    1.109  Rcurr-(R2+R3)/2:    1.109  MIN(Rcurr-R2,Rcurr-R3):    1.109
******
 C1  (10695)-C3  (10700)-C2  (10698)-O21 (10727)    NSTEP1=     0 NSTEP2=     0
R1 = 107.500 R2 = 117.500 R3 = 122.500 R4 = 132.500 RK2 = 100.000 RK3 =  100.000
 Rcurr:  119.441  Rcurr-(R2+R3)/2:    0.559  MIN(Rcurr-R2,Rcurr-R3):    0.000
******
 C111(10755)-C110(10753)-C19 (10751)-C18 (10748)    NSTEP1=     0 NSTEP2=     0
R1 = -10.000 R2 =   0.000 R3 =   0.000 R4 =  10.000 RK2 = 100.000 RK3 =  100.000
 Rcurr:    5.835  Rcurr-(R2+R3)/2:    5.835  MIN(Rcurr-R2,Rcurr-R3):    5.835
******
 C1  (10829)-C3  (10834)-C2  (10832)-O21 (10861)    NSTEP1=     0 NSTEP2=     0
R1 = 107.500 R2 = 117.500 R3 = 122.500 R4 = 132.500 RK2 = 100.000 RK3 =  100.000
 Rcurr:  117.743  Rcurr-(R2+R3)/2:    2.257  MIN(Rcurr-R2,Rcurr-R3):    0.000
******
 C111(10889)-C110(10887)-C19 (10885)-C18 (10882)    NSTEP1=     0 NSTEP2=     0
R1 = -10.000 R2 =   0.000 R3 =   0.000 R4 =  10.000 RK2 = 100.000 RK3 =  100.000
 Rcurr:    0.057  Rcurr-(R2+R3)/2:    0.057  MIN(Rcurr-R2,Rcurr-R3):    0.057
******
 C1  (10963)-C3  (10968)-C2  (10966)-O21 (10995)    NSTEP1=     0 NSTEP2=     0
R1 = 107.500 R2 = 117.500 R3 = 122.500 R4 = 132.500 RK2 = 100.000 RK3 =  100.000
 Rcurr:  118.800  Rcurr-(R2+R3)/2:    1.200  MIN(Rcurr-R2,Rcurr-R3):    0.000
******
 C111(11023)-C110(11021)-C19 (11019)-C18 (11016)    NSTEP1=     0 NSTEP2=     0
R1 = -10.000 R2 =   0.000 R3 =   0.000 R4 =  10.000 RK2 = 100.000 RK3 =  100.000
 Rcurr:   -0.989  Rcurr-(R2+R3)/2:    0.989  MIN(Rcurr-R2,Rcurr-R3):    0.989
******
 C1  (11097)-C3  (11102)-C2  (11100)-O21 (11129)    NSTEP1=     0 NSTEP2=     0
R1 = 107.500 R2 = 117.500 R3 = 122.500 R4 = 132.500 RK2 = 100.000 RK3 =  100.000
 Rcurr:  122.498  Rcurr-(R2+R3)/2:    2.498  MIN(Rcurr-R2,Rcurr-R3):    0.000
******
 C111(11157)-C110(11155)-C19 (11153)-C18 (11150)    NSTEP1=     0 NSTEP2=     0
R1 = -10.000 R2 =   0.000 R3 =   0.000 R4 =  10.000 RK2 = 100.000 RK3 =  100.000
 Rcurr:    0.263  Rcurr-(R2+R3)/2:    0.263  MIN(Rcurr-R2,Rcurr-R3):    0.263
******
 C1  (11231)-C3  (11236)-C2  (11234)-O21 (11263)    NSTEP1=     0 NSTEP2=     0
R1 = 107.500 R2 = 117.500 R3 = 122.500 R4 = 132.500 RK2 = 100.000 RK3 =  100.000
 Rcurr:  117.804  Rcurr-(R2+R3)/2:    2.196  MIN(Rcurr-R2,Rcurr-R3):    0.000
******
 C111(11291)-C110(11289)-C19 (11287)-C18 (11284)    NSTEP1=     0 NSTEP2=     0
R1 = -10.000 R2 =   0.000 R3 =   0.000 R4 =  10.000 RK2 = 100.000 RK3 =  100.000
 Rcurr:   -0.871  Rcurr-(R2+R3)/2:    0.871  MIN(Rcurr-R2,Rcurr-R3):    0.871
******
 C1  (11365)-C3  (11370)-C2  (11368)-O21 (11397)    NSTEP1=     0 NSTEP2=     0
R1 = 107.500 R2 = 117.500 R3 = 122.500 R4 = 132.500 RK2 = 100.000 RK3 =  100.000
 Rcurr:  116.537  Rcurr-(R2+R3)/2:    3.463  MIN(Rcurr-R2,Rcurr-R3):    0.963
******
 C111(11425)-C110(11423)-C19 (11421)-C18 (11418)    NSTEP1=     0 NSTEP2=     0
R1 = -10.000 R2 =   0.000 R3 =   0.000 R4 =  10.000 RK2 = 100.000 RK3 =  100.000
 Rcurr:   -3.068  Rcurr-(R2+R3)/2:    3.068  MIN(Rcurr-R2,Rcurr-R3):    3.068
******
 C1  (11499)-C3  (11504)-C2  (11502)-O21 (11531)    NSTEP1=     0 NSTEP2=     0
R1 = 107.500 R2 = 117.500 R3 = 122.500 R4 = 132.500 RK2 = 100.000 RK3 =  100.000
 Rcurr:  123.565  Rcurr-(R2+R3)/2:    3.565  MIN(Rcurr-R2,Rcurr-R3):    1.065
******
 C111(11559)-C110(11557)-C19 (11555)-C18 (11552)    NSTEP1=     0 NSTEP2=     0
R1 = -10.000 R2 =   0.000 R3 =   0.000 R4 =  10.000 RK2 = 100.000 RK3 =  100.000
 Rcurr:    0.982  Rcurr-(R2+R3)/2:    0.982  MIN(Rcurr-R2,Rcurr-R3):    0.982
******
 C1  (11633)-C3  (11638)-C2  (11636)-O21 (11665)    NSTEP1=     0 NSTEP2=     0
R1 = 107.500 R2 = 117.500 R3 = 122.500 R4 = 132.500 RK2 = 100.000 RK3 =  100.000
 Rcurr:  120.739  Rcurr-(R2+R3)/2:    0.739  MIN(Rcurr-R2,Rcurr-R3):    0.000
******
 C111(11693)-C110(11691)-C19 (11689)-C18 (11686)    NSTEP1=     0 NSTEP2=     0
R1 = -10.000 R2 =   0.000 R3 =   0.000 R4 =  10.000 RK2 = 100.000 RK3 =  100.000
 Rcurr:    0.086  Rcurr-(R2+R3)/2:    0.086  MIN(Rcurr-R2,Rcurr-R3):    0.086
******
 C1  (11767)-C3  (11772)-C2  (11770)-O21 (11799)    NSTEP1=     0 NSTEP2=     0
R1 = 107.500 R2 = 117.500 R3 = 122.500 R4 = 132.500 RK2 = 100.000 RK3 =  100.000
 Rcurr:  124.413  Rcurr-(R2+R3)/2:    4.413  MIN(Rcurr-R2,Rcurr-R3):    1.913
******
 C111(11827)-C110(11825)-C19 (11823)-C18 (11820)    NSTEP1=     0 NSTEP2=     0
R1 = -10.000 R2 =   0.000 R3 =   0.000 R4 =  10.000 RK2 = 100.000 RK3 =  100.000
 Rcurr:    0.273  Rcurr-(R2+R3)/2:    0.273  MIN(Rcurr-R2,Rcurr-R3):    0.273
******
 C1  (11901)-C3  (11906)-C2  (11904)-O21 (11933)    NSTEP1=     0 NSTEP2=     0
R1 = 107.500 R2 = 117.500 R3 = 122.500 R4 = 132.500 RK2 = 100.000 RK3 =  100.000
 Rcurr:  124.607  Rcurr-(R2+R3)/2:    4.607  MIN(Rcurr-R2,Rcurr-R3):    2.107
******
 C111(11961)-C110(11959)-C19 (11957)-C18 (11954)    NSTEP1=     0 NSTEP2=     0
R1 = -10.000 R2 =   0.000 R3 =   0.000 R4 =  10.000 RK2 = 100.000 RK3 =  100.000
 Rcurr:   -0.439  Rcurr-(R2+R3)/2:    0.439  MIN(Rcurr-R2,Rcurr-R3):    0.439
******
 C1  (12035)-C3  (12040)-C2  (12038)-O21 (12067)    NSTEP1=     0 NSTEP2=     0
R1 = 107.500 R2 = 117.500 R3 = 122.500 R4 = 132.500 RK2 = 100.000 RK3 =  100.000
 Rcurr:  123.072  Rcurr-(R2+R3)/2:    3.072  MIN(Rcurr-R2,Rcurr-R3):    0.572
******
 C111(12095)-C110(12093)-C19 (12091)-C18 (12088)    NSTEP1=     0 NSTEP2=     0
R1 = -10.000 R2 =   0.000 R3 =   0.000 R4 =  10.000 RK2 = 100.000 RK3 =  100.000
 Rcurr:    0.468  Rcurr-(R2+R3)/2:    0.468  MIN(Rcurr-R2,Rcurr-R3):    0.468
******
 C1  (12169)-C3  (12174)-C2  (12172)-O21 (12201)    NSTEP1=     0 NSTEP2=     0
R1 = 107.500 R2 = 117.500 R3 = 122.500 R4 = 132.500 RK2 = 100.000 RK3 =  100.000
 Rcurr:  119.141  Rcurr-(R2+R3)/2:    0.859  MIN(Rcurr-R2,Rcurr-R3):    0.000
******
 C111(12229)-C110(12227)-C19 (12225)-C18 (12222)    NSTEP1=     0 NSTEP2=     0
R1 = -10.000 R2 =   0.000 R3 =   0.000 R4 =  10.000 RK2 = 100.000 RK3 =  100.000
 Rcurr:   -2.731  Rcurr-(R2+R3)/2:    2.731  MIN(Rcurr-R2,Rcurr-R3):    2.731
******
 C1  (12303)-C3  (12308)-C2  (12306)-O21 (12335)    NSTEP1=     0 NSTEP2=     0
R1 = 107.500 R2 = 117.500 R3 = 122.500 R4 = 132.500 RK2 = 100.000 RK3 =  100.000
 Rcurr:  116.199  Rcurr-(R2+R3)/2:    3.801  MIN(Rcurr-R2,Rcurr-R3):    1.301
******
 C111(12363)-C110(12361)-C19 (12359)-C18 (12356)    NSTEP1=     0 NSTEP2=     0
R1 = -10.000 R2 =   0.000 R3 =   0.000 R4 =  10.000 RK2 = 100.000 RK3 =  100.000
 Rcurr:    3.318  Rcurr-(R2+R3)/2:    3.318  MIN(Rcurr-R2,Rcurr-R3):    3.318
******
 C1  (12437)-C3  (12442)-C2  (12440)-O21 (12469)    NSTEP1=     0 NSTEP2=     0
R1 = 107.500 R2 = 117.500 R3 = 122.500 R4 = 132.500 RK2 = 100.000 RK3 =  100.000
 Rcurr:  123.204  Rcurr-(R2+R3)/2:    3.204  MIN(Rcurr-R2,Rcurr-R3):    0.704
******
 C111(12497)-C110(12495)-C19 (12493)-C18 (12490)    NSTEP1=     0 NSTEP2=     0
R1 = -10.000 R2 =   0.000 R3 =   0.000 R4 =  10.000 RK2 = 100.000 RK3 =  100.000
 Rcurr:    4.445  Rcurr-(R2+R3)/2:    4.445  MIN(Rcurr-R2,Rcurr-R3):    4.445
******
 C1  (12571)-C3  (12576)-C2  (12574)-O21 (12603)    NSTEP1=     0 NSTEP2=     0
R1 = 107.500 R2 = 117.500 R3 = 122.500 R4 = 132.500 RK2 = 100.000 RK3 =  100.000
 Rcurr:  116.560  Rcurr-(R2+R3)/2:    3.440  MIN(Rcurr-R2,Rcurr-R3):    0.940
******
 C111(12631)-C110(12629)-C19 (12627)-C18 (12624)    NSTEP1=     0 NSTEP2=     0
R1 = -10.000 R2 =   0.000 R3 =   0.000 R4 =  10.000 RK2 = 100.000 RK3 =  100.000
 Rcurr:    2.703  Rcurr-(R2+R3)/2:    2.703  MIN(Rcurr-R2,Rcurr-R3):    2.703
******
 C1  (12705)-C3  (12710)-C2  (12708)-O21 (12737)    NSTEP1=     0 NSTEP2=     0
R1 = 107.500 R2 = 117.500 R3 = 122.500 R4 = 132.500 RK2 = 100.000 RK3 =  100.000
 Rcurr:  118.910  Rcurr-(R2+R3)/2:    1.090  MIN(Rcurr-R2,Rcurr-R3):    0.000
******
 C111(12765)-C110(12763)-C19 (12761)-C18 (12758)    NSTEP1=     0 NSTEP2=     0
R1 = -10.000 R2 =   0.000 R3 =   0.000 R4 =  10.000 RK2 = 100.000 RK3 =  100.000
 Rcurr:   -1.696  Rcurr-(R2+R3)/2:    1.696  MIN(Rcurr-R2,Rcurr-R3):    1.696
******
 C1  (12839)-C3  (12844)-C2  (12842)-O21 (12871)    NSTEP1=     0 NSTEP2=     0
R1 = 107.500 R2 = 117.500 R3 = 122.500 R4 = 132.500 RK2 = 100.000 RK3 =  100.000
 Rcurr:  122.837  Rcurr-(R2+R3)/2:    2.837  MIN(Rcurr-R2,Rcurr-R3):    0.337
******
 C111(12899)-C110(12897)-C19 (12895)-C18 (12892)    NSTEP1=     0 NSTEP2=     0
R1 = -10.000 R2 =   0.000 R3 =   0.000 R4 =  10.000 RK2 = 100.000 RK3 =  100.000
 Rcurr:   -2.400  Rcurr-(R2+R3)/2:    2.400  MIN(Rcurr-R2,Rcurr-R3):    2.400
******
 C1  (12973)-C3  (12978)-C2  (12976)-O21 (13005)    NSTEP1=     0 NSTEP2=     0
R1 = 107.500 R2 = 117.500 R3 = 122.500 R4 = 132.500 RK2 = 100.000 RK3 =  100.000
 Rcurr:  123.068  Rcurr-(R2+R3)/2:    3.068  MIN(Rcurr-R2,Rcurr-R3):    0.568
******
 C111(13033)-C110(13031)-C19 (13029)-C18 (13026)    NSTEP1=     0 NSTEP2=     0
R1 = -10.000 R2 =   0.000 R3 =   0.000 R4 =  10.000 RK2 = 100.000 RK3 =  100.000
 Rcurr:    0.575  Rcurr-(R2+R3)/2:    0.575  MIN(Rcurr-R2,Rcurr-R3):    0.575
******
 C1  (13107)-C3  (13112)-C2  (13110)-O21 (13139)    NSTEP1=     0 NSTEP2=     0
R1 = 107.500 R2 = 117.500 R3 = 122.500 R4 = 132.500 RK2 = 100.000 RK3 =  100.000
 Rcurr:  113.753  Rcurr-(R2+R3)/2:    6.247  MIN(Rcurr-R2,Rcurr-R3):    3.747
******
 C111(13167)-C110(13165)-C19 (13163)-C18 (13160)    NSTEP1=     0 NSTEP2=     0
R1 = -10.000 R2 =   0.000 R3 =   0.000 R4 =  10.000 RK2 = 100.000 RK3 =  100.000
 Rcurr:    1.095  Rcurr-(R2+R3)/2:    1.095  MIN(Rcurr-R2,Rcurr-R3):    1.095
******
 C1  (13241)-C3  (13246)-C2  (13244)-O21 (13273)    NSTEP1=     0 NSTEP2=     0
R1 = 107.500 R2 = 117.500 R3 = 122.500 R4 = 132.500 RK2 = 100.000 RK3 =  100.000
 Rcurr:  122.387  Rcurr-(R2+R3)/2:    2.387  MIN(Rcurr-R2,Rcurr-R3):    0.000
******
 C111(13301)-C110(13299)-C19 (13297)-C18 (13294)    NSTEP1=     0 NSTEP2=     0
R1 = -10.000 R2 =   0.000 R3 =   0.000 R4 =  10.000 RK2 = 100.000 RK3 =  100.000
 Rcurr:   -3.576  Rcurr-(R2+R3)/2:    3.576  MIN(Rcurr-R2,Rcurr-R3):    3.576
******
 C1  (13375)-C3  (13380)-C2  (13378)-O21 (13407)    NSTEP1=     0 NSTEP2=     0
R1 = 107.500 R2 = 117.500 R3 = 122.500 R4 = 132.500 RK2 = 100.000 RK3 =  100.000
 Rcurr:  124.130  Rcurr-(R2+R3)/2:    4.130  MIN(Rcurr-R2,Rcurr-R3):    1.630
******
 C111(13435)-C110(13433)-C19 (13431)-C18 (13428)    NSTEP1=     0 NSTEP2=     0
R1 = -10.000 R2 =   0.000 R3 =   0.000 R4 =  10.000 RK2 = 100.000 RK3 =  100.000
 Rcurr:   -2.077  Rcurr-(R2+R3)/2:    2.077  MIN(Rcurr-R2,Rcurr-R3):    2.077
******
 C1  (13509)-C3  (13514)-C2  (13512)-O21 (13541)    NSTEP1=     0 NSTEP2=     0
R1 = 107.500 R2 = 117.500 R3 = 122.500 R4 = 132.500 RK2 = 100.000 RK3 =  100.000
 Rcurr:  123.824  Rcurr-(R2+R3)/2:    3.824  MIN(Rcurr-R2,Rcurr-R3):    1.324
******
 C111(13569)-C110(13567)-C19 (13565)-C18 (13562)    NSTEP1=     0 NSTEP2=     0
R1 = -10.000 R2 =   0.000 R3 =   0.000 R4 =  10.000 RK2 = 100.000 RK3 =  100.000
 Rcurr:   -4.955  Rcurr-(R2+R3)/2:    4.955  MIN(Rcurr-R2,Rcurr-R3):    4.955
******
 C1  (13643)-C3  (13648)-C2  (13646)-O21 (13675)    NSTEP1=     0 NSTEP2=     0
R1 = 107.500 R2 = 117.500 R3 = 122.500 R4 = 132.500 RK2 = 100.000 RK3 =  100.000
 Rcurr:  116.651  Rcurr-(R2+R3)/2:    3.349  MIN(Rcurr-R2,Rcurr-R3):    0.849
******
 C111(13703)-C110(13701)-C19 (13699)-C18 (13696)    NSTEP1=     0 NSTEP2=     0
R1 = -10.000 R2 =   0.000 R3 =   0.000 R4 =  10.000 RK2 = 100.000 RK3 =  100.000
 Rcurr:   -2.350  Rcurr-(R2+R3)/2:    2.350  MIN(Rcurr-R2,Rcurr-R3):    2.350
******
 C1  (13777)-C3  (13782)-C2  (13780)-O21 (13809)    NSTEP1=     0 NSTEP2=     0
R1 = 107.500 R2 = 117.500 R3 = 122.500 R4 = 132.500 RK2 = 100.000 RK3 =  100.000
 Rcurr:  117.981  Rcurr-(R2+R3)/2:    2.019  MIN(Rcurr-R2,Rcurr-R3):    0.000
******
 C111(13837)-C110(13835)-C19 (13833)-C18 (13830)    NSTEP1=     0 NSTEP2=     0
R1 = -10.000 R2 =   0.000 R3 =   0.000 R4 =  10.000 RK2 = 100.000 RK3 =  100.000
 Rcurr:   -1.145  Rcurr-(R2+R3)/2:    1.145  MIN(Rcurr-R2,Rcurr-R3):    1.145
******
 C1  (13911)-C3  (13916)-C2  (13914)-O21 (13943)    NSTEP1=     0 NSTEP2=     0
R1 = 107.500 R2 = 117.500 R3 = 122.500 R4 = 132.500 RK2 = 100.000 RK3 =  100.000
 Rcurr:  121.048  Rcurr-(R2+R3)/2:    1.048  MIN(Rcurr-R2,Rcurr-R3):    0.000
******
 C111(13971)-C110(13969)-C19 (13967)-C18 (13964)    NSTEP1=     0 NSTEP2=     0
R1 = -10.000 R2 =   0.000 R3 =   0.000 R4 =  10.000 RK2 = 100.000 RK3 =  100.000
 Rcurr:    1.264  Rcurr-(R2+R3)/2:    1.264  MIN(Rcurr-R2,Rcurr-R3):    1.264
******
 C1  (14045)-C3  (14050)-C2  (14048)-O21 (14077)    NSTEP1=     0 NSTEP2=     0
R1 = 107.500 R2 = 117.500 R3 = 122.500 R4 = 132.500 RK2 = 100.000 RK3 =  100.000
 Rcurr:  119.064  Rcurr-(R2+R3)/2:    0.936  MIN(Rcurr-R2,Rcurr-R3):    0.000
******
 C111(14105)-C110(14103)-C19 (14101)-C18 (14098)    NSTEP1=     0 NSTEP2=     0
R1 = -10.000 R2 =   0.000 R3 =   0.000 R4 =  10.000 RK2 = 100.000 RK3 =  100.000
 Rcurr:    1.563  Rcurr-(R2+R3)/2:    1.563  MIN(Rcurr-R2,Rcurr-R3):    1.563
******
 C1  (14179)-C3  (14184)-C2  (14182)-O21 (14211)    NSTEP1=     0 NSTEP2=     0
R1 = 107.500 R2 = 117.500 R3 = 122.500 R4 = 132.500 RK2 = 100.000 RK3 =  100.000
 Rcurr:  120.863  Rcurr-(R2+R3)/2:    0.863  MIN(Rcurr-R2,Rcurr-R3):    0.000
******
 C111(14239)-C110(14237)-C19 (14235)-C18 (14232)    NSTEP1=     0 NSTEP2=     0
R1 = -10.000 R2 =   0.000 R3 =   0.000 R4 =  10.000 RK2 = 100.000 RK3 =  100.000
 Rcurr:   -2.035  Rcurr-(R2+R3)/2:    2.035  MIN(Rcurr-R2,Rcurr-R3):    2.035
******
 C1  (14313)-C3  (14318)-C2  (14316)-O21 (14345)    NSTEP1=     0 NSTEP2=     0
R1 = 107.500 R2 = 117.500 R3 = 122.500 R4 = 132.500 RK2 = 100.000 RK3 =  100.000
 Rcurr:  115.986  Rcurr-(R2+R3)/2:    4.014  MIN(Rcurr-R2,Rcurr-R3):    1.514
******
 C111(14373)-C110(14371)-C19 (14369)-C18 (14366)    NSTEP1=     0 NSTEP2=     0
R1 = -10.000 R2 =   0.000 R3 =   0.000 R4 =  10.000 RK2 = 100.000 RK3 =  100.000
 Rcurr:    1.883  Rcurr-(R2+R3)/2:    1.883  MIN(Rcurr-R2,Rcurr-R3):    1.883
******
 C1  (14447)-C3  (14452)-C2  (14450)-O21 (14479)    NSTEP1=     0 NSTEP2=     0
R1 = 107.500 R2 = 117.500 R3 = 122.500 R4 = 132.500 RK2 = 100.000 RK3 =  100.000
 Rcurr:  115.687  Rcurr-(R2+R3)/2:    4.313  MIN(Rcurr-R2,Rcurr-R3):    1.813
******
 C111(14507)-C110(14505)-C19 (14503)-C18 (14500)    NSTEP1=     0 NSTEP2=     0
R1 = -10.000 R2 =   0.000 R3 =   0.000 R4 =  10.000 RK2 = 100.000 RK3 =  100.000
 Rcurr:   -0.564  Rcurr-(R2+R3)/2:    0.564  MIN(Rcurr-R2,Rcurr-R3):    0.564
******
 C1  (14581)-C3  (14586)-C2  (14584)-O21 (14613)    NSTEP1=     0 NSTEP2=     0
R1 = 107.500 R2 = 117.500 R3 = 122.500 R4 = 132.500 RK2 = 100.000 RK3 =  100.000
 Rcurr:  119.020  Rcurr-(R2+R3)/2:    0.980  MIN(Rcurr-R2,Rcurr-R3):    0.000
******
 C111(14641)-C110(14639)-C19 (14637)-C18 (14634)    NSTEP1=     0 NSTEP2=     0
R1 = -10.000 R2 =   0.000 R3 =   0.000 R4 =  10.000 RK2 = 100.000 RK3 =  100.000
 Rcurr:    2.146  Rcurr-(R2+R3)/2:    2.146  MIN(Rcurr-R2,Rcurr-R3):    2.146
******
 C1  (14715)-C3  (14720)-C2  (14718)-O21 (14747)    NSTEP1=     0 NSTEP2=     0
R1 = 107.500 R2 = 117.500 R3 = 122.500 R4 = 132.500 RK2 = 100.000 RK3 =  100.000
 Rcurr:  119.105  Rcurr-(R2+R3)/2:    0.895  MIN(Rcurr-R2,Rcurr-R3):    0.000
******
 C111(14775)-C110(14773)-C19 (14771)-C18 (14768)    NSTEP1=     0 NSTEP2=     0
R1 = -10.000 R2 =   0.000 R3 =   0.000 R4 =  10.000 RK2 = 100.000 RK3 =  100.000
 Rcurr:   -1.108  Rcurr-(R2+R3)/2:    1.108  MIN(Rcurr-R2,Rcurr-R3):    1.108
******
 C1  (14849)-C3  (14854)-C2  (14852)-O21 (14881)    NSTEP1=     0 NSTEP2=     0
R1 = 107.500 R2 = 117.500 R3 = 122.500 R4 = 132.500 RK2 = 100.000 RK3 =  100.000
 Rcurr:  118.574  Rcurr-(R2+R3)/2:    1.426  MIN(Rcurr-R2,Rcurr-R3):    0.000
******
 C111(14909)-C110(14907)-C19 (14905)-C18 (14902)    NSTEP1=     0 NSTEP2=     0
R1 = -10.000 R2 =   0.000 R3 =   0.000 R4 =  10.000 RK2 = 100.000 RK3 =  100.000
 Rcurr:    0.519  Rcurr-(R2+R3)/2:    0.519  MIN(Rcurr-R2,Rcurr-R3):    0.519
******
 C1  (14983)-C3  (14988)-C2  (14986)-O21 (15015)    NSTEP1=     0 NSTEP2=     0
R1 = 107.500 R2 = 117.500 R3 = 122.500 R4 = 132.500 RK2 = 100.000 RK3 =  100.000
 Rcurr:  121.492  Rcurr-(R2+R3)/2:    1.492  MIN(Rcurr-R2,Rcurr-R3):    0.000
******
 C111(15043)-C110(15041)-C19 (15039)-C18 (15036)    NSTEP1=     0 NSTEP2=     0
R1 = -10.000 R2 =   0.000 R3 =   0.000 R4 =  10.000 RK2 = 100.000 RK3 =  100.000
 Rcurr:   -1.493  Rcurr-(R2+R3)/2:    1.493  MIN(Rcurr-R2,Rcurr-R3):    1.493
******
 C1  (15117)-C3  (15122)-C2  (15120)-O21 (15149)    NSTEP1=     0 NSTEP2=     0
R1 = 107.500 R2 = 117.500 R3 = 122.500 R4 = 132.500 RK2 = 100.000 RK3 =  100.000
 Rcurr:  118.233  Rcurr-(R2+R3)/2:    1.767  MIN(Rcurr-R2,Rcurr-R3):    0.000
******
 C111(15177)-C110(15175)-C19 (15173)-C18 (15170)    NSTEP1=     0 NSTEP2=     0
R1 = -10.000 R2 =   0.000 R3 =   0.000 R4 =  10.000 RK2 = 100.000 RK3 =  100.000
 Rcurr:   -3.888  Rcurr-(R2+R3)/2:    3.888  MIN(Rcurr-R2,Rcurr-R3):    3.888
******
 C1  (15251)-C3  (15256)-C2  (15254)-O21 (15283)    NSTEP1=     0 NSTEP2=     0
R1 = 107.500 R2 = 117.500 R3 = 122.500 R4 = 132.500 RK2 = 100.000 RK3 =  100.000
 Rcurr:  115.691  Rcurr-(R2+R3)/2:    4.309  MIN(Rcurr-R2,Rcurr-R3):    1.809
******
 C111(15311)-C110(15309)-C19 (15307)-C18 (15304)    NSTEP1=     0 NSTEP2=     0
R1 = -10.000 R2 =   0.000 R3 =   0.000 R4 =  10.000 RK2 = 100.000 RK3 =  100.000
 Rcurr:    3.460  Rcurr-(R2+R3)/2:    3.460  MIN(Rcurr-R2,Rcurr-R3):    3.460
******
 C1  (15385)-C3  (15390)-C2  (15388)-O21 (15417)    NSTEP1=     0 NSTEP2=     0
R1 = 107.500 R2 = 117.500 R3 = 122.500 R4 = 132.500 RK2 = 100.000 RK3 =  100.000
 Rcurr:  119.911  Rcurr-(R2+R3)/2:    0.089  MIN(Rcurr-R2,Rcurr-R3):    0.000
******
 C111(15445)-C110(15443)-C19 (15441)-C18 (15438)    NSTEP1=     0 NSTEP2=     0
R1 = -10.000 R2 =   0.000 R3 =   0.000 R4 =  10.000 RK2 = 100.000 RK3 =  100.000
 Rcurr:    0.033  Rcurr-(R2+R3)/2:    0.033  MIN(Rcurr-R2,Rcurr-R3):    0.033
******
 C1  (15519)-C3  (15524)-C2  (15522)-O21 (15551)    NSTEP1=     0 NSTEP2=     0
R1 = 107.500 R2 = 117.500 R3 = 122.500 R4 = 132.500 RK2 = 100.000 RK3 =  100.000
 Rcurr:  122.289  Rcurr-(R2+R3)/2:    2.289  MIN(Rcurr-R2,Rcurr-R3):    0.000
******
 C111(15579)-C110(15577)-C19 (15575)-C18 (15572)    NSTEP1=     0 NSTEP2=     0
R1 = -10.000 R2 =   0.000 R3 =   0.000 R4 =  10.000 RK2 = 100.000 RK3 =  100.000
 Rcurr:    3.126  Rcurr-(R2+R3)/2:    3.126  MIN(Rcurr-R2,Rcurr-R3):    3.126
******
 C1  (15653)-C3  (15658)-C2  (15656)-O21 (15685)    NSTEP1=     0 NSTEP2=     0
R1 = 107.500 R2 = 117.500 R3 = 122.500 R4 = 132.500 RK2 = 100.000 RK3 =  100.000
 Rcurr:  116.296  Rcurr-(R2+R3)/2:    3.704  MIN(Rcurr-R2,Rcurr-R3):    1.204
******
 C111(15713)-C110(15711)-C19 (15709)-C18 (15706)    NSTEP1=     0 NSTEP2=     0
R1 = -10.000 R2 =   0.000 R3 =   0.000 R4 =  10.000 RK2 = 100.000 RK3 =  100.000
 Rcurr:    0.649  Rcurr-(R2+R3)/2:    0.649  MIN(Rcurr-R2,Rcurr-R3):    0.649
******
 C1  (15787)-C3  (15792)-C2  (15790)-O21 (15819)    NSTEP1=     0 NSTEP2=     0
R1 = 107.500 R2 = 117.500 R3 = 122.500 R4 = 132.500 RK2 = 100.000 RK3 =  100.000
 Rcurr:  119.874  Rcurr-(R2+R3)/2:    0.126  MIN(Rcurr-R2,Rcurr-R3):    0.000
******
 C111(15847)-C110(15845)-C19 (15843)-C18 (15840)    NSTEP1=     0 NSTEP2=     0
R1 = -10.000 R2 =   0.000 R3 =   0.000 R4 =  10.000 RK2 = 100.000 RK3 =  100.000
 Rcurr:   -2.000  Rcurr-(R2+R3)/2:    2.000  MIN(Rcurr-R2,Rcurr-R3):    2.000
******
 C1  (15921)-C3  (15926)-C2  (15924)-O21 (15953)    NSTEP1=     0 NSTEP2=     0
R1 = 107.500 R2 = 117.500 R3 = 122.500 R4 = 132.500 RK2 = 100.000 RK3 =  100.000
 Rcurr:  123.404  Rcurr-(R2+R3)/2:    3.404  MIN(Rcurr-R2,Rcurr-R3):    0.904
******
 C111(15981)-C110(15979)-C19 (15977)-C18 (15974)    NSTEP1=     0 NSTEP2=     0
R1 = -10.000 R2 =   0.000 R3 =   0.000 R4 =  10.000 RK2 = 100.000 RK3 =  100.000
 Rcurr:    1.521  Rcurr-(R2+R3)/2:    1.521  MIN(Rcurr-R2,Rcurr-R3):    1.521
******
 C1  (16055)-C3  (16060)-C2  (16058)-O21 (16087)    NSTEP1=     0 NSTEP2=     0
R1 = 107.500 R2 = 117.500 R3 = 122.500 R4 = 132.500 RK2 = 100.000 RK3 =  100.000
 Rcurr:  117.907  Rcurr-(R2+R3)/2:    2.093  MIN(Rcurr-R2,Rcurr-R3):    0.000
******
 C111(16115)-C110(16113)-C19 (16111)-C18 (16108)    NSTEP1=     0 NSTEP2=     0
R1 = -10.000 R2 =   0.000 R3 =   0.000 R4 =  10.000 RK2 = 100.000 RK3 =  100.000
 Rcurr:   -0.903  Rcurr-(R2+R3)/2:    0.903  MIN(Rcurr-R2,Rcurr-R3):    0.903
******
 C1  (16189)-C3  (16194)-C2  (16192)-O21 (16221)    NSTEP1=     0 NSTEP2=     0
R1 = 107.500 R2 = 117.500 R3 = 122.500 R4 = 132.500 RK2 = 100.000 RK3 =  100.000
 Rcurr:  115.593  Rcurr-(R2+R3)/2:    4.407  MIN(Rcurr-R2,Rcurr-R3):    1.907
******
 C111(16249)-C110(16247)-C19 (16245)-C18 (16242)    NSTEP1=     0 NSTEP2=     0
R1 = -10.000 R2 =   0.000 R3 =   0.000 R4 =  10.000 RK2 = 100.000 RK3 =  100.000
 Rcurr:   -1.439  Rcurr-(R2+R3)/2:    1.439  MIN(Rcurr-R2,Rcurr-R3):    1.439
******
 C1  (16323)-C3  (16328)-C2  (16326)-O21 (16355)    NSTEP1=     0 NSTEP2=     0
R1 = 107.500 R2 = 117.500 R3 = 122.500 R4 = 132.500 RK2 = 100.000 RK3 =  100.000
 Rcurr:  122.764  Rcurr-(R2+R3)/2:    2.764  MIN(Rcurr-R2,Rcurr-R3):    0.264
******
 C111(16383)-C110(16381)-C19 (16379)-C18 (16376)    NSTEP1=     0 NSTEP2=     0
R1 = -10.000 R2 =   0.000 R3 =   0.000 R4 =  10.000 RK2 = 100.000 RK3 =  100.000
 Rcurr:    0.499  Rcurr-(R2+R3)/2:    0.499  MIN(Rcurr-R2,Rcurr-R3):    0.499
******
 C1  (16457)-C3  (16462)-C2  (16460)-O21 (16489)    NSTEP1=     0 NSTEP2=     0
R1 = 107.500 R2 = 117.500 R3 = 122.500 R4 = 132.500 RK2 = 100.000 RK3 =  100.000
 Rcurr:  119.519  Rcurr-(R2+R3)/2:    0.481  MIN(Rcurr-R2,Rcurr-R3):    0.000
******
 C111(16517)-C110(16515)-C19 (16513)-C18 (16510)    NSTEP1=     0 NSTEP2=     0
R1 = -10.000 R2 =   0.000 R3 =   0.000 R4 =  10.000 RK2 = 100.000 RK3 =  100.000
 Rcurr:   -0.090  Rcurr-(R2+R3)/2:    0.090  MIN(Rcurr-R2,Rcurr-R3):    0.090
******
 C1  (16591)-C3  (16596)-C2  (16594)-O21 (16623)    NSTEP1=     0 NSTEP2=     0
R1 = 107.500 R2 = 117.500 R3 = 122.500 R4 = 132.500 RK2 = 100.000 RK3 =  100.000
 Rcurr:  123.111  Rcurr-(R2+R3)/2:    3.111  MIN(Rcurr-R2,Rcurr-R3):    0.611
******
 C111(16651)-C110(16649)-C19 (16647)-C18 (16644)    NSTEP1=     0 NSTEP2=     0
R1 = -10.000 R2 =   0.000 R3 =   0.000 R4 =  10.000 RK2 = 100.000 RK3 =  100.000
 Rcurr:   -0.205  Rcurr-(R2+R3)/2:    0.205  MIN(Rcurr-R2,Rcurr-R3):    0.205
******
 C1  (16725)-C3  (16730)-C2  (16728)-O21 (16757)    NSTEP1=     0 NSTEP2=     0
R1 = 107.500 R2 = 117.500 R3 = 122.500 R4 = 132.500 RK2 = 100.000 RK3 =  100.000
 Rcurr:  118.097  Rcurr-(R2+R3)/2:    1.903  MIN(Rcurr-R2,Rcurr-R3):    0.000
******
 C111(16785)-C110(16783)-C19 (16781)-C18 (16778)    NSTEP1=     0 NSTEP2=     0
R1 = -10.000 R2 =   0.000 R3 =   0.000 R4 =  10.000 RK2 = 100.000 RK3 =  100.000
 Rcurr:   -0.481  Rcurr-(R2+R3)/2:    0.481  MIN(Rcurr-R2,Rcurr-R3):    0.481
******
 C1  (16859)-C3  (16864)-C2  (16862)-O21 (16891)    NSTEP1=     0 NSTEP2=     0
R1 = 107.500 R2 = 117.500 R3 = 122.500 R4 = 132.500 RK2 = 100.000 RK3 =  100.000
 Rcurr:  115.516  Rcurr-(R2+R3)/2:    4.484  MIN(Rcurr-R2,Rcurr-R3):    1.984
******
 C111(16919)-C110(16917)-C19 (16915)-C18 (16912)    NSTEP1=     0 NSTEP2=     0
R1 = -10.000 R2 =   0.000 R3 =   0.000 R4 =  10.000 RK2 = 100.000 RK3 =  100.000
 Rcurr:    2.948  Rcurr-(R2+R3)/2:    2.948  MIN(Rcurr-R2,Rcurr-R3):    2.948
******
 C1  (16993)-C3  (16998)-C2  (16996)-O21 (17025)    NSTEP1=     0 NSTEP2=     0
R1 = 107.500 R2 = 117.500 R3 = 122.500 R4 = 132.500 RK2 = 100.000 RK3 =  100.000
 Rcurr:  120.430  Rcurr-(R2+R3)/2:    0.430  MIN(Rcurr-R2,Rcurr-R3):    0.000
******
 C111(17053)-C110(17051)-C19 (17049)-C18 (17046)    NSTEP1=     0 NSTEP2=     0
R1 = -10.000 R2 =   0.000 R3 =   0.000 R4 =  10.000 RK2 = 100.000 RK3 =  100.000
 Rcurr:   -0.317  Rcurr-(R2+R3)/2:    0.317  MIN(Rcurr-R2,Rcurr-R3):    0.317
******
 C1  (17127)-C3  (17132)-C2  (17130)-O21 (17159)    NSTEP1=     0 NSTEP2=     0
R1 = 107.500 R2 = 117.500 R3 = 122.500 R4 = 132.500 RK2 = 100.000 RK3 =  100.000
 Rcurr:  121.250  Rcurr-(R2+R3)/2:    1.250  MIN(Rcurr-R2,Rcurr-R3):    0.000
******
 C111(17187)-C110(17185)-C19 (17183)-C18 (17180)    NSTEP1=     0 NSTEP2=     0
R1 = -10.000 R2 =   0.000 R3 =   0.000 R4 =  10.000 RK2 = 100.000 RK3 =  100.000
 Rcurr:   -0.148  Rcurr-(R2+R3)/2:    0.148  MIN(Rcurr-R2,Rcurr-R3):    0.148
******
 C1  (17261)-C3  (17266)-C2  (17264)-O21 (17293)    NSTEP1=     0 NSTEP2=     0
R1 = 107.500 R2 = 117.500 R3 = 122.500 R4 = 132.500 RK2 = 100.000 RK3 =  100.000
 Rcurr:  123.828  Rcurr-(R2+R3)/2:    3.828  MIN(Rcurr-R2,Rcurr-R3):    1.328
******
 C111(17321)-C110(17319)-C19 (17317)-C18 (17314)    NSTEP1=     0 NSTEP2=     0
R1 = -10.000 R2 =   0.000 R3 =   0.000 R4 =  10.000 RK2 = 100.000 RK3 =  100.000
 Rcurr:   -0.923  Rcurr-(R2+R3)/2:    0.923  MIN(Rcurr-R2,Rcurr-R3):    0.923
******
 C1  (17395)-C3  (17400)-C2  (17398)-O21 (17427)    NSTEP1=     0 NSTEP2=     0
R1 = 107.500 R2 = 117.500 R3 = 122.500 R4 = 132.500 RK2 = 100.000 RK3 =  100.000
 Rcurr:  122.262  Rcurr-(R2+R3)/2:    2.262  MIN(Rcurr-R2,Rcurr-R3):    0.000
******
 C111(17455)-C110(17453)-C19 (17451)-C18 (17448)    NSTEP1=     0 NSTEP2=     0
R1 = -10.000 R2 =   0.000 R3 =   0.000 R4 =  10.000 RK2 = 100.000 RK3 =  100.000
 Rcurr:    1.235  Rcurr-(R2+R3)/2:    1.235  MIN(Rcurr-R2,Rcurr-R3):    1.235
******
 C1  (17529)-C3  (17534)-C2  (17532)-O21 (17561)    NSTEP1=     0 NSTEP2=     0
R1 = 107.500 R2 = 117.500 R3 = 122.500 R4 = 132.500 RK2 = 100.000 RK3 =  100.000
 Rcurr:  115.997  Rcurr-(R2+R3)/2:    4.003  MIN(Rcurr-R2,Rcurr-R3):    1.503
******
 C111(17589)-C110(17587)-C19 (17585)-C18 (17582)    NSTEP1=     0 NSTEP2=     0
R1 = -10.000 R2 =   0.000 R3 =   0.000 R4 =  10.000 RK2 = 100.000 RK3 =  100.000
 Rcurr:    5.078  Rcurr-(R2+R3)/2:    5.078  MIN(Rcurr-R2,Rcurr-R3):    5.078
******
 C1  (17663)-C3  (17668)-C2  (17666)-O21 (17695)    NSTEP1=     0 NSTEP2=     0
R1 = 107.500 R2 = 117.500 R3 = 122.500 R4 = 132.500 RK2 = 100.000 RK3 =  100.000
 Rcurr:  115.433  Rcurr-(R2+R3)/2:    4.567  MIN(Rcurr-R2,Rcurr-R3):    2.067
******
 C111(17723)-C110(17721)-C19 (17719)-C18 (17716)    NSTEP1=     0 NSTEP2=     0
R1 = -10.000 R2 =   0.000 R3 =   0.000 R4 =  10.000 RK2 = 100.000 RK3 =  100.000
 Rcurr:    0.891  Rcurr-(R2+R3)/2:    0.891  MIN(Rcurr-R2,Rcurr-R3):    0.891
******
 C1  (17797)-C3  (17802)-C2  (17800)-O21 (17829)    NSTEP1=     0 NSTEP2=     0
R1 = 107.500 R2 = 117.500 R3 = 122.500 R4 = 132.500 RK2 = 100.000 RK3 =  100.000
 Rcurr:  123.255  Rcurr-(R2+R3)/2:    3.255  MIN(Rcurr-R2,Rcurr-R3):    0.755
******
 C111(17857)-C110(17855)-C19 (17853)-C18 (17850)    NSTEP1=     0 NSTEP2=     0
R1 = -10.000 R2 =   0.000 R3 =   0.000 R4 =  10.000 RK2 = 100.000 RK3 =  100.000
 Rcurr:    0.054  Rcurr-(R2+R3)/2:    0.054  MIN(Rcurr-R2,Rcurr-R3):    0.054
******
 C1  (17931)-C3  (17936)-C2  (17934)-O21 (17963)    NSTEP1=     0 NSTEP2=     0
R1 = 107.500 R2 = 117.500 R3 = 122.500 R4 = 132.500 RK2 = 100.000 RK3 =  100.000
 Rcurr:  125.091  Rcurr-(R2+R3)/2:    5.091  MIN(Rcurr-R2,Rcurr-R3):    2.591
******
 C111(17991)-C110(17989)-C19 (17987)-C18 (17984)    NSTEP1=     0 NSTEP2=     0
R1 = -10.000 R2 =   0.000 R3 =   0.000 R4 =  10.000 RK2 = 100.000 RK3 =  100.000
 Rcurr:   -5.078  Rcurr-(R2+R3)/2:    5.078  MIN(Rcurr-R2,Rcurr-R3):    5.078
******
 C1  (18065)-C3  (18070)-C2  (18068)-O21 (18097)    NSTEP1=     0 NSTEP2=     0
R1 = 107.500 R2 = 117.500 R3 = 122.500 R4 = 132.500 RK2 = 100.000 RK3 =  100.000
 Rcurr:  120.631  Rcurr-(R2+R3)/2:    0.631  MIN(Rcurr-R2,Rcurr-R3):    0.000
******
 C111(18125)-C110(18123)-C19 (18121)-C18 (18118)    NSTEP1=     0 NSTEP2=     0
R1 = -10.000 R2 =   0.000 R3 =   0.000 R4 =  10.000 RK2 = 100.000 RK3 =  100.000
 Rcurr:    3.212  Rcurr-(R2+R3)/2:    3.212  MIN(Rcurr-R2,Rcurr-R3):    3.212
******
 C1  (18199)-C3  (18204)-C2  (18202)-O21 (18231)    NSTEP1=     0 NSTEP2=     0
R1 = 107.500 R2 = 117.500 R3 = 122.500 R4 = 132.500 RK2 = 100.000 RK3 =  100.000
 Rcurr:  122.807  Rcurr-(R2+R3)/2:    2.807  MIN(Rcurr-R2,Rcurr-R3):    0.307
******
 C111(18259)-C110(18257)-C19 (18255)-C18 (18252)    NSTEP1=     0 NSTEP2=     0
R1 = -10.000 R2 =   0.000 R3 =   0.000 R4 =  10.000 RK2 = 100.000 RK3 =  100.000
 Rcurr:    2.409  Rcurr-(R2+R3)/2:    2.409  MIN(Rcurr-R2,Rcurr-R3):    2.409
******
 C1  (18333)-C3  (18338)-C2  (18336)-O21 (18365)    NSTEP1=     0 NSTEP2=     0
R1 = 107.500 R2 = 117.500 R3 = 122.500 R4 = 132.500 RK2 = 100.000 RK3 =  100.000
 Rcurr:  119.457  Rcurr-(R2+R3)/2:    0.543  MIN(Rcurr-R2,Rcurr-R3):    0.000
******
 C111(18393)-C110(18391)-C19 (18389)-C18 (18386)    NSTEP1=     0 NSTEP2=     0
R1 = -10.000 R2 =   0.000 R3 =   0.000 R4 =  10.000 RK2 = 100.000 RK3 =  100.000
 Rcurr:   -3.228  Rcurr-(R2+R3)/2:    3.228  MIN(Rcurr-R2,Rcurr-R3):    3.228
******
 C1  (18467)-C3  (18472)-C2  (18470)-O21 (18499)    NSTEP1=     0 NSTEP2=     0
R1 = 107.500 R2 = 117.500 R3 = 122.500 R4 = 132.500 RK2 = 100.000 RK3 =  100.000
 Rcurr:  123.191  Rcurr-(R2+R3)/2:    3.191  MIN(Rcurr-R2,Rcurr-R3):    0.691
******
 C111(18527)-C110(18525)-C19 (18523)-C18 (18520)    NSTEP1=     0 NSTEP2=     0
R1 = -10.000 R2 =   0.000 R3 =   0.000 R4 =  10.000 RK2 = 100.000 RK3 =  100.000
 Rcurr:   -0.577  Rcurr-(R2+R3)/2:    0.577  MIN(Rcurr-R2,Rcurr-R3):    0.577
******
 C1  (18601)-C3  (18606)-C2  (18604)-O21 (18633)    NSTEP1=     0 NSTEP2=     0
R1 = 107.500 R2 = 117.500 R3 = 122.500 R4 = 132.500 RK2 = 100.000 RK3 =  100.000
 Rcurr:  118.261  Rcurr-(R2+R3)/2:    1.739  MIN(Rcurr-R2,Rcurr-R3):    0.000
******
 C111(18661)-C110(18659)-C19 (18657)-C18 (18654)    NSTEP1=     0 NSTEP2=     0
R1 = -10.000 R2 =   0.000 R3 =   0.000 R4 =  10.000 RK2 = 100.000 RK3 =  100.000
 Rcurr:    0.486  Rcurr-(R2+R3)/2:    0.486  MIN(Rcurr-R2,Rcurr-R3):    0.486
******
 C1  (18735)-C3  (18740)-C2  (18738)-O21 (18767)    NSTEP1=     0 NSTEP2=     0
R1 = 107.500 R2 = 117.500 R3 = 122.500 R4 = 132.500 RK2 = 100.000 RK3 =  100.000
 Rcurr:  116.934  Rcurr-(R2+R3)/2:    3.066  MIN(Rcurr-R2,Rcurr-R3):    0.566
******
 C111(18795)-C110(18793)-C19 (18791)-C18 (18788)    NSTEP1=     0 NSTEP2=     0
R1 = -10.000 R2 =   0.000 R3 =   0.000 R4 =  10.000 RK2 = 100.000 RK3 =  100.000
 Rcurr:   -0.623  Rcurr-(R2+R3)/2:    0.623  MIN(Rcurr-R2,Rcurr-R3):    0.623
******
 C1  (18869)-C3  (18874)-C2  (18872)-O21 (18901)    NSTEP1=     0 NSTEP2=     0
R1 = 107.500 R2 = 117.500 R3 = 122.500 R4 = 132.500 RK2 = 100.000 RK3 =  100.000
 Rcurr:  121.001  Rcurr-(R2+R3)/2:    1.001  MIN(Rcurr-R2,Rcurr-R3):    0.000
******
 C111(18929)-C110(18927)-C19 (18925)-C18 (18922)    NSTEP1=     0 NSTEP2=     0
R1 = -10.000 R2 =   0.000 R3 =   0.000 R4 =  10.000 RK2 = 100.000 RK3 =  100.000
 Rcurr:   -0.670  Rcurr-(R2+R3)/2:    0.670  MIN(Rcurr-R2,Rcurr-R3):    0.670
******
 C1  (19003)-C3  (19008)-C2  (19006)-O21 (19035)    NSTEP1=     0 NSTEP2=     0
R1 = 107.500 R2 = 117.500 R3 = 122.500 R4 = 132.500 RK2 = 100.000 RK3 =  100.000
 Rcurr:  119.292  Rcurr-(R2+R3)/2:    0.708  MIN(Rcurr-R2,Rcurr-R3):    0.000
******
 C111(19063)-C110(19061)-C19 (19059)-C18 (19056)    NSTEP1=     0 NSTEP2=     0
R1 = -10.000 R2 =   0.000 R3 =   0.000 R4 =  10.000 RK2 = 100.000 RK3 =  100.000
 Rcurr:    2.744  Rcurr-(R2+R3)/2:    2.744  MIN(Rcurr-R2,Rcurr-R3):    2.744
******
 C1  (19137)-C3  (19142)-C2  (19140)-O21 (19169)    NSTEP1=     0 NSTEP2=     0
R1 = 107.500 R2 = 117.500 R3 = 122.500 R4 = 132.500 RK2 = 100.000 RK3 =  100.000
 Rcurr:  115.233  Rcurr-(R2+R3)/2:    4.767  MIN(Rcurr-R2,Rcurr-R3):    2.267
******
 C111(19197)-C110(19195)-C19 (19193)-C18 (19190)    NSTEP1=     0 NSTEP2=     0
R1 = -10.000 R2 =   0.000 R3 =   0.000 R4 =  10.000 RK2 = 100.000 RK3 =  100.000
 Rcurr:   -1.834  Rcurr-(R2+R3)/2:    1.834  MIN(Rcurr-R2,Rcurr-R3):    1.834
******
 C1  (19271)-C3  (19276)-C2  (19274)-O21 (19303)    NSTEP1=     0 NSTEP2=     0
R1 = 107.500 R2 = 117.500 R3 = 122.500 R4 = 132.500 RK2 = 100.000 RK3 =  100.000
 Rcurr:  119.663  Rcurr-(R2+R3)/2:    0.337  MIN(Rcurr-R2,Rcurr-R3):    0.000
******
 C111(19331)-C110(19329)-C19 (19327)-C18 (19324)    NSTEP1=     0 NSTEP2=     0
R1 = -10.000 R2 =   0.000 R3 =   0.000 R4 =  10.000 RK2 = 100.000 RK3 =  100.000
 Rcurr:   -3.970  Rcurr-(R2+R3)/2:    3.970  MIN(Rcurr-R2,Rcurr-R3):    3.970
******
 C1  (19405)-C3  (19410)-C2  (19408)-O21 (19437)    NSTEP1=     0 NSTEP2=     0
R1 = 107.500 R2 = 117.500 R3 = 122.500 R4 = 132.500 RK2 = 100.000 RK3 =  100.000
 Rcurr:  126.244  Rcurr-(R2+R3)/2:    6.244  MIN(Rcurr-R2,Rcurr-R3):    3.744
******
 C111(19465)-C110(19463)-C19 (19461)-C18 (19458)    NSTEP1=     0 NSTEP2=     0
R1 = -10.000 R2 =   0.000 R3 =   0.000 R4 =  10.000 RK2 = 100.000 RK3 =  100.000
 Rcurr:    1.807  Rcurr-(R2+R3)/2:    1.807  MIN(Rcurr-R2,Rcurr-R3):    1.807
******
 C1  (19539)-C3  (19544)-C2  (19542)-O21 (19571)    NSTEP1=     0 NSTEP2=     0
R1 = 107.500 R2 = 117.500 R3 = 122.500 R4 = 132.500 RK2 = 100.000 RK3 =  100.000
 Rcurr:  122.555  Rcurr-(R2+R3)/2:    2.555  MIN(Rcurr-R2,Rcurr-R3):    0.055
******
 C111(19599)-C110(19597)-C19 (19595)-C18 (19592)    NSTEP1=     0 NSTEP2=     0
R1 = -10.000 R2 =   0.000 R3 =   0.000 R4 =  10.000 RK2 = 100.000 RK3 =  100.000
 Rcurr:    2.161  Rcurr-(R2+R3)/2:    2.161  MIN(Rcurr-R2,Rcurr-R3):    2.161
******
 C1  (19673)-C3  (19678)-C2  (19676)-O21 (19705)    NSTEP1=     0 NSTEP2=     0
R1 = 107.500 R2 = 117.500 R3 = 122.500 R4 = 132.500 RK2 = 100.000 RK3 =  100.000
 Rcurr:  118.718  Rcurr-(R2+R3)/2:    1.282  MIN(Rcurr-R2,Rcurr-R3):    0.000
******
 C111(19733)-C110(19731)-C19 (19729)-C18 (19726)    NSTEP1=     0 NSTEP2=     0
R1 = -10.000 R2 =   0.000 R3 =   0.000 R4 =  10.000 RK2 = 100.000 RK3 =  100.000
 Rcurr:    1.649  Rcurr-(R2+R3)/2:    1.649  MIN(Rcurr-R2,Rcurr-R3):    1.649
******
 C1  (19807)-C3  (19812)-C2  (19810)-O21 (19839)    NSTEP1=     0 NSTEP2=     0
R1 = 107.500 R2 = 117.500 R3 = 122.500 R4 = 132.500 RK2 = 100.000 RK3 =  100.000
 Rcurr:  121.452  Rcurr-(R2+R3)/2:    1.452  MIN(Rcurr-R2,Rcurr-R3):    0.000
******
 C111(19867)-C110(19865)-C19 (19863)-C18 (19860)    NSTEP1=     0 NSTEP2=     0
R1 = -10.000 R2 =   0.000 R3 =   0.000 R4 =  10.000 RK2 = 100.000 RK3 =  100.000
 Rcurr:   -1.151  Rcurr-(R2+R3)/2:    1.151  MIN(Rcurr-R2,Rcurr-R3):    1.151
******
 C1  (19941)-C3  (19946)-C2  (19944)-O21 (19973)    NSTEP1=     0 NSTEP2=     0
R1 = 107.500 R2 = 117.500 R3 = 122.500 R4 = 132.500 RK2 = 100.000 RK3 =  100.000
 Rcurr:  116.733  Rcurr-(R2+R3)/2:    3.267  MIN(Rcurr-R2,Rcurr-R3):    0.767
******
 C111(20001)-C110(19999)-C19 (19997)-C18 (19994)    NSTEP1=     0 NSTEP2=     0
R1 = -10.000 R2 =   0.000 R3 =   0.000 R4 =  10.000 RK2 = 100.000 RK3 =  100.000
 Rcurr:    1.244  Rcurr-(R2+R3)/2:    1.244  MIN(Rcurr-R2,Rcurr-R3):    1.244
******
 C1  (20075)-C3  (20080)-C2  (20078)-O21 (20107)    NSTEP1=     0 NSTEP2=     0
R1 = 107.500 R2 = 117.500 R3 = 122.500 R4 = 132.500 RK2 = 100.000 RK3 =  100.000
 Rcurr:  119.278  Rcurr-(R2+R3)/2:    0.722  MIN(Rcurr-R2,Rcurr-R3):    0.000
******
 C111(20135)-C110(20133)-C19 (20131)-C18 (20128)    NSTEP1=     0 NSTEP2=     0
R1 = -10.000 R2 =   0.000 R3 =   0.000 R4 =  10.000 RK2 = 100.000 RK3 =  100.000
 Rcurr:    0.387  Rcurr-(R2+R3)/2:    0.387  MIN(Rcurr-R2,Rcurr-R3):    0.387
******
 C1  (20209)-C3  (20214)-C2  (20212)-O21 (20241)    NSTEP1=     0 NSTEP2=     0
R1 = 107.500 R2 = 117.500 R3 = 122.500 R4 = 132.500 RK2 = 100.000 RK3 =  100.000
 Rcurr:  117.559  Rcurr-(R2+R3)/2:    2.441  MIN(Rcurr-R2,Rcurr-R3):    0.000
******
 C111(20269)-C110(20267)-C19 (20265)-C18 (20262)    NSTEP1=     0 NSTEP2=     0
R1 = -10.000 R2 =   0.000 R3 =   0.000 R4 =  10.000 RK2 = 100.000 RK3 =  100.000
 Rcurr:   -2.619  Rcurr-(R2+R3)/2:    2.619  MIN(Rcurr-R2,Rcurr-R3):    2.619
******
 C1  (20343)-C3  (20348)-C2  (20346)-O21 (20375)    NSTEP1=     0 NSTEP2=     0
R1 = 107.500 R2 = 117.500 R3 = 122.500 R4 = 132.500 RK2 = 100.000 RK3 =  100.000
 Rcurr:  117.190  Rcurr-(R2+R3)/2:    2.810  MIN(Rcurr-R2,Rcurr-R3):    0.310
******
 C111(20403)-C110(20401)-C19 (20399)-C18 (20396)    NSTEP1=     0 NSTEP2=     0
R1 = -10.000 R2 =   0.000 R3 =   0.000 R4 =  10.000 RK2 = 100.000 RK3 =  100.000
 Rcurr:    1.435  Rcurr-(R2+R3)/2:    1.435  MIN(Rcurr-R2,Rcurr-R3):    1.435
******
 C1  (20477)-C3  (20482)-C2  (20480)-O21 (20509)    NSTEP1=     0 NSTEP2=     0
R1 = 107.500 R2 = 117.500 R3 = 122.500 R4 = 132.500 RK2 = 100.000 RK3 =  100.000
 Rcurr:  122.584  Rcurr-(R2+R3)/2:    2.584  MIN(Rcurr-R2,Rcurr-R3):    0.084
******
 C111(20537)-C110(20535)-C19 (20533)-C18 (20530)    NSTEP1=     0 NSTEP2=     0
R1 = -10.000 R2 =   0.000 R3 =   0.000 R4 =  10.000 RK2 = 100.000 RK3 =  100.000
 Rcurr:   -2.443  Rcurr-(R2+R3)/2:    2.443  MIN(Rcurr-R2,Rcurr-R3):    2.443
******
 C1  (20611)-C3  (20616)-C2  (20614)-O21 (20643)    NSTEP1=     0 NSTEP2=     0
R1 = 107.500 R2 = 117.500 R3 = 122.500 R4 = 132.500 RK2 = 100.000 RK3 =  100.000
 Rcurr:  124.496  Rcurr-(R2+R3)/2:    4.496  MIN(Rcurr-R2,Rcurr-R3):    1.996
******
 C111(20671)-C110(20669)-C19 (20667)-C18 (20664)    NSTEP1=     0 NSTEP2=     0
R1 = -10.000 R2 =   0.000 R3 =   0.000 R4 =  10.000 RK2 = 100.000 RK3 =  100.000
 Rcurr:   -4.327  Rcurr-(R2+R3)/2:    4.327  MIN(Rcurr-R2,Rcurr-R3):    4.327
******
 C1  (20745)-C3  (20750)-C2  (20748)-O21 (20777)    NSTEP1=     0 NSTEP2=     0
R1 = 107.500 R2 = 117.500 R3 = 122.500 R4 = 132.500 RK2 = 100.000 RK3 =  100.000
 Rcurr:  118.115  Rcurr-(R2+R3)/2:    1.885  MIN(Rcurr-R2,Rcurr-R3):    0.000
******
 C111(20805)-C110(20803)-C19 (20801)-C18 (20798)    NSTEP1=     0 NSTEP2=     0
R1 = -10.000 R2 =   0.000 R3 =   0.000 R4 =  10.000 RK2 = 100.000 RK3 =  100.000
 Rcurr:    0.511  Rcurr-(R2+R3)/2:    0.511  MIN(Rcurr-R2,Rcurr-R3):    0.511
******
 C1  (20879)-C3  (20884)-C2  (20882)-O21 (20911)    NSTEP1=     0 NSTEP2=     0
R1 = 107.500 R2 = 117.500 R3 = 122.500 R4 = 132.500 RK2 = 100.000 RK3 =  100.000
 Rcurr:  120.405  Rcurr-(R2+R3)/2:    0.405  MIN(Rcurr-R2,Rcurr-R3):    0.000
******
 C111(20939)-C110(20937)-C19 (20935)-C18 (20932)    NSTEP1=     0 NSTEP2=     0
R1 = -10.000 R2 =   0.000 R3 =   0.000 R4 =  10.000 RK2 = 100.000 RK3 =  100.000
 Rcurr:    0.780  Rcurr-(R2+R3)/2:    0.780  MIN(Rcurr-R2,Rcurr-R3):    0.780
******
 C1  (21013)-C3  (21018)-C2  (21016)-O21 (21045)    NSTEP1=     0 NSTEP2=     0
R1 = 107.500 R2 = 117.500 R3 = 122.500 R4 = 132.500 RK2 = 100.000 RK3 =  100.000
 Rcurr:  122.496  Rcurr-(R2+R3)/2:    2.496  MIN(Rcurr-R2,Rcurr-R3):    0.000
******
 C111(21073)-C110(21071)-C19 (21069)-C18 (21066)    NSTEP1=     0 NSTEP2=     0
R1 = -10.000 R2 =   0.000 R3 =   0.000 R4 =  10.000 RK2 = 100.000 RK3 =  100.000
 Rcurr:   -0.708  Rcurr-(R2+R3)/2:    0.708  MIN(Rcurr-R2,Rcurr-R3):    0.708
******
 C1  (21147)-C3  (21152)-C2  (21150)-O21 (21179)    NSTEP1=     0 NSTEP2=     0
R1 = 107.500 R2 = 117.500 R3 = 122.500 R4 = 132.500 RK2 = 100.000 RK3 =  100.000
 Rcurr:  124.369  Rcurr-(R2+R3)/2:    4.369  MIN(Rcurr-R2,Rcurr-R3):    1.869
******
 C111(21207)-C110(21205)-C19 (21203)-C18 (21200)    NSTEP1=     0 NSTEP2=     0
R1 = -10.000 R2 =   0.000 R3 =   0.000 R4 =  10.000 RK2 = 100.000 RK3 =  100.000
 Rcurr:   -0.005  Rcurr-(R2+R3)/2:    0.005  MIN(Rcurr-R2,Rcurr-R3):    0.005
******
 C1  (21281)-C3  (21286)-C2  (21284)-O21 (21313)    NSTEP1=     0 NSTEP2=     0
R1 = 107.500 R2 = 117.500 R3 = 122.500 R4 = 132.500 RK2 = 100.000 RK3 =  100.000
 Rcurr:  120.790  Rcurr-(R2+R3)/2:    0.790  MIN(Rcurr-R2,Rcurr-R3):    0.000
******
 C111(21341)-C110(21339)-C19 (21337)-C18 (21334)    NSTEP1=     0 NSTEP2=     0
R1 = -10.000 R2 =   0.000 R3 =   0.000 R4 =  10.000 RK2 = 100.000 RK3 =  100.000
 Rcurr:   -0.231  Rcurr-(R2+R3)/2:    0.231  MIN(Rcurr-R2,Rcurr-R3):    0.231
******
 C1  (21415)-C3  (21420)-C2  (21418)-O21 (21447)    NSTEP1=     0 NSTEP2=     0
R1 = 107.500 R2 = 117.500 R3 = 122.500 R4 = 132.500 RK2 = 100.000 RK3 =  100.000
 Rcurr:  116.119  Rcurr-(R2+R3)/2:    3.881  MIN(Rcurr-R2,Rcurr-R3):    1.381
******
 C111(21475)-C110(21473)-C19 (21471)-C18 (21468)    NSTEP1=     0 NSTEP2=     0
R1 = -10.000 R2 =   0.000 R3 =   0.000 R4 =  10.000 RK2 = 100.000 RK3 =  100.000
 Rcurr:   -4.098  Rcurr-(R2+R3)/2:    4.098  MIN(Rcurr-R2,Rcurr-R3):    4.098
******
 C1  (21549)-C3  (21554)-C2  (21552)-O21 (21581)    NSTEP1=     0 NSTEP2=     0
R1 = 107.500 R2 = 117.500 R3 = 122.500 R4 = 132.500 RK2 = 100.000 RK3 =  100.000
 Rcurr:  118.833  Rcurr-(R2+R3)/2:    1.167  MIN(Rcurr-R2,Rcurr-R3):    0.000
******
 C111(21609)-C110(21607)-C19 (21605)-C18 (21602)    NSTEP1=     0 NSTEP2=     0
R1 = -10.000 R2 =   0.000 R3 =   0.000 R4 =  10.000 RK2 = 100.000 RK3 =  100.000
 Rcurr:   -1.239  Rcurr-(R2+R3)/2:    1.239  MIN(Rcurr-R2,Rcurr-R3):    1.239
******
 C1  (21683)-C3  (21688)-C2  (21686)-O21 (21715)    NSTEP1=     0 NSTEP2=     0
R1 = 107.500 R2 = 117.500 R3 = 122.500 R4 = 132.500 RK2 = 100.000 RK3 =  100.000
 Rcurr:  118.008  Rcurr-(R2+R3)/2:    1.992  MIN(Rcurr-R2,Rcurr-R3):    0.000
******
 C111(21743)-C110(21741)-C19 (21739)-C18 (21736)    NSTEP1=     0 NSTEP2=     0
R1 = -10.000 R2 =   0.000 R3 =   0.000 R4 =  10.000 RK2 = 100.000 RK3 =  100.000
 Rcurr:   -3.669  Rcurr-(R2+R3)/2:    3.669  MIN(Rcurr-R2,Rcurr-R3):    3.669
******
 C1  (21817)-C3  (21822)-C2  (21820)-O21 (21849)    NSTEP1=     0 NSTEP2=     0
R1 = 107.500 R2 = 117.500 R3 = 122.500 R4 = 132.500 RK2 = 100.000 RK3 =  100.000
 Rcurr:  123.588  Rcurr-(R2+R3)/2:    3.588  MIN(Rcurr-R2,Rcurr-R3):    1.088
******
 C111(21877)-C110(21875)-C19 (21873)-C18 (21870)    NSTEP1=     0 NSTEP2=     0
R1 = -10.000 R2 =   0.000 R3 =   0.000 R4 =  10.000 RK2 = 100.000 RK3 =  100.000
 Rcurr:   -0.331  Rcurr-(R2+R3)/2:    0.331  MIN(Rcurr-R2,Rcurr-R3):    0.331
******
 C1  (21951)-C3  (21956)-C2  (21954)-O21 (21983)    NSTEP1=     0 NSTEP2=     0
R1 = 107.500 R2 = 117.500 R3 = 122.500 R4 = 132.500 RK2 = 100.000 RK3 =  100.000
 Rcurr:  118.913  Rcurr-(R2+R3)/2:    1.087  MIN(Rcurr-R2,Rcurr-R3):    0.000
******
 C111(22011)-C110(22009)-C19 (22007)-C18 (22004)    NSTEP1=     0 NSTEP2=     0
R1 = -10.000 R2 =   0.000 R3 =   0.000 R4 =  10.000 RK2 = 100.000 RK3 =  100.000
 Rcurr:   -1.538  Rcurr-(R2+R3)/2:    1.538  MIN(Rcurr-R2,Rcurr-R3):    1.538
******
 C1  (22085)-C3  (22090)-C2  (22088)-O21 (22117)    NSTEP1=     0 NSTEP2=     0
R1 = 107.500 R2 = 117.500 R3 = 122.500 R4 = 132.500 RK2 = 100.000 RK3 =  100.000
 Rcurr:  121.367  Rcurr-(R2+R3)/2:    1.367  MIN(Rcurr-R2,Rcurr-R3):    0.000
******
 C111(22145)-C110(22143)-C19 (22141)-C18 (22138)    NSTEP1=     0 NSTEP2=     0
R1 = -10.000 R2 =   0.000 R3 =   0.000 R4 =  10.000 RK2 = 100.000 RK3 =  100.000
 Rcurr:    0.491  Rcurr-(R2+R3)/2:    0.491  MIN(Rcurr-R2,Rcurr-R3):    0.491
******
 C1  (22219)-C3  (22224)-C2  (22222)-O21 (22251)    NSTEP1=     0 NSTEP2=     0
R1 = 107.500 R2 = 117.500 R3 = 122.500 R4 = 132.500 RK2 = 100.000 RK3 =  100.000
 Rcurr:  121.364  Rcurr-(R2+R3)/2:    1.364  MIN(Rcurr-R2,Rcurr-R3):    0.000
******
 C111(22279)-C110(22277)-C19 (22275)-C18 (22272)    NSTEP1=     0 NSTEP2=     0
R1 = -10.000 R2 =   0.000 R3 =   0.000 R4 =  10.000 RK2 = 100.000 RK3 =  100.000
 Rcurr:    0.009  Rcurr-(R2+R3)/2:    0.009  MIN(Rcurr-R2,Rcurr-R3):    0.009
******
 C1  (22353)-C3  (22358)-C2  (22356)-O21 (22385)    NSTEP1=     0 NSTEP2=     0
R1 = 107.500 R2 = 117.500 R3 = 122.500 R4 = 132.500 RK2 = 100.000 RK3 =  100.000
 Rcurr:  116.888  Rcurr-(R2+R3)/2:    3.112  MIN(Rcurr-R2,Rcurr-R3):    0.612
******
 C111(22413)-C110(22411)-C19 (22409)-C18 (22406)    NSTEP1=     0 NSTEP2=     0
R1 = -10.000 R2 =   0.000 R3 =   0.000 R4 =  10.000 RK2 = 100.000 RK3 =  100.000
 Rcurr:   -2.086  Rcurr-(R2+R3)/2:    2.086  MIN(Rcurr-R2,Rcurr-R3):    2.086
******
 C1  (22487)-C3  (22492)-C2  (22490)-O21 (22519)    NSTEP1=     0 NSTEP2=     0
R1 = 107.500 R2 = 117.500 R3 = 122.500 R4 = 132.500 RK2 = 100.000 RK3 =  100.000
 Rcurr:  120.368  Rcurr-(R2+R3)/2:    0.368  MIN(Rcurr-R2,Rcurr-R3):    0.000
******
 C111(22547)-C110(22545)-C19 (22543)-C18 (22540)    NSTEP1=     0 NSTEP2=     0
R1 = -10.000 R2 =   0.000 R3 =   0.000 R4 =  10.000 RK2 = 100.000 RK3 =  100.000
 Rcurr:    1.007  Rcurr-(R2+R3)/2:    1.007  MIN(Rcurr-R2,Rcurr-R3):    1.007
******
 C1  (22621)-C3  (22626)-C2  (22624)-O21 (22653)    NSTEP1=     0 NSTEP2=     0
R1 = 107.500 R2 = 117.500 R3 = 122.500 R4 = 132.500 RK2 = 100.000 RK3 =  100.000
 Rcurr:  120.313  Rcurr-(R2+R3)/2:    0.313  MIN(Rcurr-R2,Rcurr-R3):    0.000
******
 C111(22681)-C110(22679)-C19 (22677)-C18 (22674)    NSTEP1=     0 NSTEP2=     0
R1 = -10.000 R2 =   0.000 R3 =   0.000 R4 =  10.000 RK2 = 100.000 RK3 =  100.000
 Rcurr:   -0.882  Rcurr-(R2+R3)/2:    0.882  MIN(Rcurr-R2,Rcurr-R3):    0.882
******
 C1  (22755)-C3  (22760)-C2  (22758)-O21 (22787)    NSTEP1=     0 NSTEP2=     0
R1 = 107.500 R2 = 117.500 R3 = 122.500 R4 = 132.500 RK2 = 100.000 RK3 =  100.000
 Rcurr:  123.491  Rcurr-(R2+R3)/2:    3.491  MIN(Rcurr-R2,Rcurr-R3):    0.991
******
 C111(22815)-C110(22813)-C19 (22811)-C18 (22808)    NSTEP1=     0 NSTEP2=     0
R1 = -10.000 R2 =   0.000 R3 =   0.000 R4 =  10.000 RK2 = 100.000 RK3 =  100.000
 Rcurr:   -0.380  Rcurr-(R2+R3)/2:    0.380  MIN(Rcurr-R2,Rcurr-R3):    0.380
******
 C1  (22889)-C3  (22894)-C2  (22892)-O21 (22921)    NSTEP1=     0 NSTEP2=     0
R1 = 107.500 R2 = 117.500 R3 = 122.500 R4 = 132.500 RK2 = 100.000 RK3 =  100.000
 Rcurr:  116.155  Rcurr-(R2+R3)/2:    3.845  MIN(Rcurr-R2,Rcurr-R3):    1.345
******
 C111(22949)-C110(22947)-C19 (22945)-C18 (22942)    NSTEP1=     0 NSTEP2=     0
R1 = -10.000 R2 =   0.000 R3 =   0.000 R4 =  10.000 RK2 = 100.000 RK3 =  100.000
 Rcurr:    1.481  Rcurr-(R2+R3)/2:    1.481  MIN(Rcurr-R2,Rcurr-R3):    1.481
******
 C1  (23023)-C3  (23028)-C2  (23026)-O21 (23055)    NSTEP1=     0 NSTEP2=     0
R1 = 107.500 R2 = 117.500 R3 = 122.500 R4 = 132.500 RK2 = 100.000 RK3 =  100.000
 Rcurr:  115.690  Rcurr-(R2+R3)/2:    4.310  MIN(Rcurr-R2,Rcurr-R3):    1.810
******
 C111(23083)-C110(23081)-C19 (23079)-C18 (23076)    NSTEP1=     0 NSTEP2=     0
R1 = -10.000 R2 =   0.000 R3 =   0.000 R4 =  10.000 RK2 = 100.000 RK3 =  100.000
 Rcurr:   -3.862  Rcurr-(R2+R3)/2:    3.862  MIN(Rcurr-R2,Rcurr-R3):    3.862
******
 C1  (23157)-C3  (23162)-C2  (23160)-O21 (23189)    NSTEP1=     0 NSTEP2=     0
R1 = 107.500 R2 = 117.500 R3 = 122.500 R4 = 132.500 RK2 = 100.000 RK3 =  100.000
 Rcurr:  118.715  Rcurr-(R2+R3)/2:    1.285  MIN(Rcurr-R2,Rcurr-R3):    0.000
******
 C111(23217)-C110(23215)-C19 (23213)-C18 (23210)    NSTEP1=     0 NSTEP2=     0
R1 = -10.000 R2 =   0.000 R3 =   0.000 R4 =  10.000 RK2 = 100.000 RK3 =  100.000
 Rcurr:    1.767  Rcurr-(R2+R3)/2:    1.767  MIN(Rcurr-R2,Rcurr-R3):    1.767
******
 C1  (23291)-C3  (23296)-C2  (23294)-O21 (23323)    NSTEP1=     0 NSTEP2=     0
R1 = 107.500 R2 = 117.500 R3 = 122.500 R4 = 132.500 RK2 = 100.000 RK3 =  100.000
 Rcurr:  120.006  Rcurr-(R2+R3)/2:    0.006  MIN(Rcurr-R2,Rcurr-R3):    0.000
******
 C111(23351)-C110(23349)-C19 (23347)-C18 (23344)    NSTEP1=     0 NSTEP2=     0
R1 = -10.000 R2 =   0.000 R3 =   0.000 R4 =  10.000 RK2 = 100.000 RK3 =  100.000
 Rcurr:   -1.112  Rcurr-(R2+R3)/2:    1.112  MIN(Rcurr-R2,Rcurr-R3):    1.112
******
 C1  (24387)-C3  (24392)-C2  (24390)-O21 (24419)    NSTEP1=     0 NSTEP2=     0
R1 = 107.500 R2 = 117.500 R3 = 122.500 R4 = 132.500 RK2 = 100.000 RK3 =  100.000
 Rcurr:  119.143  Rcurr-(R2+R3)/2:    0.857  MIN(Rcurr-R2,Rcurr-R3):    0.000
******
 C111(24447)-C110(24445)-C19 (24443)-C18 (24440)    NSTEP1=     0 NSTEP2=     0
R1 = -10.000 R2 =   0.000 R3 =   0.000 R4 =  10.000 RK2 = 100.000 RK3 =  100.000
 Rcurr:    1.209  Rcurr-(R2+R3)/2:    1.209  MIN(Rcurr-R2,Rcurr-R3):    1.209
******
 C1  (24521)-C3  (24526)-C2  (24524)-O21 (24553)    NSTEP1=     0 NSTEP2=     0
R1 = 107.500 R2 = 117.500 R3 = 122.500 R4 = 132.500 RK2 = 100.000 RK3 =  100.000
 Rcurr:  120.565  Rcurr-(R2+R3)/2:    0.565  MIN(Rcurr-R2,Rcurr-R3):    0.000
******
 C111(24581)-C110(24579)-C19 (24577)-C18 (24574)    NSTEP1=     0 NSTEP2=     0
R1 = -10.000 R2 =   0.000 R3 =   0.000 R4 =  10.000 RK2 = 100.000 RK3 =  100.000
 Rcurr:   -2.756  Rcurr-(R2+R3)/2:    2.756  MIN(Rcurr-R2,Rcurr-R3):    2.756
******
 C1  (24655)-C3  (24660)-C2  (24658)-O21 (24687)    NSTEP1=     0 NSTEP2=     0
R1 = 107.500 R2 = 117.500 R3 = 122.500 R4 = 132.500 RK2 = 100.000 RK3 =  100.000
 Rcurr:  120.965  Rcurr-(R2+R3)/2:    0.965  MIN(Rcurr-R2,Rcurr-R3):    0.000
******
 C111(24715)-C110(24713)-C19 (24711)-C18 (24708)    NSTEP1=     0 NSTEP2=     0
R1 = -10.000 R2 =   0.000 R3 =   0.000 R4 =  10.000 RK2 = 100.000 RK3 =  100.000
 Rcurr:    1.574  Rcurr-(R2+R3)/2:    1.574  MIN(Rcurr-R2,Rcurr-R3):    1.574
******
 C1  (24789)-C3  (24794)-C2  (24792)-O21 (24821)    NSTEP1=     0 NSTEP2=     0
R1 = 107.500 R2 = 117.500 R3 = 122.500 R4 = 132.500 RK2 = 100.000 RK3 =  100.000
 Rcurr:  113.812  Rcurr-(R2+R3)/2:    6.188  MIN(Rcurr-R2,Rcurr-R3):    3.688
******
 C111(24849)-C110(24847)-C19 (24845)-C18 (24842)    NSTEP1=     0 NSTEP2=     0
R1 = -10.000 R2 =   0.000 R3 =   0.000 R4 =  10.000 RK2 = 100.000 RK3 =  100.000
 Rcurr:    0.038  Rcurr-(R2+R3)/2:    0.038  MIN(Rcurr-R2,Rcurr-R3):    0.038
******
 C1  (24923)-C3  (24928)-C2  (24926)-O21 (24955)    NSTEP1=     0 NSTEP2=     0
R1 = 107.500 R2 = 117.500 R3 = 122.500 R4 = 132.500 RK2 = 100.000 RK3 =  100.000
 Rcurr:  120.462  Rcurr-(R2+R3)/2:    0.462  MIN(Rcurr-R2,Rcurr-R3):    0.000
******
 C111(24983)-C110(24981)-C19 (24979)-C18 (24976)    NSTEP1=     0 NSTEP2=     0
R1 = -10.000 R2 =   0.000 R3 =   0.000 R4 =  10.000 RK2 = 100.000 RK3 =  100.000
 Rcurr:   -2.815  Rcurr-(R2+R3)/2:    2.815  MIN(Rcurr-R2,Rcurr-R3):    2.815
******
 C1  (25057)-C3  (25062)-C2  (25060)-O21 (25089)    NSTEP1=     0 NSTEP2=     0
R1 = 107.500 R2 = 117.500 R3 = 122.500 R4 = 132.500 RK2 = 100.000 RK3 =  100.000
 Rcurr:  119.978  Rcurr-(R2+R3)/2:    0.022  MIN(Rcurr-R2,Rcurr-R3):    0.000
******
 C111(25117)-C110(25115)-C19 (25113)-C18 (25110)    NSTEP1=     0 NSTEP2=     0
R1 = -10.000 R2 =   0.000 R3 =   0.000 R4 =  10.000 RK2 = 100.000 RK3 =  100.000
 Rcurr:   -2.815  Rcurr-(R2+R3)/2:    2.815  MIN(Rcurr-R2,Rcurr-R3):    2.815
******
 C1  (25191)-C3  (25196)-C2  (25194)-O21 (25223)    NSTEP1=     0 NSTEP2=     0
R1 = 107.500 R2 = 117.500 R3 = 122.500 R4 = 132.500 RK2 = 100.000 RK3 =  100.000
 Rcurr:  121.107  Rcurr-(R2+R3)/2:    1.107  MIN(Rcurr-R2,Rcurr-R3):    0.000
******
 C111(25251)-C110(25249)-C19 (25247)-C18 (25244)    NSTEP1=     0 NSTEP2=     0
R1 = -10.000 R2 =   0.000 R3 =   0.000 R4 =  10.000 RK2 = 100.000 RK3 =  100.000
 Rcurr:    1.085  Rcurr-(R2+R3)/2:    1.085  MIN(Rcurr-R2,Rcurr-R3):    1.085
******
 C1  (25325)-C3  (25330)-C2  (25328)-O21 (25357)    NSTEP1=     0 NSTEP2=     0
R1 = 107.500 R2 = 117.500 R3 = 122.500 R4 = 132.500 RK2 = 100.000 RK3 =  100.000
 Rcurr:  121.374  Rcurr-(R2+R3)/2:    1.374  MIN(Rcurr-R2,Rcurr-R3):    0.000
******
 C111(25385)-C110(25383)-C19 (25381)-C18 (25378)    NSTEP1=     0 NSTEP2=     0
R1 = -10.000 R2 =   0.000 R3 =   0.000 R4 =  10.000 RK2 = 100.000 RK3 =  100.000
 Rcurr:   -0.385  Rcurr-(R2+R3)/2:    0.385  MIN(Rcurr-R2,Rcurr-R3):    0.385
******
 C1  (25459)-C3  (25464)-C2  (25462)-O21 (25491)    NSTEP1=     0 NSTEP2=     0
R1 = 107.500 R2 = 117.500 R3 = 122.500 R4 = 132.500 RK2 = 100.000 RK3 =  100.000
 Rcurr:  119.772  Rcurr-(R2+R3)/2:    0.228  MIN(Rcurr-R2,Rcurr-R3):    0.000
******
 C111(25519)-C110(25517)-C19 (25515)-C18 (25512)    NSTEP1=     0 NSTEP2=     0
R1 = -10.000 R2 =   0.000 R3 =   0.000 R4 =  10.000 RK2 = 100.000 RK3 =  100.000
 Rcurr:    2.085  Rcurr-(R2+R3)/2:    2.085  MIN(Rcurr-R2,Rcurr-R3):    2.085
******
 C1  (25593)-C3  (25598)-C2  (25596)-O21 (25625)    NSTEP1=     0 NSTEP2=     0
R1 = 107.500 R2 = 117.500 R3 = 122.500 R4 = 132.500 RK2 = 100.000 RK3 =  100.000
 Rcurr:  121.623  Rcurr-(R2+R3)/2:    1.623  MIN(Rcurr-R2,Rcurr-R3):    0.000
******
 C111(25653)-C110(25651)-C19 (25649)-C18 (25646)    NSTEP1=     0 NSTEP2=     0
R1 = -10.000 R2 =   0.000 R3 =   0.000 R4 =  10.000 RK2 = 100.000 RK3 =  100.000
 Rcurr:    0.069  Rcurr-(R2+R3)/2:    0.069  MIN(Rcurr-R2,Rcurr-R3):    0.069
******
 C1  (25727)-C3  (25732)-C2  (25730)-O21 (25759)    NSTEP1=     0 NSTEP2=     0
R1 = 107.500 R2 = 117.500 R3 = 122.500 R4 = 132.500 RK2 = 100.000 RK3 =  100.000
 Rcurr:  122.065  Rcurr-(R2+R3)/2:    2.065  MIN(Rcurr-R2,Rcurr-R3):    0.000
******
 C111(25787)-C110(25785)-C19 (25783)-C18 (25780)    NSTEP1=     0 NSTEP2=     0
R1 = -10.000 R2 =   0.000 R3 =   0.000 R4 =  10.000 RK2 = 100.000 RK3 =  100.000
 Rcurr:    0.597  Rcurr-(R2+R3)/2:    0.597  MIN(Rcurr-R2,Rcurr-R3):    0.597
******
 C1  (25861)-C3  (25866)-C2  (25864)-O21 (25893)    NSTEP1=     0 NSTEP2=     0
R1 = 107.500 R2 = 117.500 R3 = 122.500 R4 = 132.500 RK2 = 100.000 RK3 =  100.000
 Rcurr:  120.113  Rcurr-(R2+R3)/2:    0.113  MIN(Rcurr-R2,Rcurr-R3):    0.000
******
 C111(25921)-C110(25919)-C19 (25917)-C18 (25914)    NSTEP1=     0 NSTEP2=     0
R1 = -10.000 R2 =   0.000 R3 =   0.000 R4 =  10.000 RK2 = 100.000 RK3 =  100.000
 Rcurr:   -4.184  Rcurr-(R2+R3)/2:    4.184  MIN(Rcurr-R2,Rcurr-R3):    4.184
******
 C1  (25995)-C3  (26000)-C2  (25998)-O21 (26027)    NSTEP1=     0 NSTEP2=     0
R1 = 107.500 R2 = 117.500 R3 = 122.500 R4 = 132.500 RK2 = 100.000 RK3 =  100.000
 Rcurr:  116.164  Rcurr-(R2+R3)/2:    3.836  MIN(Rcurr-R2,Rcurr-R3):    1.336
******
 C111(26055)-C110(26053)-C19 (26051)-C18 (26048)    NSTEP1=     0 NSTEP2=     0
R1 = -10.000 R2 =   0.000 R3 =   0.000 R4 =  10.000 RK2 = 100.000 RK3 =  100.000
 Rcurr:   -2.424  Rcurr-(R2+R3)/2:    2.424  MIN(Rcurr-R2,Rcurr-R3):    2.424
******
 C1  (26129)-C3  (26134)-C2  (26132)-O21 (26161)    NSTEP1=     0 NSTEP2=     0
R1 = 107.500 R2 = 117.500 R3 = 122.500 R4 = 132.500 RK2 = 100.000 RK3 =  100.000
 Rcurr:  121.126  Rcurr-(R2+R3)/2:    1.126  MIN(Rcurr-R2,Rcurr-R3):    0.000
******
 C111(26189)-C110(26187)-C19 (26185)-C18 (26182)    NSTEP1=     0 NSTEP2=     0
R1 = -10.000 R2 =   0.000 R3 =   0.000 R4 =  10.000 RK2 = 100.000 RK3 =  100.000
 Rcurr:   -1.735  Rcurr-(R2+R3)/2:    1.735  MIN(Rcurr-R2,Rcurr-R3):    1.735
******
 C1  (26263)-C3  (26268)-C2  (26266)-O21 (26295)    NSTEP1=     0 NSTEP2=     0
R1 = 107.500 R2 = 117.500 R3 = 122.500 R4 = 132.500 RK2 = 100.000 RK3 =  100.000
 Rcurr:  118.020  Rcurr-(R2+R3)/2:    1.980  MIN(Rcurr-R2,Rcurr-R3):    0.000
******
 C111(26323)-C110(26321)-C19 (26319)-C18 (26316)    NSTEP1=     0 NSTEP2=     0
R1 = -10.000 R2 =   0.000 R3 =   0.000 R4 =  10.000 RK2 = 100.000 RK3 =  100.000
 Rcurr:   -3.492  Rcurr-(R2+R3)/2:    3.492  MIN(Rcurr-R2,Rcurr-R3):    3.492
******
 C1  (26397)-C3  (26402)-C2  (26400)-O21 (26429)    NSTEP1=     0 NSTEP2=     0
R1 = 107.500 R2 = 117.500 R3 = 122.500 R4 = 132.500 RK2 = 100.000 RK3 =  100.000
 Rcurr:  117.523  Rcurr-(R2+R3)/2:    2.477  MIN(Rcurr-R2,Rcurr-R3):    0.000
******
 C111(26457)-C110(26455)-C19 (26453)-C18 (26450)    NSTEP1=     0 NSTEP2=     0
R1 = -10.000 R2 =   0.000 R3 =   0.000 R4 =  10.000 RK2 = 100.000 RK3 =  100.000
 Rcurr:   -0.213  Rcurr-(R2+R3)/2:    0.213  MIN(Rcurr-R2,Rcurr-R3):    0.213
******
 C1  (26531)-C3  (26536)-C2  (26534)-O21 (26563)    NSTEP1=     0 NSTEP2=     0
R1 = 107.500 R2 = 117.500 R3 = 122.500 R4 = 132.500 RK2 = 100.000 RK3 =  100.000
 Rcurr:  123.983  Rcurr-(R2+R3)/2:    3.983  MIN(Rcurr-R2,Rcurr-R3):    1.483
******
 C111(26591)-C110(26589)-C19 (26587)-C18 (26584)    NSTEP1=     0 NSTEP2=     0
R1 = -10.000 R2 =   0.000 R3 =   0.000 R4 =  10.000 RK2 = 100.000 RK3 =  100.000
 Rcurr:    1.789  Rcurr-(R2+R3)/2:    1.789  MIN(Rcurr-R2,Rcurr-R3):    1.789
******
 C1  (26665)-C3  (26670)-C2  (26668)-O21 (26697)    NSTEP1=     0 NSTEP2=     0
R1 = 107.500 R2 = 117.500 R3 = 122.500 R4 = 132.500 RK2 = 100.000 RK3 =  100.000
 Rcurr:  122.330  Rcurr-(R2+R3)/2:    2.330  MIN(Rcurr-R2,Rcurr-R3):    0.000
******
 C111(26725)-C110(26723)-C19 (26721)-C18 (26718)    NSTEP1=     0 NSTEP2=     0
R1 = -10.000 R2 =   0.000 R3 =   0.000 R4 =  10.000 RK2 = 100.000 RK3 =  100.000
 Rcurr:    0.197  Rcurr-(R2+R3)/2:    0.197  MIN(Rcurr-R2,Rcurr-R3):    0.197
******
 C1  (26799)-C3  (26804)-C2  (26802)-O21 (26831)    NSTEP1=     0 NSTEP2=     0
R1 = 107.500 R2 = 117.500 R3 = 122.500 R4 = 132.500 RK2 = 100.000 RK3 =  100.000
 Rcurr:  119.897  Rcurr-(R2+R3)/2:    0.103  MIN(Rcurr-R2,Rcurr-R3):    0.000
******
 C111(26859)-C110(26857)-C19 (26855)-C18 (26852)    NSTEP1=     0 NSTEP2=     0
R1 = -10.000 R2 =   0.000 R3 =   0.000 R4 =  10.000 RK2 = 100.000 RK3 =  100.000
 Rcurr:    2.618  Rcurr-(R2+R3)/2:    2.618  MIN(Rcurr-R2,Rcurr-R3):    2.618
******
 C1  (26933)-C3  (26938)-C2  (26936)-O21 (26965)    NSTEP1=     0 NSTEP2=     0
R1 = 107.500 R2 = 117.500 R3 = 122.500 R4 = 132.500 RK2 = 100.000 RK3 =  100.000
 Rcurr:  116.963  Rcurr-(R2+R3)/2:    3.037  MIN(Rcurr-R2,Rcurr-R3):    0.537
******
 C111(26993)-C110(26991)-C19 (26989)-C18 (26986)    NSTEP1=     0 NSTEP2=     0
R1 = -10.000 R2 =   0.000 R3 =   0.000 R4 =  10.000 RK2 = 100.000 RK3 =  100.000
 Rcurr:    1.415  Rcurr-(R2+R3)/2:    1.415  MIN(Rcurr-R2,Rcurr-R3):    1.415
******
 C1  (27067)-C3  (27072)-C2  (27070)-O21 (27099)    NSTEP1=     0 NSTEP2=     0
R1 = 107.500 R2 = 117.500 R3 = 122.500 R4 = 132.500 RK2 = 100.000 RK3 =  100.000
 Rcurr:  121.176  Rcurr-(R2+R3)/2:    1.176  MIN(Rcurr-R2,Rcurr-R3):    0.000
******
 C111(27127)-C110(27125)-C19 (27123)-C18 (27120)    NSTEP1=     0 NSTEP2=     0
R1 = -10.000 R2 =   0.000 R3 =   0.000 R4 =  10.000 RK2 = 100.000 RK3 =  100.000
 Rcurr:    2.578  Rcurr-(R2+R3)/2:    2.578  MIN(Rcurr-R2,Rcurr-R3):    2.578
******
 C1  (27201)-C3  (27206)-C2  (27204)-O21 (27233)    NSTEP1=     0 NSTEP2=     0
R1 = 107.500 R2 = 117.500 R3 = 122.500 R4 = 132.500 RK2 = 100.000 RK3 =  100.000
 Rcurr:  118.979  Rcurr-(R2+R3)/2:    1.021  MIN(Rcurr-R2,Rcurr-R3):    0.000
******
 C111(27261)-C110(27259)-C19 (27257)-C18 (27254)    NSTEP1=     0 NSTEP2=     0
R1 = -10.000 R2 =   0.000 R3 =   0.000 R4 =  10.000 RK2 = 100.000 RK3 =  100.000
 Rcurr:    1.928  Rcurr-(R2+R3)/2:    1.928  MIN(Rcurr-R2,Rcurr-R3):    1.928
******
 C1  (27335)-C3  (27340)-C2  (27338)-O21 (27367)    NSTEP1=     0 NSTEP2=     0
R1 = 107.500 R2 = 117.500 R3 = 122.500 R4 = 132.500 RK2 = 100.000 RK3 =  100.000
 Rcurr:  118.935  Rcurr-(R2+R3)/2:    1.065  MIN(Rcurr-R2,Rcurr-R3):    0.000
******
 C111(27395)-C110(27393)-C19 (27391)-C18 (27388)    NSTEP1=     0 NSTEP2=     0
R1 = -10.000 R2 =   0.000 R3 =   0.000 R4 =  10.000 RK2 = 100.000 RK3 =  100.000
 Rcurr:   -0.350  Rcurr-(R2+R3)/2:    0.350  MIN(Rcurr-R2,Rcurr-R3):    0.350
******
 C1  (27469)-C3  (27474)-C2  (27472)-O21 (27501)    NSTEP1=     0 NSTEP2=     0
R1 = 107.500 R2 = 117.500 R3 = 122.500 R4 = 132.500 RK2 = 100.000 RK3 =  100.000
 Rcurr:  114.344  Rcurr-(R2+R3)/2:    5.656  MIN(Rcurr-R2,Rcurr-R3):    3.156
******
 C111(27529)-C110(27527)-C19 (27525)-C18 (27522)    NSTEP1=     0 NSTEP2=     0
R1 = -10.000 R2 =   0.000 R3 =   0.000 R4 =  10.000 RK2 = 100.000 RK3 =  100.000
 Rcurr:    1.118  Rcurr-(R2+R3)/2:    1.118  MIN(Rcurr-R2,Rcurr-R3):    1.118
******
 C1  (27603)-C3  (27608)-C2  (27606)-O21 (27635)    NSTEP1=     0 NSTEP2=     0
R1 = 107.500 R2 = 117.500 R3 = 122.500 R4 = 132.500 RK2 = 100.000 RK3 =  100.000
 Rcurr:  121.086  Rcurr-(R2+R3)/2:    1.086  MIN(Rcurr-R2,Rcurr-R3):    0.000
******
 C111(27663)-C110(27661)-C19 (27659)-C18 (27656)    NSTEP1=     0 NSTEP2=     0
R1 = -10.000 R2 =   0.000 R3 =   0.000 R4 =  10.000 RK2 = 100.000 RK3 =  100.000
 Rcurr:    2.025  Rcurr-(R2+R3)/2:    2.025  MIN(Rcurr-R2,Rcurr-R3):    2.025
******
 C1  (27737)-C3  (27742)-C2  (27740)-O21 (27769)    NSTEP1=     0 NSTEP2=     0
R1 = 107.500 R2 = 117.500 R3 = 122.500 R4 = 132.500 RK2 = 100.000 RK3 =  100.000
 Rcurr:  120.605  Rcurr-(R2+R3)/2:    0.605  MIN(Rcurr-R2,Rcurr-R3):    0.000
******
 C111(27797)-C110(27795)-C19 (27793)-C18 (27790)    NSTEP1=     0 NSTEP2=     0
R1 = -10.000 R2 =   0.000 R3 =   0.000 R4 =  10.000 RK2 = 100.000 RK3 =  100.000
 Rcurr:   -1.336  Rcurr-(R2+R3)/2:    1.336  MIN(Rcurr-R2,Rcurr-R3):    1.336
******
 C1  (27871)-C3  (27876)-C2  (27874)-O21 (27903)    NSTEP1=     0 NSTEP2=     0
R1 = 107.500 R2 = 117.500 R3 = 122.500 R4 = 132.500 RK2 = 100.000 RK3 =  100.000
 Rcurr:  120.811  Rcurr-(R2+R3)/2:    0.811  MIN(Rcurr-R2,Rcurr-R3):    0.000
******
 C111(27931)-C110(27929)-C19 (27927)-C18 (27924)    NSTEP1=     0 NSTEP2=     0
R1 = -10.000 R2 =   0.000 R3 =   0.000 R4 =  10.000 RK2 = 100.000 RK3 =  100.000
 Rcurr:   -2.624  Rcurr-(R2+R3)/2:    2.624  MIN(Rcurr-R2,Rcurr-R3):    2.624
******
 C1  (28005)-C3  (28010)-C2  (28008)-O21 (28037)    NSTEP1=     0 NSTEP2=     0
R1 = 107.500 R2 = 117.500 R3 = 122.500 R4 = 132.500 RK2 = 100.000 RK3 =  100.000
 Rcurr:  116.637  Rcurr-(R2+R3)/2:    3.363  MIN(Rcurr-R2,Rcurr-R3):    0.863
******
 C111(28065)-C110(28063)-C19 (28061)-C18 (28058)    NSTEP1=     0 NSTEP2=     0
R1 = -10.000 R2 =   0.000 R3 =   0.000 R4 =  10.000 RK2 = 100.000 RK3 =  100.000
 Rcurr:    2.673  Rcurr-(R2+R3)/2:    2.673  MIN(Rcurr-R2,Rcurr-R3):    2.673
******
 C1  (28139)-C3  (28144)-C2  (28142)-O21 (28171)    NSTEP1=     0 NSTEP2=     0
R1 = 107.500 R2 = 117.500 R3 = 122.500 R4 = 132.500 RK2 = 100.000 RK3 =  100.000
 Rcurr:  119.555  Rcurr-(R2+R3)/2:    0.445  MIN(Rcurr-R2,Rcurr-R3):    0.000
******
 C111(28199)-C110(28197)-C19 (28195)-C18 (28192)    NSTEP1=     0 NSTEP2=     0
R1 = -10.000 R2 =   0.000 R3 =   0.000 R4 =  10.000 RK2 = 100.000 RK3 =  100.000
 Rcurr:   -3.862  Rcurr-(R2+R3)/2:    3.862  MIN(Rcurr-R2,Rcurr-R3):    3.862
******
 C1  (28273)-C3  (28278)-C2  (28276)-O21 (28305)    NSTEP1=     0 NSTEP2=     0
R1 = 107.500 R2 = 117.500 R3 = 122.500 R4 = 132.500 RK2 = 100.000 RK3 =  100.000
 Rcurr:  119.781  Rcurr-(R2+R3)/2:    0.219  MIN(Rcurr-R2,Rcurr-R3):    0.000
******
 C111(28333)-C110(28331)-C19 (28329)-C18 (28326)    NSTEP1=     0 NSTEP2=     0
R1 = -10.000 R2 =   0.000 R3 =   0.000 R4 =  10.000 RK2 = 100.000 RK3 =  100.000
 Rcurr:   -1.921  Rcurr-(R2+R3)/2:    1.921  MIN(Rcurr-R2,Rcurr-R3):    1.921
******
 C1  (28407)-C3  (28412)-C2  (28410)-O21 (28439)    NSTEP1=     0 NSTEP2=     0
R1 = 107.500 R2 = 117.500 R3 = 122.500 R4 = 132.500 RK2 = 100.000 RK3 =  100.000
 Rcurr:  124.156  Rcurr-(R2+R3)/2:    4.156  MIN(Rcurr-R2,Rcurr-R3):    1.656
******
 C111(28467)-C110(28465)-C19 (28463)-C18 (28460)    NSTEP1=     0 NSTEP2=     0
R1 = -10.000 R2 =   0.000 R3 =   0.000 R4 =  10.000 RK2 = 100.000 RK3 =  100.000
 Rcurr:    1.046  Rcurr-(R2+R3)/2:    1.046  MIN(Rcurr-R2,Rcurr-R3):    1.046
******
 C1  (28541)-C3  (28546)-C2  (28544)-O21 (28573)    NSTEP1=     0 NSTEP2=     0
R1 = 107.500 R2 = 117.500 R3 = 122.500 R4 = 132.500 RK2 = 100.000 RK3 =  100.000
 Rcurr:  119.444  Rcurr-(R2+R3)/2:    0.556  MIN(Rcurr-R2,Rcurr-R3):    0.000
******
 C111(28601)-C110(28599)-C19 (28597)-C18 (28594)    NSTEP1=     0 NSTEP2=     0
R1 = -10.000 R2 =   0.000 R3 =   0.000 R4 =  10.000 RK2 = 100.000 RK3 =  100.000
 Rcurr:    2.621  Rcurr-(R2+R3)/2:    2.621  MIN(Rcurr-R2,Rcurr-R3):    2.621
******
 C1  (28675)-C3  (28680)-C2  (28678)-O21 (28707)    NSTEP1=     0 NSTEP2=     0
R1 = 107.500 R2 = 117.500 R3 = 122.500 R4 = 132.500 RK2 = 100.000 RK3 =  100.000
 Rcurr:  123.072  Rcurr-(R2+R3)/2:    3.072  MIN(Rcurr-R2,Rcurr-R3):    0.572
******
 C111(28735)-C110(28733)-C19 (28731)-C18 (28728)    NSTEP1=     0 NSTEP2=     0
R1 = 170.000 R2 = 180.000 R3 = 180.000 R4 = 190.000 RK2 = 100.000 RK3 =  100.000
 Rcurr:  181.866  Rcurr-(R2+R3)/2:    1.866  MIN(Rcurr-R2,Rcurr-R3):    1.866
******
 C1  (28809)-C3  (28814)-C2  (28812)-O21 (28841)    NSTEP1=     0 NSTEP2=     0
R1 = 107.500 R2 = 117.500 R3 = 122.500 R4 = 132.500 RK2 = 100.000 RK3 =  100.000
 Rcurr:  118.576  Rcurr-(R2+R3)/2:    1.424  MIN(Rcurr-R2,Rcurr-R3):    0.000
******
 C111(28869)-C110(28867)-C19 (28865)-C18 (28862)    NSTEP1=     0 NSTEP2=     0
R1 = -10.000 R2 =   0.000 R3 =   0.000 R4 =  10.000 RK2 = 100.000 RK3 =  100.000
 Rcurr:   -2.198  Rcurr-(R2+R3)/2:    2.198  MIN(Rcurr-R2,Rcurr-R3):    2.198
******
 C1  (28943)-C3  (28948)-C2  (28946)-O21 (28975)    NSTEP1=     0 NSTEP2=     0
R1 = 107.500 R2 = 117.500 R3 = 122.500 R4 = 132.500 RK2 = 100.000 RK3 =  100.000
 Rcurr:  118.698  Rcurr-(R2+R3)/2:    1.302  MIN(Rcurr-R2,Rcurr-R3):    0.000
******
 C111(29003)-C110(29001)-C19 (28999)-C18 (28996)    NSTEP1=     0 NSTEP2=     0
R1 = -10.000 R2 =   0.000 R3 =   0.000 R4 =  10.000 RK2 = 100.000 RK3 =  100.000
 Rcurr:   -0.612  Rcurr-(R2+R3)/2:    0.612  MIN(Rcurr-R2,Rcurr-R3):    0.612
******
 C1  (29077)-C3  (29082)-C2  (29080)-O21 (29109)    NSTEP1=     0 NSTEP2=     0
R1 = 107.500 R2 = 117.500 R3 = 122.500 R4 = 132.500 RK2 = 100.000 RK3 =  100.000
 Rcurr:  125.433  Rcurr-(R2+R3)/2:    5.433  MIN(Rcurr-R2,Rcurr-R3):    2.933
******
 C111(29137)-C110(29135)-C19 (29133)-C18 (29130)    NSTEP1=     0 NSTEP2=     0
R1 = -10.000 R2 =   0.000 R3 =   0.000 R4 =  10.000 RK2 = 100.000 RK3 =  100.000
 Rcurr:   -1.400  Rcurr-(R2+R3)/2:    1.400  MIN(Rcurr-R2,Rcurr-R3):    1.400
******
 C1  (29211)-C3  (29216)-C2  (29214)-O21 (29243)    NSTEP1=     0 NSTEP2=     0
R1 = 107.500 R2 = 117.500 R3 = 122.500 R4 = 132.500 RK2 = 100.000 RK3 =  100.000
 Rcurr:  114.246  Rcurr-(R2+R3)/2:    5.754  MIN(Rcurr-R2,Rcurr-R3):    3.254
******
 C111(29271)-C110(29269)-C19 (29267)-C18 (29264)    NSTEP1=     0 NSTEP2=     0
R1 = -10.000 R2 =   0.000 R3 =   0.000 R4 =  10.000 RK2 = 100.000 RK3 =  100.000
 Rcurr:    0.339  Rcurr-(R2+R3)/2:    0.339  MIN(Rcurr-R2,Rcurr-R3):    0.339
******
 C1  (29345)-C3  (29350)-C2  (29348)-O21 (29377)    NSTEP1=     0 NSTEP2=     0
R1 = 107.500 R2 = 117.500 R3 = 122.500 R4 = 132.500 RK2 = 100.000 RK3 =  100.000
 Rcurr:  124.543  Rcurr-(R2+R3)/2:    4.543  MIN(Rcurr-R2,Rcurr-R3):    2.043
******
 C111(29405)-C110(29403)-C19 (29401)-C18 (29398)    NSTEP1=     0 NSTEP2=     0
R1 = -10.000 R2 =   0.000 R3 =   0.000 R4 =  10.000 RK2 = 100.000 RK3 =  100.000
 Rcurr:    0.717  Rcurr-(R2+R3)/2:    0.717  MIN(Rcurr-R2,Rcurr-R3):    0.717
******
 C1  (29479)-C3  (29484)-C2  (29482)-O21 (29511)    NSTEP1=     0 NSTEP2=     0
R1 = 107.500 R2 = 117.500 R3 = 122.500 R4 = 132.500 RK2 = 100.000 RK3 =  100.000
 Rcurr:  124.450  Rcurr-(R2+R3)/2:    4.450  MIN(Rcurr-R2,Rcurr-R3):    1.950
******
 C111(29539)-C110(29537)-C19 (29535)-C18 (29532)    NSTEP1=     0 NSTEP2=     0
R1 = -10.000 R2 =   0.000 R3 =   0.000 R4 =  10.000 RK2 = 100.000 RK3 =  100.000
 Rcurr:   -1.432  Rcurr-(R2+R3)/2:    1.432  MIN(Rcurr-R2,Rcurr-R3):    1.432
******
 C1  (29613)-C3  (29618)-C2  (29616)-O21 (29645)    NSTEP1=     0 NSTEP2=     0
R1 = 107.500 R2 = 117.500 R3 = 122.500 R4 = 132.500 RK2 = 100.000 RK3 =  100.000
 Rcurr:  120.546  Rcurr-(R2+R3)/2:    0.546  MIN(Rcurr-R2,Rcurr-R3):    0.000
******
 C111(29673)-C110(29671)-C19 (29669)-C18 (29666)    NSTEP1=     0 NSTEP2=     0
R1 = -10.000 R2 =   0.000 R3 =   0.000 R4 =  10.000 RK2 = 100.000 RK3 =  100.000
 Rcurr:    0.663  Rcurr-(R2+R3)/2:    0.663  MIN(Rcurr-R2,Rcurr-R3):    0.663
******
 C1  (29747)-C3  (29752)-C2  (29750)-O21 (29779)    NSTEP1=     0 NSTEP2=     0
R1 = 107.500 R2 = 117.500 R3 = 122.500 R4 = 132.500 RK2 = 100.000 RK3 =  100.000
 Rcurr:  124.094  Rcurr-(R2+R3)/2:    4.094  MIN(Rcurr-R2,Rcurr-R3):    1.594
******
 C111(29807)-C110(29805)-C19 (29803)-C18 (29800)    NSTEP1=     0 NSTEP2=     0
R1 = -10.000 R2 =   0.000 R3 =   0.000 R4 =  10.000 RK2 = 100.000 RK3 =  100.000
 Rcurr:    1.710  Rcurr-(R2+R3)/2:    1.710  MIN(Rcurr-R2,Rcurr-R3):    1.710
******
 C1  (29881)-C3  (29886)-C2  (29884)-O21 (29913)    NSTEP1=     0 NSTEP2=     0
R1 = 107.500 R2 = 117.500 R3 = 122.500 R4 = 132.500 RK2 = 100.000 RK3 =  100.000
 Rcurr:  118.758  Rcurr-(R2+R3)/2:    1.242  MIN(Rcurr-R2,Rcurr-R3):    0.000
******
 C111(29941)-C110(29939)-C19 (29937)-C18 (29934)    NSTEP1=     0 NSTEP2=     0
R1 = -10.000 R2 =   0.000 R3 =   0.000 R4 =  10.000 RK2 = 100.000 RK3 =  100.000
 Rcurr:    3.520  Rcurr-(R2+R3)/2:    3.520  MIN(Rcurr-R2,Rcurr-R3):    3.520
******
 C1  (30015)-C3  (30020)-C2  (30018)-O21 (30047)    NSTEP1=     0 NSTEP2=     0
R1 = 107.500 R2 = 117.500 R3 = 122.500 R4 = 132.500 RK2 = 100.000 RK3 =  100.000
 Rcurr:  124.274  Rcurr-(R2+R3)/2:    4.274  MIN(Rcurr-R2,Rcurr-R3):    1.774
******
 C111(30075)-C110(30073)-C19 (30071)-C18 (30068)    NSTEP1=     0 NSTEP2=     0
R1 = -10.000 R2 =   0.000 R3 =   0.000 R4 =  10.000 RK2 = 100.000 RK3 =  100.000
 Rcurr:   -0.559  Rcurr-(R2+R3)/2:    0.559  MIN(Rcurr-R2,Rcurr-R3):    0.559
******
 C1  (30149)-C3  (30154)-C2  (30152)-O21 (30181)    NSTEP1=     0 NSTEP2=     0
R1 = 107.500 R2 = 117.500 R3 = 122.500 R4 = 132.500 RK2 = 100.000 RK3 =  100.000
 Rcurr:  122.929  Rcurr-(R2+R3)/2:    2.929  MIN(Rcurr-R2,Rcurr-R3):    0.429
******
 C111(30209)-C110(30207)-C19 (30205)-C18 (30202)    NSTEP1=     0 NSTEP2=     0
R1 = -10.000 R2 =   0.000 R3 =   0.000 R4 =  10.000 RK2 = 100.000 RK3 =  100.000
 Rcurr:   -0.370  Rcurr-(R2+R3)/2:    0.370  MIN(Rcurr-R2,Rcurr-R3):    0.370
******
 C1  (30283)-C3  (30288)-C2  (30286)-O21 (30315)    NSTEP1=     0 NSTEP2=     0
R1 = 107.500 R2 = 117.500 R3 = 122.500 R4 = 132.500 RK2 = 100.000 RK3 =  100.000
 Rcurr:  115.231  Rcurr-(R2+R3)/2:    4.769  MIN(Rcurr-R2,Rcurr-R3):    2.269
******
 C111(30343)-C110(30341)-C19 (30339)-C18 (30336)    NSTEP1=     0 NSTEP2=     0
R1 = -10.000 R2 =   0.000 R3 =   0.000 R4 =  10.000 RK2 = 100.000 RK3 =  100.000
 Rcurr:    0.167  Rcurr-(R2+R3)/2:    0.167  MIN(Rcurr-R2,Rcurr-R3):    0.167
******
 C1  (30417)-C3  (30422)-C2  (30420)-O21 (30449)    NSTEP1=     0 NSTEP2=     0
R1 = 107.500 R2 = 117.500 R3 = 122.500 R4 = 132.500 RK2 = 100.000 RK3 =  100.000
 Rcurr:  118.979  Rcurr-(R2+R3)/2:    1.021  MIN(Rcurr-R2,Rcurr-R3):    0.000
******
 C111(30477)-C110(30475)-C19 (30473)-C18 (30470)    NSTEP1=     0 NSTEP2=     0
R1 = -10.000 R2 =   0.000 R3 =   0.000 R4 =  10.000 RK2 = 100.000 RK3 =  100.000
 Rcurr:    0.393  Rcurr-(R2+R3)/2:    0.393  MIN(Rcurr-R2,Rcurr-R3):    0.393
******
 C1  (30551)-C3  (30556)-C2  (30554)-O21 (30583)    NSTEP1=     0 NSTEP2=     0
R1 = 107.500 R2 = 117.500 R3 = 122.500 R4 = 132.500 RK2 = 100.000 RK3 =  100.000
 Rcurr:  125.421  Rcurr-(R2+R3)/2:    5.421  MIN(Rcurr-R2,Rcurr-R3):    2.921
******
 C111(30611)-C110(30609)-C19 (30607)-C18 (30604)    NSTEP1=     0 NSTEP2=     0
R1 = -10.000 R2 =   0.000 R3 =   0.000 R4 =  10.000 RK2 = 100.000 RK3 =  100.000
 Rcurr:    1.139  Rcurr-(R2+R3)/2:    1.139  MIN(Rcurr-R2,Rcurr-R3):    1.139
******
 C1  (30685)-C3  (30690)-C2  (30688)-O21 (30717)    NSTEP1=     0 NSTEP2=     0
R1 = 107.500 R2 = 117.500 R3 = 122.500 R4 = 132.500 RK2 = 100.000 RK3 =  100.000
 Rcurr:  122.040  Rcurr-(R2+R3)/2:    2.040  MIN(Rcurr-R2,Rcurr-R3):    0.000
******
 C111(30745)-C110(30743)-C19 (30741)-C18 (30738)    NSTEP1=     0 NSTEP2=     0
R1 = -10.000 R2 =   0.000 R3 =   0.000 R4 =  10.000 RK2 = 100.000 RK3 =  100.000
 Rcurr:    0.669  Rcurr-(R2+R3)/2:    0.669  MIN(Rcurr-R2,Rcurr-R3):    0.669
******
 C1  (30819)-C3  (30824)-C2  (30822)-O21 (30851)    NSTEP1=     0 NSTEP2=     0
R1 = 107.500 R2 = 117.500 R3 = 122.500 R4 = 132.500 RK2 = 100.000 RK3 =  100.000
 Rcurr:  115.096  Rcurr-(R2+R3)/2:    4.904  MIN(Rcurr-R2,Rcurr-R3):    2.404
******
 C111(30879)-C110(30877)-C19 (30875)-C18 (30872)    NSTEP1=     0 NSTEP2=     0
R1 = -10.000 R2 =   0.000 R3 =   0.000 R4 =  10.000 RK2 = 100.000 RK3 =  100.000
 Rcurr:   -0.858  Rcurr-(R2+R3)/2:    0.858  MIN(Rcurr-R2,Rcurr-R3):    0.858
******
 C1  (30953)-C3  (30958)-C2  (30956)-O21 (30985)    NSTEP1=     0 NSTEP2=     0
R1 = 107.500 R2 = 117.500 R3 = 122.500 R4 = 132.500 RK2 = 100.000 RK3 =  100.000
 Rcurr:  126.606  Rcurr-(R2+R3)/2:    6.606  MIN(Rcurr-R2,Rcurr-R3):    4.106
******
 C111(31013)-C110(31011)-C19 (31009)-C18 (31006)    NSTEP1=     0 NSTEP2=     0
R1 = -10.000 R2 =   0.000 R3 =   0.000 R4 =  10.000 RK2 = 100.000 RK3 =  100.000
 Rcurr:    0.458  Rcurr-(R2+R3)/2:    0.458  MIN(Rcurr-R2,Rcurr-R3):    0.458
******
 C1  (31087)-C3  (31092)-C2  (31090)-O21 (31119)    NSTEP1=     0 NSTEP2=     0
R1 = 107.500 R2 = 117.500 R3 = 122.500 R4 = 132.500 RK2 = 100.000 RK3 =  100.000
 Rcurr:  120.950  Rcurr-(R2+R3)/2:    0.950  MIN(Rcurr-R2,Rcurr-R3):    0.000
******
 C111(31147)-C110(31145)-C19 (31143)-C18 (31140)    NSTEP1=     0 NSTEP2=     0
R1 = -10.000 R2 =   0.000 R3 =   0.000 R4 =  10.000 RK2 = 100.000 RK3 =  100.000
 Rcurr:   -0.125  Rcurr-(R2+R3)/2:    0.125  MIN(Rcurr-R2,Rcurr-R3):    0.125
******
 C1  (31221)-C3  (31226)-C2  (31224)-O21 (31253)    NSTEP1=     0 NSTEP2=     0
R1 = 107.500 R2 = 117.500 R3 = 122.500 R4 = 132.500 RK2 = 100.000 RK3 =  100.000
 Rcurr:  118.447  Rcurr-(R2+R3)/2:    1.553  MIN(Rcurr-R2,Rcurr-R3):    0.000
******
 C111(31281)-C110(31279)-C19 (31277)-C18 (31274)    NSTEP1=     0 NSTEP2=     0
R1 = -10.000 R2 =   0.000 R3 =   0.000 R4 =  10.000 RK2 = 100.000 RK3 =  100.000
 Rcurr:    1.464  Rcurr-(R2+R3)/2:    1.464  MIN(Rcurr-R2,Rcurr-R3):    1.464
******
 C1  (31355)-C3  (31360)-C2  (31358)-O21 (31387)    NSTEP1=     0 NSTEP2=     0
R1 = 107.500 R2 = 117.500 R3 = 122.500 R4 = 132.500 RK2 = 100.000 RK3 =  100.000
 Rcurr:  118.198  Rcurr-(R2+R3)/2:    1.802  MIN(Rcurr-R2,Rcurr-R3):    0.000
******
 C111(31415)-C110(31413)-C19 (31411)-C18 (31408)    NSTEP1=     0 NSTEP2=     0
R1 = -10.000 R2 =   0.000 R3 =   0.000 R4 =  10.000 RK2 = 100.000 RK3 =  100.000
 Rcurr:   -0.626  Rcurr-(R2+R3)/2:    0.626  MIN(Rcurr-R2,Rcurr-R3):    0.626
******
 C1  (31489)-C3  (31494)-C2  (31492)-O21 (31521)    NSTEP1=     0 NSTEP2=     0
R1 = 107.500 R2 = 117.500 R3 = 122.500 R4 = 132.500 RK2 = 100.000 RK3 =  100.000
 Rcurr:  119.829  Rcurr-(R2+R3)/2:    0.171  MIN(Rcurr-R2,Rcurr-R3):    0.000
******
 C111(31549)-C110(31547)-C19 (31545)-C18 (31542)    NSTEP1=     0 NSTEP2=     0
R1 = -10.000 R2 =   0.000 R3 =   0.000 R4 =  10.000 RK2 = 100.000 RK3 =  100.000
 Rcurr:    3.958  Rcurr-(R2+R3)/2:    3.958  MIN(Rcurr-R2,Rcurr-R3):    3.958
******
 C1  (31623)-C3  (31628)-C2  (31626)-O21 (31655)    NSTEP1=     0 NSTEP2=     0
R1 = 107.500 R2 = 117.500 R3 = 122.500 R4 = 132.500 RK2 = 100.000 RK3 =  100.000
 Rcurr:  119.444  Rcurr-(R2+R3)/2:    0.556  MIN(Rcurr-R2,Rcurr-R3):    0.000
******
 C111(31683)-C110(31681)-C19 (31679)-C18 (31676)    NSTEP1=     0 NSTEP2=     0
R1 = -10.000 R2 =   0.000 R3 =   0.000 R4 =  10.000 RK2 = 100.000 RK3 =  100.000
 Rcurr:    2.627  Rcurr-(R2+R3)/2:    2.627  MIN(Rcurr-R2,Rcurr-R3):    2.627
******
 C1  (31757)-C3  (31762)-C2  (31760)-O21 (31789)    NSTEP1=     0 NSTEP2=     0
R1 = 107.500 R2 = 117.500 R3 = 122.500 R4 = 132.500 RK2 = 100.000 RK3 =  100.000
 Rcurr:  122.389  Rcurr-(R2+R3)/2:    2.389  MIN(Rcurr-R2,Rcurr-R3):    0.000
******
 C111(31817)-C110(31815)-C19 (31813)-C18 (31810)    NSTEP1=     0 NSTEP2=     0
R1 = -10.000 R2 =   0.000 R3 =   0.000 R4 =  10.000 RK2 = 100.000 RK3 =  100.000
 Rcurr:    4.244  Rcurr-(R2+R3)/2:    4.244  MIN(Rcurr-R2,Rcurr-R3):    4.244
******
 C1  (31891)-C3  (31896)-C2  (31894)-O21 (31923)    NSTEP1=     0 NSTEP2=     0
R1 = 107.500 R2 = 117.500 R3 = 122.500 R4 = 132.500 RK2 = 100.000 RK3 =  100.000
 Rcurr:  116.691  Rcurr-(R2+R3)/2:    3.309  MIN(Rcurr-R2,Rcurr-R3):    0.809
******
 C111(31951)-C110(31949)-C19 (31947)-C18 (31944)    NSTEP1=     0 NSTEP2=     0
R1 = -10.000 R2 =   0.000 R3 =   0.000 R4 =  10.000 RK2 = 100.000 RK3 =  100.000
 Rcurr:    1.646  Rcurr-(R2+R3)/2:    1.646  MIN(Rcurr-R2,Rcurr-R3):    1.646
******
 C1  (32025)-C3  (32030)-C2  (32028)-O21 (32057)    NSTEP1=     0 NSTEP2=     0
R1 = 107.500 R2 = 117.500 R3 = 122.500 R4 = 132.500 RK2 = 100.000 RK3 =  100.000
 Rcurr:  124.087  Rcurr-(R2+R3)/2:    4.087  MIN(Rcurr-R2,Rcurr-R3):    1.587
******
 C111(32085)-C110(32083)-C19 (32081)-C18 (32078)    NSTEP1=     0 NSTEP2=     0
R1 = -10.000 R2 =   0.000 R3 =   0.000 R4 =  10.000 RK2 = 100.000 RK3 =  100.000
 Rcurr:    2.385  Rcurr-(R2+R3)/2:    2.385  MIN(Rcurr-R2,Rcurr-R3):    2.385
******
 C1  (32159)-C3  (32164)-C2  (32162)-O21 (32191)    NSTEP1=     0 NSTEP2=     0
R1 = 107.500 R2 = 117.500 R3 = 122.500 R4 = 132.500 RK2 = 100.000 RK3 =  100.000
 Rcurr:  115.553  Rcurr-(R2+R3)/2:    4.447  MIN(Rcurr-R2,Rcurr-R3):    1.947
******
 C111(32219)-C110(32217)-C19 (32215)-C18 (32212)    NSTEP1=     0 NSTEP2=     0
R1 = -10.000 R2 =   0.000 R3 =   0.000 R4 =  10.000 RK2 = 100.000 RK3 =  100.000
 Rcurr:   -2.089  Rcurr-(R2+R3)/2:    2.089  MIN(Rcurr-R2,Rcurr-R3):    2.089
******
 C1  (32293)-C3  (32298)-C2  (32296)-O21 (32325)    NSTEP1=     0 NSTEP2=     0
R1 = 107.500 R2 = 117.500 R3 = 122.500 R4 = 132.500 RK2 = 100.000 RK3 =  100.000
 Rcurr:  119.598  Rcurr-(R2+R3)/2:    0.402  MIN(Rcurr-R2,Rcurr-R3):    0.000
******
 C111(32353)-C110(32351)-C19 (32349)-C18 (32346)    NSTEP1=     0 NSTEP2=     0
R1 = -10.000 R2 =   0.000 R3 =   0.000 R4 =  10.000 RK2 = 100.000 RK3 =  100.000
 Rcurr:   -1.147  Rcurr-(R2+R3)/2:    1.147  MIN(Rcurr-R2,Rcurr-R3):    1.147
******
 C1  (32427)-C3  (32432)-C2  (32430)-O21 (32459)    NSTEP1=     0 NSTEP2=     0
R1 = 107.500 R2 = 117.500 R3 = 122.500 R4 = 132.500 RK2 = 100.000 RK3 =  100.000
 Rcurr:  120.031  Rcurr-(R2+R3)/2:    0.031  MIN(Rcurr-R2,Rcurr-R3):    0.000
******
 C111(32487)-C110(32485)-C19 (32483)-C18 (32480)    NSTEP1=     0 NSTEP2=     0
R1 = -10.000 R2 =   0.000 R3 =   0.000 R4 =  10.000 RK2 = 100.000 RK3 =  100.000
 Rcurr:   -0.912  Rcurr-(R2+R3)/2:    0.912  MIN(Rcurr-R2,Rcurr-R3):    0.912
******
 C1  (32561)-C3  (32566)-C2  (32564)-O21 (32593)    NSTEP1=     0 NSTEP2=     0
R1 = 107.500 R2 = 117.500 R3 = 122.500 R4 = 132.500 RK2 = 100.000 RK3 =  100.000
 Rcurr:  121.798  Rcurr-(R2+R3)/2:    1.798  MIN(Rcurr-R2,Rcurr-R3):    0.000
******
 C111(32621)-C110(32619)-C19 (32617)-C18 (32614)    NSTEP1=     0 NSTEP2=     0
R1 = -10.000 R2 =   0.000 R3 =   0.000 R4 =  10.000 RK2 = 100.000 RK3 =  100.000
 Rcurr:    2.167  Rcurr-(R2+R3)/2:    2.167  MIN(Rcurr-R2,Rcurr-R3):    2.167
******
 C1  (32695)-C3  (32700)-C2  (32698)-O21 (32727)    NSTEP1=     0 NSTEP2=     0
R1 = 107.500 R2 = 117.500 R3 = 122.500 R4 = 132.500 RK2 = 100.000 RK3 =  100.000
 Rcurr:  124.235  Rcurr-(R2+R3)/2:    4.235  MIN(Rcurr-R2,Rcurr-R3):    1.735
******
 C111(32755)-C110(32753)-C19 (32751)-C18 (32748)    NSTEP1=     0 NSTEP2=     0
R1 = -10.000 R2 =   0.000 R3 =   0.000 R4 =  10.000 RK2 = 100.000 RK3 =  100.000
 Rcurr:    0.504  Rcurr-(R2+R3)/2:    0.504  MIN(Rcurr-R2,Rcurr-R3):    0.504
******
 C1  (32829)-C3  (32834)-C2  (32832)-O21 (32861)    NSTEP1=     0 NSTEP2=     0
R1 = 107.500 R2 = 117.500 R3 = 122.500 R4 = 132.500 RK2 = 100.000 RK3 =  100.000
 Rcurr:  120.038  Rcurr-(R2+R3)/2:    0.038  MIN(Rcurr-R2,Rcurr-R3):    0.000
******
 C111(32889)-C110(32887)-C19 (32885)-C18 (32882)    NSTEP1=     0 NSTEP2=     0
R1 = -10.000 R2 =   0.000 R3 =   0.000 R4 =  10.000 RK2 = 100.000 RK3 =  100.000
 Rcurr:    0.165  Rcurr-(R2+R3)/2:    0.165  MIN(Rcurr-R2,Rcurr-R3):    0.165
******
 C1  (32963)-C3  (32968)-C2  (32966)-O21 (32995)    NSTEP1=     0 NSTEP2=     0
R1 = 107.500 R2 = 117.500 R3 = 122.500 R4 = 132.500 RK2 = 100.000 RK3 =  100.000
 Rcurr:  117.306  Rcurr-(R2+R3)/2:    2.694  MIN(Rcurr-R2,Rcurr-R3):    0.194
******
 C111(33023)-C110(33021)-C19 (33019)-C18 (33016)    NSTEP1=     0 NSTEP2=     0
R1 = -10.000 R2 =   0.000 R3 =   0.000 R4 =  10.000 RK2 = 100.000 RK3 =  100.000
 Rcurr:    0.160  Rcurr-(R2+R3)/2:    0.160  MIN(Rcurr-R2,Rcurr-R3):    0.160
******
 C1  (33097)-C3  (33102)-C2  (33100)-O21 (33129)    NSTEP1=     0 NSTEP2=     0
R1 = 107.500 R2 = 117.500 R3 = 122.500 R4 = 132.500 RK2 = 100.000 RK3 =  100.000
 Rcurr:  117.733  Rcurr-(R2+R3)/2:    2.267  MIN(Rcurr-R2,Rcurr-R3):    0.000
******
 C111(33157)-C110(33155)-C19 (33153)-C18 (33150)    NSTEP1=     0 NSTEP2=     0
R1 = -10.000 R2 =   0.000 R3 =   0.000 R4 =  10.000 RK2 = 100.000 RK3 =  100.000
 Rcurr:    0.158  Rcurr-(R2+R3)/2:    0.158  MIN(Rcurr-R2,Rcurr-R3):    0.158
******
 C1  (33231)-C3  (33236)-C2  (33234)-O21 (33263)    NSTEP1=     0 NSTEP2=     0
R1 = 107.500 R2 = 117.500 R3 = 122.500 R4 = 132.500 RK2 = 100.000 RK3 =  100.000
 Rcurr:  119.693  Rcurr-(R2+R3)/2:    0.307  MIN(Rcurr-R2,Rcurr-R3):    0.000
******
 C111(33291)-C110(33289)-C19 (33287)-C18 (33284)    NSTEP1=     0 NSTEP2=     0
R1 = -10.000 R2 =   0.000 R3 =   0.000 R4 =  10.000 RK2 = 100.000 RK3 =  100.000
 Rcurr:    0.520  Rcurr-(R2+R3)/2:    0.520  MIN(Rcurr-R2,Rcurr-R3):    0.520
******
 C1  (33365)-C3  (33370)-C2  (33368)-O21 (33397)    NSTEP1=     0 NSTEP2=     0
R1 = 107.500 R2 = 117.500 R3 = 122.500 R4 = 132.500 RK2 = 100.000 RK3 =  100.000
 Rcurr:  123.536  Rcurr-(R2+R3)/2:    3.536  MIN(Rcurr-R2,Rcurr-R3):    1.036
******
 C111(33425)-C110(33423)-C19 (33421)-C18 (33418)    NSTEP1=     0 NSTEP2=     0
R1 = -10.000 R2 =   0.000 R3 =   0.000 R4 =  10.000 RK2 = 100.000 RK3 =  100.000
 Rcurr:    3.380  Rcurr-(R2+R3)/2:    3.380  MIN(Rcurr-R2,Rcurr-R3):    3.380
******
 C1  (33499)-C3  (33504)-C2  (33502)-O21 (33531)    NSTEP1=     0 NSTEP2=     0
R1 = 107.500 R2 = 117.500 R3 = 122.500 R4 = 132.500 RK2 = 100.000 RK3 =  100.000
 Rcurr:  122.804  Rcurr-(R2+R3)/2:    2.804  MIN(Rcurr-R2,Rcurr-R3):    0.304
******
 C111(33559)-C110(33557)-C19 (33555)-C18 (33552)    NSTEP1=     0 NSTEP2=     0
R1 = -10.000 R2 =   0.000 R3 =   0.000 R4 =  10.000 RK2 = 100.000 RK3 =  100.000
 Rcurr:   -0.075  Rcurr-(R2+R3)/2:    0.075  MIN(Rcurr-R2,Rcurr-R3):    0.075
******
 C1  (33633)-C3  (33638)-C2  (33636)-O21 (33665)    NSTEP1=     0 NSTEP2=     0
R1 = 107.500 R2 = 117.500 R3 = 122.500 R4 = 132.500 RK2 = 100.000 RK3 =  100.000
 Rcurr:  120.048  Rcurr-(R2+R3)/2:    0.048  MIN(Rcurr-R2,Rcurr-R3):    0.000
******
 C111(33693)-C110(33691)-C19 (33689)-C18 (33686)    NSTEP1=     0 NSTEP2=     0
R1 = -10.000 R2 =   0.000 R3 =   0.000 R4 =  10.000 RK2 = 100.000 RK3 =  100.000
 Rcurr:   -1.544  Rcurr-(R2+R3)/2:    1.544  MIN(Rcurr-R2,Rcurr-R3):    1.544
******
 C1  (33767)-C3  (33772)-C2  (33770)-O21 (33799)    NSTEP1=     0 NSTEP2=     0
R1 = 107.500 R2 = 117.500 R3 = 122.500 R4 = 132.500 RK2 = 100.000 RK3 =  100.000
 Rcurr:  115.760  Rcurr-(R2+R3)/2:    4.240  MIN(Rcurr-R2,Rcurr-R3):    1.740
******
 C111(33827)-C110(33825)-C19 (33823)-C18 (33820)    NSTEP1=     0 NSTEP2=     0
R1 = -10.000 R2 =   0.000 R3 =   0.000 R4 =  10.000 RK2 = 100.000 RK3 =  100.000
 Rcurr:    0.973  Rcurr-(R2+R3)/2:    0.973  MIN(Rcurr-R2,Rcurr-R3):    0.973
******
 C1  (33901)-C3  (33906)-C2  (33904)-O21 (33933)    NSTEP1=     0 NSTEP2=     0
R1 = 107.500 R2 = 117.500 R3 = 122.500 R4 = 132.500 RK2 = 100.000 RK3 =  100.000
 Rcurr:  116.960  Rcurr-(R2+R3)/2:    3.040  MIN(Rcurr-R2,Rcurr-R3):    0.540
******
 C111(33961)-C110(33959)-C19 (33957)-C18 (33954)    NSTEP1=     0 NSTEP2=     0
R1 = -10.000 R2 =   0.000 R3 =   0.000 R4 =  10.000 RK2 = 100.000 RK3 =  100.000
 Rcurr:    0.928  Rcurr-(R2+R3)/2:    0.928  MIN(Rcurr-R2,Rcurr-R3):    0.928
******
 C1  (34035)-C3  (34040)-C2  (34038)-O21 (34067)    NSTEP1=     0 NSTEP2=     0
R1 = 107.500 R2 = 117.500 R3 = 122.500 R4 = 132.500 RK2 = 100.000 RK3 =  100.000
 Rcurr:  119.782  Rcurr-(R2+R3)/2:    0.218  MIN(Rcurr-R2,Rcurr-R3):    0.000
******
 C111(34095)-C110(34093)-C19 (34091)-C18 (34088)    NSTEP1=     0 NSTEP2=     0
R1 = -10.000 R2 =   0.000 R3 =   0.000 R4 =  10.000 RK2 = 100.000 RK3 =  100.000
 Rcurr:   -1.793  Rcurr-(R2+R3)/2:    1.793  MIN(Rcurr-R2,Rcurr-R3):    1.793
******
 C1  (34169)-C3  (34174)-C2  (34172)-O21 (34201)    NSTEP1=     0 NSTEP2=     0
R1 = 107.500 R2 = 117.500 R3 = 122.500 R4 = 132.500 RK2 = 100.000 RK3 =  100.000
 Rcurr:  123.426  Rcurr-(R2+R3)/2:    3.426  MIN(Rcurr-R2,Rcurr-R3):    0.926
******
 C111(34229)-C110(34227)-C19 (34225)-C18 (34222)    NSTEP1=     0 NSTEP2=     0
R1 = -10.000 R2 =   0.000 R3 =   0.000 R4 =  10.000 RK2 = 100.000 RK3 =  100.000
 Rcurr:    4.087  Rcurr-(R2+R3)/2:    4.087  MIN(Rcurr-R2,Rcurr-R3):    4.087
******
 C1  (34303)-C3  (34308)-C2  (34306)-O21 (34335)    NSTEP1=     0 NSTEP2=     0
R1 = 107.500 R2 = 117.500 R3 = 122.500 R4 = 132.500 RK2 = 100.000 RK3 =  100.000
 Rcurr:  116.591  Rcurr-(R2+R3)/2:    3.409  MIN(Rcurr-R2,Rcurr-R3):    0.909
******
 C111(34363)-C110(34361)-C19 (34359)-C18 (34356)    NSTEP1=     0 NSTEP2=     0
R1 = -10.000 R2 =   0.000 R3 =   0.000 R4 =  10.000 RK2 = 100.000 RK3 =  100.000
 Rcurr:    0.550  Rcurr-(R2+R3)/2:    0.550  MIN(Rcurr-R2,Rcurr-R3):    0.550
******
 C1  (34437)-C3  (34442)-C2  (34440)-O21 (34469)    NSTEP1=     0 NSTEP2=     0
R1 = 107.500 R2 = 117.500 R3 = 122.500 R4 = 132.500 RK2 = 100.000 RK3 =  100.000
 Rcurr:  121.014  Rcurr-(R2+R3)/2:    1.014  MIN(Rcurr-R2,Rcurr-R3):    0.000
******
 C111(34497)-C110(34495)-C19 (34493)-C18 (34490)    NSTEP1=     0 NSTEP2=     0
R1 = -10.000 R2 =   0.000 R3 =   0.000 R4 =  10.000 RK2 = 100.000 RK3 =  100.000
 Rcurr:   -1.039  Rcurr-(R2+R3)/2:    1.039  MIN(Rcurr-R2,Rcurr-R3):    1.039
******
 C1  (34571)-C3  (34576)-C2  (34574)-O21 (34603)    NSTEP1=     0 NSTEP2=     0
R1 = 107.500 R2 = 117.500 R3 = 122.500 R4 = 132.500 RK2 = 100.000 RK3 =  100.000
 Rcurr:  118.399  Rcurr-(R2+R3)/2:    1.601  MIN(Rcurr-R2,Rcurr-R3):    0.000
******
 C111(34631)-C110(34629)-C19 (34627)-C18 (34624)    NSTEP1=     0 NSTEP2=     0
R1 = -10.000 R2 =   0.000 R3 =   0.000 R4 =  10.000 RK2 = 100.000 RK3 =  100.000
 Rcurr:    0.939  Rcurr-(R2+R3)/2:    0.939  MIN(Rcurr-R2,Rcurr-R3):    0.939
******
 C1  (34705)-C3  (34710)-C2  (34708)-O21 (34737)    NSTEP1=     0 NSTEP2=     0
R1 = 107.500 R2 = 117.500 R3 = 122.500 R4 = 132.500 RK2 = 100.000 RK3 =  100.000
 Rcurr:  117.363  Rcurr-(R2+R3)/2:    2.637  MIN(Rcurr-R2,Rcurr-R3):    0.137
******
 C111(34765)-C110(34763)-C19 (34761)-C18 (34758)    NSTEP1=     0 NSTEP2=     0
R1 = -10.000 R2 =   0.000 R3 =   0.000 R4 =  10.000 RK2 = 100.000 RK3 =  100.000
 Rcurr:   -0.154  Rcurr-(R2+R3)/2:    0.154  MIN(Rcurr-R2,Rcurr-R3):    0.154
******
 C1  (34839)-C3  (34844)-C2  (34842)-O21 (34871)    NSTEP1=     0 NSTEP2=     0
R1 = 107.500 R2 = 117.500 R3 = 122.500 R4 = 132.500 RK2 = 100.000 RK3 =  100.000
 Rcurr:  123.513  Rcurr-(R2+R3)/2:    3.513  MIN(Rcurr-R2,Rcurr-R3):    1.013
******
 C111(34899)-C110(34897)-C19 (34895)-C18 (34892)    NSTEP1=     0 NSTEP2=     0
R1 = -10.000 R2 =   0.000 R3 =   0.000 R4 =  10.000 RK2 = 100.000 RK3 =  100.000
 Rcurr:    2.250  Rcurr-(R2+R3)/2:    2.250  MIN(Rcurr-R2,Rcurr-R3):    2.250
******
 C1  (34973)-C3  (34978)-C2  (34976)-O21 (35005)    NSTEP1=     0 NSTEP2=     0
R1 = 107.500 R2 = 117.500 R3 = 122.500 R4 = 132.500 RK2 = 100.000 RK3 =  100.000
 Rcurr:  116.994  Rcurr-(R2+R3)/2:    3.006  MIN(Rcurr-R2,Rcurr-R3):    0.506
******
 C111(35033)-C110(35031)-C19 (35029)-C18 (35026)    NSTEP1=     0 NSTEP2=     0
R1 = -10.000 R2 =   0.000 R3 =   0.000 R4 =  10.000 RK2 = 100.000 RK3 =  100.000
 Rcurr:    3.060  Rcurr-(R2+R3)/2:    3.060  MIN(Rcurr-R2,Rcurr-R3):    3.060
******
 C1  (35107)-C3  (35112)-C2  (35110)-O21 (35139)    NSTEP1=     0 NSTEP2=     0
R1 = 107.500 R2 = 117.500 R3 = 122.500 R4 = 132.500 RK2 = 100.000 RK3 =  100.000
 Rcurr:  123.538  Rcurr-(R2+R3)/2:    3.538  MIN(Rcurr-R2,Rcurr-R3):    1.038
******
 C111(35167)-C110(35165)-C19 (35163)-C18 (35160)    NSTEP1=     0 NSTEP2=     0
R1 = -10.000 R2 =   0.000 R3 =   0.000 R4 =  10.000 RK2 = 100.000 RK3 =  100.000
 Rcurr:   -0.706  Rcurr-(R2+R3)/2:    0.706  MIN(Rcurr-R2,Rcurr-R3):    0.706
******
 C1  (35241)-C3  (35246)-C2  (35244)-O21 (35273)    NSTEP1=     0 NSTEP2=     0
R1 = 107.500 R2 = 117.500 R3 = 122.500 R4 = 132.500 RK2 = 100.000 RK3 =  100.000
 Rcurr:  119.591  Rcurr-(R2+R3)/2:    0.409  MIN(Rcurr-R2,Rcurr-R3):    0.000
******
 C111(35301)-C110(35299)-C19 (35297)-C18 (35294)    NSTEP1=     0 NSTEP2=     0
R1 = -10.000 R2 =   0.000 R3 =   0.000 R4 =  10.000 RK2 = 100.000 RK3 =  100.000
 Rcurr:    2.398  Rcurr-(R2+R3)/2:    2.398  MIN(Rcurr-R2,Rcurr-R3):    2.398
******
 C1  (35375)-C3  (35380)-C2  (35378)-O21 (35407)    NSTEP1=     0 NSTEP2=     0
R1 = 107.500 R2 = 117.500 R3 = 122.500 R4 = 132.500 RK2 = 100.000 RK3 =  100.000
 Rcurr:  118.921  Rcurr-(R2+R3)/2:    1.079  MIN(Rcurr-R2,Rcurr-R3):    0.000
******
 C111(35435)-C110(35433)-C19 (35431)-C18 (35428)    NSTEP1=     0 NSTEP2=     0
R1 = -10.000 R2 =   0.000 R3 =   0.000 R4 =  10.000 RK2 = 100.000 RK3 =  100.000
 Rcurr:   -1.521  Rcurr-(R2+R3)/2:    1.521  MIN(Rcurr-R2,Rcurr-R3):    1.521
******
 C1  (35509)-C3  (35514)-C2  (35512)-O21 (35541)    NSTEP1=     0 NSTEP2=     0
R1 = 107.500 R2 = 117.500 R3 = 122.500 R4 = 132.500 RK2 = 100.000 RK3 =  100.000
 Rcurr:  123.211  Rcurr-(R2+R3)/2:    3.211  MIN(Rcurr-R2,Rcurr-R3):    0.711
******
 C111(35569)-C110(35567)-C19 (35565)-C18 (35562)    NSTEP1=     0 NSTEP2=     0
R1 = -10.000 R2 =   0.000 R3 =   0.000 R4 =  10.000 RK2 = 100.000 RK3 =  100.000
 Rcurr:    0.353  Rcurr-(R2+R3)/2:    0.353  MIN(Rcurr-R2,Rcurr-R3):    0.353
******
 C1  (35643)-C3  (35648)-C2  (35646)-O21 (35675)    NSTEP1=     0 NSTEP2=     0
R1 = 107.500 R2 = 117.500 R3 = 122.500 R4 = 132.500 RK2 = 100.000 RK3 =  100.000
 Rcurr:  124.277  Rcurr-(R2+R3)/2:    4.277  MIN(Rcurr-R2,Rcurr-R3):    1.777
******
 C111(35703)-C110(35701)-C19 (35699)-C18 (35696)    NSTEP1=     0 NSTEP2=     0
R1 = -10.000 R2 =   0.000 R3 =   0.000 R4 =  10.000 RK2 = 100.000 RK3 =  100.000
 Rcurr:   -0.113  Rcurr-(R2+R3)/2:    0.113  MIN(Rcurr-R2,Rcurr-R3):    0.113
******
 C1  (35777)-C3  (35782)-C2  (35780)-O21 (35809)    NSTEP1=     0 NSTEP2=     0
R1 = 107.500 R2 = 117.500 R3 = 122.500 R4 = 132.500 RK2 = 100.000 RK3 =  100.000
 Rcurr:  122.176  Rcurr-(R2+R3)/2:    2.176  MIN(Rcurr-R2,Rcurr-R3):    0.000
******
 C111(35837)-C110(35835)-C19 (35833)-C18 (35830)    NSTEP1=     0 NSTEP2=     0
R1 = -10.000 R2 =   0.000 R3 =   0.000 R4 =  10.000 RK2 = 100.000 RK3 =  100.000
 Rcurr:    1.733  Rcurr-(R2+R3)/2:    1.733  MIN(Rcurr-R2,Rcurr-R3):    1.733
******
 C1  (35911)-C3  (35916)-C2  (35914)-O21 (35943)    NSTEP1=     0 NSTEP2=     0
R1 = 107.500 R2 = 117.500 R3 = 122.500 R4 = 132.500 RK2 = 100.000 RK3 =  100.000
 Rcurr:  122.432  Rcurr-(R2+R3)/2:    2.432  MIN(Rcurr-R2,Rcurr-R3):    0.000
******
 C111(35971)-C110(35969)-C19 (35967)-C18 (35964)    NSTEP1=     0 NSTEP2=     0
R1 = -10.000 R2 =   0.000 R3 =   0.000 R4 =  10.000 RK2 = 100.000 RK3 =  100.000
 Rcurr:    0.546  Rcurr-(R2+R3)/2:    0.546  MIN(Rcurr-R2,Rcurr-R3):    0.546
******
 C1  (36045)-C3  (36050)-C2  (36048)-O21 (36077)    NSTEP1=     0 NSTEP2=     0
R1 = 107.500 R2 = 117.500 R3 = 122.500 R4 = 132.500 RK2 = 100.000 RK3 =  100.000
 Rcurr:  121.769  Rcurr-(R2+R3)/2:    1.769  MIN(Rcurr-R2,Rcurr-R3):    0.000
******
 C111(36105)-C110(36103)-C19 (36101)-C18 (36098)    NSTEP1=     0 NSTEP2=     0
R1 = -10.000 R2 =   0.000 R3 =   0.000 R4 =  10.000 RK2 = 100.000 RK3 =  100.000
 Rcurr:    1.006  Rcurr-(R2+R3)/2:    1.006  MIN(Rcurr-R2,Rcurr-R3):    1.006
******
 C1  (36179)-C3  (36184)-C2  (36182)-O21 (36211)    NSTEP1=     0 NSTEP2=     0
R1 = 107.500 R2 = 117.500 R3 = 122.500 R4 = 132.500 RK2 = 100.000 RK3 =  100.000
 Rcurr:  119.467  Rcurr-(R2+R3)/2:    0.533  MIN(Rcurr-R2,Rcurr-R3):    0.000
******
 C111(36239)-C110(36237)-C19 (36235)-C18 (36232)    NSTEP1=     0 NSTEP2=     0
R1 = -10.000 R2 =   0.000 R3 =   0.000 R4 =  10.000 RK2 = 100.000 RK3 =  100.000
 Rcurr:    3.123  Rcurr-(R2+R3)/2:    3.123  MIN(Rcurr-R2,Rcurr-R3):    3.123
******
 C1  (36313)-C3  (36318)-C2  (36316)-O21 (36345)    NSTEP1=     0 NSTEP2=     0
R1 = 107.500 R2 = 117.500 R3 = 122.500 R4 = 132.500 RK2 = 100.000 RK3 =  100.000
 Rcurr:  114.406  Rcurr-(R2+R3)/2:    5.594  MIN(Rcurr-R2,Rcurr-R3):    3.094
******
 C111(36373)-C110(36371)-C19 (36369)-C18 (36366)    NSTEP1=     0 NSTEP2=     0
R1 = -10.000 R2 =   0.000 R3 =   0.000 R4 =  10.000 RK2 = 100.000 RK3 =  100.000
 Rcurr:   -0.142  Rcurr-(R2+R3)/2:    0.142  MIN(Rcurr-R2,Rcurr-R3):    0.142
******
 C1  (36447)-C3  (36452)-C2  (36450)-O21 (36479)    NSTEP1=     0 NSTEP2=     0
R1 = 107.500 R2 = 117.500 R3 = 122.500 R4 = 132.500 RK2 = 100.000 RK3 =  100.000
 Rcurr:  116.007  Rcurr-(R2+R3)/2:    3.993  MIN(Rcurr-R2,Rcurr-R3):    1.493
******
 C111(36507)-C110(36505)-C19 (36503)-C18 (36500)    NSTEP1=     0 NSTEP2=     0
R1 = -10.000 R2 =   0.000 R3 =   0.000 R4 =  10.000 RK2 = 100.000 RK3 =  100.000
 Rcurr:    0.282  Rcurr-(R2+R3)/2:    0.282  MIN(Rcurr-R2,Rcurr-R3):    0.282
******
 C1  (36581)-C3  (36586)-C2  (36584)-O21 (36613)    NSTEP1=     0 NSTEP2=     0
R1 = 107.500 R2 = 117.500 R3 = 122.500 R4 = 132.500 RK2 = 100.000 RK3 =  100.000
 Rcurr:  122.666  Rcurr-(R2+R3)/2:    2.666  MIN(Rcurr-R2,Rcurr-R3):    0.166
******
 C111(36641)-C110(36639)-C19 (36637)-C18 (36634)    NSTEP1=     0 NSTEP2=     0
R1 = -10.000 R2 =   0.000 R3 =   0.000 R4 =  10.000 RK2 = 100.000 RK3 =  100.000
 Rcurr:    0.852  Rcurr-(R2+R3)/2:    0.852  MIN(Rcurr-R2,Rcurr-R3):    0.852
******
 C1  (36715)-C3  (36720)-C2  (36718)-O21 (36747)    NSTEP1=     0 NSTEP2=     0
R1 = 107.500 R2 = 117.500 R3 = 122.500 R4 = 132.500 RK2 = 100.000 RK3 =  100.000
 Rcurr:  117.988  Rcurr-(R2+R3)/2:    2.012  MIN(Rcurr-R2,Rcurr-R3):    0.000
******
 C111(36775)-C110(36773)-C19 (36771)-C18 (36768)    NSTEP1=     0 NSTEP2=     0
R1 = -10.000 R2 =   0.000 R3 =   0.000 R4 =  10.000 RK2 = 100.000 RK3 =  100.000
 Rcurr:   -3.508  Rcurr-(R2+R3)/2:    3.508  MIN(Rcurr-R2,Rcurr-R3):    3.508
******
 C1  (36849)-C3  (36854)-C2  (36852)-O21 (36881)    NSTEP1=     0 NSTEP2=     0
R1 = 107.500 R2 = 117.500 R3 = 122.500 R4 = 132.500 RK2 = 100.000 RK3 =  100.000
 Rcurr:  122.265  Rcurr-(R2+R3)/2:    2.265  MIN(Rcurr-R2,Rcurr-R3):    0.000
******
 C111(36909)-C110(36907)-C19 (36905)-C18 (36902)    NSTEP1=     0 NSTEP2=     0
R1 = -10.000 R2 =   0.000 R3 =   0.000 R4 =  10.000 RK2 = 100.000 RK3 =  100.000
 Rcurr:    1.746  Rcurr-(R2+R3)/2:    1.746  MIN(Rcurr-R2,Rcurr-R3):    1.746
******
 C1  (36983)-C3  (36988)-C2  (36986)-O21 (37015)    NSTEP1=     0 NSTEP2=     0
R1 = 107.500 R2 = 117.500 R3 = 122.500 R4 = 132.500 RK2 = 100.000 RK3 =  100.000
 Rcurr:  120.548  Rcurr-(R2+R3)/2:    0.548  MIN(Rcurr-R2,Rcurr-R3):    0.000
******
 C111(37043)-C110(37041)-C19 (37039)-C18 (37036)    NSTEP1=     0 NSTEP2=     0
R1 = -10.000 R2 =   0.000 R3 =   0.000 R4 =  10.000 RK2 = 100.000 RK3 =  100.000
 Rcurr:    0.070  Rcurr-(R2+R3)/2:    0.070  MIN(Rcurr-R2,Rcurr-R3):    0.070
******
 C1  (37117)-C3  (37122)-C2  (37120)-O21 (37149)    NSTEP1=     0 NSTEP2=     0
R1 = 107.500 R2 = 117.500 R3 = 122.500 R4 = 132.500 RK2 = 100.000 RK3 =  100.000
 Rcurr:  121.342  Rcurr-(R2+R3)/2:    1.342  MIN(Rcurr-R2,Rcurr-R3):    0.000
******
 C111(37177)-C110(37175)-C19 (37173)-C18 (37170)    NSTEP1=     0 NSTEP2=     0
R1 = -10.000 R2 =   0.000 R3 =   0.000 R4 =  10.000 RK2 = 100.000 RK3 =  100.000
 Rcurr:    1.024  Rcurr-(R2+R3)/2:    1.024  MIN(Rcurr-R2,Rcurr-R3):    1.024
******
 C1  (37251)-C3  (37256)-C2  (37254)-O21 (37283)    NSTEP1=     0 NSTEP2=     0
R1 = 107.500 R2 = 117.500 R3 = 122.500 R4 = 132.500 RK2 = 100.000 RK3 =  100.000
 Rcurr:  121.840  Rcurr-(R2+R3)/2:    1.840  MIN(Rcurr-R2,Rcurr-R3):    0.000
******
 C111(37311)-C110(37309)-C19 (37307)-C18 (37304)    NSTEP1=     0 NSTEP2=     0
R1 = -10.000 R2 =   0.000 R3 =   0.000 R4 =  10.000 RK2 = 100.000 RK3 =  100.000
 Rcurr:    0.328  Rcurr-(R2+R3)/2:    0.328  MIN(Rcurr-R2,Rcurr-R3):    0.328
******
 C1  (37385)-C3  (37390)-C2  (37388)-O21 (37417)    NSTEP1=     0 NSTEP2=     0
R1 = 107.500 R2 = 117.500 R3 = 122.500 R4 = 132.500 RK2 = 100.000 RK3 =  100.000
 Rcurr:  118.950  Rcurr-(R2+R3)/2:    1.050  MIN(Rcurr-R2,Rcurr-R3):    0.000
******
 C111(37445)-C110(37443)-C19 (37441)-C18 (37438)    NSTEP1=     0 NSTEP2=     0
R1 = -10.000 R2 =   0.000 R3 =   0.000 R4 =  10.000 RK2 = 100.000 RK3 =  100.000
 Rcurr:   -1.708  Rcurr-(R2+R3)/2:    1.708  MIN(Rcurr-R2,Rcurr-R3):    1.708
******
 C1  (37519)-C3  (37524)-C2  (37522)-O21 (37551)    NSTEP1=     0 NSTEP2=     0
R1 = 107.500 R2 = 117.500 R3 = 122.500 R4 = 132.500 RK2 = 100.000 RK3 =  100.000
 Rcurr:  123.176  Rcurr-(R2+R3)/2:    3.176  MIN(Rcurr-R2,Rcurr-R3):    0.676
******
 C111(37579)-C110(37577)-C19 (37575)-C18 (37572)    NSTEP1=     0 NSTEP2=     0
R1 = -10.000 R2 =   0.000 R3 =   0.000 R4 =  10.000 RK2 = 100.000 RK3 =  100.000
 Rcurr:   -0.327  Rcurr-(R2+R3)/2:    0.327  MIN(Rcurr-R2,Rcurr-R3):    0.327
******
 C1  (37653)-C3  (37658)-C2  (37656)-O21 (37685)    NSTEP1=     0 NSTEP2=     0
R1 = 107.500 R2 = 117.500 R3 = 122.500 R4 = 132.500 RK2 = 100.000 RK3 =  100.000
 Rcurr:  119.561  Rcurr-(R2+R3)/2:    0.439  MIN(Rcurr-R2,Rcurr-R3):    0.000
******
 C111(37713)-C110(37711)-C19 (37709)-C18 (37706)    NSTEP1=     0 NSTEP2=     0
R1 = -10.000 R2 =   0.000 R3 =   0.000 R4 =  10.000 RK2 = 100.000 RK3 =  100.000
 Rcurr:    1.855  Rcurr-(R2+R3)/2:    1.855  MIN(Rcurr-R2,Rcurr-R3):    1.855
******
 C1  (37787)-C3  (37792)-C2  (37790)-O21 (37819)    NSTEP1=     0 NSTEP2=     0
R1 = 107.500 R2 = 117.500 R3 = 122.500 R4 = 132.500 RK2 = 100.000 RK3 =  100.000
 Rcurr:  122.794  Rcurr-(R2+R3)/2:    2.794  MIN(Rcurr-R2,Rcurr-R3):    0.294
******
 C111(37847)-C110(37845)-C19 (37843)-C18 (37840)    NSTEP1=     0 NSTEP2=     0
R1 = -10.000 R2 =   0.000 R3 =   0.000 R4 =  10.000 RK2 = 100.000 RK3 =  100.000
 Rcurr:   -0.454  Rcurr-(R2+R3)/2:    0.454  MIN(Rcurr-R2,Rcurr-R3):    0.454
******
 C1  (37921)-C3  (37926)-C2  (37924)-O21 (37953)    NSTEP1=     0 NSTEP2=     0
R1 = 107.500 R2 = 117.500 R3 = 122.500 R4 = 132.500 RK2 = 100.000 RK3 =  100.000
 Rcurr:  121.704  Rcurr-(R2+R3)/2:    1.704  MIN(Rcurr-R2,Rcurr-R3):    0.000
******
 C111(37981)-C110(37979)-C19 (37977)-C18 (37974)    NSTEP1=     0 NSTEP2=     0
R1 = -10.000 R2 =   0.000 R3 =   0.000 R4 =  10.000 RK2 = 100.000 RK3 =  100.000
 Rcurr:    0.330  Rcurr-(R2+R3)/2:    0.330  MIN(Rcurr-R2,Rcurr-R3):    0.330
******
 C1  (38055)-C3  (38060)-C2  (38058)-O21 (38087)    NSTEP1=     0 NSTEP2=     0
R1 = 107.500 R2 = 117.500 R3 = 122.500 R4 = 132.500 RK2 = 100.000 RK3 =  100.000
 Rcurr:  122.121  Rcurr-(R2+R3)/2:    2.121  MIN(Rcurr-R2,Rcurr-R3):    0.000
******
 C111(38115)-C110(38113)-C19 (38111)-C18 (38108)    NSTEP1=     0 NSTEP2=     0
R1 = -10.000 R2 =   0.000 R3 =   0.000 R4 =  10.000 RK2 = 100.000 RK3 =  100.000
 Rcurr:    3.087  Rcurr-(R2+R3)/2:    3.087  MIN(Rcurr-R2,Rcurr-R3):    3.087
******
 C1  (38189)-C3  (38194)-C2  (38192)-O21 (38221)    NSTEP1=     0 NSTEP2=     0
R1 = 107.500 R2 = 117.500 R3 = 122.500 R4 = 132.500 RK2 = 100.000 RK3 =  100.000
 Rcurr:  123.137  Rcurr-(R2+R3)/2:    3.137  MIN(Rcurr-R2,Rcurr-R3):    0.637
******
 C111(38249)-C110(38247)-C19 (38245)-C18 (38242)    NSTEP1=     0 NSTEP2=     0
R1 = -10.000 R2 =   0.000 R3 =   0.000 R4 =  10.000 RK2 = 100.000 RK3 =  100.000
 Rcurr:   -0.702  Rcurr-(R2+R3)/2:    0.702  MIN(Rcurr-R2,Rcurr-R3):    0.702
******
 C1  (38323)-C3  (38328)-C2  (38326)-O21 (38355)    NSTEP1=     0 NSTEP2=     0
R1 = 107.500 R2 = 117.500 R3 = 122.500 R4 = 132.500 RK2 = 100.000 RK3 =  100.000
 Rcurr:  119.113  Rcurr-(R2+R3)/2:    0.887  MIN(Rcurr-R2,Rcurr-R3):    0.000
******
 C111(38383)-C110(38381)-C19 (38379)-C18 (38376)    NSTEP1=     0 NSTEP2=     0
R1 = -10.000 R2 =   0.000 R3 =   0.000 R4 =  10.000 RK2 = 100.000 RK3 =  100.000
 Rcurr:   -0.201  Rcurr-(R2+R3)/2:    0.201  MIN(Rcurr-R2,Rcurr-R3):    0.201
******
 C1  (38457)-C3  (38462)-C2  (38460)-O21 (38489)    NSTEP1=     0 NSTEP2=     0
R1 = 107.500 R2 = 117.500 R3 = 122.500 R4 = 132.500 RK2 = 100.000 RK3 =  100.000
 Rcurr:  119.915  Rcurr-(R2+R3)/2:    0.085  MIN(Rcurr-R2,Rcurr-R3):    0.000
******
 C111(38517)-C110(38515)-C19 (38513)-C18 (38510)    NSTEP1=     0 NSTEP2=     0
R1 = -10.000 R2 =   0.000 R3 =   0.000 R4 =  10.000 RK2 = 100.000 RK3 =  100.000
 Rcurr:    3.438  Rcurr-(R2+R3)/2:    3.438  MIN(Rcurr-R2,Rcurr-R3):    3.438
******
 C1  (38591)-C3  (38596)-C2  (38594)-O21 (38623)    NSTEP1=     0 NSTEP2=     0
R1 = 107.500 R2 = 117.500 R3 = 122.500 R4 = 132.500 RK2 = 100.000 RK3 =  100.000
 Rcurr:  123.978  Rcurr-(R2+R3)/2:    3.978  MIN(Rcurr-R2,Rcurr-R3):    1.478
******
 C111(38651)-C110(38649)-C19 (38647)-C18 (38644)    NSTEP1=     0 NSTEP2=     0
R1 = -10.000 R2 =   0.000 R3 =   0.000 R4 =  10.000 RK2 = 100.000 RK3 =  100.000
 Rcurr:    2.398  Rcurr-(R2+R3)/2:    2.398  MIN(Rcurr-R2,Rcurr-R3):    2.398
******
 C1  (38725)-C3  (38730)-C2  (38728)-O21 (38757)    NSTEP1=     0 NSTEP2=     0
R1 = 107.500 R2 = 117.500 R3 = 122.500 R4 = 132.500 RK2 = 100.000 RK3 =  100.000
 Rcurr:  118.000  Rcurr-(R2+R3)/2:    2.000  MIN(Rcurr-R2,Rcurr-R3):    0.000
******
 C111(38785)-C110(38783)-C19 (38781)-C18 (38778)    NSTEP1=     0 NSTEP2=     0
R1 = -10.000 R2 =   0.000 R3 =   0.000 R4 =  10.000 RK2 = 100.000 RK3 =  100.000
 Rcurr:    0.143  Rcurr-(R2+R3)/2:    0.143  MIN(Rcurr-R2,Rcurr-R3):    0.143
******
 C1  (38859)-C3  (38864)-C2  (38862)-O21 (38891)    NSTEP1=     0 NSTEP2=     0
R1 = 107.500 R2 = 117.500 R3 = 122.500 R4 = 132.500 RK2 = 100.000 RK3 =  100.000
 Rcurr:  125.055  Rcurr-(R2+R3)/2:    5.055  MIN(Rcurr-R2,Rcurr-R3):    2.555
******
 C111(38919)-C110(38917)-C19 (38915)-C18 (38912)    NSTEP1=     0 NSTEP2=     0
R1 = -10.000 R2 =   0.000 R3 =   0.000 R4 =  10.000 RK2 = 100.000 RK3 =  100.000
 Rcurr:   -1.873  Rcurr-(R2+R3)/2:    1.873  MIN(Rcurr-R2,Rcurr-R3):    1.873
******
 C1  (38993)-C3  (38998)-C2  (38996)-O21 (39025)    NSTEP1=     0 NSTEP2=     0
R1 = 107.500 R2 = 117.500 R3 = 122.500 R4 = 132.500 RK2 = 100.000 RK3 =  100.000
 Rcurr:  122.952  Rcurr-(R2+R3)/2:    2.952  MIN(Rcurr-R2,Rcurr-R3):    0.452
******
 C111(39053)-C110(39051)-C19 (39049)-C18 (39046)    NSTEP1=     0 NSTEP2=     0
R1 = -10.000 R2 =   0.000 R3 =   0.000 R4 =  10.000 RK2 = 100.000 RK3 =  100.000
 Rcurr:    1.741  Rcurr-(R2+R3)/2:    1.741  MIN(Rcurr-R2,Rcurr-R3):    1.741
******
 C1  (39127)-C3  (39132)-C2  (39130)-O21 (39159)    NSTEP1=     0 NSTEP2=     0
R1 = 107.500 R2 = 117.500 R3 = 122.500 R4 = 132.500 RK2 = 100.000 RK3 =  100.000
 Rcurr:  115.686  Rcurr-(R2+R3)/2:    4.314  MIN(Rcurr-R2,Rcurr-R3):    1.814
******
 C111(39187)-C110(39185)-C19 (39183)-C18 (39180)    NSTEP1=     0 NSTEP2=     0
R1 = -10.000 R2 =   0.000 R3 =   0.000 R4 =  10.000 RK2 = 100.000 RK3 =  100.000
 Rcurr:    1.343  Rcurr-(R2+R3)/2:    1.343  MIN(Rcurr-R2,Rcurr-R3):    1.343
******
 C1  (39261)-C3  (39266)-C2  (39264)-O21 (39293)    NSTEP1=     0 NSTEP2=     0
R1 = 107.500 R2 = 117.500 R3 = 122.500 R4 = 132.500 RK2 = 100.000 RK3 =  100.000
 Rcurr:  117.132  Rcurr-(R2+R3)/2:    2.868  MIN(Rcurr-R2,Rcurr-R3):    0.368
******
 C111(39321)-C110(39319)-C19 (39317)-C18 (39314)    NSTEP1=     0 NSTEP2=     0
R1 = -10.000 R2 =   0.000 R3 =   0.000 R4 =  10.000 RK2 = 100.000 RK3 =  100.000
 Rcurr:   -2.895  Rcurr-(R2+R3)/2:    2.895  MIN(Rcurr-R2,Rcurr-R3):    2.895
******
 C1  (39395)-C3  (39400)-C2  (39398)-O21 (39427)    NSTEP1=     0 NSTEP2=     0
R1 = 107.500 R2 = 117.500 R3 = 122.500 R4 = 132.500 RK2 = 100.000 RK3 =  100.000
 Rcurr:  127.962  Rcurr-(R2+R3)/2:    7.962  MIN(Rcurr-R2,Rcurr-R3):    5.462
******
 C111(39455)-C110(39453)-C19 (39451)-C18 (39448)    NSTEP1=     0 NSTEP2=     0
R1 = -10.000 R2 =   0.000 R3 =   0.000 R4 =  10.000 RK2 = 100.000 RK3 =  100.000
 Rcurr:   -0.131  Rcurr-(R2+R3)/2:    0.131  MIN(Rcurr-R2,Rcurr-R3):    0.131
******
 C1  (39529)-C3  (39534)-C2  (39532)-O21 (39561)    NSTEP1=     0 NSTEP2=     0
R1 = 107.500 R2 = 117.500 R3 = 122.500 R4 = 132.500 RK2 = 100.000 RK3 =  100.000
 Rcurr:  123.974  Rcurr-(R2+R3)/2:    3.974  MIN(Rcurr-R2,Rcurr-R3):    1.474
******
 C111(39589)-C110(39587)-C19 (39585)-C18 (39582)    NSTEP1=     0 NSTEP2=     0
R1 = -10.000 R2 =   0.000 R3 =   0.000 R4 =  10.000 RK2 = 100.000 RK3 =  100.000
 Rcurr:   -0.913  Rcurr-(R2+R3)/2:    0.913  MIN(Rcurr-R2,Rcurr-R3):    0.913
******
 C1  (39663)-C3  (39668)-C2  (39666)-O21 (39695)    NSTEP1=     0 NSTEP2=     0
R1 = 107.500 R2 = 117.500 R3 = 122.500 R4 = 132.500 RK2 = 100.000 RK3 =  100.000
 Rcurr:  121.870  Rcurr-(R2+R3)/2:    1.870  MIN(Rcurr-R2,Rcurr-R3):    0.000
******
 C111(39723)-C110(39721)-C19 (39719)-C18 (39716)    NSTEP1=     0 NSTEP2=     0
R1 = -10.000 R2 =   0.000 R3 =   0.000 R4 =  10.000 RK2 = 100.000 RK3 =  100.000
 Rcurr:   -0.451  Rcurr-(R2+R3)/2:    0.451  MIN(Rcurr-R2,Rcurr-R3):    0.451
******
 C1  (39797)-C3  (39802)-C2  (39800)-O21 (39829)    NSTEP1=     0 NSTEP2=     0
R1 = 107.500 R2 = 117.500 R3 = 122.500 R4 = 132.500 RK2 = 100.000 RK3 =  100.000
 Rcurr:  119.150  Rcurr-(R2+R3)/2:    0.850  MIN(Rcurr-R2,Rcurr-R3):    0.000
******
 C111(39857)-C110(39855)-C19 (39853)-C18 (39850)    NSTEP1=     0 NSTEP2=     0
R1 = -10.000 R2 =   0.000 R3 =   0.000 R4 =  10.000 RK2 = 100.000 RK3 =  100.000
 Rcurr:    1.794  Rcurr-(R2+R3)/2:    1.794  MIN(Rcurr-R2,Rcurr-R3):    1.794
******
 C1  (39931)-C3  (39936)-C2  (39934)-O21 (39963)    NSTEP1=     0 NSTEP2=     0
R1 = 107.500 R2 = 117.500 R3 = 122.500 R4 = 132.500 RK2 = 100.000 RK3 =  100.000
 Rcurr:  118.384  Rcurr-(R2+R3)/2:    1.616  MIN(Rcurr-R2,Rcurr-R3):    0.000
******
 C111(39991)-C110(39989)-C19 (39987)-C18 (39984)    NSTEP1=     0 NSTEP2=     0
R1 = -10.000 R2 =   0.000 R3 =   0.000 R4 =  10.000 RK2 = 100.000 RK3 =  100.000
 Rcurr:    0.373  Rcurr-(R2+R3)/2:    0.373  MIN(Rcurr-R2,Rcurr-R3):    0.373
******
 C1  (40065)-C3  (40070)-C2  (40068)-O21 (40097)    NSTEP1=     0 NSTEP2=     0
R1 = 107.500 R2 = 117.500 R3 = 122.500 R4 = 132.500 RK2 = 100.000 RK3 =  100.000
 Rcurr:  119.853  Rcurr-(R2+R3)/2:    0.147  MIN(Rcurr-R2,Rcurr-R3):    0.000
******
 C111(40125)-C110(40123)-C19 (40121)-C18 (40118)    NSTEP1=     0 NSTEP2=     0
R1 = -10.000 R2 =   0.000 R3 =   0.000 R4 =  10.000 RK2 = 100.000 RK3 =  100.000
 Rcurr:   -0.216  Rcurr-(R2+R3)/2:    0.216  MIN(Rcurr-R2,Rcurr-R3):    0.216
******
 C1  (40199)-C3  (40204)-C2  (40202)-O21 (40231)    NSTEP1=     0 NSTEP2=     0
R1 = 107.500 R2 = 117.500 R3 = 122.500 R4 = 132.500 RK2 = 100.000 RK3 =  100.000
 Rcurr:  122.651  Rcurr-(R2+R3)/2:    2.651  MIN(Rcurr-R2,Rcurr-R3):    0.151
******
 C111(40259)-C110(40257)-C19 (40255)-C18 (40252)    NSTEP1=     0 NSTEP2=     0
R1 = -10.000 R2 =   0.000 R3 =   0.000 R4 =  10.000 RK2 = 100.000 RK3 =  100.000
 Rcurr:    0.278  Rcurr-(R2+R3)/2:    0.278  MIN(Rcurr-R2,Rcurr-R3):    0.278
******
 C1  (40333)-C3  (40338)-C2  (40336)-O21 (40365)    NSTEP1=     0 NSTEP2=     0
R1 = 107.500 R2 = 117.500 R3 = 122.500 R4 = 132.500 RK2 = 100.000 RK3 =  100.000
 Rcurr:  117.817  Rcurr-(R2+R3)/2:    2.183  MIN(Rcurr-R2,Rcurr-R3):    0.000
******
 C111(40393)-C110(40391)-C19 (40389)-C18 (40386)    NSTEP1=     0 NSTEP2=     0
R1 = -10.000 R2 =   0.000 R3 =   0.000 R4 =  10.000 RK2 = 100.000 RK3 =  100.000
 Rcurr:    6.896  Rcurr-(R2+R3)/2:    6.896  MIN(Rcurr-R2,Rcurr-R3):    6.896
******
 C1  (40467)-C3  (40472)-C2  (40470)-O21 (40499)    NSTEP1=     0 NSTEP2=     0
R1 = 107.500 R2 = 117.500 R3 = 122.500 R4 = 132.500 RK2 = 100.000 RK3 =  100.000
 Rcurr:  121.764  Rcurr-(R2+R3)/2:    1.764  MIN(Rcurr-R2,Rcurr-R3):    0.000
******
 C111(40527)-C110(40525)-C19 (40523)-C18 (40520)    NSTEP1=     0 NSTEP2=     0
R1 = -10.000 R2 =   0.000 R3 =   0.000 R4 =  10.000 RK2 = 100.000 RK3 =  100.000
 Rcurr:   -0.143  Rcurr-(R2+R3)/2:    0.143  MIN(Rcurr-R2,Rcurr-R3):    0.143
******
 C1  (40601)-C3  (40606)-C2  (40604)-O21 (40633)    NSTEP1=     0 NSTEP2=     0
R1 = 107.500 R2 = 117.500 R3 = 122.500 R4 = 132.500 RK2 = 100.000 RK3 =  100.000
 Rcurr:  123.716  Rcurr-(R2+R3)/2:    3.716  MIN(Rcurr-R2,Rcurr-R3):    1.216
******
 C111(40661)-C110(40659)-C19 (40657)-C18 (40654)    NSTEP1=     0 NSTEP2=     0
R1 = -10.000 R2 =   0.000 R3 =   0.000 R4 =  10.000 RK2 = 100.000 RK3 =  100.000
 Rcurr:   -0.066  Rcurr-(R2+R3)/2:    0.066  MIN(Rcurr-R2,Rcurr-R3):    0.066
******
 C1  (40735)-C3  (40740)-C2  (40738)-O21 (40767)    NSTEP1=     0 NSTEP2=     0
R1 = 107.500 R2 = 117.500 R3 = 122.500 R4 = 132.500 RK2 = 100.000 RK3 =  100.000
 Rcurr:  120.518  Rcurr-(R2+R3)/2:    0.518  MIN(Rcurr-R2,Rcurr-R3):    0.000
******
 C111(40795)-C110(40793)-C19 (40791)-C18 (40788)    NSTEP1=     0 NSTEP2=     0
R1 = -10.000 R2 =   0.000 R3 =   0.000 R4 =  10.000 RK2 = 100.000 RK3 =  100.000
 Rcurr:   -3.828  Rcurr-(R2+R3)/2:    3.828  MIN(Rcurr-R2,Rcurr-R3):    3.828
******
 C1  (40869)-C3  (40874)-C2  (40872)-O21 (40901)    NSTEP1=     0 NSTEP2=     0
R1 = 107.500 R2 = 117.500 R3 = 122.500 R4 = 132.500 RK2 = 100.000 RK3 =  100.000
 Rcurr:  122.386  Rcurr-(R2+R3)/2:    2.386  MIN(Rcurr-R2,Rcurr-R3):    0.000
******
 C111(40929)-C110(40927)-C19 (40925)-C18 (40922)    NSTEP1=     0 NSTEP2=     0
R1 = -10.000 R2 =   0.000 R3 =   0.000 R4 =  10.000 RK2 = 100.000 RK3 =  100.000
 Rcurr:   -1.444  Rcurr-(R2+R3)/2:    1.444  MIN(Rcurr-R2,Rcurr-R3):    1.444
******
 C1  (41003)-C3  (41008)-C2  (41006)-O21 (41035)    NSTEP1=     0 NSTEP2=     0
R1 = 107.500 R2 = 117.500 R3 = 122.500 R4 = 132.500 RK2 = 100.000 RK3 =  100.000
 Rcurr:  116.808  Rcurr-(R2+R3)/2:    3.192  MIN(Rcurr-R2,Rcurr-R3):    0.692
******
 C111(41063)-C110(41061)-C19 (41059)-C18 (41056)    NSTEP1=     0 NSTEP2=     0
R1 = -10.000 R2 =   0.000 R3 =   0.000 R4 =  10.000 RK2 = 100.000 RK3 =  100.000
 Rcurr:   -1.361  Rcurr-(R2+R3)/2:    1.361  MIN(Rcurr-R2,Rcurr-R3):    1.361
******
 C1  (41137)-C3  (41142)-C2  (41140)-O21 (41169)    NSTEP1=     0 NSTEP2=     0
R1 = 107.500 R2 = 117.500 R3 = 122.500 R4 = 132.500 RK2 = 100.000 RK3 =  100.000
 Rcurr:  120.861  Rcurr-(R2+R3)/2:    0.861  MIN(Rcurr-R2,Rcurr-R3):    0.000
******
 C111(41197)-C110(41195)-C19 (41193)-C18 (41190)    NSTEP1=     0 NSTEP2=     0
R1 = -10.000 R2 =   0.000 R3 =   0.000 R4 =  10.000 RK2 = 100.000 RK3 =  100.000
 Rcurr:    1.096  Rcurr-(R2+R3)/2:    1.096  MIN(Rcurr-R2,Rcurr-R3):    1.096
******
 C1  (41271)-C3  (41276)-C2  (41274)-O21 (41303)    NSTEP1=     0 NSTEP2=     0
R1 = 107.500 R2 = 117.500 R3 = 122.500 R4 = 132.500 RK2 = 100.000 RK3 =  100.000
 Rcurr:  122.009  Rcurr-(R2+R3)/2:    2.009  MIN(Rcurr-R2,Rcurr-R3):    0.000
******
 C111(41331)-C110(41329)-C19 (41327)-C18 (41324)    NSTEP1=     0 NSTEP2=     0
R1 = -10.000 R2 =   0.000 R3 =   0.000 R4 =  10.000 RK2 = 100.000 RK3 =  100.000
 Rcurr:    0.516  Rcurr-(R2+R3)/2:    0.516  MIN(Rcurr-R2,Rcurr-R3):    0.516
******
 C1  (41405)-C3  (41410)-C2  (41408)-O21 (41437)    NSTEP1=     0 NSTEP2=     0
R1 = 107.500 R2 = 117.500 R3 = 122.500 R4 = 132.500 RK2 = 100.000 RK3 =  100.000
 Rcurr:  119.967  Rcurr-(R2+R3)/2:    0.033  MIN(Rcurr-R2,Rcurr-R3):    0.000
******
 C111(41465)-C110(41463)-C19 (41461)-C18 (41458)    NSTEP1=     0 NSTEP2=     0
R1 = -10.000 R2 =   0.000 R3 =   0.000 R4 =  10.000 RK2 = 100.000 RK3 =  100.000
 Rcurr:    0.986  Rcurr-(R2+R3)/2:    0.986  MIN(Rcurr-R2,Rcurr-R3):    0.986
******
 C1  (41539)-C3  (41544)-C2  (41542)-O21 (41571)    NSTEP1=     0 NSTEP2=     0
R1 = 107.500 R2 = 117.500 R3 = 122.500 R4 = 132.500 RK2 = 100.000 RK3 =  100.000
 Rcurr:  121.260  Rcurr-(R2+R3)/2:    1.260  MIN(Rcurr-R2,Rcurr-R3):    0.000
******
 C111(41599)-C110(41597)-C19 (41595)-C18 (41592)    NSTEP1=     0 NSTEP2=     0
R1 = -10.000 R2 =   0.000 R3 =   0.000 R4 =  10.000 RK2 = 100.000 RK3 =  100.000
 Rcurr:   -4.554  Rcurr-(R2+R3)/2:    4.554  MIN(Rcurr-R2,Rcurr-R3):    4.554
                       Number of restraints read =   520

                  Done reading weight changes/NMR restraints


 
 Number of triangulated 3-point waters found:    25029

     Sum of charges from parm topology file =  -0.00052359
     Forcing neutrality...

| Dynamic Memory, Types Used:
| Reals             3563043
| Integers          7254533

| Nonbonded Pairs Initial Allocation:    26643852

| GPU memory information (estimate):
| KB of GPU memory in use:    727342
| KB of CPU memory in use:    191950

--------------------------------------------------------------------------------
   4.  RESULTS
--------------------------------------------------------------------------------


 NSTEP =     1000   TIME(PS) =     126.000  TEMP(K) =   308.91  PRESS =     0.0
 Etot   =   -222595.0045  EKtot   =     76880.1953  EPtot      =   -299475.1998
 BOND   =      5657.4208  ANGLE   =     21464.6236  DIHED      =     15392.1944
 1-4 NB =      5491.8541  1-4 EEL =    -74338.9953  VDWAALS    =     16719.5407
 EELEC  =   -291338.6321  EHBOND  =         0.0000  RESTRAINT  =      1476.7940
 EAMBER (non-restraint)  =   -300951.9938
 ------------------------------------------------------------------------------

 NMR restraints: Bond =    0.000   Angle =     0.000   Torsion =    88.739
===============================================================================

 NSTEP =     2000   TIME(PS) =     127.000  TEMP(K) =   309.80  PRESS =     0.0
 Etot   =   -221916.9950  EKtot   =     77102.2422  EPtot      =   -299019.2372
 BOND   =      5471.1958  ANGLE   =     21687.3690  DIHED      =     15428.3886
 1-4 NB =      5475.2150  1-4 EEL =    -74358.0309  VDWAALS    =     16548.2734
 EELEC  =   -290786.9653  EHBOND  =         0.0000  RESTRAINT  =      1515.3172
 EAMBER (non-restraint)  =   -300534.5545
 ------------------------------------------------------------------------------

 NMR restraints: Bond =    0.000   Angle =     0.000   Torsion =    98.493
===============================================================================

 NSTEP =     3000   TIME(PS) =     128.000  TEMP(K) =   309.01  PRESS =     0.0
 Etot   =   -222302.1311  EKtot   =     76905.2734  EPtot      =   -299207.4045
 BOND   =      5674.0184  ANGLE   =     21575.2856  DIHED      =     15384.7134
 1-4 NB =      5412.2537  1-4 EEL =    -74243.7347  VDWAALS    =     16766.1912
 EELEC  =   -291336.0474  EHBOND  =         0.0000  RESTRAINT  =      1559.9153
 EAMBER (non-restraint)  =   -300767.3198
 ------------------------------------------------------------------------------

 NMR restraints: Bond =    0.000   Angle =     0.000   Torsion =    98.445
===============================================================================

 NSTEP =     4000   TIME(PS) =     129.000  TEMP(K) =   309.75  PRESS =     0.0
 Etot   =   -221955.8759  EKtot   =     77090.3203  EPtot      =   -299046.1962
 BOND   =      5604.7231  ANGLE   =     21617.7815  DIHED      =     15367.5314
 1-4 NB =      5451.0420  1-4 EEL =    -74313.2097  VDWAALS    =     16838.0797
 EELEC  =   -291110.3100  EHBOND  =         0.0000  RESTRAINT  =      1498.1659
 EAMBER (non-restraint)  =   -300544.3621
 ------------------------------------------------------------------------------

 NMR restraints: Bond =    0.000   Angle =     0.000   Torsion =    92.389
===============================================================================

 NSTEP =     5000   TIME(PS) =     130.000  TEMP(K) =   311.36  PRESS =     0.0
 Etot   =   -221464.6484  EKtot   =     77491.8984  EPtot      =   -298956.5469
 BOND   =      5729.0375  ANGLE   =     21726.6623  DIHED      =     15422.8624
 1-4 NB =      5413.0609  1-4 EEL =    -74280.1051  VDWAALS    =     16084.9497
 EELEC  =   -290510.3049  EHBOND  =         0.0000  RESTRAINT  =      1457.2904
 EAMBER (non-restraint)  =   -300413.8373
 ------------------------------------------------------------------------------

 NMR restraints: Bond =    0.000   Angle =     0.000   Torsion =    91.880
===============================================================================

 NSTEP =     6000   TIME(PS) =     131.000  TEMP(K) =   310.68  PRESS =     0.0
 Etot   =   -221827.0135  EKtot   =     77322.6484  EPtot      =   -299149.6619
 BOND   =      5631.9694  ANGLE   =     21694.1428  DIHED      =     15288.2279
 1-4 NB =      5412.2292  1-4 EEL =    -74293.9829  VDWAALS    =     16552.3585
 EELEC  =   -290885.3852  EHBOND  =         0.0000  RESTRAINT  =      1450.7784
 EAMBER (non-restraint)  =   -300600.4403
 ------------------------------------------------------------------------------

 NMR restraints: Bond =    0.000   Angle =     0.000   Torsion =    89.669
===============================================================================

 NSTEP =     7000   TIME(PS) =     132.000  TEMP(K) =   309.29  PRESS =     0.0
 Etot   =   -222516.2381  EKtot   =     76975.1953  EPtot      =   -299491.4334
 BOND   =      5678.7615  ANGLE   =     21503.7523  DIHED      =     15415.2379
 1-4 NB =      5427.0991  1-4 EEL =    -74316.6350  VDWAALS    =     16412.5799
 EELEC  =   -291122.6096  EHBOND  =         0.0000  RESTRAINT  =      1510.3805
 EAMBER (non-restraint)  =   -301001.8139
 ------------------------------------------------------------------------------

 NMR restraints: Bond =    0.000   Angle =     0.000   Torsion =    93.304
===============================================================================

 NSTEP =     8000   TIME(PS) =     133.000  TEMP(K) =   308.74  PRESS =     0.0
 Etot   =   -222491.6037  EKtot   =     76838.0859  EPtot      =   -299329.6897
 BOND   =      5531.4495  ANGLE   =     21550.1754  DIHED      =     15388.5546
 1-4 NB =      5479.6275  1-4 EEL =    -74298.9289  VDWAALS    =     16328.4528
 EELEC  =   -290769.8423  EHBOND  =         0.0000  RESTRAINT  =      1460.8218
 EAMBER (non-restraint)  =   -300790.5114
 ------------------------------------------------------------------------------

 NMR restraints: Bond =    0.000   Angle =     0.000   Torsion =    92.046
===============================================================================

 NSTEP =     9000   TIME(PS) =     134.000  TEMP(K) =   309.03  PRESS =     0.0
 Etot   =   -222514.9336  EKtot   =     76910.2578  EPtot      =   -299425.1914
 BOND   =      5575.3103  ANGLE   =     21552.5837  DIHED      =     15477.8543
 1-4 NB =      5462.4631  1-4 EEL =    -74270.6142  VDWAALS    =     16728.8363
 EELEC  =   -291436.4295  EHBOND  =         0.0000  RESTRAINT  =      1484.8047
 EAMBER (non-restraint)  =   -300909.9961
 ------------------------------------------------------------------------------

 NMR restraints: Bond =    0.000   Angle =     0.000   Torsion =    88.755
===============================================================================

 NSTEP =    10000   TIME(PS) =     135.000  TEMP(K) =   309.52  PRESS =     0.0
 Etot   =   -222258.8271  EKtot   =     77033.2344  EPtot      =   -299292.0615
 BOND   =      5657.5358  ANGLE   =     21517.3763  DIHED      =     15459.7638
 1-4 NB =      5412.3522  1-4 EEL =    -74229.6769  VDWAALS    =     16372.8816
 EELEC  =   -290963.9615  EHBOND  =         0.0000  RESTRAINT  =      1481.6672
 EAMBER (non-restraint)  =   -300773.7287
 ------------------------------------------------------------------------------

 NMR restraints: Bond =    0.000   Angle =     0.000   Torsion =   108.661
===============================================================================

 NSTEP =    11000   TIME(PS) =     136.000  TEMP(K) =   309.42  PRESS =     0.0
 Etot   =   -222236.6051  EKtot   =     77008.6562  EPtot      =   -299245.2614
 BOND   =      5584.8044  ANGLE   =     21651.7411  DIHED      =     15451.8803
 1-4 NB =      5486.7545  1-4 EEL =    -74356.9286  VDWAALS    =     16402.4002
 EELEC  =   -290892.0834  EHBOND  =         0.0000  RESTRAINT  =      1426.1700
 EAMBER (non-restraint)  =   -300671.4314
 ------------------------------------------------------------------------------

 NMR restraints: Bond =    0.000   Angle =     0.000   Torsion =    95.237
===============================================================================

 NSTEP =    12000   TIME(PS) =     137.000  TEMP(K) =   309.83  PRESS =     0.0
 Etot   =   -222253.5340  EKtot   =     77109.4062  EPtot      =   -299362.9403
 BOND   =      5610.7717  ANGLE   =     21564.3317  DIHED      =     15484.8494
 1-4 NB =      5481.3378  1-4 EEL =    -74333.8994  VDWAALS    =     16007.3076
 EELEC  =   -290665.6632  EHBOND  =         0.0000  RESTRAINT  =      1488.0241
 EAMBER (non-restraint)  =   -300850.9644
 ------------------------------------------------------------------------------

 NMR restraints: Bond =    0.000   Angle =     0.000   Torsion =    99.792
===============================================================================

 NSTEP =    13000   TIME(PS) =     138.000  TEMP(K) =   310.85  PRESS =     0.0
 Etot   =   -221297.3057  EKtot   =     77364.8125  EPtot      =   -298662.1182
 BOND   =      5678.7971  ANGLE   =     21839.9242  DIHED      =     15447.2978
 1-4 NB =      5421.0204  1-4 EEL =    -74336.7073  VDWAALS    =     16504.2283
 EELEC  =   -290660.9807  EHBOND  =         0.0000  RESTRAINT  =      1444.3022
 EAMBER (non-restraint)  =   -300106.4203
 ------------------------------------------------------------------------------

 NMR restraints: Bond =    0.000   Angle =     0.000   Torsion =    98.979
===============================================================================

 NSTEP =    14000   TIME(PS) =     139.000  TEMP(K) =   310.50  PRESS =     0.0
 Etot   =   -221930.3485  EKtot   =     77276.3594  EPtot      =   -299206.7078
 BOND   =      5554.3583  ANGLE   =     21568.1909  DIHED      =     15451.6235
 1-4 NB =      5489.1529  1-4 EEL =    -74363.3292  VDWAALS    =     16468.7439
 EELEC  =   -290847.0732  EHBOND  =         0.0000  RESTRAINT  =      1471.6250
 EAMBER (non-restraint)  =   -300678.3329
 ------------------------------------------------------------------------------

 NMR restraints: Bond =    0.000   Angle =     0.000   Torsion =   101.484
===============================================================================

 NSTEP =    15000   TIME(PS) =     140.000  TEMP(K) =   310.60  PRESS =     0.0
 Etot   =   -221707.9329  EKtot   =     77302.3516  EPtot      =   -299010.2844
 BOND   =      5562.1123  ANGLE   =     21669.2361  DIHED      =     15441.6708
 1-4 NB =      5503.1020  1-4 EEL =    -74228.0522  VDWAALS    =     16043.7701
 EELEC  =   -290518.2786  EHBOND  =         0.0000  RESTRAINT  =      1516.1551
 EAMBER (non-restraint)  =   -300526.4395
 ------------------------------------------------------------------------------

 NMR restraints: Bond =    0.000   Angle =     0.000   Torsion =    88.738
===============================================================================

 NSTEP =    16000   TIME(PS) =     141.000  TEMP(K) =   312.23  PRESS =     0.0
 Etot   =   -221446.0893  EKtot   =     77708.3594  EPtot      =   -299154.4487
 BOND   =      5637.6444  ANGLE   =     21540.3513  DIHED      =     15437.1511
 1-4 NB =      5431.0594  1-4 EEL =    -74298.8847  VDWAALS    =     16083.4240
 EELEC  =   -290491.3120  EHBOND  =         0.0000  RESTRAINT  =      1506.1178
 EAMBER (non-restraint)  =   -300660.5665
 ------------------------------------------------------------------------------

 NMR restraints: Bond =    0.000   Angle =     0.000   Torsion =    93.743
===============================================================================

 NSTEP =    17000   TIME(PS) =     142.000  TEMP(K) =   310.85  PRESS =     0.0
 Etot   =   -221689.8372  EKtot   =     77364.7734  EPtot      =   -299054.6106
 BOND   =      5710.4832  ANGLE   =     21508.3861  DIHED      =     15411.0052
 1-4 NB =      5487.4411  1-4 EEL =    -74352.4697  VDWAALS    =     16216.5956
 EELEC  =   -290515.4642  EHBOND  =         0.0000  RESTRAINT  =      1479.4119
 EAMBER (non-restraint)  =   -300534.0226
 ------------------------------------------------------------------------------

 NMR restraints: Bond =    0.000   Angle =     0.000   Torsion =   105.640
===============================================================================

 NSTEP =    18000   TIME(PS) =     143.000  TEMP(K) =   310.09  PRESS =     0.0
 Etot   =   -222097.1585  EKtot   =     77174.6641  EPtot      =   -299271.8225
 BOND   =      5627.0812  ANGLE   =     21588.2502  DIHED      =     15413.0118
 1-4 NB =      5447.6990  1-4 EEL =    -74270.0582  VDWAALS    =     16394.9371
 EELEC  =   -290978.7330  EHBOND  =         0.0000  RESTRAINT  =      1505.9895
 EAMBER (non-restraint)  =   -300777.8121
 ------------------------------------------------------------------------------

 NMR restraints: Bond =    0.000   Angle =     0.000   Torsion =   104.661
===============================================================================

 NSTEP =    19000   TIME(PS) =     144.000  TEMP(K) =   309.65  PRESS =     0.0
 Etot   =   -222376.9905  EKtot   =     77065.2500  EPtot      =   -299442.2405
 BOND   =      5602.9217  ANGLE   =     21437.5658  DIHED      =     15364.2905
 1-4 NB =      5467.5692  1-4 EEL =    -74299.8513  VDWAALS    =     16476.9811
 EELEC  =   -291007.7529  EHBOND  =         0.0000  RESTRAINT  =      1516.0355
 EAMBER (non-restraint)  =   -300958.2759
 ------------------------------------------------------------------------------

 NMR restraints: Bond =    0.000   Angle =     0.000   Torsion =    91.022
===============================================================================

 NSTEP =    20000   TIME(PS) =     145.000  TEMP(K) =   310.51  PRESS =     0.0
 Etot   =   -221517.0840  EKtot   =     77279.4766  EPtot      =   -298796.5606
 BOND   =      5647.3211  ANGLE   =     21735.3774  DIHED      =     15301.1784
 1-4 NB =      5431.9961  1-4 EEL =    -74423.7449  VDWAALS    =     16296.8695
 EELEC  =   -290237.9947  EHBOND  =         0.0000  RESTRAINT  =      1452.4365
 EAMBER (non-restraint)  =   -300248.9970
 ------------------------------------------------------------------------------

 NMR restraints: Bond =    0.000   Angle =     0.000   Torsion =    98.018
===============================================================================

 NSTEP =    21000   TIME(PS) =     146.000  TEMP(K) =   310.23  PRESS =     0.0
 Etot   =   -222172.0811  EKtot   =     77209.2500  EPtot      =   -299381.3311
 BOND   =      5560.5779  ANGLE   =     21442.8329  DIHED      =     15356.5405
 1-4 NB =      5420.2197  1-4 EEL =    -74190.8715  VDWAALS    =     16230.6110
 EELEC  =   -290651.0792  EHBOND  =         0.0000  RESTRAINT  =      1449.8376
 EAMBER (non-restraint)  =   -300831.1687
 ------------------------------------------------------------------------------

 NMR restraints: Bond =    0.000   Angle =     0.000   Torsion =    89.338
===============================================================================

 NSTEP =    22000   TIME(PS) =     147.000  TEMP(K) =   310.58  PRESS =     0.0
 Etot   =   -221952.9373  EKtot   =     77297.1016  EPtot      =   -299250.0388
 BOND   =      5544.7560  ANGLE   =     21607.8342  DIHED      =     15355.7554
 1-4 NB =      5468.7997  1-4 EEL =    -74279.5738  VDWAALS    =     16458.5869
 EELEC  =   -290855.9045  EHBOND  =         0.0000  RESTRAINT  =      1449.7073
 EAMBER (non-restraint)  =   -300699.7462
 ------------------------------------------------------------------------------

 NMR restraints: Bond =    0.000   Angle =     0.000   Torsion =    96.299
===============================================================================

 NSTEP =    23000   TIME(PS) =     148.000  TEMP(K) =   310.03  PRESS =     0.0
 Etot   =   -222020.9292  EKtot   =     77160.3906  EPtot      =   -299181.3198
 BOND   =      5651.9878  ANGLE   =     21701.7607  DIHED      =     15365.3096
 1-4 NB =      5481.8839  1-4 EEL =    -74410.3996  VDWAALS    =     16563.4302
 EELEC  =   -291031.5062  EHBOND  =         0.0000  RESTRAINT  =      1496.2138
 EAMBER (non-restraint)  =   -300677.5336
 ------------------------------------------------------------------------------

 NMR restraints: Bond =    0.000   Angle =     0.000   Torsion =    79.230
===============================================================================

 NSTEP =    24000   TIME(PS) =     149.000  TEMP(K) =   309.84  PRESS =     0.0
 Etot   =   -221798.7805  EKtot   =     77112.0312  EPtot      =   -298910.8117
 BOND   =      5667.0692  ANGLE   =     21617.4893  DIHED      =     15311.9224
 1-4 NB =      5517.0836  1-4 EEL =    -74470.5923  VDWAALS    =     16539.4239
 EELEC  =   -290546.8033  EHBOND  =         0.0000  RESTRAINT  =      1453.5955
 EAMBER (non-restraint)  =   -300364.4072
 ------------------------------------------------------------------------------

 NMR restraints: Bond =    0.000   Angle =     0.000   Torsion =    81.074
===============================================================================

 NSTEP =    25000   TIME(PS) =     150.000  TEMP(K) =   310.57  PRESS =     0.0
 Etot   =   -221765.2129  EKtot   =     77294.3750  EPtot      =   -299059.5879
 BOND   =      5595.0713  ANGLE   =     21747.4009  DIHED      =     15433.7275
 1-4 NB =      5425.9596  1-4 EEL =    -74299.6199  VDWAALS    =     16745.6251
 EELEC  =   -291185.7044  EHBOND  =         0.0000  RESTRAINT  =      1477.9520
 EAMBER (non-restraint)  =   -300537.5399
 ------------------------------------------------------------------------------

 NMR restraints: Bond =    0.000   Angle =     0.000   Torsion =    70.525
===============================================================================

 NSTEP =    26000   TIME(PS) =     151.000  TEMP(K) =   311.24  PRESS =     0.0
 Etot   =   -222009.0525  EKtot   =     77462.0312  EPtot      =   -299471.0838
 BOND   =      5660.4960  ANGLE   =     21505.9226  DIHED      =     15392.4749
 1-4 NB =      5432.8979  1-4 EEL =    -74347.8936  VDWAALS    =     16621.7961
 EELEC  =   -291205.6783  EHBOND  =         0.0000  RESTRAINT  =      1468.9006
 EAMBER (non-restraint)  =   -300939.9844
 ------------------------------------------------------------------------------

 NMR restraints: Bond =    0.000   Angle =     0.000   Torsion =    98.265
===============================================================================

 NSTEP =    27000   TIME(PS) =     152.000  TEMP(K) =   309.29  PRESS =     0.0
 Etot   =   -221897.6637  EKtot   =     76976.6953  EPtot      =   -298874.3590
 BOND   =      5509.1552  ANGLE   =     21816.8247  DIHED      =     15357.2575
 1-4 NB =      5480.6406  1-4 EEL =    -74358.6451  VDWAALS    =     16434.6541
 EELEC  =   -290605.8976  EHBOND  =         0.0000  RESTRAINT  =      1491.6515
 EAMBER (non-restraint)  =   -300366.0105
 ------------------------------------------------------------------------------

 NMR restraints: Bond =    0.000   Angle =     0.000   Torsion =    89.702
===============================================================================

 NSTEP =    28000   TIME(PS) =     153.000  TEMP(K) =   310.08  PRESS =     0.0
 Etot   =   -222213.1033  EKtot   =     77171.7656  EPtot      =   -299384.8689
 BOND   =      5643.1834  ANGLE   =     21552.4647  DIHED      =     15283.2983
 1-4 NB =      5443.3751  1-4 EEL =    -74341.1994  VDWAALS    =     16599.1476
 EELEC  =   -291041.6310  EHBOND  =         0.0000  RESTRAINT  =      1476.4924
 EAMBER (non-restraint)  =   -300861.3614
 ------------------------------------------------------------------------------

 NMR restraints: Bond =    0.000   Angle =     0.000   Torsion =    93.037
===============================================================================

 NSTEP =    29000   TIME(PS) =     154.000  TEMP(K) =   309.24  PRESS =     0.0
 Etot   =   -221975.0408  EKtot   =     76962.4531  EPtot      =   -298937.4939
 BOND   =      5558.0054  ANGLE   =     21650.7389  DIHED      =     15434.3099
 1-4 NB =      5500.4797  1-4 EEL =    -74466.7713  VDWAALS    =     16219.7422
 EELEC  =   -290284.5007  EHBOND  =         0.0000  RESTRAINT  =      1450.5019
 EAMBER (non-restraint)  =   -300387.9958
 ------------------------------------------------------------------------------

 NMR restraints: Bond =    0.000   Angle =     0.000   Torsion =   104.467
===============================================================================

 NSTEP =    30000   TIME(PS) =     155.000  TEMP(K) =   310.71  PRESS =     0.0
 Etot   =   -221768.3053  EKtot   =     77330.2500  EPtot      =   -299098.5553
 BOND   =      5670.4866  ANGLE   =     21528.4206  DIHED      =     15457.9546
 1-4 NB =      5487.4701  1-4 EEL =    -74417.5928  VDWAALS    =     16523.5391
 EELEC  =   -290827.4048  EHBOND  =         0.0000  RESTRAINT  =      1478.5713
 EAMBER (non-restraint)  =   -300577.1266
 ------------------------------------------------------------------------------

 NMR restraints: Bond =    0.000   Angle =     0.000   Torsion =    93.378
===============================================================================

 NSTEP =    31000   TIME(PS) =     156.000  TEMP(K) =   309.61  PRESS =     0.0
 Etot   =   -221902.7239  EKtot   =     77055.2578  EPtot      =   -298957.9817
 BOND   =      5603.7199  ANGLE   =     21575.6513  DIHED      =     15359.0992
 1-4 NB =      5425.7823  1-4 EEL =    -74294.8663  VDWAALS    =     16357.8273
 EELEC  =   -290449.7233  EHBOND  =         0.0000  RESTRAINT  =      1464.5278
 EAMBER (non-restraint)  =   -300422.5095
 ------------------------------------------------------------------------------

 NMR restraints: Bond =    0.000   Angle =     0.000   Torsion =    85.806
===============================================================================

 NSTEP =    32000   TIME(PS) =     157.000  TEMP(K) =   310.07  PRESS =     0.0
 Etot   =   -221888.9278  EKtot   =     77169.8281  EPtot      =   -299058.7560
 BOND   =      5505.6729  ANGLE   =     21654.0856  DIHED      =     15406.2645
 1-4 NB =      5399.2590  1-4 EEL =    -74186.3826  VDWAALS    =     16557.2619
 EELEC  =   -290869.4062  EHBOND  =         0.0000  RESTRAINT  =      1474.4891
 EAMBER (non-restraint)  =   -300533.2450
 ------------------------------------------------------------------------------

 NMR restraints: Bond =    0.000   Angle =     0.000   Torsion =    82.524
===============================================================================

 NSTEP =    33000   TIME(PS) =     158.000  TEMP(K) =   310.32  PRESS =     0.0
 Etot   =   -221895.1214  EKtot   =     77232.2969  EPtot      =   -299127.4183
 BOND   =      5622.3731  ANGLE   =     21629.8249  DIHED      =     15428.0913
 1-4 NB =      5461.3475  1-4 EEL =    -74302.3212  VDWAALS    =     16902.5291
 EELEC  =   -291354.2035  EHBOND  =         0.0000  RESTRAINT  =      1484.9405
 EAMBER (non-restraint)  =   -300612.3588
 ------------------------------------------------------------------------------

 NMR restraints: Bond =    0.000   Angle =     0.000   Torsion =    94.074
===============================================================================

 NSTEP =    34000   TIME(PS) =     159.000  TEMP(K) =   309.77  PRESS =     0.0
 Etot   =   -221820.2495  EKtot   =     77094.5234  EPtot      =   -298914.7729
 BOND   =      5713.7699  ANGLE   =     21678.4990  DIHED      =     15444.4893
 1-4 NB =      5448.7665  1-4 EEL =    -74300.3383  VDWAALS    =     15922.0792
 EELEC  =   -290305.0713  EHBOND  =         0.0000  RESTRAINT  =      1483.0327
 EAMBER (non-restraint)  =   -300397.8057
 ------------------------------------------------------------------------------

 NMR restraints: Bond =    0.000   Angle =     0.000   Torsion =   103.169
===============================================================================

 NSTEP =    35000   TIME(PS) =     160.000  TEMP(K) =   309.50  PRESS =     0.0
 Etot   =   -221984.3622  EKtot   =     77027.8516  EPtot      =   -299012.2138
 BOND   =      5583.6639  ANGLE   =     21574.5935  DIHED      =     15475.7006
 1-4 NB =      5488.5853  1-4 EEL =    -74377.7883  VDWAALS    =     16612.9645
 EELEC  =   -290837.0799  EHBOND  =         0.0000  RESTRAINT  =      1467.1466
 EAMBER (non-restraint)  =   -300479.3604
 ------------------------------------------------------------------------------

 NMR restraints: Bond =    0.000   Angle =     0.000   Torsion =    93.152
===============================================================================

 NSTEP =    36000   TIME(PS) =     161.000  TEMP(K) =   308.83  PRESS =     0.0
 Etot   =   -222384.3500  EKtot   =     76862.4531  EPtot      =   -299246.8032
 BOND   =      5645.6113  ANGLE   =     21499.0388  DIHED      =     15470.7574
 1-4 NB =      5486.3876  1-4 EEL =    -74286.9749  VDWAALS    =     16182.6383
 EELEC  =   -290693.4761  EHBOND  =         0.0000  RESTRAINT  =      1449.2145
 EAMBER (non-restraint)  =   -300696.0176
 ------------------------------------------------------------------------------

 NMR restraints: Bond =    0.000   Angle =     0.000   Torsion =    87.823
===============================================================================

 NSTEP =    37000   TIME(PS) =     162.000  TEMP(K) =   309.10  PRESS =     0.0
 Etot   =   -222296.9401  EKtot   =     76928.3203  EPtot      =   -299225.2604
 BOND   =      5603.0018  ANGLE   =     21583.3740  DIHED      =     15391.5705
 1-4 NB =      5473.8526  1-4 EEL =    -74322.5191  VDWAALS    =     16158.4055
 EELEC  =   -290598.5415  EHBOND  =         0.0000  RESTRAINT  =      1485.5958
 EAMBER (non-restraint)  =   -300710.8562
 ------------------------------------------------------------------------------

 NMR restraints: Bond =    0.000   Angle =     0.000   Torsion =    90.260
===============================================================================

 NSTEP =    38000   TIME(PS) =     163.000  TEMP(K) =   310.16  PRESS =     0.0
 Etot   =   -222150.2123  EKtot   =     77192.7266  EPtot      =   -299342.9389
 BOND   =      5637.5883  ANGLE   =     21585.9257  DIHED      =     15367.7243
 1-4 NB =      5431.2137  1-4 EEL =    -74363.5019  VDWAALS    =     16453.1836
 EELEC  =   -290903.5059  EHBOND  =         0.0000  RESTRAINT  =      1448.4335
 EAMBER (non-restraint)  =   -300791.3723
 ------------------------------------------------------------------------------

 NMR restraints: Bond =    0.000   Angle =     0.000   Torsion =    78.121
===============================================================================

 NSTEP =    39000   TIME(PS) =     164.000  TEMP(K) =   310.69  PRESS =     0.0
 Etot   =   -222022.3631  EKtot   =     77324.4219  EPtot      =   -299346.7850
 BOND   =      5595.0117  ANGLE   =     21619.8366  DIHED      =     15412.6550
 1-4 NB =      5418.2342  1-4 EEL =    -74306.8918  VDWAALS    =     16518.1337
 EELEC  =   -291057.3966  EHBOND  =         0.0000  RESTRAINT  =      1453.6322
 EAMBER (non-restraint)  =   -300800.4171
 ------------------------------------------------------------------------------

 NMR restraints: Bond =    0.000   Angle =     0.000   Torsion =    77.058
===============================================================================

 NSTEP =    40000   TIME(PS) =     165.000  TEMP(K) =   310.29  PRESS =     0.0
 Etot   =   -221953.4291  EKtot   =     77225.7266  EPtot      =   -299179.1556
 BOND   =      5640.5207  ANGLE   =     21512.0846  DIHED      =     15502.1709
 1-4 NB =      5467.7905  1-4 EEL =    -74318.5886  VDWAALS    =     16520.4530
 EELEC  =   -290978.7984  EHBOND  =         0.0000  RESTRAINT  =      1475.2117
 EAMBER (non-restraint)  =   -300654.3673
 ------------------------------------------------------------------------------

 NMR restraints: Bond =    0.000   Angle =     0.000   Torsion =    90.538
===============================================================================

 NSTEP =    41000   TIME(PS) =     166.000  TEMP(K) =   310.47  PRESS =     0.0
 Etot   =   -222186.0472  EKtot   =     77269.6875  EPtot      =   -299455.7347
 BOND   =      5649.9207  ANGLE   =     21547.2884  DIHED      =     15444.1277
 1-4 NB =      5413.0905  1-4 EEL =    -74364.8490  VDWAALS    =     16491.0765
 EELEC  =   -291162.6735  EHBOND  =         0.0000  RESTRAINT  =      1526.2841
 EAMBER (non-restraint)  =   -300982.0188
 ------------------------------------------------------------------------------

 NMR restraints: Bond =    0.000   Angle =     0.000   Torsion =    93.775
===============================================================================

 NSTEP =    42000   TIME(PS) =     167.000  TEMP(K) =   311.23  PRESS =     0.0
 Etot   =   -221909.4145  EKtot   =     77458.7656  EPtot      =   -299368.1801
 BOND   =      5693.5369  ANGLE   =     21494.0963  DIHED      =     15542.9214
 1-4 NB =      5424.4191  1-4 EEL =    -74396.0043  VDWAALS    =     16119.0752
 EELEC  =   -290752.1845  EHBOND  =         0.0000  RESTRAINT  =      1505.9599
 EAMBER (non-restraint)  =   -300874.1400
 ------------------------------------------------------------------------------

 NMR restraints: Bond =    0.000   Angle =     0.000   Torsion =    94.966
===============================================================================

 NSTEP =    43000   TIME(PS) =     168.000  TEMP(K) =   308.99  PRESS =     0.0
 Etot   =   -221862.0668  EKtot   =     76901.7656  EPtot      =   -298763.8324
 BOND   =      5572.0018  ANGLE   =     21774.8321  DIHED      =     15367.8500
 1-4 NB =      5454.6840  1-4 EEL =    -74301.5074  VDWAALS    =     16205.7392
 EELEC  =   -290338.4236  EHBOND  =         0.0000  RESTRAINT  =      1500.9916
 EAMBER (non-restraint)  =   -300264.8240
 ------------------------------------------------------------------------------

 NMR restraints: Bond =    0.000   Angle =     0.000   Torsion =   100.775
===============================================================================

 NSTEP =    44000   TIME(PS) =     169.000  TEMP(K) =   310.85  PRESS =     0.0
 Etot   =   -221964.0898  EKtot   =     77363.0156  EPtot      =   -299327.1054
 BOND   =      5534.4969  ANGLE   =     21466.7971  DIHED      =     15383.6578
 1-4 NB =      5443.4076  1-4 EEL =    -74258.6601  VDWAALS    =     16218.3849
 EELEC  =   -290552.2857  EHBOND  =         0.0000  RESTRAINT  =      1437.0960
 EAMBER (non-restraint)  =   -300764.2015
 ------------------------------------------------------------------------------

 NMR restraints: Bond =    0.000   Angle =     0.000   Torsion =    87.993
===============================================================================

 NSTEP =    45000   TIME(PS) =     170.000  TEMP(K) =   310.75  PRESS =     0.0
 Etot   =   -221992.9266  EKtot   =     77338.4766  EPtot      =   -299331.4032
 BOND   =      5591.5353  ANGLE   =     21514.3452  DIHED      =     15416.4171
 1-4 NB =      5377.5097  1-4 EEL =    -74260.0101  VDWAALS    =     16376.6063
 EELEC  =   -290819.6794  EHBOND  =         0.0000  RESTRAINT  =      1471.8727
 EAMBER (non-restraint)  =   -300803.2759
 ------------------------------------------------------------------------------

 NMR restraints: Bond =    0.000   Angle =     0.000   Torsion =    91.282
===============================================================================

 NSTEP =    46000   TIME(PS) =     171.000  TEMP(K) =   309.35  PRESS =     0.0
 Etot   =   -222047.7710  EKtot   =     76991.5625  EPtot      =   -299039.3335
 BOND   =      5552.8050  ANGLE   =     21652.1612  DIHED      =     15393.4259
 1-4 NB =      5477.3453  1-4 EEL =    -74254.8844  VDWAALS    =     16374.5088
 EELEC  =   -290712.1652  EHBOND  =         0.0000  RESTRAINT  =      1477.4698
 EAMBER (non-restraint)  =   -300516.8032
 ------------------------------------------------------------------------------

 NMR restraints: Bond =    0.000   Angle =     0.000   Torsion =   100.310
===============================================================================

 NSTEP =    47000   TIME(PS) =     172.000  TEMP(K) =   308.82  PRESS =     0.0
 Etot   =   -222311.6441  EKtot   =     76857.7188  EPtot      =   -299169.3629
 BOND   =      5639.7797  ANGLE   =     21758.6422  DIHED      =     15431.1439
 1-4 NB =      5439.2598  1-4 EEL =    -74294.0643  VDWAALS    =     16057.5888
 EELEC  =   -290678.5376  EHBOND  =         0.0000  RESTRAINT  =      1476.8247
 EAMBER (non-restraint)  =   -300646.1876
 ------------------------------------------------------------------------------

 NMR restraints: Bond =    0.000   Angle =     0.000   Torsion =    86.702
===============================================================================

 NSTEP =    48000   TIME(PS) =     173.000  TEMP(K) =   308.46  PRESS =     0.0
 Etot   =   -222225.8276  EKtot   =     76768.6953  EPtot      =   -298994.5229
 BOND   =      5656.6241  ANGLE   =     21514.7582  DIHED      =     15374.9192
 1-4 NB =      5444.0580  1-4 EEL =    -74424.4430  VDWAALS    =     16018.1756
 EELEC  =   -290095.0424  EHBOND  =         0.0000  RESTRAINT  =      1516.4273
 EAMBER (non-restraint)  =   -300510.9502
 ------------------------------------------------------------------------------

 NMR restraints: Bond =    0.000   Angle =     0.000   Torsion =   107.666
===============================================================================

 NSTEP =    49000   TIME(PS) =     174.000  TEMP(K) =   309.45  PRESS =     0.0
 Etot   =   -222213.6793  EKtot   =     77015.1719  EPtot      =   -299228.8512
 BOND   =      5646.6081  ANGLE   =     21439.8123  DIHED      =     15343.7525
 1-4 NB =      5385.9673  1-4 EEL =    -74240.8006  VDWAALS    =     16119.5458
 EELEC  =   -290403.1086  EHBOND  =         0.0000  RESTRAINT  =      1479.3720
 EAMBER (non-restraint)  =   -300708.2232
 ------------------------------------------------------------------------------

 NMR restraints: Bond =    0.000   Angle =     0.000   Torsion =    93.350
===============================================================================

 NSTEP =    50000   TIME(PS) =     175.000  TEMP(K) =   310.84  PRESS =     0.0
 Etot   =   -221905.3413  EKtot   =     77361.2422  EPtot      =   -299266.5835
 BOND   =      5569.7811  ANGLE   =     21575.6182  DIHED      =     15284.8659
 1-4 NB =      5359.7711  1-4 EEL =    -74269.3852  VDWAALS    =     16266.9086
 EELEC  =   -290517.5430  EHBOND  =         0.0000  RESTRAINT  =      1463.3998
 EAMBER (non-restraint)  =   -300729.9833
 ------------------------------------------------------------------------------

 NMR restraints: Bond =    0.000   Angle =     0.000   Torsion =    92.889
===============================================================================

 NSTEP =    51000   TIME(PS) =     176.000  TEMP(K) =   310.94  PRESS =     0.0
 Etot   =   -222252.6299  EKtot   =     77386.5156  EPtot      =   -299639.1455
 BOND   =      5614.3924  ANGLE   =     21407.1438  DIHED      =     15352.9008
 1-4 NB =      5408.9546  1-4 EEL =    -74325.0283  VDWAALS    =     16726.0612
 EELEC  =   -291296.6413  EHBOND  =         0.0000  RESTRAINT  =      1473.0713
 EAMBER (non-restraint)  =   -301112.2168
 ------------------------------------------------------------------------------

 NMR restraints: Bond =    0.000   Angle =     0.000   Torsion =    98.783
===============================================================================

 NSTEP =    52000   TIME(PS) =     177.000  TEMP(K) =   310.55  PRESS =     0.0
 Etot   =   -222210.7675  EKtot   =     77288.4453  EPtot      =   -299499.2128
 BOND   =      5610.5864  ANGLE   =     21414.7858  DIHED      =     15296.3048
 1-4 NB =      5427.5819  1-4 EEL =    -74353.9642  VDWAALS    =     16950.2362
 EELEC  =   -291352.5753  EHBOND  =         0.0000  RESTRAINT  =      1507.8315
 EAMBER (non-restraint)  =   -301007.0443
 ------------------------------------------------------------------------------

 NMR restraints: Bond =    0.000   Angle =     0.000   Torsion =    99.782
===============================================================================

 NSTEP =    53000   TIME(PS) =     178.000  TEMP(K) =   309.32  PRESS =     0.0
 Etot   =   -222455.0532  EKtot   =     76983.3203  EPtot      =   -299438.3736
 BOND   =      5656.4907  ANGLE   =     21420.6750  DIHED      =     15292.6368
 1-4 NB =      5459.4827  1-4 EEL =    -74325.5253  VDWAALS    =     16234.7210
 EELEC  =   -290599.9711  EHBOND  =         0.0000  RESTRAINT  =      1423.1167
 EAMBER (non-restraint)  =   -300861.4903
 ------------------------------------------------------------------------------

 NMR restraints: Bond =    0.000   Angle =     0.000   Torsion =    93.147
===============================================================================

 NSTEP =    54000   TIME(PS) =     179.000  TEMP(K) =   309.20  PRESS =     0.0
 Etot   =   -222309.1559  EKtot   =     76953.2422  EPtot      =   -299262.3980
 BOND   =      5619.9819  ANGLE   =     21513.3038  DIHED      =     15269.4883
 1-4 NB =      5481.8791  1-4 EEL =    -74306.5810  VDWAALS    =     15884.8058
 EELEC  =   -290192.6845  EHBOND  =         0.0000  RESTRAINT  =      1467.4085
 EAMBER (non-restraint)  =   -300729.8066
 ------------------------------------------------------------------------------

 NMR restraints: Bond =    0.000   Angle =     0.000   Torsion =    85.904
===============================================================================

 NSTEP =    55000   TIME(PS) =     180.000  TEMP(K) =   311.08  PRESS =     0.0
 Etot   =   -222333.3875  EKtot   =     77421.8984  EPtot      =   -299755.2859
 BOND   =      5546.8945  ANGLE   =     21668.3181  DIHED      =     15277.5952
 1-4 NB =      5434.9837  1-4 EEL =    -74294.7476  VDWAALS    =     16763.5342
 EELEC  =   -291628.0444  EHBOND  =         0.0000  RESTRAINT  =      1476.1802
 EAMBER (non-restraint)  =   -301231.4662
 ------------------------------------------------------------------------------

 NMR restraints: Bond =    0.000   Angle =     0.000   Torsion =    94.068
===============================================================================

 NSTEP =    56000   TIME(PS) =     181.000  TEMP(K) =   308.63  PRESS =     0.0
 Etot   =   -222481.7952  EKtot   =     76812.2109  EPtot      =   -299294.0062
 BOND   =      5545.8854  ANGLE   =     21400.9563  DIHED      =     15338.2494
 1-4 NB =      5486.5105  1-4 EEL =    -74268.6598  VDWAALS    =     16282.5473
 EELEC  =   -290512.1957  EHBOND  =         0.0000  RESTRAINT  =      1432.7004
 EAMBER (non-restraint)  =   -300726.7066
 ------------------------------------------------------------------------------

 NMR restraints: Bond =    0.000   Angle =     0.000   Torsion =    84.006
===============================================================================

 NSTEP =    57000   TIME(PS) =     182.000  TEMP(K) =   309.35  PRESS =     0.0
 Etot   =   -222454.1839  EKtot   =     76990.4062  EPtot      =   -299444.5902
 BOND   =      5609.2855  ANGLE   =     21685.6886  DIHED      =     15332.5328
 1-4 NB =      5417.2900  1-4 EEL =    -74255.2727  VDWAALS    =     16647.6620
 EELEC  =   -291343.0673  EHBOND  =         0.0000  RESTRAINT  =      1461.2910
 EAMBER (non-restraint)  =   -300905.8812
 ------------------------------------------------------------------------------

 NMR restraints: Bond =    0.000   Angle =     0.000   Torsion =    95.990
===============================================================================

 NSTEP =    58000   TIME(PS) =     183.000  TEMP(K) =   311.14  PRESS =     0.0
 Etot   =   -221860.2849  EKtot   =     77435.4375  EPtot      =   -299295.7224
 BOND   =      5617.4281  ANGLE   =     21649.5375  DIHED      =     15301.7443
 1-4 NB =      5418.6938  1-4 EEL =    -74384.2089  VDWAALS    =     16564.6740
 EELEC  =   -290921.8800  EHBOND  =         0.0000  RESTRAINT  =      1458.2887
 EAMBER (non-restraint)  =   -300754.0111
 ------------------------------------------------------------------------------

 NMR restraints: Bond =    0.000   Angle =     0.000   Torsion =    99.594
===============================================================================

 NSTEP =    59000   TIME(PS) =     184.000  TEMP(K) =   311.51  PRESS =     0.0
 Etot   =   -222154.0738  EKtot   =     77527.2188  EPtot      =   -299681.2925
 BOND   =      5668.1748  ANGLE   =     21760.4831  DIHED      =     15351.7905
 1-4 NB =      5444.9349  1-4 EEL =    -74380.2750  VDWAALS    =     16868.3579
 EELEC  =   -291862.0811  EHBOND  =         0.0000  RESTRAINT  =      1467.3223
 EAMBER (non-restraint)  =   -301148.6149
 ------------------------------------------------------------------------------

 NMR restraints: Bond =    0.000   Angle =     0.000   Torsion =    89.665
===============================================================================

 NSTEP =    60000   TIME(PS) =     185.000  TEMP(K) =   311.73  PRESS =     0.0
 Etot   =   -221901.9315  EKtot   =     77582.1875  EPtot      =   -299484.1190
 BOND   =      5640.3497  ANGLE   =     21718.8432  DIHED      =     15361.1927
 1-4 NB =      5426.1187  1-4 EEL =    -74212.6528  VDWAALS    =     16715.5303
 EELEC  =   -291636.6984  EHBOND  =         0.0000  RESTRAINT  =      1503.1976
 EAMBER (non-restraint)  =   -300987.3166
 ------------------------------------------------------------------------------

 NMR restraints: Bond =    0.000   Angle =     0.000   Torsion =    90.922
===============================================================================

 NSTEP =    61000   TIME(PS) =     186.000  TEMP(K) =   311.93  PRESS =     0.0
 Etot   =   -221781.3918  EKtot   =     77632.3047  EPtot      =   -299413.6965
 BOND   =      5625.3135  ANGLE   =     21537.0173  DIHED      =     15244.6698
 1-4 NB =      5422.2536  1-4 EEL =    -74324.5498  VDWAALS    =     16260.1989
 EELEC  =   -290623.8487  EHBOND  =         0.0000  RESTRAINT  =      1445.2489
 EAMBER (non-restraint)  =   -300858.9454
 ------------------------------------------------------------------------------

 NMR restraints: Bond =    0.000   Angle =     0.000   Torsion =    89.093
===============================================================================

 NSTEP =    62000   TIME(PS) =     187.000  TEMP(K) =   308.82  PRESS =     0.0
 Etot   =   -222435.7450  EKtot   =     76858.7344  EPtot      =   -299294.4794
 BOND   =      5612.0401  ANGLE   =     21671.3043  DIHED      =     15379.5430
 1-4 NB =      5410.4437  1-4 EEL =    -74492.6234  VDWAALS    =     16532.0196
 EELEC  =   -290838.3381  EHBOND  =         0.0000  RESTRAINT  =      1431.1314
 EAMBER (non-restraint)  =   -300725.6108
 ------------------------------------------------------------------------------

 NMR restraints: Bond =    0.000   Angle =     0.000   Torsion =    85.178
===============================================================================

 NSTEP =    63000   TIME(PS) =     188.000  TEMP(K) =   310.78  PRESS =     0.0
 Etot   =   -222140.2562  EKtot   =     77346.6641  EPtot      =   -299486.9203
 BOND   =      5562.0973  ANGLE   =     21671.8281  DIHED      =     15268.2829
 1-4 NB =      5441.7360  1-4 EEL =    -74449.1470  VDWAALS    =     16349.9511
 EELEC  =   -290820.2872  EHBOND  =         0.0000  RESTRAINT  =      1488.6185
 EAMBER (non-restraint)  =   -300975.5388
 ------------------------------------------------------------------------------

 NMR restraints: Bond =    0.000   Angle =     0.000   Torsion =    88.029
===============================================================================

 NSTEP =    64000   TIME(PS) =     189.000  TEMP(K) =   311.50  PRESS =     0.0
 Etot   =   -221944.7070  EKtot   =     77525.9844  EPtot      =   -299470.6914
 BOND   =      5685.4039  ANGLE   =     21341.2845  DIHED      =     15469.0934
 1-4 NB =      5417.1480  1-4 EEL =    -74327.0714  VDWAALS    =     16389.3900
 EELEC  =   -290898.6871  EHBOND  =         0.0000  RESTRAINT  =      1452.7474
 EAMBER (non-restraint)  =   -300923.4388
 ------------------------------------------------------------------------------

 NMR restraints: Bond =    0.000   Angle =     0.000   Torsion =    87.540
===============================================================================

 NSTEP =    65000   TIME(PS) =     190.000  TEMP(K) =   310.26  PRESS =     0.0
 Etot   =   -221854.1857  EKtot   =     77216.0547  EPtot      =   -299070.2403
 BOND   =      5566.1595  ANGLE   =     21528.5727  DIHED      =     15314.7440
 1-4 NB =      5429.5914  1-4 EEL =    -74313.7244  VDWAALS    =     16192.7917
 EELEC  =   -290256.2693  EHBOND  =         0.0000  RESTRAINT  =      1467.8941
 EAMBER (non-restraint)  =   -300538.1344
 ------------------------------------------------------------------------------

 NMR restraints: Bond =    0.000   Angle =     0.000   Torsion =   101.062
===============================================================================

 NSTEP =    66000   TIME(PS) =     191.000  TEMP(K) =   309.70  PRESS =     0.0
 Etot   =   -222115.1279  EKtot   =     77077.2266  EPtot      =   -299192.3544
 BOND   =      5505.0475  ANGLE   =     21660.8103  DIHED      =     15403.6879
 1-4 NB =      5450.3828  1-4 EEL =    -74291.8927  VDWAALS    =     16685.1581
 EELEC  =   -291056.7981  EHBOND  =         0.0000  RESTRAINT  =      1451.2498
 EAMBER (non-restraint)  =   -300643.6042
 ------------------------------------------------------------------------------

 NMR restraints: Bond =    0.000   Angle =     0.000   Torsion =    82.763
===============================================================================

 NSTEP =    67000   TIME(PS) =     192.000  TEMP(K) =   309.40  PRESS =     0.0
 Etot   =   -222135.7184  EKtot   =     77004.1562  EPtot      =   -299139.8747
 BOND   =      5597.8841  ANGLE   =     21648.6124  DIHED      =     15367.9816
 1-4 NB =      5385.0899  1-4 EEL =    -74327.6174  VDWAALS    =     16246.7598
 EELEC  =   -290545.6419  EHBOND  =         0.0000  RESTRAINT  =      1487.0568
 EAMBER (non-restraint)  =   -300626.9315
 ------------------------------------------------------------------------------

 NMR restraints: Bond =    0.000   Angle =     0.000   Torsion =    98.922
===============================================================================

 NSTEP =    68000   TIME(PS) =     193.000  TEMP(K) =   310.19  PRESS =     0.0
 Etot   =   -222374.3287  EKtot   =     77200.2500  EPtot      =   -299574.5787
 BOND   =      5696.0402  ANGLE   =     21415.0758  DIHED      =     15375.2836
 1-4 NB =      5419.8783  1-4 EEL =    -74343.4086  VDWAALS    =     16261.4031
 EELEC  =   -290831.2911  EHBOND  =         0.0000  RESTRAINT  =      1432.4401
 EAMBER (non-restraint)  =   -301007.0187
 ------------------------------------------------------------------------------

 NMR restraints: Bond =    0.000   Angle =     0.000   Torsion =    77.556
===============================================================================

 NSTEP =    69000   TIME(PS) =     194.000  TEMP(K) =   309.31  PRESS =     0.0
 Etot   =   -222359.3984  EKtot   =     76981.6953  EPtot      =   -299341.0937
 BOND   =      5708.7433  ANGLE   =     21493.5756  DIHED      =     15307.8745
 1-4 NB =      5443.7401  1-4 EEL =    -74379.2853  VDWAALS    =     16676.6340
 EELEC  =   -291039.5110  EHBOND  =         0.0000  RESTRAINT  =      1447.1352
 EAMBER (non-restraint)  =   -300788.2289
 ------------------------------------------------------------------------------

 NMR restraints: Bond =    0.000   Angle =     0.000   Torsion =    89.118
===============================================================================

 NSTEP =    70000   TIME(PS) =     195.000  TEMP(K) =   309.45  PRESS =     0.0
 Etot   =   -222617.1926  EKtot   =     77014.6953  EPtot      =   -299631.8879
 BOND   =      5588.8368  ANGLE   =     21362.4664  DIHED      =     15347.7295
 1-4 NB =      5445.3087  1-4 EEL =    -74301.3049  VDWAALS    =     16207.2606
 EELEC  =   -290750.6248  EHBOND  =         0.0000  RESTRAINT  =      1468.4397
 EAMBER (non-restraint)  =   -301100.3276
 ------------------------------------------------------------------------------

 NMR restraints: Bond =    0.000   Angle =     0.000   Torsion =    88.715
===============================================================================

 NSTEP =    71000   TIME(PS) =     196.000  TEMP(K) =   310.37  PRESS =     0.0
 Etot   =   -222194.1723  EKtot   =     77243.5156  EPtot      =   -299437.6879
 BOND   =      5598.8699  ANGLE   =     21522.0429  DIHED      =     15239.1710
 1-4 NB =      5433.9050  1-4 EEL =    -74268.6672  VDWAALS    =     16354.4230
 EELEC  =   -290778.8171  EHBOND  =         0.0000  RESTRAINT  =      1461.3846
 EAMBER (non-restraint)  =   -300899.0725
 ------------------------------------------------------------------------------

 NMR restraints: Bond =    0.000   Angle =     0.000   Torsion =    94.565
===============================================================================

 NSTEP =    72000   TIME(PS) =     197.000  TEMP(K) =   310.33  PRESS =     0.0
 Etot   =   -222492.5639  EKtot   =     77233.9297  EPtot      =   -299726.4936
 BOND   =      5642.2627  ANGLE   =     21396.4079  DIHED      =     15290.5205
 1-4 NB =      5471.0696  1-4 EEL =    -74306.5229  VDWAALS    =     16289.9886
 EELEC  =   -290967.6113  EHBOND  =         0.0000  RESTRAINT  =      1457.3913
 EAMBER (non-restraint)  =   -301183.8848
 ------------------------------------------------------------------------------

 NMR restraints: Bond =    0.000   Angle =     0.000   Torsion =    90.488
===============================================================================

 NSTEP =    73000   TIME(PS) =     198.000  TEMP(K) =   310.83  PRESS =     0.0
 Etot   =   -222462.1524  EKtot   =     77360.1641  EPtot      =   -299822.3164
 BOND   =      5462.7764  ANGLE   =     21515.8258  DIHED      =     15295.6337
 1-4 NB =      5427.9785  1-4 EEL =    -74277.1876  VDWAALS    =     16404.1422
 EELEC  =   -291139.4835  EHBOND  =         0.0000  RESTRAINT  =      1487.9982
 EAMBER (non-restraint)  =   -301310.3146
 ------------------------------------------------------------------------------

 NMR restraints: Bond =    0.000   Angle =     0.000   Torsion =    96.066
===============================================================================

 NSTEP =    74000   TIME(PS) =     199.000  TEMP(K) =   309.65  PRESS =     0.0
 Etot   =   -222297.2323  EKtot   =     77065.8594  EPtot      =   -299363.0916
 BOND   =      5583.2800  ANGLE   =     21592.9136  DIHED      =     15312.8677
 1-4 NB =      5422.2855  1-4 EEL =    -74278.4416  VDWAALS    =     16707.8047
 EELEC  =   -291226.1594  EHBOND  =         0.0000  RESTRAINT  =      1522.3578
 EAMBER (non-restraint)  =   -300885.4494
 ------------------------------------------------------------------------------

 NMR restraints: Bond =    0.000   Angle =     0.000   Torsion =   104.101
===============================================================================

 NSTEP =    75000   TIME(PS) =     200.000  TEMP(K) =   311.02  PRESS =     0.0
 Etot   =   -221963.6664  EKtot   =     77405.4688  EPtot      =   -299369.1351
 BOND   =      5585.9518  ANGLE   =     21789.6879  DIHED      =     15318.7026
 1-4 NB =      5442.6715  1-4 EEL =    -74245.8906  VDWAALS    =     15918.7856
 EELEC  =   -290653.4905  EHBOND  =         0.0000  RESTRAINT  =      1474.4466
 EAMBER (non-restraint)  =   -300843.5817
 ------------------------------------------------------------------------------

 NMR restraints: Bond =    0.000   Angle =     0.000   Torsion =   101.391
===============================================================================

 NSTEP =    76000   TIME(PS) =     201.000  TEMP(K) =   309.14  PRESS =     0.0
 Etot   =   -222355.6926  EKtot   =     76938.3828  EPtot      =   -299294.0754
 BOND   =      5629.1531  ANGLE   =     21625.4195  DIHED      =     15393.5175
 1-4 NB =      5456.3702  1-4 EEL =    -74203.6407  VDWAALS    =     16577.8255
 EELEC  =   -291238.9893  EHBOND  =         0.0000  RESTRAINT  =      1466.2688
 EAMBER (non-restraint)  =   -300760.3442
 ------------------------------------------------------------------------------

 NMR restraints: Bond =    0.000   Angle =     0.000   Torsion =    80.826
===============================================================================

 NSTEP =    77000   TIME(PS) =     202.000  TEMP(K) =   311.18  PRESS =     0.0
 Etot   =   -222370.1159  EKtot   =     77445.1328  EPtot      =   -299815.2487
 BOND   =      5680.3313  ANGLE   =     21400.7176  DIHED      =     15465.5368
 1-4 NB =      5432.3032  1-4 EEL =    -74270.0111  VDWAALS    =     16800.4158
 EELEC  =   -291795.7355  EHBOND  =         0.0000  RESTRAINT  =      1471.1932
 EAMBER (non-restraint)  =   -301286.4420
 ------------------------------------------------------------------------------

 NMR restraints: Bond =    0.000   Angle =     0.000   Torsion =    89.217
===============================================================================

 NSTEP =    78000   TIME(PS) =     203.000  TEMP(K) =   310.30  PRESS =     0.0
 Etot   =   -222006.2905  EKtot   =     77227.6641  EPtot      =   -299233.9545
 BOND   =      5598.0183  ANGLE   =     21678.2584  DIHED      =     15433.1347
 1-4 NB =      5455.0722  1-4 EEL =    -74281.9296  VDWAALS    =     16578.9059
 EELEC  =   -291212.5772  EHBOND  =         0.0000  RESTRAINT  =      1517.1628
 EAMBER (non-restraint)  =   -300751.1173
 ------------------------------------------------------------------------------

 NMR restraints: Bond =    0.000   Angle =     0.000   Torsion =    98.849
===============================================================================

 NSTEP =    79000   TIME(PS) =     204.000  TEMP(K) =   311.30  PRESS =     0.0
 Etot   =   -222516.7900  EKtot   =     77475.1328  EPtot      =   -299991.9228
 BOND   =      5590.6348  ANGLE   =     21657.5472  DIHED      =     15372.0307
 1-4 NB =      5385.7408  1-4 EEL =    -74396.8803  VDWAALS    =     16437.4596
 EELEC  =   -291490.9915  EHBOND  =         0.0000  RESTRAINT  =      1452.5358
 EAMBER (non-restraint)  =   -301444.4587
 ------------------------------------------------------------------------------

 NMR restraints: Bond =    0.000   Angle =     0.000   Torsion =    92.419
===============================================================================

 NSTEP =    80000   TIME(PS) =     205.000  TEMP(K) =   310.56  PRESS =     0.0
 Etot   =   -222260.4584  EKtot   =     77291.8750  EPtot      =   -299552.3334
 BOND   =      5559.1000  ANGLE   =     21536.6095  DIHED      =     15280.3604
 1-4 NB =      5443.0348  1-4 EEL =    -74209.9026  VDWAALS    =     16357.9548
 EELEC  =   -290973.2226  EHBOND  =         0.0000  RESTRAINT  =      1453.7323
 EAMBER (non-restraint)  =   -301006.0656
 ------------------------------------------------------------------------------

 NMR restraints: Bond =    0.000   Angle =     0.000   Torsion =    83.080
===============================================================================

 NSTEP =    81000   TIME(PS) =     206.000  TEMP(K) =   310.63  PRESS =     0.0
 Etot   =   -222022.8237  EKtot   =     77309.4453  EPtot      =   -299332.2690
 BOND   =      5712.0082  ANGLE   =     21410.0661  DIHED      =     15391.2820
 1-4 NB =      5456.9106  1-4 EEL =    -74290.5317  VDWAALS    =     16207.4423
 EELEC  =   -290624.0197  EHBOND  =         0.0000  RESTRAINT  =      1404.5732
 EAMBER (non-restraint)  =   -300736.8422
 ------------------------------------------------------------------------------

 NMR restraints: Bond =    0.000   Angle =     0.000   Torsion =    85.538
===============================================================================

 NSTEP =    82000   TIME(PS) =     207.000  TEMP(K) =   310.28  PRESS =     0.0
 Etot   =   -222014.1334  EKtot   =     77223.1953  EPtot      =   -299237.3288
 BOND   =      5714.5923  ANGLE   =     21406.4192  DIHED      =     15416.2448
 1-4 NB =      5479.8284  1-4 EEL =    -74298.8580  VDWAALS    =     16488.0555
 EELEC  =   -290921.1944  EHBOND  =         0.0000  RESTRAINT  =      1477.5834
 EAMBER (non-restraint)  =   -300714.9121
 ------------------------------------------------------------------------------

 NMR restraints: Bond =    0.000   Angle =     0.000   Torsion =    88.831
===============================================================================

 NSTEP =    83000   TIME(PS) =     208.000  TEMP(K) =   310.39  PRESS =     0.0
 Etot   =   -222079.3563  EKtot   =     77248.3203  EPtot      =   -299327.6766
 BOND   =      5696.3330  ANGLE   =     21466.2978  DIHED      =     15411.4985
 1-4 NB =      5465.7290  1-4 EEL =    -74346.4920  VDWAALS    =     16291.1218
 EELEC  =   -290797.8827  EHBOND  =         0.0000  RESTRAINT  =      1485.7179
 EAMBER (non-restraint)  =   -300813.3945
 ------------------------------------------------------------------------------

 NMR restraints: Bond =    0.000   Angle =     0.000   Torsion =    96.626
===============================================================================

 NSTEP =    84000   TIME(PS) =     209.000  TEMP(K) =   309.02  PRESS =     0.0
 Etot   =   -222551.9330  EKtot   =     76908.0703  EPtot      =   -299460.0033
 BOND   =      5629.2979  ANGLE   =     21440.7367  DIHED      =     15322.4374
 1-4 NB =      5411.7347  1-4 EEL =    -74304.1859  VDWAALS    =     16540.0414
 EELEC  =   -290994.0868  EHBOND  =         0.0000  RESTRAINT  =      1494.0213
 EAMBER (non-restraint)  =   -300954.0246
 ------------------------------------------------------------------------------

 NMR restraints: Bond =    0.000   Angle =     0.000   Torsion =   102.817
===============================================================================

 NSTEP =    85000   TIME(PS) =     210.000  TEMP(K) =   309.71  PRESS =     0.0
 Etot   =   -222134.7573  EKtot   =     77080.7422  EPtot      =   -299215.4994
 BOND   =      5586.4128  ANGLE   =     21668.4542  DIHED      =     15375.5922
 1-4 NB =      5477.0537  1-4 EEL =    -74297.4591  VDWAALS    =     16568.8127
 EELEC  =   -291067.3078  EHBOND  =         0.0000  RESTRAINT  =      1472.9419
 EAMBER (non-restraint)  =   -300688.4413
 ------------------------------------------------------------------------------

 NMR restraints: Bond =    0.000   Angle =     0.000   Torsion =    94.203
===============================================================================

 NSTEP =    86000   TIME(PS) =     211.000  TEMP(K) =   310.16  PRESS =     0.0
 Etot   =   -222453.2161  EKtot   =     77191.4297  EPtot      =   -299644.6458
 BOND   =      5652.9995  ANGLE   =     21462.4100  DIHED      =     15344.4880
 1-4 NB =      5450.5038  1-4 EEL =    -74237.6089  VDWAALS    =     16314.9507
 EELEC  =   -291069.0274  EHBOND  =         0.0000  RESTRAINT  =      1436.6387
 EAMBER (non-restraint)  =   -301081.2844
 ------------------------------------------------------------------------------

 NMR restraints: Bond =    0.000   Angle =     0.000   Torsion =    90.273
===============================================================================

 NSTEP =    87000   TIME(PS) =     212.000  TEMP(K) =   310.10  PRESS =     0.0
 Etot   =   -222133.4806  EKtot   =     77177.2500  EPtot      =   -299310.7306
 BOND   =      5664.5009  ANGLE   =     21599.5193  DIHED      =     15268.4808
 1-4 NB =      5454.6039  1-4 EEL =    -74354.1204  VDWAALS    =     16521.9697
 EELEC  =   -290910.4773  EHBOND  =         0.0000  RESTRAINT  =      1444.7925
 EAMBER (non-restraint)  =   -300755.5231
 ------------------------------------------------------------------------------

 NMR restraints: Bond =    0.000   Angle =     0.000   Torsion =    88.712
===============================================================================

 NSTEP =    88000   TIME(PS) =     213.000  TEMP(K) =   308.42  PRESS =     0.0
 Etot   =   -222667.6769  EKtot   =     76757.9922  EPtot      =   -299425.6691
 BOND   =      5501.1796  ANGLE   =     21633.8133  DIHED      =     15419.3093
 1-4 NB =      5474.2282  1-4 EEL =    -74268.5186  VDWAALS    =     16727.1425
 EELEC  =   -291375.5020  EHBOND  =         0.0000  RESTRAINT  =      1462.6785
 EAMBER (non-restraint)  =   -300888.3477
 ------------------------------------------------------------------------------

 NMR restraints: Bond =    0.000   Angle =     0.000   Torsion =    88.975
===============================================================================

 NSTEP =    89000   TIME(PS) =     214.000  TEMP(K) =   309.33  PRESS =     0.0
 Etot   =   -222321.8281  EKtot   =     76985.3516  EPtot      =   -299307.1796
 BOND   =      5615.8874  ANGLE   =     21491.5268  DIHED      =     15300.4308
 1-4 NB =      5440.1036  1-4 EEL =    -74384.1009  VDWAALS    =     15984.9600
 EELEC  =   -290198.9287  EHBOND  =         0.0000  RESTRAINT  =      1442.9413
 EAMBER (non-restraint)  =   -300750.1209
 ------------------------------------------------------------------------------

 NMR restraints: Bond =    0.000   Angle =     0.000   Torsion =   100.239
===============================================================================

 NSTEP =    90000   TIME(PS) =     215.000  TEMP(K) =   309.77  PRESS =     0.0
 Etot   =   -222409.2374  EKtot   =     77094.5547  EPtot      =   -299503.7920
 BOND   =      5531.4102  ANGLE   =     21529.2876  DIHED      =     15371.4542
 1-4 NB =      5430.4424  1-4 EEL =    -74329.8179  VDWAALS    =     16380.3294
 EELEC  =   -290899.5016  EHBOND  =         0.0000  RESTRAINT  =      1482.6037
 EAMBER (non-restraint)  =   -300986.3958
 ------------------------------------------------------------------------------

 NMR restraints: Bond =    0.000   Angle =     0.000   Torsion =    88.451
===============================================================================

 NSTEP =    91000   TIME(PS) =     216.000  TEMP(K) =   308.90  PRESS =     0.0
 Etot   =   -222204.5111  EKtot   =     76878.3438  EPtot      =   -299082.8548
 BOND   =      5634.2720  ANGLE   =     21493.8973  DIHED      =     15323.8279
 1-4 NB =      5435.3477  1-4 EEL =    -74295.3831  VDWAALS    =     16306.1425
 EELEC  =   -290430.0370  EHBOND  =         0.0000  RESTRAINT  =      1449.0779
 EAMBER (non-restraint)  =   -300531.9327
 ------------------------------------------------------------------------------

 NMR restraints: Bond =    0.000   Angle =     0.000   Torsion =    93.513
===============================================================================

 NSTEP =    92000   TIME(PS) =     217.000  TEMP(K) =   310.77  PRESS =     0.0
 Etot   =   -221634.8984  EKtot   =     77343.9062  EPtot      =   -298978.8046
 BOND   =      5593.4963  ANGLE   =     21670.8882  DIHED      =     15386.4918
 1-4 NB =      5463.0001  1-4 EEL =    -74370.0832  VDWAALS    =     16451.0295
 EELEC  =   -290676.6116  EHBOND  =         0.0000  RESTRAINT  =      1502.9843
 EAMBER (non-restraint)  =   -300481.7889
 ------------------------------------------------------------------------------

 NMR restraints: Bond =    0.000   Angle =     0.000   Torsion =    98.706
===============================================================================

 NSTEP =    93000   TIME(PS) =     218.000  TEMP(K) =   311.83  PRESS =     0.0
 Etot   =   -222121.6983  EKtot   =     77608.5938  EPtot      =   -299730.2920
 BOND   =      5632.4489  ANGLE   =     21515.1168  DIHED      =     15299.7181
 1-4 NB =      5400.6035  1-4 EEL =    -74278.7695  VDWAALS    =     16660.9115
 EELEC  =   -291444.9816  EHBOND  =         0.0000  RESTRAINT  =      1484.6604
 EAMBER (non-restraint)  =   -301214.9524
 ------------------------------------------------------------------------------

 NMR restraints: Bond =    0.000   Angle =     0.000   Torsion =    94.189
===============================================================================

 NSTEP =    94000   TIME(PS) =     219.000  TEMP(K) =   311.74  PRESS =     0.0
 Etot   =   -221953.1420  EKtot   =     77584.7344  EPtot      =   -299537.8764
 BOND   =      5639.3020  ANGLE   =     21422.1933  DIHED      =     15353.8539
 1-4 NB =      5464.9274  1-4 EEL =    -74269.8245  VDWAALS    =     16346.3521
 EELEC  =   -291010.1004  EHBOND  =         0.0000  RESTRAINT  =      1515.4197
 EAMBER (non-restraint)  =   -301053.2961
 ------------------------------------------------------------------------------

 NMR restraints: Bond =    0.000   Angle =     0.000   Torsion =    98.805
===============================================================================

 NSTEP =    95000   TIME(PS) =     220.000  TEMP(K) =   310.68  PRESS =     0.0
 Etot   =   -221806.3729  EKtot   =     77321.3359  EPtot      =   -299127.7088
 BOND   =      5545.2051  ANGLE   =     21710.2131  DIHED      =     15295.8676
 1-4 NB =      5406.7322  1-4 EEL =    -74208.6115  VDWAALS    =     16468.1891
 EELEC  =   -290850.3210  EHBOND  =         0.0000  RESTRAINT  =      1505.0166
 EAMBER (non-restraint)  =   -300632.7254
 ------------------------------------------------------------------------------

 NMR restraints: Bond =    0.000   Angle =     0.000   Torsion =   102.686
===============================================================================

 NSTEP =    96000   TIME(PS) =     221.000  TEMP(K) =   309.91  PRESS =     0.0
 Etot   =   -221944.2710  EKtot   =     77131.1953  EPtot      =   -299075.4663
 BOND   =      5727.3615  ANGLE   =     21508.7345  DIHED      =     15364.5761
 1-4 NB =      5435.4283  1-4 EEL =    -74167.5624  VDWAALS    =     16439.7410
 EELEC  =   -290877.8713  EHBOND  =         0.0000  RESTRAINT  =      1494.1260
 EAMBER (non-restraint)  =   -300569.5923
 ------------------------------------------------------------------------------

 NMR restraints: Bond =    0.000   Angle =     0.000   Torsion =    90.116
===============================================================================

 NSTEP =    97000   TIME(PS) =     222.000  TEMP(K) =   311.98  PRESS =     0.0
 Etot   =   -221826.5259  EKtot   =     77644.4609  EPtot      =   -299470.9869
 BOND   =      5689.4410  ANGLE   =     21483.7519  DIHED      =     15238.0455
 1-4 NB =      5387.8044  1-4 EEL =    -74164.8642  VDWAALS    =     16279.1487
 EELEC  =   -290848.5122  EHBOND  =         0.0000  RESTRAINT  =      1464.1982
 EAMBER (non-restraint)  =   -300935.1851
 ------------------------------------------------------------------------------

 NMR restraints: Bond =    0.000   Angle =     0.000   Torsion =    94.082
===============================================================================

 NSTEP =    98000   TIME(PS) =     223.000  TEMP(K) =   311.59  PRESS =     0.0
 Etot   =   -221569.8716  EKtot   =     77548.7578  EPtot      =   -299118.6294
 BOND   =      5625.8936  ANGLE   =     21805.7724  DIHED      =     15303.6053
 1-4 NB =      5514.8789  1-4 EEL =    -74297.2802  VDWAALS    =     16482.5859
 EELEC  =   -291007.2308  EHBOND  =         0.0000  RESTRAINT  =      1453.1456
 EAMBER (non-restraint)  =   -300571.7750
 ------------------------------------------------------------------------------

 NMR restraints: Bond =    0.000   Angle =     0.000   Torsion =    87.221
===============================================================================

 NSTEP =    99000   TIME(PS) =     224.000  TEMP(K) =   311.13  PRESS =     0.0
 Etot   =   -221914.2571  EKtot   =     77434.4609  EPtot      =   -299348.7181
 BOND   =      5595.9082  ANGLE   =     21569.2329  DIHED      =     15324.5344
 1-4 NB =      5380.6091  1-4 EEL =    -74303.7134  VDWAALS    =     16717.8416
 EELEC  =   -291064.9638  EHBOND  =         0.0000  RESTRAINT  =      1431.8329
 EAMBER (non-restraint)  =   -300780.5510
 ------------------------------------------------------------------------------

 NMR restraints: Bond =    0.000   Angle =     0.000   Torsion =    94.780
===============================================================================

 NSTEP =   100000   TIME(PS) =     225.000  TEMP(K) =   310.24  PRESS =     0.0
 Etot   =   -222401.9712  EKtot   =     77211.9766  EPtot      =   -299613.9478
 BOND   =      5623.7502  ANGLE   =     21619.4691  DIHED      =     15333.6544
 1-4 NB =      5437.3751  1-4 EEL =    -74313.8159  VDWAALS    =     16346.0886
 EELEC  =   -291071.1477  EHBOND  =         0.0000  RESTRAINT  =      1410.6785
 EAMBER (non-restraint)  =   -301024.6262
 ------------------------------------------------------------------------------

 NMR restraints: Bond =    0.000   Angle =     0.000   Torsion =    96.608
===============================================================================

 NSTEP =   101000   TIME(PS) =     226.000  TEMP(K) =   310.04  PRESS =     0.0
 Etot   =   -222520.7268  EKtot   =     77161.4141  EPtot      =   -299682.1409
 BOND   =      5573.6571  ANGLE   =     21567.2001  DIHED      =     15397.4108
 1-4 NB =      5404.4863  1-4 EEL =    -74317.8670  VDWAALS    =     16312.8532
 EELEC  =   -291095.1135  EHBOND  =         0.0000  RESTRAINT  =      1475.2322
 EAMBER (non-restraint)  =   -301157.3730
 ------------------------------------------------------------------------------

 NMR restraints: Bond =    0.000   Angle =     0.000   Torsion =    90.399
===============================================================================

 NSTEP =   102000   TIME(PS) =     227.000  TEMP(K) =   308.13  PRESS =     0.0
 Etot   =   -222702.7469  EKtot   =     76686.6250  EPtot      =   -299389.3719
 BOND   =      5623.6583  ANGLE   =     21562.3182  DIHED      =     15473.9493
 1-4 NB =      5453.6074  1-4 EEL =    -74310.4663  VDWAALS    =     16234.6971
 EELEC  =   -290908.5140  EHBOND  =         0.0000  RESTRAINT  =      1481.3780
 EAMBER (non-restraint)  =   -300870.7499
 ------------------------------------------------------------------------------

 NMR restraints: Bond =    0.000   Angle =     0.000   Torsion =    97.225
===============================================================================

 NSTEP =   103000   TIME(PS) =     228.000  TEMP(K) =   308.54  PRESS =     0.0
 Etot   =   -222756.5319  EKtot   =     76789.3281  EPtot      =   -299545.8600
 BOND   =      5685.2250  ANGLE   =     21716.2098  DIHED      =     15409.3868
 1-4 NB =      5466.9863  1-4 EEL =    -74319.4923  VDWAALS    =     16607.2555
 EELEC  =   -291573.6022  EHBOND  =         0.0000  RESTRAINT  =      1462.1711
 EAMBER (non-restraint)  =   -301008.0311
 ------------------------------------------------------------------------------

 NMR restraints: Bond =    0.000   Angle =     0.000   Torsion =   108.968
===============================================================================

 NSTEP =   104000   TIME(PS) =     229.000  TEMP(K) =   310.61  PRESS =     0.0
 Etot   =   -221846.4390  EKtot   =     77304.2188  EPtot      =   -299150.6578
 BOND   =      5655.8802  ANGLE   =     21739.6273  DIHED      =     15402.9370
 1-4 NB =      5433.9865  1-4 EEL =    -74325.2728  VDWAALS    =     16341.8863
 EELEC  =   -290907.0044  EHBOND  =         0.0000  RESTRAINT  =      1507.3022
 EAMBER (non-restraint)  =   -300657.9600
 ------------------------------------------------------------------------------

 NMR restraints: Bond =    0.000   Angle =     0.000   Torsion =    85.820
===============================================================================

 NSTEP =   105000   TIME(PS) =     230.000  TEMP(K) =   309.84  PRESS =     0.0
 Etot   =   -222425.6620  EKtot   =     77111.5391  EPtot      =   -299537.2011
 BOND   =      5543.6712  ANGLE   =     21585.9483  DIHED      =     15424.0229
 1-4 NB =      5447.8959  1-4 EEL =    -74405.7956  VDWAALS    =     16654.1428
 EELEC  =   -291260.7374  EHBOND  =         0.0000  RESTRAINT  =      1473.6508
 EAMBER (non-restraint)  =   -301010.8519
 ------------------------------------------------------------------------------

 NMR restraints: Bond =    0.000   Angle =     0.000   Torsion =   100.724
===============================================================================

 NSTEP =   106000   TIME(PS) =     231.000  TEMP(K) =   311.41  PRESS =     0.0
 Etot   =   -222344.9043  EKtot   =     77502.7031  EPtot      =   -299847.6074
 BOND   =      5718.0976  ANGLE   =     21339.4316  DIHED      =     15332.8214
 1-4 NB =      5405.6564  1-4 EEL =    -74249.2160  VDWAALS    =     16454.0987
 EELEC  =   -291310.9991  EHBOND  =         0.0000  RESTRAINT  =      1462.5021
 EAMBER (non-restraint)  =   -301310.1095
 ------------------------------------------------------------------------------

 NMR restraints: Bond =    0.000   Angle =     0.000   Torsion =    88.220
===============================================================================

 NSTEP =   107000   TIME(PS) =     232.000  TEMP(K) =   309.94  PRESS =     0.0
 Etot   =   -222233.1159  EKtot   =     77136.3828  EPtot      =   -299369.4987
 BOND   =      5564.5207  ANGLE   =     21636.3734  DIHED      =     15412.2567
 1-4 NB =      5445.5178  1-4 EEL =    -74336.5475  VDWAALS    =     16244.6209
 EELEC  =   -290763.1758  EHBOND  =         0.0000  RESTRAINT  =      1426.9352
 EAMBER (non-restraint)  =   -300796.4339
 ------------------------------------------------------------------------------

 NMR restraints: Bond =    0.000   Angle =     0.000   Torsion =    84.918
===============================================================================

 NSTEP =   108000   TIME(PS) =     233.000  TEMP(K) =   310.54  PRESS =     0.0
 Etot   =   -221970.9297  EKtot   =     77287.0000  EPtot      =   -299257.9297
 BOND   =      5645.6681  ANGLE   =     21509.4270  DIHED      =     15421.1345
 1-4 NB =      5403.9633  1-4 EEL =    -74259.4227  VDWAALS    =     16415.2018
 EELEC  =   -290832.8618  EHBOND  =         0.0000  RESTRAINT  =      1438.9600
 EAMBER (non-restraint)  =   -300696.8897
 ------------------------------------------------------------------------------

 NMR restraints: Bond =    0.000   Angle =     0.000   Torsion =    91.227
===============================================================================

 NSTEP =   109000   TIME(PS) =     234.000  TEMP(K) =   310.74  PRESS =     0.0
 Etot   =   -222309.0918  EKtot   =     77336.7188  EPtot      =   -299645.8105
 BOND   =      5682.6227  ANGLE   =     21512.0630  DIHED      =     15281.1860
 1-4 NB =      5450.0710  1-4 EEL =    -74251.5332  VDWAALS    =     16519.3048
 EELEC  =   -291300.0110  EHBOND  =         0.0000  RESTRAINT  =      1460.4863
 EAMBER (non-restraint)  =   -301106.2968
 ------------------------------------------------------------------------------

 NMR restraints: Bond =    0.000   Angle =     0.000   Torsion =    92.148
===============================================================================

 NSTEP =   110000   TIME(PS) =     235.000  TEMP(K) =   309.57  PRESS =     0.0
 Etot   =   -222748.8075  EKtot   =     77044.2656  EPtot      =   -299793.0731
 BOND   =      5615.4306  ANGLE   =     21414.5901  DIHED      =     15333.2135
 1-4 NB =      5394.0037  1-4 EEL =    -74334.4473  VDWAALS    =     16316.1453
 EELEC  =   -291030.1995  EHBOND  =         0.0000  RESTRAINT  =      1498.1906
 EAMBER (non-restraint)  =   -301291.2637
 ------------------------------------------------------------------------------

 NMR restraints: Bond =    0.000   Angle =     0.000   Torsion =    98.374
===============================================================================

 NSTEP =   111000   TIME(PS) =     236.000  TEMP(K) =   308.01  PRESS =     0.0
 Etot   =   -222818.4523  EKtot   =     76658.1328  EPtot      =   -299476.5851
 BOND   =      5653.6791  ANGLE   =     21570.9599  DIHED      =     15282.8415
 1-4 NB =      5450.6902  1-4 EEL =    -74334.8966  VDWAALS    =     16447.5934
 EELEC  =   -291034.3301  EHBOND  =         0.0000  RESTRAINT  =      1486.8775
 EAMBER (non-restraint)  =   -300963.4626
 ------------------------------------------------------------------------------

 NMR restraints: Bond =    0.000   Angle =     0.000   Torsion =   102.029
===============================================================================

 NSTEP =   112000   TIME(PS) =     237.000  TEMP(K) =   310.98  PRESS =     0.0
 Etot   =   -221714.0232  EKtot   =     77397.3359  EPtot      =   -299111.3592
 BOND   =      5562.7394  ANGLE   =     21630.3588  DIHED      =     15292.7063
 1-4 NB =      5407.3990  1-4 EEL =    -74262.0432  VDWAALS    =     16437.0687
 EELEC  =   -290671.8328  EHBOND  =         0.0000  RESTRAINT  =      1492.2446
 EAMBER (non-restraint)  =   -300603.6038
 ------------------------------------------------------------------------------

 NMR restraints: Bond =    0.000   Angle =     0.000   Torsion =    95.270
===============================================================================

 NSTEP =   113000   TIME(PS) =     238.000  TEMP(K) =   310.79  PRESS =     0.0
 Etot   =   -222066.3317  EKtot   =     77348.7500  EPtot      =   -299415.0817
 BOND   =      5524.5999  ANGLE   =     21386.3075  DIHED      =     15281.2650
 1-4 NB =      5416.0010  1-4 EEL =    -74256.7053  VDWAALS    =     16291.9862
 EELEC  =   -290546.0389  EHBOND  =         0.0000  RESTRAINT  =      1487.5029
 EAMBER (non-restraint)  =   -300902.5846
 ------------------------------------------------------------------------------

 NMR restraints: Bond =    0.000   Angle =     0.000   Torsion =    95.111
===============================================================================

 NSTEP =   114000   TIME(PS) =     239.000  TEMP(K) =   310.91  PRESS =     0.0
 Etot   =   -222119.5244  EKtot   =     77377.8906  EPtot      =   -299497.4150
 BOND   =      5596.2402  ANGLE   =     21652.2628  DIHED      =     15333.6577
 1-4 NB =      5395.2713  1-4 EEL =    -74344.7142  VDWAALS    =     16638.2414
 EELEC  =   -291253.8523  EHBOND  =         0.0000  RESTRAINT  =      1485.4781
 EAMBER (non-restraint)  =   -300982.8931
 ------------------------------------------------------------------------------

 NMR restraints: Bond =    0.000   Angle =     0.000   Torsion =    78.452
===============================================================================

 NSTEP =   115000   TIME(PS) =     240.000  TEMP(K) =   311.59  PRESS =     0.0
 Etot   =   -221772.3338  EKtot   =     77548.7734  EPtot      =   -299321.1073
 BOND   =      5609.4300  ANGLE   =     21730.5261  DIHED      =     15324.5965
 1-4 NB =      5443.1057  1-4 EEL =    -74289.2906  VDWAALS    =     16520.2947
 EELEC  =   -291129.8562  EHBOND  =         0.0000  RESTRAINT  =      1470.0865
 EAMBER (non-restraint)  =   -300791.1938
 ------------------------------------------------------------------------------

 NMR restraints: Bond =    0.000   Angle =     0.000   Torsion =    75.649
===============================================================================

 NSTEP =   116000   TIME(PS) =     241.000  TEMP(K) =   309.88  PRESS =     0.0
 Etot   =   -222357.1156  EKtot   =     77122.2812  EPtot      =   -299479.3969
 BOND   =      5652.0433  ANGLE   =     21525.8891  DIHED      =     15319.1224
 1-4 NB =      5474.0192  1-4 EEL =    -74372.4056  VDWAALS    =     16427.9104
 EELEC  =   -290996.9950  EHBOND  =         0.0000  RESTRAINT  =      1491.0195
 EAMBER (non-restraint)  =   -300970.4163
 ------------------------------------------------------------------------------

 NMR restraints: Bond =    0.000   Angle =     0.000   Torsion =    98.073
===============================================================================

 NSTEP =   117000   TIME(PS) =     242.000  TEMP(K) =   311.26  PRESS =     0.0
 Etot   =   -221997.1464  EKtot   =     77466.2500  EPtot      =   -299463.3964
 BOND   =      5662.6153  ANGLE   =     21649.6138  DIHED      =     15365.6677
 1-4 NB =      5441.1141  1-4 EEL =    -74353.2409  VDWAALS    =     16742.2616
 EELEC  =   -291489.0736  EHBOND  =         0.0000  RESTRAINT  =      1517.6455
 EAMBER (non-restraint)  =   -300981.0420
 ------------------------------------------------------------------------------

 NMR restraints: Bond =    0.000   Angle =     0.000   Torsion =   100.579
===============================================================================

 NSTEP =   118000   TIME(PS) =     243.000  TEMP(K) =   309.42  PRESS =     0.0
 Etot   =   -222783.2179  EKtot   =     77008.3984  EPtot      =   -299791.6164
 BOND   =      5660.6462  ANGLE   =     21644.9857  DIHED      =     15357.0125
 1-4 NB =      5440.1924  1-4 EEL =    -74353.9763  VDWAALS    =     16334.7366
 EELEC  =   -291347.6350  EHBOND  =         0.0000  RESTRAINT  =      1472.4215
 EAMBER (non-restraint)  =   -301264.0379
 ------------------------------------------------------------------------------

 NMR restraints: Bond =    0.000   Angle =     0.000   Torsion =    90.976
===============================================================================

 NSTEP =   119000   TIME(PS) =     244.000  TEMP(K) =   308.81  PRESS =     0.0
 Etot   =   -222910.6499  EKtot   =     76856.2578  EPtot      =   -299766.9078
 BOND   =      5634.1203  ANGLE   =     21416.8857  DIHED      =     15288.8476
 1-4 NB =      5378.2104  1-4 EEL =    -74339.9302  VDWAALS    =     16553.8957
 EELEC  =   -291166.2954  EHBOND  =         0.0000  RESTRAINT  =      1467.3581
 EAMBER (non-restraint)  =   -301234.2658
 ------------------------------------------------------------------------------

 NMR restraints: Bond =    0.000   Angle =     0.000   Torsion =   102.393
===============================================================================

 NSTEP =   120000   TIME(PS) =     245.000  TEMP(K) =   310.52  PRESS =     0.0
 Etot   =   -221903.5312  EKtot   =     77281.0703  EPtot      =   -299184.6015
 BOND   =      5712.9869  ANGLE   =     21574.7135  DIHED      =     15397.3632
 1-4 NB =      5440.4949  1-4 EEL =    -74282.1843  VDWAALS    =     16479.1654
 EELEC  =   -290939.1483  EHBOND  =         0.0000  RESTRAINT  =      1432.0071
 EAMBER (non-restraint)  =   -300616.6087
 ------------------------------------------------------------------------------

 NMR restraints: Bond =    0.000   Angle =     0.000   Torsion =    88.744
===============================================================================

 NSTEP =   121000   TIME(PS) =     246.000  TEMP(K) =   310.29  PRESS =     0.0
 Etot   =   -222019.6946  EKtot   =     77223.9844  EPtot      =   -299243.6790
 BOND   =      5534.4569  ANGLE   =     21748.5202  DIHED      =     15406.3699
 1-4 NB =      5419.1591  1-4 EEL =    -74334.4809  VDWAALS    =     16354.5596
 EELEC  =   -290847.7880  EHBOND  =         0.0000  RESTRAINT  =      1475.5243
 EAMBER (non-restraint)  =   -300719.2033
 ------------------------------------------------------------------------------

 NMR restraints: Bond =    0.000   Angle =     0.000   Torsion =    85.590
===============================================================================

 NSTEP =   122000   TIME(PS) =     247.000  TEMP(K) =   309.32  PRESS =     0.0
 Etot   =   -222417.5264  EKtot   =     76983.1719  EPtot      =   -299400.6983
 BOND   =      5515.8069  ANGLE   =     21713.0229  DIHED      =     15282.9494
 1-4 NB =      5457.1731  1-4 EEL =    -74256.9542  VDWAALS    =     16274.2842
 EELEC  =   -290858.4448  EHBOND  =         0.0000  RESTRAINT  =      1471.4642
 EAMBER (non-restraint)  =   -300872.1625
 ------------------------------------------------------------------------------

 NMR restraints: Bond =    0.000   Angle =     0.000   Torsion =   110.376
===============================================================================

 NSTEP =   123000   TIME(PS) =     248.000  TEMP(K) =   308.97  PRESS =     0.0
 Etot   =   -222558.5586  EKtot   =     76896.9609  EPtot      =   -299455.5195
 BOND   =      5622.6659  ANGLE   =     21600.4065  DIHED      =     15330.8325
 1-4 NB =      5455.1784  1-4 EEL =    -74225.8387  VDWAALS    =     16342.3340
 EELEC  =   -291033.5940  EHBOND  =         0.0000  RESTRAINT  =      1452.4959
 EAMBER (non-restraint)  =   -300908.0154
 ------------------------------------------------------------------------------

 NMR restraints: Bond =    0.000   Angle =     0.000   Torsion =    82.315
===============================================================================

 NSTEP =   124000   TIME(PS) =     249.000  TEMP(K) =   311.29  PRESS =     0.0
 Etot   =   -222212.4007  EKtot   =     77473.3984  EPtot      =   -299685.7991
 BOND   =      5697.4150  ANGLE   =     21631.0899  DIHED      =     15343.1379
 1-4 NB =      5471.3429  1-4 EEL =    -74397.9627  VDWAALS    =     16214.4266
 EELEC  =   -291055.3838  EHBOND  =         0.0000  RESTRAINT  =      1410.1351
 EAMBER (non-restraint)  =   -301095.9342
 ------------------------------------------------------------------------------

 NMR restraints: Bond =    0.000   Angle =     0.000   Torsion =    98.993
===============================================================================

 NSTEP =   125000   TIME(PS) =     250.000  TEMP(K) =   310.40  PRESS =     0.0
 Etot   =   -222252.4197  EKtot   =     77252.7656  EPtot      =   -299505.1853
 BOND   =      5581.7039  ANGLE   =     21693.6859  DIHED      =     15298.1410
 1-4 NB =      5435.2137  1-4 EEL =    -74235.4455  VDWAALS    =     16271.8942
 EELEC  =   -290976.1372  EHBOND  =         0.0000  RESTRAINT  =      1425.7587
 EAMBER (non-restraint)  =   -300930.9441
 ------------------------------------------------------------------------------

 NMR restraints: Bond =    0.000   Angle =     0.000   Torsion =    89.672
===============================================================================

      A V E R A G E S   O V E R     125 S T E P S


 NSTEP =   125000   TIME(PS) =     250.000  TEMP(K) =   310.14  PRESS =     0.0
 Etot   =   -222143.2404  EKtot   =     77187.8786  EPtot      =   -299331.1189
 BOND   =      5616.7618  ANGLE   =     21577.2959  DIHED      =     15367.2997
 1-4 NB =      5441.6391  1-4 EEL =    -74310.7530  VDWAALS    =     16419.5053
 EELEC  =   -290914.7466  EHBOND  =         0.0000  RESTRAINT  =      1471.8788
 EAMBER (non-restraint)  =   -300802.9977
 ------------------------------------------------------------------------------

 NMR restraints: Bond =    0.000   Angle =     0.000   Torsion =    89.672
===============================================================================

      R M S  F L U C T U A T I O N S


 NSTEP =   125000   TIME(PS) =     250.000  TEMP(K) =     0.91  PRESS =     0.0
 Etot   =       307.0689  EKtot   =       226.6302  EPtot      =       247.0522
 BOND   =        57.1716  ANGLE   =       111.7996  DIHED      =        63.2509
 1-4 NB =        31.1826  1-4 EEL =        60.8757  VDWAALS    =       217.2322
 EELEC  =       341.7140  EHBOND  =         0.0000  RESTRAINT  =        26.8747
 EAMBER (non-restraint)  =       220.1775
 ------------------------------------------------------------------------------


 NMR restraints on final step:

 ------------------------------------------------------------------------------


 Final Restraint Analysis for coords: step6.2_equilibration.rst7              


 Restraints, deviations, and energy contributions:    pencut =    0.10

 ------------------------------------------------------------------------------
     First atom        Last atom    curr. value target deviation  penalty
 ------------------------------------------------------------------------------
  C110 OL   310 --  C19  OL   310:    7.784    0.000    7.784    1.846 t
  C110 OL   313 --  C19  OL   313:   -3.404    0.000    3.404    0.353 t
  C3   PC   315 --  C2   PC   315:  127.557  122.500    5.057    0.779 t
  C110 OL   316 --  C19  OL   316:    3.735    0.000    3.735    0.425 t
  C110 OL   319 --  C19  OL   319:   -4.257    0.000    4.257    0.552 t
  C110 OL   322 --  C19  OL   322:   -4.669    0.000    4.669    0.664 t
  C3   PC   339 --  C2   PC   339:  115.276  117.500    2.224    0.151 t
  C110 OL   340 --  C19  OL   340:   -2.822    0.000    2.822    0.243 t
  C110 OL   343 --  C19  OL   343:   -4.332    0.000    4.332    0.572 t
  C110 OL   346 --  C19  OL   346:   -4.195    0.000    4.195    0.536 t
  C3   PC   348 --  C2   PC   348:  124.849  122.500    2.349    0.168 t
  C3   PC   351 --  C2   PC   351:  112.746  117.500    4.754    0.689 t
  C110 OL   352 --  C19  OL   352:    2.318    0.000    2.318    0.164 t
  C3   PC   354 --  C2   PC   354:  113.229  117.500    4.271    0.556 t
  C110 OL   355 --  C19  OL   355:   -2.839    0.000    2.839    0.246 t
  C110 OL   367 --  C19  OL   367:   -6.297    0.000    6.297    1.208 t
  C110 OL   370 --  C19  OL   370:    2.253    0.000    2.253    0.155 t
  C3   PC   372 --  C2   PC   372:  124.481  122.500    1.981    0.120 t
  C110 OL   373 --  C19  OL   373:    4.269    0.000    4.269    0.555 t
  C110 OL   376 --  C19  OL   376:    9.433    0.000    9.433    2.711 t
  C3   PC   378 --  C2   PC   378:  112.022  117.500    5.478    0.914 t
  C110 OL   382 --  C19  OL   382:    2.711    0.000    2.711    0.224 t
  C110 OL   385 --  C19  OL   385:   -3.180    0.000    3.180    0.308 t
  C3   PC   390 --  C2   PC   390:  112.219  117.500    5.281    0.850 t
  C110 OL   391 --  C19  OL   391:  182.024  180.000    2.024    0.125 t
  C3   PC   393 --  C2   PC   393:  125.654  122.500    3.154    0.303 t
  C110 OL   397 --  C19  OL   397:    3.238    0.000    3.238    0.319 t
  C110 OL   403 --  C19  OL   403:   -5.216    0.000    5.216    0.829 t
  C110 OL   406 --  C19  OL   406:   -3.090    0.000    3.090    0.291 t
  C3   PC   408 --  C2   PC   408:  128.168  122.500    5.668    0.979 t
  C3   PC   411 --  C2   PC   411:  114.789  117.500    2.711    0.224 t
  C110 OL   412 --  C19  OL   412:   -4.832    0.000    4.832    0.711 t
  C110 OL   415 --  C19  OL   415:   -3.071    0.000    3.071    0.287 t
  C110 OL   418 --  C19  OL   418:   -5.097    0.000    5.097    0.791 t
  C110 OL   421 --  C19  OL   421:    3.209    0.000    3.209    0.314 t
  C110 OL   424 --  C19  OL   424:   -3.115    0.000    3.115    0.296 t
  C110 OL   427 --  C19  OL   427:   -2.573    0.000    2.573    0.202 t
  C110 OL   430 --  C19  OL   430:    3.014    0.000    3.014    0.277 t
  C110 OL   433 --  C19  OL   433:    2.697    0.000    2.697    0.222 t
  C3   PC   438 --  C2   PC   438:  127.154  122.500    4.654    0.660 t
  C110 OL   439 --  C19  OL   439:    1.857    0.000    1.857    0.105 t
  C3   PC   441 --  C2   PC   441:  128.045  122.500    5.545    0.937 t
  C110 OL   442 --  C19  OL   442:    5.259    0.000    5.259    0.843 t
  C110 OL   451 --  C19  OL   451:   -3.913    0.000    3.913    0.466 t
  C3   PC   453 --  C2   PC   453:  126.720  122.500    4.220    0.542 t
  C110 OL   454 --  C19  OL   454:    2.277    0.000    2.277    0.158 t
  C3   PC   456 --  C2   PC   456:  115.271  117.500    2.229    0.151 t
  C110 OL   457 --  C19  OL   457:   -5.775    0.000    5.775    1.016 t
  C110 OL   463 --  C19  OL   463:   -5.751    0.000    5.751    1.008 t
  C110 OL   466 --  C19  OL   466:   -2.459    0.000    2.459    0.184 t
  C110 OL   469 --  C19  OL   469:    1.859    0.000    1.859    0.105 t
  C110 OL   478 --  C19  OL   478:   -7.355    0.000    7.355    1.648 t
  C110 OL   481 --  C19  OL   481:   -3.003    0.000    3.003    0.275 t
  C3   PC   492 --  C2   PC   492:  126.994  122.500    4.494    0.615 t
  C110 OL   493 --  C19  OL   493:    6.277    0.000    6.277    1.200 t
  C110 OL   502 --  C19  OL   502:   -3.719    0.000    3.719    0.421 t
  C110 OL   520 --  C19  OL   520:   -4.326    0.000    4.326    0.570 t
  C110 OL   523 --  C19  OL   523:   -7.765    0.000    7.765    1.836 t
  C110 OL   526 --  C19  OL   526:    2.341    0.000    2.341    0.167 t
  C3   PC   531 --  C2   PC   531:  126.568  122.500    4.068    0.504 t
  C110 OL   532 --  C19  OL   532:    2.598    0.000    2.598    0.206 t
  C3   PC   537 --  C2   PC   537:  113.425  117.500    4.075    0.506 t
  C110 OL   538 --  C19  OL   538:    5.712    0.000    5.712    0.994 t
  C110 OL   541 --  C19  OL   541:    4.414    0.000    4.414    0.594 t
  C3   PC   546 --  C2   PC   546:  124.677  122.500    2.177    0.144 t
  C3   PC   558 --  C2   PC   558:  125.699  122.500    3.199    0.312 t
  C110 OL   559 --  C19  OL   559:    4.594    0.000    4.594    0.643 t
  C110 OL   562 --  C19  OL   562:    2.899    0.000    2.899    0.256 t
  C110 OL   565 --  C19  OL   565:    3.835    0.000    3.835    0.448 t
  C110 OL   571 --  C19  OL   571:    3.868    0.000    3.868    0.456 t
  C110 OL   583 --  C19  OL   583:   -2.589    0.000    2.589    0.204 t
  C3   PC   585 --  C2   PC   585:  115.559  117.500    1.941    0.115 t
  C110 OL   586 --  C19  OL   586:   -2.573    0.000    2.573    0.202 t
  C3   PC   588 --  C2   PC   588:  125.947  122.500    3.447    0.362 t
  C110 OL   589 --  C19  OL   589:    2.969    0.000    2.969    0.269 t
  C3   PC   591 --  C2   PC   591:  114.942  117.500    2.558    0.199 t
  C110 OL   592 --  C19  OL   592:   -6.773    0.000    6.773    1.397 t
  C110 OL   601 --  C19  OL   601:    5.360    0.000    5.360    0.875 t
  C110 OL   607 --  C19  OL   607:   -5.818    0.000    5.818    1.031 t
  C110 OL   613 --  C19  OL   613:    2.675    0.000    2.675    0.218 t
  C3   PC   615 --  C2   PC   615:  112.828  117.500    4.672    0.665 t
  C3   PC   618 --  C2   PC   618:  124.630  122.500    2.130    0.138 t
  C110 OL   619 --  C19  OL   619:   -2.047    0.000    2.047    0.128 t
  C110 OL   625 --  C19  OL   625:   -3.873    0.000    3.873    0.457 t
  C110 OL   631 --  C19  OL   631:   -3.492    0.000    3.492    0.372 t
  C110 OL   634 --  C19  OL   634:   -3.487    0.000    3.487    0.370 t
  C110 OL   637 --  C19  OL   637:   -7.081    0.000    7.081    1.527 t
  C110 OL   640 --  C19  OL   640:   -2.828    0.000    2.828    0.244 t
  C110 OL   658 --  C19  OL   658:    2.491    0.000    2.491    0.189 t
  C110 OL   661 --  C19  OL   661:    5.371    0.000    5.371    0.879 t
  C110 OL   664 --  C19  OL   664:   -1.994    0.000    1.994    0.121 t
  C3   PC   675 --  C2   PC   675:  114.250  117.500    3.250    0.322 t
  C3   PC   678 --  C2   PC   678:  124.767  122.500    2.267    0.157 t
  C110 OL   682 --  C19  OL   682:    4.700    0.000    4.700    0.673 t
  C110 OL   685 --  C19  OL   685:   -6.114    0.000    6.114    1.139 t
  C3   PC   687 --  C2   PC   687:  125.391  122.500    2.891    0.255 t
  C110 OL   688 --  C19  OL   688:    3.836    0.000    3.836    0.448 t
  C3   PC   690 --  C2   PC   690:  115.444  117.500    2.056    0.129 t
  C110 OL   691 --  C19  OL   691:    3.553    0.000    3.553    0.385 t
  C110 OL   719 --  C19  OL   719:   -5.804    0.000    5.804    1.026 t
  C110 OL   722 --  C19  OL   722:    3.631    0.000    3.631    0.402 t
  C3   PC   727 --  C2   PC   727:  125.614  122.500    3.114    0.295 t
  C110 OL   740 --  C19  OL   740:   -2.168    0.000    2.168    0.143 t
  C110 OL   749 --  C19  OL   749:   -2.845    0.000    2.845    0.246 t
  C110 OL   752 --  C19  OL   752:   -6.784    0.000    6.784    1.402 t
  C110 OL   764 --  C19  OL   764:    4.463    0.000    4.463    0.607 t
  C3   PC   766 --  C2   PC   766:  125.188  122.500    2.688    0.220 t
  C110 OL   770 --  C19  OL   770:   -4.350    0.000    4.350    0.576 t
  C110 OL   773 --  C19  OL   773:    2.713    0.000    2.713    0.224 t
  C110 OL   776 --  C19  OL   776:   -2.498    0.000    2.498    0.190 t
  C110 OL   782 --  C19  OL   782:    5.508    0.000    5.508    0.924 t
  C3   PC   787 --  C2   PC   787:  115.350  117.500    2.150    0.141 t
  C110 OL   791 --  C19  OL   791:    2.686    0.000    2.686    0.220 t
  C110 OL   794 --  C19  OL   794:   -2.050    0.000    2.050    0.128 t
  C110 OL   809 --  C19  OL   809:    1.944    0.000    1.944    0.115 t
  C110 OL   812 --  C19  OL   812:  176.308  180.000    3.692    0.415 t
  C110 OL   815 --  C19  OL   815:   -3.275    0.000    3.275    0.327 t
  C110 OL   824 --  C19  OL   824:   -2.921    0.000    2.921    0.260 t
  C3   PC   835 --  C2   PC   835:  115.166  117.500    2.334    0.166 t
  C110 OL   836 --  C19  OL   836:    2.024    0.000    2.024    0.125 t
  C110 OL   854 --  C19  OL   854:    5.578    0.000    5.578    0.948 t
  C110 OL   857 --  C19  OL   857:    1.848    0.000    1.848    0.104 t
  C110 OL   863 --  C19  OL   863:    6.354    0.000    6.354    1.230 t
  C3   PC   868 --  C2   PC   868:  125.285  122.500    2.785    0.236 t
  C110 OL   869 --  C19  OL   869:   -5.429    0.000    5.429    0.898 t
  C110 OL   872 --  C19  OL   872:   -2.858    0.000    2.858    0.249 t
  C110 OL   875 --  C19  OL   875:   -3.658    0.000    3.658    0.408 t
  C110 OL   884 --  C19  OL   884:    3.244    0.000    3.244    0.321 t
  C110 OL   896 --  C19  OL   896:   -2.023    0.000    2.023    0.125 t
  C110 OL   902 --  C19  OL   902:   -5.212    0.000    5.212    0.827 t
  C3   PC   907 --  C2   PC   907:  113.942  117.500    3.558    0.386 t
  C110 OL   908 --  C19  OL   908:    4.150    0.000    4.150    0.525 t
  C110 OL   911 --  C19  OL   911:    3.435    0.000    3.435    0.359 t
  C3   PC   916 --  C2   PC   916:  124.333  122.500    1.833    0.102 t
  C110 OL   920 --  C19  OL   920:   -5.539    0.000    5.539    0.935 t
  C110 OL   923 --  C19  OL   923:   -3.148    0.000    3.148    0.302 t
  C3   PC   925 --  C2   PC   925:  127.301  122.500    4.801    0.702 t
  C110 OL   926 --  C19  OL   926:    5.079    0.000    5.079    0.786 t
  C110 OL   929 --  C19  OL   929:    2.050    0.000    2.050    0.128 t
  C3   PC   931 --  C2   PC   931:  115.201  117.500    2.299    0.161 t
  C3   PC   934 --  C2   PC   934:  125.965  122.500    3.465    0.366 t
  C110 OL   944 --  C19  OL   944:    4.110    0.000    4.110    0.515 t
  C110 OL   947 --  C19  OL   947:    3.082    0.000    3.082    0.289 t
  C3   PC   952 --  C2   PC   952:  114.625  117.500    2.875    0.252 t
  C110 OL   959 --  C19  OL   959:    2.796    0.000    2.796    0.238 t
  C110 OL   962 --  C19  OL   962:    4.093    0.000    4.093    0.510 t
  C110 OL   965 --  C19  OL   965:    4.825    0.000    4.825    0.709 t
  C3   PC   970 --  C2   PC   970:  115.567  117.500    1.933    0.114 t
  C110 OL   974 --  C19  OL   974:   -2.126    0.000    2.126    0.138 t
  C110 OL   977 --  C19  OL   977:   -1.981    0.000    1.981    0.119 t
  C110 OL   986 --  C19  OL   986:   -5.367    0.000    5.367    0.877 t
  C110 OL   995 --  C19  OL   995:    3.240    0.000    3.240    0.320 t
  C110 OL  1007 --  C19  OL  1007:    2.859    0.000    2.859    0.249 t
  C110 OL  1010 --  C19  OL  1010:   -4.285    0.000    4.285    0.559 t
  C110 OL  1013 --  C19  OL  1013:    2.170    0.000    2.170    0.143 t
  C110 OL  1016 --  C19  OL  1016:    5.154    0.000    5.154    0.809 t
  C110 OL  1019 --  C19  OL  1019:   -2.575    0.000    2.575    0.202 t
  C3   PC  1021 --  C2   PC  1021:  124.434  122.500    1.934    0.114 t
  C3   PC  1024 --  C2   PC  1024:  115.028  117.500    2.472    0.186 t
  C110 OL  1025 --  C19  OL  1025:   -4.514    0.000    4.514    0.621 t
  C3   PC  1027 --  C2   PC  1027:  125.904  122.500    3.404    0.353 t
  C110 OL  1031 --  C19  OL  1031:    2.295    0.000    2.295    0.160 t
  C3   PC  1033 --  C2   PC  1033:  124.711  122.500    2.211    0.149 t
  C110 OL  1034 --  C19  OL  1034:    3.774    0.000    3.774    0.434 t
  C110 OL  1040 --  C19  OL  1040:    2.881    0.000    2.881    0.253 t
  C110 OL  1046 --  C19  OL  1046:    2.987    0.000    2.987    0.272 t
  C110 OL  1049 --  C19  OL  1049:    4.246    0.000    4.246    0.549 t
  C110 OL  1055 --  C19  OL  1055:   -3.038    0.000    3.038    0.281 t
  C110 OL  1067 --  C19  OL  1067:    2.479    0.000    2.479    0.187 t
  C110 OL  1073 --  C19  OL  1073:   -5.737    0.000    5.737    1.003 t
  C3   PC  1075 --  C2   PC  1075:  124.430  122.500    1.930    0.114 t
  C110 OL  1076 --  C19  OL  1076:   -3.660    0.000    3.660    0.408 t
  C110 OL  1079 --  C19  OL  1079:    4.856    0.000    4.856    0.718 t
  C110 OL  1082 --  C19  OL  1082:    3.322    0.000    3.322    0.336 t
  C110 OL  1091 --  C19  OL  1091:   -1.855    0.000    1.855    0.105 t
  C3   PC  1099 --  C2   PC  1099:  114.497  117.500    3.003    0.275 t
                                       Total torsion  penalty:     89.707
 ------------------------------------------------------------------------------
--------------------------------------------------------------------------------
   5.  TIMINGS
--------------------------------------------------------------------------------

|  NonSetup CPU Time in Major Routines:
|
|     Routine           Sec        %
|     ------------------------------
|     Nonbond          24.06    7.34
|     Bond              0.00    0.00
|     Angle             0.00    0.00
|     Dihedral          0.00    0.00
|     Shake             0.37    0.11
|     RunMD           302.96   92.46
|     Other             0.29    0.09
|     ------------------------------
|     Total           327.68

|  PME Nonbond Pairlist CPU Time:
|
|     Routine              Sec        %
|     ---------------------------------
|     Set Up Cit           0.00    0.00
|     Build List           0.00    0.00
|     ---------------------------------
|     Total                0.00    0.00

|  PME Direct Force CPU Time:
|
|     Routine              Sec        %
|     ---------------------------------
|     NonBonded Calc       0.00    0.00
|     Exclude Masked       0.00    0.00
|     Other                0.19    0.06
|     ---------------------------------
|     Total                0.19    0.06

|  PME Reciprocal Force CPU Time:
|
|     Routine              Sec        %
|     ---------------------------------
|     1D bspline           0.00    0.00
|     Grid Charges         0.00    0.00
|     Scalar Sum           0.00    0.00
|     Gradient Sum         0.00    0.00
|     FFT                  0.00    0.00
|     ---------------------------------
|     Total                0.00    0.00

|  Final Performance Info:
|     -----------------------------------------------------
|     Average timings for last    7000 steps:
|     Elapsed(s) =      18.60 Per Step(ms) =       2.66
|         ns/day =      32.52   seconds/ns =    2656.89
|
|     Average timings for all steps:
|     Elapsed(s) =     327.73 Per Step(ms) =       2.62
|         ns/day =      32.95   seconds/ns =    2621.80
|     -----------------------------------------------------

|  Setup CPU time:            3.11 seconds
|  NonSetup CPU time:       327.68 seconds
|  Total CPU time:          330.79 seconds     0.09 hours

|  Setup wall time:           4    seconds
|  NonSetup wall time:      327    seconds
|  Total wall time:         331    seconds     0.09 hours
