# Supplementary material for: Intermolecular Interactions in G Protein-Coupled Receptor Allosteric Sites at the Membrane Interface from Molecular Dynamics Simulations and Quantum Chemical Calculations
Source: J Chem Inf Model. 2022 Sep 30;62(19):4736–47. doi: 10.1021/acs.jcim.2c00788 (PMC9554917; doi:10.1021/acs.jcim.2c00788)
Supplement: Supplementary file 2 — ci2c00788_si_002.zip [file ci2c00788_si_002.zip › MD_simulations_inputs/C5aR1_MD_simulations_inputs/popc_chol_6c1q/step6.3_equilibration.mdout]

          -------------------------------------------------------
          Amber 20 PMEMD                              2020
          -------------------------------------------------------

| PMEMD implementation of SANDER, Release 18

|  Compiled date/time: Tue Apr 28 02:19:54 2020
| Run on 12/09/2021 at 23:57:00

|   Executable path: /usr/local/amber20_src/bin/pmemd.cuda
| Working directory: /home/tianyiding/amber/C5ar1-6c1q-9p2-cholpopc/amber
|          Hostname: Unknown
  [-O]verwriting output

File Assignments:
|   MDIN: step6.3_equilibration.mdin                                            
|  MDOUT: step6.3_equilibration.mdout                                           
| INPCRD: step6.2_equilibration.rst7                                            
|   PARM: step5_input.parm7                                                     
| RESTRT: step6.3_equilibration.rst7                                            
|   REFC: step5_input.rst7                                                      
|  MDVEL: mdvel                                                                 
|   MDEN: mden                                                                  
|  MDCRD: step6.3_equilibration.nc                                              
| MDINFO: eq03.mdinfo                                                           
|  MDFRC: mdfrc                                                                 


 Here is the input file:

A NPT simulation for common production-level simulations                       
 &cntrl                                                                        
    imin=0,        ! No minimization                                           
    irest=1,       ! This IS a restart of an old MD simulation                 
    ntx=5,         ! So our inpcrd file has velocities                         
                                                                               
    ! Temperature control                                                      
    ntt=3,         ! Langevin dynamics                                         
    gamma_ln=1.0,  ! Friction coefficient (ps^-1)                              
    temp0=310,   ! Target temperature                                          
                                                                               
    ! Potential energy control                                                 
    cut=9.0,       ! nonbonded cutoff, in angstroms                            
                                                                               
    ! MD settings                                                              
    nstlim=125000, ! 125K steps, 125 ps total                                  
    dt=0.001,      ! time step (ps)                                            
                                                                               
    ! SHAKE                                                                    
    ntc=2,         ! Constrain bonds containing hydrogen                       
    ntf=2,         ! Do not calculate forces of bonds containing hydrogen      
                                                                               
    ! Control how often information is printed                                 
    ntpr=1000,     ! Print energies every 1000 steps                           
    ntwx=5000,     ! Print coordinates every 5000 steps to the trajectory      
    ntwr=10000,    ! Print a restart file every 10K steps (can be less frequent
!   ntwv=-1,       ! Uncomment to also print velocities to trajectory          
!   ntwf=-1,       ! Uncomment to also print forces to trajectory              
    ntxo=2,        ! Write NetCDF format                                       
    ioutfm=1,      ! Write NetCDF format (always do this!)                     
                                                                               
    ! Wrap coordinates when printing them to the same unit cell                
    iwrap=0,                                                                   
                                                                               
    ! Constant pressure control.                                               
    barostat=1,    ! Berendsen barostat... change to 2 for MC                  
    ntp=3,         ! 1=isotropic, 2=anisotropic, 3=semi-isotropic w/ surften   
    pres0=1.0,     ! Target external pressure, in bar                          
    taup=1.0,                                                                  
                                                                               
    ! Constant surface tension (needed for semi-isotropic scaling). Uncomment  
    ! for this feature. csurften must be nonzero if ntp=3 above                
    csurften=3,    ! Interfaces in 1=yz plane, 2=xz plane, 3=xy plane          
    gamma_ten=0.0, ! Surface tension (dyne/cm). 0 gives pure semi-iso scaling  
    ninterface=2,  ! Number of interfaces (2 for bilayer)                      
                                                                               
    ! Restraint options                                                        
    ntr=1,         ! Positional restraints for proteins, sugars, ligands, and l
    nmropt=1,      ! Dihedral restraints for sugars and lipids                 
                                                                               
    ! Set water atom/residue names for SETTLE recognition                      
    watnam='WAT',  ! Water residues are named WAT                              
    owtnm='O',     ! Water oxygens are named O                                 
 /                                                                             
                                                                               
 &wt                                                                           
    type='END'                                                                 
 /                                                                             
DISANG=step6.3_equilibration.rest                                              
LISTIN=POUT                                                                    
LISTOUT=POUT                                                                   
&end                                                                           
Protein posres                                                                 
2.5                                                                            
RES 1 293 294 294                                                              
END                                                                            
Membrane posres                                                                
1.0                                                                            
FIND                                                                           
O1 * * CHL                                                                     
P31 * * PC                                                                     
SEARCH                                                                         
RES 1 26278                                                                    
END                                                                            
END                                                                            
                                                                               


Note: ig = -1. Setting random seed to   120155 based on wallclock time in 
      microseconds.
| irandom = 1, using AMBER's internal random number generator (default).
 
|--------------------- INFORMATION ----------------------
| GPU (CUDA) Version of PMEMD in use: NVIDIA GPU IN USE.
|                    Version 18.0.0
| 
|                      03/25/2018
| 
| Implementation by:
|                    Ross C. Walker     (SDSC)
|                    Scott Le Grand     (nVIDIA)
| 
| Version 18 performance extensions by:
|                    David Cerutti     (Rutgers)
| 
| Precision model in use:
|      [SPFP] - Single Precision Forces, 64-bit Fixed Point
|               Accumulation. (Default)
| 
|--------------------------------------------------------
 
|----------------- CITATION INFORMATION -----------------
|
|    When publishing work that utilized the CUDA version
|    of AMBER, please cite the following in addition to
|    the regular AMBER citations:
|
|  - Romelia Salomon-Ferrer; Andreas W. Goetz; Duncan
|    Poole; Scott Le Grand; Ross C. Walker "Routine
|    microsecond molecular dynamics simulations with
|    AMBER - Part II: Particle Mesh Ewald", J. Chem.
|    Theory Comput., 2013, 9 (9), pp3878-3888,
|    DOI: 10.1021/ct400314y.
|
|  - Andreas W. Goetz; Mark J. Williamson; Dong Xu;
|    Duncan Poole; Scott Le Grand; Ross C. Walker
|    "Routine microsecond molecular dynamics simulations
|    with AMBER - Part I: Generalized Born", J. Chem.
|    Theory Comput., 2012, 8 (5), pp1542-1555.
|
|  - Scott Le Grand; Andreas W. Goetz; Ross C. Walker
|    "SPFP: Speed without compromise - a mixed precision
|    model for GPU accelerated molecular dynamics
|    simulations.", Comp. Phys. Comm., 2013, 184
|    pp374-380, DOI: 10.1016/j.cpc.2012.09.022
|
|--------------------------------------------------------
 
|------------------- GPU DEVICE INFO --------------------
|
|            CUDA_VISIBLE_DEVICES: not set
|   CUDA Capable Devices Detected:      2
|           CUDA Device ID in use:      1
|                CUDA Device Name: TITAN X (Pascal)
|     CUDA Device Global Mem Size:  12196 MB
| CUDA Device Num Multiprocessors:     28
|           CUDA Device Core Freq:   1.53 GHz
|
|--------------------------------------------------------
 
 
| Conditional Compilation Defines Used:
| PUBFFT
| BINTRAJ
| CUDA
| EMIL

| Largest sphere to fit in unit cell has radius =    51.429

| New format PARM file being parsed.
| Version =    1.000 Date = 12/03/21 Time = 08:08:11

| Note: 1-4 EEL scale factors are being read from the topology file.

| Note: 1-4 VDW scale factors are being read from the topology file.
| Duplicated    0 dihedrals

| Duplicated    0 dihedrals

--------------------------------------------------------------------------------
   1.  RESOURCE   USE: 
--------------------------------------------------------------------------------

 getting box info from netcdf restart file
 NATOM  =  116859 NTYPES =      34 NBONH =  100094 MBONA  =   16505
 NTHETH =   59667 MTHETA =   19924 NPHIH =   98795 MPHIA  =   64042
 NHPARM =       0 NPARM  =       0 NNB   =  334286 NRES   =   26278
 NBONA  =   16505 NTHETA =   19924 NPHIA =   64042 NUMBND =     109
 NUMANG =     235 NPTRA  =     514 NATYP =       0 NPHB   =       0
 IFBOX  =       1 NMXRS  =      78 IFCAP =       0 NEXTRA =       0
 NCOPY  =       0

| Coordinate Index Table dimensions:    20   20   23
| Direct force subcell size =     5.1429    5.1429    5.1422

     BOX TYPE: RECTILINEAR

--------------------------------------------------------------------------------
   2.  CONTROL  DATA  FOR  THE  RUN
--------------------------------------------------------------------------------

                                                                                

General flags:
     imin    =       0, nmropt  =       1

Nature and format of input:
     ntx     =       5, irest   =       1, ntrx    =       1

Nature and format of output:
     ntxo    =       2, ntpr    =    1000, ntrx    =       1, ntwr    =   10000
     iwrap   =       0, ntwx    =    5000, ntwv    =       0, ntwe    =       0
     ioutfm  =       1, ntwprt  =       0, idecomp =       0, rbornstat=      0

Potential function:
     ntf     =       2, ntb     =       2, igb     =       0, nsnb    =      25
     ipol    =       0, gbsa    =       0, iesp    =       0
     dielc   =   1.00000, cut     =   9.00000, intdiel =   1.00000

Frozen or restrained atoms:
     ibelly  =       0, ntr     =       1
     restraint_wt =   0.00000

Molecular dynamics:
     nstlim  =    125000, nscm    =         0, nrespa  =         1
     t       =   0.00000, dt      =   0.00100, vlimit  =  -1.00000

Langevin dynamics temperature regulation:
     ig      =  120155
     temp0   = 310.00000, tempi   =   0.00000, gamma_ln=   1.00000

Pressure regulation:
     ntp     =       3
     pres0   =   1.00000, comp    =  44.60000, taup    =   1.00000

Constant surface tension:
     csurften  =       3
     gamma_ten =   0.00000 ninterface =       2

SHAKE:
     ntc     =       2, jfastw  =       0
     tol     =   0.00001

NMR refinement options:
     iscale  =       0, noeskp  =       1, ipnlty  =       1, mxsub   =       1
     scalm   = 100.00000, pencut  =   0.10000, tausw   =   0.10000

| Intermolecular bonds treatment:
|     no_intermolecular_bonds =       1

| Energy averages sample interval:
|     ene_avg_sampling =    1000

Ewald parameters:
     verbose =       0, ew_type =       0, nbflag  =       1, use_pme =       1
     vdwmeth =       1, eedmeth =       1, netfrc  =       1
     Box X =  102.859   Box Y =  102.859   Box Z =  118.270
     Alpha =   90.000   Beta  =   90.000   Gamma =   90.000
     NFFT1 =  108       NFFT2 =  108       NFFT3 =  128
     Cutoff=    9.000   Tol   =0.100E-04
     Ewald Coefficient =  0.30768
     Interpolation order =    4

    LOADING THE CONSTRAINED ATOMS AS GROUPS


   5.  REFERENCE ATOM COORDINATES

                                                                                  
    ----- READING GROUP     1; TITLE:
 Protein posres                                                              

     GROUP    1 HAS HARMONIC CONSTRAINTS     2.50000
 GRP    1 RES    1 TO   293
 GRP    1 RES  294 TO   294
      Number of atoms in this group  =  4859
    ----- READING GROUP     2; TITLE:
 Membrane posres                                                             

     GROUP    2 HAS HARMONIC CONSTRAINTS     1.00000
      ALL ATOMS THAT MEET 1 OF THE FOLLOWING SPECIFICATIONS WILL BE INCLUDED IN GROUP BELOW

      GRAPH NAME  = O1    SYMBOL  = *     TREE SYMBOL  = *     RESIDUE TYPE  = CHL 

      GRAPH NAME  = P31   SYMBOL  = *     TREE SYMBOL  = *     RESIDUE TYPE  = PC  

 GRP    2 RES    1 TO 26278
      Number of atoms in this group  =   286
    ----- END OF GROUP READ -----

--------------------------------------------------------------------------------
   3.  ATOMIC COORDINATES AND VELOCITIES
--------------------------------------------------------------------------------

                                                                                
 begin time read from input coords =   250.000 ps


           Begin reading energy term weight changes/NMR restraints
 WEIGHT CHANGES:
                         ** No weight changes given **

 RESTRAINTS:
 Requested file redirections:
  DISANG    = step6.3_equilibration.rest
  LISTIN    = POUT
  LISTOUT   = POUT
 Restraints will be read from file: step6.3_equilibration.rest
Here are comments from the DISANG input file:

******
 C1  ( 5871)-C3  ( 5876)-C2  ( 5874)-O21 ( 5903)    NSTEP1=     0 NSTEP2=     0
R1 = 107.500 R2 = 117.500 R3 = 122.500 R4 = 132.500 RK2 =  50.000 RK3 =   50.000
 Rcurr:  123.600  Rcurr-(R2+R3)/2:    3.600  MIN(Rcurr-R2,Rcurr-R3):    1.100
******
 C111( 5931)-C110( 5929)-C19 ( 5927)-C18 ( 5924)    NSTEP1=     0 NSTEP2=     0
R1 = -10.000 R2 =   0.000 R3 =   0.000 R4 =  10.000 RK2 =  50.000 RK3 =   50.000
 Rcurr:    7.784  Rcurr-(R2+R3)/2:    7.784  MIN(Rcurr-R2,Rcurr-R3):    7.784
******
 C1  ( 6005)-C3  ( 6010)-C2  ( 6008)-O21 ( 6037)    NSTEP1=     0 NSTEP2=     0
R1 = 107.500 R2 = 117.500 R3 = 122.500 R4 = 132.500 RK2 =  50.000 RK3 =   50.000
 Rcurr:  121.617  Rcurr-(R2+R3)/2:    1.617  MIN(Rcurr-R2,Rcurr-R3):    0.000
******
 C111( 6065)-C110( 6063)-C19 ( 6061)-C18 ( 6058)    NSTEP1=     0 NSTEP2=     0
R1 = -10.000 R2 =   0.000 R3 =   0.000 R4 =  10.000 RK2 =  50.000 RK3 =   50.000
 Rcurr:   -3.404  Rcurr-(R2+R3)/2:    3.404  MIN(Rcurr-R2,Rcurr-R3):    3.404
******
 C1  ( 6139)-C3  ( 6144)-C2  ( 6142)-O21 ( 6171)    NSTEP1=     0 NSTEP2=     0
R1 = 107.500 R2 = 117.500 R3 = 122.500 R4 = 132.500 RK2 =  50.000 RK3 =   50.000
 Rcurr:  127.557  Rcurr-(R2+R3)/2:    7.557  MIN(Rcurr-R2,Rcurr-R3):    5.057
******
 C111( 6199)-C110( 6197)-C19 ( 6195)-C18 ( 6192)    NSTEP1=     0 NSTEP2=     0
R1 = -10.000 R2 =   0.000 R3 =   0.000 R4 =  10.000 RK2 =  50.000 RK3 =   50.000
 Rcurr:    3.735  Rcurr-(R2+R3)/2:    3.735  MIN(Rcurr-R2,Rcurr-R3):    3.735
******
 C1  ( 6273)-C3  ( 6278)-C2  ( 6276)-O21 ( 6305)    NSTEP1=     0 NSTEP2=     0
R1 = 107.500 R2 = 117.500 R3 = 122.500 R4 = 132.500 RK2 =  50.000 RK3 =   50.000
 Rcurr:  124.294  Rcurr-(R2+R3)/2:    4.294  MIN(Rcurr-R2,Rcurr-R3):    1.794
******
 C111( 6333)-C110( 6331)-C19 ( 6329)-C18 ( 6326)    NSTEP1=     0 NSTEP2=     0
R1 = -10.000 R2 =   0.000 R3 =   0.000 R4 =  10.000 RK2 =  50.000 RK3 =   50.000
 Rcurr:   -4.257  Rcurr-(R2+R3)/2:    4.257  MIN(Rcurr-R2,Rcurr-R3):    4.257
******
 C1  ( 6407)-C3  ( 6412)-C2  ( 6410)-O21 ( 6439)    NSTEP1=     0 NSTEP2=     0
R1 = 107.500 R2 = 117.500 R3 = 122.500 R4 = 132.500 RK2 =  50.000 RK3 =   50.000
 Rcurr:  121.643  Rcurr-(R2+R3)/2:    1.643  MIN(Rcurr-R2,Rcurr-R3):    0.000
******
 C111( 6467)-C110( 6465)-C19 ( 6463)-C18 ( 6460)    NSTEP1=     0 NSTEP2=     0
R1 = -10.000 R2 =   0.000 R3 =   0.000 R4 =  10.000 RK2 =  50.000 RK3 =   50.000
 Rcurr:   -4.669  Rcurr-(R2+R3)/2:    4.669  MIN(Rcurr-R2,Rcurr-R3):    4.669
******
 C1  ( 6541)-C3  ( 6546)-C2  ( 6544)-O21 ( 6573)    NSTEP1=     0 NSTEP2=     0
R1 = 107.500 R2 = 117.500 R3 = 122.500 R4 = 132.500 RK2 =  50.000 RK3 =   50.000
 Rcurr:  116.687  Rcurr-(R2+R3)/2:    3.313  MIN(Rcurr-R2,Rcurr-R3):    0.813
******
 C111( 6601)-C110( 6599)-C19 ( 6597)-C18 ( 6594)    NSTEP1=     0 NSTEP2=     0
R1 = -10.000 R2 =   0.000 R3 =   0.000 R4 =  10.000 RK2 =  50.000 RK3 =   50.000
 Rcurr:   -1.030  Rcurr-(R2+R3)/2:    1.030  MIN(Rcurr-R2,Rcurr-R3):    1.030
******
 C1  ( 6675)-C3  ( 6680)-C2  ( 6678)-O21 ( 6707)    NSTEP1=     0 NSTEP2=     0
R1 = 107.500 R2 = 117.500 R3 = 122.500 R4 = 132.500 RK2 =  50.000 RK3 =   50.000
 Rcurr:  123.526  Rcurr-(R2+R3)/2:    3.526  MIN(Rcurr-R2,Rcurr-R3):    1.026
******
 C111( 6735)-C110( 6733)-C19 ( 6731)-C18 ( 6728)    NSTEP1=     0 NSTEP2=     0
R1 = -10.000 R2 =   0.000 R3 =   0.000 R4 =  10.000 RK2 =  50.000 RK3 =   50.000
 Rcurr:   -1.156  Rcurr-(R2+R3)/2:    1.156  MIN(Rcurr-R2,Rcurr-R3):    1.156
******
 C1  ( 6809)-C3  ( 6814)-C2  ( 6812)-O21 ( 6841)    NSTEP1=     0 NSTEP2=     0
R1 = 107.500 R2 = 117.500 R3 = 122.500 R4 = 132.500 RK2 =  50.000 RK3 =   50.000
 Rcurr:  122.942  Rcurr-(R2+R3)/2:    2.942  MIN(Rcurr-R2,Rcurr-R3):    0.442
******
 C111( 6869)-C110( 6867)-C19 ( 6865)-C18 ( 6862)    NSTEP1=     0 NSTEP2=     0
R1 = -10.000 R2 =   0.000 R3 =   0.000 R4 =  10.000 RK2 =  50.000 RK3 =   50.000
 Rcurr:   -0.671  Rcurr-(R2+R3)/2:    0.671  MIN(Rcurr-R2,Rcurr-R3):    0.671
******
 C1  ( 6943)-C3  ( 6948)-C2  ( 6946)-O21 ( 6975)    NSTEP1=     0 NSTEP2=     0
R1 = 107.500 R2 = 117.500 R3 = 122.500 R4 = 132.500 RK2 =  50.000 RK3 =   50.000
 Rcurr:  119.414  Rcurr-(R2+R3)/2:    0.586  MIN(Rcurr-R2,Rcurr-R3):    0.000
******
 C111( 7003)-C110( 7001)-C19 ( 6999)-C18 ( 6996)    NSTEP1=     0 NSTEP2=     0
R1 = -10.000 R2 =   0.000 R3 =   0.000 R4 =  10.000 RK2 =  50.000 RK3 =   50.000
 Rcurr:   -1.401  Rcurr-(R2+R3)/2:    1.401  MIN(Rcurr-R2,Rcurr-R3):    1.401
******
 C1  ( 7077)-C3  ( 7082)-C2  ( 7080)-O21 ( 7109)    NSTEP1=     0 NSTEP2=     0
R1 = 107.500 R2 = 117.500 R3 = 122.500 R4 = 132.500 RK2 =  50.000 RK3 =   50.000
 Rcurr:  120.503  Rcurr-(R2+R3)/2:    0.503  MIN(Rcurr-R2,Rcurr-R3):    0.000
******
 C111( 7137)-C110( 7135)-C19 ( 7133)-C18 ( 7130)    NSTEP1=     0 NSTEP2=     0
R1 = -10.000 R2 =   0.000 R3 =   0.000 R4 =  10.000 RK2 =  50.000 RK3 =   50.000
 Rcurr:    1.776  Rcurr-(R2+R3)/2:    1.776  MIN(Rcurr-R2,Rcurr-R3):    1.776
******
 C1  ( 7211)-C3  ( 7216)-C2  ( 7214)-O21 ( 7243)    NSTEP1=     0 NSTEP2=     0
R1 = 107.500 R2 = 117.500 R3 = 122.500 R4 = 132.500 RK2 =  50.000 RK3 =   50.000
 Rcurr:  115.276  Rcurr-(R2+R3)/2:    4.724  MIN(Rcurr-R2,Rcurr-R3):    2.224
******
 C111( 7271)-C110( 7269)-C19 ( 7267)-C18 ( 7264)    NSTEP1=     0 NSTEP2=     0
R1 = -10.000 R2 =   0.000 R3 =   0.000 R4 =  10.000 RK2 =  50.000 RK3 =   50.000
 Rcurr:   -2.822  Rcurr-(R2+R3)/2:    2.822  MIN(Rcurr-R2,Rcurr-R3):    2.822
******
 C1  ( 7345)-C3  ( 7350)-C2  ( 7348)-O21 ( 7377)    NSTEP1=     0 NSTEP2=     0
R1 = 107.500 R2 = 117.500 R3 = 122.500 R4 = 132.500 RK2 =  50.000 RK3 =   50.000
 Rcurr:  121.004  Rcurr-(R2+R3)/2:    1.004  MIN(Rcurr-R2,Rcurr-R3):    0.000
******
 C111( 7405)-C110( 7403)-C19 ( 7401)-C18 ( 7398)    NSTEP1=     0 NSTEP2=     0
R1 = -10.000 R2 =   0.000 R3 =   0.000 R4 =  10.000 RK2 =  50.000 RK3 =   50.000
 Rcurr:   -4.332  Rcurr-(R2+R3)/2:    4.332  MIN(Rcurr-R2,Rcurr-R3):    4.332
******
 C1  ( 7479)-C3  ( 7484)-C2  ( 7482)-O21 ( 7511)    NSTEP1=     0 NSTEP2=     0
R1 = 107.500 R2 = 117.500 R3 = 122.500 R4 = 132.500 RK2 =  50.000 RK3 =   50.000
 Rcurr:  116.379  Rcurr-(R2+R3)/2:    3.621  MIN(Rcurr-R2,Rcurr-R3):    1.121
******
 C111( 7539)-C110( 7537)-C19 ( 7535)-C18 ( 7532)    NSTEP1=     0 NSTEP2=     0
R1 = -10.000 R2 =   0.000 R3 =   0.000 R4 =  10.000 RK2 =  50.000 RK3 =   50.000
 Rcurr:   -4.195  Rcurr-(R2+R3)/2:    4.195  MIN(Rcurr-R2,Rcurr-R3):    4.195
******
 C1  ( 7613)-C3  ( 7618)-C2  ( 7616)-O21 ( 7645)    NSTEP1=     0 NSTEP2=     0
R1 = 107.500 R2 = 117.500 R3 = 122.500 R4 = 132.500 RK2 =  50.000 RK3 =   50.000
 Rcurr:  124.849  Rcurr-(R2+R3)/2:    4.849  MIN(Rcurr-R2,Rcurr-R3):    2.349
******
 C111( 7673)-C110( 7671)-C19 ( 7669)-C18 ( 7666)    NSTEP1=     0 NSTEP2=     0
R1 = -10.000 R2 =   0.000 R3 =   0.000 R4 =  10.000 RK2 =  50.000 RK3 =   50.000
 Rcurr:    1.444  Rcurr-(R2+R3)/2:    1.444  MIN(Rcurr-R2,Rcurr-R3):    1.444
******
 C1  ( 7747)-C3  ( 7752)-C2  ( 7750)-O21 ( 7779)    NSTEP1=     0 NSTEP2=     0
R1 = 107.500 R2 = 117.500 R3 = 122.500 R4 = 132.500 RK2 =  50.000 RK3 =   50.000
 Rcurr:  112.746  Rcurr-(R2+R3)/2:    7.254  MIN(Rcurr-R2,Rcurr-R3):    4.754
******
 C111( 7807)-C110( 7805)-C19 ( 7803)-C18 ( 7800)    NSTEP1=     0 NSTEP2=     0
R1 = -10.000 R2 =   0.000 R3 =   0.000 R4 =  10.000 RK2 =  50.000 RK3 =   50.000
 Rcurr:    2.318  Rcurr-(R2+R3)/2:    2.318  MIN(Rcurr-R2,Rcurr-R3):    2.318
******
 C1  ( 7881)-C3  ( 7886)-C2  ( 7884)-O21 ( 7913)    NSTEP1=     0 NSTEP2=     0
R1 = 107.500 R2 = 117.500 R3 = 122.500 R4 = 132.500 RK2 =  50.000 RK3 =   50.000
 Rcurr:  113.229  Rcurr-(R2+R3)/2:    6.771  MIN(Rcurr-R2,Rcurr-R3):    4.271
******
 C111( 7941)-C110( 7939)-C19 ( 7937)-C18 ( 7934)    NSTEP1=     0 NSTEP2=     0
R1 = -10.000 R2 =   0.000 R3 =   0.000 R4 =  10.000 RK2 =  50.000 RK3 =   50.000
 Rcurr:   -2.839  Rcurr-(R2+R3)/2:    2.839  MIN(Rcurr-R2,Rcurr-R3):    2.839
******
 C1  ( 8015)-C3  ( 8020)-C2  ( 8018)-O21 ( 8047)    NSTEP1=     0 NSTEP2=     0
R1 = 107.500 R2 = 117.500 R3 = 122.500 R4 = 132.500 RK2 =  50.000 RK3 =   50.000
 Rcurr:  122.106  Rcurr-(R2+R3)/2:    2.106  MIN(Rcurr-R2,Rcurr-R3):    0.000
******
 C111( 8075)-C110( 8073)-C19 ( 8071)-C18 ( 8068)    NSTEP1=     0 NSTEP2=     0
R1 = -10.000 R2 =   0.000 R3 =   0.000 R4 =  10.000 RK2 =  50.000 RK3 =   50.000
 Rcurr:    1.317  Rcurr-(R2+R3)/2:    1.317  MIN(Rcurr-R2,Rcurr-R3):    1.317
******
 C1  ( 8149)-C3  ( 8154)-C2  ( 8152)-O21 ( 8181)    NSTEP1=     0 NSTEP2=     0
R1 = 107.500 R2 = 117.500 R3 = 122.500 R4 = 132.500 RK2 =  50.000 RK3 =   50.000
 Rcurr:  118.176  Rcurr-(R2+R3)/2:    1.824  MIN(Rcurr-R2,Rcurr-R3):    0.000
******
 C111( 8209)-C110( 8207)-C19 ( 8205)-C18 ( 8202)    NSTEP1=     0 NSTEP2=     0
R1 = -10.000 R2 =   0.000 R3 =   0.000 R4 =  10.000 RK2 =  50.000 RK3 =   50.000
 Rcurr:    0.289  Rcurr-(R2+R3)/2:    0.289  MIN(Rcurr-R2,Rcurr-R3):    0.289
******
 C1  ( 8283)-C3  ( 8288)-C2  ( 8286)-O21 ( 8315)    NSTEP1=     0 NSTEP2=     0
R1 = 107.500 R2 = 117.500 R3 = 122.500 R4 = 132.500 RK2 =  50.000 RK3 =   50.000
 Rcurr:  116.329  Rcurr-(R2+R3)/2:    3.671  MIN(Rcurr-R2,Rcurr-R3):    1.171
******
 C111( 8343)-C110( 8341)-C19 ( 8339)-C18 ( 8336)    NSTEP1=     0 NSTEP2=     0
R1 = -10.000 R2 =   0.000 R3 =   0.000 R4 =  10.000 RK2 =  50.000 RK3 =   50.000
 Rcurr:    1.072  Rcurr-(R2+R3)/2:    1.072  MIN(Rcurr-R2,Rcurr-R3):    1.072
******
 C1  ( 8417)-C3  ( 8422)-C2  ( 8420)-O21 ( 8449)    NSTEP1=     0 NSTEP2=     0
R1 = 107.500 R2 = 117.500 R3 = 122.500 R4 = 132.500 RK2 =  50.000 RK3 =   50.000
 Rcurr:  120.384  Rcurr-(R2+R3)/2:    0.384  MIN(Rcurr-R2,Rcurr-R3):    0.000
******
 C111( 8477)-C110( 8475)-C19 ( 8473)-C18 ( 8470)    NSTEP1=     0 NSTEP2=     0
R1 = -10.000 R2 =   0.000 R3 =   0.000 R4 =  10.000 RK2 =  50.000 RK3 =   50.000
 Rcurr:   -6.297  Rcurr-(R2+R3)/2:    6.297  MIN(Rcurr-R2,Rcurr-R3):    6.297
******
 C1  ( 8551)-C3  ( 8556)-C2  ( 8554)-O21 ( 8583)    NSTEP1=     0 NSTEP2=     0
R1 = 107.500 R2 = 117.500 R3 = 122.500 R4 = 132.500 RK2 =  50.000 RK3 =   50.000
 Rcurr:  116.451  Rcurr-(R2+R3)/2:    3.549  MIN(Rcurr-R2,Rcurr-R3):    1.049
******
 C111( 8611)-C110( 8609)-C19 ( 8607)-C18 ( 8604)    NSTEP1=     0 NSTEP2=     0
R1 = -10.000 R2 =   0.000 R3 =   0.000 R4 =  10.000 RK2 =  50.000 RK3 =   50.000
 Rcurr:    2.253  Rcurr-(R2+R3)/2:    2.253  MIN(Rcurr-R2,Rcurr-R3):    2.253
******
 C1  ( 8685)-C3  ( 8690)-C2  ( 8688)-O21 ( 8717)    NSTEP1=     0 NSTEP2=     0
R1 = 107.500 R2 = 117.500 R3 = 122.500 R4 = 132.500 RK2 =  50.000 RK3 =   50.000
 Rcurr:  124.481  Rcurr-(R2+R3)/2:    4.481  MIN(Rcurr-R2,Rcurr-R3):    1.981
******
 C111( 8745)-C110( 8743)-C19 ( 8741)-C18 ( 8738)    NSTEP1=     0 NSTEP2=     0
R1 = -10.000 R2 =   0.000 R3 =   0.000 R4 =  10.000 RK2 =  50.000 RK3 =   50.000
 Rcurr:    4.269  Rcurr-(R2+R3)/2:    4.269  MIN(Rcurr-R2,Rcurr-R3):    4.269
******
 C1  ( 8819)-C3  ( 8824)-C2  ( 8822)-O21 ( 8851)    NSTEP1=     0 NSTEP2=     0
R1 = 107.500 R2 = 117.500 R3 = 122.500 R4 = 132.500 RK2 =  50.000 RK3 =   50.000
 Rcurr:  121.924  Rcurr-(R2+R3)/2:    1.924  MIN(Rcurr-R2,Rcurr-R3):    0.000
******
 C111( 8879)-C110( 8877)-C19 ( 8875)-C18 ( 8872)    NSTEP1=     0 NSTEP2=     0
R1 = -10.000 R2 =   0.000 R3 =   0.000 R4 =  10.000 RK2 =  50.000 RK3 =   50.000
 Rcurr:    9.433  Rcurr-(R2+R3)/2:    9.433  MIN(Rcurr-R2,Rcurr-R3):    9.433
******
 C1  ( 8953)-C3  ( 8958)-C2  ( 8956)-O21 ( 8985)    NSTEP1=     0 NSTEP2=     0
R1 = 107.500 R2 = 117.500 R3 = 122.500 R4 = 132.500 RK2 =  50.000 RK3 =   50.000
 Rcurr:  112.022  Rcurr-(R2+R3)/2:    7.978  MIN(Rcurr-R2,Rcurr-R3):    5.478
******
 C111( 9013)-C110( 9011)-C19 ( 9009)-C18 ( 9006)    NSTEP1=     0 NSTEP2=     0
R1 = -10.000 R2 =   0.000 R3 =   0.000 R4 =  10.000 RK2 =  50.000 RK3 =   50.000
 Rcurr:    0.336  Rcurr-(R2+R3)/2:    0.336  MIN(Rcurr-R2,Rcurr-R3):    0.336
******
 C1  ( 9087)-C3  ( 9092)-C2  ( 9090)-O21 ( 9119)    NSTEP1=     0 NSTEP2=     0
R1 = 107.500 R2 = 117.500 R3 = 122.500 R4 = 132.500 RK2 =  50.000 RK3 =   50.000
 Rcurr:  119.910  Rcurr-(R2+R3)/2:    0.090  MIN(Rcurr-R2,Rcurr-R3):    0.000
******
 C111( 9147)-C110( 9145)-C19 ( 9143)-C18 ( 9140)    NSTEP1=     0 NSTEP2=     0
R1 = -10.000 R2 =   0.000 R3 =   0.000 R4 =  10.000 RK2 =  50.000 RK3 =   50.000
 Rcurr:    2.711  Rcurr-(R2+R3)/2:    2.711  MIN(Rcurr-R2,Rcurr-R3):    2.711
******
 C1  ( 9221)-C3  ( 9226)-C2  ( 9224)-O21 ( 9253)    NSTEP1=     0 NSTEP2=     0
R1 = 107.500 R2 = 117.500 R3 = 122.500 R4 = 132.500 RK2 =  50.000 RK3 =   50.000
 Rcurr:  124.074  Rcurr-(R2+R3)/2:    4.074  MIN(Rcurr-R2,Rcurr-R3):    1.574
******
 C111( 9281)-C110( 9279)-C19 ( 9277)-C18 ( 9274)    NSTEP1=     0 NSTEP2=     0
R1 = -10.000 R2 =   0.000 R3 =   0.000 R4 =  10.000 RK2 =  50.000 RK3 =   50.000
 Rcurr:   -3.180  Rcurr-(R2+R3)/2:    3.180  MIN(Rcurr-R2,Rcurr-R3):    3.180
******
 C1  ( 9355)-C3  ( 9360)-C2  ( 9358)-O21 ( 9387)    NSTEP1=     0 NSTEP2=     0
R1 = 107.500 R2 = 117.500 R3 = 122.500 R4 = 132.500 RK2 =  50.000 RK3 =   50.000
 Rcurr:  119.943  Rcurr-(R2+R3)/2:    0.057  MIN(Rcurr-R2,Rcurr-R3):    0.000
******
 C111( 9415)-C110( 9413)-C19 ( 9411)-C18 ( 9408)    NSTEP1=     0 NSTEP2=     0
R1 = -10.000 R2 =   0.000 R3 =   0.000 R4 =  10.000 RK2 =  50.000 RK3 =   50.000
 Rcurr:   -1.663  Rcurr-(R2+R3)/2:    1.663  MIN(Rcurr-R2,Rcurr-R3):    1.663
******
 C1  ( 9489)-C3  ( 9494)-C2  ( 9492)-O21 ( 9521)    NSTEP1=     0 NSTEP2=     0
R1 = 107.500 R2 = 117.500 R3 = 122.500 R4 = 132.500 RK2 =  50.000 RK3 =   50.000
 Rcurr:  112.219  Rcurr-(R2+R3)/2:    7.781  MIN(Rcurr-R2,Rcurr-R3):    5.281
******
 C111( 9549)-C110( 9547)-C19 ( 9545)-C18 ( 9542)    NSTEP1=     0 NSTEP2=     0
R1 = 170.000 R2 = 180.000 R3 = 180.000 R4 = 190.000 RK2 =  50.000 RK3 =   50.000
 Rcurr:  182.024  Rcurr-(R2+R3)/2:    2.024  MIN(Rcurr-R2,Rcurr-R3):    2.024
******
 C1  ( 9623)-C3  ( 9628)-C2  ( 9626)-O21 ( 9655)    NSTEP1=     0 NSTEP2=     0
R1 = 107.500 R2 = 117.500 R3 = 122.500 R4 = 132.500 RK2 =  50.000 RK3 =   50.000
 Rcurr:  125.654  Rcurr-(R2+R3)/2:    5.654  MIN(Rcurr-R2,Rcurr-R3):    3.154
******
 C111( 9683)-C110( 9681)-C19 ( 9679)-C18 ( 9676)    NSTEP1=     0 NSTEP2=     0
R1 = -10.000 R2 =   0.000 R3 =   0.000 R4 =  10.000 RK2 =  50.000 RK3 =   50.000
 Rcurr:   -1.271  Rcurr-(R2+R3)/2:    1.271  MIN(Rcurr-R2,Rcurr-R3):    1.271
******
 C1  ( 9757)-C3  ( 9762)-C2  ( 9760)-O21 ( 9789)    NSTEP1=     0 NSTEP2=     0
R1 = 107.500 R2 = 117.500 R3 = 122.500 R4 = 132.500 RK2 =  50.000 RK3 =   50.000
 Rcurr:  121.046  Rcurr-(R2+R3)/2:    1.046  MIN(Rcurr-R2,Rcurr-R3):    0.000
******
 C111( 9817)-C110( 9815)-C19 ( 9813)-C18 ( 9810)    NSTEP1=     0 NSTEP2=     0
R1 = -10.000 R2 =   0.000 R3 =   0.000 R4 =  10.000 RK2 =  50.000 RK3 =   50.000
 Rcurr:    3.238  Rcurr-(R2+R3)/2:    3.238  MIN(Rcurr-R2,Rcurr-R3):    3.238
******
 C1  ( 9891)-C3  ( 9896)-C2  ( 9894)-O21 ( 9923)    NSTEP1=     0 NSTEP2=     0
R1 = 107.500 R2 = 117.500 R3 = 122.500 R4 = 132.500 RK2 =  50.000 RK3 =   50.000
 Rcurr:  115.895  Rcurr-(R2+R3)/2:    4.105  MIN(Rcurr-R2,Rcurr-R3):    1.605
******
 C111( 9951)-C110( 9949)-C19 ( 9947)-C18 ( 9944)    NSTEP1=     0 NSTEP2=     0
R1 = -10.000 R2 =   0.000 R3 =   0.000 R4 =  10.000 RK2 =  50.000 RK3 =   50.000
 Rcurr:    0.549  Rcurr-(R2+R3)/2:    0.549  MIN(Rcurr-R2,Rcurr-R3):    0.549
******
 C1  (10025)-C3  (10030)-C2  (10028)-O21 (10057)    NSTEP1=     0 NSTEP2=     0
R1 = 107.500 R2 = 117.500 R3 = 122.500 R4 = 132.500 RK2 =  50.000 RK3 =   50.000
 Rcurr:  119.107  Rcurr-(R2+R3)/2:    0.893  MIN(Rcurr-R2,Rcurr-R3):    0.000
******
 C111(10085)-C110(10083)-C19 (10081)-C18 (10078)    NSTEP1=     0 NSTEP2=     0
R1 = -10.000 R2 =   0.000 R3 =   0.000 R4 =  10.000 RK2 =  50.000 RK3 =   50.000
 Rcurr:   -5.216  Rcurr-(R2+R3)/2:    5.216  MIN(Rcurr-R2,Rcurr-R3):    5.216
******
 C1  (10159)-C3  (10164)-C2  (10162)-O21 (10191)    NSTEP1=     0 NSTEP2=     0
R1 = 107.500 R2 = 117.500 R3 = 122.500 R4 = 132.500 RK2 =  50.000 RK3 =   50.000
 Rcurr:  118.587  Rcurr-(R2+R3)/2:    1.413  MIN(Rcurr-R2,Rcurr-R3):    0.000
******
 C111(10219)-C110(10217)-C19 (10215)-C18 (10212)    NSTEP1=     0 NSTEP2=     0
R1 = -10.000 R2 =   0.000 R3 =   0.000 R4 =  10.000 RK2 =  50.000 RK3 =   50.000
 Rcurr:   -3.090  Rcurr-(R2+R3)/2:    3.090  MIN(Rcurr-R2,Rcurr-R3):    3.090
******
 C1  (10293)-C3  (10298)-C2  (10296)-O21 (10325)    NSTEP1=     0 NSTEP2=     0
R1 = 107.500 R2 = 117.500 R3 = 122.500 R4 = 132.500 RK2 =  50.000 RK3 =   50.000
 Rcurr:  128.168  Rcurr-(R2+R3)/2:    8.168  MIN(Rcurr-R2,Rcurr-R3):    5.668
******
 C111(10353)-C110(10351)-C19 (10349)-C18 (10346)    NSTEP1=     0 NSTEP2=     0
R1 = -10.000 R2 =   0.000 R3 =   0.000 R4 =  10.000 RK2 =  50.000 RK3 =   50.000
 Rcurr:   -1.061  Rcurr-(R2+R3)/2:    1.061  MIN(Rcurr-R2,Rcurr-R3):    1.061
******
 C1  (10427)-C3  (10432)-C2  (10430)-O21 (10459)    NSTEP1=     0 NSTEP2=     0
R1 = 107.500 R2 = 117.500 R3 = 122.500 R4 = 132.500 RK2 =  50.000 RK3 =   50.000
 Rcurr:  114.789  Rcurr-(R2+R3)/2:    5.211  MIN(Rcurr-R2,Rcurr-R3):    2.711
******
 C111(10487)-C110(10485)-C19 (10483)-C18 (10480)    NSTEP1=     0 NSTEP2=     0
R1 = -10.000 R2 =   0.000 R3 =   0.000 R4 =  10.000 RK2 =  50.000 RK3 =   50.000
 Rcurr:   -4.832  Rcurr-(R2+R3)/2:    4.832  MIN(Rcurr-R2,Rcurr-R3):    4.832
******
 C1  (10561)-C3  (10566)-C2  (10564)-O21 (10593)    NSTEP1=     0 NSTEP2=     0
R1 = 107.500 R2 = 117.500 R3 = 122.500 R4 = 132.500 RK2 =  50.000 RK3 =   50.000
 Rcurr:  120.864  Rcurr-(R2+R3)/2:    0.864  MIN(Rcurr-R2,Rcurr-R3):    0.000
******
 C111(10621)-C110(10619)-C19 (10617)-C18 (10614)    NSTEP1=     0 NSTEP2=     0
R1 = -10.000 R2 =   0.000 R3 =   0.000 R4 =  10.000 RK2 =  50.000 RK3 =   50.000
 Rcurr:   -3.071  Rcurr-(R2+R3)/2:    3.071  MIN(Rcurr-R2,Rcurr-R3):    3.071
******
 C1  (10695)-C3  (10700)-C2  (10698)-O21 (10727)    NSTEP1=     0 NSTEP2=     0
R1 = 107.500 R2 = 117.500 R3 = 122.500 R4 = 132.500 RK2 =  50.000 RK3 =   50.000
 Rcurr:  117.365  Rcurr-(R2+R3)/2:    2.635  MIN(Rcurr-R2,Rcurr-R3):    0.135
******
 C111(10755)-C110(10753)-C19 (10751)-C18 (10748)    NSTEP1=     0 NSTEP2=     0
R1 = -10.000 R2 =   0.000 R3 =   0.000 R4 =  10.000 RK2 =  50.000 RK3 =   50.000
 Rcurr:   -5.097  Rcurr-(R2+R3)/2:    5.097  MIN(Rcurr-R2,Rcurr-R3):    5.097
******
 C1  (10829)-C3  (10834)-C2  (10832)-O21 (10861)    NSTEP1=     0 NSTEP2=     0
R1 = 107.500 R2 = 117.500 R3 = 122.500 R4 = 132.500 RK2 =  50.000 RK3 =   50.000
 Rcurr:  116.560  Rcurr-(R2+R3)/2:    3.440  MIN(Rcurr-R2,Rcurr-R3):    0.940
******
 C111(10889)-C110(10887)-C19 (10885)-C18 (10882)    NSTEP1=     0 NSTEP2=     0
R1 = -10.000 R2 =   0.000 R3 =   0.000 R4 =  10.000 RK2 =  50.000 RK3 =   50.000
 Rcurr:    3.209  Rcurr-(R2+R3)/2:    3.209  MIN(Rcurr-R2,Rcurr-R3):    3.209
******
 C1  (10963)-C3  (10968)-C2  (10966)-O21 (10995)    NSTEP1=     0 NSTEP2=     0
R1 = 107.500 R2 = 117.500 R3 = 122.500 R4 = 132.500 RK2 =  50.000 RK3 =   50.000
 Rcurr:  121.889  Rcurr-(R2+R3)/2:    1.889  MIN(Rcurr-R2,Rcurr-R3):    0.000
******
 C111(11023)-C110(11021)-C19 (11019)-C18 (11016)    NSTEP1=     0 NSTEP2=     0
R1 = -10.000 R2 =   0.000 R3 =   0.000 R4 =  10.000 RK2 =  50.000 RK3 =   50.000
 Rcurr:   -3.115  Rcurr-(R2+R3)/2:    3.115  MIN(Rcurr-R2,Rcurr-R3):    3.115
******
 C1  (11097)-C3  (11102)-C2  (11100)-O21 (11129)    NSTEP1=     0 NSTEP2=     0
R1 = 107.500 R2 = 117.500 R3 = 122.500 R4 = 132.500 RK2 =  50.000 RK3 =   50.000
 Rcurr:  123.725  Rcurr-(R2+R3)/2:    3.725  MIN(Rcurr-R2,Rcurr-R3):    1.225
******
 C111(11157)-C110(11155)-C19 (11153)-C18 (11150)    NSTEP1=     0 NSTEP2=     0
R1 = -10.000 R2 =   0.000 R3 =   0.000 R4 =  10.000 RK2 =  50.000 RK3 =   50.000
 Rcurr:   -2.573  Rcurr-(R2+R3)/2:    2.573  MIN(Rcurr-R2,Rcurr-R3):    2.573
******
 C1  (11231)-C3  (11236)-C2  (11234)-O21 (11263)    NSTEP1=     0 NSTEP2=     0
R1 = 107.500 R2 = 117.500 R3 = 122.500 R4 = 132.500 RK2 =  50.000 RK3 =   50.000
 Rcurr:  117.992  Rcurr-(R2+R3)/2:    2.008  MIN(Rcurr-R2,Rcurr-R3):    0.000
******
 C111(11291)-C110(11289)-C19 (11287)-C18 (11284)    NSTEP1=     0 NSTEP2=     0
R1 = -10.000 R2 =   0.000 R3 =   0.000 R4 =  10.000 RK2 =  50.000 RK3 =   50.000
 Rcurr:    3.014  Rcurr-(R2+R3)/2:    3.014  MIN(Rcurr-R2,Rcurr-R3):    3.014
******
 C1  (11365)-C3  (11370)-C2  (11368)-O21 (11397)    NSTEP1=     0 NSTEP2=     0
R1 = 107.500 R2 = 117.500 R3 = 122.500 R4 = 132.500 RK2 =  50.000 RK3 =   50.000
 Rcurr:  118.464  Rcurr-(R2+R3)/2:    1.536  MIN(Rcurr-R2,Rcurr-R3):    0.000
******
 C111(11425)-C110(11423)-C19 (11421)-C18 (11418)    NSTEP1=     0 NSTEP2=     0
R1 = -10.000 R2 =   0.000 R3 =   0.000 R4 =  10.000 RK2 =  50.000 RK3 =   50.000
 Rcurr:    2.697  Rcurr-(R2+R3)/2:    2.697  MIN(Rcurr-R2,Rcurr-R3):    2.697
******
 C1  (11499)-C3  (11504)-C2  (11502)-O21 (11531)    NSTEP1=     0 NSTEP2=     0
R1 = 107.500 R2 = 117.500 R3 = 122.500 R4 = 132.500 RK2 =  50.000 RK3 =   50.000
 Rcurr:  121.156  Rcurr-(R2+R3)/2:    1.156  MIN(Rcurr-R2,Rcurr-R3):    0.000
******
 C111(11559)-C110(11557)-C19 (11555)-C18 (11552)    NSTEP1=     0 NSTEP2=     0
R1 = -10.000 R2 =   0.000 R3 =   0.000 R4 =  10.000 RK2 =  50.000 RK3 =   50.000
 Rcurr:    1.684  Rcurr-(R2+R3)/2:    1.684  MIN(Rcurr-R2,Rcurr-R3):    1.684
******
 C1  (11633)-C3  (11638)-C2  (11636)-O21 (11665)    NSTEP1=     0 NSTEP2=     0
R1 = 107.500 R2 = 117.500 R3 = 122.500 R4 = 132.500 RK2 =  50.000 RK3 =   50.000
 Rcurr:  127.154  Rcurr-(R2+R3)/2:    7.154  MIN(Rcurr-R2,Rcurr-R3):    4.654
******
 C111(11693)-C110(11691)-C19 (11689)-C18 (11686)    NSTEP1=     0 NSTEP2=     0
R1 = -10.000 R2 =   0.000 R3 =   0.000 R4 =  10.000 RK2 =  50.000 RK3 =   50.000
 Rcurr:    1.857  Rcurr-(R2+R3)/2:    1.857  MIN(Rcurr-R2,Rcurr-R3):    1.857
******
 C1  (11767)-C3  (11772)-C2  (11770)-O21 (11799)    NSTEP1=     0 NSTEP2=     0
R1 = 107.500 R2 = 117.500 R3 = 122.500 R4 = 132.500 RK2 =  50.000 RK3 =   50.000
 Rcurr:  128.045  Rcurr-(R2+R3)/2:    8.045  MIN(Rcurr-R2,Rcurr-R3):    5.545
******
 C111(11827)-C110(11825)-C19 (11823)-C18 (11820)    NSTEP1=     0 NSTEP2=     0
R1 = -10.000 R2 =   0.000 R3 =   0.000 R4 =  10.000 RK2 =  50.000 RK3 =   50.000
 Rcurr:    5.259  Rcurr-(R2+R3)/2:    5.259  MIN(Rcurr-R2,Rcurr-R3):    5.259
******
 C1  (11901)-C3  (11906)-C2  (11904)-O21 (11933)    NSTEP1=     0 NSTEP2=     0
R1 = 107.500 R2 = 117.500 R3 = 122.500 R4 = 132.500 RK2 =  50.000 RK3 =   50.000
 Rcurr:  122.510  Rcurr-(R2+R3)/2:    2.510  MIN(Rcurr-R2,Rcurr-R3):    0.010
******
 C111(11961)-C110(11959)-C19 (11957)-C18 (11954)    NSTEP1=     0 NSTEP2=     0
R1 = -10.000 R2 =   0.000 R3 =   0.000 R4 =  10.000 RK2 =  50.000 RK3 =   50.000
 Rcurr:   -1.380  Rcurr-(R2+R3)/2:    1.380  MIN(Rcurr-R2,Rcurr-R3):    1.380
******
 C1  (12035)-C3  (12040)-C2  (12038)-O21 (12067)    NSTEP1=     0 NSTEP2=     0
R1 = 107.500 R2 = 117.500 R3 = 122.500 R4 = 132.500 RK2 =  50.000 RK3 =   50.000
 Rcurr:  117.646  Rcurr-(R2+R3)/2:    2.354  MIN(Rcurr-R2,Rcurr-R3):    0.000
******
 C111(12095)-C110(12093)-C19 (12091)-C18 (12088)    NSTEP1=     0 NSTEP2=     0
R1 = -10.000 R2 =   0.000 R3 =   0.000 R4 =  10.000 RK2 =  50.000 RK3 =   50.000
 Rcurr:   -1.387  Rcurr-(R2+R3)/2:    1.387  MIN(Rcurr-R2,Rcurr-R3):    1.387
******
 C1  (12169)-C3  (12174)-C2  (12172)-O21 (12201)    NSTEP1=     0 NSTEP2=     0
R1 = 107.500 R2 = 117.500 R3 = 122.500 R4 = 132.500 RK2 =  50.000 RK3 =   50.000
 Rcurr:  123.201  Rcurr-(R2+R3)/2:    3.201  MIN(Rcurr-R2,Rcurr-R3):    0.701
******
 C111(12229)-C110(12227)-C19 (12225)-C18 (12222)    NSTEP1=     0 NSTEP2=     0
R1 = -10.000 R2 =   0.000 R3 =   0.000 R4 =  10.000 RK2 =  50.000 RK3 =   50.000
 Rcurr:   -3.913  Rcurr-(R2+R3)/2:    3.913  MIN(Rcurr-R2,Rcurr-R3):    3.913
******
 C1  (12303)-C3  (12308)-C2  (12306)-O21 (12335)    NSTEP1=     0 NSTEP2=     0
R1 = 107.500 R2 = 117.500 R3 = 122.500 R4 = 132.500 RK2 =  50.000 RK3 =   50.000
 Rcurr:  126.720  Rcurr-(R2+R3)/2:    6.720  MIN(Rcurr-R2,Rcurr-R3):    4.220
******
 C111(12363)-C110(12361)-C19 (12359)-C18 (12356)    NSTEP1=     0 NSTEP2=     0
R1 = -10.000 R2 =   0.000 R3 =   0.000 R4 =  10.000 RK2 =  50.000 RK3 =   50.000
 Rcurr:    2.277  Rcurr-(R2+R3)/2:    2.277  MIN(Rcurr-R2,Rcurr-R3):    2.277
******
 C1  (12437)-C3  (12442)-C2  (12440)-O21 (12469)    NSTEP1=     0 NSTEP2=     0
R1 = 107.500 R2 = 117.500 R3 = 122.500 R4 = 132.500 RK2 =  50.000 RK3 =   50.000
 Rcurr:  115.271  Rcurr-(R2+R3)/2:    4.729  MIN(Rcurr-R2,Rcurr-R3):    2.229
******
 C111(12497)-C110(12495)-C19 (12493)-C18 (12490)    NSTEP1=     0 NSTEP2=     0
R1 = -10.000 R2 =   0.000 R3 =   0.000 R4 =  10.000 RK2 =  50.000 RK3 =   50.000
 Rcurr:   -5.775  Rcurr-(R2+R3)/2:    5.775  MIN(Rcurr-R2,Rcurr-R3):    5.775
******
 C1  (12571)-C3  (12576)-C2  (12574)-O21 (12603)    NSTEP1=     0 NSTEP2=     0
R1 = 107.500 R2 = 117.500 R3 = 122.500 R4 = 132.500 RK2 =  50.000 RK3 =   50.000
 Rcurr:  123.901  Rcurr-(R2+R3)/2:    3.901  MIN(Rcurr-R2,Rcurr-R3):    1.401
******
 C111(12631)-C110(12629)-C19 (12627)-C18 (12624)    NSTEP1=     0 NSTEP2=     0
R1 = -10.000 R2 =   0.000 R3 =   0.000 R4 =  10.000 RK2 =  50.000 RK3 =   50.000
 Rcurr:   -0.224  Rcurr-(R2+R3)/2:    0.224  MIN(Rcurr-R2,Rcurr-R3):    0.224
******
 C1  (12705)-C3  (12710)-C2  (12708)-O21 (12737)    NSTEP1=     0 NSTEP2=     0
R1 = 107.500 R2 = 117.500 R3 = 122.500 R4 = 132.500 RK2 =  50.000 RK3 =   50.000
 Rcurr:  120.723  Rcurr-(R2+R3)/2:    0.723  MIN(Rcurr-R2,Rcurr-R3):    0.000
******
 C111(12765)-C110(12763)-C19 (12761)-C18 (12758)    NSTEP1=     0 NSTEP2=     0
R1 = -10.000 R2 =   0.000 R3 =   0.000 R4 =  10.000 RK2 =  50.000 RK3 =   50.000
 Rcurr:   -5.751  Rcurr-(R2+R3)/2:    5.751  MIN(Rcurr-R2,Rcurr-R3):    5.751
******
 C1  (12839)-C3  (12844)-C2  (12842)-O21 (12871)    NSTEP1=     0 NSTEP2=     0
R1 = 107.500 R2 = 117.500 R3 = 122.500 R4 = 132.500 RK2 =  50.000 RK3 =   50.000
 Rcurr:  118.892  Rcurr-(R2+R3)/2:    1.108  MIN(Rcurr-R2,Rcurr-R3):    0.000
******
 C111(12899)-C110(12897)-C19 (12895)-C18 (12892)    NSTEP1=     0 NSTEP2=     0
R1 = -10.000 R2 =   0.000 R3 =   0.000 R4 =  10.000 RK2 =  50.000 RK3 =   50.000
 Rcurr:   -2.459  Rcurr-(R2+R3)/2:    2.459  MIN(Rcurr-R2,Rcurr-R3):    2.459
******
 C1  (12973)-C3  (12978)-C2  (12976)-O21 (13005)    NSTEP1=     0 NSTEP2=     0
R1 = 107.500 R2 = 117.500 R3 = 122.500 R4 = 132.500 RK2 =  50.000 RK3 =   50.000
 Rcurr:  118.547  Rcurr-(R2+R3)/2:    1.453  MIN(Rcurr-R2,Rcurr-R3):    0.000
******
 C111(13033)-C110(13031)-C19 (13029)-C18 (13026)    NSTEP1=     0 NSTEP2=     0
R1 = -10.000 R2 =   0.000 R3 =   0.000 R4 =  10.000 RK2 =  50.000 RK3 =   50.000
 Rcurr:    1.859  Rcurr-(R2+R3)/2:    1.859  MIN(Rcurr-R2,Rcurr-R3):    1.859
******
 C1  (13107)-C3  (13112)-C2  (13110)-O21 (13139)    NSTEP1=     0 NSTEP2=     0
R1 = 107.500 R2 = 117.500 R3 = 122.500 R4 = 132.500 RK2 =  50.000 RK3 =   50.000
 Rcurr:  116.371  Rcurr-(R2+R3)/2:    3.629  MIN(Rcurr-R2,Rcurr-R3):    1.129
******
 C111(13167)-C110(13165)-C19 (13163)-C18 (13160)    NSTEP1=     0 NSTEP2=     0
R1 = -10.000 R2 =   0.000 R3 =   0.000 R4 =  10.000 RK2 =  50.000 RK3 =   50.000
 Rcurr:   -0.517  Rcurr-(R2+R3)/2:    0.517  MIN(Rcurr-R2,Rcurr-R3):    0.517
******
 C1  (13241)-C3  (13246)-C2  (13244)-O21 (13273)    NSTEP1=     0 NSTEP2=     0
R1 = 107.500 R2 = 117.500 R3 = 122.500 R4 = 132.500 RK2 =  50.000 RK3 =   50.000
 Rcurr:  122.941  Rcurr-(R2+R3)/2:    2.941  MIN(Rcurr-R2,Rcurr-R3):    0.441
******
 C111(13301)-C110(13299)-C19 (13297)-C18 (13294)    NSTEP1=     0 NSTEP2=     0
R1 = -10.000 R2 =   0.000 R3 =   0.000 R4 =  10.000 RK2 =  50.000 RK3 =   50.000
 Rcurr:    0.785  Rcurr-(R2+R3)/2:    0.785  MIN(Rcurr-R2,Rcurr-R3):    0.785
******
 C1  (13375)-C3  (13380)-C2  (13378)-O21 (13407)    NSTEP1=     0 NSTEP2=     0
R1 = 107.500 R2 = 117.500 R3 = 122.500 R4 = 132.500 RK2 =  50.000 RK3 =   50.000
 Rcurr:  123.918  Rcurr-(R2+R3)/2:    3.918  MIN(Rcurr-R2,Rcurr-R3):    1.418
******
 C111(13435)-C110(13433)-C19 (13431)-C18 (13428)    NSTEP1=     0 NSTEP2=     0
R1 = -10.000 R2 =   0.000 R3 =   0.000 R4 =  10.000 RK2 =  50.000 RK3 =   50.000
 Rcurr:   -7.355  Rcurr-(R2+R3)/2:    7.355  MIN(Rcurr-R2,Rcurr-R3):    7.355
******
 C1  (13509)-C3  (13514)-C2  (13512)-O21 (13541)    NSTEP1=     0 NSTEP2=     0
R1 = 107.500 R2 = 117.500 R3 = 122.500 R4 = 132.500 RK2 =  50.000 RK3 =   50.000
 Rcurr:  117.535  Rcurr-(R2+R3)/2:    2.465  MIN(Rcurr-R2,Rcurr-R3):    0.000
******
 C111(13569)-C110(13567)-C19 (13565)-C18 (13562)    NSTEP1=     0 NSTEP2=     0
R1 = -10.000 R2 =   0.000 R3 =   0.000 R4 =  10.000 RK2 =  50.000 RK3 =   50.000
 Rcurr:   -3.003  Rcurr-(R2+R3)/2:    3.003  MIN(Rcurr-R2,Rcurr-R3):    3.003
******
 C1  (13643)-C3  (13648)-C2  (13646)-O21 (13675)    NSTEP1=     0 NSTEP2=     0
R1 = 107.500 R2 = 117.500 R3 = 122.500 R4 = 132.500 RK2 =  50.000 RK3 =   50.000
 Rcurr:  121.596  Rcurr-(R2+R3)/2:    1.596  MIN(Rcurr-R2,Rcurr-R3):    0.000
******
 C111(13703)-C110(13701)-C19 (13699)-C18 (13696)    NSTEP1=     0 NSTEP2=     0
R1 = -10.000 R2 =   0.000 R3 =   0.000 R4 =  10.000 RK2 =  50.000 RK3 =   50.000
 Rcurr:    0.076  Rcurr-(R2+R3)/2:    0.076  MIN(Rcurr-R2,Rcurr-R3):    0.076
******
 C1  (13777)-C3  (13782)-C2  (13780)-O21 (13809)    NSTEP1=     0 NSTEP2=     0
R1 = 107.500 R2 = 117.500 R3 = 122.500 R4 = 132.500 RK2 =  50.000 RK3 =   50.000
 Rcurr:  123.527  Rcurr-(R2+R3)/2:    3.527  MIN(Rcurr-R2,Rcurr-R3):    1.027
******
 C111(13837)-C110(13835)-C19 (13833)-C18 (13830)    NSTEP1=     0 NSTEP2=     0
R1 = -10.000 R2 =   0.000 R3 =   0.000 R4 =  10.000 RK2 =  50.000 RK3 =   50.000
 Rcurr:    0.446  Rcurr-(R2+R3)/2:    0.446  MIN(Rcurr-R2,Rcurr-R3):    0.446
******
 C1  (13911)-C3  (13916)-C2  (13914)-O21 (13943)    NSTEP1=     0 NSTEP2=     0
R1 = 107.500 R2 = 117.500 R3 = 122.500 R4 = 132.500 RK2 =  50.000 RK3 =   50.000
 Rcurr:  122.310  Rcurr-(R2+R3)/2:    2.310  MIN(Rcurr-R2,Rcurr-R3):    0.000
******
 C111(13971)-C110(13969)-C19 (13967)-C18 (13964)    NSTEP1=     0 NSTEP2=     0
R1 = -10.000 R2 =   0.000 R3 =   0.000 R4 =  10.000 RK2 =  50.000 RK3 =   50.000
 Rcurr:   -0.950  Rcurr-(R2+R3)/2:    0.950  MIN(Rcurr-R2,Rcurr-R3):    0.950
******
 C1  (14045)-C3  (14050)-C2  (14048)-O21 (14077)    NSTEP1=     0 NSTEP2=     0
R1 = 107.500 R2 = 117.500 R3 = 122.500 R4 = 132.500 RK2 =  50.000 RK3 =   50.000
 Rcurr:  126.994  Rcurr-(R2+R3)/2:    6.994  MIN(Rcurr-R2,Rcurr-R3):    4.494
******
 C111(14105)-C110(14103)-C19 (14101)-C18 (14098)    NSTEP1=     0 NSTEP2=     0
R1 = -10.000 R2 =   0.000 R3 =   0.000 R4 =  10.000 RK2 =  50.000 RK3 =   50.000
 Rcurr:    6.277  Rcurr-(R2+R3)/2:    6.277  MIN(Rcurr-R2,Rcurr-R3):    6.277
******
 C1  (14179)-C3  (14184)-C2  (14182)-O21 (14211)    NSTEP1=     0 NSTEP2=     0
R1 = 107.500 R2 = 117.500 R3 = 122.500 R4 = 132.500 RK2 =  50.000 RK3 =   50.000
 Rcurr:  123.689  Rcurr-(R2+R3)/2:    3.689  MIN(Rcurr-R2,Rcurr-R3):    1.189
******
 C111(14239)-C110(14237)-C19 (14235)-C18 (14232)    NSTEP1=     0 NSTEP2=     0
R1 = -10.000 R2 =   0.000 R3 =   0.000 R4 =  10.000 RK2 =  50.000 RK3 =   50.000
 Rcurr:    1.206  Rcurr-(R2+R3)/2:    1.206  MIN(Rcurr-R2,Rcurr-R3):    1.206
******
 C1  (14313)-C3  (14318)-C2  (14316)-O21 (14345)    NSTEP1=     0 NSTEP2=     0
R1 = 107.500 R2 = 117.500 R3 = 122.500 R4 = 132.500 RK2 =  50.000 RK3 =   50.000
 Rcurr:  119.511  Rcurr-(R2+R3)/2:    0.489  MIN(Rcurr-R2,Rcurr-R3):    0.000
******
 C111(14373)-C110(14371)-C19 (14369)-C18 (14366)    NSTEP1=     0 NSTEP2=     0
R1 = -10.000 R2 =   0.000 R3 =   0.000 R4 =  10.000 RK2 =  50.000 RK3 =   50.000
 Rcurr:    0.820  Rcurr-(R2+R3)/2:    0.820  MIN(Rcurr-R2,Rcurr-R3):    0.820
******
 C1  (14447)-C3  (14452)-C2  (14450)-O21 (14479)    NSTEP1=     0 NSTEP2=     0
R1 = 107.500 R2 = 117.500 R3 = 122.500 R4 = 132.500 RK2 =  50.000 RK3 =   50.000
 Rcurr:  118.614  Rcurr-(R2+R3)/2:    1.386  MIN(Rcurr-R2,Rcurr-R3):    0.000
******
 C111(14507)-C110(14505)-C19 (14503)-C18 (14500)    NSTEP1=     0 NSTEP2=     0
R1 = -10.000 R2 =   0.000 R3 =   0.000 R4 =  10.000 RK2 =  50.000 RK3 =   50.000
 Rcurr:   -3.719  Rcurr-(R2+R3)/2:    3.719  MIN(Rcurr-R2,Rcurr-R3):    3.719
******
 C1  (14581)-C3  (14586)-C2  (14584)-O21 (14613)    NSTEP1=     0 NSTEP2=     0
R1 = 107.500 R2 = 117.500 R3 = 122.500 R4 = 132.500 RK2 =  50.000 RK3 =   50.000
 Rcurr:  123.525  Rcurr-(R2+R3)/2:    3.525  MIN(Rcurr-R2,Rcurr-R3):    1.025
******
 C111(14641)-C110(14639)-C19 (14637)-C18 (14634)    NSTEP1=     0 NSTEP2=     0
R1 = -10.000 R2 =   0.000 R3 =   0.000 R4 =  10.000 RK2 =  50.000 RK3 =   50.000
 Rcurr:   -0.127  Rcurr-(R2+R3)/2:    0.127  MIN(Rcurr-R2,Rcurr-R3):    0.127
******
 C1  (14715)-C3  (14720)-C2  (14718)-O21 (14747)    NSTEP1=     0 NSTEP2=     0
R1 = 107.500 R2 = 117.500 R3 = 122.500 R4 = 132.500 RK2 =  50.000 RK3 =   50.000
 Rcurr:  120.816  Rcurr-(R2+R3)/2:    0.816  MIN(Rcurr-R2,Rcurr-R3):    0.000
******
 C111(14775)-C110(14773)-C19 (14771)-C18 (14768)    NSTEP1=     0 NSTEP2=     0
R1 = -10.000 R2 =   0.000 R3 =   0.000 R4 =  10.000 RK2 =  50.000 RK3 =   50.000
 Rcurr:   -0.191  Rcurr-(R2+R3)/2:    0.191  MIN(Rcurr-R2,Rcurr-R3):    0.191
******
 C1  (14849)-C3  (14854)-C2  (14852)-O21 (14881)    NSTEP1=     0 NSTEP2=     0
R1 = 107.500 R2 = 117.500 R3 = 122.500 R4 = 132.500 RK2 =  50.000 RK3 =   50.000
 Rcurr:  117.905  Rcurr-(R2+R3)/2:    2.095  MIN(Rcurr-R2,Rcurr-R3):    0.000
******
 C111(14909)-C110(14907)-C19 (14905)-C18 (14902)    NSTEP1=     0 NSTEP2=     0
R1 = -10.000 R2 =   0.000 R3 =   0.000 R4 =  10.000 RK2 =  50.000 RK3 =   50.000
 Rcurr:   -0.597  Rcurr-(R2+R3)/2:    0.597  MIN(Rcurr-R2,Rcurr-R3):    0.597
******
 C1  (14983)-C3  (14988)-C2  (14986)-O21 (15015)    NSTEP1=     0 NSTEP2=     0
R1 = 107.500 R2 = 117.500 R3 = 122.500 R4 = 132.500 RK2 =  50.000 RK3 =   50.000
 Rcurr:  123.546  Rcurr-(R2+R3)/2:    3.546  MIN(Rcurr-R2,Rcurr-R3):    1.046
******
 C111(15043)-C110(15041)-C19 (15039)-C18 (15036)    NSTEP1=     0 NSTEP2=     0
R1 = -10.000 R2 =   0.000 R3 =   0.000 R4 =  10.000 RK2 =  50.000 RK3 =   50.000
 Rcurr:    1.520  Rcurr-(R2+R3)/2:    1.520  MIN(Rcurr-R2,Rcurr-R3):    1.520
******
 C1  (15117)-C3  (15122)-C2  (15120)-O21 (15149)    NSTEP1=     0 NSTEP2=     0
R1 = 107.500 R2 = 117.500 R3 = 122.500 R4 = 132.500 RK2 =  50.000 RK3 =   50.000
 Rcurr:  115.948  Rcurr-(R2+R3)/2:    4.052  MIN(Rcurr-R2,Rcurr-R3):    1.552
******
 C111(15177)-C110(15175)-C19 (15173)-C18 (15170)    NSTEP1=     0 NSTEP2=     0
R1 = -10.000 R2 =   0.000 R3 =   0.000 R4 =  10.000 RK2 =  50.000 RK3 =   50.000
 Rcurr:   -0.697  Rcurr-(R2+R3)/2:    0.697  MIN(Rcurr-R2,Rcurr-R3):    0.697
******
 C1  (15251)-C3  (15256)-C2  (15254)-O21 (15283)    NSTEP1=     0 NSTEP2=     0
R1 = 107.500 R2 = 117.500 R3 = 122.500 R4 = 132.500 RK2 =  50.000 RK3 =   50.000
 Rcurr:  122.592  Rcurr-(R2+R3)/2:    2.592  MIN(Rcurr-R2,Rcurr-R3):    0.092
******
 C111(15311)-C110(15309)-C19 (15307)-C18 (15304)    NSTEP1=     0 NSTEP2=     0
R1 = -10.000 R2 =   0.000 R3 =   0.000 R4 =  10.000 RK2 =  50.000 RK3 =   50.000
 Rcurr:   -4.326  Rcurr-(R2+R3)/2:    4.326  MIN(Rcurr-R2,Rcurr-R3):    4.326
******
 C1  (15385)-C3  (15390)-C2  (15388)-O21 (15417)    NSTEP1=     0 NSTEP2=     0
R1 = 107.500 R2 = 117.500 R3 = 122.500 R4 = 132.500 RK2 =  50.000 RK3 =   50.000
 Rcurr:  117.727  Rcurr-(R2+R3)/2:    2.273  MIN(Rcurr-R2,Rcurr-R3):    0.000
******
 C111(15445)-C110(15443)-C19 (15441)-C18 (15438)    NSTEP1=     0 NSTEP2=     0
R1 = -10.000 R2 =   0.000 R3 =   0.000 R4 =  10.000 RK2 =  50.000 RK3 =   50.000
 Rcurr:   -7.765  Rcurr-(R2+R3)/2:    7.765  MIN(Rcurr-R2,Rcurr-R3):    7.765
******
 C1  (15519)-C3  (15524)-C2  (15522)-O21 (15551)    NSTEP1=     0 NSTEP2=     0
R1 = 107.500 R2 = 117.500 R3 = 122.500 R4 = 132.500 RK2 =  50.000 RK3 =   50.000
 Rcurr:  122.655  Rcurr-(R2+R3)/2:    2.655  MIN(Rcurr-R2,Rcurr-R3):    0.155
******
 C111(15579)-C110(15577)-C19 (15575)-C18 (15572)    NSTEP1=     0 NSTEP2=     0
R1 = -10.000 R2 =   0.000 R3 =   0.000 R4 =  10.000 RK2 =  50.000 RK3 =   50.000
 Rcurr:    2.341  Rcurr-(R2+R3)/2:    2.341  MIN(Rcurr-R2,Rcurr-R3):    2.341
******
 C1  (15653)-C3  (15658)-C2  (15656)-O21 (15685)    NSTEP1=     0 NSTEP2=     0
R1 = 107.500 R2 = 117.500 R3 = 122.500 R4 = 132.500 RK2 =  50.000 RK3 =   50.000
 Rcurr:  121.178  Rcurr-(R2+R3)/2:    1.178  MIN(Rcurr-R2,Rcurr-R3):    0.000
******
 C111(15713)-C110(15711)-C19 (15709)-C18 (15706)    NSTEP1=     0 NSTEP2=     0
R1 = -10.000 R2 =   0.000 R3 =   0.000 R4 =  10.000 RK2 =  50.000 RK3 =   50.000
 Rcurr:   -1.093  Rcurr-(R2+R3)/2:    1.093  MIN(Rcurr-R2,Rcurr-R3):    1.093
******
 C1  (15787)-C3  (15792)-C2  (15790)-O21 (15819)    NSTEP1=     0 NSTEP2=     0
R1 = 107.500 R2 = 117.500 R3 = 122.500 R4 = 132.500 RK2 =  50.000 RK3 =   50.000
 Rcurr:  126.568  Rcurr-(R2+R3)/2:    6.568  MIN(Rcurr-R2,Rcurr-R3):    4.068
******
 C111(15847)-C110(15845)-C19 (15843)-C18 (15840)    NSTEP1=     0 NSTEP2=     0
R1 = -10.000 R2 =   0.000 R3 =   0.000 R4 =  10.000 RK2 =  50.000 RK3 =   50.000
 Rcurr:    2.598  Rcurr-(R2+R3)/2:    2.598  MIN(Rcurr-R2,Rcurr-R3):    2.598
******
 C1  (15921)-C3  (15926)-C2  (15924)-O21 (15953)    NSTEP1=     0 NSTEP2=     0
R1 = 107.500 R2 = 117.500 R3 = 122.500 R4 = 132.500 RK2 =  50.000 RK3 =   50.000
 Rcurr:  117.848  Rcurr-(R2+R3)/2:    2.152  MIN(Rcurr-R2,Rcurr-R3):    0.000
******
 C111(15981)-C110(15979)-C19 (15977)-C18 (15974)    NSTEP1=     0 NSTEP2=     0
R1 = -10.000 R2 =   0.000 R3 =   0.000 R4 =  10.000 RK2 =  50.000 RK3 =   50.000
 Rcurr:    0.794  Rcurr-(R2+R3)/2:    0.794  MIN(Rcurr-R2,Rcurr-R3):    0.794
******
 C1  (16055)-C3  (16060)-C2  (16058)-O21 (16087)    NSTEP1=     0 NSTEP2=     0
R1 = 107.500 R2 = 117.500 R3 = 122.500 R4 = 132.500 RK2 =  50.000 RK3 =   50.000
 Rcurr:  113.425  Rcurr-(R2+R3)/2:    6.575  MIN(Rcurr-R2,Rcurr-R3):    4.075
******
 C111(16115)-C110(16113)-C19 (16111)-C18 (16108)    NSTEP1=     0 NSTEP2=     0
R1 = -10.000 R2 =   0.000 R3 =   0.000 R4 =  10.000 RK2 =  50.000 RK3 =   50.000
 Rcurr:    5.712  Rcurr-(R2+R3)/2:    5.712  MIN(Rcurr-R2,Rcurr-R3):    5.712
******
 C1  (16189)-C3  (16194)-C2  (16192)-O21 (16221)    NSTEP1=     0 NSTEP2=     0
R1 = 107.500 R2 = 117.500 R3 = 122.500 R4 = 132.500 RK2 =  50.000 RK3 =   50.000
 Rcurr:  117.238  Rcurr-(R2+R3)/2:    2.762  MIN(Rcurr-R2,Rcurr-R3):    0.262
******
 C111(16249)-C110(16247)-C19 (16245)-C18 (16242)    NSTEP1=     0 NSTEP2=     0
R1 = -10.000 R2 =   0.000 R3 =   0.000 R4 =  10.000 RK2 =  50.000 RK3 =   50.000
 Rcurr:    4.414  Rcurr-(R2+R3)/2:    4.414  MIN(Rcurr-R2,Rcurr-R3):    4.414
******
 C1  (16323)-C3  (16328)-C2  (16326)-O21 (16355)    NSTEP1=     0 NSTEP2=     0
R1 = 107.500 R2 = 117.500 R3 = 122.500 R4 = 132.500 RK2 =  50.000 RK3 =   50.000
 Rcurr:  120.403  Rcurr-(R2+R3)/2:    0.403  MIN(Rcurr-R2,Rcurr-R3):    0.000
******
 C111(16383)-C110(16381)-C19 (16379)-C18 (16376)    NSTEP1=     0 NSTEP2=     0
R1 = -10.000 R2 =   0.000 R3 =   0.000 R4 =  10.000 RK2 =  50.000 RK3 =   50.000
 Rcurr:    0.776  Rcurr-(R2+R3)/2:    0.776  MIN(Rcurr-R2,Rcurr-R3):    0.776
******
 C1  (16457)-C3  (16462)-C2  (16460)-O21 (16489)    NSTEP1=     0 NSTEP2=     0
R1 = 107.500 R2 = 117.500 R3 = 122.500 R4 = 132.500 RK2 =  50.000 RK3 =   50.000
 Rcurr:  124.677  Rcurr-(R2+R3)/2:    4.677  MIN(Rcurr-R2,Rcurr-R3):    2.177
******
 C111(16517)-C110(16515)-C19 (16513)-C18 (16510)    NSTEP1=     0 NSTEP2=     0
R1 = -10.000 R2 =   0.000 R3 =   0.000 R4 =  10.000 RK2 =  50.000 RK3 =   50.000
 Rcurr:   -0.209  Rcurr-(R2+R3)/2:    0.209  MIN(Rcurr-R2,Rcurr-R3):    0.209
******
 C1  (16591)-C3  (16596)-C2  (16594)-O21 (16623)    NSTEP1=     0 NSTEP2=     0
R1 = 107.500 R2 = 117.500 R3 = 122.500 R4 = 132.500 RK2 =  50.000 RK3 =   50.000
 Rcurr:  120.194  Rcurr-(R2+R3)/2:    0.194  MIN(Rcurr-R2,Rcurr-R3):    0.000
******
 C111(16651)-C110(16649)-C19 (16647)-C18 (16644)    NSTEP1=     0 NSTEP2=     0
R1 = -10.000 R2 =   0.000 R3 =   0.000 R4 =  10.000 RK2 =  50.000 RK3 =   50.000
 Rcurr:   -0.101  Rcurr-(R2+R3)/2:    0.101  MIN(Rcurr-R2,Rcurr-R3):    0.101
******
 C1  (16725)-C3  (16730)-C2  (16728)-O21 (16757)    NSTEP1=     0 NSTEP2=     0
R1 = 107.500 R2 = 117.500 R3 = 122.500 R4 = 132.500 RK2 =  50.000 RK3 =   50.000
 Rcurr:  120.293  Rcurr-(R2+R3)/2:    0.293  MIN(Rcurr-R2,Rcurr-R3):    0.000
******
 C111(16785)-C110(16783)-C19 (16781)-C18 (16778)    NSTEP1=     0 NSTEP2=     0
R1 = -10.000 R2 =   0.000 R3 =   0.000 R4 =  10.000 RK2 =  50.000 RK3 =   50.000
 Rcurr:    0.435  Rcurr-(R2+R3)/2:    0.435  MIN(Rcurr-R2,Rcurr-R3):    0.435
******
 C1  (16859)-C3  (16864)-C2  (16862)-O21 (16891)    NSTEP1=     0 NSTEP2=     0
R1 = 107.500 R2 = 117.500 R3 = 122.500 R4 = 132.500 RK2 =  50.000 RK3 =   50.000
 Rcurr:  117.266  Rcurr-(R2+R3)/2:    2.734  MIN(Rcurr-R2,Rcurr-R3):    0.234
******
 C111(16919)-C110(16917)-C19 (16915)-C18 (16912)    NSTEP1=     0 NSTEP2=     0
R1 = -10.000 R2 =   0.000 R3 =   0.000 R4 =  10.000 RK2 =  50.000 RK3 =   50.000
 Rcurr:    1.038  Rcurr-(R2+R3)/2:    1.038  MIN(Rcurr-R2,Rcurr-R3):    1.038
******
 C1  (16993)-C3  (16998)-C2  (16996)-O21 (17025)    NSTEP1=     0 NSTEP2=     0
R1 = 107.500 R2 = 117.500 R3 = 122.500 R4 = 132.500 RK2 =  50.000 RK3 =   50.000
 Rcurr:  125.699  Rcurr-(R2+R3)/2:    5.699  MIN(Rcurr-R2,Rcurr-R3):    3.199
******
 C111(17053)-C110(17051)-C19 (17049)-C18 (17046)    NSTEP1=     0 NSTEP2=     0
R1 = -10.000 R2 =   0.000 R3 =   0.000 R4 =  10.000 RK2 =  50.000 RK3 =   50.000
 Rcurr:    4.594  Rcurr-(R2+R3)/2:    4.594  MIN(Rcurr-R2,Rcurr-R3):    4.594
******
 C1  (17127)-C3  (17132)-C2  (17130)-O21 (17159)    NSTEP1=     0 NSTEP2=     0
R1 = 107.500 R2 = 117.500 R3 = 122.500 R4 = 132.500 RK2 =  50.000 RK3 =   50.000
 Rcurr:  118.174  Rcurr-(R2+R3)/2:    1.826  MIN(Rcurr-R2,Rcurr-R3):    0.000
******
 C111(17187)-C110(17185)-C19 (17183)-C18 (17180)    NSTEP1=     0 NSTEP2=     0
R1 = -10.000 R2 =   0.000 R3 =   0.000 R4 =  10.000 RK2 =  50.000 RK3 =   50.000
 Rcurr:    2.899  Rcurr-(R2+R3)/2:    2.899  MIN(Rcurr-R2,Rcurr-R3):    2.899
******
 C1  (17261)-C3  (17266)-C2  (17264)-O21 (17293)    NSTEP1=     0 NSTEP2=     0
R1 = 107.500 R2 = 117.500 R3 = 122.500 R4 = 132.500 RK2 =  50.000 RK3 =   50.000
 Rcurr:  119.625  Rcurr-(R2+R3)/2:    0.375  MIN(Rcurr-R2,Rcurr-R3):    0.000
******
 C111(17321)-C110(17319)-C19 (17317)-C18 (17314)    NSTEP1=     0 NSTEP2=     0
R1 = -10.000 R2 =   0.000 R3 =   0.000 R4 =  10.000 RK2 =  50.000 RK3 =   50.000
 Rcurr:    3.835  Rcurr-(R2+R3)/2:    3.835  MIN(Rcurr-R2,Rcurr-R3):    3.835
******
 C1  (17395)-C3  (17400)-C2  (17398)-O21 (17427)    NSTEP1=     0 NSTEP2=     0
R1 = 107.500 R2 = 117.500 R3 = 122.500 R4 = 132.500 RK2 =  50.000 RK3 =   50.000
 Rcurr:  120.886  Rcurr-(R2+R3)/2:    0.886  MIN(Rcurr-R2,Rcurr-R3):    0.000
******
 C111(17455)-C110(17453)-C19 (17451)-C18 (17448)    NSTEP1=     0 NSTEP2=     0
R1 = -10.000 R2 =   0.000 R3 =   0.000 R4 =  10.000 RK2 =  50.000 RK3 =   50.000
 Rcurr:    0.347  Rcurr-(R2+R3)/2:    0.347  MIN(Rcurr-R2,Rcurr-R3):    0.347
******
 C1  (17529)-C3  (17534)-C2  (17532)-O21 (17561)    NSTEP1=     0 NSTEP2=     0
R1 = 107.500 R2 = 117.500 R3 = 122.500 R4 = 132.500 RK2 =  50.000 RK3 =   50.000
 Rcurr:  121.761  Rcurr-(R2+R3)/2:    1.761  MIN(Rcurr-R2,Rcurr-R3):    0.000
******
 C111(17589)-C110(17587)-C19 (17585)-C18 (17582)    NSTEP1=     0 NSTEP2=     0
R1 = -10.000 R2 =   0.000 R3 =   0.000 R4 =  10.000 RK2 =  50.000 RK3 =   50.000
 Rcurr:    3.868  Rcurr-(R2+R3)/2:    3.868  MIN(Rcurr-R2,Rcurr-R3):    3.868
******
 C1  (17663)-C3  (17668)-C2  (17666)-O21 (17695)    NSTEP1=     0 NSTEP2=     0
R1 = 107.500 R2 = 117.500 R3 = 122.500 R4 = 132.500 RK2 =  50.000 RK3 =   50.000
 Rcurr:  122.437  Rcurr-(R2+R3)/2:    2.437  MIN(Rcurr-R2,Rcurr-R3):    0.000
******
 C111(17723)-C110(17721)-C19 (17719)-C18 (17716)    NSTEP1=     0 NSTEP2=     0
R1 = -10.000 R2 =   0.000 R3 =   0.000 R4 =  10.000 RK2 =  50.000 RK3 =   50.000
 Rcurr:    1.511  Rcurr-(R2+R3)/2:    1.511  MIN(Rcurr-R2,Rcurr-R3):    1.511
******
 C1  (17797)-C3  (17802)-C2  (17800)-O21 (17829)    NSTEP1=     0 NSTEP2=     0
R1 = 107.500 R2 = 117.500 R3 = 122.500 R4 = 132.500 RK2 =  50.000 RK3 =   50.000
 Rcurr:  123.437  Rcurr-(R2+R3)/2:    3.437  MIN(Rcurr-R2,Rcurr-R3):    0.937
******
 C111(17857)-C110(17855)-C19 (17853)-C18 (17850)    NSTEP1=     0 NSTEP2=     0
R1 = -10.000 R2 =   0.000 R3 =   0.000 R4 =  10.000 RK2 =  50.000 RK3 =   50.000
 Rcurr:    0.535  Rcurr-(R2+R3)/2:    0.535  MIN(Rcurr-R2,Rcurr-R3):    0.535
******
 C1  (17931)-C3  (17936)-C2  (17934)-O21 (17963)    NSTEP1=     0 NSTEP2=     0
R1 = 107.500 R2 = 117.500 R3 = 122.500 R4 = 132.500 RK2 =  50.000 RK3 =   50.000
 Rcurr:  119.330  Rcurr-(R2+R3)/2:    0.670  MIN(Rcurr-R2,Rcurr-R3):    0.000
******
 C111(17991)-C110(17989)-C19 (17987)-C18 (17984)    NSTEP1=     0 NSTEP2=     0
R1 = -10.000 R2 =   0.000 R3 =   0.000 R4 =  10.000 RK2 =  50.000 RK3 =   50.000
 Rcurr:    0.207  Rcurr-(R2+R3)/2:    0.207  MIN(Rcurr-R2,Rcurr-R3):    0.207
******
 C1  (18065)-C3  (18070)-C2  (18068)-O21 (18097)    NSTEP1=     0 NSTEP2=     0
R1 = 107.500 R2 = 117.500 R3 = 122.500 R4 = 132.500 RK2 =  50.000 RK3 =   50.000
 Rcurr:  118.033  Rcurr-(R2+R3)/2:    1.967  MIN(Rcurr-R2,Rcurr-R3):    0.000
******
 C111(18125)-C110(18123)-C19 (18121)-C18 (18118)    NSTEP1=     0 NSTEP2=     0
R1 = -10.000 R2 =   0.000 R3 =   0.000 R4 =  10.000 RK2 =  50.000 RK3 =   50.000
 Rcurr:   -2.589  Rcurr-(R2+R3)/2:    2.589  MIN(Rcurr-R2,Rcurr-R3):    2.589
******
 C1  (18199)-C3  (18204)-C2  (18202)-O21 (18231)    NSTEP1=     0 NSTEP2=     0
R1 = 107.500 R2 = 117.500 R3 = 122.500 R4 = 132.500 RK2 =  50.000 RK3 =   50.000
 Rcurr:  115.559  Rcurr-(R2+R3)/2:    4.441  MIN(Rcurr-R2,Rcurr-R3):    1.941
******
 C111(18259)-C110(18257)-C19 (18255)-C18 (18252)    NSTEP1=     0 NSTEP2=     0
R1 = -10.000 R2 =   0.000 R3 =   0.000 R4 =  10.000 RK2 =  50.000 RK3 =   50.000
 Rcurr:   -2.573  Rcurr-(R2+R3)/2:    2.573  MIN(Rcurr-R2,Rcurr-R3):    2.573
******
 C1  (18333)-C3  (18338)-C2  (18336)-O21 (18365)    NSTEP1=     0 NSTEP2=     0
R1 = 107.500 R2 = 117.500 R3 = 122.500 R4 = 132.500 RK2 =  50.000 RK3 =   50.000
 Rcurr:  125.947  Rcurr-(R2+R3)/2:    5.947  MIN(Rcurr-R2,Rcurr-R3):    3.447
******
 C111(18393)-C110(18391)-C19 (18389)-C18 (18386)    NSTEP1=     0 NSTEP2=     0
R1 = -10.000 R2 =   0.000 R3 =   0.000 R4 =  10.000 RK2 =  50.000 RK3 =   50.000
 Rcurr:    2.969  Rcurr-(R2+R3)/2:    2.969  MIN(Rcurr-R2,Rcurr-R3):    2.969
******
 C1  (18467)-C3  (18472)-C2  (18470)-O21 (18499)    NSTEP1=     0 NSTEP2=     0
R1 = 107.500 R2 = 117.500 R3 = 122.500 R4 = 132.500 RK2 =  50.000 RK3 =   50.000
 Rcurr:  114.942  Rcurr-(R2+R3)/2:    5.058  MIN(Rcurr-R2,Rcurr-R3):    2.558
******
 C111(18527)-C110(18525)-C19 (18523)-C18 (18520)    NSTEP1=     0 NSTEP2=     0
R1 = -10.000 R2 =   0.000 R3 =   0.000 R4 =  10.000 RK2 =  50.000 RK3 =   50.000
 Rcurr:   -6.773  Rcurr-(R2+R3)/2:    6.773  MIN(Rcurr-R2,Rcurr-R3):    6.773
******
 C1  (18601)-C3  (18606)-C2  (18604)-O21 (18633)    NSTEP1=     0 NSTEP2=     0
R1 = 107.500 R2 = 117.500 R3 = 122.500 R4 = 132.500 RK2 =  50.000 RK3 =   50.000
 Rcurr:  122.354  Rcurr-(R2+R3)/2:    2.354  MIN(Rcurr-R2,Rcurr-R3):    0.000
******
 C111(18661)-C110(18659)-C19 (18657)-C18 (18654)    NSTEP1=     0 NSTEP2=     0
R1 = -10.000 R2 =   0.000 R3 =   0.000 R4 =  10.000 RK2 =  50.000 RK3 =   50.000
 Rcurr:   -1.107  Rcurr-(R2+R3)/2:    1.107  MIN(Rcurr-R2,Rcurr-R3):    1.107
******
 C1  (18735)-C3  (18740)-C2  (18738)-O21 (18767)    NSTEP1=     0 NSTEP2=     0
R1 = 107.500 R2 = 117.500 R3 = 122.500 R4 = 132.500 RK2 =  50.000 RK3 =   50.000
 Rcurr:  120.657  Rcurr-(R2+R3)/2:    0.657  MIN(Rcurr-R2,Rcurr-R3):    0.000
******
 C111(18795)-C110(18793)-C19 (18791)-C18 (18788)    NSTEP1=     0 NSTEP2=     0
R1 = -10.000 R2 =   0.000 R3 =   0.000 R4 =  10.000 RK2 =  50.000 RK3 =   50.000
 Rcurr:   -1.139  Rcurr-(R2+R3)/2:    1.139  MIN(Rcurr-R2,Rcurr-R3):    1.139
******
 C1  (18869)-C3  (18874)-C2  (18872)-O21 (18901)    NSTEP1=     0 NSTEP2=     0
R1 = 107.500 R2 = 117.500 R3 = 122.500 R4 = 132.500 RK2 =  50.000 RK3 =   50.000
 Rcurr:  120.096  Rcurr-(R2+R3)/2:    0.096  MIN(Rcurr-R2,Rcurr-R3):    0.000
******
 C111(18929)-C110(18927)-C19 (18925)-C18 (18922)    NSTEP1=     0 NSTEP2=     0
R1 = -10.000 R2 =   0.000 R3 =   0.000 R4 =  10.000 RK2 =  50.000 RK3 =   50.000
 Rcurr:    5.360  Rcurr-(R2+R3)/2:    5.360  MIN(Rcurr-R2,Rcurr-R3):    5.360
******
 C1  (19003)-C3  (19008)-C2  (19006)-O21 (19035)    NSTEP1=     0 NSTEP2=     0
R1 = 107.500 R2 = 117.500 R3 = 122.500 R4 = 132.500 RK2 =  50.000 RK3 =   50.000
 Rcurr:  116.060  Rcurr-(R2+R3)/2:    3.940  MIN(Rcurr-R2,Rcurr-R3):    1.440
******
 C111(19063)-C110(19061)-C19 (19059)-C18 (19056)    NSTEP1=     0 NSTEP2=     0
R1 = -10.000 R2 =   0.000 R3 =   0.000 R4 =  10.000 RK2 =  50.000 RK3 =   50.000
 Rcurr:   -0.713  Rcurr-(R2+R3)/2:    0.713  MIN(Rcurr-R2,Rcurr-R3):    0.713
******
 C1  (19137)-C3  (19142)-C2  (19140)-O21 (19169)    NSTEP1=     0 NSTEP2=     0
R1 = 107.500 R2 = 117.500 R3 = 122.500 R4 = 132.500 RK2 =  50.000 RK3 =   50.000
 Rcurr:  116.357  Rcurr-(R2+R3)/2:    3.643  MIN(Rcurr-R2,Rcurr-R3):    1.143
******
 C111(19197)-C110(19195)-C19 (19193)-C18 (19190)    NSTEP1=     0 NSTEP2=     0
R1 = -10.000 R2 =   0.000 R3 =   0.000 R4 =  10.000 RK2 =  50.000 RK3 =   50.000
 Rcurr:   -5.818  Rcurr-(R2+R3)/2:    5.818  MIN(Rcurr-R2,Rcurr-R3):    5.818
******
 C1  (19271)-C3  (19276)-C2  (19274)-O21 (19303)    NSTEP1=     0 NSTEP2=     0
R1 = 107.500 R2 = 117.500 R3 = 122.500 R4 = 132.500 RK2 =  50.000 RK3 =   50.000
 Rcurr:  122.144  Rcurr-(R2+R3)/2:    2.144  MIN(Rcurr-R2,Rcurr-R3):    0.000
******
 C111(19331)-C110(19329)-C19 (19327)-C18 (19324)    NSTEP1=     0 NSTEP2=     0
R1 = -10.000 R2 =   0.000 R3 =   0.000 R4 =  10.000 RK2 =  50.000 RK3 =   50.000
 Rcurr:    0.948  Rcurr-(R2+R3)/2:    0.948  MIN(Rcurr-R2,Rcurr-R3):    0.948
******
 C1  (19405)-C3  (19410)-C2  (19408)-O21 (19437)    NSTEP1=     0 NSTEP2=     0
R1 = 107.500 R2 = 117.500 R3 = 122.500 R4 = 132.500 RK2 =  50.000 RK3 =   50.000
 Rcurr:  117.827  Rcurr-(R2+R3)/2:    2.173  MIN(Rcurr-R2,Rcurr-R3):    0.000
******
 C111(19465)-C110(19463)-C19 (19461)-C18 (19458)    NSTEP1=     0 NSTEP2=     0
R1 = -10.000 R2 =   0.000 R3 =   0.000 R4 =  10.000 RK2 =  50.000 RK3 =   50.000
 Rcurr:    2.675  Rcurr-(R2+R3)/2:    2.675  MIN(Rcurr-R2,Rcurr-R3):    2.675
******
 C1  (19539)-C3  (19544)-C2  (19542)-O21 (19571)    NSTEP1=     0 NSTEP2=     0
R1 = 107.500 R2 = 117.500 R3 = 122.500 R4 = 132.500 RK2 =  50.000 RK3 =   50.000
 Rcurr:  112.828  Rcurr-(R2+R3)/2:    7.172  MIN(Rcurr-R2,Rcurr-R3):    4.672
******
 C111(19599)-C110(19597)-C19 (19595)-C18 (19592)    NSTEP1=     0 NSTEP2=     0
R1 = -10.000 R2 =   0.000 R3 =   0.000 R4 =  10.000 RK2 =  50.000 RK3 =   50.000
 Rcurr:    1.751  Rcurr-(R2+R3)/2:    1.751  MIN(Rcurr-R2,Rcurr-R3):    1.751
******
 C1  (19673)-C3  (19678)-C2  (19676)-O21 (19705)    NSTEP1=     0 NSTEP2=     0
R1 = 107.500 R2 = 117.500 R3 = 122.500 R4 = 132.500 RK2 =  50.000 RK3 =   50.000
 Rcurr:  124.630  Rcurr-(R2+R3)/2:    4.630  MIN(Rcurr-R2,Rcurr-R3):    2.130
******
 C111(19733)-C110(19731)-C19 (19729)-C18 (19726)    NSTEP1=     0 NSTEP2=     0
R1 = -10.000 R2 =   0.000 R3 =   0.000 R4 =  10.000 RK2 =  50.000 RK3 =   50.000
 Rcurr:   -2.047  Rcurr-(R2+R3)/2:    2.047  MIN(Rcurr-R2,Rcurr-R3):    2.047
******
 C1  (19807)-C3  (19812)-C2  (19810)-O21 (19839)    NSTEP1=     0 NSTEP2=     0
R1 = 107.500 R2 = 117.500 R3 = 122.500 R4 = 132.500 RK2 =  50.000 RK3 =   50.000
 Rcurr:  120.585  Rcurr-(R2+R3)/2:    0.585  MIN(Rcurr-R2,Rcurr-R3):    0.000
******
 C111(19867)-C110(19865)-C19 (19863)-C18 (19860)    NSTEP1=     0 NSTEP2=     0
R1 = -10.000 R2 =   0.000 R3 =   0.000 R4 =  10.000 RK2 =  50.000 RK3 =   50.000
 Rcurr:    0.474  Rcurr-(R2+R3)/2:    0.474  MIN(Rcurr-R2,Rcurr-R3):    0.474
******
 C1  (19941)-C3  (19946)-C2  (19944)-O21 (19973)    NSTEP1=     0 NSTEP2=     0
R1 = 107.500 R2 = 117.500 R3 = 122.500 R4 = 132.500 RK2 =  50.000 RK3 =   50.000
 Rcurr:  121.279  Rcurr-(R2+R3)/2:    1.279  MIN(Rcurr-R2,Rcurr-R3):    0.000
******
 C111(20001)-C110(19999)-C19 (19997)-C18 (19994)    NSTEP1=     0 NSTEP2=     0
R1 = -10.000 R2 =   0.000 R3 =   0.000 R4 =  10.000 RK2 =  50.000 RK3 =   50.000
 Rcurr:   -3.873  Rcurr-(R2+R3)/2:    3.873  MIN(Rcurr-R2,Rcurr-R3):    3.873
******
 C1  (20075)-C3  (20080)-C2  (20078)-O21 (20107)    NSTEP1=     0 NSTEP2=     0
R1 = 107.500 R2 = 117.500 R3 = 122.500 R4 = 132.500 RK2 =  50.000 RK3 =   50.000
 Rcurr:  119.708  Rcurr-(R2+R3)/2:    0.292  MIN(Rcurr-R2,Rcurr-R3):    0.000
******
 C111(20135)-C110(20133)-C19 (20131)-C18 (20128)    NSTEP1=     0 NSTEP2=     0
R1 = -10.000 R2 =   0.000 R3 =   0.000 R4 =  10.000 RK2 =  50.000 RK3 =   50.000
 Rcurr:    1.237  Rcurr-(R2+R3)/2:    1.237  MIN(Rcurr-R2,Rcurr-R3):    1.237
******
 C1  (20209)-C3  (20214)-C2  (20212)-O21 (20241)    NSTEP1=     0 NSTEP2=     0
R1 = 107.500 R2 = 117.500 R3 = 122.500 R4 = 132.500 RK2 =  50.000 RK3 =   50.000
 Rcurr:  121.274  Rcurr-(R2+R3)/2:    1.274  MIN(Rcurr-R2,Rcurr-R3):    0.000
******
 C111(20269)-C110(20267)-C19 (20265)-C18 (20262)    NSTEP1=     0 NSTEP2=     0
R1 = -10.000 R2 =   0.000 R3 =   0.000 R4 =  10.000 RK2 =  50.000 RK3 =   50.000
 Rcurr:   -3.492  Rcurr-(R2+R3)/2:    3.492  MIN(Rcurr-R2,Rcurr-R3):    3.492
******
 C1  (20343)-C3  (20348)-C2  (20346)-O21 (20375)    NSTEP1=     0 NSTEP2=     0
R1 = 107.500 R2 = 117.500 R3 = 122.500 R4 = 132.500 RK2 =  50.000 RK3 =   50.000
 Rcurr:  121.242  Rcurr-(R2+R3)/2:    1.242  MIN(Rcurr-R2,Rcurr-R3):    0.000
******
 C111(20403)-C110(20401)-C19 (20399)-C18 (20396)    NSTEP1=     0 NSTEP2=     0
R1 = -10.000 R2 =   0.000 R3 =   0.000 R4 =  10.000 RK2 =  50.000 RK3 =   50.000
 Rcurr:   -3.487  Rcurr-(R2+R3)/2:    3.487  MIN(Rcurr-R2,Rcurr-R3):    3.487
******
 C1  (20477)-C3  (20482)-C2  (20480)-O21 (20509)    NSTEP1=     0 NSTEP2=     0
R1 = 107.500 R2 = 117.500 R3 = 122.500 R4 = 132.500 RK2 =  50.000 RK3 =   50.000
 Rcurr:  120.343  Rcurr-(R2+R3)/2:    0.343  MIN(Rcurr-R2,Rcurr-R3):    0.000
******
 C111(20537)-C110(20535)-C19 (20533)-C18 (20530)    NSTEP1=     0 NSTEP2=     0
R1 = -10.000 R2 =   0.000 R3 =   0.000 R4 =  10.000 RK2 =  50.000 RK3 =   50.000
 Rcurr:   -7.081  Rcurr-(R2+R3)/2:    7.081  MIN(Rcurr-R2,Rcurr-R3):    7.081
******
 C1  (20611)-C3  (20616)-C2  (20614)-O21 (20643)    NSTEP1=     0 NSTEP2=     0
R1 = 107.500 R2 = 117.500 R3 = 122.500 R4 = 132.500 RK2 =  50.000 RK3 =   50.000
 Rcurr:  119.698  Rcurr-(R2+R3)/2:    0.302  MIN(Rcurr-R2,Rcurr-R3):    0.000
******
 C111(20671)-C110(20669)-C19 (20667)-C18 (20664)    NSTEP1=     0 NSTEP2=     0
R1 = -10.000 R2 =   0.000 R3 =   0.000 R4 =  10.000 RK2 =  50.000 RK3 =   50.000
 Rcurr:   -2.828  Rcurr-(R2+R3)/2:    2.828  MIN(Rcurr-R2,Rcurr-R3):    2.828
******
 C1  (20745)-C3  (20750)-C2  (20748)-O21 (20777)    NSTEP1=     0 NSTEP2=     0
R1 = 107.500 R2 = 117.500 R3 = 122.500 R4 = 132.500 RK2 =  50.000 RK3 =   50.000
 Rcurr:  119.995  Rcurr-(R2+R3)/2:    0.005  MIN(Rcurr-R2,Rcurr-R3):    0.000
******
 C111(20805)-C110(20803)-C19 (20801)-C18 (20798)    NSTEP1=     0 NSTEP2=     0
R1 = -10.000 R2 =   0.000 R3 =   0.000 R4 =  10.000 RK2 =  50.000 RK3 =   50.000
 Rcurr:    0.188  Rcurr-(R2+R3)/2:    0.188  MIN(Rcurr-R2,Rcurr-R3):    0.188
******
 C1  (20879)-C3  (20884)-C2  (20882)-O21 (20911)    NSTEP1=     0 NSTEP2=     0
R1 = 107.500 R2 = 117.500 R3 = 122.500 R4 = 132.500 RK2 =  50.000 RK3 =   50.000
 Rcurr:  121.821  Rcurr-(R2+R3)/2:    1.821  MIN(Rcurr-R2,Rcurr-R3):    0.000
******
 C111(20939)-C110(20937)-C19 (20935)-C18 (20932)    NSTEP1=     0 NSTEP2=     0
R1 = -10.000 R2 =   0.000 R3 =   0.000 R4 =  10.000 RK2 =  50.000 RK3 =   50.000
 Rcurr:    0.789  Rcurr-(R2+R3)/2:    0.789  MIN(Rcurr-R2,Rcurr-R3):    0.789
******
 C1  (21013)-C3  (21018)-C2  (21016)-O21 (21045)    NSTEP1=     0 NSTEP2=     0
R1 = 107.500 R2 = 117.500 R3 = 122.500 R4 = 132.500 RK2 =  50.000 RK3 =   50.000
 Rcurr:  120.241  Rcurr-(R2+R3)/2:    0.241  MIN(Rcurr-R2,Rcurr-R3):    0.000
******
 C111(21073)-C110(21071)-C19 (21069)-C18 (21066)    NSTEP1=     0 NSTEP2=     0
R1 = -10.000 R2 =   0.000 R3 =   0.000 R4 =  10.000 RK2 =  50.000 RK3 =   50.000
 Rcurr:    0.540  Rcurr-(R2+R3)/2:    0.540  MIN(Rcurr-R2,Rcurr-R3):    0.540
******
 C1  (21147)-C3  (21152)-C2  (21150)-O21 (21179)    NSTEP1=     0 NSTEP2=     0
R1 = 107.500 R2 = 117.500 R3 = 122.500 R4 = 132.500 RK2 =  50.000 RK3 =   50.000
 Rcurr:  121.647  Rcurr-(R2+R3)/2:    1.647  MIN(Rcurr-R2,Rcurr-R3):    0.000
******
 C111(21207)-C110(21205)-C19 (21203)-C18 (21200)    NSTEP1=     0 NSTEP2=     0
R1 = -10.000 R2 =   0.000 R3 =   0.000 R4 =  10.000 RK2 =  50.000 RK3 =   50.000
 Rcurr:    1.488  Rcurr-(R2+R3)/2:    1.488  MIN(Rcurr-R2,Rcurr-R3):    1.488
******
 C1  (21281)-C3  (21286)-C2  (21284)-O21 (21313)    NSTEP1=     0 NSTEP2=     0
R1 = 107.500 R2 = 117.500 R3 = 122.500 R4 = 132.500 RK2 =  50.000 RK3 =   50.000
 Rcurr:  121.191  Rcurr-(R2+R3)/2:    1.191  MIN(Rcurr-R2,Rcurr-R3):    0.000
******
 C111(21341)-C110(21339)-C19 (21337)-C18 (21334)    NSTEP1=     0 NSTEP2=     0
R1 = -10.000 R2 =   0.000 R3 =   0.000 R4 =  10.000 RK2 =  50.000 RK3 =   50.000
 Rcurr:   -0.056  Rcurr-(R2+R3)/2:    0.056  MIN(Rcurr-R2,Rcurr-R3):    0.056
******
 C1  (21415)-C3  (21420)-C2  (21418)-O21 (21447)    NSTEP1=     0 NSTEP2=     0
R1 = 107.500 R2 = 117.500 R3 = 122.500 R4 = 132.500 RK2 =  50.000 RK3 =   50.000
 Rcurr:  118.042  Rcurr-(R2+R3)/2:    1.958  MIN(Rcurr-R2,Rcurr-R3):    0.000
******
 C111(21475)-C110(21473)-C19 (21471)-C18 (21468)    NSTEP1=     0 NSTEP2=     0
R1 = -10.000 R2 =   0.000 R3 =   0.000 R4 =  10.000 RK2 =  50.000 RK3 =   50.000
 Rcurr:    2.491  Rcurr-(R2+R3)/2:    2.491  MIN(Rcurr-R2,Rcurr-R3):    2.491
******
 C1  (21549)-C3  (21554)-C2  (21552)-O21 (21581)    NSTEP1=     0 NSTEP2=     0
R1 = 107.500 R2 = 117.500 R3 = 122.500 R4 = 132.500 RK2 =  50.000 RK3 =   50.000
 Rcurr:  120.145  Rcurr-(R2+R3)/2:    0.145  MIN(Rcurr-R2,Rcurr-R3):    0.000
******
 C111(21609)-C110(21607)-C19 (21605)-C18 (21602)    NSTEP1=     0 NSTEP2=     0
R1 = -10.000 R2 =   0.000 R3 =   0.000 R4 =  10.000 RK2 =  50.000 RK3 =   50.000
 Rcurr:    5.371  Rcurr-(R2+R3)/2:    5.371  MIN(Rcurr-R2,Rcurr-R3):    5.371
******
 C1  (21683)-C3  (21688)-C2  (21686)-O21 (21715)    NSTEP1=     0 NSTEP2=     0
R1 = 107.500 R2 = 117.500 R3 = 122.500 R4 = 132.500 RK2 =  50.000 RK3 =   50.000
 Rcurr:  117.273  Rcurr-(R2+R3)/2:    2.727  MIN(Rcurr-R2,Rcurr-R3):    0.227
******
 C111(21743)-C110(21741)-C19 (21739)-C18 (21736)    NSTEP1=     0 NSTEP2=     0
R1 = -10.000 R2 =   0.000 R3 =   0.000 R4 =  10.000 RK2 =  50.000 RK3 =   50.000
 Rcurr:   -1.994  Rcurr-(R2+R3)/2:    1.994  MIN(Rcurr-R2,Rcurr-R3):    1.994
******
 C1  (21817)-C3  (21822)-C2  (21820)-O21 (21849)    NSTEP1=     0 NSTEP2=     0
R1 = 107.500 R2 = 117.500 R3 = 122.500 R4 = 132.500 RK2 =  50.000 RK3 =   50.000
 Rcurr:  118.212  Rcurr-(R2+R3)/2:    1.788  MIN(Rcurr-R2,Rcurr-R3):    0.000
******
 C111(21877)-C110(21875)-C19 (21873)-C18 (21870)    NSTEP1=     0 NSTEP2=     0
R1 = -10.000 R2 =   0.000 R3 =   0.000 R4 =  10.000 RK2 =  50.000 RK3 =   50.000
 Rcurr:    1.244  Rcurr-(R2+R3)/2:    1.244  MIN(Rcurr-R2,Rcurr-R3):    1.244
******
 C1  (21951)-C3  (21956)-C2  (21954)-O21 (21983)    NSTEP1=     0 NSTEP2=     0
R1 = 107.500 R2 = 117.500 R3 = 122.500 R4 = 132.500 RK2 =  50.000 RK3 =   50.000
 Rcurr:  119.478  Rcurr-(R2+R3)/2:    0.522  MIN(Rcurr-R2,Rcurr-R3):    0.000
******
 C111(22011)-C110(22009)-C19 (22007)-C18 (22004)    NSTEP1=     0 NSTEP2=     0
R1 = -10.000 R2 =   0.000 R3 =   0.000 R4 =  10.000 RK2 =  50.000 RK3 =   50.000
 Rcurr:    1.044  Rcurr-(R2+R3)/2:    1.044  MIN(Rcurr-R2,Rcurr-R3):    1.044
******
 C1  (22085)-C3  (22090)-C2  (22088)-O21 (22117)    NSTEP1=     0 NSTEP2=     0
R1 = 107.500 R2 = 117.500 R3 = 122.500 R4 = 132.500 RK2 =  50.000 RK3 =   50.000
 Rcurr:  118.879  Rcurr-(R2+R3)/2:    1.121  MIN(Rcurr-R2,Rcurr-R3):    0.000
******
 C111(22145)-C110(22143)-C19 (22141)-C18 (22138)    NSTEP1=     0 NSTEP2=     0
R1 = -10.000 R2 =   0.000 R3 =   0.000 R4 =  10.000 RK2 =  50.000 RK3 =   50.000
 Rcurr:    0.885  Rcurr-(R2+R3)/2:    0.885  MIN(Rcurr-R2,Rcurr-R3):    0.885
******
 C1  (22219)-C3  (22224)-C2  (22222)-O21 (22251)    NSTEP1=     0 NSTEP2=     0
R1 = 107.500 R2 = 117.500 R3 = 122.500 R4 = 132.500 RK2 =  50.000 RK3 =   50.000
 Rcurr:  114.250  Rcurr-(R2+R3)/2:    5.750  MIN(Rcurr-R2,Rcurr-R3):    3.250
******
 C111(22279)-C110(22277)-C19 (22275)-C18 (22272)    NSTEP1=     0 NSTEP2=     0
R1 = -10.000 R2 =   0.000 R3 =   0.000 R4 =  10.000 RK2 =  50.000 RK3 =   50.000
 Rcurr:    0.128  Rcurr-(R2+R3)/2:    0.128  MIN(Rcurr-R2,Rcurr-R3):    0.128
******
 C1  (22353)-C3  (22358)-C2  (22356)-O21 (22385)    NSTEP1=     0 NSTEP2=     0
R1 = 107.500 R2 = 117.500 R3 = 122.500 R4 = 132.500 RK2 =  50.000 RK3 =   50.000
 Rcurr:  124.767  Rcurr-(R2+R3)/2:    4.767  MIN(Rcurr-R2,Rcurr-R3):    2.267
******
 C111(22413)-C110(22411)-C19 (22409)-C18 (22406)    NSTEP1=     0 NSTEP2=     0
R1 = -10.000 R2 =   0.000 R3 =   0.000 R4 =  10.000 RK2 =  50.000 RK3 =   50.000
 Rcurr:   -0.012  Rcurr-(R2+R3)/2:    0.012  MIN(Rcurr-R2,Rcurr-R3):    0.012
******
 C1  (22487)-C3  (22492)-C2  (22490)-O21 (22519)    NSTEP1=     0 NSTEP2=     0
R1 = 107.500 R2 = 117.500 R3 = 122.500 R4 = 132.500 RK2 =  50.000 RK3 =   50.000
 Rcurr:  120.636  Rcurr-(R2+R3)/2:    0.636  MIN(Rcurr-R2,Rcurr-R3):    0.000
******
 C111(22547)-C110(22545)-C19 (22543)-C18 (22540)    NSTEP1=     0 NSTEP2=     0
R1 = -10.000 R2 =   0.000 R3 =   0.000 R4 =  10.000 RK2 =  50.000 RK3 =   50.000
 Rcurr:    4.700  Rcurr-(R2+R3)/2:    4.700  MIN(Rcurr-R2,Rcurr-R3):    4.700
******
 C1  (22621)-C3  (22626)-C2  (22624)-O21 (22653)    NSTEP1=     0 NSTEP2=     0
R1 = 107.500 R2 = 117.500 R3 = 122.500 R4 = 132.500 RK2 =  50.000 RK3 =   50.000
 Rcurr:  123.406  Rcurr-(R2+R3)/2:    3.406  MIN(Rcurr-R2,Rcurr-R3):    0.906
******
 C111(22681)-C110(22679)-C19 (22677)-C18 (22674)    NSTEP1=     0 NSTEP2=     0
R1 = -10.000 R2 =   0.000 R3 =   0.000 R4 =  10.000 RK2 =  50.000 RK3 =   50.000
 Rcurr:   -6.114  Rcurr-(R2+R3)/2:    6.114  MIN(Rcurr-R2,Rcurr-R3):    6.114
******
 C1  (22755)-C3  (22760)-C2  (22758)-O21 (22787)    NSTEP1=     0 NSTEP2=     0
R1 = 107.500 R2 = 117.500 R3 = 122.500 R4 = 132.500 RK2 =  50.000 RK3 =   50.000
 Rcurr:  125.391  Rcurr-(R2+R3)/2:    5.391  MIN(Rcurr-R2,Rcurr-R3):    2.891
******
 C111(22815)-C110(22813)-C19 (22811)-C18 (22808)    NSTEP1=     0 NSTEP2=     0
R1 = -10.000 R2 =   0.000 R3 =   0.000 R4 =  10.000 RK2 =  50.000 RK3 =   50.000
 Rcurr:    3.836  Rcurr-(R2+R3)/2:    3.836  MIN(Rcurr-R2,Rcurr-R3):    3.836
******
 C1  (22889)-C3  (22894)-C2  (22892)-O21 (22921)    NSTEP1=     0 NSTEP2=     0
R1 = 107.500 R2 = 117.500 R3 = 122.500 R4 = 132.500 RK2 =  50.000 RK3 =   50.000
 Rcurr:  115.444  Rcurr-(R2+R3)/2:    4.556  MIN(Rcurr-R2,Rcurr-R3):    2.056
******
 C111(22949)-C110(22947)-C19 (22945)-C18 (22942)    NSTEP1=     0 NSTEP2=     0
R1 = -10.000 R2 =   0.000 R3 =   0.000 R4 =  10.000 RK2 =  50.000 RK3 =   50.000
 Rcurr:    3.553  Rcurr-(R2+R3)/2:    3.553  MIN(Rcurr-R2,Rcurr-R3):    3.553
******
 C1  (23023)-C3  (23028)-C2  (23026)-O21 (23055)    NSTEP1=     0 NSTEP2=     0
R1 = 107.500 R2 = 117.500 R3 = 122.500 R4 = 132.500 RK2 =  50.000 RK3 =   50.000
 Rcurr:  121.667  Rcurr-(R2+R3)/2:    1.667  MIN(Rcurr-R2,Rcurr-R3):    0.000
******
 C111(23083)-C110(23081)-C19 (23079)-C18 (23076)    NSTEP1=     0 NSTEP2=     0
R1 = -10.000 R2 =   0.000 R3 =   0.000 R4 =  10.000 RK2 =  50.000 RK3 =   50.000
 Rcurr:   -1.273  Rcurr-(R2+R3)/2:    1.273  MIN(Rcurr-R2,Rcurr-R3):    1.273
******
 C1  (23157)-C3  (23162)-C2  (23160)-O21 (23189)    NSTEP1=     0 NSTEP2=     0
R1 = 107.500 R2 = 117.500 R3 = 122.500 R4 = 132.500 RK2 =  50.000 RK3 =   50.000
 Rcurr:  121.616  Rcurr-(R2+R3)/2:    1.616  MIN(Rcurr-R2,Rcurr-R3):    0.000
******
 C111(23217)-C110(23215)-C19 (23213)-C18 (23210)    NSTEP1=     0 NSTEP2=     0
R1 = -10.000 R2 =   0.000 R3 =   0.000 R4 =  10.000 RK2 =  50.000 RK3 =   50.000
 Rcurr:   -0.358  Rcurr-(R2+R3)/2:    0.358  MIN(Rcurr-R2,Rcurr-R3):    0.358
******
 C1  (23291)-C3  (23296)-C2  (23294)-O21 (23323)    NSTEP1=     0 NSTEP2=     0
R1 = 107.500 R2 = 117.500 R3 = 122.500 R4 = 132.500 RK2 =  50.000 RK3 =   50.000
 Rcurr:  124.104  Rcurr-(R2+R3)/2:    4.104  MIN(Rcurr-R2,Rcurr-R3):    1.604
******
 C111(23351)-C110(23349)-C19 (23347)-C18 (23344)    NSTEP1=     0 NSTEP2=     0
R1 = -10.000 R2 =   0.000 R3 =   0.000 R4 =  10.000 RK2 =  50.000 RK3 =   50.000
 Rcurr:    1.781  Rcurr-(R2+R3)/2:    1.781  MIN(Rcurr-R2,Rcurr-R3):    1.781
******
 C1  (24387)-C3  (24392)-C2  (24390)-O21 (24419)    NSTEP1=     0 NSTEP2=     0
R1 = 107.500 R2 = 117.500 R3 = 122.500 R4 = 132.500 RK2 =  50.000 RK3 =   50.000
 Rcurr:  116.436  Rcurr-(R2+R3)/2:    3.564  MIN(Rcurr-R2,Rcurr-R3):    1.064
******
 C111(24447)-C110(24445)-C19 (24443)-C18 (24440)    NSTEP1=     0 NSTEP2=     0
R1 = -10.000 R2 =   0.000 R3 =   0.000 R4 =  10.000 RK2 =  50.000 RK3 =   50.000
 Rcurr:   -0.112  Rcurr-(R2+R3)/2:    0.112  MIN(Rcurr-R2,Rcurr-R3):    0.112
******
 C1  (24521)-C3  (24526)-C2  (24524)-O21 (24553)    NSTEP1=     0 NSTEP2=     0
R1 = 107.500 R2 = 117.500 R3 = 122.500 R4 = 132.500 RK2 =  50.000 RK3 =   50.000
 Rcurr:  117.715  Rcurr-(R2+R3)/2:    2.285  MIN(Rcurr-R2,Rcurr-R3):    0.000
******
 C111(24581)-C110(24579)-C19 (24577)-C18 (24574)    NSTEP1=     0 NSTEP2=     0
R1 = -10.000 R2 =   0.000 R3 =   0.000 R4 =  10.000 RK2 =  50.000 RK3 =   50.000
 Rcurr:   -5.804  Rcurr-(R2+R3)/2:    5.804  MIN(Rcurr-R2,Rcurr-R3):    5.804
******
 C1  (24655)-C3  (24660)-C2  (24658)-O21 (24687)    NSTEP1=     0 NSTEP2=     0
R1 = 107.500 R2 = 117.500 R3 = 122.500 R4 = 132.500 RK2 =  50.000 RK3 =   50.000
 Rcurr:  120.791  Rcurr-(R2+R3)/2:    0.791  MIN(Rcurr-R2,Rcurr-R3):    0.000
******
 C111(24715)-C110(24713)-C19 (24711)-C18 (24708)    NSTEP1=     0 NSTEP2=     0
R1 = -10.000 R2 =   0.000 R3 =   0.000 R4 =  10.000 RK2 =  50.000 RK3 =   50.000
 Rcurr:    3.631  Rcurr-(R2+R3)/2:    3.631  MIN(Rcurr-R2,Rcurr-R3):    3.631
******
 C1  (24789)-C3  (24794)-C2  (24792)-O21 (24821)    NSTEP1=     0 NSTEP2=     0
R1 = 107.500 R2 = 117.500 R3 = 122.500 R4 = 132.500 RK2 =  50.000 RK3 =   50.000
 Rcurr:  119.368  Rcurr-(R2+R3)/2:    0.632  MIN(Rcurr-R2,Rcurr-R3):    0.000
******
 C111(24849)-C110(24847)-C19 (24845)-C18 (24842)    NSTEP1=     0 NSTEP2=     0
R1 = -10.000 R2 =   0.000 R3 =   0.000 R4 =  10.000 RK2 =  50.000 RK3 =   50.000
 Rcurr:   -0.727  Rcurr-(R2+R3)/2:    0.727  MIN(Rcurr-R2,Rcurr-R3):    0.727
******
 C1  (24923)-C3  (24928)-C2  (24926)-O21 (24955)    NSTEP1=     0 NSTEP2=     0
R1 = 107.500 R2 = 117.500 R3 = 122.500 R4 = 132.500 RK2 =  50.000 RK3 =   50.000
 Rcurr:  125.614  Rcurr-(R2+R3)/2:    5.614  MIN(Rcurr-R2,Rcurr-R3):    3.114
******
 C111(24983)-C110(24981)-C19 (24979)-C18 (24976)    NSTEP1=     0 NSTEP2=     0
R1 = -10.000 R2 =   0.000 R3 =   0.000 R4 =  10.000 RK2 =  50.000 RK3 =   50.000
 Rcurr:   -0.008  Rcurr-(R2+R3)/2:    0.008  MIN(Rcurr-R2,Rcurr-R3):    0.008
******
 C1  (25057)-C3  (25062)-C2  (25060)-O21 (25089)    NSTEP1=     0 NSTEP2=     0
R1 = 107.500 R2 = 117.500 R3 = 122.500 R4 = 132.500 RK2 =  50.000 RK3 =   50.000
 Rcurr:  120.703  Rcurr-(R2+R3)/2:    0.703  MIN(Rcurr-R2,Rcurr-R3):    0.000
******
 C111(25117)-C110(25115)-C19 (25113)-C18 (25110)    NSTEP1=     0 NSTEP2=     0
R1 = -10.000 R2 =   0.000 R3 =   0.000 R4 =  10.000 RK2 =  50.000 RK3 =   50.000
 Rcurr:   -1.183  Rcurr-(R2+R3)/2:    1.183  MIN(Rcurr-R2,Rcurr-R3):    1.183
******
 C1  (25191)-C3  (25196)-C2  (25194)-O21 (25223)    NSTEP1=     0 NSTEP2=     0
R1 = 107.500 R2 = 117.500 R3 = 122.500 R4 = 132.500 RK2 =  50.000 RK3 =   50.000
 Rcurr:  118.274  Rcurr-(R2+R3)/2:    1.726  MIN(Rcurr-R2,Rcurr-R3):    0.000
******
 C111(25251)-C110(25249)-C19 (25247)-C18 (25244)    NSTEP1=     0 NSTEP2=     0
R1 = -10.000 R2 =   0.000 R3 =   0.000 R4 =  10.000 RK2 =  50.000 RK3 =   50.000
 Rcurr:    1.550  Rcurr-(R2+R3)/2:    1.550  MIN(Rcurr-R2,Rcurr-R3):    1.550
******
 C1  (25325)-C3  (25330)-C2  (25328)-O21 (25357)    NSTEP1=     0 NSTEP2=     0
R1 = 107.500 R2 = 117.500 R3 = 122.500 R4 = 132.500 RK2 =  50.000 RK3 =   50.000
 Rcurr:  118.043  Rcurr-(R2+R3)/2:    1.957  MIN(Rcurr-R2,Rcurr-R3):    0.000
******
 C111(25385)-C110(25383)-C19 (25381)-C18 (25378)    NSTEP1=     0 NSTEP2=     0
R1 = -10.000 R2 =   0.000 R3 =   0.000 R4 =  10.000 RK2 =  50.000 RK3 =   50.000
 Rcurr:   -0.706  Rcurr-(R2+R3)/2:    0.706  MIN(Rcurr-R2,Rcurr-R3):    0.706
******
 C1  (25459)-C3  (25464)-C2  (25462)-O21 (25491)    NSTEP1=     0 NSTEP2=     0
R1 = 107.500 R2 = 117.500 R3 = 122.500 R4 = 132.500 RK2 =  50.000 RK3 =   50.000
 Rcurr:  123.752  Rcurr-(R2+R3)/2:    3.752  MIN(Rcurr-R2,Rcurr-R3):    1.252
******
 C111(25519)-C110(25517)-C19 (25515)-C18 (25512)    NSTEP1=     0 NSTEP2=     0
R1 = -10.000 R2 =   0.000 R3 =   0.000 R4 =  10.000 RK2 =  50.000 RK3 =   50.000
 Rcurr:   -2.168  Rcurr-(R2+R3)/2:    2.168  MIN(Rcurr-R2,Rcurr-R3):    2.168
******
 C1  (25593)-C3  (25598)-C2  (25596)-O21 (25625)    NSTEP1=     0 NSTEP2=     0
R1 = 107.500 R2 = 117.500 R3 = 122.500 R4 = 132.500 RK2 =  50.000 RK3 =   50.000
 Rcurr:  119.529  Rcurr-(R2+R3)/2:    0.471  MIN(Rcurr-R2,Rcurr-R3):    0.000
******
 C111(25653)-C110(25651)-C19 (25649)-C18 (25646)    NSTEP1=     0 NSTEP2=     0
R1 = -10.000 R2 =   0.000 R3 =   0.000 R4 =  10.000 RK2 =  50.000 RK3 =   50.000
 Rcurr:    1.516  Rcurr-(R2+R3)/2:    1.516  MIN(Rcurr-R2,Rcurr-R3):    1.516
******
 C1  (25727)-C3  (25732)-C2  (25730)-O21 (25759)    NSTEP1=     0 NSTEP2=     0
R1 = 107.500 R2 = 117.500 R3 = 122.500 R4 = 132.500 RK2 =  50.000 RK3 =   50.000
 Rcurr:  123.169  Rcurr-(R2+R3)/2:    3.169  MIN(Rcurr-R2,Rcurr-R3):    0.669
******
 C111(25787)-C110(25785)-C19 (25783)-C18 (25780)    NSTEP1=     0 NSTEP2=     0
R1 = -10.000 R2 =   0.000 R3 =   0.000 R4 =  10.000 RK2 =  50.000 RK3 =   50.000
 Rcurr:   -0.035  Rcurr-(R2+R3)/2:    0.035  MIN(Rcurr-R2,Rcurr-R3):    0.035
******
 C1  (25861)-C3  (25866)-C2  (25864)-O21 (25893)    NSTEP1=     0 NSTEP2=     0
R1 = 107.500 R2 = 117.500 R3 = 122.500 R4 = 132.500 RK2 =  50.000 RK3 =   50.000
 Rcurr:  119.667  Rcurr-(R2+R3)/2:    0.333  MIN(Rcurr-R2,Rcurr-R3):    0.000
******
 C111(25921)-C110(25919)-C19 (25917)-C18 (25914)    NSTEP1=     0 NSTEP2=     0
R1 = -10.000 R2 =   0.000 R3 =   0.000 R4 =  10.000 RK2 =  50.000 RK3 =   50.000
 Rcurr:   -2.845  Rcurr-(R2+R3)/2:    2.845  MIN(Rcurr-R2,Rcurr-R3):    2.845
******
 C1  (25995)-C3  (26000)-C2  (25998)-O21 (26027)    NSTEP1=     0 NSTEP2=     0
R1 = 107.500 R2 = 117.500 R3 = 122.500 R4 = 132.500 RK2 =  50.000 RK3 =   50.000
 Rcurr:  123.121  Rcurr-(R2+R3)/2:    3.121  MIN(Rcurr-R2,Rcurr-R3):    0.621
******
 C111(26055)-C110(26053)-C19 (26051)-C18 (26048)    NSTEP1=     0 NSTEP2=     0
R1 = -10.000 R2 =   0.000 R3 =   0.000 R4 =  10.000 RK2 =  50.000 RK3 =   50.000
 Rcurr:   -6.784  Rcurr-(R2+R3)/2:    6.784  MIN(Rcurr-R2,Rcurr-R3):    6.784
******
 C1  (26129)-C3  (26134)-C2  (26132)-O21 (26161)    NSTEP1=     0 NSTEP2=     0
R1 = 107.500 R2 = 117.500 R3 = 122.500 R4 = 132.500 RK2 =  50.000 RK3 =   50.000
 Rcurr:  119.556  Rcurr-(R2+R3)/2:    0.444  MIN(Rcurr-R2,Rcurr-R3):    0.000
******
 C111(26189)-C110(26187)-C19 (26185)-C18 (26182)    NSTEP1=     0 NSTEP2=     0
R1 = -10.000 R2 =   0.000 R3 =   0.000 R4 =  10.000 RK2 =  50.000 RK3 =   50.000
 Rcurr:   -0.292  Rcurr-(R2+R3)/2:    0.292  MIN(Rcurr-R2,Rcurr-R3):    0.292
******
 C1  (26263)-C3  (26268)-C2  (26266)-O21 (26295)    NSTEP1=     0 NSTEP2=     0
R1 = 107.500 R2 = 117.500 R3 = 122.500 R4 = 132.500 RK2 =  50.000 RK3 =   50.000
 Rcurr:  120.926  Rcurr-(R2+R3)/2:    0.926  MIN(Rcurr-R2,Rcurr-R3):    0.000
******
 C111(26323)-C110(26321)-C19 (26319)-C18 (26316)    NSTEP1=     0 NSTEP2=     0
R1 = -10.000 R2 =   0.000 R3 =   0.000 R4 =  10.000 RK2 =  50.000 RK3 =   50.000
 Rcurr:    0.832  Rcurr-(R2+R3)/2:    0.832  MIN(Rcurr-R2,Rcurr-R3):    0.832
******
 C1  (26397)-C3  (26402)-C2  (26400)-O21 (26429)    NSTEP1=     0 NSTEP2=     0
R1 = 107.500 R2 = 117.500 R3 = 122.500 R4 = 132.500 RK2 =  50.000 RK3 =   50.000
 Rcurr:  116.882  Rcurr-(R2+R3)/2:    3.118  MIN(Rcurr-R2,Rcurr-R3):    0.618
******
 C111(26457)-C110(26455)-C19 (26453)-C18 (26450)    NSTEP1=     0 NSTEP2=     0
R1 = -10.000 R2 =   0.000 R3 =   0.000 R4 =  10.000 RK2 =  50.000 RK3 =   50.000
 Rcurr:   -1.752  Rcurr-(R2+R3)/2:    1.752  MIN(Rcurr-R2,Rcurr-R3):    1.752
******
 C1  (26531)-C3  (26536)-C2  (26534)-O21 (26563)    NSTEP1=     0 NSTEP2=     0
R1 = 107.500 R2 = 117.500 R3 = 122.500 R4 = 132.500 RK2 =  50.000 RK3 =   50.000
 Rcurr:  117.667  Rcurr-(R2+R3)/2:    2.333  MIN(Rcurr-R2,Rcurr-R3):    0.000
******
 C111(26591)-C110(26589)-C19 (26587)-C18 (26584)    NSTEP1=     0 NSTEP2=     0
R1 = -10.000 R2 =   0.000 R3 =   0.000 R4 =  10.000 RK2 =  50.000 RK3 =   50.000
 Rcurr:    4.463  Rcurr-(R2+R3)/2:    4.463  MIN(Rcurr-R2,Rcurr-R3):    4.463
******
 C1  (26665)-C3  (26670)-C2  (26668)-O21 (26697)    NSTEP1=     0 NSTEP2=     0
R1 = 107.500 R2 = 117.500 R3 = 122.500 R4 = 132.500 RK2 =  50.000 RK3 =   50.000
 Rcurr:  125.188  Rcurr-(R2+R3)/2:    5.188  MIN(Rcurr-R2,Rcurr-R3):    2.688
******
 C111(26725)-C110(26723)-C19 (26721)-C18 (26718)    NSTEP1=     0 NSTEP2=     0
R1 = -10.000 R2 =   0.000 R3 =   0.000 R4 =  10.000 RK2 =  50.000 RK3 =   50.000
 Rcurr:    0.127  Rcurr-(R2+R3)/2:    0.127  MIN(Rcurr-R2,Rcurr-R3):    0.127
******
 C1  (26799)-C3  (26804)-C2  (26802)-O21 (26831)    NSTEP1=     0 NSTEP2=     0
R1 = 107.500 R2 = 117.500 R3 = 122.500 R4 = 132.500 RK2 =  50.000 RK3 =   50.000
 Rcurr:  116.920  Rcurr-(R2+R3)/2:    3.080  MIN(Rcurr-R2,Rcurr-R3):    0.580
******
 C111(26859)-C110(26857)-C19 (26855)-C18 (26852)    NSTEP1=     0 NSTEP2=     0
R1 = -10.000 R2 =   0.000 R3 =   0.000 R4 =  10.000 RK2 =  50.000 RK3 =   50.000
 Rcurr:   -4.350  Rcurr-(R2+R3)/2:    4.350  MIN(Rcurr-R2,Rcurr-R3):    4.350
******
 C1  (26933)-C3  (26938)-C2  (26936)-O21 (26965)    NSTEP1=     0 NSTEP2=     0
R1 = 107.500 R2 = 117.500 R3 = 122.500 R4 = 132.500 RK2 =  50.000 RK3 =   50.000
 Rcurr:  120.625  Rcurr-(R2+R3)/2:    0.625  MIN(Rcurr-R2,Rcurr-R3):    0.000
******
 C111(26993)-C110(26991)-C19 (26989)-C18 (26986)    NSTEP1=     0 NSTEP2=     0
R1 = -10.000 R2 =   0.000 R3 =   0.000 R4 =  10.000 RK2 =  50.000 RK3 =   50.000
 Rcurr:    2.713  Rcurr-(R2+R3)/2:    2.713  MIN(Rcurr-R2,Rcurr-R3):    2.713
******
 C1  (27067)-C3  (27072)-C2  (27070)-O21 (27099)    NSTEP1=     0 NSTEP2=     0
R1 = 107.500 R2 = 117.500 R3 = 122.500 R4 = 132.500 RK2 =  50.000 RK3 =   50.000
 Rcurr:  120.444  Rcurr-(R2+R3)/2:    0.444  MIN(Rcurr-R2,Rcurr-R3):    0.000
******
 C111(27127)-C110(27125)-C19 (27123)-C18 (27120)    NSTEP1=     0 NSTEP2=     0
R1 = -10.000 R2 =   0.000 R3 =   0.000 R4 =  10.000 RK2 =  50.000 RK3 =   50.000
 Rcurr:   -2.498  Rcurr-(R2+R3)/2:    2.498  MIN(Rcurr-R2,Rcurr-R3):    2.498
******
 C1  (27201)-C3  (27206)-C2  (27204)-O21 (27233)    NSTEP1=     0 NSTEP2=     0
R1 = 107.500 R2 = 117.500 R3 = 122.500 R4 = 132.500 RK2 =  50.000 RK3 =   50.000
 Rcurr:  118.326  Rcurr-(R2+R3)/2:    1.674  MIN(Rcurr-R2,Rcurr-R3):    0.000
******
 C111(27261)-C110(27259)-C19 (27257)-C18 (27254)    NSTEP1=     0 NSTEP2=     0
R1 = -10.000 R2 =   0.000 R3 =   0.000 R4 =  10.000 RK2 =  50.000 RK3 =   50.000
 Rcurr:   -1.125  Rcurr-(R2+R3)/2:    1.125  MIN(Rcurr-R2,Rcurr-R3):    1.125
******
 C1  (27335)-C3  (27340)-C2  (27338)-O21 (27367)    NSTEP1=     0 NSTEP2=     0
R1 = 107.500 R2 = 117.500 R3 = 122.500 R4 = 132.500 RK2 =  50.000 RK3 =   50.000
 Rcurr:  118.103  Rcurr-(R2+R3)/2:    1.897  MIN(Rcurr-R2,Rcurr-R3):    0.000
******
 C111(27395)-C110(27393)-C19 (27391)-C18 (27388)    NSTEP1=     0 NSTEP2=     0
R1 = -10.000 R2 =   0.000 R3 =   0.000 R4 =  10.000 RK2 =  50.000 RK3 =   50.000
 Rcurr:    5.508  Rcurr-(R2+R3)/2:    5.508  MIN(Rcurr-R2,Rcurr-R3):    5.508
******
 C1  (27469)-C3  (27474)-C2  (27472)-O21 (27501)    NSTEP1=     0 NSTEP2=     0
R1 = 107.500 R2 = 117.500 R3 = 122.500 R4 = 132.500 RK2 =  50.000 RK3 =   50.000
 Rcurr:  121.273  Rcurr-(R2+R3)/2:    1.273  MIN(Rcurr-R2,Rcurr-R3):    0.000
******
 C111(27529)-C110(27527)-C19 (27525)-C18 (27522)    NSTEP1=     0 NSTEP2=     0
R1 = -10.000 R2 =   0.000 R3 =   0.000 R4 =  10.000 RK2 =  50.000 RK3 =   50.000
 Rcurr:    1.425  Rcurr-(R2+R3)/2:    1.425  MIN(Rcurr-R2,Rcurr-R3):    1.425
******
 C1  (27603)-C3  (27608)-C2  (27606)-O21 (27635)    NSTEP1=     0 NSTEP2=     0
R1 = 107.500 R2 = 117.500 R3 = 122.500 R4 = 132.500 RK2 =  50.000 RK3 =   50.000
 Rcurr:  115.350  Rcurr-(R2+R3)/2:    4.650  MIN(Rcurr-R2,Rcurr-R3):    2.150
******
 C111(27663)-C110(27661)-C19 (27659)-C18 (27656)    NSTEP1=     0 NSTEP2=     0
R1 = -10.000 R2 =   0.000 R3 =   0.000 R4 =  10.000 RK2 =  50.000 RK3 =   50.000
 Rcurr:   -0.622  Rcurr-(R2+R3)/2:    0.622  MIN(Rcurr-R2,Rcurr-R3):    0.622
******
 C1  (27737)-C3  (27742)-C2  (27740)-O21 (27769)    NSTEP1=     0 NSTEP2=     0
R1 = 107.500 R2 = 117.500 R3 = 122.500 R4 = 132.500 RK2 =  50.000 RK3 =   50.000
 Rcurr:  120.362  Rcurr-(R2+R3)/2:    0.362  MIN(Rcurr-R2,Rcurr-R3):    0.000
******
 C111(27797)-C110(27795)-C19 (27793)-C18 (27790)    NSTEP1=     0 NSTEP2=     0
R1 = -10.000 R2 =   0.000 R3 =   0.000 R4 =  10.000 RK2 =  50.000 RK3 =   50.000
 Rcurr:    2.686  Rcurr-(R2+R3)/2:    2.686  MIN(Rcurr-R2,Rcurr-R3):    2.686
******
 C1  (27871)-C3  (27876)-C2  (27874)-O21 (27903)    NSTEP1=     0 NSTEP2=     0
R1 = 107.500 R2 = 117.500 R3 = 122.500 R4 = 132.500 RK2 =  50.000 RK3 =   50.000
 Rcurr:  116.574  Rcurr-(R2+R3)/2:    3.426  MIN(Rcurr-R2,Rcurr-R3):    0.926
******
 C111(27931)-C110(27929)-C19 (27927)-C18 (27924)    NSTEP1=     0 NSTEP2=     0
R1 = -10.000 R2 =   0.000 R3 =   0.000 R4 =  10.000 RK2 =  50.000 RK3 =   50.000
 Rcurr:   -2.050  Rcurr-(R2+R3)/2:    2.050  MIN(Rcurr-R2,Rcurr-R3):    2.050
******
 C1  (28005)-C3  (28010)-C2  (28008)-O21 (28037)    NSTEP1=     0 NSTEP2=     0
R1 = 107.500 R2 = 117.500 R3 = 122.500 R4 = 132.500 RK2 =  50.000 RK3 =   50.000
 Rcurr:  120.807  Rcurr-(R2+R3)/2:    0.807  MIN(Rcurr-R2,Rcurr-R3):    0.000
******
 C111(28065)-C110(28063)-C19 (28061)-C18 (28058)    NSTEP1=     0 NSTEP2=     0
R1 = -10.000 R2 =   0.000 R3 =   0.000 R4 =  10.000 RK2 =  50.000 RK3 =   50.000
 Rcurr:   -1.535  Rcurr-(R2+R3)/2:    1.535  MIN(Rcurr-R2,Rcurr-R3):    1.535
******
 C1  (28139)-C3  (28144)-C2  (28142)-O21 (28171)    NSTEP1=     0 NSTEP2=     0
R1 = 107.500 R2 = 117.500 R3 = 122.500 R4 = 132.500 RK2 =  50.000 RK3 =   50.000
 Rcurr:  117.501  Rcurr-(R2+R3)/2:    2.499  MIN(Rcurr-R2,Rcurr-R3):    0.000
******
 C111(28199)-C110(28197)-C19 (28195)-C18 (28192)    NSTEP1=     0 NSTEP2=     0
R1 = -10.000 R2 =   0.000 R3 =   0.000 R4 =  10.000 RK2 =  50.000 RK3 =   50.000
 Rcurr:    1.588  Rcurr-(R2+R3)/2:    1.588  MIN(Rcurr-R2,Rcurr-R3):    1.588
******
 C1  (28273)-C3  (28278)-C2  (28276)-O21 (28305)    NSTEP1=     0 NSTEP2=     0
R1 = 107.500 R2 = 117.500 R3 = 122.500 R4 = 132.500 RK2 =  50.000 RK3 =   50.000
 Rcurr:  115.946  Rcurr-(R2+R3)/2:    4.054  MIN(Rcurr-R2,Rcurr-R3):    1.554
******
 C111(28333)-C110(28331)-C19 (28329)-C18 (28326)    NSTEP1=     0 NSTEP2=     0
R1 = -10.000 R2 =   0.000 R3 =   0.000 R4 =  10.000 RK2 =  50.000 RK3 =   50.000
 Rcurr:    1.618  Rcurr-(R2+R3)/2:    1.618  MIN(Rcurr-R2,Rcurr-R3):    1.618
******
 C1  (28407)-C3  (28412)-C2  (28410)-O21 (28439)    NSTEP1=     0 NSTEP2=     0
R1 = 107.500 R2 = 117.500 R3 = 122.500 R4 = 132.500 RK2 =  50.000 RK3 =   50.000
 Rcurr:  121.051  Rcurr-(R2+R3)/2:    1.051  MIN(Rcurr-R2,Rcurr-R3):    0.000
******
 C111(28467)-C110(28465)-C19 (28463)-C18 (28460)    NSTEP1=     0 NSTEP2=     0
R1 = -10.000 R2 =   0.000 R3 =   0.000 R4 =  10.000 RK2 =  50.000 RK3 =   50.000
 Rcurr:    0.890  Rcurr-(R2+R3)/2:    0.890  MIN(Rcurr-R2,Rcurr-R3):    0.890
******
 C1  (28541)-C3  (28546)-C2  (28544)-O21 (28573)    NSTEP1=     0 NSTEP2=     0
R1 = 107.500 R2 = 117.500 R3 = 122.500 R4 = 132.500 RK2 =  50.000 RK3 =   50.000
 Rcurr:  117.328  Rcurr-(R2+R3)/2:    2.672  MIN(Rcurr-R2,Rcurr-R3):    0.172
******
 C111(28601)-C110(28599)-C19 (28597)-C18 (28594)    NSTEP1=     0 NSTEP2=     0
R1 = -10.000 R2 =   0.000 R3 =   0.000 R4 =  10.000 RK2 =  50.000 RK3 =   50.000
 Rcurr:    1.944  Rcurr-(R2+R3)/2:    1.944  MIN(Rcurr-R2,Rcurr-R3):    1.944
******
 C1  (28675)-C3  (28680)-C2  (28678)-O21 (28707)    NSTEP1=     0 NSTEP2=     0
R1 = 107.500 R2 = 117.500 R3 = 122.500 R4 = 132.500 RK2 =  50.000 RK3 =   50.000
 Rcurr:  120.428  Rcurr-(R2+R3)/2:    0.428  MIN(Rcurr-R2,Rcurr-R3):    0.000
******
 C111(28735)-C110(28733)-C19 (28731)-C18 (28728)    NSTEP1=     0 NSTEP2=     0
R1 = 170.000 R2 = 180.000 R3 = 180.000 R4 = 190.000 RK2 =  50.000 RK3 =   50.000
 Rcurr:  176.308  Rcurr-(R2+R3)/2:    3.692  MIN(Rcurr-R2,Rcurr-R3):    3.692
******
 C1  (28809)-C3  (28814)-C2  (28812)-O21 (28841)    NSTEP1=     0 NSTEP2=     0
R1 = 107.500 R2 = 117.500 R3 = 122.500 R4 = 132.500 RK2 =  50.000 RK3 =   50.000
 Rcurr:  120.855  Rcurr-(R2+R3)/2:    0.855  MIN(Rcurr-R2,Rcurr-R3):    0.000
******
 C111(28869)-C110(28867)-C19 (28865)-C18 (28862)    NSTEP1=     0 NSTEP2=     0
R1 = -10.000 R2 =   0.000 R3 =   0.000 R4 =  10.000 RK2 =  50.000 RK3 =   50.000
 Rcurr:   -3.275  Rcurr-(R2+R3)/2:    3.275  MIN(Rcurr-R2,Rcurr-R3):    3.275
******
 C1  (28943)-C3  (28948)-C2  (28946)-O21 (28975)    NSTEP1=     0 NSTEP2=     0
R1 = 107.500 R2 = 117.500 R3 = 122.500 R4 = 132.500 RK2 =  50.000 RK3 =   50.000
 Rcurr:  122.004  Rcurr-(R2+R3)/2:    2.004  MIN(Rcurr-R2,Rcurr-R3):    0.000
******
 C111(29003)-C110(29001)-C19 (28999)-C18 (28996)    NSTEP1=     0 NSTEP2=     0
R1 = -10.000 R2 =   0.000 R3 =   0.000 R4 =  10.000 RK2 =  50.000 RK3 =   50.000
 Rcurr:    0.366  Rcurr-(R2+R3)/2:    0.366  MIN(Rcurr-R2,Rcurr-R3):    0.366
******
 C1  (29077)-C3  (29082)-C2  (29080)-O21 (29109)    NSTEP1=     0 NSTEP2=     0
R1 = 107.500 R2 = 117.500 R3 = 122.500 R4 = 132.500 RK2 =  50.000 RK3 =   50.000
 Rcurr:  121.822  Rcurr-(R2+R3)/2:    1.822  MIN(Rcurr-R2,Rcurr-R3):    0.000
******
 C111(29137)-C110(29135)-C19 (29133)-C18 (29130)    NSTEP1=     0 NSTEP2=     0
R1 = -10.000 R2 =   0.000 R3 =   0.000 R4 =  10.000 RK2 =  50.000 RK3 =   50.000
 Rcurr:   -1.788  Rcurr-(R2+R3)/2:    1.788  MIN(Rcurr-R2,Rcurr-R3):    1.788
******
 C1  (29211)-C3  (29216)-C2  (29214)-O21 (29243)    NSTEP1=     0 NSTEP2=     0
R1 = 107.500 R2 = 117.500 R3 = 122.500 R4 = 132.500 RK2 =  50.000 RK3 =   50.000
 Rcurr:  122.028  Rcurr-(R2+R3)/2:    2.028  MIN(Rcurr-R2,Rcurr-R3):    0.000
******
 C111(29271)-C110(29269)-C19 (29267)-C18 (29264)    NSTEP1=     0 NSTEP2=     0
R1 = -10.000 R2 =   0.000 R3 =   0.000 R4 =  10.000 RK2 =  50.000 RK3 =   50.000
 Rcurr:   -2.921  Rcurr-(R2+R3)/2:    2.921  MIN(Rcurr-R2,Rcurr-R3):    2.921
******
 C1  (29345)-C3  (29350)-C2  (29348)-O21 (29377)    NSTEP1=     0 NSTEP2=     0
R1 = 107.500 R2 = 117.500 R3 = 122.500 R4 = 132.500 RK2 =  50.000 RK3 =   50.000
 Rcurr:  118.059  Rcurr-(R2+R3)/2:    1.941  MIN(Rcurr-R2,Rcurr-R3):    0.000
******
 C111(29405)-C110(29403)-C19 (29401)-C18 (29398)    NSTEP1=     0 NSTEP2=     0
R1 = -10.000 R2 =   0.000 R3 =   0.000 R4 =  10.000 RK2 =  50.000 RK3 =   50.000
 Rcurr:    0.633  Rcurr-(R2+R3)/2:    0.633  MIN(Rcurr-R2,Rcurr-R3):    0.633
******
 C1  (29479)-C3  (29484)-C2  (29482)-O21 (29511)    NSTEP1=     0 NSTEP2=     0
R1 = 107.500 R2 = 117.500 R3 = 122.500 R4 = 132.500 RK2 =  50.000 RK3 =   50.000
 Rcurr:  123.411  Rcurr-(R2+R3)/2:    3.411  MIN(Rcurr-R2,Rcurr-R3):    0.911
******
 C111(29539)-C110(29537)-C19 (29535)-C18 (29532)    NSTEP1=     0 NSTEP2=     0
R1 = -10.000 R2 =   0.000 R3 =   0.000 R4 =  10.000 RK2 =  50.000 RK3 =   50.000
 Rcurr:    0.119  Rcurr-(R2+R3)/2:    0.119  MIN(Rcurr-R2,Rcurr-R3):    0.119
******
 C1  (29613)-C3  (29618)-C2  (29616)-O21 (29645)    NSTEP1=     0 NSTEP2=     0
R1 = 107.500 R2 = 117.500 R3 = 122.500 R4 = 132.500 RK2 =  50.000 RK3 =   50.000
 Rcurr:  116.650  Rcurr-(R2+R3)/2:    3.350  MIN(Rcurr-R2,Rcurr-R3):    0.850
******
 C111(29673)-C110(29671)-C19 (29669)-C18 (29666)    NSTEP1=     0 NSTEP2=     0
R1 = -10.000 R2 =   0.000 R3 =   0.000 R4 =  10.000 RK2 =  50.000 RK3 =   50.000
 Rcurr:    1.504  Rcurr-(R2+R3)/2:    1.504  MIN(Rcurr-R2,Rcurr-R3):    1.504
******
 C1  (29747)-C3  (29752)-C2  (29750)-O21 (29779)    NSTEP1=     0 NSTEP2=     0
R1 = 107.500 R2 = 117.500 R3 = 122.500 R4 = 132.500 RK2 =  50.000 RK3 =   50.000
 Rcurr:  115.166  Rcurr-(R2+R3)/2:    4.834  MIN(Rcurr-R2,Rcurr-R3):    2.334
******
 C111(29807)-C110(29805)-C19 (29803)-C18 (29800)    NSTEP1=     0 NSTEP2=     0
R1 = -10.000 R2 =   0.000 R3 =   0.000 R4 =  10.000 RK2 =  50.000 RK3 =   50.000
 Rcurr:    2.024  Rcurr-(R2+R3)/2:    2.024  MIN(Rcurr-R2,Rcurr-R3):    2.024
******
 C1  (29881)-C3  (29886)-C2  (29884)-O21 (29913)    NSTEP1=     0 NSTEP2=     0
R1 = 107.500 R2 = 117.500 R3 = 122.500 R4 = 132.500 RK2 =  50.000 RK3 =   50.000
 Rcurr:  122.231  Rcurr-(R2+R3)/2:    2.231  MIN(Rcurr-R2,Rcurr-R3):    0.000
******
 C111(29941)-C110(29939)-C19 (29937)-C18 (29934)    NSTEP1=     0 NSTEP2=     0
R1 = -10.000 R2 =   0.000 R3 =   0.000 R4 =  10.000 RK2 =  50.000 RK3 =   50.000
 Rcurr:   -0.698  Rcurr-(R2+R3)/2:    0.698  MIN(Rcurr-R2,Rcurr-R3):    0.698
******
 C1  (30015)-C3  (30020)-C2  (30018)-O21 (30047)    NSTEP1=     0 NSTEP2=     0
R1 = 107.500 R2 = 117.500 R3 = 122.500 R4 = 132.500 RK2 =  50.000 RK3 =   50.000
 Rcurr:  118.212  Rcurr-(R2+R3)/2:    1.788  MIN(Rcurr-R2,Rcurr-R3):    0.000
******
 C111(30075)-C110(30073)-C19 (30071)-C18 (30068)    NSTEP1=     0 NSTEP2=     0
R1 = -10.000 R2 =   0.000 R3 =   0.000 R4 =  10.000 RK2 =  50.000 RK3 =   50.000
 Rcurr:   -0.390  Rcurr-(R2+R3)/2:    0.390  MIN(Rcurr-R2,Rcurr-R3):    0.390
******
 C1  (30149)-C3  (30154)-C2  (30152)-O21 (30181)    NSTEP1=     0 NSTEP2=     0
R1 = 107.500 R2 = 117.500 R3 = 122.500 R4 = 132.500 RK2 =  50.000 RK3 =   50.000
 Rcurr:  119.042  Rcurr-(R2+R3)/2:    0.958  MIN(Rcurr-R2,Rcurr-R3):    0.000
******
 C111(30209)-C110(30207)-C19 (30205)-C18 (30202)    NSTEP1=     0 NSTEP2=     0
R1 = -10.000 R2 =   0.000 R3 =   0.000 R4 =  10.000 RK2 =  50.000 RK3 =   50.000
 Rcurr:    1.541  Rcurr-(R2+R3)/2:    1.541  MIN(Rcurr-R2,Rcurr-R3):    1.541
******
 C1  (30283)-C3  (30288)-C2  (30286)-O21 (30315)    NSTEP1=     0 NSTEP2=     0
R1 = 107.500 R2 = 117.500 R3 = 122.500 R4 = 132.500 RK2 =  50.000 RK3 =   50.000
 Rcurr:  118.726  Rcurr-(R2+R3)/2:    1.274  MIN(Rcurr-R2,Rcurr-R3):    0.000
******
 C111(30343)-C110(30341)-C19 (30339)-C18 (30336)    NSTEP1=     0 NSTEP2=     0
R1 = -10.000 R2 =   0.000 R3 =   0.000 R4 =  10.000 RK2 =  50.000 RK3 =   50.000
 Rcurr:   -1.386  Rcurr-(R2+R3)/2:    1.386  MIN(Rcurr-R2,Rcurr-R3):    1.386
******
 C1  (30417)-C3  (30422)-C2  (30420)-O21 (30449)    NSTEP1=     0 NSTEP2=     0
R1 = 107.500 R2 = 117.500 R3 = 122.500 R4 = 132.500 RK2 =  50.000 RK3 =   50.000
 Rcurr:  123.045  Rcurr-(R2+R3)/2:    3.045  MIN(Rcurr-R2,Rcurr-R3):    0.545
******
 C111(30477)-C110(30475)-C19 (30473)-C18 (30470)    NSTEP1=     0 NSTEP2=     0
R1 = -10.000 R2 =   0.000 R3 =   0.000 R4 =  10.000 RK2 =  50.000 RK3 =   50.000
 Rcurr:   -0.528  Rcurr-(R2+R3)/2:    0.528  MIN(Rcurr-R2,Rcurr-R3):    0.528
******
 C1  (30551)-C3  (30556)-C2  (30554)-O21 (30583)    NSTEP1=     0 NSTEP2=     0
R1 = 107.500 R2 = 117.500 R3 = 122.500 R4 = 132.500 RK2 =  50.000 RK3 =   50.000
 Rcurr:  123.660  Rcurr-(R2+R3)/2:    3.660  MIN(Rcurr-R2,Rcurr-R3):    1.160
******
 C111(30611)-C110(30609)-C19 (30607)-C18 (30604)    NSTEP1=     0 NSTEP2=     0
R1 = -10.000 R2 =   0.000 R3 =   0.000 R4 =  10.000 RK2 =  50.000 RK3 =   50.000
 Rcurr:    5.578  Rcurr-(R2+R3)/2:    5.578  MIN(Rcurr-R2,Rcurr-R3):    5.578
******
 C1  (30685)-C3  (30690)-C2  (30688)-O21 (30717)    NSTEP1=     0 NSTEP2=     0
R1 = 107.500 R2 = 117.500 R3 = 122.500 R4 = 132.500 RK2 =  50.000 RK3 =   50.000
 Rcurr:  118.053  Rcurr-(R2+R3)/2:    1.947  MIN(Rcurr-R2,Rcurr-R3):    0.000
******
 C111(30745)-C110(30743)-C19 (30741)-C18 (30738)    NSTEP1=     0 NSTEP2=     0
R1 = -10.000 R2 =   0.000 R3 =   0.000 R4 =  10.000 RK2 =  50.000 RK3 =   50.000
 Rcurr:    1.848  Rcurr-(R2+R3)/2:    1.848  MIN(Rcurr-R2,Rcurr-R3):    1.848
******
 C1  (30819)-C3  (30824)-C2  (30822)-O21 (30851)    NSTEP1=     0 NSTEP2=     0
R1 = 107.500 R2 = 117.500 R3 = 122.500 R4 = 132.500 RK2 =  50.000 RK3 =   50.000
 Rcurr:  120.193  Rcurr-(R2+R3)/2:    0.193  MIN(Rcurr-R2,Rcurr-R3):    0.000
******
 C111(30879)-C110(30877)-C19 (30875)-C18 (30872)    NSTEP1=     0 NSTEP2=     0
R1 = -10.000 R2 =   0.000 R3 =   0.000 R4 =  10.000 RK2 =  50.000 RK3 =   50.000
 Rcurr:    0.271  Rcurr-(R2+R3)/2:    0.271  MIN(Rcurr-R2,Rcurr-R3):    0.271
******
 C1  (30953)-C3  (30958)-C2  (30956)-O21 (30985)    NSTEP1=     0 NSTEP2=     0
R1 = 107.500 R2 = 117.500 R3 = 122.500 R4 = 132.500 RK2 =  50.000 RK3 =   50.000
 Rcurr:  122.143  Rcurr-(R2+R3)/2:    2.143  MIN(Rcurr-R2,Rcurr-R3):    0.000
******
 C111(31013)-C110(31011)-C19 (31009)-C18 (31006)    NSTEP1=     0 NSTEP2=     0
R1 = -10.000 R2 =   0.000 R3 =   0.000 R4 =  10.000 RK2 =  50.000 RK3 =   50.000
 Rcurr:    6.354  Rcurr-(R2+R3)/2:    6.354  MIN(Rcurr-R2,Rcurr-R3):    6.354
******
 C1  (31087)-C3  (31092)-C2  (31090)-O21 (31119)    NSTEP1=     0 NSTEP2=     0
R1 = 107.500 R2 = 117.500 R3 = 122.500 R4 = 132.500 RK2 =  50.000 RK3 =   50.000
 Rcurr:  121.048  Rcurr-(R2+R3)/2:    1.048  MIN(Rcurr-R2,Rcurr-R3):    0.000
******
 C111(31147)-C110(31145)-C19 (31143)-C18 (31140)    NSTEP1=     0 NSTEP2=     0
R1 = -10.000 R2 =   0.000 R3 =   0.000 R4 =  10.000 RK2 =  50.000 RK3 =   50.000
 Rcurr:   -0.884  Rcurr-(R2+R3)/2:    0.884  MIN(Rcurr-R2,Rcurr-R3):    0.884
******
 C1  (31221)-C3  (31226)-C2  (31224)-O21 (31253)    NSTEP1=     0 NSTEP2=     0
R1 = 107.500 R2 = 117.500 R3 = 122.500 R4 = 132.500 RK2 =  50.000 RK3 =   50.000
 Rcurr:  125.285  Rcurr-(R2+R3)/2:    5.285  MIN(Rcurr-R2,Rcurr-R3):    2.785
******
 C111(31281)-C110(31279)-C19 (31277)-C18 (31274)    NSTEP1=     0 NSTEP2=     0
R1 = -10.000 R2 =   0.000 R3 =   0.000 R4 =  10.000 RK2 =  50.000 RK3 =   50.000
 Rcurr:   -5.429  Rcurr-(R2+R3)/2:    5.429  MIN(Rcurr-R2,Rcurr-R3):    5.429
******
 C1  (31355)-C3  (31360)-C2  (31358)-O21 (31387)    NSTEP1=     0 NSTEP2=     0
R1 = 107.500 R2 = 117.500 R3 = 122.500 R4 = 132.500 RK2 =  50.000 RK3 =   50.000
 Rcurr:  120.835  Rcurr-(R2+R3)/2:    0.835  MIN(Rcurr-R2,Rcurr-R3):    0.000
******
 C111(31415)-C110(31413)-C19 (31411)-C18 (31408)    NSTEP1=     0 NSTEP2=     0
R1 = -10.000 R2 =   0.000 R3 =   0.000 R4 =  10.000 RK2 =  50.000 RK3 =   50.000
 Rcurr:   -2.858  Rcurr-(R2+R3)/2:    2.858  MIN(Rcurr-R2,Rcurr-R3):    2.858
******
 C1  (31489)-C3  (31494)-C2  (31492)-O21 (31521)    NSTEP1=     0 NSTEP2=     0
R1 = 107.500 R2 = 117.500 R3 = 122.500 R4 = 132.500 RK2 =  50.000 RK3 =   50.000
 Rcurr:  118.385  Rcurr-(R2+R3)/2:    1.615  MIN(Rcurr-R2,Rcurr-R3):    0.000
******
 C111(31549)-C110(31547)-C19 (31545)-C18 (31542)    NSTEP1=     0 NSTEP2=     0
R1 = -10.000 R2 =   0.000 R3 =   0.000 R4 =  10.000 RK2 =  50.000 RK3 =   50.000
 Rcurr:   -3.658  Rcurr-(R2+R3)/2:    3.658  MIN(Rcurr-R2,Rcurr-R3):    3.658
******
 C1  (31623)-C3  (31628)-C2  (31626)-O21 (31655)    NSTEP1=     0 NSTEP2=     0
R1 = 107.500 R2 = 117.500 R3 = 122.500 R4 = 132.500 RK2 =  50.000 RK3 =   50.000
 Rcurr:  117.469  Rcurr-(R2+R3)/2:    2.531  MIN(Rcurr-R2,Rcurr-R3):    0.031
******
 C111(31683)-C110(31681)-C19 (31679)-C18 (31676)    NSTEP1=     0 NSTEP2=     0
R1 = -10.000 R2 =   0.000 R3 =   0.000 R4 =  10.000 RK2 =  50.000 RK3 =   50.000
 Rcurr:   -0.384  Rcurr-(R2+R3)/2:    0.384  MIN(Rcurr-R2,Rcurr-R3):    0.384
******
 C1  (31757)-C3  (31762)-C2  (31760)-O21 (31789)    NSTEP1=     0 NSTEP2=     0
R1 = 107.500 R2 = 117.500 R3 = 122.500 R4 = 132.500 RK2 =  50.000 RK3 =   50.000
 Rcurr:  120.656  Rcurr-(R2+R3)/2:    0.656  MIN(Rcurr-R2,Rcurr-R3):    0.000
******
 C111(31817)-C110(31815)-C19 (31813)-C18 (31810)    NSTEP1=     0 NSTEP2=     0
R1 = -10.000 R2 =   0.000 R3 =   0.000 R4 =  10.000 RK2 =  50.000 RK3 =   50.000
 Rcurr:   -0.739  Rcurr-(R2+R3)/2:    0.739  MIN(Rcurr-R2,Rcurr-R3):    0.739
******
 C1  (31891)-C3  (31896)-C2  (31894)-O21 (31923)    NSTEP1=     0 NSTEP2=     0
R1 = 107.500 R2 = 117.500 R3 = 122.500 R4 = 132.500 RK2 =  50.000 RK3 =   50.000
 Rcurr:  121.241  Rcurr-(R2+R3)/2:    1.241  MIN(Rcurr-R2,Rcurr-R3):    0.000
******
 C111(31951)-C110(31949)-C19 (31947)-C18 (31944)    NSTEP1=     0 NSTEP2=     0
R1 = -10.000 R2 =   0.000 R3 =   0.000 R4 =  10.000 RK2 =  50.000 RK3 =   50.000
 Rcurr:    3.244  Rcurr-(R2+R3)/2:    3.244  MIN(Rcurr-R2,Rcurr-R3):    3.244
******
 C1  (32025)-C3  (32030)-C2  (32028)-O21 (32057)    NSTEP1=     0 NSTEP2=     0
R1 = 107.500 R2 = 117.500 R3 = 122.500 R4 = 132.500 RK2 =  50.000 RK3 =   50.000
 Rcurr:  122.444  Rcurr-(R2+R3)/2:    2.444  MIN(Rcurr-R2,Rcurr-R3):    0.000
******
 C111(32085)-C110(32083)-C19 (32081)-C18 (32078)    NSTEP1=     0 NSTEP2=     0
R1 = -10.000 R2 =   0.000 R3 =   0.000 R4 =  10.000 RK2 =  50.000 RK3 =   50.000
 Rcurr:   -1.003  Rcurr-(R2+R3)/2:    1.003  MIN(Rcurr-R2,Rcurr-R3):    1.003
******
 C1  (32159)-C3  (32164)-C2  (32162)-O21 (32191)    NSTEP1=     0 NSTEP2=     0
R1 = 107.500 R2 = 117.500 R3 = 122.500 R4 = 132.500 RK2 =  50.000 RK3 =   50.000
 Rcurr:  119.695  Rcurr-(R2+R3)/2:    0.305  MIN(Rcurr-R2,Rcurr-R3):    0.000
******
 C111(32219)-C110(32217)-C19 (32215)-C18 (32212)    NSTEP1=     0 NSTEP2=     0
R1 = -10.000 R2 =   0.000 R3 =   0.000 R4 =  10.000 RK2 =  50.000 RK3 =   50.000
 Rcurr:   -0.670  Rcurr-(R2+R3)/2:    0.670  MIN(Rcurr-R2,Rcurr-R3):    0.670
******
 C1  (32293)-C3  (32298)-C2  (32296)-O21 (32325)    NSTEP1=     0 NSTEP2=     0
R1 = 107.500 R2 = 117.500 R3 = 122.500 R4 = 132.500 RK2 =  50.000 RK3 =   50.000
 Rcurr:  122.576  Rcurr-(R2+R3)/2:    2.576  MIN(Rcurr-R2,Rcurr-R3):    0.076
******
 C111(32353)-C110(32351)-C19 (32349)-C18 (32346)    NSTEP1=     0 NSTEP2=     0
R1 = -10.000 R2 =   0.000 R3 =   0.000 R4 =  10.000 RK2 =  50.000 RK3 =   50.000
 Rcurr:   -0.272  Rcurr-(R2+R3)/2:    0.272  MIN(Rcurr-R2,Rcurr-R3):    0.272
******
 C1  (32427)-C3  (32432)-C2  (32430)-O21 (32459)    NSTEP1=     0 NSTEP2=     0
R1 = 107.500 R2 = 117.500 R3 = 122.500 R4 = 132.500 RK2 =  50.000 RK3 =   50.000
 Rcurr:  116.131  Rcurr-(R2+R3)/2:    3.869  MIN(Rcurr-R2,Rcurr-R3):    1.369
******
 C111(32487)-C110(32485)-C19 (32483)-C18 (32480)    NSTEP1=     0 NSTEP2=     0
R1 = -10.000 R2 =   0.000 R3 =   0.000 R4 =  10.000 RK2 =  50.000 RK3 =   50.000
 Rcurr:   -2.023  Rcurr-(R2+R3)/2:    2.023  MIN(Rcurr-R2,Rcurr-R3):    2.023
******
 C1  (32561)-C3  (32566)-C2  (32564)-O21 (32593)    NSTEP1=     0 NSTEP2=     0
R1 = 107.500 R2 = 117.500 R3 = 122.500 R4 = 132.500 RK2 =  50.000 RK3 =   50.000
 Rcurr:  118.634  Rcurr-(R2+R3)/2:    1.366  MIN(Rcurr-R2,Rcurr-R3):    0.000
******
 C111(32621)-C110(32619)-C19 (32617)-C18 (32614)    NSTEP1=     0 NSTEP2=     0
R1 = -10.000 R2 =   0.000 R3 =   0.000 R4 =  10.000 RK2 =  50.000 RK3 =   50.000
 Rcurr:   -1.423  Rcurr-(R2+R3)/2:    1.423  MIN(Rcurr-R2,Rcurr-R3):    1.423
******
 C1  (32695)-C3  (32700)-C2  (32698)-O21 (32727)    NSTEP1=     0 NSTEP2=     0
R1 = 107.500 R2 = 117.500 R3 = 122.500 R4 = 132.500 RK2 =  50.000 RK3 =   50.000
 Rcurr:  121.039  Rcurr-(R2+R3)/2:    1.039  MIN(Rcurr-R2,Rcurr-R3):    0.000
******
 C111(32755)-C110(32753)-C19 (32751)-C18 (32748)    NSTEP1=     0 NSTEP2=     0
R1 = -10.000 R2 =   0.000 R3 =   0.000 R4 =  10.000 RK2 =  50.000 RK3 =   50.000
 Rcurr:   -5.212  Rcurr-(R2+R3)/2:    5.212  MIN(Rcurr-R2,Rcurr-R3):    5.212
******
 C1  (32829)-C3  (32834)-C2  (32832)-O21 (32861)    NSTEP1=     0 NSTEP2=     0
R1 = 107.500 R2 = 117.500 R3 = 122.500 R4 = 132.500 RK2 =  50.000 RK3 =   50.000
 Rcurr:  120.105  Rcurr-(R2+R3)/2:    0.105  MIN(Rcurr-R2,Rcurr-R3):    0.000
******
 C111(32889)-C110(32887)-C19 (32885)-C18 (32882)    NSTEP1=     0 NSTEP2=     0
R1 = -10.000 R2 =   0.000 R3 =   0.000 R4 =  10.000 RK2 =  50.000 RK3 =   50.000
 Rcurr:    0.546  Rcurr-(R2+R3)/2:    0.546  MIN(Rcurr-R2,Rcurr-R3):    0.546
******
 C1  (32963)-C3  (32968)-C2  (32966)-O21 (32995)    NSTEP1=     0 NSTEP2=     0
R1 = 107.500 R2 = 117.500 R3 = 122.500 R4 = 132.500 RK2 =  50.000 RK3 =   50.000
 Rcurr:  113.942  Rcurr-(R2+R3)/2:    6.058  MIN(Rcurr-R2,Rcurr-R3):    3.558
******
 C111(33023)-C110(33021)-C19 (33019)-C18 (33016)    NSTEP1=     0 NSTEP2=     0
R1 = -10.000 R2 =   0.000 R3 =   0.000 R4 =  10.000 RK2 =  50.000 RK3 =   50.000
 Rcurr:    4.150  Rcurr-(R2+R3)/2:    4.150  MIN(Rcurr-R2,Rcurr-R3):    4.150
******
 C1  (33097)-C3  (33102)-C2  (33100)-O21 (33129)    NSTEP1=     0 NSTEP2=     0
R1 = 107.500 R2 = 117.500 R3 = 122.500 R4 = 132.500 RK2 =  50.000 RK3 =   50.000
 Rcurr:  118.207  Rcurr-(R2+R3)/2:    1.793  MIN(Rcurr-R2,Rcurr-R3):    0.000
******
 C111(33157)-C110(33155)-C19 (33153)-C18 (33150)    NSTEP1=     0 NSTEP2=     0
R1 = -10.000 R2 =   0.000 R3 =   0.000 R4 =  10.000 RK2 =  50.000 RK3 =   50.000
 Rcurr:    3.435  Rcurr-(R2+R3)/2:    3.435  MIN(Rcurr-R2,Rcurr-R3):    3.435
******
 C1  (33231)-C3  (33236)-C2  (33234)-O21 (33263)    NSTEP1=     0 NSTEP2=     0
R1 = 107.500 R2 = 117.500 R3 = 122.500 R4 = 132.500 RK2 =  50.000 RK3 =   50.000
 Rcurr:  120.461  Rcurr-(R2+R3)/2:    0.461  MIN(Rcurr-R2,Rcurr-R3):    0.000
******
 C111(33291)-C110(33289)-C19 (33287)-C18 (33284)    NSTEP1=     0 NSTEP2=     0
R1 = -10.000 R2 =   0.000 R3 =   0.000 R4 =  10.000 RK2 =  50.000 RK3 =   50.000
 Rcurr:    0.171  Rcurr-(R2+R3)/2:    0.171  MIN(Rcurr-R2,Rcurr-R3):    0.171
******
 C1  (33365)-C3  (33370)-C2  (33368)-O21 (33397)    NSTEP1=     0 NSTEP2=     0
R1 = 107.500 R2 = 117.500 R3 = 122.500 R4 = 132.500 RK2 =  50.000 RK3 =   50.000
 Rcurr:  124.333  Rcurr-(R2+R3)/2:    4.333  MIN(Rcurr-R2,Rcurr-R3):    1.833
******
 C111(33425)-C110(33423)-C19 (33421)-C18 (33418)    NSTEP1=     0 NSTEP2=     0
R1 = -10.000 R2 =   0.000 R3 =   0.000 R4 =  10.000 RK2 =  50.000 RK3 =   50.000
 Rcurr:   -1.554  Rcurr-(R2+R3)/2:    1.554  MIN(Rcurr-R2,Rcurr-R3):    1.554
******
 C1  (33499)-C3  (33504)-C2  (33502)-O21 (33531)    NSTEP1=     0 NSTEP2=     0
R1 = 107.500 R2 = 117.500 R3 = 122.500 R4 = 132.500 RK2 =  50.000 RK3 =   50.000
 Rcurr:  122.164  Rcurr-(R2+R3)/2:    2.164  MIN(Rcurr-R2,Rcurr-R3):    0.000
******
 C111(33559)-C110(33557)-C19 (33555)-C18 (33552)    NSTEP1=     0 NSTEP2=     0
R1 = -10.000 R2 =   0.000 R3 =   0.000 R4 =  10.000 RK2 =  50.000 RK3 =   50.000
 Rcurr:   -5.539  Rcurr-(R2+R3)/2:    5.539  MIN(Rcurr-R2,Rcurr-R3):    5.539
******
 C1  (33633)-C3  (33638)-C2  (33636)-O21 (33665)    NSTEP1=     0 NSTEP2=     0
R1 = 107.500 R2 = 117.500 R3 = 122.500 R4 = 132.500 RK2 =  50.000 RK3 =   50.000
 Rcurr:  121.936  Rcurr-(R2+R3)/2:    1.936  MIN(Rcurr-R2,Rcurr-R3):    0.000
******
 C111(33693)-C110(33691)-C19 (33689)-C18 (33686)    NSTEP1=     0 NSTEP2=     0
R1 = -10.000 R2 =   0.000 R3 =   0.000 R4 =  10.000 RK2 =  50.000 RK3 =   50.000
 Rcurr:   -3.148  Rcurr-(R2+R3)/2:    3.148  MIN(Rcurr-R2,Rcurr-R3):    3.148
******
 C1  (33767)-C3  (33772)-C2  (33770)-O21 (33799)    NSTEP1=     0 NSTEP2=     0
R1 = 107.500 R2 = 117.500 R3 = 122.500 R4 = 132.500 RK2 =  50.000 RK3 =   50.000
 Rcurr:  127.301  Rcurr-(R2+R3)/2:    7.301  MIN(Rcurr-R2,Rcurr-R3):    4.801
******
 C111(33827)-C110(33825)-C19 (33823)-C18 (33820)    NSTEP1=     0 NSTEP2=     0
R1 = -10.000 R2 =   0.000 R3 =   0.000 R4 =  10.000 RK2 =  50.000 RK3 =   50.000
 Rcurr:    5.079  Rcurr-(R2+R3)/2:    5.079  MIN(Rcurr-R2,Rcurr-R3):    5.079
******
 C1  (33901)-C3  (33906)-C2  (33904)-O21 (33933)    NSTEP1=     0 NSTEP2=     0
R1 = 107.500 R2 = 117.500 R3 = 122.500 R4 = 132.500 RK2 =  50.000 RK3 =   50.000
 Rcurr:  121.572  Rcurr-(R2+R3)/2:    1.572  MIN(Rcurr-R2,Rcurr-R3):    0.000
******
 C111(33961)-C110(33959)-C19 (33957)-C18 (33954)    NSTEP1=     0 NSTEP2=     0
R1 = -10.000 R2 =   0.000 R3 =   0.000 R4 =  10.000 RK2 =  50.000 RK3 =   50.000
 Rcurr:    2.050  Rcurr-(R2+R3)/2:    2.050  MIN(Rcurr-R2,Rcurr-R3):    2.050
******
 C1  (34035)-C3  (34040)-C2  (34038)-O21 (34067)    NSTEP1=     0 NSTEP2=     0
R1 = 107.500 R2 = 117.500 R3 = 122.500 R4 = 132.500 RK2 =  50.000 RK3 =   50.000
 Rcurr:  115.201  Rcurr-(R2+R3)/2:    4.799  MIN(Rcurr-R2,Rcurr-R3):    2.299
******
 C111(34095)-C110(34093)-C19 (34091)-C18 (34088)    NSTEP1=     0 NSTEP2=     0
R1 = -10.000 R2 =   0.000 R3 =   0.000 R4 =  10.000 RK2 =  50.000 RK3 =   50.000
 Rcurr:    0.673  Rcurr-(R2+R3)/2:    0.673  MIN(Rcurr-R2,Rcurr-R3):    0.673
******
 C1  (34169)-C3  (34174)-C2  (34172)-O21 (34201)    NSTEP1=     0 NSTEP2=     0
R1 = 107.500 R2 = 117.500 R3 = 122.500 R4 = 132.500 RK2 =  50.000 RK3 =   50.000
 Rcurr:  125.965  Rcurr-(R2+R3)/2:    5.965  MIN(Rcurr-R2,Rcurr-R3):    3.465
******
 C111(34229)-C110(34227)-C19 (34225)-C18 (34222)    NSTEP1=     0 NSTEP2=     0
R1 = -10.000 R2 =   0.000 R3 =   0.000 R4 =  10.000 RK2 =  50.000 RK3 =   50.000
 Rcurr:    0.217  Rcurr-(R2+R3)/2:    0.217  MIN(Rcurr-R2,Rcurr-R3):    0.217
******
 C1  (34303)-C3  (34308)-C2  (34306)-O21 (34335)    NSTEP1=     0 NSTEP2=     0
R1 = 107.500 R2 = 117.500 R3 = 122.500 R4 = 132.500 RK2 =  50.000 RK3 =   50.000
 Rcurr:  117.951  Rcurr-(R2+R3)/2:    2.049  MIN(Rcurr-R2,Rcurr-R3):    0.000
******
 C111(34363)-C110(34361)-C19 (34359)-C18 (34356)    NSTEP1=     0 NSTEP2=     0
R1 = -10.000 R2 =   0.000 R3 =   0.000 R4 =  10.000 RK2 =  50.000 RK3 =   50.000
 Rcurr:   -1.514  Rcurr-(R2+R3)/2:    1.514  MIN(Rcurr-R2,Rcurr-R3):    1.514
******
 C1  (34437)-C3  (34442)-C2  (34440)-O21 (34469)    NSTEP1=     0 NSTEP2=     0
R1 = 107.500 R2 = 117.500 R3 = 122.500 R4 = 132.500 RK2 =  50.000 RK3 =   50.000
 Rcurr:  118.098  Rcurr-(R2+R3)/2:    1.902  MIN(Rcurr-R2,Rcurr-R3):    0.000
******
 C111(34497)-C110(34495)-C19 (34493)-C18 (34490)    NSTEP1=     0 NSTEP2=     0
R1 = -10.000 R2 =   0.000 R3 =   0.000 R4 =  10.000 RK2 =  50.000 RK3 =   50.000
 Rcurr:    1.564  Rcurr-(R2+R3)/2:    1.564  MIN(Rcurr-R2,Rcurr-R3):    1.564
******
 C1  (34571)-C3  (34576)-C2  (34574)-O21 (34603)    NSTEP1=     0 NSTEP2=     0
R1 = 107.500 R2 = 117.500 R3 = 122.500 R4 = 132.500 RK2 =  50.000 RK3 =   50.000
 Rcurr:  120.877  Rcurr-(R2+R3)/2:    0.877  MIN(Rcurr-R2,Rcurr-R3):    0.000
******
 C111(34631)-C110(34629)-C19 (34627)-C18 (34624)    NSTEP1=     0 NSTEP2=     0
R1 = -10.000 R2 =   0.000 R3 =   0.000 R4 =  10.000 RK2 =  50.000 RK3 =   50.000
 Rcurr:    4.110  Rcurr-(R2+R3)/2:    4.110  MIN(Rcurr-R2,Rcurr-R3):    4.110
******
 C1  (34705)-C3  (34710)-C2  (34708)-O21 (34737)    NSTEP1=     0 NSTEP2=     0
R1 = 107.500 R2 = 117.500 R3 = 122.500 R4 = 132.500 RK2 =  50.000 RK3 =   50.000
 Rcurr:  122.762  Rcurr-(R2+R3)/2:    2.762  MIN(Rcurr-R2,Rcurr-R3):    0.262
******
 C111(34765)-C110(34763)-C19 (34761)-C18 (34758)    NSTEP1=     0 NSTEP2=     0
R1 = -10.000 R2 =   0.000 R3 =   0.000 R4 =  10.000 RK2 =  50.000 RK3 =   50.000
 Rcurr:    3.082  Rcurr-(R2+R3)/2:    3.082  MIN(Rcurr-R2,Rcurr-R3):    3.082
******
 C1  (34839)-C3  (34844)-C2  (34842)-O21 (34871)    NSTEP1=     0 NSTEP2=     0
R1 = 107.500 R2 = 117.500 R3 = 122.500 R4 = 132.500 RK2 =  50.000 RK3 =   50.000
 Rcurr:  120.312  Rcurr-(R2+R3)/2:    0.312  MIN(Rcurr-R2,Rcurr-R3):    0.000
******
 C111(34899)-C110(34897)-C19 (34895)-C18 (34892)    NSTEP1=     0 NSTEP2=     0
R1 = -10.000 R2 =   0.000 R3 =   0.000 R4 =  10.000 RK2 =  50.000 RK3 =   50.000
 Rcurr:   -1.319  Rcurr-(R2+R3)/2:    1.319  MIN(Rcurr-R2,Rcurr-R3):    1.319
******
 C1  (34973)-C3  (34978)-C2  (34976)-O21 (35005)    NSTEP1=     0 NSTEP2=     0
R1 = 107.500 R2 = 117.500 R3 = 122.500 R4 = 132.500 RK2 =  50.000 RK3 =   50.000
 Rcurr:  114.625  Rcurr-(R2+R3)/2:    5.375  MIN(Rcurr-R2,Rcurr-R3):    2.875
******
 C111(35033)-C110(35031)-C19 (35029)-C18 (35026)    NSTEP1=     0 NSTEP2=     0
R1 = -10.000 R2 =   0.000 R3 =   0.000 R4 =  10.000 RK2 =  50.000 RK3 =   50.000
 Rcurr:   -0.461  Rcurr-(R2+R3)/2:    0.461  MIN(Rcurr-R2,Rcurr-R3):    0.461
******
 C1  (35107)-C3  (35112)-C2  (35110)-O21 (35139)    NSTEP1=     0 NSTEP2=     0
R1 = 107.500 R2 = 117.500 R3 = 122.500 R4 = 132.500 RK2 =  50.000 RK3 =   50.000
 Rcurr:  118.465  Rcurr-(R2+R3)/2:    1.535  MIN(Rcurr-R2,Rcurr-R3):    0.000
******
 C111(35167)-C110(35165)-C19 (35163)-C18 (35160)    NSTEP1=     0 NSTEP2=     0
R1 = -10.000 R2 =   0.000 R3 =   0.000 R4 =  10.000 RK2 =  50.000 RK3 =   50.000
 Rcurr:    0.397  Rcurr-(R2+R3)/2:    0.397  MIN(Rcurr-R2,Rcurr-R3):    0.397
******
 C1  (35241)-C3  (35246)-C2  (35244)-O21 (35273)    NSTEP1=     0 NSTEP2=     0
R1 = 107.500 R2 = 117.500 R3 = 122.500 R4 = 132.500 RK2 =  50.000 RK3 =   50.000
 Rcurr:  118.947  Rcurr-(R2+R3)/2:    1.053  MIN(Rcurr-R2,Rcurr-R3):    0.000
******
 C111(35301)-C110(35299)-C19 (35297)-C18 (35294)    NSTEP1=     0 NSTEP2=     0
R1 = -10.000 R2 =   0.000 R3 =   0.000 R4 =  10.000 RK2 =  50.000 RK3 =   50.000
 Rcurr:    2.796  Rcurr-(R2+R3)/2:    2.796  MIN(Rcurr-R2,Rcurr-R3):    2.796
******
 C1  (35375)-C3  (35380)-C2  (35378)-O21 (35407)    NSTEP1=     0 NSTEP2=     0
R1 = 107.500 R2 = 117.500 R3 = 122.500 R4 = 132.500 RK2 =  50.000 RK3 =   50.000
 Rcurr:  120.510  Rcurr-(R2+R3)/2:    0.510  MIN(Rcurr-R2,Rcurr-R3):    0.000
******
 C111(35435)-C110(35433)-C19 (35431)-C18 (35428)    NSTEP1=     0 NSTEP2=     0
R1 = -10.000 R2 =   0.000 R3 =   0.000 R4 =  10.000 RK2 =  50.000 RK3 =   50.000
 Rcurr:    4.093  Rcurr-(R2+R3)/2:    4.093  MIN(Rcurr-R2,Rcurr-R3):    4.093
******
 C1  (35509)-C3  (35514)-C2  (35512)-O21 (35541)    NSTEP1=     0 NSTEP2=     0
R1 = 107.500 R2 = 117.500 R3 = 122.500 R4 = 132.500 RK2 =  50.000 RK3 =   50.000
 Rcurr:  122.625  Rcurr-(R2+R3)/2:    2.625  MIN(Rcurr-R2,Rcurr-R3):    0.125
******
 C111(35569)-C110(35567)-C19 (35565)-C18 (35562)    NSTEP1=     0 NSTEP2=     0
R1 = -10.000 R2 =   0.000 R3 =   0.000 R4 =  10.000 RK2 =  50.000 RK3 =   50.000
 Rcurr:    4.825  Rcurr-(R2+R3)/2:    4.825  MIN(Rcurr-R2,Rcurr-R3):    4.825
******
 C1  (35643)-C3  (35648)-C2  (35646)-O21 (35675)    NSTEP1=     0 NSTEP2=     0
R1 = 107.500 R2 = 117.500 R3 = 122.500 R4 = 132.500 RK2 =  50.000 RK3 =   50.000
 Rcurr:  119.811  Rcurr-(R2+R3)/2:    0.189  MIN(Rcurr-R2,Rcurr-R3):    0.000
******
 C111(35703)-C110(35701)-C19 (35699)-C18 (35696)    NSTEP1=     0 NSTEP2=     0
R1 = -10.000 R2 =   0.000 R3 =   0.000 R4 =  10.000 RK2 =  50.000 RK3 =   50.000
 Rcurr:    1.810  Rcurr-(R2+R3)/2:    1.810  MIN(Rcurr-R2,Rcurr-R3):    1.810
******
 C1  (35777)-C3  (35782)-C2  (35780)-O21 (35809)    NSTEP1=     0 NSTEP2=     0
R1 = 107.500 R2 = 117.500 R3 = 122.500 R4 = 132.500 RK2 =  50.000 RK3 =   50.000
 Rcurr:  115.567  Rcurr-(R2+R3)/2:    4.433  MIN(Rcurr-R2,Rcurr-R3):    1.933
******
 C111(35837)-C110(35835)-C19 (35833)-C18 (35830)    NSTEP1=     0 NSTEP2=     0
R1 = -10.000 R2 =   0.000 R3 =   0.000 R4 =  10.000 RK2 =  50.000 RK3 =   50.000
 Rcurr:   -1.740  Rcurr-(R2+R3)/2:    1.740  MIN(Rcurr-R2,Rcurr-R3):    1.740
******
 C1  (35911)-C3  (35916)-C2  (35914)-O21 (35943)    NSTEP1=     0 NSTEP2=     0
R1 = 107.500 R2 = 117.500 R3 = 122.500 R4 = 132.500 RK2 =  50.000 RK3 =   50.000
 Rcurr:  121.898  Rcurr-(R2+R3)/2:    1.898  MIN(Rcurr-R2,Rcurr-R3):    0.000
******
 C111(35971)-C110(35969)-C19 (35967)-C18 (35964)    NSTEP1=     0 NSTEP2=     0
R1 = -10.000 R2 =   0.000 R3 =   0.000 R4 =  10.000 RK2 =  50.000 RK3 =   50.000
 Rcurr:   -2.126  Rcurr-(R2+R3)/2:    2.126  MIN(Rcurr-R2,Rcurr-R3):    2.126
******
 C1  (36045)-C3  (36050)-C2  (36048)-O21 (36077)    NSTEP1=     0 NSTEP2=     0
R1 = 107.500 R2 = 117.500 R3 = 122.500 R4 = 132.500 RK2 =  50.000 RK3 =   50.000
 Rcurr:  121.650  Rcurr-(R2+R3)/2:    1.650  MIN(Rcurr-R2,Rcurr-R3):    0.000
******
 C111(36105)-C110(36103)-C19 (36101)-C18 (36098)    NSTEP1=     0 NSTEP2=     0
R1 = -10.000 R2 =   0.000 R3 =   0.000 R4 =  10.000 RK2 =  50.000 RK3 =   50.000
 Rcurr:   -1.981  Rcurr-(R2+R3)/2:    1.981  MIN(Rcurr-R2,Rcurr-R3):    1.981
******
 C1  (36179)-C3  (36184)-C2  (36182)-O21 (36211)    NSTEP1=     0 NSTEP2=     0
R1 = 107.500 R2 = 117.500 R3 = 122.500 R4 = 132.500 RK2 =  50.000 RK3 =   50.000
 Rcurr:  123.944  Rcurr-(R2+R3)/2:    3.944  MIN(Rcurr-R2,Rcurr-R3):    1.444
******
 C111(36239)-C110(36237)-C19 (36235)-C18 (36232)    NSTEP1=     0 NSTEP2=     0
R1 = -10.000 R2 =   0.000 R3 =   0.000 R4 =  10.000 RK2 =  50.000 RK3 =   50.000
 Rcurr:   -0.861  Rcurr-(R2+R3)/2:    0.861  MIN(Rcurr-R2,Rcurr-R3):    0.861
******
 C1  (36313)-C3  (36318)-C2  (36316)-O21 (36345)    NSTEP1=     0 NSTEP2=     0
R1 = 107.500 R2 = 117.500 R3 = 122.500 R4 = 132.500 RK2 =  50.000 RK3 =   50.000
 Rcurr:  118.769  Rcurr-(R2+R3)/2:    1.231  MIN(Rcurr-R2,Rcurr-R3):    0.000
******
 C111(36373)-C110(36371)-C19 (36369)-C18 (36366)    NSTEP1=     0 NSTEP2=     0
R1 = -10.000 R2 =   0.000 R3 =   0.000 R4 =  10.000 RK2 =  50.000 RK3 =   50.000
 Rcurr:    1.368  Rcurr-(R2+R3)/2:    1.368  MIN(Rcurr-R2,Rcurr-R3):    1.368
******
 C1  (36447)-C3  (36452)-C2  (36450)-O21 (36479)    NSTEP1=     0 NSTEP2=     0
R1 = 107.500 R2 = 117.500 R3 = 122.500 R4 = 132.500 RK2 =  50.000 RK3 =   50.000
 Rcurr:  121.870  Rcurr-(R2+R3)/2:    1.870  MIN(Rcurr-R2,Rcurr-R3):    0.000
******
 C111(36507)-C110(36505)-C19 (36503)-C18 (36500)    NSTEP1=     0 NSTEP2=     0
R1 = -10.000 R2 =   0.000 R3 =   0.000 R4 =  10.000 RK2 =  50.000 RK3 =   50.000
 Rcurr:   -5.367  Rcurr-(R2+R3)/2:    5.367  MIN(Rcurr-R2,Rcurr-R3):    5.367
******
 C1  (36581)-C3  (36586)-C2  (36584)-O21 (36613)    NSTEP1=     0 NSTEP2=     0
R1 = 107.500 R2 = 117.500 R3 = 122.500 R4 = 132.500 RK2 =  50.000 RK3 =   50.000
 Rcurr:  123.818  Rcurr-(R2+R3)/2:    3.818  MIN(Rcurr-R2,Rcurr-R3):    1.318
******
 C111(36641)-C110(36639)-C19 (36637)-C18 (36634)    NSTEP1=     0 NSTEP2=     0
R1 = -10.000 R2 =   0.000 R3 =   0.000 R4 =  10.000 RK2 =  50.000 RK3 =   50.000
 Rcurr:   -1.309  Rcurr-(R2+R3)/2:    1.309  MIN(Rcurr-R2,Rcurr-R3):    1.309
******
 C1  (36715)-C3  (36720)-C2  (36718)-O21 (36747)    NSTEP1=     0 NSTEP2=     0
R1 = 107.500 R2 = 117.500 R3 = 122.500 R4 = 132.500 RK2 =  50.000 RK3 =   50.000
 Rcurr:  122.525  Rcurr-(R2+R3)/2:    2.525  MIN(Rcurr-R2,Rcurr-R3):    0.025
******
 C111(36775)-C110(36773)-C19 (36771)-C18 (36768)    NSTEP1=     0 NSTEP2=     0
R1 = -10.000 R2 =   0.000 R3 =   0.000 R4 =  10.000 RK2 =  50.000 RK3 =   50.000
 Rcurr:   -1.621  Rcurr-(R2+R3)/2:    1.621  MIN(Rcurr-R2,Rcurr-R3):    1.621
******
 C1  (36849)-C3  (36854)-C2  (36852)-O21 (36881)    NSTEP1=     0 NSTEP2=     0
R1 = 107.500 R2 = 117.500 R3 = 122.500 R4 = 132.500 RK2 =  50.000 RK3 =   50.000
 Rcurr:  121.328  Rcurr-(R2+R3)/2:    1.328  MIN(Rcurr-R2,Rcurr-R3):    0.000
******
 C111(36909)-C110(36907)-C19 (36905)-C18 (36902)    NSTEP1=     0 NSTEP2=     0
R1 = -10.000 R2 =   0.000 R3 =   0.000 R4 =  10.000 RK2 =  50.000 RK3 =   50.000
 Rcurr:    3.240  Rcurr-(R2+R3)/2:    3.240  MIN(Rcurr-R2,Rcurr-R3):    3.240
******
 C1  (36983)-C3  (36988)-C2  (36986)-O21 (37015)    NSTEP1=     0 NSTEP2=     0
R1 = 107.500 R2 = 117.500 R3 = 122.500 R4 = 132.500 RK2 =  50.000 RK3 =   50.000
 Rcurr:  119.407  Rcurr-(R2+R3)/2:    0.593  MIN(Rcurr-R2,Rcurr-R3):    0.000
******
 C111(37043)-C110(37041)-C19 (37039)-C18 (37036)    NSTEP1=     0 NSTEP2=     0
R1 = -10.000 R2 =   0.000 R3 =   0.000 R4 =  10.000 RK2 =  50.000 RK3 =   50.000
 Rcurr:    1.398  Rcurr-(R2+R3)/2:    1.398  MIN(Rcurr-R2,Rcurr-R3):    1.398
******
 C1  (37117)-C3  (37122)-C2  (37120)-O21 (37149)    NSTEP1=     0 NSTEP2=     0
R1 = 107.500 R2 = 117.500 R3 = 122.500 R4 = 132.500 RK2 =  50.000 RK3 =   50.000
 Rcurr:  121.390  Rcurr-(R2+R3)/2:    1.390  MIN(Rcurr-R2,Rcurr-R3):    0.000
******
 C111(37177)-C110(37175)-C19 (37173)-C18 (37170)    NSTEP1=     0 NSTEP2=     0
R1 = -10.000 R2 =   0.000 R3 =   0.000 R4 =  10.000 RK2 =  50.000 RK3 =   50.000
 Rcurr:    0.742  Rcurr-(R2+R3)/2:    0.742  MIN(Rcurr-R2,Rcurr-R3):    0.742
******
 C1  (37251)-C3  (37256)-C2  (37254)-O21 (37283)    NSTEP1=     0 NSTEP2=     0
R1 = 107.500 R2 = 117.500 R3 = 122.500 R4 = 132.500 RK2 =  50.000 RK3 =   50.000
 Rcurr:  121.184  Rcurr-(R2+R3)/2:    1.184  MIN(Rcurr-R2,Rcurr-R3):    0.000
******
 C111(37311)-C110(37309)-C19 (37307)-C18 (37304)    NSTEP1=     0 NSTEP2=     0
R1 = -10.000 R2 =   0.000 R3 =   0.000 R4 =  10.000 RK2 =  50.000 RK3 =   50.000
 Rcurr:   -1.190  Rcurr-(R2+R3)/2:    1.190  MIN(Rcurr-R2,Rcurr-R3):    1.190
******
 C1  (37385)-C3  (37390)-C2  (37388)-O21 (37417)    NSTEP1=     0 NSTEP2=     0
R1 = 107.500 R2 = 117.500 R3 = 122.500 R4 = 132.500 RK2 =  50.000 RK3 =   50.000
 Rcurr:  123.949  Rcurr-(R2+R3)/2:    3.949  MIN(Rcurr-R2,Rcurr-R3):    1.449
******
 C111(37445)-C110(37443)-C19 (37441)-C18 (37438)    NSTEP1=     0 NSTEP2=     0
R1 = -10.000 R2 =   0.000 R3 =   0.000 R4 =  10.000 RK2 =  50.000 RK3 =   50.000
 Rcurr:    2.859  Rcurr-(R2+R3)/2:    2.859  MIN(Rcurr-R2,Rcurr-R3):    2.859
******
 C1  (37519)-C3  (37524)-C2  (37522)-O21 (37551)    NSTEP1=     0 NSTEP2=     0
R1 = 107.500 R2 = 117.500 R3 = 122.500 R4 = 132.500 RK2 =  50.000 RK3 =   50.000
 Rcurr:  117.037  Rcurr-(R2+R3)/2:    2.963  MIN(Rcurr-R2,Rcurr-R3):    0.463
******
 C111(37579)-C110(37577)-C19 (37575)-C18 (37572)    NSTEP1=     0 NSTEP2=     0
R1 = -10.000 R2 =   0.000 R3 =   0.000 R4 =  10.000 RK2 =  50.000 RK3 =   50.000
 Rcurr:   -4.285  Rcurr-(R2+R3)/2:    4.285  MIN(Rcurr-R2,Rcurr-R3):    4.285
******
 C1  (37653)-C3  (37658)-C2  (37656)-O21 (37685)    NSTEP1=     0 NSTEP2=     0
R1 = 107.500 R2 = 117.500 R3 = 122.500 R4 = 132.500 RK2 =  50.000 RK3 =   50.000
 Rcurr:  123.199  Rcurr-(R2+R3)/2:    3.199  MIN(Rcurr-R2,Rcurr-R3):    0.699
******
 C111(37713)-C110(37711)-C19 (37709)-C18 (37706)    NSTEP1=     0 NSTEP2=     0
R1 = -10.000 R2 =   0.000 R3 =   0.000 R4 =  10.000 RK2 =  50.000 RK3 =   50.000
 Rcurr:    2.170  Rcurr-(R2+R3)/2:    2.170  MIN(Rcurr-R2,Rcurr-R3):    2.170
******
 C1  (37787)-C3  (37792)-C2  (37790)-O21 (37819)    NSTEP1=     0 NSTEP2=     0
R1 = 107.500 R2 = 117.500 R3 = 122.500 R4 = 132.500 RK2 =  50.000 RK3 =   50.000
 Rcurr:  118.413  Rcurr-(R2+R3)/2:    1.587  MIN(Rcurr-R2,Rcurr-R3):    0.000
******
 C111(37847)-C110(37845)-C19 (37843)-C18 (37840)    NSTEP1=     0 NSTEP2=     0
R1 = -10.000 R2 =   0.000 R3 =   0.000 R4 =  10.000 RK2 =  50.000 RK3 =   50.000
 Rcurr:    5.154  Rcurr-(R2+R3)/2:    5.154  MIN(Rcurr-R2,Rcurr-R3):    5.154
******
 C1  (37921)-C3  (37926)-C2  (37924)-O21 (37953)    NSTEP1=     0 NSTEP2=     0
R1 = 107.500 R2 = 117.500 R3 = 122.500 R4 = 132.500 RK2 =  50.000 RK3 =   50.000
 Rcurr:  116.685  Rcurr-(R2+R3)/2:    3.315  MIN(Rcurr-R2,Rcurr-R3):    0.815
******
 C111(37981)-C110(37979)-C19 (37977)-C18 (37974)    NSTEP1=     0 NSTEP2=     0
R1 = -10.000 R2 =   0.000 R3 =   0.000 R4 =  10.000 RK2 =  50.000 RK3 =   50.000
 Rcurr:   -2.575  Rcurr-(R2+R3)/2:    2.575  MIN(Rcurr-R2,Rcurr-R3):    2.575
******
 C1  (38055)-C3  (38060)-C2  (38058)-O21 (38087)    NSTEP1=     0 NSTEP2=     0
R1 = 107.500 R2 = 117.500 R3 = 122.500 R4 = 132.500 RK2 =  50.000 RK3 =   50.000
 Rcurr:  124.434  Rcurr-(R2+R3)/2:    4.434  MIN(Rcurr-R2,Rcurr-R3):    1.934
******
 C111(38115)-C110(38113)-C19 (38111)-C18 (38108)    NSTEP1=     0 NSTEP2=     0
R1 = -10.000 R2 =   0.000 R3 =   0.000 R4 =  10.000 RK2 =  50.000 RK3 =   50.000
 Rcurr:   -1.754  Rcurr-(R2+R3)/2:    1.754  MIN(Rcurr-R2,Rcurr-R3):    1.754
******
 C1  (38189)-C3  (38194)-C2  (38192)-O21 (38221)    NSTEP1=     0 NSTEP2=     0
R1 = 107.500 R2 = 117.500 R3 = 122.500 R4 = 132.500 RK2 =  50.000 RK3 =   50.000
 Rcurr:  115.028  Rcurr-(R2+R3)/2:    4.972  MIN(Rcurr-R2,Rcurr-R3):    2.472
******
 C111(38249)-C110(38247)-C19 (38245)-C18 (38242)    NSTEP1=     0 NSTEP2=     0
R1 = -10.000 R2 =   0.000 R3 =   0.000 R4 =  10.000 RK2 =  50.000 RK3 =   50.000
 Rcurr:   -4.514  Rcurr-(R2+R3)/2:    4.514  MIN(Rcurr-R2,Rcurr-R3):    4.514
******
 C1  (38323)-C3  (38328)-C2  (38326)-O21 (38355)    NSTEP1=     0 NSTEP2=     0
R1 = 107.500 R2 = 117.500 R3 = 122.500 R4 = 132.500 RK2 =  50.000 RK3 =   50.000
 Rcurr:  125.904  Rcurr-(R2+R3)/2:    5.904  MIN(Rcurr-R2,Rcurr-R3):    3.404
******
 C111(38383)-C110(38381)-C19 (38379)-C18 (38376)    NSTEP1=     0 NSTEP2=     0
R1 = -10.000 R2 =   0.000 R3 =   0.000 R4 =  10.000 RK2 =  50.000 RK3 =   50.000
 Rcurr:   -0.309  Rcurr-(R2+R3)/2:    0.309  MIN(Rcurr-R2,Rcurr-R3):    0.309
******
 C1  (38457)-C3  (38462)-C2  (38460)-O21 (38489)    NSTEP1=     0 NSTEP2=     0
R1 = 107.500 R2 = 117.500 R3 = 122.500 R4 = 132.500 RK2 =  50.000 RK3 =   50.000
 Rcurr:  120.671  Rcurr-(R2+R3)/2:    0.671  MIN(Rcurr-R2,Rcurr-R3):    0.000
******
 C111(38517)-C110(38515)-C19 (38513)-C18 (38510)    NSTEP1=     0 NSTEP2=     0
R1 = -10.000 R2 =   0.000 R3 =   0.000 R4 =  10.000 RK2 =  50.000 RK3 =   50.000
 Rcurr:    2.295  Rcurr-(R2+R3)/2:    2.295  MIN(Rcurr-R2,Rcurr-R3):    2.295
******
 C1  (38591)-C3  (38596)-C2  (38594)-O21 (38623)    NSTEP1=     0 NSTEP2=     0
R1 = 107.500 R2 = 117.500 R3 = 122.500 R4 = 132.500 RK2 =  50.000 RK3 =   50.000
 Rcurr:  124.711  Rcurr-(R2+R3)/2:    4.711  MIN(Rcurr-R2,Rcurr-R3):    2.211
******
 C111(38651)-C110(38649)-C19 (38647)-C18 (38644)    NSTEP1=     0 NSTEP2=     0
R1 = -10.000 R2 =   0.000 R3 =   0.000 R4 =  10.000 RK2 =  50.000 RK3 =   50.000
 Rcurr:    3.774  Rcurr-(R2+R3)/2:    3.774  MIN(Rcurr-R2,Rcurr-R3):    3.774
******
 C1  (38725)-C3  (38730)-C2  (38728)-O21 (38757)    NSTEP1=     0 NSTEP2=     0
R1 = 107.500 R2 = 117.500 R3 = 122.500 R4 = 132.500 RK2 =  50.000 RK3 =   50.000
 Rcurr:  119.170  Rcurr-(R2+R3)/2:    0.830  MIN(Rcurr-R2,Rcurr-R3):    0.000
******
 C111(38785)-C110(38783)-C19 (38781)-C18 (38778)    NSTEP1=     0 NSTEP2=     0
R1 = -10.000 R2 =   0.000 R3 =   0.000 R4 =  10.000 RK2 =  50.000 RK3 =   50.000
 Rcurr:   -1.059  Rcurr-(R2+R3)/2:    1.059  MIN(Rcurr-R2,Rcurr-R3):    1.059
******
 C1  (38859)-C3  (38864)-C2  (38862)-O21 (38891)    NSTEP1=     0 NSTEP2=     0
R1 = 107.500 R2 = 117.500 R3 = 122.500 R4 = 132.500 RK2 =  50.000 RK3 =   50.000
 Rcurr:  118.591  Rcurr-(R2+R3)/2:    1.409  MIN(Rcurr-R2,Rcurr-R3):    0.000
******
 C111(38919)-C110(38917)-C19 (38915)-C18 (38912)    NSTEP1=     0 NSTEP2=     0
R1 = -10.000 R2 =   0.000 R3 =   0.000 R4 =  10.000 RK2 =  50.000 RK3 =   50.000
 Rcurr:    2.881  Rcurr-(R2+R3)/2:    2.881  MIN(Rcurr-R2,Rcurr-R3):    2.881
******
 C1  (38993)-C3  (38998)-C2  (38996)-O21 (39025)    NSTEP1=     0 NSTEP2=     0
R1 = 107.500 R2 = 117.500 R3 = 122.500 R4 = 132.500 RK2 =  50.000 RK3 =   50.000
 Rcurr:  118.279  Rcurr-(R2+R3)/2:    1.721  MIN(Rcurr-R2,Rcurr-R3):    0.000
******
 C111(39053)-C110(39051)-C19 (39049)-C18 (39046)    NSTEP1=     0 NSTEP2=     0
R1 = -10.000 R2 =   0.000 R3 =   0.000 R4 =  10.000 RK2 =  50.000 RK3 =   50.000
 Rcurr:   -0.143  Rcurr-(R2+R3)/2:    0.143  MIN(Rcurr-R2,Rcurr-R3):    0.143
******
 C1  (39127)-C3  (39132)-C2  (39130)-O21 (39159)    NSTEP1=     0 NSTEP2=     0
R1 = 107.500 R2 = 117.500 R3 = 122.500 R4 = 132.500 RK2 =  50.000 RK3 =   50.000
 Rcurr:  121.614  Rcurr-(R2+R3)/2:    1.614  MIN(Rcurr-R2,Rcurr-R3):    0.000
******
 C111(39187)-C110(39185)-C19 (39183)-C18 (39180)    NSTEP1=     0 NSTEP2=     0
R1 = -10.000 R2 =   0.000 R3 =   0.000 R4 =  10.000 RK2 =  50.000 RK3 =   50.000
 Rcurr:    2.987  Rcurr-(R2+R3)/2:    2.987  MIN(Rcurr-R2,Rcurr-R3):    2.987
******
 C1  (39261)-C3  (39266)-C2  (39264)-O21 (39293)    NSTEP1=     0 NSTEP2=     0
R1 = 107.500 R2 = 117.500 R3 = 122.500 R4 = 132.500 RK2 =  50.000 RK3 =   50.000
 Rcurr:  118.060  Rcurr-(R2+R3)/2:    1.940  MIN(Rcurr-R2,Rcurr-R3):    0.000
******
 C111(39321)-C110(39319)-C19 (39317)-C18 (39314)    NSTEP1=     0 NSTEP2=     0
R1 = -10.000 R2 =   0.000 R3 =   0.000 R4 =  10.000 RK2 =  50.000 RK3 =   50.000
 Rcurr:    4.246  Rcurr-(R2+R3)/2:    4.246  MIN(Rcurr-R2,Rcurr-R3):    4.246
******
 C1  (39395)-C3  (39400)-C2  (39398)-O21 (39427)    NSTEP1=     0 NSTEP2=     0
R1 = 107.500 R2 = 117.500 R3 = 122.500 R4 = 132.500 RK2 =  50.000 RK3 =   50.000
 Rcurr:  122.772  Rcurr-(R2+R3)/2:    2.772  MIN(Rcurr-R2,Rcurr-R3):    0.272
******
 C111(39455)-C110(39453)-C19 (39451)-C18 (39448)    NSTEP1=     0 NSTEP2=     0
R1 = -10.000 R2 =   0.000 R3 =   0.000 R4 =  10.000 RK2 =  50.000 RK3 =   50.000
 Rcurr:    1.114  Rcurr-(R2+R3)/2:    1.114  MIN(Rcurr-R2,Rcurr-R3):    1.114
******
 C1  (39529)-C3  (39534)-C2  (39532)-O21 (39561)    NSTEP1=     0 NSTEP2=     0
R1 = 107.500 R2 = 117.500 R3 = 122.500 R4 = 132.500 RK2 =  50.000 RK3 =   50.000
 Rcurr:  121.872  Rcurr-(R2+R3)/2:    1.872  MIN(Rcurr-R2,Rcurr-R3):    0.000
******
 C111(39589)-C110(39587)-C19 (39585)-C18 (39582)    NSTEP1=     0 NSTEP2=     0
R1 = -10.000 R2 =   0.000 R3 =   0.000 R4 =  10.000 RK2 =  50.000 RK3 =   50.000
 Rcurr:   -3.038  Rcurr-(R2+R3)/2:    3.038  MIN(Rcurr-R2,Rcurr-R3):    3.038
******
 C1  (39663)-C3  (39668)-C2  (39666)-O21 (39695)    NSTEP1=     0 NSTEP2=     0
R1 = 107.500 R2 = 117.500 R3 = 122.500 R4 = 132.500 RK2 =  50.000 RK3 =   50.000
 Rcurr:  116.912  Rcurr-(R2+R3)/2:    3.088  MIN(Rcurr-R2,Rcurr-R3):    0.588
******
 C111(39723)-C110(39721)-C19 (39719)-C18 (39716)    NSTEP1=     0 NSTEP2=     0
R1 = -10.000 R2 =   0.000 R3 =   0.000 R4 =  10.000 RK2 =  50.000 RK3 =   50.000
 Rcurr:    1.323  Rcurr-(R2+R3)/2:    1.323  MIN(Rcurr-R2,Rcurr-R3):    1.323
******
 C1  (39797)-C3  (39802)-C2  (39800)-O21 (39829)    NSTEP1=     0 NSTEP2=     0
R1 = 107.500 R2 = 117.500 R3 = 122.500 R4 = 132.500 RK2 =  50.000 RK3 =   50.000
 Rcurr:  116.695  Rcurr-(R2+R3)/2:    3.305  MIN(Rcurr-R2,Rcurr-R3):    0.805
******
 C111(39857)-C110(39855)-C19 (39853)-C18 (39850)    NSTEP1=     0 NSTEP2=     0
R1 = -10.000 R2 =   0.000 R3 =   0.000 R4 =  10.000 RK2 =  50.000 RK3 =   50.000
 Rcurr:   -0.466  Rcurr-(R2+R3)/2:    0.466  MIN(Rcurr-R2,Rcurr-R3):    0.466
******
 C1  (39931)-C3  (39936)-C2  (39934)-O21 (39963)    NSTEP1=     0 NSTEP2=     0
R1 = 107.500 R2 = 117.500 R3 = 122.500 R4 = 132.500 RK2 =  50.000 RK3 =   50.000
 Rcurr:  118.664  Rcurr-(R2+R3)/2:    1.336  MIN(Rcurr-R2,Rcurr-R3):    0.000
******
 C111(39991)-C110(39989)-C19 (39987)-C18 (39984)    NSTEP1=     0 NSTEP2=     0
R1 = -10.000 R2 =   0.000 R3 =   0.000 R4 =  10.000 RK2 =  50.000 RK3 =   50.000
 Rcurr:   -1.509  Rcurr-(R2+R3)/2:    1.509  MIN(Rcurr-R2,Rcurr-R3):    1.509
******
 C1  (40065)-C3  (40070)-C2  (40068)-O21 (40097)    NSTEP1=     0 NSTEP2=     0
R1 = 107.500 R2 = 117.500 R3 = 122.500 R4 = 132.500 RK2 =  50.000 RK3 =   50.000
 Rcurr:  123.549  Rcurr-(R2+R3)/2:    3.549  MIN(Rcurr-R2,Rcurr-R3):    1.049
******
 C111(40125)-C110(40123)-C19 (40121)-C18 (40118)    NSTEP1=     0 NSTEP2=     0
R1 = -10.000 R2 =   0.000 R3 =   0.000 R4 =  10.000 RK2 =  50.000 RK3 =   50.000
 Rcurr:    2.479  Rcurr-(R2+R3)/2:    2.479  MIN(Rcurr-R2,Rcurr-R3):    2.479
******
 C1  (40199)-C3  (40204)-C2  (40202)-O21 (40231)    NSTEP1=     0 NSTEP2=     0
R1 = 107.500 R2 = 117.500 R3 = 122.500 R4 = 132.500 RK2 =  50.000 RK3 =   50.000
 Rcurr:  118.839  Rcurr-(R2+R3)/2:    1.161  MIN(Rcurr-R2,Rcurr-R3):    0.000
******
 C111(40259)-C110(40257)-C19 (40255)-C18 (40252)    NSTEP1=     0 NSTEP2=     0
R1 = -10.000 R2 =   0.000 R3 =   0.000 R4 =  10.000 RK2 =  50.000 RK3 =   50.000
 Rcurr:    0.501  Rcurr-(R2+R3)/2:    0.501  MIN(Rcurr-R2,Rcurr-R3):    0.501
******
 C1  (40333)-C3  (40338)-C2  (40336)-O21 (40365)    NSTEP1=     0 NSTEP2=     0
R1 = 107.500 R2 = 117.500 R3 = 122.500 R4 = 132.500 RK2 =  50.000 RK3 =   50.000
 Rcurr:  116.652  Rcurr-(R2+R3)/2:    3.348  MIN(Rcurr-R2,Rcurr-R3):    0.848
******
 C111(40393)-C110(40391)-C19 (40389)-C18 (40386)    NSTEP1=     0 NSTEP2=     0
R1 = -10.000 R2 =   0.000 R3 =   0.000 R4 =  10.000 RK2 =  50.000 RK3 =   50.000
 Rcurr:   -5.737  Rcurr-(R2+R3)/2:    5.737  MIN(Rcurr-R2,Rcurr-R3):    5.737
******
 C1  (40467)-C3  (40472)-C2  (40470)-O21 (40499)    NSTEP1=     0 NSTEP2=     0
R1 = 107.500 R2 = 117.500 R3 = 122.500 R4 = 132.500 RK2 =  50.000 RK3 =   50.000
 Rcurr:  124.430  Rcurr-(R2+R3)/2:    4.430  MIN(Rcurr-R2,Rcurr-R3):    1.930
******
 C111(40527)-C110(40525)-C19 (40523)-C18 (40520)    NSTEP1=     0 NSTEP2=     0
R1 = -10.000 R2 =   0.000 R3 =   0.000 R4 =  10.000 RK2 =  50.000 RK3 =   50.000
 Rcurr:   -3.660  Rcurr-(R2+R3)/2:    3.660  MIN(Rcurr-R2,Rcurr-R3):    3.660
******
 C1  (40601)-C3  (40606)-C2  (40604)-O21 (40633)    NSTEP1=     0 NSTEP2=     0
R1 = 107.500 R2 = 117.500 R3 = 122.500 R4 = 132.500 RK2 =  50.000 RK3 =   50.000
 Rcurr:  116.497  Rcurr-(R2+R3)/2:    3.503  MIN(Rcurr-R2,Rcurr-R3):    1.003
******
 C111(40661)-C110(40659)-C19 (40657)-C18 (40654)    NSTEP1=     0 NSTEP2=     0
R1 = -10.000 R2 =   0.000 R3 =   0.000 R4 =  10.000 RK2 =  50.000 RK3 =   50.000
 Rcurr:    4.856  Rcurr-(R2+R3)/2:    4.856  MIN(Rcurr-R2,Rcurr-R3):    4.856
******
 C1  (40735)-C3  (40740)-C2  (40738)-O21 (40767)    NSTEP1=     0 NSTEP2=     0
R1 = 107.500 R2 = 117.500 R3 = 122.500 R4 = 132.500 RK2 =  50.000 RK3 =   50.000
 Rcurr:  118.605  Rcurr-(R2+R3)/2:    1.395  MIN(Rcurr-R2,Rcurr-R3):    0.000
******
 C111(40795)-C110(40793)-C19 (40791)-C18 (40788)    NSTEP1=     0 NSTEP2=     0
R1 = -10.000 R2 =   0.000 R3 =   0.000 R4 =  10.000 RK2 =  50.000 RK3 =   50.000
 Rcurr:    3.322  Rcurr-(R2+R3)/2:    3.322  MIN(Rcurr-R2,Rcurr-R3):    3.322
******
 C1  (40869)-C3  (40874)-C2  (40872)-O21 (40901)    NSTEP1=     0 NSTEP2=     0
R1 = 107.500 R2 = 117.500 R3 = 122.500 R4 = 132.500 RK2 =  50.000 RK3 =   50.000
 Rcurr:  120.799  Rcurr-(R2+R3)/2:    0.799  MIN(Rcurr-R2,Rcurr-R3):    0.000
******
 C111(40929)-C110(40927)-C19 (40925)-C18 (40922)    NSTEP1=     0 NSTEP2=     0
R1 = -10.000 R2 =   0.000 R3 =   0.000 R4 =  10.000 RK2 =  50.000 RK3 =   50.000
 Rcurr:   -0.352  Rcurr-(R2+R3)/2:    0.352  MIN(Rcurr-R2,Rcurr-R3):    0.352
******
 C1  (41003)-C3  (41008)-C2  (41006)-O21 (41035)    NSTEP1=     0 NSTEP2=     0
R1 = 107.500 R2 = 117.500 R3 = 122.500 R4 = 132.500 RK2 =  50.000 RK3 =   50.000
 Rcurr:  123.823  Rcurr-(R2+R3)/2:    3.823  MIN(Rcurr-R2,Rcurr-R3):    1.323
******
 C111(41063)-C110(41061)-C19 (41059)-C18 (41056)    NSTEP1=     0 NSTEP2=     0
R1 = -10.000 R2 =   0.000 R3 =   0.000 R4 =  10.000 RK2 =  50.000 RK3 =   50.000
 Rcurr:   -1.706  Rcurr-(R2+R3)/2:    1.706  MIN(Rcurr-R2,Rcurr-R3):    1.706
******
 C1  (41137)-C3  (41142)-C2  (41140)-O21 (41169)    NSTEP1=     0 NSTEP2=     0
R1 = 107.500 R2 = 117.500 R3 = 122.500 R4 = 132.500 RK2 =  50.000 RK3 =   50.000
 Rcurr:  123.320  Rcurr-(R2+R3)/2:    3.320  MIN(Rcurr-R2,Rcurr-R3):    0.820
******
 C111(41197)-C110(41195)-C19 (41193)-C18 (41190)    NSTEP1=     0 NSTEP2=     0
R1 = -10.000 R2 =   0.000 R3 =   0.000 R4 =  10.000 RK2 =  50.000 RK3 =   50.000
 Rcurr:   -1.855  Rcurr-(R2+R3)/2:    1.855  MIN(Rcurr-R2,Rcurr-R3):    1.855
******
 C1  (41271)-C3  (41276)-C2  (41274)-O21 (41303)    NSTEP1=     0 NSTEP2=     0
R1 = 107.500 R2 = 117.500 R3 = 122.500 R4 = 132.500 RK2 =  50.000 RK3 =   50.000
 Rcurr:  120.738  Rcurr-(R2+R3)/2:    0.738  MIN(Rcurr-R2,Rcurr-R3):    0.000
******
 C111(41331)-C110(41329)-C19 (41327)-C18 (41324)    NSTEP1=     0 NSTEP2=     0
R1 = -10.000 R2 =   0.000 R3 =   0.000 R4 =  10.000 RK2 =  50.000 RK3 =   50.000
 Rcurr:   -0.852  Rcurr-(R2+R3)/2:    0.852  MIN(Rcurr-R2,Rcurr-R3):    0.852
******
 C1  (41405)-C3  (41410)-C2  (41408)-O21 (41437)    NSTEP1=     0 NSTEP2=     0
R1 = 107.500 R2 = 117.500 R3 = 122.500 R4 = 132.500 RK2 =  50.000 RK3 =   50.000
 Rcurr:  122.606  Rcurr-(R2+R3)/2:    2.606  MIN(Rcurr-R2,Rcurr-R3):    0.106
******
 C111(41465)-C110(41463)-C19 (41461)-C18 (41458)    NSTEP1=     0 NSTEP2=     0
R1 = -10.000 R2 =   0.000 R3 =   0.000 R4 =  10.000 RK2 =  50.000 RK3 =   50.000
 Rcurr:    1.440  Rcurr-(R2+R3)/2:    1.440  MIN(Rcurr-R2,Rcurr-R3):    1.440
******
 C1  (41539)-C3  (41544)-C2  (41542)-O21 (41571)    NSTEP1=     0 NSTEP2=     0
R1 = 107.500 R2 = 117.500 R3 = 122.500 R4 = 132.500 RK2 =  50.000 RK3 =   50.000
 Rcurr:  114.497  Rcurr-(R2+R3)/2:    5.503  MIN(Rcurr-R2,Rcurr-R3):    3.003
******
 C111(41599)-C110(41597)-C19 (41595)-C18 (41592)    NSTEP1=     0 NSTEP2=     0
R1 = -10.000 R2 =   0.000 R3 =   0.000 R4 =  10.000 RK2 =  50.000 RK3 =   50.000
 Rcurr:    0.438  Rcurr-(R2+R3)/2:    0.438  MIN(Rcurr-R2,Rcurr-R3):    0.438
                       Number of restraints read =   520

                  Done reading weight changes/NMR restraints


 
 Number of triangulated 3-point waters found:    25029

     Sum of charges from parm topology file =  -0.00052359
     Forcing neutrality...

| Dynamic Memory, Types Used:
| Reals             4996764
| Integers          7498722

| Nonbonded Pairs Initial Allocation:    26643852

| GPU memory information (estimate):
| KB of GPU memory in use:    734378
| KB of CPU memory in use:    198986

--------------------------------------------------------------------------------
   4.  RESULTS
--------------------------------------------------------------------------------


 NSTEP =     1000   TIME(PS) =     251.000  TEMP(K) =   311.08  PRESS =  -585.1
 Etot   =   -224562.7018  EKtot   =     77421.5391  EPtot      =   -301984.2409
 BOND   =      5684.3285  ANGLE   =     21622.0923  DIHED      =     15477.1593
 1-4 NB =      5433.4321  1-4 EEL =    -74387.9058  VDWAALS    =     16762.2487
 EELEC  =   -293713.1655  EHBOND  =         0.0000  RESTRAINT  =      1137.5695
 EAMBER (non-restraint)  =   -303121.8104
 EKCMT  =     23579.6722  VIRIAL  =     38915.2545  VOLUME     =   1213867.3989
                                                    SURFTEN    =       -52.0235
                                                    Density    =         0.9528
 ------------------------------------------------------------------------------

 NMR restraints: Bond =    0.000   Angle =     0.000   Torsion =    72.882
===============================================================================

 NSTEP =     2000   TIME(PS) =     252.000  TEMP(K) =   311.84  PRESS =  -288.8
 Etot   =   -225495.8487  EKtot   =     77610.3203  EPtot      =   -303106.1691
 BOND   =      5598.3565  ANGLE   =     21811.9585  DIHED      =     15420.6544
 1-4 NB =      5448.1197  1-4 EEL =    -74282.2673  VDWAALS    =     17342.1592
 EELEC  =   -295560.9808  EHBOND  =         0.0000  RESTRAINT  =      1115.8308
 EAMBER (non-restraint)  =   -304221.9998
 EKCMT  =     23730.8849  VIRIAL  =     31160.2615  VOLUME     =   1191380.5241
                                                    SURFTEN    =      -115.2365
                                                    Density    =         0.9708
 ------------------------------------------------------------------------------

 NMR restraints: Bond =    0.000   Angle =     0.000   Torsion =    90.555
===============================================================================

 NSTEP =     3000   TIME(PS) =     253.000  TEMP(K) =   313.06  PRESS =  -120.0
 Etot   =   -226833.1204  EKtot   =     77914.1328  EPtot      =   -304747.2532
 BOND   =      5706.2899  ANGLE   =     21568.3997  DIHED      =     15507.5197
 1-4 NB =      5416.1156  1-4 EEL =    -74314.2263  VDWAALS    =     17481.4097
 EELEC  =   -297255.7831  EHBOND  =         0.0000  RESTRAINT  =      1143.0217
 EAMBER (non-restraint)  =   -305890.2749
 EKCMT  =     23854.4734  VIRIAL  =     26907.4188  VOLUME     =   1178526.6742
                                                    SURFTEN    =      -102.1547
                                                    Density    =         0.9814
 ------------------------------------------------------------------------------

 NMR restraints: Bond =    0.000   Angle =     0.000   Torsion =    78.651
===============================================================================

 NSTEP =     4000   TIME(PS) =     254.000  TEMP(K) =   309.33  PRESS =  -201.7
 Etot   =   -227764.4020  EKtot   =     76986.9219  EPtot      =   -304751.3239
 BOND   =      5648.8718  ANGLE   =     21568.3982  DIHED      =     15486.7757
 1-4 NB =      5445.4898  1-4 EEL =    -74407.5497  VDWAALS    =     17090.8912
 EELEC  =   -296746.6432  EHBOND  =         0.0000  RESTRAINT  =      1162.4424
 EAMBER (non-restraint)  =   -305913.7663
 EKCMT  =     23383.4895  VIRIAL  =     28474.3764  VOLUME     =   1168838.1599
                                                    SURFTEN    =      -151.9758
                                                    Density    =         0.9895
 ------------------------------------------------------------------------------

 NMR restraints: Bond =    0.000   Angle =     0.000   Torsion =    76.996
===============================================================================

 NSTEP =     5000   TIME(PS) =     255.000  TEMP(K) =   312.50  PRESS =   -47.1
 Etot   =   -227796.3700  EKtot   =     77775.3359  EPtot      =   -305571.7060
 BOND   =      5541.3846  ANGLE   =     21701.1409  DIHED      =     15490.9686
 1-4 NB =      5441.6156  1-4 EEL =    -74430.6447  VDWAALS    =     17118.0921
 EELEC  =   -297599.3696  EHBOND  =         0.0000  RESTRAINT  =      1165.1065
 EAMBER (non-restraint)  =   -306736.8125
 EKCMT  =     23786.3189  VIRIAL  =     24967.9092  VOLUME     =   1162149.1775
                                                    SURFTEN    =       -67.9817
                                                    Density    =         0.9952
 ------------------------------------------------------------------------------

 NMR restraints: Bond =    0.000   Angle =     0.000   Torsion =    83.831
===============================================================================

 NSTEP =     6000   TIME(PS) =     256.000  TEMP(K) =   310.39  PRESS =    13.5
 Etot   =   -228946.7374  EKtot   =     77250.6484  EPtot      =   -306197.3858
 BOND   =      5632.1847  ANGLE   =     21502.9566  DIHED      =     15398.9620
 1-4 NB =      5438.7800  1-4 EEL =    -74345.1391  VDWAALS    =     17884.7535
 EELEC  =   -298917.3027  EHBOND  =         0.0000  RESTRAINT  =      1207.4191
 EAMBER (non-restraint)  =   -307404.8050
 EKCMT  =     23561.9000  VIRIAL  =     23224.5479  VOLUME     =   1159280.7837
                                                    SURFTEN    =      -107.5291
                                                    Density    =         0.9977
 ------------------------------------------------------------------------------

 NMR restraints: Bond =    0.000   Angle =     0.000   Torsion =    79.690
===============================================================================

 NSTEP =     7000   TIME(PS) =     257.000  TEMP(K) =   309.43  PRESS =   -10.1
 Etot   =   -229536.7648  EKtot   =     77010.6484  EPtot      =   -306547.4132
 BOND   =      5574.3653  ANGLE   =     21706.1780  DIHED      =     15392.2052
 1-4 NB =      5498.7065  1-4 EEL =    -74423.2542  VDWAALS    =     17303.1576
 EELEC  =   -298774.1629  EHBOND  =         0.0000  RESTRAINT  =      1175.3914
 EAMBER (non-restraint)  =   -307722.8046
 EKCMT  =     23436.8890  VIRIAL  =     23688.5370  VOLUME     =   1155972.0992
                                                    SURFTEN    =      -115.7607
                                                    Density    =         1.0005
 ------------------------------------------------------------------------------

 NMR restraints: Bond =    0.000   Angle =     0.000   Torsion =    79.206
===============================================================================

 NSTEP =     8000   TIME(PS) =     258.000  TEMP(K) =   310.01  PRESS =    -5.1
 Etot   =   -229698.6503  EKtot   =     77155.6094  EPtot      =   -306854.2597
 BOND   =      5688.9592  ANGLE   =     21659.2430  DIHED      =     15450.3307
 1-4 NB =      5439.0893  1-4 EEL =    -74257.0165  VDWAALS    =     17618.8207
 EELEC  =   -299637.4661  EHBOND  =         0.0000  RESTRAINT  =      1183.7799
 EAMBER (non-restraint)  =   -308038.0396
 EKCMT  =     23775.6860  VIRIAL  =     23902.2966  VOLUME     =   1154262.5785
                                                    SURFTEN    =      -180.4002
                                                    Density    =         1.0020
 ------------------------------------------------------------------------------

 NMR restraints: Bond =    0.000   Angle =     0.000   Torsion =    69.537
===============================================================================

 NSTEP =     9000   TIME(PS) =     259.000  TEMP(K) =   310.44  PRESS =    47.4
 Etot   =   -229544.1180  EKtot   =     77263.1875  EPtot      =   -306807.3055
 BOND   =      5538.4508  ANGLE   =     21867.9160  DIHED      =     15450.8002
 1-4 NB =      5480.3050  1-4 EEL =    -74378.2984  VDWAALS    =     17759.5046
 EELEC  =   -299738.4244  EHBOND  =         0.0000  RESTRAINT  =      1212.4406
 EAMBER (non-restraint)  =   -308019.7461
 EKCMT  =     23588.0790  VIRIAL  =     22408.1207  VOLUME     =   1153093.4519
                                                    SURFTEN    =      -122.0093
                                                    Density    =         1.0030
 ------------------------------------------------------------------------------

 NMR restraints: Bond =    0.000   Angle =     0.000   Torsion =    82.588
===============================================================================

 NSTEP =    10000   TIME(PS) =     260.000  TEMP(K) =   310.49  PRESS =    43.6
 Etot   =   -229618.3392  EKtot   =     77273.3438  EPtot      =   -306891.6830
 BOND   =      5568.9320  ANGLE   =     21756.4608  DIHED      =     15489.3526
 1-4 NB =      5510.5194  1-4 EEL =    -74360.7693  VDWAALS    =     17773.8640
 EELEC  =   -299810.2338  EHBOND  =         0.0000  RESTRAINT  =      1180.1912
 EAMBER (non-restraint)  =   -308071.8741
 EKCMT  =     23722.4992  VIRIAL  =     22638.6240  VOLUME     =   1151936.7985
                                                    SURFTEN    =      -147.2679
                                                    Density    =         1.0040
 ------------------------------------------------------------------------------

 NMR restraints: Bond =    0.000   Angle =     0.000   Torsion =    82.804
===============================================================================

 NSTEP =    11000   TIME(PS) =     261.000  TEMP(K) =   311.19  PRESS =    92.4
 Etot   =   -229611.5074  EKtot   =     77449.2578  EPtot      =   -307060.7653
 BOND   =      5623.5212  ANGLE   =     21525.4938  DIHED      =     15456.5697
 1-4 NB =      5430.4495  1-4 EEL =    -74443.6124  VDWAALS    =     17621.6359
 EELEC  =   -299454.2560  EHBOND  =         0.0000  RESTRAINT  =      1179.4329
 EAMBER (non-restraint)  =   -308240.1982
 EKCMT  =     23763.1658  VIRIAL  =     21462.7093  VOLUME     =   1153525.2750
                                                    SURFTEN    =       -51.5620
                                                    Density    =         1.0026
 ------------------------------------------------------------------------------

 NMR restraints: Bond =    0.000   Angle =     0.000   Torsion =    75.647
===============================================================================

 NSTEP =    12000   TIME(PS) =     262.000  TEMP(K) =   309.80  PRESS =   -31.5
 Etot   =   -229754.9059  EKtot   =     77103.3594  EPtot      =   -306858.2652
 BOND   =      5639.1910  ANGLE   =     21699.0070  DIHED      =     15426.4176
 1-4 NB =      5467.2884  1-4 EEL =    -74352.4413  VDWAALS    =     17309.7218
 EELEC  =   -299223.9641  EHBOND  =         0.0000  RESTRAINT  =      1176.5144
 EAMBER (non-restraint)  =   -308034.7797
 EKCMT  =     23556.5112  VIRIAL  =     24340.3606  VOLUME     =   1152820.6600
                                                    SURFTEN    =        12.4482
                                                    Density    =         1.0033
 ------------------------------------------------------------------------------

 NMR restraints: Bond =    0.000   Angle =     0.000   Torsion =    78.392
===============================================================================

 NSTEP =    13000   TIME(PS) =     263.000  TEMP(K) =   309.41  PRESS =   -76.5
 Etot   =   -229928.1169  EKtot   =     77005.0938  EPtot      =   -306933.2106
 BOND   =      5680.4597  ANGLE   =     21858.0810  DIHED      =     15368.0617
 1-4 NB =      5419.6505  1-4 EEL =    -74413.9261  VDWAALS    =     17155.7506
 EELEC  =   -299200.1449  EHBOND  =         0.0000  RESTRAINT  =      1198.8570
 EAMBER (non-restraint)  =   -308132.0676
 EKCMT  =     23528.2684  VIRIAL  =     25432.4563  VOLUME     =   1152800.4813
                                                    SURFTEN    =       -83.5102
                                                    Density    =         1.0033
 ------------------------------------------------------------------------------

 NMR restraints: Bond =    0.000   Angle =     0.000   Torsion =    77.516
===============================================================================

 NSTEP =    14000   TIME(PS) =     264.000  TEMP(K) =   310.24  PRESS =   -86.4
 Etot   =   -229641.0581  EKtot   =     77211.0391  EPtot      =   -306852.0971
 BOND   =      5626.7395  ANGLE   =     21558.4961  DIHED      =     15470.0472
 1-4 NB =      5540.3993  1-4 EEL =    -74454.7638  VDWAALS    =     17426.7929
 EELEC  =   -299196.1152  EHBOND  =         0.0000  RESTRAINT  =      1176.3068
 EAMBER (non-restraint)  =   -308028.4039
 EKCMT  =     23623.2011  VIRIAL  =     25774.2860  VOLUME     =   1152912.0287
                                                    SURFTEN    =         9.2714
                                                    Density    =         1.0032
 ------------------------------------------------------------------------------

 NMR restraints: Bond =    0.000   Angle =     0.000   Torsion =    86.045
===============================================================================

 NSTEP =    15000   TIME(PS) =     265.000  TEMP(K) =   310.28  PRESS =    -0.8
 Etot   =   -229854.5401  EKtot   =     77221.1641  EPtot      =   -307075.7042
 BOND   =      5577.4353  ANGLE   =     21625.5642  DIHED      =     15437.3684
 1-4 NB =      5465.4695  1-4 EEL =    -74399.1143  VDWAALS    =     17388.3648
 EELEC  =   -299354.6202  EHBOND  =         0.0000  RESTRAINT  =      1183.8280
 EAMBER (non-restraint)  =   -308259.5322
 EKCMT  =     23536.9617  VIRIAL  =     23557.1932  VOLUME     =   1152036.9144
                                                    SURFTEN    =       -35.5644
                                                    Density    =         1.0039
 ------------------------------------------------------------------------------

 NMR restraints: Bond =    0.000   Angle =     0.000   Torsion =    77.195
===============================================================================

 NSTEP =    16000   TIME(PS) =     266.000  TEMP(K) =   308.54  PRESS =     7.8
 Etot   =   -230568.1092  EKtot   =     76789.4922  EPtot      =   -307357.6014
 BOND   =      5529.5665  ANGLE   =     21491.1556  DIHED      =     15459.5022
 1-4 NB =      5481.3490  1-4 EEL =    -74427.0665  VDWAALS    =     17571.3666
 EELEC  =   -299644.1121  EHBOND  =         0.0000  RESTRAINT  =      1180.6373
 EAMBER (non-restraint)  =   -308538.2387
 EKCMT  =     23436.8570  VIRIAL  =     23242.9818  VOLUME     =   1151598.0085
                                                    SURFTEN    =        74.0902
                                                    Density    =         1.0043
 ------------------------------------------------------------------------------

 NMR restraints: Bond =    0.000   Angle =     0.000   Torsion =    73.024
===============================================================================

 NSTEP =    17000   TIME(PS) =     267.000  TEMP(K) =   309.64  PRESS =    22.4
 Etot   =   -230717.5687  EKtot   =     77062.5938  EPtot      =   -307780.1624
 BOND   =      5563.9792  ANGLE   =     21426.0014  DIHED      =     15388.9530
 1-4 NB =      5453.6003  1-4 EEL =    -74433.7064  VDWAALS    =     17672.0555
 EELEC  =   -300004.1165  EHBOND  =         0.0000  RESTRAINT  =      1153.0711
 EAMBER (non-restraint)  =   -308933.2335
 EKCMT  =     23519.1067  VIRIAL  =     22961.7321  VOLUME     =   1150856.8663
                                                    SURFTEN    =       -33.7377
                                                    Density    =         1.0050
 ------------------------------------------------------------------------------

 NMR restraints: Bond =    0.000   Angle =     0.000   Torsion =    76.587
===============================================================================

 NSTEP =    18000   TIME(PS) =     268.000  TEMP(K) =   310.20  PRESS =   -79.4
 Etot   =   -229961.3328  EKtot   =     77203.1562  EPtot      =   -307164.4890
 BOND   =      5545.3711  ANGLE   =     21538.9100  DIHED      =     15462.9942
 1-4 NB =      5475.9088  1-4 EEL =    -74304.3244  VDWAALS    =     17425.3548
 EELEC  =   -299443.5015  EHBOND  =         0.0000  RESTRAINT  =      1134.7981
 EAMBER (non-restraint)  =   -308299.2871
 EKCMT  =     23635.4614  VIRIAL  =     25608.6991  VOLUME     =   1150957.7430
                                                    SURFTEN    =      -125.9686
                                                    Density    =         1.0049
 ------------------------------------------------------------------------------

 NMR restraints: Bond =    0.000   Angle =     0.000   Torsion =    72.423
===============================================================================

 NSTEP =    19000   TIME(PS) =     269.000  TEMP(K) =   310.45  PRESS =   -22.2
 Etot   =   -229887.0660  EKtot   =     77265.2109  EPtot      =   -307152.2769
 BOND   =      5545.3690  ANGLE   =     21531.3323  DIHED      =     15473.8718
 1-4 NB =      5482.5044  1-4 EEL =    -74297.3730  VDWAALS    =     17143.6948
 EELEC  =   -299225.2846  EHBOND  =         0.0000  RESTRAINT  =      1193.6083
 EAMBER (non-restraint)  =   -308345.8852
 EKCMT  =     23603.4820  VIRIAL  =     24155.7590  VOLUME     =   1150590.8327
                                                    SURFTEN    =       -40.0270
                                                    Density    =         1.0052
 ------------------------------------------------------------------------------

 NMR restraints: Bond =    0.000   Angle =     0.000   Torsion =    83.501
===============================================================================

 NSTEP =    20000   TIME(PS) =     270.000  TEMP(K) =   309.84  PRESS =    46.9
 Etot   =   -229945.0484  EKtot   =     77112.0078  EPtot      =   -307057.0562
 BOND   =      5577.2185  ANGLE   =     21541.1035  DIHED      =     15444.8225
 1-4 NB =      5492.4190  1-4 EEL =    -74404.5429  VDWAALS    =     17696.0050
 EELEC  =   -299581.4856  EHBOND  =         0.0000  RESTRAINT  =      1177.4037
 EAMBER (non-restraint)  =   -308234.4599
 EKCMT  =     23751.6839  VIRIAL  =     22587.5010  VOLUME     =   1150342.9639
                                                    SURFTEN    =       -41.6517
                                                    Density    =         1.0054
 ------------------------------------------------------------------------------

 NMR restraints: Bond =    0.000   Angle =     0.000   Torsion =    94.103
===============================================================================

 NSTEP =    21000   TIME(PS) =     271.000  TEMP(K) =   310.09  PRESS =   -22.5
 Etot   =   -229917.8270  EKtot   =     77174.6016  EPtot      =   -307092.4286
 BOND   =      5510.8847  ANGLE   =     21647.4979  DIHED      =     15449.6727
 1-4 NB =      5500.3802  1-4 EEL =    -74354.5331  VDWAALS    =     17423.7753
 EELEC  =   -299453.3297  EHBOND  =         0.0000  RESTRAINT  =      1183.2233
 EAMBER (non-restraint)  =   -308275.6519
 EKCMT  =     23614.6466  VIRIAL  =     24174.2245  VOLUME     =   1149367.5922
                                                    SURFTEN    =        29.3527
                                                    Density    =         1.0063
 ------------------------------------------------------------------------------

 NMR restraints: Bond =    0.000   Angle =     0.000   Torsion =    80.482
===============================================================================

 NSTEP =    22000   TIME(PS) =     272.000  TEMP(K) =   310.38  PRESS =    29.3
 Etot   =   -229825.0320  EKtot   =     77246.9688  EPtot      =   -307072.0008
 BOND   =      5601.9412  ANGLE   =     21535.0786  DIHED      =     15399.6667
 1-4 NB =      5429.2668  1-4 EEL =    -74331.8571  VDWAALS    =     17418.8942
 EELEC  =   -299308.6783  EHBOND  =         0.0000  RESTRAINT  =      1183.6871
 EAMBER (non-restraint)  =   -308255.6879
 EKCMT  =     23585.0067  VIRIAL  =     22857.3396  VOLUME     =   1149333.0284
                                                    SURFTEN    =        65.3741
                                                    Density    =         1.0063
 ------------------------------------------------------------------------------

 NMR restraints: Bond =    0.000   Angle =     0.000   Torsion =    81.413
===============================================================================

 NSTEP =    23000   TIME(PS) =     273.000  TEMP(K) =   308.25  PRESS =  -148.6
 Etot   =   -230139.9828  EKtot   =     76715.8750  EPtot      =   -306855.8578
 BOND   =      5627.5286  ANGLE   =     21540.1974  DIHED      =     15485.0999
 1-4 NB =      5521.9314  1-4 EEL =    -74366.2386  VDWAALS    =     16883.5587
 EELEC  =   -298749.1607  EHBOND  =         0.0000  RESTRAINT  =      1201.2254
 EAMBER (non-restraint)  =   -308057.0832
 EKCMT  =     23540.3892  VIRIAL  =     27223.8068  VOLUME     =   1148047.5511
                                                    SURFTEN    =       -88.9796
                                                    Density    =         1.0074
 ------------------------------------------------------------------------------

 NMR restraints: Bond =    0.000   Angle =     0.000   Torsion =    73.739
===============================================================================

 NSTEP =    24000   TIME(PS) =     274.000  TEMP(K) =   311.49  PRESS =    11.3
 Etot   =   -229302.1107  EKtot   =     77523.7266  EPtot      =   -306825.8373
 BOND   =      5573.8719  ANGLE   =     21730.2277  DIHED      =     15420.3955
 1-4 NB =      5512.7811  1-4 EEL =    -74387.7751  VDWAALS    =     17434.2089
 EELEC  =   -299295.7271  EHBOND  =         0.0000  RESTRAINT  =      1186.1798
 EAMBER (non-restraint)  =   -308012.0171
 EKCMT  =     23651.9368  VIRIAL  =     23371.7817  VOLUME     =   1149233.0951
                                                    SURFTEN    =        42.8380
                                                    Density    =         1.0064
 ------------------------------------------------------------------------------

 NMR restraints: Bond =    0.000   Angle =     0.000   Torsion =    89.292
===============================================================================

 NSTEP =    25000   TIME(PS) =     275.000  TEMP(K) =   312.34  PRESS =   -72.7
 Etot   =   -229102.9537  EKtot   =     77733.9688  EPtot      =   -306836.9225
 BOND   =      5609.4536  ANGLE   =     21611.0712  DIHED      =     15367.3973
 1-4 NB =      5472.1778  1-4 EEL =    -74401.3588  VDWAALS    =     17340.7609
 EELEC  =   -299058.8656  EHBOND  =         0.0000  RESTRAINT  =      1222.4410
 EAMBER (non-restraint)  =   -308059.3635
 EKCMT  =     23483.0045  VIRIAL  =     25286.1542  VOLUME     =   1149196.9126
                                                    SURFTEN    =        74.9446
                                                    Density    =         1.0064
 ------------------------------------------------------------------------------

 NMR restraints: Bond =    0.000   Angle =     0.000   Torsion =    80.885
===============================================================================

 NSTEP =    26000   TIME(PS) =     276.000  TEMP(K) =   310.27  PRESS =    -5.5
 Etot   =   -229842.0421  EKtot   =     77218.5234  EPtot      =   -307060.5655
 BOND   =      5623.6265  ANGLE   =     21677.5332  DIHED      =     15438.1297
 1-4 NB =      5486.2847  1-4 EEL =    -74541.5738  VDWAALS    =     17210.7309
 EELEC  =   -299110.9422  EHBOND  =         0.0000  RESTRAINT  =      1155.6455
 EAMBER (non-restraint)  =   -308216.2110
 EKCMT  =     23588.0349  VIRIAL  =     23724.0879  VOLUME     =   1149391.3966
                                                    SURFTEN    =        45.0227
                                                    Density    =         1.0063
 ------------------------------------------------------------------------------

 NMR restraints: Bond =    0.000   Angle =     0.000   Torsion =    85.978
===============================================================================

 NSTEP =    27000   TIME(PS) =     277.000  TEMP(K) =   309.72  PRESS =    47.5
 Etot   =   -229973.8541  EKtot   =     77083.8125  EPtot      =   -307057.6666
 BOND   =      5636.7444  ANGLE   =     21810.9026  DIHED      =     15355.4686
 1-4 NB =      5464.2439  1-4 EEL =    -74518.9476  VDWAALS    =     17546.1856
 EELEC  =   -299549.4149  EHBOND  =         0.0000  RESTRAINT  =      1197.1507
 EAMBER (non-restraint)  =   -308254.8174
 EKCMT  =     23629.5609  VIRIAL  =     22450.4574  VOLUME     =   1149612.6648
                                                    SURFTEN    =        -7.3512
                                                    Density    =         1.0061
 ------------------------------------------------------------------------------

 NMR restraints: Bond =    0.000   Angle =     0.000   Torsion =    71.759
===============================================================================

 NSTEP =    28000   TIME(PS) =     278.000  TEMP(K) =   309.36  PRESS =    50.0
 Etot   =   -230319.3467  EKtot   =     76993.5000  EPtot      =   -307312.8467
 BOND   =      5567.7506  ANGLE   =     21652.8716  DIHED      =     15460.5690
 1-4 NB =      5433.9726  1-4 EEL =    -74380.6556  VDWAALS    =     17537.1285
 EELEC  =   -299751.0979  EHBOND  =         0.0000  RESTRAINT  =      1166.6144
 EAMBER (non-restraint)  =   -308479.4611
 EKCMT  =     23558.9486  VIRIAL  =     22316.2337  VOLUME     =   1150581.3988
                                                    SURFTEN    =       -30.6499
                                                    Density    =         1.0052
 ------------------------------------------------------------------------------

 NMR restraints: Bond =    0.000   Angle =     0.000   Torsion =    77.028
===============================================================================

 NSTEP =    29000   TIME(PS) =     279.000  TEMP(K) =   310.53  PRESS =   -16.6
 Etot   =   -230206.3646  EKtot   =     77285.5156  EPtot      =   -307491.8802
 BOND   =      5657.5589  ANGLE   =     21524.2056  DIHED      =     15410.4977
 1-4 NB =      5463.0780  1-4 EEL =    -74298.5106  VDWAALS    =     17770.4717
 EELEC  =   -300231.0445  EHBOND  =         0.0000  RESTRAINT  =      1211.8630
 EAMBER (non-restraint)  =   -308703.7432
 EKCMT  =     23455.8637  VIRIAL  =     23867.7733  VOLUME     =   1149563.3588
                                                    SURFTEN    =       -49.7917
                                                    Density    =         1.0061
 ------------------------------------------------------------------------------

 NMR restraints: Bond =    0.000   Angle =     0.000   Torsion =    76.237
===============================================================================

 NSTEP =    30000   TIME(PS) =     280.000  TEMP(K) =   309.60  PRESS =    56.5
 Etot   =   -230245.9601  EKtot   =     77053.1719  EPtot      =   -307299.1319
 BOND   =      5557.9931  ANGLE   =     21706.3017  DIHED      =     15430.5190
 1-4 NB =      5450.2913  1-4 EEL =    -74450.7310  VDWAALS    =     17836.2553
 EELEC  =   -300038.2217  EHBOND  =         0.0000  RESTRAINT  =      1208.4603
 EAMBER (non-restraint)  =   -308507.5922
 EKCMT  =     23659.5382  VIRIAL  =     22256.7294  VOLUME     =   1148978.9908
                                                    SURFTEN    =        80.2618
                                                    Density    =         1.0066
 ------------------------------------------------------------------------------

 NMR restraints: Bond =    0.000   Angle =     0.000   Torsion =    75.557
===============================================================================

 NSTEP =    31000   TIME(PS) =     281.000  TEMP(K) =   310.83  PRESS =     3.0
 Etot   =   -229848.8435  EKtot   =     77359.3672  EPtot      =   -307208.2106
 BOND   =      5565.1931  ANGLE   =     21664.0455  DIHED      =     15433.7398
 1-4 NB =      5460.9106  1-4 EEL =    -74436.2049  VDWAALS    =     17501.7542
 EELEC  =   -299618.3919  EHBOND  =         0.0000  RESTRAINT  =      1220.7432
 EAMBER (non-restraint)  =   -308428.9538
 EKCMT  =     23577.0641  VIRIAL  =     23501.7777  VOLUME     =   1148152.8461
                                                    SURFTEN    =        22.7741
                                                    Density    =         1.0073
 ------------------------------------------------------------------------------

 NMR restraints: Bond =    0.000   Angle =     0.000   Torsion =    78.751
===============================================================================

 NSTEP =    32000   TIME(PS) =     282.000  TEMP(K) =   310.09  PRESS =  -137.4
 Etot   =   -230143.0315  EKtot   =     77176.0469  EPtot      =   -307319.0784
 BOND   =      5594.9692  ANGLE   =     21493.6237  DIHED      =     15421.4305
 1-4 NB =      5554.0729  1-4 EEL =    -74456.3997  VDWAALS    =     17384.7366
 EELEC  =   -299527.5646  EHBOND  =         0.0000  RESTRAINT  =      1216.0530
 EAMBER (non-restraint)  =   -308535.1314
 EKCMT  =     23740.6934  VIRIAL  =     27145.5279  VOLUME     =   1148042.8370
                                                    SURFTEN    =      -177.9145
                                                    Density    =         1.0074
 ------------------------------------------------------------------------------

 NMR restraints: Bond =    0.000   Angle =     0.000   Torsion =    79.833
===============================================================================

 NSTEP =    33000   TIME(PS) =     283.000  TEMP(K) =   309.05  PRESS =    39.4
 Etot   =   -230836.9767  EKtot   =     76916.2344  EPtot      =   -307753.2111
 BOND   =      5616.5423  ANGLE   =     21470.7453  DIHED      =     15318.1036
 1-4 NB =      5470.2725  1-4 EEL =    -74315.9873  VDWAALS    =     17813.9771
 EELEC  =   -300348.1190  EHBOND  =         0.0000  RESTRAINT  =      1221.2545
 EAMBER (non-restraint)  =   -308974.4655
 EKCMT  =     23501.3135  VIRIAL  =     22525.0330  VOLUME     =   1146961.6939
                                                    SURFTEN    =        50.2854
                                                    Density    =         1.0084
 ------------------------------------------------------------------------------

 NMR restraints: Bond =    0.000   Angle =     0.000   Torsion =    86.050
===============================================================================

 NSTEP =    34000   TIME(PS) =     284.000  TEMP(K) =   308.98  PRESS =   -19.8
 Etot   =   -230939.5367  EKtot   =     76898.5234  EPtot      =   -307838.0601
 BOND   =      5598.5669  ANGLE   =     21725.8292  DIHED      =     15359.7070
 1-4 NB =      5436.8966  1-4 EEL =    -74376.1036  VDWAALS    =     17662.8547
 EELEC  =   -300453.6620  EHBOND  =         0.0000  RESTRAINT  =      1207.8509
 EAMBER (non-restraint)  =   -309045.9110
 EKCMT  =     23409.7335  VIRIAL  =     23900.7031  VOLUME     =   1146516.4337
                                                    SURFTEN    =       -85.1030
                                                    Density    =         1.0088
 ------------------------------------------------------------------------------

 NMR restraints: Bond =    0.000   Angle =     0.000   Torsion =    85.916
===============================================================================

 NSTEP =    35000   TIME(PS) =     285.000  TEMP(K) =   310.00  PRESS =   -24.9
 Etot   =   -230562.4754  EKtot   =     77153.2891  EPtot      =   -307715.7645
 BOND   =      5595.4319  ANGLE   =     21656.8749  DIHED      =     15456.1774
 1-4 NB =      5461.6639  1-4 EEL =    -74441.1888  VDWAALS    =     17530.5891
 EELEC  =   -300195.6724  EHBOND  =         0.0000  RESTRAINT  =      1220.3596
 EAMBER (non-restraint)  =   -308936.1241
 EKCMT  =     23628.9439  VIRIAL  =     24243.4650  VOLUME     =   1145084.5558
                                                    SURFTEN    =      -113.4554
                                                    Density    =         1.0100
 ------------------------------------------------------------------------------

 NMR restraints: Bond =    0.000   Angle =     0.000   Torsion =    83.944
===============================================================================

 NSTEP =    36000   TIME(PS) =     286.000  TEMP(K) =   309.76  PRESS =   -13.8
 Etot   =   -230664.6786  EKtot   =     77092.1797  EPtot      =   -307756.8583
 BOND   =      5624.1252  ANGLE   =     21522.2531  DIHED      =     15415.7131
 1-4 NB =      5514.3219  1-4 EEL =    -74448.3182  VDWAALS    =     17560.0208
 EELEC  =   -300136.1963  EHBOND  =         0.0000  RESTRAINT  =      1191.2222
 EAMBER (non-restraint)  =   -308948.0805
 EKCMT  =     23360.7785  VIRIAL  =     23701.9356  VOLUME     =   1144745.0931
                                                    SURFTEN    =      -168.7141
                                                    Density    =         1.0103
 ------------------------------------------------------------------------------

 NMR restraints: Bond =    0.000   Angle =     0.000   Torsion =    76.011
===============================================================================

 NSTEP =    37000   TIME(PS) =     287.000  TEMP(K) =   310.31  PRESS =    79.7
 Etot   =   -229896.6699  EKtot   =     77230.4609  EPtot      =   -307127.1308
 BOND   =      5657.1500  ANGLE   =     21648.1386  DIHED      =     15415.7881
 1-4 NB =      5457.3354  1-4 EEL =    -74472.7511  VDWAALS    =     17467.9356
 EELEC  =   -299498.2180  EHBOND  =         0.0000  RESTRAINT  =      1197.4906
 EAMBER (non-restraint)  =   -308324.6214
 EKCMT  =     23481.7841  VIRIAL  =     21511.4714  VOLUME     =   1145669.2322
                                                    SURFTEN    =       -39.2562
                                                    Density    =         1.0095
 ------------------------------------------------------------------------------

 NMR restraints: Bond =    0.000   Angle =     0.000   Torsion =    78.183
===============================================================================

 NSTEP =    38000   TIME(PS) =     288.000  TEMP(K) =   310.65  PRESS =   119.4
 Etot   =   -230043.1553  EKtot   =     77313.1172  EPtot      =   -307356.2725
 BOND   =      5590.0481  ANGLE   =     21683.1510  DIHED      =     15398.3275
 1-4 NB =      5510.7207  1-4 EEL =    -74432.2175  VDWAALS    =     17876.7212
 EELEC  =   -300201.1868  EHBOND  =         0.0000  RESTRAINT  =      1218.1634
 EAMBER (non-restraint)  =   -308574.4358
 EKCMT  =     23517.3793  VIRIAL  =     20558.3694  VOLUME     =   1147314.7935
                                                    SURFTEN    =       -17.5179
                                                    Density    =         1.0081
 ------------------------------------------------------------------------------

 NMR restraints: Bond =    0.000   Angle =     0.000   Torsion =    83.774
===============================================================================

 NSTEP =    39000   TIME(PS) =     289.000  TEMP(K) =   310.13  PRESS =    78.3
 Etot   =   -230036.0720  EKtot   =     77184.4297  EPtot      =   -307220.5017
 BOND   =      5593.7281  ANGLE   =     21629.1969  DIHED      =     15351.2341
 1-4 NB =      5475.5950  1-4 EEL =    -74377.2061  VDWAALS    =     17762.6618
 EELEC  =   -299896.0971  EHBOND  =         0.0000  RESTRAINT  =      1240.3855
 EAMBER (non-restraint)  =   -308460.8872
 EKCMT  =     23581.5549  VIRIAL  =     21642.3617  VOLUME     =   1147224.7016
                                                    SURFTEN    =        44.8069
                                                    Density    =         1.0082
 ------------------------------------------------------------------------------

 NMR restraints: Bond =    0.000   Angle =     0.000   Torsion =    76.321
===============================================================================

 NSTEP =    40000   TIME(PS) =     290.000  TEMP(K) =   310.25  PRESS =   -65.6
 Etot   =   -229929.2523  EKtot   =     77214.7500  EPtot      =   -307144.0023
 BOND   =      5663.3193  ANGLE   =     21658.9625  DIHED      =     15288.1644
 1-4 NB =      5445.4818  1-4 EEL =    -74459.9867  VDWAALS    =     17334.9857
 EELEC  =   -299252.3149  EHBOND  =         0.0000  RESTRAINT  =      1177.3856
 EAMBER (non-restraint)  =   -308321.3879
 EKCMT  =     23557.0949  VIRIAL  =     25179.8127  VOLUME     =   1146514.1032
                                                    SURFTEN    =      -134.8995
                                                    Density    =         1.0088
 ------------------------------------------------------------------------------

 NMR restraints: Bond =    0.000   Angle =     0.000   Torsion =    82.016
===============================================================================

 NSTEP =    41000   TIME(PS) =     291.000  TEMP(K) =   309.75  PRESS =   -23.7
 Etot   =   -230253.4348  EKtot   =     77089.9688  EPtot      =   -307343.4036
 BOND   =      5667.1882  ANGLE   =     21721.1903  DIHED      =     15436.4574
 1-4 NB =      5490.2388  1-4 EEL =    -74443.3288  VDWAALS    =     17086.0911
 EELEC  =   -299500.3183  EHBOND  =         0.0000  RESTRAINT  =      1199.0777
 EAMBER (non-restraint)  =   -308542.4812
 EKCMT  =     23385.0810  VIRIAL  =     23971.5287  VOLUME     =   1145130.3367
                                                    SURFTEN    =        58.4998
                                                    Density    =         1.0100
 ------------------------------------------------------------------------------

 NMR restraints: Bond =    0.000   Angle =     0.000   Torsion =    83.111
===============================================================================

 NSTEP =    42000   TIME(PS) =     292.000  TEMP(K) =   311.52  PRESS =   -18.5
 Etot   =   -230109.1180  EKtot   =     77530.0391  EPtot      =   -307639.1571
 BOND   =      5674.3226  ANGLE   =     21594.1066  DIHED      =     15415.0230
 1-4 NB =      5492.6449  1-4 EEL =    -74467.8231  VDWAALS    =     17634.7492
 EELEC  =   -300182.6879  EHBOND  =         0.0000  RESTRAINT  =      1200.5076
 EAMBER (non-restraint)  =   -308839.6647
 EKCMT  =     23694.6587  VIRIAL  =     24150.9848  VOLUME     =   1145346.4463
                                                    SURFTEN    =       -54.5350
                                                    Density    =         1.0098
 ------------------------------------------------------------------------------

 NMR restraints: Bond =    0.000   Angle =     0.000   Torsion =    82.577
===============================================================================

 NSTEP =    43000   TIME(PS) =     293.000  TEMP(K) =   310.80  PRESS =   -83.7
 Etot   =   -230139.9589  EKtot   =     77350.3594  EPtot      =   -307490.3183
 BOND   =      5670.6191  ANGLE   =     21872.3937  DIHED      =     15489.5558
 1-4 NB =      5483.4431  1-4 EEL =    -74484.5444  VDWAALS    =     16978.5996
 EELEC  =   -299715.4418  EHBOND  =         0.0000  RESTRAINT  =      1215.0567
 EAMBER (non-restraint)  =   -308705.3750
 EKCMT  =     23476.3093  VIRIAL  =     25548.5566  VOLUME     =   1146951.3479
                                                    SURFTEN    =       -97.3898
                                                    Density    =         1.0084
 ------------------------------------------------------------------------------

 NMR restraints: Bond =    0.000   Angle =     0.000   Torsion =    80.802
===============================================================================

 NSTEP =    44000   TIME(PS) =     294.000  TEMP(K) =   309.35  PRESS =  -129.8
 Etot   =   -230591.1879  EKtot   =     76991.0391  EPtot      =   -307582.2270
 BOND   =      5625.9311  ANGLE   =     21631.7098  DIHED      =     15357.1071
 1-4 NB =      5462.9224  1-4 EEL =    -74383.4351  VDWAALS    =     17473.2161
 EELEC  =   -299966.5075  EHBOND  =         0.0000  RESTRAINT  =      1216.8292
 EAMBER (non-restraint)  =   -308799.0562
 EKCMT  =     23445.1899  VIRIAL  =     26663.6995  VOLUME     =   1147986.1513
                                                    SURFTEN    =      -327.6821
                                                    Density    =         1.0075
 ------------------------------------------------------------------------------

 NMR restraints: Bond =    0.000   Angle =     0.000   Torsion =    82.410
===============================================================================

 NSTEP =    45000   TIME(PS) =     295.000  TEMP(K) =   310.28  PRESS =   -37.8
 Etot   =   -230204.5695  EKtot   =     77223.0234  EPtot      =   -307427.5929
 BOND   =      5639.1199  ANGLE   =     21761.5822  DIHED      =     15337.8065
 1-4 NB =      5425.2149  1-4 EEL =    -74381.1036  VDWAALS    =     17566.1851
 EELEC  =   -299982.4298  EHBOND  =         0.0000  RESTRAINT  =      1206.0319
 EAMBER (non-restraint)  =   -308633.6248
 EKCMT  =     23616.9255  VIRIAL  =     24553.7760  VOLUME     =   1147281.1629
                                                    SURFTEN    =       -49.2714
                                                    Density    =         1.0081
 ------------------------------------------------------------------------------

 NMR restraints: Bond =    0.000   Angle =     0.000   Torsion =    84.727
===============================================================================

 NSTEP =    46000   TIME(PS) =     296.000  TEMP(K) =   310.65  PRESS =    10.0
 Etot   =   -230336.4547  EKtot   =     77314.3750  EPtot      =   -307650.8297
 BOND   =      5622.0532  ANGLE   =     21539.2045  DIHED      =     15382.9910
 1-4 NB =      5453.5288  1-4 EEL =    -74358.9323  VDWAALS    =     17484.8774
 EELEC  =   -300005.3989  EHBOND  =         0.0000  RESTRAINT  =      1230.8465
 EAMBER (non-restraint)  =   -308881.6762
 EKCMT  =     23614.8745  VIRIAL  =     23367.6977  VOLUME     =   1147439.2067
                                                    SURFTEN    =       -82.1403
                                                    Density    =         1.0080
 ------------------------------------------------------------------------------

 NMR restraints: Bond =    0.000   Angle =     0.000   Torsion =    86.622
===============================================================================

 NSTEP =    47000   TIME(PS) =     297.000  TEMP(K) =   310.16  PRESS =  -108.2
 Etot   =   -230318.8182  EKtot   =     77192.9062  EPtot      =   -307511.7244
 BOND   =      5581.8764  ANGLE   =     21843.4397  DIHED      =     15407.3234
 1-4 NB =      5470.2147  1-4 EEL =    -74486.0417  VDWAALS    =     17389.2963
 EELEC  =   -299937.7006  EHBOND  =         0.0000  RESTRAINT  =      1219.8674
 EAMBER (non-restraint)  =   -308731.5919
 EKCMT  =     23832.5164  VIRIAL  =     26509.0218  VOLUME     =   1146186.8828
                                                    SURFTEN    =      -131.8503
                                                    Density    =         1.0091
 ------------------------------------------------------------------------------

 NMR restraints: Bond =    0.000   Angle =     0.000   Torsion =    73.903
===============================================================================

 NSTEP =    48000   TIME(PS) =     298.000  TEMP(K) =   310.04  PRESS =   -41.5
 Etot   =   -230073.4734  EKtot   =     77163.3984  EPtot      =   -307236.8719
 BOND   =      5575.2633  ANGLE   =     21668.2368  DIHED      =     15373.9905
 1-4 NB =      5535.7055  1-4 EEL =    -74462.4570  VDWAALS    =     17016.0280
 EELEC  =   -299164.3282  EHBOND  =         0.0000  RESTRAINT  =      1220.6892
 EAMBER (non-restraint)  =   -308457.5611
 EKCMT  =     23500.4311  VIRIAL  =     24526.8389  VOLUME     =   1146693.5911
                                                    SURFTEN    =        17.5764
                                                    Density    =         1.0086
 ------------------------------------------------------------------------------

 NMR restraints: Bond =    0.000   Angle =     0.000   Torsion =    83.556
===============================================================================

 NSTEP =    49000   TIME(PS) =     299.000  TEMP(K) =   311.14  PRESS =    -5.4
 Etot   =   -229722.4784  EKtot   =     77437.1250  EPtot      =   -307159.6034
 BOND   =      5721.5858  ANGLE   =     21641.6050  DIHED      =     15420.4045
 1-4 NB =      5417.4752  1-4 EEL =    -74386.0013  VDWAALS    =     17249.7451
 EELEC  =   -299402.9668  EHBOND  =         0.0000  RESTRAINT  =      1178.5490
 EAMBER (non-restraint)  =   -308338.1524
 EKCMT  =     23665.5340  VIRIAL  =     23800.0567  VOLUME     =   1146482.3274
                                                    SURFTEN    =      -118.0237
                                                    Density    =         1.0088
 ------------------------------------------------------------------------------

 NMR restraints: Bond =    0.000   Angle =     0.000   Torsion =    77.073
===============================================================================

 NSTEP =    50000   TIME(PS) =     300.000  TEMP(K) =   310.56  PRESS =   -96.3
 Etot   =   -229718.2673  EKtot   =     77290.9375  EPtot      =   -307009.2048
 BOND   =      5607.2211  ANGLE   =     21805.0020  DIHED      =     15451.8395
 1-4 NB =      5445.2991  1-4 EEL =    -74429.7401  VDWAALS    =     17048.5201
 EELEC  =   -299128.0128  EHBOND  =         0.0000  RESTRAINT  =      1190.6664
 EAMBER (non-restraint)  =   -308199.8712
 EKCMT  =     23459.4684  VIRIAL  =     25843.2473  VOLUME     =   1146349.6348
                                                    SURFTEN    =      -174.5146
                                                    Density    =         1.0089
 ------------------------------------------------------------------------------

 NMR restraints: Bond =    0.000   Angle =     0.000   Torsion =    86.078
===============================================================================

 NSTEP =    51000   TIME(PS) =     301.000  TEMP(K) =   311.51  PRESS =    40.2
 Etot   =   -229796.9111  EKtot   =     77529.2812  EPtot      =   -307326.1924
 BOND   =      5606.3058  ANGLE   =     21642.9385  DIHED      =     15457.6919
 1-4 NB =      5436.2289  1-4 EEL =    -74366.0724  VDWAALS    =     17468.0923
 EELEC  =   -299753.7263  EHBOND  =         0.0000  RESTRAINT  =      1182.3489
 EAMBER (non-restraint)  =   -308508.5412
 EKCMT  =     23486.9332  VIRIAL  =     22493.0236  VOLUME     =   1146238.7429
                                                    SURFTEN    =         0.8540
                                                    Density    =         1.0090
 ------------------------------------------------------------------------------

 NMR restraints: Bond =    0.000   Angle =     0.000   Torsion =    77.277
===============================================================================

 NSTEP =    52000   TIME(PS) =     302.000  TEMP(K) =   309.65  PRESS =    18.6
 Etot   =   -230019.2589  EKtot   =     77064.2656  EPtot      =   -307083.5245
 BOND   =      5636.2180  ANGLE   =     21638.5465  DIHED      =     15487.8665
 1-4 NB =      5478.3759  1-4 EEL =    -74425.0957  VDWAALS    =     17431.8778
 EELEC  =   -299558.8944  EHBOND  =         0.0000  RESTRAINT  =      1227.5808
 EAMBER (non-restraint)  =   -308311.1053
 EKCMT  =     23632.0496  VIRIAL  =     23171.6736  VOLUME     =   1146062.1049
                                                    SURFTEN    =       -34.4505
                                                    Density    =         1.0092
 ------------------------------------------------------------------------------

 NMR restraints: Bond =    0.000   Angle =     0.000   Torsion =    81.737
===============================================================================

 NSTEP =    53000   TIME(PS) =     303.000  TEMP(K) =   311.45  PRESS =   -39.2
 Etot   =   -229559.6193  EKtot   =     77512.6875  EPtot      =   -307072.3068
 BOND   =      5590.5848  ANGLE   =     21592.7065  DIHED      =     15507.3354
 1-4 NB =      5484.5560  1-4 EEL =    -74399.7761  VDWAALS    =     17185.0857
 EELEC  =   -299232.4381  EHBOND  =         0.0000  RESTRAINT  =      1199.6389
 EAMBER (non-restraint)  =   -308271.9457
 EKCMT  =     23520.5996  VIRIAL  =     24490.0156  VOLUME     =   1146045.3935
                                                    SURFTEN    =      -132.5149
                                                    Density    =         1.0092
 ------------------------------------------------------------------------------

 NMR restraints: Bond =    0.000   Angle =     0.000   Torsion =    73.958
===============================================================================

 NSTEP =    54000   TIME(PS) =     304.000  TEMP(K) =   310.94  PRESS =   -60.3
 Etot   =   -229849.8274  EKtot   =     77385.2500  EPtot      =   -307235.0774
 BOND   =      5645.3087  ANGLE   =     21573.9217  DIHED      =     15453.7402
 1-4 NB =      5419.8314  1-4 EEL =    -74343.5489  VDWAALS    =     17014.0669
 EELEC  =   -299199.3846  EHBOND  =         0.0000  RESTRAINT  =      1200.9872
 EAMBER (non-restraint)  =   -308436.0646
 EKCMT  =     23697.1441  VIRIAL  =     25189.6318  VOLUME     =   1146416.3871
                                                    SURFTEN    =        43.9621
                                                    Density    =         1.0089
 ------------------------------------------------------------------------------

 NMR restraints: Bond =    0.000   Angle =     0.000   Torsion =    77.648
===============================================================================

 NSTEP =    55000   TIME(PS) =     305.000  TEMP(K) =   310.16  PRESS =   -12.2
 Etot   =   -230470.3164  EKtot   =     77192.9688  EPtot      =   -307663.2851
 BOND   =      5527.3787  ANGLE   =     21503.4017  DIHED      =     15384.7669
 1-4 NB =      5473.4680  1-4 EEL =    -74375.7499  VDWAALS    =     17478.6136
 EELEC  =   -299824.9606  EHBOND  =         0.0000  RESTRAINT  =      1169.7966
 EAMBER (non-restraint)  =   -308833.0817
 EKCMT  =     23526.3609  VIRIAL  =     23827.1409  VOLUME     =   1145584.5413
                                                    SURFTEN    =      -102.2647
                                                    Density    =         1.0096
 ------------------------------------------------------------------------------

 NMR restraints: Bond =    0.000   Angle =     0.000   Torsion =    77.033
===============================================================================

 NSTEP =    56000   TIME(PS) =     306.000  TEMP(K) =   311.56  PRESS =   128.6
 Etot   =   -229508.3382  EKtot   =     77540.4297  EPtot      =   -307048.7679
 BOND   =      5667.5962  ANGLE   =     21712.1485  DIHED      =     15493.5929
 1-4 NB =      5446.9243  1-4 EEL =    -74320.5180  VDWAALS    =     17486.7893
 EELEC  =   -299728.7421  EHBOND  =         0.0000  RESTRAINT  =      1193.4410
 EAMBER (non-restraint)  =   -308242.2090
 EKCMT  =     23668.4649  VIRIAL  =     20487.6903  VOLUME     =   1145636.7490
                                                    SURFTEN    =       116.2401
                                                    Density    =         1.0096
 ------------------------------------------------------------------------------

 NMR restraints: Bond =    0.000   Angle =     0.000   Torsion =    72.238
===============================================================================

 NSTEP =    57000   TIME(PS) =     307.000  TEMP(K) =   311.19  PRESS =   -27.6
 Etot   =   -229556.5019  EKtot   =     77449.6484  EPtot      =   -307006.1503
 BOND   =      5675.7607  ANGLE   =     21463.3360  DIHED      =     15414.4915
 1-4 NB =      5507.1368  1-4 EEL =    -74343.9489  VDWAALS    =     17086.0604
 EELEC  =   -299001.9276  EHBOND  =         0.0000  RESTRAINT  =      1192.9408
 EAMBER (non-restraint)  =   -308199.0912
 EKCMT  =     23643.7208  VIRIAL  =     24326.6103  VOLUME     =   1146390.0386
                                                    SURFTEN    =        23.0272
                                                    Density    =         1.0089
 ------------------------------------------------------------------------------

 NMR restraints: Bond =    0.000   Angle =     0.000   Torsion =    74.650
===============================================================================

 NSTEP =    58000   TIME(PS) =     308.000  TEMP(K) =   310.88  PRESS =   -46.1
 Etot   =   -229788.7556  EKtot   =     77371.2188  EPtot      =   -307159.9743
 BOND   =      5630.6137  ANGLE   =     21583.9212  DIHED      =     15461.4874
 1-4 NB =      5477.5940  1-4 EEL =    -74370.0823  VDWAALS    =     17429.0775
 EELEC  =   -299612.9858  EHBOND  =         0.0000  RESTRAINT  =      1240.4000
 EAMBER (non-restraint)  =   -308400.3743
 EKCMT  =     23713.6014  VIRIAL  =     24853.9504  VOLUME     =   1146470.5571
                                                    SURFTEN    =       -56.0552
                                                    Density    =         1.0088
 ------------------------------------------------------------------------------

 NMR restraints: Bond =    0.000   Angle =     0.000   Torsion =    85.478
===============================================================================

 NSTEP =    59000   TIME(PS) =     309.000  TEMP(K) =   309.75  PRESS =     6.3
 Etot   =   -229912.4124  EKtot   =     77089.8203  EPtot      =   -307002.2327
 BOND   =      5757.7827  ANGLE   =     21679.5666  DIHED      =     15434.7381
 1-4 NB =      5469.7438  1-4 EEL =    -74440.1372  VDWAALS    =     17394.0494
 EELEC  =   -299490.8685  EHBOND  =         0.0000  RESTRAINT  =      1192.8925
 EAMBER (non-restraint)  =   -308195.1252
 EKCMT  =     23542.6870  VIRIAL  =     23385.8916  VOLUME     =   1145747.5877
                                                    SURFTEN    =        49.5599
                                                    Density    =         1.0095
 ------------------------------------------------------------------------------

 NMR restraints: Bond =    0.000   Angle =     0.000   Torsion =    78.394
===============================================================================

 NSTEP =    60000   TIME(PS) =     310.000  TEMP(K) =   309.96  PRESS =   -24.9
 Etot   =   -230374.9365  EKtot   =     77143.5078  EPtot      =   -307518.4444
 BOND   =      5696.6729  ANGLE   =     21405.3384  DIHED      =     15365.3100
 1-4 NB =      5469.8065  1-4 EEL =    -74409.2910  VDWAALS    =     17106.5663
 EELEC  =   -299324.6173  EHBOND  =         0.0000  RESTRAINT  =      1171.7700
 EAMBER (non-restraint)  =   -308690.2144
 EKCMT  =     23617.8700  VIRIAL  =     24233.1555  VOLUME     =   1145647.9447
                                                    SURFTEN    =       -74.2474
                                                    Density    =         1.0095
 ------------------------------------------------------------------------------

 NMR restraints: Bond =    0.000   Angle =     0.000   Torsion =    84.433
===============================================================================

 NSTEP =    61000   TIME(PS) =     311.000  TEMP(K) =   310.12  PRESS =    37.8
 Etot   =   -230220.7097  EKtot   =     77183.5469  EPtot      =   -307404.2566
 BOND   =      5613.1558  ANGLE   =     21501.2122  DIHED      =     15330.7170
 1-4 NB =      5428.1394  1-4 EEL =    -74269.6417  VDWAALS    =     17480.6207
 EELEC  =   -299659.0897  EHBOND  =         0.0000  RESTRAINT  =      1170.6298
 EAMBER (non-restraint)  =   -308574.8864
 EKCMT  =     23547.1925  VIRIAL  =     22611.9550  VOLUME     =   1145846.2313
                                                    SURFTEN    =        65.9361
                                                    Density    =         1.0094
 ------------------------------------------------------------------------------

 NMR restraints: Bond =    0.000   Angle =     0.000   Torsion =    76.771
===============================================================================

 NSTEP =    62000   TIME(PS) =     312.000  TEMP(K) =   310.16  PRESS =   211.1
 Etot   =   -230330.7570  EKtot   =     77193.0547  EPtot      =   -307523.8116
 BOND   =      5638.8559  ANGLE   =     21671.4281  DIHED      =     15405.6163
 1-4 NB =      5443.0417  1-4 EEL =    -74273.8595  VDWAALS    =     17220.6428
 EELEC  =   -299815.2326  EHBOND  =         0.0000  RESTRAINT  =      1185.6956
 EAMBER (non-restraint)  =   -308709.5073
 EKCMT  =     23653.2475  VIRIAL  =     18431.5605  VOLUME     =   1145646.8288
                                                    SURFTEN    =       199.6096
                                                    Density    =         1.0095
 ------------------------------------------------------------------------------

 NMR restraints: Bond =    0.000   Angle =     0.000   Torsion =    84.621
===============================================================================

 NSTEP =    63000   TIME(PS) =     313.000  TEMP(K) =   311.12  PRESS =   -18.6
 Etot   =   -229980.0479  EKtot   =     77431.5156  EPtot      =   -307411.5635
 BOND   =      5631.9062  ANGLE   =     21727.9990  DIHED      =     15292.1076
 1-4 NB =      5443.6281  1-4 EEL =    -74432.0406  VDWAALS    =     17121.4675
 EELEC  =   -299382.8057  EHBOND  =         0.0000  RESTRAINT  =      1186.1745
 EAMBER (non-restraint)  =   -308597.7380
 EKCMT  =     23780.8227  VIRIAL  =     24241.0242  VOLUME     =   1146347.9842
                                                    SURFTEN    =        39.2405
                                                    Density    =         1.0089
 ------------------------------------------------------------------------------

 NMR restraints: Bond =    0.000   Angle =     0.000   Torsion =    75.177
===============================================================================

 NSTEP =    64000   TIME(PS) =     314.000  TEMP(K) =   309.52  PRESS =    78.6
 Etot   =   -229871.6774  EKtot   =     77031.8828  EPtot      =   -306903.5602
 BOND   =      5770.2920  ANGLE   =     21576.9505  DIHED      =     15412.8853
 1-4 NB =      5530.9830  1-4 EEL =    -74434.0239  VDWAALS    =     17581.2472
 EELEC  =   -299553.2593  EHBOND  =         0.0000  RESTRAINT  =      1211.3649
 EAMBER (non-restraint)  =   -308114.9252
 EKCMT  =     23450.4243  VIRIAL  =     21505.2665  VOLUME     =   1146611.5839
                                                    SURFTEN    =      -100.2025
                                                    Density    =         1.0087
 ------------------------------------------------------------------------------

 NMR restraints: Bond =    0.000   Angle =     0.000   Torsion =    72.090
===============================================================================

 NSTEP =    65000   TIME(PS) =     315.000  TEMP(K) =   310.64  PRESS =  -100.9
 Etot   =   -230334.6285  EKtot   =     77310.8594  EPtot      =   -307645.4879
 BOND   =      5680.5258  ANGLE   =     21586.3115  DIHED      =     15410.2151
 1-4 NB =      5473.6262  1-4 EEL =    -74536.3110  VDWAALS    =     17525.9908
 EELEC  =   -299980.3733  EHBOND  =         0.0000  RESTRAINT  =      1194.5270
 EAMBER (non-restraint)  =   -308840.0148
 EKCMT  =     23761.6860  VIRIAL  =     26259.4838  VOLUME     =   1146905.0015
                                                    SURFTEN    =       -39.2921
                                                    Density    =         1.0084
 ------------------------------------------------------------------------------

 NMR restraints: Bond =    0.000   Angle =     0.000   Torsion =    77.095
===============================================================================

 NSTEP =    66000   TIME(PS) =     316.000  TEMP(K) =   310.41  PRESS =   -14.5
 Etot   =   -230549.2118  EKtot   =     77255.3594  EPtot      =   -307804.5712
 BOND   =      5632.8999  ANGLE   =     21526.4057  DIHED      =     15321.0266
 1-4 NB =      5476.5415  1-4 EEL =    -74366.4616  VDWAALS    =     17259.3501
 EELEC  =   -299841.7778  EHBOND  =         0.0000  RESTRAINT  =      1187.4444
 EAMBER (non-restraint)  =   -308992.0156
 EKCMT  =     23484.7031  VIRIAL  =     23842.7024  VOLUME     =   1145445.5532
                                                    SURFTEN    =        74.7921
                                                    Density    =         1.0097
 ------------------------------------------------------------------------------

 NMR restraints: Bond =    0.000   Angle =     0.000   Torsion =    82.876
===============================================================================

 NSTEP =    67000   TIME(PS) =     317.000  TEMP(K) =   308.61  PRESS =   -12.6
 Etot   =   -231032.9729  EKtot   =     76806.2734  EPtot      =   -307839.2464
 BOND   =      5626.5076  ANGLE   =     21597.3817  DIHED      =     15379.4505
 1-4 NB =      5452.3674  1-4 EEL =    -74364.0183  VDWAALS    =     17285.1738
 EELEC  =   -299991.5431  EHBOND  =         0.0000  RESTRAINT  =      1175.4342
 EAMBER (non-restraint)  =   -309014.6805
 EKCMT  =     23683.4201  VIRIAL  =     23995.5024  VOLUME     =   1145152.9328
                                                    SURFTEN    =       -36.2352
                                                    Density    =         1.0100
 ------------------------------------------------------------------------------

 NMR restraints: Bond =    0.000   Angle =     0.000   Torsion =    75.783
===============================================================================

 NSTEP =    68000   TIME(PS) =     318.000  TEMP(K) =   309.73  PRESS =   -48.1
 Etot   =   -230885.7489  EKtot   =     77084.5547  EPtot      =   -307970.3036
 BOND   =      5585.7219  ANGLE   =     21489.3473  DIHED      =     15366.2141
 1-4 NB =      5495.8459  1-4 EEL =    -74441.3328  VDWAALS    =     17220.9268
 EELEC  =   -299888.3428  EHBOND  =         0.0000  RESTRAINT  =      1201.3161
 EAMBER (non-restraint)  =   -309171.6197
 EKCMT  =     23534.1920  VIRIAL  =     24723.5748  VOLUME     =   1144524.6406
                                                    SURFTEN    =       -43.2145
                                                    Density    =         1.0105
 ------------------------------------------------------------------------------

 NMR restraints: Bond =    0.000   Angle =     0.000   Torsion =    71.889
===============================================================================

 NSTEP =    69000   TIME(PS) =     319.000  TEMP(K) =   309.89  PRESS =     3.2
 Etot   =   -230763.8427  EKtot   =     77123.9844  EPtot      =   -307887.8271
 BOND   =      5642.2429  ANGLE   =     21657.3515  DIHED      =     15404.3438
 1-4 NB =      5445.3955  1-4 EEL =    -74476.1089  VDWAALS    =     17322.8383
 EELEC  =   -300067.5096  EHBOND  =         0.0000  RESTRAINT  =      1183.6195
 EAMBER (non-restraint)  =   -309071.4465
 EKCMT  =     23596.2058  VIRIAL  =     23517.2115  VOLUME     =   1144259.6486
                                                    SURFTEN    =        18.0670
                                                    Density    =         1.0108
 ------------------------------------------------------------------------------

 NMR restraints: Bond =    0.000   Angle =     0.000   Torsion =    78.766
===============================================================================

 NSTEP =    70000   TIME(PS) =     320.000  TEMP(K) =   308.56  PRESS =   -56.9
 Etot   =   -231273.5294  EKtot   =     76793.4141  EPtot      =   -308066.9434
 BOND   =      5510.9807  ANGLE   =     21649.8194  DIHED      =     15425.8072
 1-4 NB =      5495.3108  1-4 EEL =    -74375.1389  VDWAALS    =     17277.3717
 EELEC  =   -300263.1393  EHBOND  =         0.0000  RESTRAINT  =      1212.0449
 EAMBER (non-restraint)  =   -309278.9884
 EKCMT  =     23353.9997  VIRIAL  =     24759.0898  VOLUME     =   1143651.8997
                                                    SURFTEN    =      -156.8461
                                                    Density    =         1.0113
 ------------------------------------------------------------------------------

 NMR restraints: Bond =    0.000   Angle =     0.000   Torsion =    67.731
===============================================================================

 NSTEP =    71000   TIME(PS) =     321.000  TEMP(K) =   308.90  PRESS =    25.2
 Etot   =   -230503.6417  EKtot   =     76878.8516  EPtot      =   -307382.4932
 BOND   =      5671.6604  ANGLE   =     21600.1975  DIHED      =     15417.1223
 1-4 NB =      5476.2813  1-4 EEL =    -74477.0542  VDWAALS    =     17357.8789
 EELEC  =   -299626.8886  EHBOND  =         0.0000  RESTRAINT  =      1198.3092
 EAMBER (non-restraint)  =   -308580.8024
 EKCMT  =     23641.6624  VIRIAL  =     23019.7558  VOLUME     =   1144340.4908
                                                    SURFTEN    =       -16.7683
                                                    Density    =         1.0107
 ------------------------------------------------------------------------------

 NMR restraints: Bond =    0.000   Angle =     0.000   Torsion =    77.038
===============================================================================

 NSTEP =    72000   TIME(PS) =     322.000  TEMP(K) =   309.28  PRESS =    -6.1
 Etot   =   -230726.1962  EKtot   =     76973.3984  EPtot      =   -307699.5946
 BOND   =      5614.4733  ANGLE   =     21682.7080  DIHED      =     15425.1307
 1-4 NB =      5497.8153  1-4 EEL =    -74431.1808  VDWAALS    =     17526.4274
 EELEC  =   -300181.2823  EHBOND  =         0.0000  RESTRAINT  =      1166.3139
 EAMBER (non-restraint)  =   -308865.9085
 EKCMT  =     23559.1251  VIRIAL  =     23710.5659  VOLUME     =   1145816.0260
                                                    SURFTEN    =       -10.0268
                                                    Density    =         1.0094
 ------------------------------------------------------------------------------

 NMR restraints: Bond =    0.000   Angle =     0.000   Torsion =    80.335
===============================================================================

 NSTEP =    73000   TIME(PS) =     323.000  TEMP(K) =   309.57  PRESS =     8.0
 Etot   =   -231121.2808  EKtot   =     77046.5391  EPtot      =   -308167.8199
 BOND   =      5494.1354  ANGLE   =     21524.0974  DIHED      =     15338.9537
 1-4 NB =      5486.1395  1-4 EEL =    -74304.1655  VDWAALS    =     17625.6231
 EELEC  =   -300502.9413  EHBOND  =         0.0000  RESTRAINT  =      1170.3378
 EAMBER (non-restraint)  =   -309338.1576
 EKCMT  =     23542.1015  VIRIAL  =     23345.5080  VOLUME     =   1145295.7346
                                                    SURFTEN    =       -29.0183
                                                    Density    =         1.0099
 ------------------------------------------------------------------------------

 NMR restraints: Bond =    0.000   Angle =     0.000   Torsion =    83.552
===============================================================================

 NSTEP =    74000   TIME(PS) =     324.000  TEMP(K) =   309.61  PRESS =   -44.3
 Etot   =   -230811.2989  EKtot   =     77056.4062  EPtot      =   -307867.7051
 BOND   =      5646.9820  ANGLE   =     21515.0660  DIHED      =     15269.1054
 1-4 NB =      5481.7317  1-4 EEL =    -74382.2159  VDWAALS    =     17710.1661
 EELEC  =   -300337.2266  EHBOND  =         0.0000  RESTRAINT  =      1228.6862
 EAMBER (non-restraint)  =   -309096.3913
 EKCMT  =     23468.5270  VIRIAL  =     24563.9171  VOLUME     =   1145264.7120
                                                    SURFTEN    =      -103.5461
                                                    Density    =         1.0099
 ------------------------------------------------------------------------------

 NMR restraints: Bond =    0.000   Angle =     0.000   Torsion =    81.822
===============================================================================

 NSTEP =    75000   TIME(PS) =     325.000  TEMP(K) =   308.65  PRESS =  -161.4
 Etot   =   -230993.5700  EKtot   =     76817.2344  EPtot      =   -307810.8044
 BOND   =      5627.5057  ANGLE   =     21497.2324  DIHED      =     15409.0137
 1-4 NB =      5492.2496  1-4 EEL =    -74473.8292  VDWAALS    =     17033.1494
 EELEC  =   -299626.9098  EHBOND  =         0.0000  RESTRAINT  =      1230.7838
 EAMBER (non-restraint)  =   -309041.5881
 EKCMT  =     23243.1790  VIRIAL  =     27234.3507  VOLUME     =   1145178.6290
                                                    SURFTEN    =       -60.6010
                                                    Density    =         1.0100
 ------------------------------------------------------------------------------

 NMR restraints: Bond =    0.000   Angle =     0.000   Torsion =    70.295
===============================================================================

 NSTEP =    76000   TIME(PS) =     326.000  TEMP(K) =   310.33  PRESS =    88.5
 Etot   =   -230595.2998  EKtot   =     77233.4141  EPtot      =   -307828.7139
 BOND   =      5621.9176  ANGLE   =     21496.9816  DIHED      =     15394.0061
 1-4 NB =      5488.0586  1-4 EEL =    -74422.7975  VDWAALS    =     17445.2283
 EELEC  =   -300078.1140  EHBOND  =         0.0000  RESTRAINT  =      1226.0055
 EAMBER (non-restraint)  =   -309054.7194
 EKCMT  =     23452.6202  VIRIAL  =     21261.4806  VOLUME     =   1146156.7438
                                                    SURFTEN    =        49.8926
                                                    Density    =         1.0091
 ------------------------------------------------------------------------------

 NMR restraints: Bond =    0.000   Angle =     0.000   Torsion =    78.807
===============================================================================

 NSTEP =    77000   TIME(PS) =     327.000  TEMP(K) =   308.94  PRESS =    58.4
 Etot   =   -231020.1226  EKtot   =     76887.4453  EPtot      =   -307907.5679
 BOND   =      5635.0903  ANGLE   =     21566.0501  DIHED      =     15445.3399
 1-4 NB =      5446.8458  1-4 EEL =    -74278.2338  VDWAALS    =     17744.2635
 EELEC  =   -300669.9377  EHBOND  =         0.0000  RESTRAINT  =      1203.0141
 EAMBER (non-restraint)  =   -309110.5820
 EKCMT  =     23408.8858  VIRIAL  =     21964.5974  VOLUME     =   1144806.7670
                                                    SURFTEN    =      -110.5202
                                                    Density    =         1.0103
 ------------------------------------------------------------------------------

 NMR restraints: Bond =    0.000   Angle =     0.000   Torsion =    86.794
===============================================================================

 NSTEP =    78000   TIME(PS) =     328.000  TEMP(K) =   310.14  PRESS =   -50.2
 Etot   =   -230244.5454  EKtot   =     77186.6797  EPtot      =   -307431.2251
 BOND   =      5617.7840  ANGLE   =     21661.3374  DIHED      =     15401.6938
 1-4 NB =      5489.2613  1-4 EEL =    -74397.6927  VDWAALS    =     17403.9380
 EELEC  =   -299817.4415  EHBOND  =         0.0000  RESTRAINT  =      1209.8947
 EAMBER (non-restraint)  =   -308641.1198
 EKCMT  =     23628.0960  VIRIAL  =     24869.4357  VOLUME     =   1144610.2391
                                                    SURFTEN    =         6.0289
                                                    Density    =         1.0105
 ------------------------------------------------------------------------------

 NMR restraints: Bond =    0.000   Angle =     0.000   Torsion =    72.754
===============================================================================

 NSTEP =    79000   TIME(PS) =     329.000  TEMP(K) =   310.61  PRESS =    57.5
 Etot   =   -230511.0910  EKtot   =     77304.6875  EPtot      =   -307815.7785
 BOND   =      5732.0134  ANGLE   =     21498.1400  DIHED      =     15417.6353
 1-4 NB =      5459.8772  1-4 EEL =    -74414.7404  VDWAALS    =     17918.0059
 EELEC  =   -300635.1706  EHBOND  =         0.0000  RESTRAINT  =      1208.4607
 EAMBER (non-restraint)  =   -309024.2392
 EKCMT  =     23484.3082  VIRIAL  =     22062.9181  VOLUME     =   1144663.1717
                                                    SURFTEN    =        50.0578
                                                    Density    =         1.0104
 ------------------------------------------------------------------------------

 NMR restraints: Bond =    0.000   Angle =     0.000   Torsion =    80.719
===============================================================================

 NSTEP =    80000   TIME(PS) =     330.000  TEMP(K) =   308.94  PRESS =    -2.9
 Etot   =   -230432.5420  EKtot   =     76888.0781  EPtot      =   -307320.6201
 BOND   =      5624.0389  ANGLE   =     21511.0632  DIHED      =     15434.9967
 1-4 NB =      5476.4807  1-4 EEL =    -74443.7992  VDWAALS    =     17364.6268
 EELEC  =   -299548.5895  EHBOND  =         0.0000  RESTRAINT  =      1260.5623
 EAMBER (non-restraint)  =   -308581.1823
 EKCMT  =     23681.9497  VIRIAL  =     23754.5673  VOLUME     =   1146174.5917
                                                    SURFTEN    =       -52.5562
                                                    Density    =         1.0091
 ------------------------------------------------------------------------------

 NMR restraints: Bond =    0.000   Angle =     0.000   Torsion =    87.623
===============================================================================

 NSTEP =    81000   TIME(PS) =     331.000  TEMP(K) =   309.55  PRESS =    33.0
 Etot   =   -230261.5083  EKtot   =     77040.1875  EPtot      =   -307301.6958
 BOND   =      5645.1525  ANGLE   =     21801.8318  DIHED      =     15391.0374
 1-4 NB =      5466.7150  1-4 EEL =    -74364.8465  VDWAALS    =     17647.3397
 EELEC  =   -300067.3137  EHBOND  =         0.0000  RESTRAINT  =      1178.3881
 EAMBER (non-restraint)  =   -308480.0838
 EKCMT  =     23453.4367  VIRIAL  =     22635.5054  VOLUME     =   1146911.9202
                                                    SURFTEN    =        38.7363
                                                    Density    =         1.0084
 ------------------------------------------------------------------------------

 NMR restraints: Bond =    0.000   Angle =     0.000   Torsion =    71.926
===============================================================================

 NSTEP =    82000   TIME(PS) =     332.000  TEMP(K) =   309.61  PRESS =    -4.5
 Etot   =   -230024.4072  EKtot   =     77055.1797  EPtot      =   -307079.5869
 BOND   =      5742.3135  ANGLE   =     21659.0801  DIHED      =     15406.5850
 1-4 NB =      5474.7186  1-4 EEL =    -74363.8868  VDWAALS    =     17421.3398
 EELEC  =   -299629.2414  EHBOND  =         0.0000  RESTRAINT  =      1209.5043
 EAMBER (non-restraint)  =   -308289.0912
 EKCMT  =     23610.2162  VIRIAL  =     23721.0010  VOLUME     =   1146954.1876
                                                    SURFTEN    =         1.7960
                                                    Density    =         1.0084
 ------------------------------------------------------------------------------

 NMR restraints: Bond =    0.000   Angle =     0.000   Torsion =    76.502
===============================================================================

 NSTEP =    83000   TIME(PS) =     333.000  TEMP(K) =   311.33  PRESS =   -44.0
 Etot   =   -229241.5685  EKtot   =     77482.4609  EPtot      =   -306724.0294
 BOND   =      5670.1499  ANGLE   =     21688.2319  DIHED      =     15415.5436
 1-4 NB =      5440.1933  1-4 EEL =    -74464.8851  VDWAALS    =     17341.8554
 EELEC  =   -299052.9749  EHBOND  =         0.0000  RESTRAINT  =      1237.8563
 EAMBER (non-restraint)  =   -307961.8858
 EKCMT  =     23724.9865  VIRIAL  =     24814.2569  VOLUME     =   1146784.9403
                                                    SURFTEN    =       -92.9459
                                                    Density    =         1.0085
 ------------------------------------------------------------------------------

 NMR restraints: Bond =    0.000   Angle =     0.000   Torsion =    85.470
===============================================================================

 NSTEP =    84000   TIME(PS) =     334.000  TEMP(K) =   311.02  PRESS =   -53.5
 Etot   =   -229929.4850  EKtot   =     77406.0469  EPtot      =   -307335.5318
 BOND   =      5665.9026  ANGLE   =     21532.6559  DIHED      =     15368.5377
 1-4 NB =      5518.1232  1-4 EEL =    -74441.9642  VDWAALS    =     17216.0044
 EELEC  =   -299417.2150  EHBOND  =         0.0000  RESTRAINT  =      1222.4236
 EAMBER (non-restraint)  =   -308557.9555
 EKCMT  =     23484.4804  VIRIAL  =     24807.4135  VOLUME     =   1145968.0888
                                                    SURFTEN    =        67.6039
                                                    Density    =         1.0093
 ------------------------------------------------------------------------------

 NMR restraints: Bond =    0.000   Angle =     0.000   Torsion =    86.486
===============================================================================

 NSTEP =    85000   TIME(PS) =     335.000  TEMP(K) =   310.82  PRESS =   -40.7
 Etot   =   -229964.4448  EKtot   =     77357.4922  EPtot      =   -307321.9370
 BOND   =      5585.0151  ANGLE   =     21649.5775  DIHED      =     15404.5279
 1-4 NB =      5528.8595  1-4 EEL =    -74310.3834  VDWAALS    =     17260.2560
 EELEC  =   -299657.7920  EHBOND  =         0.0000  RESTRAINT  =      1218.0024
 EAMBER (non-restraint)  =   -308539.9394
 EKCMT  =     23454.9655  VIRIAL  =     24463.1513  VOLUME     =   1146312.4801
                                                    SURFTEN    =       -10.9896
                                                    Density    =         1.0090
 ------------------------------------------------------------------------------

 NMR restraints: Bond =    0.000   Angle =     0.000   Torsion =    78.470
===============================================================================

 NSTEP =    86000   TIME(PS) =     336.000  TEMP(K) =   309.87  PRESS =   149.7
 Etot   =   -230103.2465  EKtot   =     77120.3594  EPtot      =   -307223.6059
 BOND   =      5645.5821  ANGLE   =     21583.7014  DIHED      =     15358.6814
 1-4 NB =      5458.6761  1-4 EEL =    -74339.9915  VDWAALS    =     17701.0895
 EELEC  =   -299856.1449  EHBOND  =         0.0000  RESTRAINT  =      1224.7999
 EAMBER (non-restraint)  =   -308448.4058
 EKCMT  =     23427.4414  VIRIAL  =     19722.1110  VOLUME     =   1146529.5486
                                                    SURFTEN    =        44.8448
                                                    Density    =         1.0088
 ------------------------------------------------------------------------------

 NMR restraints: Bond =    0.000   Angle =     0.000   Torsion =    80.877
===============================================================================

 NSTEP =    87000   TIME(PS) =     337.000  TEMP(K) =   310.27  PRESS =    51.0
 Etot   =   -230277.9005  EKtot   =     77220.5156  EPtot      =   -307498.4161
 BOND   =      5629.8434  ANGLE   =     21636.6827  DIHED      =     15392.2136
 1-4 NB =      5447.2485  1-4 EEL =    -74374.4125  VDWAALS    =     17467.0061
 EELEC  =   -299917.5225  EHBOND  =         0.0000  RESTRAINT  =      1220.5247
 EAMBER (non-restraint)  =   -308718.9408
 EKCMT  =     23541.7324  VIRIAL  =     22282.1120  VOLUME     =   1144739.5945
                                                    SURFTEN    =        11.8010
                                                    Density    =         1.0103
 ------------------------------------------------------------------------------

 NMR restraints: Bond =    0.000   Angle =     0.000   Torsion =    79.881
===============================================================================

 NSTEP =    88000   TIME(PS) =     338.000  TEMP(K) =   310.40  PRESS =   -35.9
 Etot   =   -230290.4760  EKtot   =     77251.7188  EPtot      =   -307542.1947
 BOND   =      5645.4124  ANGLE   =     21496.7838  DIHED      =     15426.4546
 1-4 NB =      5474.1868  1-4 EEL =    -74406.8681  VDWAALS    =     17330.7959
 EELEC  =   -299721.9406  EHBOND  =         0.0000  RESTRAINT  =      1212.9805
 EAMBER (non-restraint)  =   -308755.1752
 EKCMT  =     23520.6499  VIRIAL  =     24407.5721  VOLUME     =   1144709.7914
                                                    SURFTEN    =       -77.2029
                                                    Density    =         1.0104
 ------------------------------------------------------------------------------

 NMR restraints: Bond =    0.000   Angle =     0.000   Torsion =    82.625
===============================================================================

 NSTEP =    89000   TIME(PS) =     339.000  TEMP(K) =   309.31  PRESS =    27.6
 Etot   =   -231049.4469  EKtot   =     76979.5156  EPtot      =   -308028.9625
 BOND   =      5631.4559  ANGLE   =     21648.7378  DIHED      =     15419.2396
 1-4 NB =      5466.8288  1-4 EEL =    -74309.5884  VDWAALS    =     17861.6749
 EELEC  =   -300938.9948  EHBOND  =         0.0000  RESTRAINT  =      1191.6837
 EAMBER (non-restraint)  =   -309220.6462
 EKCMT  =     23435.6718  VIRIAL  =     22754.0821  VOLUME     =   1145469.2003
                                                    SURFTEN    =       -95.9961
                                                    Density    =         1.0097
 ------------------------------------------------------------------------------

 NMR restraints: Bond =    0.000   Angle =     0.000   Torsion =    88.230
===============================================================================

 NSTEP =    90000   TIME(PS) =     340.000  TEMP(K) =   307.88  PRESS =    -9.0
 Etot   =   -230902.0640  EKtot   =     76624.3281  EPtot      =   -307526.3921
 BOND   =      5714.0637  ANGLE   =     21679.8902  DIHED      =     15309.2340
 1-4 NB =      5480.8436  1-4 EEL =    -74414.8656  VDWAALS    =     17272.3215
 EELEC  =   -299782.0283  EHBOND  =         0.0000  RESTRAINT  =      1214.1487
 EAMBER (non-restraint)  =   -308740.5409
 EKCMT  =     23349.5091  VIRIAL  =     23572.0280  VOLUME     =   1144671.0414
                                                    SURFTEN    =        95.2832
                                                    Density    =         1.0104
 ------------------------------------------------------------------------------

 NMR restraints: Bond =    0.000   Angle =     0.000   Torsion =    78.495
===============================================================================

 NSTEP =    91000   TIME(PS) =     341.000  TEMP(K) =   308.10  PRESS =    -9.7
 Etot   =   -231053.5538  EKtot   =     76679.8750  EPtot      =   -307733.4288
 BOND   =      5527.9811  ANGLE   =     21747.1273  DIHED      =     15358.5247
 1-4 NB =      5461.2418  1-4 EEL =    -74426.7269  VDWAALS    =     17431.7480
 EELEC  =   -300022.1462  EHBOND  =         0.0000  RESTRAINT  =      1188.8215
 EAMBER (non-restraint)  =   -308922.2503
 EKCMT  =     23459.4720  VIRIAL  =     23698.8800  VOLUME     =   1144754.4650
                                                    SURFTEN    =       -79.6094
                                                    Density    =         1.0103
 ------------------------------------------------------------------------------

 NMR restraints: Bond =    0.000   Angle =     0.000   Torsion =    78.935
===============================================================================

 NSTEP =    92000   TIME(PS) =     342.000  TEMP(K) =   309.77  PRESS =    45.7
 Etot   =   -230666.8540  EKtot   =     77096.1562  EPtot      =   -307763.0102
 BOND   =      5674.7248  ANGLE   =     21626.4569  DIHED      =     15340.0197
 1-4 NB =      5479.1001  1-4 EEL =    -74376.6068  VDWAALS    =     17561.1674
 EELEC  =   -300288.3129  EHBOND  =         0.0000  RESTRAINT  =      1220.4407
 EAMBER (non-restraint)  =   -308983.4509
 EKCMT  =     23501.7874  VIRIAL  =     22370.2980  VOLUME     =   1145493.5743
                                                    SURFTEN    =        12.4062
                                                    Density    =         1.0097
 ------------------------------------------------------------------------------

 NMR restraints: Bond =    0.000   Angle =     0.000   Torsion =    83.631
===============================================================================

 NSTEP =    93000   TIME(PS) =     343.000  TEMP(K) =   310.28  PRESS =    41.9
 Etot   =   -230058.5733  EKtot   =     77221.9766  EPtot      =   -307280.5499
 BOND   =      5457.8933  ANGLE   =     21526.2212  DIHED      =     15448.8613
 1-4 NB =      5466.9717  1-4 EEL =    -74396.8862  VDWAALS    =     17367.2008
 EELEC  =   -299389.1818  EHBOND  =         0.0000  RESTRAINT  =      1238.3698
 EAMBER (non-restraint)  =   -308518.9197
 EKCMT  =     23468.6762  VIRIAL  =     22433.3653  VOLUME     =   1144569.3468
                                                    SURFTEN    =        47.1760
                                                    Density    =         1.0105
 ------------------------------------------------------------------------------

 NMR restraints: Bond =    0.000   Angle =     0.000   Torsion =    76.710
===============================================================================

 NSTEP =    94000   TIME(PS) =     344.000  TEMP(K) =   310.44  PRESS =   153.2
 Etot   =   -229944.1957  EKtot   =     77261.0000  EPtot      =   -307205.1957
 BOND   =      5635.6107  ANGLE   =     21740.2612  DIHED      =     15342.0755
 1-4 NB =      5479.3893  1-4 EEL =    -74390.0420  VDWAALS    =     17536.1484
 EELEC  =   -299805.8776  EHBOND  =         0.0000  RESTRAINT  =      1257.2388
 EAMBER (non-restraint)  =   -308462.4345
 EKCMT  =     23679.1354  VIRIAL  =     19893.4207  VOLUME     =   1144766.7008
                                                    SURFTEN    =        33.2213
                                                    Density    =         1.0103
 ------------------------------------------------------------------------------

 NMR restraints: Bond =    0.000   Angle =     0.000   Torsion =    90.777
===============================================================================

 NSTEP =    95000   TIME(PS) =     345.000  TEMP(K) =   311.02  PRESS =   143.1
 Etot   =   -230286.1158  EKtot   =     77406.9766  EPtot      =   -307693.0924
 BOND   =      5652.2775  ANGLE   =     21559.0315  DIHED      =     15301.0330
 1-4 NB =      5438.7667  1-4 EEL =    -74310.4812  VDWAALS    =     17586.3373
 EELEC  =   -300158.4349  EHBOND  =         0.0000  RESTRAINT  =      1238.3777
 EAMBER (non-restraint)  =   -308931.4701
 EKCMT  =     23625.7695  VIRIAL  =     20084.4936  VOLUME     =   1145938.7943
                                                    SURFTEN    =        84.1179
                                                    Density    =         1.0093
 ------------------------------------------------------------------------------

 NMR restraints: Bond =    0.000   Angle =     0.000   Torsion =    78.746
===============================================================================

 NSTEP =    96000   TIME(PS) =     346.000  TEMP(K) =   310.77  PRESS =    43.8
 Etot   =   -230021.3490  EKtot   =     77344.5391  EPtot      =   -307365.8880
 BOND   =      5594.0602  ANGLE   =     21685.4051  DIHED      =     15334.2082
 1-4 NB =      5466.0978  1-4 EEL =    -74405.8253  VDWAALS    =     17476.3333
 EELEC  =   -299693.6695  EHBOND  =         0.0000  RESTRAINT  =      1177.5023
 EAMBER (non-restraint)  =   -308543.3903
 EKCMT  =     23595.8861  VIRIAL  =     22513.3828  VOLUME     =   1145781.1664
                                                    SURFTEN    =       -13.1638
                                                    Density    =         1.0094
 ------------------------------------------------------------------------------

 NMR restraints: Bond =    0.000   Angle =     0.000   Torsion =    76.179
===============================================================================

 NSTEP =    97000   TIME(PS) =     347.000  TEMP(K) =   308.99  PRESS =    60.9
 Etot   =   -230565.1604  EKtot   =     76901.0469  EPtot      =   -307466.2073
 BOND   =      5631.7324  ANGLE   =     21644.5328  DIHED      =     15348.2501
 1-4 NB =      5465.9436  1-4 EEL =    -74393.0492  VDWAALS    =     17261.6334
 EELEC  =   -299638.0187  EHBOND  =         0.0000  RESTRAINT  =      1212.7683
 EAMBER (non-restraint)  =   -308678.9756
 EKCMT  =     23655.8504  VIRIAL  =     22150.4478  VOLUME     =   1145686.2427
                                                    SURFTEN    =        84.3254
                                                    Density    =         1.0095
 ------------------------------------------------------------------------------

 NMR restraints: Bond =    0.000   Angle =     0.000   Torsion =    82.407
===============================================================================

 NSTEP =    98000   TIME(PS) =     348.000  TEMP(K) =   309.50  PRESS =  -104.3
 Etot   =   -230512.8612  EKtot   =     77028.0000  EPtot      =   -307540.8612
 BOND   =      5543.2860  ANGLE   =     21414.1622  DIHED      =     15390.8019
 1-4 NB =      5454.8685  1-4 EEL =    -74360.6788  VDWAALS    =     17052.9339
 EELEC  =   -299261.0565  EHBOND  =         0.0000  RESTRAINT  =      1224.8216
 EAMBER (non-restraint)  =   -308765.6828
 EKCMT  =     23613.8172  VIRIAL  =     26192.3646  VOLUME     =   1144837.1630
                                                    SURFTEN    =      -182.1250
                                                    Density    =         1.0103
 ------------------------------------------------------------------------------

 NMR restraints: Bond =    0.000   Angle =     0.000   Torsion =    79.108
===============================================================================

 NSTEP =    99000   TIME(PS) =     349.000  TEMP(K) =   309.23  PRESS =    71.2
 Etot   =   -230628.8203  EKtot   =     76959.8438  EPtot      =   -307588.6641
 BOND   =      5496.3387  ANGLE   =     21575.7494  DIHED      =     15364.6679
 1-4 NB =      5416.7675  1-4 EEL =    -74390.4508  VDWAALS    =     17488.1836
 EELEC  =   -299751.3996  EHBOND  =         0.0000  RESTRAINT  =      1211.4792
 EAMBER (non-restraint)  =   -308800.1433
 EKCMT  =     23473.8331  VIRIAL  =     21714.1082  VOLUME     =   1144193.9207
                                                    SURFTEN    =       -63.7135
                                                    Density    =         1.0108
 ------------------------------------------------------------------------------

 NMR restraints: Bond =    0.000   Angle =     0.000   Torsion =    81.062
===============================================================================

 NSTEP =   100000   TIME(PS) =     350.000  TEMP(K) =   309.17  PRESS =   -62.2
 Etot   =   -230674.7848  EKtot   =     76946.0781  EPtot      =   -307620.8629
 BOND   =      5546.0519  ANGLE   =     21641.1260  DIHED      =     15436.3119
 1-4 NB =      5477.4165  1-4 EEL =    -74422.6471  VDWAALS    =     17286.3961
 EELEC  =   -299758.8928  EHBOND  =         0.0000  RESTRAINT  =      1173.3747
 EAMBER (non-restraint)  =   -308794.2376
 EKCMT  =     23445.2548  VIRIAL  =     24982.1642  VOLUME     =   1144284.1032
                                                    SURFTEN    =      -140.0007
                                                    Density    =         1.0107
 ------------------------------------------------------------------------------

 NMR restraints: Bond =    0.000   Angle =     0.000   Torsion =    74.196
===============================================================================

 NSTEP =   101000   TIME(PS) =     351.000  TEMP(K) =   311.46  PRESS =    70.3
 Etot   =   -230316.1913  EKtot   =     77515.2109  EPtot      =   -307831.4023
 BOND   =      5561.3244  ANGLE   =     21570.6652  DIHED      =     15353.4533
 1-4 NB =      5446.1606  1-4 EEL =    -74296.8435  VDWAALS    =     17600.8697
 EELEC  =   -300279.4005  EHBOND  =         0.0000  RESTRAINT  =      1212.3686
 EAMBER (non-restraint)  =   -309043.7709
 EKCMT  =     23485.3525  VIRIAL  =     21748.7387  VOLUME     =   1144352.8928
                                                    SURFTEN    =        49.6450
                                                    Density    =         1.0107
 ------------------------------------------------------------------------------

 NMR restraints: Bond =    0.000   Angle =     0.000   Torsion =    75.837
===============================================================================

 NSTEP =   102000   TIME(PS) =     352.000  TEMP(K) =   310.36  PRESS =   -18.9
 Etot   =   -230546.9220  EKtot   =     77241.7500  EPtot      =   -307788.6720
 BOND   =      5545.1854  ANGLE   =     21553.1177  DIHED      =     15394.7280
 1-4 NB =      5468.6773  1-4 EEL =    -74257.6609  VDWAALS    =     17590.5203
 EELEC  =   -300330.6648  EHBOND  =         0.0000  RESTRAINT  =      1247.4250
 EAMBER (non-restraint)  =   -309036.0970
 EKCMT  =     23467.1697  VIRIAL  =     23933.3130  VOLUME     =   1144962.6867
                                                    SURFTEN    =       -44.2684
                                                    Density    =         1.0101
 ------------------------------------------------------------------------------

 NMR restraints: Bond =    0.000   Angle =     0.000   Torsion =    97.674
===============================================================================

 NSTEP =   103000   TIME(PS) =     353.000  TEMP(K) =   308.79  PRESS =     7.2
 Etot   =   -230608.3990  EKtot   =     76851.7656  EPtot      =   -307460.1646
 BOND   =      5709.6643  ANGLE   =     21661.0736  DIHED      =     15392.8128
 1-4 NB =      5478.0005  1-4 EEL =    -74405.5298  VDWAALS    =     17318.6532
 EELEC  =   -299844.0587  EHBOND  =         0.0000  RESTRAINT  =      1229.2196
 EAMBER (non-restraint)  =   -308689.3842
 EKCMT  =     23288.9707  VIRIAL  =     23112.1154  VOLUME     =   1145078.1489
                                                    SURFTEN    =      -146.5817
                                                    Density    =         1.0100
 ------------------------------------------------------------------------------

 NMR restraints: Bond =    0.000   Angle =     0.000   Torsion =    74.049
===============================================================================

 NSTEP =   104000   TIME(PS) =     354.000  TEMP(K) =   310.21  PRESS =   -64.4
 Etot   =   -230935.9797  EKtot   =     77203.9922  EPtot      =   -308139.9719
 BOND   =      5542.5690  ANGLE   =     21521.8255  DIHED      =     15341.9222
 1-4 NB =      5462.7045  1-4 EEL =    -74357.7390  VDWAALS    =     17376.4173
 EELEC  =   -300274.0303  EHBOND  =         0.0000  RESTRAINT  =      1246.3588
 EAMBER (non-restraint)  =   -309386.3308
 EKCMT  =     23670.8988  VIRIAL  =     25263.8657  VOLUME     =   1145567.5502
                                                    SURFTEN    =        48.5681
                                                    Density    =         1.0096
 ------------------------------------------------------------------------------

 NMR restraints: Bond =    0.000   Angle =     0.000   Torsion =    82.873
===============================================================================

 NSTEP =   105000   TIME(PS) =     355.000  TEMP(K) =   308.62  PRESS =  -103.0
 Etot   =   -231085.6951  EKtot   =     76810.0234  EPtot      =   -307895.7186
 BOND   =      5639.9870  ANGLE   =     21545.5626  DIHED      =     15351.2114
 1-4 NB =      5475.2423  1-4 EEL =    -74440.1461  VDWAALS    =     17515.5166
 EELEC  =   -300184.9455  EHBOND  =         0.0000  RESTRAINT  =      1201.8532
 EAMBER (non-restraint)  =   -309097.5717
 EKCMT  =     23587.7968  VIRIAL  =     26134.1965  VOLUME     =   1145243.8475
                                                    SURFTEN    =      -184.6291
                                                    Density    =         1.0099
 ------------------------------------------------------------------------------

 NMR restraints: Bond =    0.000   Angle =     0.000   Torsion =    72.361
===============================================================================

 NSTEP =   106000   TIME(PS) =     356.000  TEMP(K) =   309.44  PRESS =   -73.6
 Etot   =   -230715.2753  EKtot   =     77012.7578  EPtot      =   -307728.0331
 BOND   =      5684.0887  ANGLE   =     21659.5523  DIHED      =     15325.4319
 1-4 NB =      5475.9177  1-4 EEL =    -74429.7885  VDWAALS    =     17344.6912
 EELEC  =   -300060.8037  EHBOND  =         0.0000  RESTRAINT  =      1272.8772
 EAMBER (non-restraint)  =   -309000.9102
 EKCMT  =     23547.7843  VIRIAL  =     25365.9187  VOLUME     =   1144352.5472
                                                    SURFTEN    =       -48.2825
                                                    Density    =         1.0107
 ------------------------------------------------------------------------------

 NMR restraints: Bond =    0.000   Angle =     0.000   Torsion =    88.583
===============================================================================

 NSTEP =   107000   TIME(PS) =     357.000  TEMP(K) =   309.70  PRESS =    18.7
 Etot   =   -230526.0142  EKtot   =     77077.0234  EPtot      =   -307603.0376
 BOND   =      5745.4247  ANGLE   =     21699.7345  DIHED      =     15376.4789
 1-4 NB =      5499.3287  1-4 EEL =    -74404.4997  VDWAALS    =     17682.7311
 EELEC  =   -300409.7771  EHBOND  =         0.0000  RESTRAINT  =      1207.5413
 EAMBER (non-restraint)  =   -308810.5789
 EKCMT  =     23679.1243  VIRIAL  =     23217.1060  VOLUME     =   1143973.1155
                                                    SURFTEN    =       -14.0722
                                                    Density    =         1.0110
 ------------------------------------------------------------------------------

 NMR restraints: Bond =    0.000   Angle =     0.000   Torsion =    77.463
===============================================================================

 NSTEP =   108000   TIME(PS) =     358.000  TEMP(K) =   310.88  PRESS =    40.6
 Etot   =   -230579.9551  EKtot   =     77372.4375  EPtot      =   -307952.3926
 BOND   =      5569.6757  ANGLE   =     21521.0485  DIHED      =     15443.5721
 1-4 NB =      5441.1911  1-4 EEL =    -74374.1847  VDWAALS    =     17421.1667
 EELEC  =   -300204.7827  EHBOND  =         0.0000  RESTRAINT  =      1229.9207
 EAMBER (non-restraint)  =   -309182.3133
 EKCMT  =     23665.3427  VIRIAL  =     22662.0708  VOLUME     =   1145135.4025
                                                    SURFTEN    =       -59.9485
                                                    Density    =         1.0100
 ------------------------------------------------------------------------------

 NMR restraints: Bond =    0.000   Angle =     0.000   Torsion =    80.255
===============================================================================

 NSTEP =   109000   TIME(PS) =     359.000  TEMP(K) =   310.24  PRESS =  -101.8
 Etot   =   -230688.4478  EKtot   =     77211.3984  EPtot      =   -307899.8463
 BOND   =      5576.4494  ANGLE   =     21583.1431  DIHED      =     15388.7631
 1-4 NB =      5469.2067  1-4 EEL =    -74437.6965  VDWAALS    =     17483.4228
 EELEC  =   -300204.5782  EHBOND  =         0.0000  RESTRAINT  =      1241.4433
 EAMBER (non-restraint)  =   -309141.2896
 EKCMT  =     23704.9098  VIRIAL  =     26222.6914  VOLUME     =   1145046.3315
                                                    SURFTEN    =       -45.0086
                                                    Density    =         1.0101
 ------------------------------------------------------------------------------

 NMR restraints: Bond =    0.000   Angle =     0.000   Torsion =    83.785
===============================================================================

 NSTEP =   110000   TIME(PS) =     360.000  TEMP(K) =   310.47  PRESS =   -30.6
 Etot   =   -230908.9112  EKtot   =     77268.6641  EPtot      =   -308177.5753
 BOND   =      5644.6465  ANGLE   =     21438.6651  DIHED      =     15315.8173
 1-4 NB =      5522.8881  1-4 EEL =    -74390.4404  VDWAALS    =     17667.1906
 EELEC  =   -300609.6648  EHBOND  =         0.0000  RESTRAINT  =      1233.3225
 EAMBER (non-restraint)  =   -309410.8977
 EKCMT  =     23683.9221  VIRIAL  =     24441.1647  VOLUME     =   1145340.0230
                                                    SURFTEN    =        51.8475
                                                    Density    =         1.0098
 ------------------------------------------------------------------------------

 NMR restraints: Bond =    0.000   Angle =     0.000   Torsion =    70.197
===============================================================================

 NSTEP =   111000   TIME(PS) =     361.000  TEMP(K) =   310.24  PRESS =    29.1
 Etot   =   -230450.1401  EKtot   =     77213.2578  EPtot      =   -307663.3979
 BOND   =      5519.6149  ANGLE   =     21728.3733  DIHED      =     15440.6683
 1-4 NB =      5460.7128  1-4 EEL =    -74361.8187  VDWAALS    =     17651.0451
 EELEC  =   -300323.5761  EHBOND  =         0.0000  RESTRAINT  =      1221.5826
 EAMBER (non-restraint)  =   -308884.9805
 EKCMT  =     23784.2534  VIRIAL  =     23063.9654  VOLUME     =   1145537.3129
                                                    SURFTEN    =       -30.0020
                                                    Density    =         1.0096
 ------------------------------------------------------------------------------

 NMR restraints: Bond =    0.000   Angle =     0.000   Torsion =    90.380
===============================================================================

 NSTEP =   112000   TIME(PS) =     362.000  TEMP(K) =   309.76  PRESS =    72.0
 Etot   =   -229925.2949  EKtot   =     77093.9453  EPtot      =   -307019.2402
 BOND   =      5613.9332  ANGLE   =     21667.1705  DIHED      =     15486.1677
 1-4 NB =      5500.2180  1-4 EEL =    -74334.5491  VDWAALS    =     17510.1253
 EELEC  =   -299714.6402  EHBOND  =         0.0000  RESTRAINT  =      1252.3345
 EAMBER (non-restraint)  =   -308271.5747
 EKCMT  =     23516.8025  VIRIAL  =     21737.1043  VOLUME     =   1144238.8888
                                                    SURFTEN    =        80.4677
                                                    Density    =         1.0108
 ------------------------------------------------------------------------------

 NMR restraints: Bond =    0.000   Angle =     0.000   Torsion =    83.337
===============================================================================

 NSTEP =   113000   TIME(PS) =     363.000  TEMP(K) =   310.64  PRESS =     5.2
 Etot   =   -229706.8926  EKtot   =     77311.1797  EPtot      =   -307018.0723
 BOND   =      5702.2264  ANGLE   =     21739.8659  DIHED      =     15409.3920
 1-4 NB =      5469.1394  1-4 EEL =    -74339.8261  VDWAALS    =     17140.0476
 EELEC  =   -299340.0619  EHBOND  =         0.0000  RESTRAINT  =      1201.1446
 EAMBER (non-restraint)  =   -308219.2169
 EKCMT  =     23667.4462  VIRIAL  =     23539.5258  VOLUME     =   1145088.6056
                                                    SURFTEN    =        33.6120
                                                    Density    =         1.0100
 ------------------------------------------------------------------------------

 NMR restraints: Bond =    0.000   Angle =     0.000   Torsion =    74.597
===============================================================================

 NSTEP =   114000   TIME(PS) =     364.000  TEMP(K) =   309.91  PRESS =   112.1
 Etot   =   -229961.9087  EKtot   =     77129.5000  EPtot      =   -307091.4087
 BOND   =      5547.7661  ANGLE   =     21750.3000  DIHED      =     15381.4534
 1-4 NB =      5448.5267  1-4 EEL =    -74444.7442  VDWAALS    =     17129.2643
 EELEC  =   -299129.4865  EHBOND  =         0.0000  RESTRAINT  =      1225.5116
 EAMBER (non-restraint)  =   -308316.9203
 EKCMT  =     23506.6199  VIRIAL  =     20735.7694  VOLUME     =   1145123.6435
                                                    SURFTEN    =        91.9423
                                                    Density    =         1.0100
 ------------------------------------------------------------------------------

 NMR restraints: Bond =    0.000   Angle =     0.000   Torsion =    77.088
===============================================================================

 NSTEP =   115000   TIME(PS) =     365.000  TEMP(K) =   309.02  PRESS =     5.5
 Etot   =   -230406.0769  EKtot   =     76908.3438  EPtot      =   -307314.4207
 BOND   =      5662.3071  ANGLE   =     21534.6247  DIHED      =     15321.5087
 1-4 NB =      5444.0167  1-4 EEL =    -74424.9969  VDWAALS    =     17493.8419
 EELEC  =   -299586.1725  EHBOND  =         0.0000  RESTRAINT  =      1240.4497
 EAMBER (non-restraint)  =   -308554.8703
 EKCMT  =     23557.3225  VIRIAL  =     23420.0014  VOLUME     =   1146178.3327
                                                    SURFTEN    =       -65.1752
                                                    Density    =         1.0091
 ------------------------------------------------------------------------------

 NMR restraints: Bond =    0.000   Angle =     0.000   Torsion =    73.332
===============================================================================

 NSTEP =   116000   TIME(PS) =     366.000  TEMP(K) =   308.98  PRESS =  -105.1
 Etot   =   -230884.5674  EKtot   =     76898.7891  EPtot      =   -307783.3564
 BOND   =      5619.8826  ANGLE   =     21656.5864  DIHED      =     15344.3482
 1-4 NB =      5439.2473  1-4 EEL =    -74405.5688  VDWAALS    =     16888.7205
 EELEC  =   -299562.2051  EHBOND  =         0.0000  RESTRAINT  =      1235.6324
 EAMBER (non-restraint)  =   -309018.9888
 EKCMT  =     23541.1809  VIRIAL  =     26141.7635  VOLUME     =   1145805.6828
                                                    SURFTEN    =         9.8867
                                                    Density    =         1.0094
 ------------------------------------------------------------------------------

 NMR restraints: Bond =    0.000   Angle =     0.000   Torsion =    85.588
===============================================================================

 NSTEP =   117000   TIME(PS) =     367.000  TEMP(K) =   308.72  PRESS =   -48.1
 Etot   =   -230763.5100  EKtot   =     76834.4922  EPtot      =   -307598.0022
 BOND   =      5645.0092  ANGLE   =     21602.3741  DIHED      =     15308.8515
 1-4 NB =      5482.1392  1-4 EEL =    -74369.8917  VDWAALS    =     17306.6595
 EELEC  =   -299786.6781  EHBOND  =         0.0000  RESTRAINT  =      1213.5341
 EAMBER (non-restraint)  =   -308811.5362
 EKCMT  =     23454.9398  VIRIAL  =     24644.9053  VOLUME     =   1145673.6604
                                                    SURFTEN    =       -45.7089
                                                    Density    =         1.0095
 ------------------------------------------------------------------------------

 NMR restraints: Bond =    0.000   Angle =     0.000   Torsion =    74.414
===============================================================================

 NSTEP =   118000   TIME(PS) =     368.000  TEMP(K) =   310.58  PRESS =    21.0
 Etot   =   -230546.8636  EKtot   =     77296.6641  EPtot      =   -307843.5277
 BOND   =      5648.8709  ANGLE   =     21386.8222  DIHED      =     15369.8108
 1-4 NB =      5453.8611  1-4 EEL =    -74449.7621  VDWAALS    =     17408.8343
 EELEC  =   -299900.6375  EHBOND  =         0.0000  RESTRAINT  =      1238.6726
 EAMBER (non-restraint)  =   -309082.2003
 EKCMT  =     23661.1155  VIRIAL  =     23142.5476  VOLUME     =   1145349.2970
                                                    SURFTEN    =       -69.6964
                                                    Density    =         1.0098
 ------------------------------------------------------------------------------

 NMR restraints: Bond =    0.000   Angle =     0.000   Torsion =    93.552
===============================================================================

 NSTEP =   119000   TIME(PS) =     369.000  TEMP(K) =   311.32  PRESS =    14.3
 Etot   =   -230299.1799  EKtot   =     77481.5078  EPtot      =   -307780.6877
 BOND   =      5544.4842  ANGLE   =     21496.3046  DIHED      =     15433.6804
 1-4 NB =      5483.7986  1-4 EEL =    -74317.6687  VDWAALS    =     17456.9824
 EELEC  =   -300094.0577  EHBOND  =         0.0000  RESTRAINT  =      1215.7884
 EAMBER (non-restraint)  =   -308996.4761
 EKCMT  =     23697.2839  VIRIAL  =     23342.6524  VOLUME     =   1145173.9508
                                                    SURFTEN    =       112.3325
                                                    Density    =         1.0100
 ------------------------------------------------------------------------------

 NMR restraints: Bond =    0.000   Angle =     0.000   Torsion =    80.841
===============================================================================

 NSTEP =   120000   TIME(PS) =     370.000  TEMP(K) =   309.79  PRESS =   -45.4
 Etot   =   -230066.8729  EKtot   =     77099.8594  EPtot      =   -307166.7323
 BOND   =      5668.5470  ANGLE   =     21500.4700  DIHED      =     15384.4769
 1-4 NB =      5444.1745  1-4 EEL =    -74389.6462  VDWAALS    =     17271.6806
 EELEC  =   -299282.9665  EHBOND  =         0.0000  RESTRAINT  =      1236.5314
 EAMBER (non-restraint)  =   -308403.2637
 EKCMT  =     23574.4808  VIRIAL  =     24698.0610  VOLUME     =   1146023.3134
                                                    SURFTEN    =       -98.0117
                                                    Density    =         1.0092
 ------------------------------------------------------------------------------

 NMR restraints: Bond =    0.000   Angle =     0.000   Torsion =    88.020
===============================================================================

 NSTEP =   121000   TIME(PS) =     371.000  TEMP(K) =   309.50  PRESS =   -51.5
 Etot   =   -230599.2374  EKtot   =     77027.6719  EPtot      =   -307626.9093
 BOND   =      5703.8982  ANGLE   =     21492.5448  DIHED      =     15407.4952
 1-4 NB =      5425.5843  1-4 EEL =    -74337.9209  VDWAALS    =     17558.5011
 EELEC  =   -300094.9858  EHBOND  =         0.0000  RESTRAINT  =      1217.9739
 EAMBER (non-restraint)  =   -308844.8832
 EKCMT  =     23454.9808  VIRIAL  =     24728.2850  VOLUME     =   1144967.9780
                                                    SURFTEN    =       -85.8524
                                                    Density    =         1.0101
 ------------------------------------------------------------------------------

 NMR restraints: Bond =    0.000   Angle =     0.000   Torsion =    75.688
===============================================================================

 NSTEP =   122000   TIME(PS) =     372.000  TEMP(K) =   309.29  PRESS =   -50.3
 Etot   =   -230473.5745  EKtot   =     76975.0703  EPtot      =   -307448.6449
 BOND   =      5558.5018  ANGLE   =     21599.2813  DIHED      =     15338.8415
 1-4 NB =      5494.0707  1-4 EEL =    -74419.2371  VDWAALS    =     17510.4506
 EELEC  =   -299767.2069  EHBOND  =         0.0000  RESTRAINT  =      1236.6531
 EAMBER (non-restraint)  =   -308685.2980
 EKCMT  =     23462.5109  VIRIAL  =     24706.9999  VOLUME     =   1145525.2620
                                                    SURFTEN    =       -48.1346
                                                    Density    =         1.0096
 ------------------------------------------------------------------------------

 NMR restraints: Bond =    0.000   Angle =     0.000   Torsion =    80.316
===============================================================================

 NSTEP =   123000   TIME(PS) =     373.000  TEMP(K) =   308.77  PRESS =    40.6
 Etot   =   -230680.7734  EKtot   =     76847.0781  EPtot      =   -307527.8515
 BOND   =      5468.4034  ANGLE   =     21756.8848  DIHED      =     15318.3985
 1-4 NB =      5415.7858  1-4 EEL =    -74442.1509  VDWAALS    =     17448.0504
 EELEC  =   -299743.9163  EHBOND  =         0.0000  RESTRAINT  =      1250.6928
 EAMBER (non-restraint)  =   -308778.5443
 EKCMT  =     23426.6030  VIRIAL  =     22421.9462  VOLUME     =   1145120.7226
                                                    SURFTEN    =       -39.4699
                                                    Density    =         1.0100
 ------------------------------------------------------------------------------

 NMR restraints: Bond =    0.000   Angle =     0.000   Torsion =    82.216
===============================================================================

 NSTEP =   124000   TIME(PS) =     374.000  TEMP(K) =   311.51  PRESS =  -119.8
 Etot   =   -230458.3024  EKtot   =     77528.8281  EPtot      =   -307987.1305
 BOND   =      5705.1495  ANGLE   =     21592.8723  DIHED      =     15363.5985
 1-4 NB =      5461.6704  1-4 EEL =    -74401.9310  VDWAALS    =     17575.9972
 EELEC  =   -300547.1487  EHBOND  =         0.0000  RESTRAINT  =      1262.6611
 EAMBER (non-restraint)  =   -309249.7917
 EKCMT  =     23720.1339  VIRIAL  =     26683.3397  VOLUME     =   1145341.9513
                                                    SURFTEN    =      -131.4069
                                                    Density    =         1.0098
 ------------------------------------------------------------------------------

 NMR restraints: Bond =    0.000   Angle =     0.000   Torsion =    78.662
===============================================================================

 NSTEP =   125000   TIME(PS) =     375.000  TEMP(K) =   310.75  PRESS =    36.0
 Etot   =   -230540.2044  EKtot   =     77338.4609  EPtot      =   -307878.6654
 BOND   =      5626.2181  ANGLE   =     21480.9641  DIHED      =     15386.3718
 1-4 NB =      5480.6136  1-4 EEL =    -74360.8576  VDWAALS    =     17180.1917
 EELEC  =   -299914.8682  EHBOND  =         0.0000  RESTRAINT  =      1242.7011
 EAMBER (non-restraint)  =   -309121.3665
 EKCMT  =     23608.0358  VIRIAL  =     22718.5726  VOLUME     =   1144893.8628
                                                    SURFTEN    =       -56.3820
                                                    Density    =         1.0102
 ------------------------------------------------------------------------------

 NMR restraints: Bond =    0.000   Angle =     0.000   Torsion =    70.451
===============================================================================

      A V E R A G E S   O V E R     125 S T E P S


 NSTEP =   125000   TIME(PS) =     375.000  TEMP(K) =   310.09  PRESS =   -13.4
 Etot   =   -230104.6546  EKtot   =     77175.4762  EPtot      =   -307280.1308
 BOND   =      5619.0734  ANGLE   =     21614.6964  DIHED      =     15401.6008
 1-4 NB =      5468.8696  1-4 EEL =    -74392.7916  VDWAALS    =     17419.0057
 EELEC  =   -299615.4914  EHBOND  =         0.0000  RESTRAINT  =      1204.9063
 EAMBER (non-restraint)  =   -308485.0371
 EKCMT  =     23569.0575  VIRIAL  =     23911.6601  VOLUME     =   1148308.1562
                                                    SURFTEN    =       -34.2857
                                                    Density    =         1.0073
 ------------------------------------------------------------------------------

 NMR restraints: Bond =    0.000   Angle =     0.000   Torsion =    70.451
===============================================================================

      R M S  F L U C T U A T I O N S


 NSTEP =   125000   TIME(PS) =     375.000  TEMP(K) =     0.91  PRESS =    88.6
 Etot   =       904.9876  EKtot   =       227.4250  EPtot      =       801.5362
 BOND   =        60.3025  ANGLE   =       102.6893  DIHED      =        52.0928
 1-4 NB =        28.1354  1-4 EEL =        57.3017  VDWAALS    =       226.5165
 EELEC  =       865.7723  EHBOND  =         0.0000  RESTRAINT  =        28.1764
 EAMBER (non-restraint)  =       773.3598
 EKCMT  =       116.3601  VIRIAL  =      2255.6377  VOLUME     =      8406.1519
                                                    SURFTEN    =        81.5396
                                                    Density    =         0.0071
 ------------------------------------------------------------------------------


 NMR restraints on final step:

 ------------------------------------------------------------------------------


 Final Restraint Analysis for coords: step6.3_equilibration.rst7              


 Restraints, deviations, and energy contributions:    pencut =    0.10

 ------------------------------------------------------------------------------
     First atom        Last atom    curr. value target deviation  penalty
 ------------------------------------------------------------------------------
  C3   PC   321 --  C2   PC   321:  126.753  122.500    4.253    0.276 t
  C110 OL   322 --  C19  OL   322:    2.882    0.000    2.882    0.127 t
  C3   PC   324 --  C2   PC   324:  127.226  122.500    4.726    0.340 t
  C3   PC   327 --  C2   PC   327:  125.643  122.500    3.143    0.150 t
  C110 OL   328 --  C19  OL   328:   -2.917    0.000    2.917    0.130 t
  C110 OL   331 --  C19  OL   331:   -7.155    0.000    7.155    0.780 t
  C110 OL   334 --  C19  OL   334:    5.522    0.000    5.522    0.464 t
  C110 OL   343 --  C19  OL   343:  -11.352    0.000   11.352    1.935 t
  C110 OL   346 --  C19  OL   346:    3.094    0.000    3.094    0.146 t
  C110 OL   349 --  C19  OL   349:   -3.760    0.000    3.760    0.215 t
  C3   PC   351 --  C2   PC   351:  126.202  122.500    3.702    0.209 t
  C3   PC   369 --  C2   PC   369:  113.355  117.500    4.145    0.262 t
  C110 OL   370 --  C19  OL   370:    6.835    0.000    6.835    0.712 t
  C110 OL   373 --  C19  OL   373:    7.131    0.000    7.131    0.775 t
  C110 OL   376 --  C19  OL   376:    4.398    0.000    4.398    0.295 t
  C3   PC   378 --  C2   PC   378:  128.131  122.500    5.631    0.483 t
  C110 OL   382 --  C19  OL   382:    3.785    0.000    3.785    0.218 t
  C110 OL   385 --  C19  OL   385:   -4.329    0.000    4.329    0.285 t
  C110 OL   388 --  C19  OL   388:    4.031    0.000    4.031    0.248 t
  C110 OL   391 --  C19  OL   391:  176.720  180.000    3.280    0.164 t
  C110 OL   394 --  C19  OL   394:   -5.225    0.000    5.225    0.416 t
  C3   PC   405 --  C2   PC   405:  112.876  117.500    4.624    0.326 t
  C110 OL   406 --  C19  OL   406:   -3.528    0.000    3.528    0.190 t
  C110 OL   409 --  C19  OL   409:    4.018    0.000    4.018    0.246 t
  C3   PC   411 --  C2   PC   411:  114.809  117.500    2.691    0.110 t
  C110 OL   418 --  C19  OL   418:   -4.546    0.000    4.546    0.315 t
  C3   PC   438 --  C2   PC   438:  129.061  122.500    6.561    0.656 t
  C110 OL   439 --  C19  OL   439:   -9.104    0.000    9.104    1.262 t
  C110 OL   442 --  C19  OL   442:    3.992    0.000    3.992    0.243 t
  C110 OL   445 --  C19  OL   445:    4.907    0.000    4.907    0.367 t
  C110 OL   457 --  C19  OL   457:    3.598    0.000    3.598    0.197 t
  C110 OL   460 --  C19  OL   460:    4.301    0.000    4.301    0.282 t
  C110 OL   466 --  C19  OL   466:   -4.959    0.000    4.959    0.375 t
  C3   PC   468 --  C2   PC   468:  125.658  122.500    3.158    0.152 t
  C3   PC   471 --  C2   PC   471:  114.135  117.500    3.365    0.172 t
  C110 OL   478 --  C19  OL   478:   -2.911    0.000    2.911    0.129 t
  C110 OL   499 --  C19  OL   499:    2.662    0.000    2.662    0.108 t
  C3   PC   501 --  C2   PC   501:  114.372  117.500    3.128    0.149 t
  C110 OL   502 --  C19  OL   502:    9.594    0.000    9.594    1.402 t
  C110 OL   508 --  C19  OL   508:   -5.249    0.000    5.249    0.420 t
  C3   PC   513 --  C2   PC   513:  125.989  122.500    3.489    0.185 t
  C3   PC   516 --  C2   PC   516:  114.507  117.500    2.993    0.136 t
  C110 OL   520 --  C19  OL   520:   -9.122    0.000    9.122    1.267 t
  C110 OL   523 --  C19  OL   523:    2.697    0.000    2.697    0.111 t
  C110 OL   529 --  C19  OL   529:    5.309    0.000    5.309    0.429 t
  C110 OL   532 --  C19  OL   532:   -3.836    0.000    3.836    0.224 t
  C3   PC   537 --  C2   PC   537:  112.962  117.500    4.538    0.314 t
  C110 OL   541 --  C19  OL   541:    3.320    0.000    3.320    0.168 t
  C110 OL   544 --  C19  OL   544:   -2.839    0.000    2.839    0.123 t
  C3   PC   546 --  C2   PC   546:  112.287  117.500    5.213    0.414 t
  C110 OL   553 --  C19  OL   553:   -3.203    0.000    3.203    0.156 t
  C3   PC   558 --  C2   PC   558:  114.536  117.500    2.964    0.134 t
  C110 OL   559 --  C19  OL   559:   -4.706    0.000    4.706    0.337 t
  C3   PC   564 --  C2   PC   564:  128.161  122.500    5.661    0.488 t
  C110 OL   565 --  C19  OL   565:   -3.126    0.000    3.126    0.149 t
  C110 OL   568 --  C19  OL   568:    3.952    0.000    3.952    0.238 t
  C3   PC   576 --  C2   PC   576:  114.774  117.500    2.726    0.113 t
  C110 OL   577 --  C19  OL   577:   -3.789    0.000    3.789    0.219 t
  C110 OL   580 --  C19  OL   580:   -6.372    0.000    6.372    0.618 t
  C3   PC   585 --  C2   PC   585:  128.210  122.500    5.710    0.497 t
  C110 OL   589 --  C19  OL   589:   -4.616    0.000    4.616    0.325 t
  C3   PC   594 --  C2   PC   594:  114.782  117.500    2.718    0.113 t
  C110 OL   595 --  C19  OL   595:    3.336    0.000    3.336    0.169 t
  C110 OL   601 --  C19  OL   601:   -3.168    0.000    3.168    0.153 t
  C110 OL   604 --  C19  OL   604:    2.754    0.000    2.754    0.116 t
  C110 OL   607 --  C19  OL   607:    4.107    0.000    4.107    0.257 t
  C110 OL   610 --  C19  OL   610:   -2.925    0.000    2.925    0.130 t
  C3   PC   618 --  C2   PC   618:  127.912  122.500    5.412    0.446 t
  C110 OL   622 --  C19  OL   622:   -4.971    0.000    4.971    0.376 t
  C3   PC   624 --  C2   PC   624:  114.406  117.500    3.094    0.146 t
  C110 OL   631 --  C19  OL   631:   -4.703    0.000    4.703    0.337 t
  C3   PC   642 --  C2   PC   642:  128.016  122.500    5.516    0.463 t
  C110 OL   643 --  C19  OL   643:   -5.671    0.000    5.671    0.490 t
  C3   PC   648 --  C2   PC   648:  126.340  122.500    3.840    0.225 t
  C3   PC   651 --  C2   PC   651:  128.309  122.500    5.809    0.514 t
  C110 OL   655 --  C19  OL   655:   -5.201    0.000    5.201    0.412 t
  C110 OL   661 --  C19  OL   661:   -2.604    0.000    2.604    0.103 t
  C110 OL   667 --  C19  OL   667:   -4.621    0.000    4.621    0.325 t
  C110 OL   670 --  C19  OL   670:   -5.922    0.000    5.922    0.534 t
  C3   PC   672 --  C2   PC   672:  113.267  117.500    4.233    0.273 t
  C110 OL   673 --  C19  OL   673:   -5.062    0.000    5.062    0.390 t
  C110 OL   676 --  C19  OL   676:   -2.785    0.000    2.785    0.118 t
  C110 OL   679 --  C19  OL   679:   -5.150    0.000    5.150    0.404 t
  C110 OL   682 --  C19  OL   682:   -3.630    0.000    3.630    0.201 t
  C110 OL   685 --  C19  OL   685:    3.555    0.000    3.555    0.193 t
  C110 OL   688 --  C19  OL   688:   -3.168    0.000    3.168    0.153 t
  C110 OL   694 --  C19  OL   694:    3.814    0.000    3.814    0.222 t
  C110 OL   697 --  C19  OL   697:   -5.376    0.000    5.376    0.440 t
  C110 OL   700 --  C19  OL   700:    3.776    0.000    3.776    0.217 t
  C110 OL   716 --  C19  OL   716:    3.043    0.000    3.043    0.141 t
  C110 OL   719 --  C19  OL   719:   -5.257    0.000    5.257    0.421 t
  C110 OL   722 --  C19  OL   722:   -8.927    0.000    8.927    1.214 t
  C110 OL   731 --  C19  OL   731:    3.155    0.000    3.155    0.152 t
  C110 OL   737 --  C19  OL   737:    4.798    0.000    4.798    0.351 t
  C110 OL   746 --  C19  OL   746:    5.976    0.000    5.976    0.544 t
  C110 OL   749 --  C19  OL   749:   -5.612    0.000    5.612    0.480 t
  C110 OL   752 --  C19  OL   752:   -3.974    0.000    3.974    0.241 t
  C3   PC   754 --  C2   PC   754:  114.839  117.500    2.661    0.108 t
  C110 OL   758 --  C19  OL   758:    2.778    0.000    2.778    0.118 t
  C110 OL   761 --  C19  OL   761:    6.040    0.000    6.040    0.556 t
  C110 OL   764 --  C19  OL   764:   -4.146    0.000    4.146    0.262 t
  C3   PC   766 --  C2   PC   766:  125.641  122.500    3.141    0.150 t
  C110 OL   767 --  C19  OL   767:   -5.144    0.000    5.144    0.403 t
  C3   PC   772 --  C2   PC   772:  127.749  122.500    5.249    0.420 t
  C110 OL   776 --  C19  OL   776:   -6.994    0.000    6.994    0.745 t
  C3   PC   781 --  C2   PC   781:  125.202  122.500    2.702    0.111 t
  C110 OL   791 --  C19  OL   791:   -3.213    0.000    3.213    0.157 t
  C3   PC   799 --  C2   PC   799:  112.084  117.500    5.416    0.447 t
  C110 OL   806 --  C19  OL   806:   -7.484    0.000    7.484    0.853 t
  C110 OL   809 --  C19  OL   809:   -5.122    0.000    5.122    0.400 t
  C110 OL   812 --  C19  OL   812:  185.467  180.000    5.467    0.455 t
  C110 OL   815 --  C19  OL   815:   -3.700    0.000    3.700    0.208 t
  C110 OL   818 --  C19  OL   818:  -13.351    0.000   13.351    2.544 t
  C110 OL   824 --  C19  OL   824:    6.160    0.000    6.160    0.578 t
  C110 OL   836 --  C19  OL   836:   -5.317    0.000    5.317    0.431 t
  C110 OL   839 --  C19  OL   839:   -3.705    0.000    3.705    0.209 t
  C110 OL   842 --  C19  OL   842:   -2.735    0.000    2.735    0.114 t
  C3   PC   853 --  C2   PC   853:  126.626  122.500    4.126    0.259 t
  C110 OL   854 --  C19  OL   854:    4.298    0.000    4.298    0.281 t
  C110 OL   860 --  C19  OL   860:   -4.626    0.000    4.626    0.326 t
  C110 OL   872 --  C19  OL   872:    4.965    0.000    4.965    0.375 t
  C110 OL   875 --  C19  OL   875:    6.412    0.000    6.412    0.626 t
  C3   PC   877 --  C2   PC   877:  131.499  122.500    8.999    1.233 t
  C110 OL   878 --  C19  OL   878:   -4.154    0.000    4.154    0.263 t
  C3   PC   880 --  C2   PC   880:  112.446  117.500    5.054    0.389 t
  C3   PC   883 --  C2   PC   883:  113.530  117.500    3.970    0.240 t
  C110 OL   887 --  C19  OL   887:   -4.310    0.000    4.310    0.283 t
  C110 OL   890 --  C19  OL   890:   -9.130    0.000    9.130    1.270 t
  C110 OL   893 --  C19  OL   893:   -4.398    0.000    4.398    0.295 t
  C110 OL   899 --  C19  OL   899:    4.392    0.000    4.392    0.294 t
  C110 OL   905 --  C19  OL   905:   -3.392    0.000    3.392    0.175 t
  C110 OL   911 --  C19  OL   911:   -4.208    0.000    4.208    0.270 t
  C3   PC   913 --  C2   PC   913:  125.536  122.500    3.036    0.140 t
  C110 OL   914 --  C19  OL   914:    5.057    0.000    5.057    0.390 t
  C110 OL   920 --  C19  OL   920:   -4.858    0.000    4.858    0.359 t
  C110 OL   923 --  C19  OL   923:    4.325    0.000    4.325    0.285 t
  C110 OL   926 --  C19  OL   926:   -7.765    0.000    7.765    0.918 t
  C110 OL   932 --  C19  OL   932:   -2.708    0.000    2.708    0.112 t
  C3   PC   940 --  C2   PC   940:  112.491  117.500    5.009    0.382 t
  C110 OL   947 --  C19  OL   947:   -7.191    0.000    7.191    0.788 t
  C110 OL   956 --  C19  OL   956:    8.112    0.000    8.112    1.002 t
  C110 OL   959 --  C19  OL   959:   10.412    0.000   10.412    1.649 t
  C110 OL   962 --  C19  OL   962:    5.044    0.000    5.044    0.387 t
  C110 OL   968 --  C19  OL   968:   -4.204    0.000    4.204    0.269 t
  C3   PC   970 --  C2   PC   970:  114.918  117.500    2.582    0.102 t
  C3   PC   979 --  C2   PC   979:  125.925  122.500    3.425    0.179 t
  C110 OL   980 --  C19  OL   980:   -3.975    0.000    3.975    0.241 t
  C110 OL   983 --  C19  OL   983:    3.709    0.000    3.709    0.209 t
  C3   PC   985 --  C2   PC   985:  113.470  117.500    4.030    0.247 t
  C110 OL   992 --  C19  OL   992:    4.994    0.000    4.994    0.380 t
  C110 OL   998 --  C19  OL   998:    6.971    0.000    6.971    0.740 t
  C3   PC  1000 --  C2   PC  1000:  114.547  117.500    2.953    0.133 t
  C110 OL  1004 --  C19  OL  1004:   -4.281    0.000    4.281    0.279 t
  C110 OL  1013 --  C19  OL  1013:   -3.640    0.000    3.640    0.202 t
  C3   PC  1018 --  C2   PC  1018:  126.750  122.500    4.250    0.275 t
  C110 OL  1019 --  C19  OL  1019:   -3.346    0.000    3.346    0.170 t
  C110 OL  1022 --  C19  OL  1022:    9.038    0.000    9.038    1.244 t
  C110 OL  1025 --  C19  OL  1025:    6.795    0.000    6.795    0.703 t
  C110 OL  1028 --  C19  OL  1028:    3.902    0.000    3.902    0.232 t
  C3   PC  1030 --  C2   PC  1030:  129.399  122.500    6.899    0.725 t
  C110 OL  1034 --  C19  OL  1034:   -3.319    0.000    3.319    0.168 t
  C110 OL  1043 --  C19  OL  1043:    3.421    0.000    3.421    0.178 t
  C110 OL  1052 --  C19  OL  1052:   -5.250    0.000    5.250    0.420 t
  C110 OL  1061 --  C19  OL  1061:   -3.074    0.000    3.074    0.144 t
  C3   PC  1066 --  C2   PC  1066:  126.284  122.500    3.784    0.218 t
  C110 OL  1073 --  C19  OL  1073:    4.523    0.000    4.523    0.312 t
  C110 OL  1079 --  C19  OL  1079:   -2.780    0.000    2.780    0.118 t
  C110 OL  1088 --  C19  OL  1088:    3.375    0.000    3.375    0.173 t
  C110 OL  1091 --  C19  OL  1091:    2.895    0.000    2.895    0.128 t
  C110 OL  1094 --  C19  OL  1094:    8.212    0.000    8.212    1.027 t
  C3   PC  1096 --  C2   PC  1096:  114.050  117.500    3.450    0.181 t
                                       Total torsion  penalty:     71.272
 ------------------------------------------------------------------------------
--------------------------------------------------------------------------------
   5.  TIMINGS
--------------------------------------------------------------------------------

|  NonSetup CPU Time in Major Routines:
|
|     Routine           Sec        %
|     ------------------------------
|     Nonbond         353.41   85.20
|     Bond              0.00    0.00
|     Angle             0.00    0.00
|     Dihedral          0.00    0.00
|     Shake             0.43    0.10
|     RunMD            60.66   14.62
|     Other             0.31    0.07
|     ------------------------------
|     Total           414.81

|  PME Nonbond Pairlist CPU Time:
|
|     Routine              Sec        %
|     ---------------------------------
|     Set Up Cit           0.00    0.00
|     Build List           0.00    0.00
|     ---------------------------------
|     Total                0.00    0.00

|  PME Direct Force CPU Time:
|
|     Routine              Sec        %
|     ---------------------------------
|     NonBonded Calc       0.00    0.00
|     Exclude Masked       0.00    0.00
|     Other                0.20    0.05
|     ---------------------------------
|     Total                0.20    0.05

|  PME Reciprocal Force CPU Time:
|
|     Routine              Sec        %
|     ---------------------------------
|     1D bspline           0.00    0.00
|     Grid Charges         0.00    0.00
|     Scalar Sum           0.00    0.00
|     Gradient Sum         0.00    0.00
|     FFT                  0.00    0.00
|     ---------------------------------
|     Total                0.00    0.00

|  Final Performance Info:
|     -----------------------------------------------------
|     Average timings for last   14000 steps:
|     Elapsed(s) =      46.90 Per Step(ms) =       3.35
|         ns/day =      25.79   seconds/ns =    3349.67
|
|     Average timings for all steps:
|     Elapsed(s) =     414.70 Per Step(ms) =       3.32
|         ns/day =      26.04   seconds/ns =    3317.60
|     -----------------------------------------------------

|  Setup CPU time:            3.04 seconds
|  NonSetup CPU time:       414.81 seconds
|  Total CPU time:          417.85 seconds     0.12 hours

|  Setup wall time:           3    seconds
|  NonSetup wall time:      415    seconds
|  Total wall time:         418    seconds     0.12 hours
