# Supplementary material for: Intermolecular Interactions in G Protein-Coupled Receptor Allosteric Sites at the Membrane Interface from Molecular Dynamics Simulations and Quantum Chemical Calculations
Source: J Chem Inf Model. 2022 Sep 30;62(19):4736–47. doi: 10.1021/acs.jcim.2c00788 (PMC9554917; doi:10.1021/acs.jcim.2c00788)
Supplement: Supplementary file 2 — ci2c00788_si_002.zip [file ci2c00788_si_002.zip › MD_simulations_inputs/C5aR1_MD_simulations_inputs/popc_chol_6c1q/step6.4_equilibration.mdout]

          -------------------------------------------------------
          Amber 20 PMEMD                              2020
          -------------------------------------------------------

| PMEMD implementation of SANDER, Release 18

|  Compiled date/time: Tue Apr 28 02:19:54 2020
| Run on 12/10/2021 at 00:08:19

|   Executable path: /usr/local/amber20_src/bin/pmemd.cuda
| Working directory: /home/tianyiding/amber/C5ar1-6c1q-9p2-cholpopc/amber
|          Hostname: Unknown
  [-O]verwriting output

File Assignments:
|   MDIN: step6.4_equilibration.mdin                                            
|  MDOUT: step6.4_equilibration.mdout                                           
| INPCRD: step6.3_equilibration.rst7                                            
|   PARM: step5_input.parm7                                                     
| RESTRT: step6.4_equilibration.rst7                                            
|   REFC: step5_input.rst7                                                      
|  MDVEL: mdvel                                                                 
|   MDEN: mden                                                                  
|  MDCRD: step6.4_equilibration.nc                                              
| MDINFO: eq04.mdinfo                                                           
|  MDFRC: mdfrc                                                                 


 Here is the input file:

A NPT simulation for common production-level simulations                       
 &cntrl                                                                        
    imin=0,        ! No minimization                                           
    irest=1,       ! This IS a restart of an old MD simulation                 
    ntx=5,         ! So our inpcrd file has velocities                         
                                                                               
    ! Temperature control                                                      
    ntt=3,         ! Langevin dynamics                                         
    gamma_ln=1.0,  ! Friction coefficient (ps^-1)                              
    temp0=310,   ! Target temperature                                          
                                                                               
    ! Potential energy control                                                 
    cut=9.0,       ! nonbonded cutoff, in angstroms                            
                                                                               
    ! MD settings                                                              
    nstlim=250000, ! 250K steps, 500 ps total                                  
    dt=0.002,      ! time step (ps)                                            
                                                                               
    ! SHAKE                                                                    
    ntc=2,         ! Constrain bonds containing hydrogen                       
    ntf=2,         ! Do not calculate forces of bonds containing hydrogen      
                                                                               
    ! Control how often information is printed                                 
    ntpr=1000,     ! Print energies every 1000 steps                           
    ntwx=5000,     ! Print coordinates every 5000 steps to the trajectory      
    ntwr=10000,    ! Print a restart file every 10K steps (can be less frequent
!   ntwv=-1,       ! Uncomment to also print velocities to trajectory          
!   ntwf=-1,       ! Uncomment to also print forces to trajectory              
    ntxo=2,        ! Write NetCDF format                                       
    ioutfm=1,      ! Write NetCDF format (always do this!)                     
                                                                               
    ! Wrap coordinates when printing them to the same unit cell                
    iwrap=0,                                                                   
                                                                               
    ! Constant pressure control.                                               
    barostat=1,    ! Berendsen barostat... change to 2 for MC                  
    ntp=3,         ! 1=isotropic, 2=anisotropic, 3=semi-isotropic w/ surften   
    pres0=1.0,     ! Target external pressure, in bar                          
    taup=1.0,                                                                  
                                                                               
    ! Constant surface tension (needed for semi-isotropic scaling). Uncomment  
    ! for this feature. csurften must be nonzero if ntp=3 above                
    csurften=3,    ! Interfaces in 1=yz plane, 2=xz plane, 3=xy plane          
    gamma_ten=0.0, ! Surface tension (dyne/cm). 0 gives pure semi-iso scaling  
    ninterface=2,  ! Number of interfaces (2 for bilayer)                      
                                                                               
    ! Restraint options                                                        
    ntr=1,         ! Positional restraints for proteins, sugars, ligands, and l
    nmropt=1,      ! Dihedral restraints for sugars and lipids                 
                                                                               
    ! Set water atom/residue names for SETTLE recognition                      
    watnam='WAT',  ! Water residues are named WAT                              
    owtnm='O',     ! Water oxygens are named O                                 
 /                                                                             
                                                                               
 &wt                                                                           
    type='END'                                                                 
 /                                                                             
DISANG=step6.4_equilibration.rest                                              
LISTIN=POUT                                                                    
LISTOUT=POUT                                                                   
&end                                                                           
Protein posres                                                                 
1.0                                                                            
RES 1 293 294 294                                                              
END                                                                            
Membrane posres                                                                
0.5                                                                            
FIND                                                                           
O1 * * CHL                                                                     
P31 * * PC                                                                     
SEARCH                                                                         
RES 1 26278                                                                    
END                                                                            
END                                                                            
                                                                               


Note: ig = -1. Setting random seed to   274312 based on wallclock time in 
      microseconds.
| irandom = 1, using AMBER's internal random number generator (default).
 
|--------------------- INFORMATION ----------------------
| GPU (CUDA) Version of PMEMD in use: NVIDIA GPU IN USE.
|                    Version 18.0.0
| 
|                      03/25/2018
| 
| Implementation by:
|                    Ross C. Walker     (SDSC)
|                    Scott Le Grand     (nVIDIA)
| 
| Version 18 performance extensions by:
|                    David Cerutti     (Rutgers)
| 
| Precision model in use:
|      [SPFP] - Single Precision Forces, 64-bit Fixed Point
|               Accumulation. (Default)
| 
|--------------------------------------------------------
 
|----------------- CITATION INFORMATION -----------------
|
|    When publishing work that utilized the CUDA version
|    of AMBER, please cite the following in addition to
|    the regular AMBER citations:
|
|  - Romelia Salomon-Ferrer; Andreas W. Goetz; Duncan
|    Poole; Scott Le Grand; Ross C. Walker "Routine
|    microsecond molecular dynamics simulations with
|    AMBER - Part II: Particle Mesh Ewald", J. Chem.
|    Theory Comput., 2013, 9 (9), pp3878-3888,
|    DOI: 10.1021/ct400314y.
|
|  - Andreas W. Goetz; Mark J. Williamson; Dong Xu;
|    Duncan Poole; Scott Le Grand; Ross C. Walker
|    "Routine microsecond molecular dynamics simulations
|    with AMBER - Part I: Generalized Born", J. Chem.
|    Theory Comput., 2012, 8 (5), pp1542-1555.
|
|  - Scott Le Grand; Andreas W. Goetz; Ross C. Walker
|    "SPFP: Speed without compromise - a mixed precision
|    model for GPU accelerated molecular dynamics
|    simulations.", Comp. Phys. Comm., 2013, 184
|    pp374-380, DOI: 10.1016/j.cpc.2012.09.022
|
|--------------------------------------------------------
 
|------------------- GPU DEVICE INFO --------------------
|
|            CUDA_VISIBLE_DEVICES: not set
|   CUDA Capable Devices Detected:      2
|           CUDA Device ID in use:      1
|                CUDA Device Name: TITAN X (Pascal)
|     CUDA Device Global Mem Size:  12196 MB
| CUDA Device Num Multiprocessors:     28
|           CUDA Device Core Freq:   1.53 GHz
|
|--------------------------------------------------------
 
 
| Conditional Compilation Defines Used:
| PUBFFT
| BINTRAJ
| CUDA
| EMIL

| Largest sphere to fit in unit cell has radius =    50.897

| New format PARM file being parsed.
| Version =    1.000 Date = 12/03/21 Time = 08:08:11

| Note: 1-4 EEL scale factors are being read from the topology file.

| Note: 1-4 VDW scale factors are being read from the topology file.
| Duplicated    0 dihedrals

| Duplicated    0 dihedrals

--------------------------------------------------------------------------------
   1.  RESOURCE   USE: 
--------------------------------------------------------------------------------

 getting box info from netcdf restart file
 NATOM  =  116859 NTYPES =      34 NBONH =  100094 MBONA  =   16505
 NTHETH =   59667 MTHETA =   19924 NPHIH =   98795 MPHIA  =   64042
 NHPARM =       0 NPARM  =       0 NNB   =  334286 NRES   =   26278
 NBONA  =   16505 NTHETA =   19924 NPHIA =   64042 NUMBND =     109
 NUMANG =     235 NPTRA  =     514 NATYP =       0 NPHB   =       0
 IFBOX  =       1 NMXRS  =      78 IFCAP =       0 NEXTRA =       0
 NCOPY  =       0

| Coordinate Index Table dimensions:    20   20   22
| Direct force subcell size =     5.0897    5.0897    5.0223

     BOX TYPE: RECTILINEAR

--------------------------------------------------------------------------------
   2.  CONTROL  DATA  FOR  THE  RUN
--------------------------------------------------------------------------------

                                                                                

General flags:
     imin    =       0, nmropt  =       1

Nature and format of input:
     ntx     =       5, irest   =       1, ntrx    =       1

Nature and format of output:
     ntxo    =       2, ntpr    =    1000, ntrx    =       1, ntwr    =   10000
     iwrap   =       0, ntwx    =    5000, ntwv    =       0, ntwe    =       0
     ioutfm  =       1, ntwprt  =       0, idecomp =       0, rbornstat=      0

Potential function:
     ntf     =       2, ntb     =       2, igb     =       0, nsnb    =      25
     ipol    =       0, gbsa    =       0, iesp    =       0
     dielc   =   1.00000, cut     =   9.00000, intdiel =   1.00000

Frozen or restrained atoms:
     ibelly  =       0, ntr     =       1
     restraint_wt =   0.00000

Molecular dynamics:
     nstlim  =    250000, nscm    =         0, nrespa  =         1
     t       =   0.00000, dt      =   0.00200, vlimit  =  -1.00000

Langevin dynamics temperature regulation:
     ig      =  274312
     temp0   = 310.00000, tempi   =   0.00000, gamma_ln=   1.00000

Pressure regulation:
     ntp     =       3
     pres0   =   1.00000, comp    =  44.60000, taup    =   1.00000

Constant surface tension:
     csurften  =       3
     gamma_ten =   0.00000 ninterface =       2

SHAKE:
     ntc     =       2, jfastw  =       0
     tol     =   0.00001

NMR refinement options:
     iscale  =       0, noeskp  =       1, ipnlty  =       1, mxsub   =       1
     scalm   = 100.00000, pencut  =   0.10000, tausw   =   0.10000

| Intermolecular bonds treatment:
|     no_intermolecular_bonds =       1

| Energy averages sample interval:
|     ene_avg_sampling =    1000

Ewald parameters:
     verbose =       0, ew_type =       0, nbflag  =       1, use_pme =       1
     vdwmeth =       1, eedmeth =       1, netfrc  =       1
     Box X =  101.794   Box Y =  101.794   Box Z =  110.490
     Alpha =   90.000   Beta  =   90.000   Gamma =   90.000
     NFFT1 =  108       NFFT2 =  108       NFFT3 =  112
     Cutoff=    9.000   Tol   =0.100E-04
     Ewald Coefficient =  0.30768
     Interpolation order =    4

    LOADING THE CONSTRAINED ATOMS AS GROUPS


   5.  REFERENCE ATOM COORDINATES

                                                                                  
    ----- READING GROUP     1; TITLE:
 Protein posres                                                              

     GROUP    1 HAS HARMONIC CONSTRAINTS     1.00000
 GRP    1 RES    1 TO   293
 GRP    1 RES  294 TO   294
      Number of atoms in this group  =  4859
    ----- READING GROUP     2; TITLE:
 Membrane posres                                                             

     GROUP    2 HAS HARMONIC CONSTRAINTS     0.50000
      ALL ATOMS THAT MEET 1 OF THE FOLLOWING SPECIFICATIONS WILL BE INCLUDED IN GROUP BELOW

      GRAPH NAME  = O1    SYMBOL  = *     TREE SYMBOL  = *     RESIDUE TYPE  = CHL 

      GRAPH NAME  = P31   SYMBOL  = *     TREE SYMBOL  = *     RESIDUE TYPE  = PC  

 GRP    2 RES    1 TO 26278
      Number of atoms in this group  =   286
    ----- END OF GROUP READ -----

--------------------------------------------------------------------------------
   3.  ATOMIC COORDINATES AND VELOCITIES
--------------------------------------------------------------------------------

                                                                                
 begin time read from input coords =   375.000 ps


           Begin reading energy term weight changes/NMR restraints
 WEIGHT CHANGES:
                         ** No weight changes given **

 RESTRAINTS:
 Requested file redirections:
  DISANG    = step6.4_equilibration.rest
  LISTIN    = POUT
  LISTOUT   = POUT
 Restraints will be read from file: step6.4_equilibration.rest
Here are comments from the DISANG input file:

******
 C1  ( 5871)-C3  ( 5876)-C2  ( 5874)-O21 ( 5903)    NSTEP1=     0 NSTEP2=     0
R1 = 107.500 R2 = 117.500 R3 = 122.500 R4 = 132.500 RK2 =  50.000 RK3 =   50.000
 Rcurr:  120.944  Rcurr-(R2+R3)/2:    0.944  MIN(Rcurr-R2,Rcurr-R3):    0.000
******
 C111( 5931)-C110( 5929)-C19 ( 5927)-C18 ( 5924)    NSTEP1=     0 NSTEP2=     0
R1 = -10.000 R2 =   0.000 R3 =   0.000 R4 =  10.000 RK2 =  50.000 RK3 =   50.000
 Rcurr:    0.861  Rcurr-(R2+R3)/2:    0.861  MIN(Rcurr-R2,Rcurr-R3):    0.861
******
 C1  ( 6005)-C3  ( 6010)-C2  ( 6008)-O21 ( 6037)    NSTEP1=     0 NSTEP2=     0
R1 = 107.500 R2 = 117.500 R3 = 122.500 R4 = 132.500 RK2 =  50.000 RK3 =   50.000
 Rcurr:  121.235  Rcurr-(R2+R3)/2:    1.235  MIN(Rcurr-R2,Rcurr-R3):    0.000
******
 C111( 6065)-C110( 6063)-C19 ( 6061)-C18 ( 6058)    NSTEP1=     0 NSTEP2=     0
R1 = -10.000 R2 =   0.000 R3 =   0.000 R4 =  10.000 RK2 =  50.000 RK3 =   50.000
 Rcurr:   -1.703  Rcurr-(R2+R3)/2:    1.703  MIN(Rcurr-R2,Rcurr-R3):    1.703
******
 C1  ( 6139)-C3  ( 6144)-C2  ( 6142)-O21 ( 6171)    NSTEP1=     0 NSTEP2=     0
R1 = 107.500 R2 = 117.500 R3 = 122.500 R4 = 132.500 RK2 =  50.000 RK3 =   50.000
 Rcurr:  120.581  Rcurr-(R2+R3)/2:    0.581  MIN(Rcurr-R2,Rcurr-R3):    0.000
******
 C111( 6199)-C110( 6197)-C19 ( 6195)-C18 ( 6192)    NSTEP1=     0 NSTEP2=     0
R1 = -10.000 R2 =   0.000 R3 =   0.000 R4 =  10.000 RK2 =  50.000 RK3 =   50.000
 Rcurr:    1.222  Rcurr-(R2+R3)/2:    1.222  MIN(Rcurr-R2,Rcurr-R3):    1.222
******
 C1  ( 6273)-C3  ( 6278)-C2  ( 6276)-O21 ( 6305)    NSTEP1=     0 NSTEP2=     0
R1 = 107.500 R2 = 117.500 R3 = 122.500 R4 = 132.500 RK2 =  50.000 RK3 =   50.000
 Rcurr:  121.445  Rcurr-(R2+R3)/2:    1.445  MIN(Rcurr-R2,Rcurr-R3):    0.000
******
 C111( 6333)-C110( 6331)-C19 ( 6329)-C18 ( 6326)    NSTEP1=     0 NSTEP2=     0
R1 = -10.000 R2 =   0.000 R3 =   0.000 R4 =  10.000 RK2 =  50.000 RK3 =   50.000
 Rcurr:    0.246  Rcurr-(R2+R3)/2:    0.246  MIN(Rcurr-R2,Rcurr-R3):    0.246
******
 C1  ( 6407)-C3  ( 6412)-C2  ( 6410)-O21 ( 6439)    NSTEP1=     0 NSTEP2=     0
R1 = 107.500 R2 = 117.500 R3 = 122.500 R4 = 132.500 RK2 =  50.000 RK3 =   50.000
 Rcurr:  126.753  Rcurr-(R2+R3)/2:    6.753  MIN(Rcurr-R2,Rcurr-R3):    4.253
******
 C111( 6467)-C110( 6465)-C19 ( 6463)-C18 ( 6460)    NSTEP1=     0 NSTEP2=     0
R1 = -10.000 R2 =   0.000 R3 =   0.000 R4 =  10.000 RK2 =  50.000 RK3 =   50.000
 Rcurr:    2.882  Rcurr-(R2+R3)/2:    2.882  MIN(Rcurr-R2,Rcurr-R3):    2.882
******
 C1  ( 6541)-C3  ( 6546)-C2  ( 6544)-O21 ( 6573)    NSTEP1=     0 NSTEP2=     0
R1 = 107.500 R2 = 117.500 R3 = 122.500 R4 = 132.500 RK2 =  50.000 RK3 =   50.000
 Rcurr:  127.226  Rcurr-(R2+R3)/2:    7.226  MIN(Rcurr-R2,Rcurr-R3):    4.726
******
 C111( 6601)-C110( 6599)-C19 ( 6597)-C18 ( 6594)    NSTEP1=     0 NSTEP2=     0
R1 = -10.000 R2 =   0.000 R3 =   0.000 R4 =  10.000 RK2 =  50.000 RK3 =   50.000
 Rcurr:   -1.555  Rcurr-(R2+R3)/2:    1.555  MIN(Rcurr-R2,Rcurr-R3):    1.555
******
 C1  ( 6675)-C3  ( 6680)-C2  ( 6678)-O21 ( 6707)    NSTEP1=     0 NSTEP2=     0
R1 = 107.500 R2 = 117.500 R3 = 122.500 R4 = 132.500 RK2 =  50.000 RK3 =   50.000
 Rcurr:  125.643  Rcurr-(R2+R3)/2:    5.643  MIN(Rcurr-R2,Rcurr-R3):    3.143
******
 C111( 6735)-C110( 6733)-C19 ( 6731)-C18 ( 6728)    NSTEP1=     0 NSTEP2=     0
R1 = -10.000 R2 =   0.000 R3 =   0.000 R4 =  10.000 RK2 =  50.000 RK3 =   50.000
 Rcurr:   -2.917  Rcurr-(R2+R3)/2:    2.917  MIN(Rcurr-R2,Rcurr-R3):    2.917
******
 C1  ( 6809)-C3  ( 6814)-C2  ( 6812)-O21 ( 6841)    NSTEP1=     0 NSTEP2=     0
R1 = 107.500 R2 = 117.500 R3 = 122.500 R4 = 132.500 RK2 =  50.000 RK3 =   50.000
 Rcurr:  120.968  Rcurr-(R2+R3)/2:    0.968  MIN(Rcurr-R2,Rcurr-R3):    0.000
******
 C111( 6869)-C110( 6867)-C19 ( 6865)-C18 ( 6862)    NSTEP1=     0 NSTEP2=     0
R1 = -10.000 R2 =   0.000 R3 =   0.000 R4 =  10.000 RK2 =  50.000 RK3 =   50.000
 Rcurr:   -7.155  Rcurr-(R2+R3)/2:    7.155  MIN(Rcurr-R2,Rcurr-R3):    7.155
******
 C1  ( 6943)-C3  ( 6948)-C2  ( 6946)-O21 ( 6975)    NSTEP1=     0 NSTEP2=     0
R1 = 107.500 R2 = 117.500 R3 = 122.500 R4 = 132.500 RK2 =  50.000 RK3 =   50.000
 Rcurr:  120.039  Rcurr-(R2+R3)/2:    0.039  MIN(Rcurr-R2,Rcurr-R3):    0.000
******
 C111( 7003)-C110( 7001)-C19 ( 6999)-C18 ( 6996)    NSTEP1=     0 NSTEP2=     0
R1 = -10.000 R2 =   0.000 R3 =   0.000 R4 =  10.000 RK2 =  50.000 RK3 =   50.000
 Rcurr:    5.522  Rcurr-(R2+R3)/2:    5.522  MIN(Rcurr-R2,Rcurr-R3):    5.522
******
 C1  ( 7077)-C3  ( 7082)-C2  ( 7080)-O21 ( 7109)    NSTEP1=     0 NSTEP2=     0
R1 = 107.500 R2 = 117.500 R3 = 122.500 R4 = 132.500 RK2 =  50.000 RK3 =   50.000
 Rcurr:  117.622  Rcurr-(R2+R3)/2:    2.378  MIN(Rcurr-R2,Rcurr-R3):    0.000
******
 C111( 7137)-C110( 7135)-C19 ( 7133)-C18 ( 7130)    NSTEP1=     0 NSTEP2=     0
R1 = -10.000 R2 =   0.000 R3 =   0.000 R4 =  10.000 RK2 =  50.000 RK3 =   50.000
 Rcurr:   -0.678  Rcurr-(R2+R3)/2:    0.678  MIN(Rcurr-R2,Rcurr-R3):    0.678
******
 C1  ( 7211)-C3  ( 7216)-C2  ( 7214)-O21 ( 7243)    NSTEP1=     0 NSTEP2=     0
R1 = 107.500 R2 = 117.500 R3 = 122.500 R4 = 132.500 RK2 =  50.000 RK3 =   50.000
 Rcurr:  116.147  Rcurr-(R2+R3)/2:    3.853  MIN(Rcurr-R2,Rcurr-R3):    1.353
******
 C111( 7271)-C110( 7269)-C19 ( 7267)-C18 ( 7264)    NSTEP1=     0 NSTEP2=     0
R1 = -10.000 R2 =   0.000 R3 =   0.000 R4 =  10.000 RK2 =  50.000 RK3 =   50.000
 Rcurr:   -0.310  Rcurr-(R2+R3)/2:    0.310  MIN(Rcurr-R2,Rcurr-R3):    0.310
******
 C1  ( 7345)-C3  ( 7350)-C2  ( 7348)-O21 ( 7377)    NSTEP1=     0 NSTEP2=     0
R1 = 107.500 R2 = 117.500 R3 = 122.500 R4 = 132.500 RK2 =  50.000 RK3 =   50.000
 Rcurr:  117.066  Rcurr-(R2+R3)/2:    2.934  MIN(Rcurr-R2,Rcurr-R3):    0.434
******
 C111( 7405)-C110( 7403)-C19 ( 7401)-C18 ( 7398)    NSTEP1=     0 NSTEP2=     0
R1 = -10.000 R2 =   0.000 R3 =   0.000 R4 =  10.000 RK2 =  50.000 RK3 =   50.000
 Rcurr:  -11.352  Rcurr-(R2+R3)/2:   11.352  MIN(Rcurr-R2,Rcurr-R3):   11.352
******
 C1  ( 7479)-C3  ( 7484)-C2  ( 7482)-O21 ( 7511)    NSTEP1=     0 NSTEP2=     0
R1 = 107.500 R2 = 117.500 R3 = 122.500 R4 = 132.500 RK2 =  50.000 RK3 =   50.000
 Rcurr:  119.214  Rcurr-(R2+R3)/2:    0.786  MIN(Rcurr-R2,Rcurr-R3):    0.000
******
 C111( 7539)-C110( 7537)-C19 ( 7535)-C18 ( 7532)    NSTEP1=     0 NSTEP2=     0
R1 = -10.000 R2 =   0.000 R3 =   0.000 R4 =  10.000 RK2 =  50.000 RK3 =   50.000
 Rcurr:    3.094  Rcurr-(R2+R3)/2:    3.094  MIN(Rcurr-R2,Rcurr-R3):    3.094
******
 C1  ( 7613)-C3  ( 7618)-C2  ( 7616)-O21 ( 7645)    NSTEP1=     0 NSTEP2=     0
R1 = 107.500 R2 = 117.500 R3 = 122.500 R4 = 132.500 RK2 =  50.000 RK3 =   50.000
 Rcurr:  124.546  Rcurr-(R2+R3)/2:    4.546  MIN(Rcurr-R2,Rcurr-R3):    2.046
******
 C111( 7673)-C110( 7671)-C19 ( 7669)-C18 ( 7666)    NSTEP1=     0 NSTEP2=     0
R1 = -10.000 R2 =   0.000 R3 =   0.000 R4 =  10.000 RK2 =  50.000 RK3 =   50.000
 Rcurr:   -3.760  Rcurr-(R2+R3)/2:    3.760  MIN(Rcurr-R2,Rcurr-R3):    3.760
******
 C1  ( 7747)-C3  ( 7752)-C2  ( 7750)-O21 ( 7779)    NSTEP1=     0 NSTEP2=     0
R1 = 107.500 R2 = 117.500 R3 = 122.500 R4 = 132.500 RK2 =  50.000 RK3 =   50.000
 Rcurr:  126.202  Rcurr-(R2+R3)/2:    6.202  MIN(Rcurr-R2,Rcurr-R3):    3.702
******
 C111( 7807)-C110( 7805)-C19 ( 7803)-C18 ( 7800)    NSTEP1=     0 NSTEP2=     0
R1 = -10.000 R2 =   0.000 R3 =   0.000 R4 =  10.000 RK2 =  50.000 RK3 =   50.000
 Rcurr:    1.013  Rcurr-(R2+R3)/2:    1.013  MIN(Rcurr-R2,Rcurr-R3):    1.013
******
 C1  ( 7881)-C3  ( 7886)-C2  ( 7884)-O21 ( 7913)    NSTEP1=     0 NSTEP2=     0
R1 = 107.500 R2 = 117.500 R3 = 122.500 R4 = 132.500 RK2 =  50.000 RK3 =   50.000
 Rcurr:  119.249  Rcurr-(R2+R3)/2:    0.751  MIN(Rcurr-R2,Rcurr-R3):    0.000
******
 C111( 7941)-C110( 7939)-C19 ( 7937)-C18 ( 7934)    NSTEP1=     0 NSTEP2=     0
R1 = -10.000 R2 =   0.000 R3 =   0.000 R4 =  10.000 RK2 =  50.000 RK3 =   50.000
 Rcurr:    2.086  Rcurr-(R2+R3)/2:    2.086  MIN(Rcurr-R2,Rcurr-R3):    2.086
******
 C1  ( 8015)-C3  ( 8020)-C2  ( 8018)-O21 ( 8047)    NSTEP1=     0 NSTEP2=     0
R1 = 107.500 R2 = 117.500 R3 = 122.500 R4 = 132.500 RK2 =  50.000 RK3 =   50.000
 Rcurr:  123.978  Rcurr-(R2+R3)/2:    3.978  MIN(Rcurr-R2,Rcurr-R3):    1.478
******
 C111( 8075)-C110( 8073)-C19 ( 8071)-C18 ( 8068)    NSTEP1=     0 NSTEP2=     0
R1 = -10.000 R2 =   0.000 R3 =   0.000 R4 =  10.000 RK2 =  50.000 RK3 =   50.000
 Rcurr:   -1.798  Rcurr-(R2+R3)/2:    1.798  MIN(Rcurr-R2,Rcurr-R3):    1.798
******
 C1  ( 8149)-C3  ( 8154)-C2  ( 8152)-O21 ( 8181)    NSTEP1=     0 NSTEP2=     0
R1 = 107.500 R2 = 117.500 R3 = 122.500 R4 = 132.500 RK2 =  50.000 RK3 =   50.000
 Rcurr:  115.657  Rcurr-(R2+R3)/2:    4.343  MIN(Rcurr-R2,Rcurr-R3):    1.843
******
 C111( 8209)-C110( 8207)-C19 ( 8205)-C18 ( 8202)    NSTEP1=     0 NSTEP2=     0
R1 = -10.000 R2 =   0.000 R3 =   0.000 R4 =  10.000 RK2 =  50.000 RK3 =   50.000
 Rcurr:    2.516  Rcurr-(R2+R3)/2:    2.516  MIN(Rcurr-R2,Rcurr-R3):    2.516
******
 C1  ( 8283)-C3  ( 8288)-C2  ( 8286)-O21 ( 8315)    NSTEP1=     0 NSTEP2=     0
R1 = 107.500 R2 = 117.500 R3 = 122.500 R4 = 132.500 RK2 =  50.000 RK3 =   50.000
 Rcurr:  117.244  Rcurr-(R2+R3)/2:    2.756  MIN(Rcurr-R2,Rcurr-R3):    0.256
******
 C111( 8343)-C110( 8341)-C19 ( 8339)-C18 ( 8336)    NSTEP1=     0 NSTEP2=     0
R1 = -10.000 R2 =   0.000 R3 =   0.000 R4 =  10.000 RK2 =  50.000 RK3 =   50.000
 Rcurr:   -0.350  Rcurr-(R2+R3)/2:    0.350  MIN(Rcurr-R2,Rcurr-R3):    0.350
******
 C1  ( 8417)-C3  ( 8422)-C2  ( 8420)-O21 ( 8449)    NSTEP1=     0 NSTEP2=     0
R1 = 107.500 R2 = 117.500 R3 = 122.500 R4 = 132.500 RK2 =  50.000 RK3 =   50.000
 Rcurr:  122.672  Rcurr-(R2+R3)/2:    2.672  MIN(Rcurr-R2,Rcurr-R3):    0.172
******
 C111( 8477)-C110( 8475)-C19 ( 8473)-C18 ( 8470)    NSTEP1=     0 NSTEP2=     0
R1 = -10.000 R2 =   0.000 R3 =   0.000 R4 =  10.000 RK2 =  50.000 RK3 =   50.000
 Rcurr:    1.877  Rcurr-(R2+R3)/2:    1.877  MIN(Rcurr-R2,Rcurr-R3):    1.877
******
 C1  ( 8551)-C3  ( 8556)-C2  ( 8554)-O21 ( 8583)    NSTEP1=     0 NSTEP2=     0
R1 = 107.500 R2 = 117.500 R3 = 122.500 R4 = 132.500 RK2 =  50.000 RK3 =   50.000
 Rcurr:  113.355  Rcurr-(R2+R3)/2:    6.645  MIN(Rcurr-R2,Rcurr-R3):    4.145
******
 C111( 8611)-C110( 8609)-C19 ( 8607)-C18 ( 8604)    NSTEP1=     0 NSTEP2=     0
R1 = -10.000 R2 =   0.000 R3 =   0.000 R4 =  10.000 RK2 =  50.000 RK3 =   50.000
 Rcurr:    6.835  Rcurr-(R2+R3)/2:    6.835  MIN(Rcurr-R2,Rcurr-R3):    6.835
******
 C1  ( 8685)-C3  ( 8690)-C2  ( 8688)-O21 ( 8717)    NSTEP1=     0 NSTEP2=     0
R1 = 107.500 R2 = 117.500 R3 = 122.500 R4 = 132.500 RK2 =  50.000 RK3 =   50.000
 Rcurr:  119.469  Rcurr-(R2+R3)/2:    0.531  MIN(Rcurr-R2,Rcurr-R3):    0.000
******
 C111( 8745)-C110( 8743)-C19 ( 8741)-C18 ( 8738)    NSTEP1=     0 NSTEP2=     0
R1 = -10.000 R2 =   0.000 R3 =   0.000 R4 =  10.000 RK2 =  50.000 RK3 =   50.000
 Rcurr:    7.131  Rcurr-(R2+R3)/2:    7.131  MIN(Rcurr-R2,Rcurr-R3):    7.131
******
 C1  ( 8819)-C3  ( 8824)-C2  ( 8822)-O21 ( 8851)    NSTEP1=     0 NSTEP2=     0
R1 = 107.500 R2 = 117.500 R3 = 122.500 R4 = 132.500 RK2 =  50.000 RK3 =   50.000
 Rcurr:  118.760  Rcurr-(R2+R3)/2:    1.240  MIN(Rcurr-R2,Rcurr-R3):    0.000
******
 C111( 8879)-C110( 8877)-C19 ( 8875)-C18 ( 8872)    NSTEP1=     0 NSTEP2=     0
R1 = -10.000 R2 =   0.000 R3 =   0.000 R4 =  10.000 RK2 =  50.000 RK3 =   50.000
 Rcurr:    4.398  Rcurr-(R2+R3)/2:    4.398  MIN(Rcurr-R2,Rcurr-R3):    4.398
******
 C1  ( 8953)-C3  ( 8958)-C2  ( 8956)-O21 ( 8985)    NSTEP1=     0 NSTEP2=     0
R1 = 107.500 R2 = 117.500 R3 = 122.500 R4 = 132.500 RK2 =  50.000 RK3 =   50.000
 Rcurr:  128.131  Rcurr-(R2+R3)/2:    8.131  MIN(Rcurr-R2,Rcurr-R3):    5.631
******
 C111( 9013)-C110( 9011)-C19 ( 9009)-C18 ( 9006)    NSTEP1=     0 NSTEP2=     0
R1 = -10.000 R2 =   0.000 R3 =   0.000 R4 =  10.000 RK2 =  50.000 RK3 =   50.000
 Rcurr:   -0.030  Rcurr-(R2+R3)/2:    0.030  MIN(Rcurr-R2,Rcurr-R3):    0.030
******
 C1  ( 9087)-C3  ( 9092)-C2  ( 9090)-O21 ( 9119)    NSTEP1=     0 NSTEP2=     0
R1 = 107.500 R2 = 117.500 R3 = 122.500 R4 = 132.500 RK2 =  50.000 RK3 =   50.000
 Rcurr:  119.683  Rcurr-(R2+R3)/2:    0.317  MIN(Rcurr-R2,Rcurr-R3):    0.000
******
 C111( 9147)-C110( 9145)-C19 ( 9143)-C18 ( 9140)    NSTEP1=     0 NSTEP2=     0
R1 = -10.000 R2 =   0.000 R3 =   0.000 R4 =  10.000 RK2 =  50.000 RK3 =   50.000
 Rcurr:    3.785  Rcurr-(R2+R3)/2:    3.785  MIN(Rcurr-R2,Rcurr-R3):    3.785
******
 C1  ( 9221)-C3  ( 9226)-C2  ( 9224)-O21 ( 9253)    NSTEP1=     0 NSTEP2=     0
R1 = 107.500 R2 = 117.500 R3 = 122.500 R4 = 132.500 RK2 =  50.000 RK3 =   50.000
 Rcurr:  123.800  Rcurr-(R2+R3)/2:    3.800  MIN(Rcurr-R2,Rcurr-R3):    1.300
******
 C111( 9281)-C110( 9279)-C19 ( 9277)-C18 ( 9274)    NSTEP1=     0 NSTEP2=     0
R1 = -10.000 R2 =   0.000 R3 =   0.000 R4 =  10.000 RK2 =  50.000 RK3 =   50.000
 Rcurr:   -4.329  Rcurr-(R2+R3)/2:    4.329  MIN(Rcurr-R2,Rcurr-R3):    4.329
******
 C1  ( 9355)-C3  ( 9360)-C2  ( 9358)-O21 ( 9387)    NSTEP1=     0 NSTEP2=     0
R1 = 107.500 R2 = 117.500 R3 = 122.500 R4 = 132.500 RK2 =  50.000 RK3 =   50.000
 Rcurr:  120.698  Rcurr-(R2+R3)/2:    0.698  MIN(Rcurr-R2,Rcurr-R3):    0.000
******
 C111( 9415)-C110( 9413)-C19 ( 9411)-C18 ( 9408)    NSTEP1=     0 NSTEP2=     0
R1 = -10.000 R2 =   0.000 R3 =   0.000 R4 =  10.000 RK2 =  50.000 RK3 =   50.000
 Rcurr:    4.031  Rcurr-(R2+R3)/2:    4.031  MIN(Rcurr-R2,Rcurr-R3):    4.031
******
 C1  ( 9489)-C3  ( 9494)-C2  ( 9492)-O21 ( 9521)    NSTEP1=     0 NSTEP2=     0
R1 = 107.500 R2 = 117.500 R3 = 122.500 R4 = 132.500 RK2 =  50.000 RK3 =   50.000
 Rcurr:  119.442  Rcurr-(R2+R3)/2:    0.558  MIN(Rcurr-R2,Rcurr-R3):    0.000
******
 C111( 9549)-C110( 9547)-C19 ( 9545)-C18 ( 9542)    NSTEP1=     0 NSTEP2=     0
R1 = 170.000 R2 = 180.000 R3 = 180.000 R4 = 190.000 RK2 =  50.000 RK3 =   50.000
 Rcurr:  176.720  Rcurr-(R2+R3)/2:    3.280  MIN(Rcurr-R2,Rcurr-R3):    3.280
******
 C1  ( 9623)-C3  ( 9628)-C2  ( 9626)-O21 ( 9655)    NSTEP1=     0 NSTEP2=     0
R1 = 107.500 R2 = 117.500 R3 = 122.500 R4 = 132.500 RK2 =  50.000 RK3 =   50.000
 Rcurr:  121.789  Rcurr-(R2+R3)/2:    1.789  MIN(Rcurr-R2,Rcurr-R3):    0.000
******
 C111( 9683)-C110( 9681)-C19 ( 9679)-C18 ( 9676)    NSTEP1=     0 NSTEP2=     0
R1 = -10.000 R2 =   0.000 R3 =   0.000 R4 =  10.000 RK2 =  50.000 RK3 =   50.000
 Rcurr:   -5.225  Rcurr-(R2+R3)/2:    5.225  MIN(Rcurr-R2,Rcurr-R3):    5.225
******
 C1  ( 9757)-C3  ( 9762)-C2  ( 9760)-O21 ( 9789)    NSTEP1=     0 NSTEP2=     0
R1 = 107.500 R2 = 117.500 R3 = 122.500 R4 = 132.500 RK2 =  50.000 RK3 =   50.000
 Rcurr:  121.880  Rcurr-(R2+R3)/2:    1.880  MIN(Rcurr-R2,Rcurr-R3):    0.000
******
 C111( 9817)-C110( 9815)-C19 ( 9813)-C18 ( 9810)    NSTEP1=     0 NSTEP2=     0
R1 = -10.000 R2 =   0.000 R3 =   0.000 R4 =  10.000 RK2 =  50.000 RK3 =   50.000
 Rcurr:    0.450  Rcurr-(R2+R3)/2:    0.450  MIN(Rcurr-R2,Rcurr-R3):    0.450
******
 C1  ( 9891)-C3  ( 9896)-C2  ( 9894)-O21 ( 9923)    NSTEP1=     0 NSTEP2=     0
R1 = 107.500 R2 = 117.500 R3 = 122.500 R4 = 132.500 RK2 =  50.000 RK3 =   50.000
 Rcurr:  120.386  Rcurr-(R2+R3)/2:    0.386  MIN(Rcurr-R2,Rcurr-R3):    0.000
******
 C111( 9951)-C110( 9949)-C19 ( 9947)-C18 ( 9944)    NSTEP1=     0 NSTEP2=     0
R1 = -10.000 R2 =   0.000 R3 =   0.000 R4 =  10.000 RK2 =  50.000 RK3 =   50.000
 Rcurr:    0.720  Rcurr-(R2+R3)/2:    0.720  MIN(Rcurr-R2,Rcurr-R3):    0.720
******
 C1  (10025)-C3  (10030)-C2  (10028)-O21 (10057)    NSTEP1=     0 NSTEP2=     0
R1 = 107.500 R2 = 117.500 R3 = 122.500 R4 = 132.500 RK2 =  50.000 RK3 =   50.000
 Rcurr:  118.026  Rcurr-(R2+R3)/2:    1.974  MIN(Rcurr-R2,Rcurr-R3):    0.000
******
 C111(10085)-C110(10083)-C19 (10081)-C18 (10078)    NSTEP1=     0 NSTEP2=     0
R1 = -10.000 R2 =   0.000 R3 =   0.000 R4 =  10.000 RK2 =  50.000 RK3 =   50.000
 Rcurr:   -2.374  Rcurr-(R2+R3)/2:    2.374  MIN(Rcurr-R2,Rcurr-R3):    2.374
******
 C1  (10159)-C3  (10164)-C2  (10162)-O21 (10191)    NSTEP1=     0 NSTEP2=     0
R1 = 107.500 R2 = 117.500 R3 = 122.500 R4 = 132.500 RK2 =  50.000 RK3 =   50.000
 Rcurr:  112.876  Rcurr-(R2+R3)/2:    7.124  MIN(Rcurr-R2,Rcurr-R3):    4.624
******
 C111(10219)-C110(10217)-C19 (10215)-C18 (10212)    NSTEP1=     0 NSTEP2=     0
R1 = -10.000 R2 =   0.000 R3 =   0.000 R4 =  10.000 RK2 =  50.000 RK3 =   50.000
 Rcurr:   -3.528  Rcurr-(R2+R3)/2:    3.528  MIN(Rcurr-R2,Rcurr-R3):    3.528
******
 C1  (10293)-C3  (10298)-C2  (10296)-O21 (10325)    NSTEP1=     0 NSTEP2=     0
R1 = 107.500 R2 = 117.500 R3 = 122.500 R4 = 132.500 RK2 =  50.000 RK3 =   50.000
 Rcurr:  121.382  Rcurr-(R2+R3)/2:    1.382  MIN(Rcurr-R2,Rcurr-R3):    0.000
******
 C111(10353)-C110(10351)-C19 (10349)-C18 (10346)    NSTEP1=     0 NSTEP2=     0
R1 = -10.000 R2 =   0.000 R3 =   0.000 R4 =  10.000 RK2 =  50.000 RK3 =   50.000
 Rcurr:    4.018  Rcurr-(R2+R3)/2:    4.018  MIN(Rcurr-R2,Rcurr-R3):    4.018
******
 C1  (10427)-C3  (10432)-C2  (10430)-O21 (10459)    NSTEP1=     0 NSTEP2=     0
R1 = 107.500 R2 = 117.500 R3 = 122.500 R4 = 132.500 RK2 =  50.000 RK3 =   50.000
 Rcurr:  114.809  Rcurr-(R2+R3)/2:    5.191  MIN(Rcurr-R2,Rcurr-R3):    2.691
******
 C111(10487)-C110(10485)-C19 (10483)-C18 (10480)    NSTEP1=     0 NSTEP2=     0
R1 = -10.000 R2 =   0.000 R3 =   0.000 R4 =  10.000 RK2 =  50.000 RK3 =   50.000
 Rcurr:   -0.317  Rcurr-(R2+R3)/2:    0.317  MIN(Rcurr-R2,Rcurr-R3):    0.317
******
 C1  (10561)-C3  (10566)-C2  (10564)-O21 (10593)    NSTEP1=     0 NSTEP2=     0
R1 = 107.500 R2 = 117.500 R3 = 122.500 R4 = 132.500 RK2 =  50.000 RK3 =   50.000
 Rcurr:  119.815  Rcurr-(R2+R3)/2:    0.185  MIN(Rcurr-R2,Rcurr-R3):    0.000
******
 C111(10621)-C110(10619)-C19 (10617)-C18 (10614)    NSTEP1=     0 NSTEP2=     0
R1 = -10.000 R2 =   0.000 R3 =   0.000 R4 =  10.000 RK2 =  50.000 RK3 =   50.000
 Rcurr:    1.407  Rcurr-(R2+R3)/2:    1.407  MIN(Rcurr-R2,Rcurr-R3):    1.407
******
 C1  (10695)-C3  (10700)-C2  (10698)-O21 (10727)    NSTEP1=     0 NSTEP2=     0
R1 = 107.500 R2 = 117.500 R3 = 122.500 R4 = 132.500 RK2 =  50.000 RK3 =   50.000
 Rcurr:  120.754  Rcurr-(R2+R3)/2:    0.754  MIN(Rcurr-R2,Rcurr-R3):    0.000
******
 C111(10755)-C110(10753)-C19 (10751)-C18 (10748)    NSTEP1=     0 NSTEP2=     0
R1 = -10.000 R2 =   0.000 R3 =   0.000 R4 =  10.000 RK2 =  50.000 RK3 =   50.000
 Rcurr:   -4.546  Rcurr-(R2+R3)/2:    4.546  MIN(Rcurr-R2,Rcurr-R3):    4.546
******
 C1  (10829)-C3  (10834)-C2  (10832)-O21 (10861)    NSTEP1=     0 NSTEP2=     0
R1 = 107.500 R2 = 117.500 R3 = 122.500 R4 = 132.500 RK2 =  50.000 RK3 =   50.000
 Rcurr:  115.887  Rcurr-(R2+R3)/2:    4.113  MIN(Rcurr-R2,Rcurr-R3):    1.613
******
 C111(10889)-C110(10887)-C19 (10885)-C18 (10882)    NSTEP1=     0 NSTEP2=     0
R1 = -10.000 R2 =   0.000 R3 =   0.000 R4 =  10.000 RK2 =  50.000 RK3 =   50.000
 Rcurr:    2.193  Rcurr-(R2+R3)/2:    2.193  MIN(Rcurr-R2,Rcurr-R3):    2.193
******
 C1  (10963)-C3  (10968)-C2  (10966)-O21 (10995)    NSTEP1=     0 NSTEP2=     0
R1 = 107.500 R2 = 117.500 R3 = 122.500 R4 = 132.500 RK2 =  50.000 RK3 =   50.000
 Rcurr:  124.808  Rcurr-(R2+R3)/2:    4.808  MIN(Rcurr-R2,Rcurr-R3):    2.308
******
 C111(11023)-C110(11021)-C19 (11019)-C18 (11016)    NSTEP1=     0 NSTEP2=     0
R1 = -10.000 R2 =   0.000 R3 =   0.000 R4 =  10.000 RK2 =  50.000 RK3 =   50.000
 Rcurr:   -0.916  Rcurr-(R2+R3)/2:    0.916  MIN(Rcurr-R2,Rcurr-R3):    0.916
******
 C1  (11097)-C3  (11102)-C2  (11100)-O21 (11129)    NSTEP1=     0 NSTEP2=     0
R1 = 107.500 R2 = 117.500 R3 = 122.500 R4 = 132.500 RK2 =  50.000 RK3 =   50.000
 Rcurr:  116.854  Rcurr-(R2+R3)/2:    3.146  MIN(Rcurr-R2,Rcurr-R3):    0.646
******
 C111(11157)-C110(11155)-C19 (11153)-C18 (11150)    NSTEP1=     0 NSTEP2=     0
R1 = -10.000 R2 =   0.000 R3 =   0.000 R4 =  10.000 RK2 =  50.000 RK3 =   50.000
 Rcurr:   -1.307  Rcurr-(R2+R3)/2:    1.307  MIN(Rcurr-R2,Rcurr-R3):    1.307
******
 C1  (11231)-C3  (11236)-C2  (11234)-O21 (11263)    NSTEP1=     0 NSTEP2=     0
R1 = 107.500 R2 = 117.500 R3 = 122.500 R4 = 132.500 RK2 =  50.000 RK3 =   50.000
 Rcurr:  124.442  Rcurr-(R2+R3)/2:    4.442  MIN(Rcurr-R2,Rcurr-R3):    1.942
******
 C111(11291)-C110(11289)-C19 (11287)-C18 (11284)    NSTEP1=     0 NSTEP2=     0
R1 = -10.000 R2 =   0.000 R3 =   0.000 R4 =  10.000 RK2 =  50.000 RK3 =   50.000
 Rcurr:   -0.294  Rcurr-(R2+R3)/2:    0.294  MIN(Rcurr-R2,Rcurr-R3):    0.294
******
 C1  (11365)-C3  (11370)-C2  (11368)-O21 (11397)    NSTEP1=     0 NSTEP2=     0
R1 = 107.500 R2 = 117.500 R3 = 122.500 R4 = 132.500 RK2 =  50.000 RK3 =   50.000
 Rcurr:  117.263  Rcurr-(R2+R3)/2:    2.737  MIN(Rcurr-R2,Rcurr-R3):    0.237
******
 C111(11425)-C110(11423)-C19 (11421)-C18 (11418)    NSTEP1=     0 NSTEP2=     0
R1 = -10.000 R2 =   0.000 R3 =   0.000 R4 =  10.000 RK2 =  50.000 RK3 =   50.000
 Rcurr:    2.246  Rcurr-(R2+R3)/2:    2.246  MIN(Rcurr-R2,Rcurr-R3):    2.246
******
 C1  (11499)-C3  (11504)-C2  (11502)-O21 (11531)    NSTEP1=     0 NSTEP2=     0
R1 = 107.500 R2 = 117.500 R3 = 122.500 R4 = 132.500 RK2 =  50.000 RK3 =   50.000
 Rcurr:  119.000  Rcurr-(R2+R3)/2:    1.000  MIN(Rcurr-R2,Rcurr-R3):    0.000
******
 C111(11559)-C110(11557)-C19 (11555)-C18 (11552)    NSTEP1=     0 NSTEP2=     0
R1 = -10.000 R2 =   0.000 R3 =   0.000 R4 =  10.000 RK2 =  50.000 RK3 =   50.000
 Rcurr:   -2.053  Rcurr-(R2+R3)/2:    2.053  MIN(Rcurr-R2,Rcurr-R3):    2.053
******
 C1  (11633)-C3  (11638)-C2  (11636)-O21 (11665)    NSTEP1=     0 NSTEP2=     0
R1 = 107.500 R2 = 117.500 R3 = 122.500 R4 = 132.500 RK2 =  50.000 RK3 =   50.000
 Rcurr:  129.061  Rcurr-(R2+R3)/2:    9.061  MIN(Rcurr-R2,Rcurr-R3):    6.561
******
 C111(11693)-C110(11691)-C19 (11689)-C18 (11686)    NSTEP1=     0 NSTEP2=     0
R1 = -10.000 R2 =   0.000 R3 =   0.000 R4 =  10.000 RK2 =  50.000 RK3 =   50.000
 Rcurr:   -9.104  Rcurr-(R2+R3)/2:    9.104  MIN(Rcurr-R2,Rcurr-R3):    9.104
******
 C1  (11767)-C3  (11772)-C2  (11770)-O21 (11799)    NSTEP1=     0 NSTEP2=     0
R1 = 107.500 R2 = 117.500 R3 = 122.500 R4 = 132.500 RK2 =  50.000 RK3 =   50.000
 Rcurr:  121.346  Rcurr-(R2+R3)/2:    1.346  MIN(Rcurr-R2,Rcurr-R3):    0.000
******
 C111(11827)-C110(11825)-C19 (11823)-C18 (11820)    NSTEP1=     0 NSTEP2=     0
R1 = -10.000 R2 =   0.000 R3 =   0.000 R4 =  10.000 RK2 =  50.000 RK3 =   50.000
 Rcurr:    3.992  Rcurr-(R2+R3)/2:    3.992  MIN(Rcurr-R2,Rcurr-R3):    3.992
******
 C1  (11901)-C3  (11906)-C2  (11904)-O21 (11933)    NSTEP1=     0 NSTEP2=     0
R1 = 107.500 R2 = 117.500 R3 = 122.500 R4 = 132.500 RK2 =  50.000 RK3 =   50.000
 Rcurr:  124.306  Rcurr-(R2+R3)/2:    4.306  MIN(Rcurr-R2,Rcurr-R3):    1.806
******
 C111(11961)-C110(11959)-C19 (11957)-C18 (11954)    NSTEP1=     0 NSTEP2=     0
R1 = -10.000 R2 =   0.000 R3 =   0.000 R4 =  10.000 RK2 =  50.000 RK3 =   50.000
 Rcurr:    4.907  Rcurr-(R2+R3)/2:    4.907  MIN(Rcurr-R2,Rcurr-R3):    4.907
******
 C1  (12035)-C3  (12040)-C2  (12038)-O21 (12067)    NSTEP1=     0 NSTEP2=     0
R1 = 107.500 R2 = 117.500 R3 = 122.500 R4 = 132.500 RK2 =  50.000 RK3 =   50.000
 Rcurr:  123.480  Rcurr-(R2+R3)/2:    3.480  MIN(Rcurr-R2,Rcurr-R3):    0.980
******
 C111(12095)-C110(12093)-C19 (12091)-C18 (12088)    NSTEP1=     0 NSTEP2=     0
R1 = -10.000 R2 =   0.000 R3 =   0.000 R4 =  10.000 RK2 =  50.000 RK3 =   50.000
 Rcurr:   -0.277  Rcurr-(R2+R3)/2:    0.277  MIN(Rcurr-R2,Rcurr-R3):    0.277
******
 C1  (12169)-C3  (12174)-C2  (12172)-O21 (12201)    NSTEP1=     0 NSTEP2=     0
R1 = 107.500 R2 = 117.500 R3 = 122.500 R4 = 132.500 RK2 =  50.000 RK3 =   50.000
 Rcurr:  118.178  Rcurr-(R2+R3)/2:    1.822  MIN(Rcurr-R2,Rcurr-R3):    0.000
******
 C111(12229)-C110(12227)-C19 (12225)-C18 (12222)    NSTEP1=     0 NSTEP2=     0
R1 = -10.000 R2 =   0.000 R3 =   0.000 R4 =  10.000 RK2 =  50.000 RK3 =   50.000
 Rcurr:    1.454  Rcurr-(R2+R3)/2:    1.454  MIN(Rcurr-R2,Rcurr-R3):    1.454
******
 C1  (12303)-C3  (12308)-C2  (12306)-O21 (12335)    NSTEP1=     0 NSTEP2=     0
R1 = 107.500 R2 = 117.500 R3 = 122.500 R4 = 132.500 RK2 =  50.000 RK3 =   50.000
 Rcurr:  118.498  Rcurr-(R2+R3)/2:    1.502  MIN(Rcurr-R2,Rcurr-R3):    0.000
******
 C111(12363)-C110(12361)-C19 (12359)-C18 (12356)    NSTEP1=     0 NSTEP2=     0
R1 = -10.000 R2 =   0.000 R3 =   0.000 R4 =  10.000 RK2 =  50.000 RK3 =   50.000
 Rcurr:   -0.530  Rcurr-(R2+R3)/2:    0.530  MIN(Rcurr-R2,Rcurr-R3):    0.530
******
 C1  (12437)-C3  (12442)-C2  (12440)-O21 (12469)    NSTEP1=     0 NSTEP2=     0
R1 = 107.500 R2 = 117.500 R3 = 122.500 R4 = 132.500 RK2 =  50.000 RK3 =   50.000
 Rcurr:  122.106  Rcurr-(R2+R3)/2:    2.106  MIN(Rcurr-R2,Rcurr-R3):    0.000
******
 C111(12497)-C110(12495)-C19 (12493)-C18 (12490)    NSTEP1=     0 NSTEP2=     0
R1 = -10.000 R2 =   0.000 R3 =   0.000 R4 =  10.000 RK2 =  50.000 RK3 =   50.000
 Rcurr:    3.598  Rcurr-(R2+R3)/2:    3.598  MIN(Rcurr-R2,Rcurr-R3):    3.598
******
 C1  (12571)-C3  (12576)-C2  (12574)-O21 (12603)    NSTEP1=     0 NSTEP2=     0
R1 = 107.500 R2 = 117.500 R3 = 122.500 R4 = 132.500 RK2 =  50.000 RK3 =   50.000
 Rcurr:  121.359  Rcurr-(R2+R3)/2:    1.359  MIN(Rcurr-R2,Rcurr-R3):    0.000
******
 C111(12631)-C110(12629)-C19 (12627)-C18 (12624)    NSTEP1=     0 NSTEP2=     0
R1 = -10.000 R2 =   0.000 R3 =   0.000 R4 =  10.000 RK2 =  50.000 RK3 =   50.000
 Rcurr:    4.301  Rcurr-(R2+R3)/2:    4.301  MIN(Rcurr-R2,Rcurr-R3):    4.301
******
 C1  (12705)-C3  (12710)-C2  (12708)-O21 (12737)    NSTEP1=     0 NSTEP2=     0
R1 = 107.500 R2 = 117.500 R3 = 122.500 R4 = 132.500 RK2 =  50.000 RK3 =   50.000
 Rcurr:  124.872  Rcurr-(R2+R3)/2:    4.872  MIN(Rcurr-R2,Rcurr-R3):    2.372
******
 C111(12765)-C110(12763)-C19 (12761)-C18 (12758)    NSTEP1=     0 NSTEP2=     0
R1 = -10.000 R2 =   0.000 R3 =   0.000 R4 =  10.000 RK2 =  50.000 RK3 =   50.000
 Rcurr:   -1.677  Rcurr-(R2+R3)/2:    1.677  MIN(Rcurr-R2,Rcurr-R3):    1.677
******
 C1  (12839)-C3  (12844)-C2  (12842)-O21 (12871)    NSTEP1=     0 NSTEP2=     0
R1 = 107.500 R2 = 117.500 R3 = 122.500 R4 = 132.500 RK2 =  50.000 RK3 =   50.000
 Rcurr:  118.475  Rcurr-(R2+R3)/2:    1.525  MIN(Rcurr-R2,Rcurr-R3):    0.000
******
 C111(12899)-C110(12897)-C19 (12895)-C18 (12892)    NSTEP1=     0 NSTEP2=     0
R1 = -10.000 R2 =   0.000 R3 =   0.000 R4 =  10.000 RK2 =  50.000 RK3 =   50.000
 Rcurr:   -4.959  Rcurr-(R2+R3)/2:    4.959  MIN(Rcurr-R2,Rcurr-R3):    4.959
******
 C1  (12973)-C3  (12978)-C2  (12976)-O21 (13005)    NSTEP1=     0 NSTEP2=     0
R1 = 107.500 R2 = 117.500 R3 = 122.500 R4 = 132.500 RK2 =  50.000 RK3 =   50.000
 Rcurr:  125.658  Rcurr-(R2+R3)/2:    5.658  MIN(Rcurr-R2,Rcurr-R3):    3.158
******
 C111(13033)-C110(13031)-C19 (13029)-C18 (13026)    NSTEP1=     0 NSTEP2=     0
R1 = -10.000 R2 =   0.000 R3 =   0.000 R4 =  10.000 RK2 =  50.000 RK3 =   50.000
 Rcurr:   -1.283  Rcurr-(R2+R3)/2:    1.283  MIN(Rcurr-R2,Rcurr-R3):    1.283
******
 C1  (13107)-C3  (13112)-C2  (13110)-O21 (13139)    NSTEP1=     0 NSTEP2=     0
R1 = 107.500 R2 = 117.500 R3 = 122.500 R4 = 132.500 RK2 =  50.000 RK3 =   50.000
 Rcurr:  114.135  Rcurr-(R2+R3)/2:    5.865  MIN(Rcurr-R2,Rcurr-R3):    3.365
******
 C111(13167)-C110(13165)-C19 (13163)-C18 (13160)    NSTEP1=     0 NSTEP2=     0
R1 = -10.000 R2 =   0.000 R3 =   0.000 R4 =  10.000 RK2 =  50.000 RK3 =   50.000
 Rcurr:   -1.350  Rcurr-(R2+R3)/2:    1.350  MIN(Rcurr-R2,Rcurr-R3):    1.350
******
 C1  (13241)-C3  (13246)-C2  (13244)-O21 (13273)    NSTEP1=     0 NSTEP2=     0
R1 = 107.500 R2 = 117.500 R3 = 122.500 R4 = 132.500 RK2 =  50.000 RK3 =   50.000
 Rcurr:  123.662  Rcurr-(R2+R3)/2:    3.662  MIN(Rcurr-R2,Rcurr-R3):    1.162
******
 C111(13301)-C110(13299)-C19 (13297)-C18 (13294)    NSTEP1=     0 NSTEP2=     0
R1 = -10.000 R2 =   0.000 R3 =   0.000 R4 =  10.000 RK2 =  50.000 RK3 =   50.000
 Rcurr:   -0.581  Rcurr-(R2+R3)/2:    0.581  MIN(Rcurr-R2,Rcurr-R3):    0.581
******
 C1  (13375)-C3  (13380)-C2  (13378)-O21 (13407)    NSTEP1=     0 NSTEP2=     0
R1 = 107.500 R2 = 117.500 R3 = 122.500 R4 = 132.500 RK2 =  50.000 RK3 =   50.000
 Rcurr:  116.722  Rcurr-(R2+R3)/2:    3.278  MIN(Rcurr-R2,Rcurr-R3):    0.778
******
 C111(13435)-C110(13433)-C19 (13431)-C18 (13428)    NSTEP1=     0 NSTEP2=     0
R1 = -10.000 R2 =   0.000 R3 =   0.000 R4 =  10.000 RK2 =  50.000 RK3 =   50.000
 Rcurr:   -2.911  Rcurr-(R2+R3)/2:    2.911  MIN(Rcurr-R2,Rcurr-R3):    2.911
******
 C1  (13509)-C3  (13514)-C2  (13512)-O21 (13541)    NSTEP1=     0 NSTEP2=     0
R1 = 107.500 R2 = 117.500 R3 = 122.500 R4 = 132.500 RK2 =  50.000 RK3 =   50.000
 Rcurr:  118.876  Rcurr-(R2+R3)/2:    1.124  MIN(Rcurr-R2,Rcurr-R3):    0.000
******
 C111(13569)-C110(13567)-C19 (13565)-C18 (13562)    NSTEP1=     0 NSTEP2=     0
R1 = -10.000 R2 =   0.000 R3 =   0.000 R4 =  10.000 RK2 =  50.000 RK3 =   50.000
 Rcurr:    0.987  Rcurr-(R2+R3)/2:    0.987  MIN(Rcurr-R2,Rcurr-R3):    0.987
******
 C1  (13643)-C3  (13648)-C2  (13646)-O21 (13675)    NSTEP1=     0 NSTEP2=     0
R1 = 107.500 R2 = 117.500 R3 = 122.500 R4 = 132.500 RK2 =  50.000 RK3 =   50.000
 Rcurr:  118.380  Rcurr-(R2+R3)/2:    1.620  MIN(Rcurr-R2,Rcurr-R3):    0.000
******
 C111(13703)-C110(13701)-C19 (13699)-C18 (13696)    NSTEP1=     0 NSTEP2=     0
R1 = -10.000 R2 =   0.000 R3 =   0.000 R4 =  10.000 RK2 =  50.000 RK3 =   50.000
 Rcurr:   -0.946  Rcurr-(R2+R3)/2:    0.946  MIN(Rcurr-R2,Rcurr-R3):    0.946
******
 C1  (13777)-C3  (13782)-C2  (13780)-O21 (13809)    NSTEP1=     0 NSTEP2=     0
R1 = 107.500 R2 = 117.500 R3 = 122.500 R4 = 132.500 RK2 =  50.000 RK3 =   50.000
 Rcurr:  120.673  Rcurr-(R2+R3)/2:    0.673  MIN(Rcurr-R2,Rcurr-R3):    0.000
******
 C111(13837)-C110(13835)-C19 (13833)-C18 (13830)    NSTEP1=     0 NSTEP2=     0
R1 = -10.000 R2 =   0.000 R3 =   0.000 R4 =  10.000 RK2 =  50.000 RK3 =   50.000
 Rcurr:   -2.113  Rcurr-(R2+R3)/2:    2.113  MIN(Rcurr-R2,Rcurr-R3):    2.113
******
 C1  (13911)-C3  (13916)-C2  (13914)-O21 (13943)    NSTEP1=     0 NSTEP2=     0
R1 = 107.500 R2 = 117.500 R3 = 122.500 R4 = 132.500 RK2 =  50.000 RK3 =   50.000
 Rcurr:  114.998  Rcurr-(R2+R3)/2:    5.002  MIN(Rcurr-R2,Rcurr-R3):    2.502
******
 C111(13971)-C110(13969)-C19 (13967)-C18 (13964)    NSTEP1=     0 NSTEP2=     0
R1 = -10.000 R2 =   0.000 R3 =   0.000 R4 =  10.000 RK2 =  50.000 RK3 =   50.000
 Rcurr:   -0.135  Rcurr-(R2+R3)/2:    0.135  MIN(Rcurr-R2,Rcurr-R3):    0.135
******
 C1  (14045)-C3  (14050)-C2  (14048)-O21 (14077)    NSTEP1=     0 NSTEP2=     0
R1 = 107.500 R2 = 117.500 R3 = 122.500 R4 = 132.500 RK2 =  50.000 RK3 =   50.000
 Rcurr:  123.018  Rcurr-(R2+R3)/2:    3.018  MIN(Rcurr-R2,Rcurr-R3):    0.518
******
 C111(14105)-C110(14103)-C19 (14101)-C18 (14098)    NSTEP1=     0 NSTEP2=     0
R1 = -10.000 R2 =   0.000 R3 =   0.000 R4 =  10.000 RK2 =  50.000 RK3 =   50.000
 Rcurr:   -1.478  Rcurr-(R2+R3)/2:    1.478  MIN(Rcurr-R2,Rcurr-R3):    1.478
******
 C1  (14179)-C3  (14184)-C2  (14182)-O21 (14211)    NSTEP1=     0 NSTEP2=     0
R1 = 107.500 R2 = 117.500 R3 = 122.500 R4 = 132.500 RK2 =  50.000 RK3 =   50.000
 Rcurr:  119.859  Rcurr-(R2+R3)/2:    0.141  MIN(Rcurr-R2,Rcurr-R3):    0.000
******
 C111(14239)-C110(14237)-C19 (14235)-C18 (14232)    NSTEP1=     0 NSTEP2=     0
R1 = -10.000 R2 =   0.000 R3 =   0.000 R4 =  10.000 RK2 =  50.000 RK3 =   50.000
 Rcurr:    0.147  Rcurr-(R2+R3)/2:    0.147  MIN(Rcurr-R2,Rcurr-R3):    0.147
******
 C1  (14313)-C3  (14318)-C2  (14316)-O21 (14345)    NSTEP1=     0 NSTEP2=     0
R1 = 107.500 R2 = 117.500 R3 = 122.500 R4 = 132.500 RK2 =  50.000 RK3 =   50.000
 Rcurr:  120.374  Rcurr-(R2+R3)/2:    0.374  MIN(Rcurr-R2,Rcurr-R3):    0.000
******
 C111(14373)-C110(14371)-C19 (14369)-C18 (14366)    NSTEP1=     0 NSTEP2=     0
R1 = -10.000 R2 =   0.000 R3 =   0.000 R4 =  10.000 RK2 =  50.000 RK3 =   50.000
 Rcurr:    2.662  Rcurr-(R2+R3)/2:    2.662  MIN(Rcurr-R2,Rcurr-R3):    2.662
******
 C1  (14447)-C3  (14452)-C2  (14450)-O21 (14479)    NSTEP1=     0 NSTEP2=     0
R1 = 107.500 R2 = 117.500 R3 = 122.500 R4 = 132.500 RK2 =  50.000 RK3 =   50.000
 Rcurr:  114.372  Rcurr-(R2+R3)/2:    5.628  MIN(Rcurr-R2,Rcurr-R3):    3.128
******
 C111(14507)-C110(14505)-C19 (14503)-C18 (14500)    NSTEP1=     0 NSTEP2=     0
R1 = -10.000 R2 =   0.000 R3 =   0.000 R4 =  10.000 RK2 =  50.000 RK3 =   50.000
 Rcurr:    9.594  Rcurr-(R2+R3)/2:    9.594  MIN(Rcurr-R2,Rcurr-R3):    9.594
******
 C1  (14581)-C3  (14586)-C2  (14584)-O21 (14613)    NSTEP1=     0 NSTEP2=     0
R1 = 107.500 R2 = 117.500 R3 = 122.500 R4 = 132.500 RK2 =  50.000 RK3 =   50.000
 Rcurr:  118.567  Rcurr-(R2+R3)/2:    1.433  MIN(Rcurr-R2,Rcurr-R3):    0.000
******
 C111(14641)-C110(14639)-C19 (14637)-C18 (14634)    NSTEP1=     0 NSTEP2=     0
R1 = -10.000 R2 =   0.000 R3 =   0.000 R4 =  10.000 RK2 =  50.000 RK3 =   50.000
 Rcurr:   -0.365  Rcurr-(R2+R3)/2:    0.365  MIN(Rcurr-R2,Rcurr-R3):    0.365
******
 C1  (14715)-C3  (14720)-C2  (14718)-O21 (14747)    NSTEP1=     0 NSTEP2=     0
R1 = 107.500 R2 = 117.500 R3 = 122.500 R4 = 132.500 RK2 =  50.000 RK3 =   50.000
 Rcurr:  118.306  Rcurr-(R2+R3)/2:    1.694  MIN(Rcurr-R2,Rcurr-R3):    0.000
******
 C111(14775)-C110(14773)-C19 (14771)-C18 (14768)    NSTEP1=     0 NSTEP2=     0
R1 = -10.000 R2 =   0.000 R3 =   0.000 R4 =  10.000 RK2 =  50.000 RK3 =   50.000
 Rcurr:   -5.249  Rcurr-(R2+R3)/2:    5.249  MIN(Rcurr-R2,Rcurr-R3):    5.249
******
 C1  (14849)-C3  (14854)-C2  (14852)-O21 (14881)    NSTEP1=     0 NSTEP2=     0
R1 = 107.500 R2 = 117.500 R3 = 122.500 R4 = 132.500 RK2 =  50.000 RK3 =   50.000
 Rcurr:  120.948  Rcurr-(R2+R3)/2:    0.948  MIN(Rcurr-R2,Rcurr-R3):    0.000
******
 C111(14909)-C110(14907)-C19 (14905)-C18 (14902)    NSTEP1=     0 NSTEP2=     0
R1 = -10.000 R2 =   0.000 R3 =   0.000 R4 =  10.000 RK2 =  50.000 RK3 =   50.000
 Rcurr:    1.571  Rcurr-(R2+R3)/2:    1.571  MIN(Rcurr-R2,Rcurr-R3):    1.571
******
 C1  (14983)-C3  (14988)-C2  (14986)-O21 (15015)    NSTEP1=     0 NSTEP2=     0
R1 = 107.500 R2 = 117.500 R3 = 122.500 R4 = 132.500 RK2 =  50.000 RK3 =   50.000
 Rcurr:  125.989  Rcurr-(R2+R3)/2:    5.989  MIN(Rcurr-R2,Rcurr-R3):    3.489
******
 C111(15043)-C110(15041)-C19 (15039)-C18 (15036)    NSTEP1=     0 NSTEP2=     0
R1 = -10.000 R2 =   0.000 R3 =   0.000 R4 =  10.000 RK2 =  50.000 RK3 =   50.000
 Rcurr:    0.983  Rcurr-(R2+R3)/2:    0.983  MIN(Rcurr-R2,Rcurr-R3):    0.983
******
 C1  (15117)-C3  (15122)-C2  (15120)-O21 (15149)    NSTEP1=     0 NSTEP2=     0
R1 = 107.500 R2 = 117.500 R3 = 122.500 R4 = 132.500 RK2 =  50.000 RK3 =   50.000
 Rcurr:  114.507  Rcurr-(R2+R3)/2:    5.493  MIN(Rcurr-R2,Rcurr-R3):    2.993
******
 C111(15177)-C110(15175)-C19 (15173)-C18 (15170)    NSTEP1=     0 NSTEP2=     0
R1 = -10.000 R2 =   0.000 R3 =   0.000 R4 =  10.000 RK2 =  50.000 RK3 =   50.000
 Rcurr:    1.659  Rcurr-(R2+R3)/2:    1.659  MIN(Rcurr-R2,Rcurr-R3):    1.659
******
 C1  (15251)-C3  (15256)-C2  (15254)-O21 (15283)    NSTEP1=     0 NSTEP2=     0
R1 = 107.500 R2 = 117.500 R3 = 122.500 R4 = 132.500 RK2 =  50.000 RK3 =   50.000
 Rcurr:  115.993  Rcurr-(R2+R3)/2:    4.007  MIN(Rcurr-R2,Rcurr-R3):    1.507
******
 C111(15311)-C110(15309)-C19 (15307)-C18 (15304)    NSTEP1=     0 NSTEP2=     0
R1 = -10.000 R2 =   0.000 R3 =   0.000 R4 =  10.000 RK2 =  50.000 RK3 =   50.000
 Rcurr:   -9.122  Rcurr-(R2+R3)/2:    9.122  MIN(Rcurr-R2,Rcurr-R3):    9.122
******
 C1  (15385)-C3  (15390)-C2  (15388)-O21 (15417)    NSTEP1=     0 NSTEP2=     0
R1 = 107.500 R2 = 117.500 R3 = 122.500 R4 = 132.500 RK2 =  50.000 RK3 =   50.000
 Rcurr:  117.583  Rcurr-(R2+R3)/2:    2.417  MIN(Rcurr-R2,Rcurr-R3):    0.000
******
 C111(15445)-C110(15443)-C19 (15441)-C18 (15438)    NSTEP1=     0 NSTEP2=     0
R1 = -10.000 R2 =   0.000 R3 =   0.000 R4 =  10.000 RK2 =  50.000 RK3 =   50.000
 Rcurr:    2.697  Rcurr-(R2+R3)/2:    2.697  MIN(Rcurr-R2,Rcurr-R3):    2.697
******
 C1  (15519)-C3  (15524)-C2  (15522)-O21 (15551)    NSTEP1=     0 NSTEP2=     0
R1 = 107.500 R2 = 117.500 R3 = 122.500 R4 = 132.500 RK2 =  50.000 RK3 =   50.000
 Rcurr:  117.701  Rcurr-(R2+R3)/2:    2.299  MIN(Rcurr-R2,Rcurr-R3):    0.000
******
 C111(15579)-C110(15577)-C19 (15575)-C18 (15572)    NSTEP1=     0 NSTEP2=     0
R1 = -10.000 R2 =   0.000 R3 =   0.000 R4 =  10.000 RK2 =  50.000 RK3 =   50.000
 Rcurr:   -2.305  Rcurr-(R2+R3)/2:    2.305  MIN(Rcurr-R2,Rcurr-R3):    2.305
******
 C1  (15653)-C3  (15658)-C2  (15656)-O21 (15685)    NSTEP1=     0 NSTEP2=     0
R1 = 107.500 R2 = 117.500 R3 = 122.500 R4 = 132.500 RK2 =  50.000 RK3 =   50.000
 Rcurr:  120.626  Rcurr-(R2+R3)/2:    0.626  MIN(Rcurr-R2,Rcurr-R3):    0.000
******
 C111(15713)-C110(15711)-C19 (15709)-C18 (15706)    NSTEP1=     0 NSTEP2=     0
R1 = -10.000 R2 =   0.000 R3 =   0.000 R4 =  10.000 RK2 =  50.000 RK3 =   50.000
 Rcurr:    5.309  Rcurr-(R2+R3)/2:    5.309  MIN(Rcurr-R2,Rcurr-R3):    5.309
******
 C1  (15787)-C3  (15792)-C2  (15790)-O21 (15819)    NSTEP1=     0 NSTEP2=     0
R1 = 107.500 R2 = 117.500 R3 = 122.500 R4 = 132.500 RK2 =  50.000 RK3 =   50.000
 Rcurr:  121.011  Rcurr-(R2+R3)/2:    1.011  MIN(Rcurr-R2,Rcurr-R3):    0.000
******
 C111(15847)-C110(15845)-C19 (15843)-C18 (15840)    NSTEP1=     0 NSTEP2=     0
R1 = -10.000 R2 =   0.000 R3 =   0.000 R4 =  10.000 RK2 =  50.000 RK3 =   50.000
 Rcurr:   -3.836  Rcurr-(R2+R3)/2:    3.836  MIN(Rcurr-R2,Rcurr-R3):    3.836
******
 C1  (15921)-C3  (15926)-C2  (15924)-O21 (15953)    NSTEP1=     0 NSTEP2=     0
R1 = 107.500 R2 = 117.500 R3 = 122.500 R4 = 132.500 RK2 =  50.000 RK3 =   50.000
 Rcurr:  115.557  Rcurr-(R2+R3)/2:    4.443  MIN(Rcurr-R2,Rcurr-R3):    1.943
******
 C111(15981)-C110(15979)-C19 (15977)-C18 (15974)    NSTEP1=     0 NSTEP2=     0
R1 = -10.000 R2 =   0.000 R3 =   0.000 R4 =  10.000 RK2 =  50.000 RK3 =   50.000
 Rcurr:   -1.500  Rcurr-(R2+R3)/2:    1.500  MIN(Rcurr-R2,Rcurr-R3):    1.500
******
 C1  (16055)-C3  (16060)-C2  (16058)-O21 (16087)    NSTEP1=     0 NSTEP2=     0
R1 = 107.500 R2 = 117.500 R3 = 122.500 R4 = 132.500 RK2 =  50.000 RK3 =   50.000
 Rcurr:  112.962  Rcurr-(R2+R3)/2:    7.038  MIN(Rcurr-R2,Rcurr-R3):    4.538
******
 C111(16115)-C110(16113)-C19 (16111)-C18 (16108)    NSTEP1=     0 NSTEP2=     0
R1 = -10.000 R2 =   0.000 R3 =   0.000 R4 =  10.000 RK2 =  50.000 RK3 =   50.000
 Rcurr:   -0.630  Rcurr-(R2+R3)/2:    0.630  MIN(Rcurr-R2,Rcurr-R3):    0.630
******
 C1  (16189)-C3  (16194)-C2  (16192)-O21 (16221)    NSTEP1=     0 NSTEP2=     0
R1 = 107.500 R2 = 117.500 R3 = 122.500 R4 = 132.500 RK2 =  50.000 RK3 =   50.000
 Rcurr:  117.393  Rcurr-(R2+R3)/2:    2.607  MIN(Rcurr-R2,Rcurr-R3):    0.107
******
 C111(16249)-C110(16247)-C19 (16245)-C18 (16242)    NSTEP1=     0 NSTEP2=     0
R1 = -10.000 R2 =   0.000 R3 =   0.000 R4 =  10.000 RK2 =  50.000 RK3 =   50.000
 Rcurr:    3.320  Rcurr-(R2+R3)/2:    3.320  MIN(Rcurr-R2,Rcurr-R3):    3.320
******
 C1  (16323)-C3  (16328)-C2  (16326)-O21 (16355)    NSTEP1=     0 NSTEP2=     0
R1 = 107.500 R2 = 117.500 R3 = 122.500 R4 = 132.500 RK2 =  50.000 RK3 =   50.000
 Rcurr:  122.332  Rcurr-(R2+R3)/2:    2.332  MIN(Rcurr-R2,Rcurr-R3):    0.000
******
 C111(16383)-C110(16381)-C19 (16379)-C18 (16376)    NSTEP1=     0 NSTEP2=     0
R1 = -10.000 R2 =   0.000 R3 =   0.000 R4 =  10.000 RK2 =  50.000 RK3 =   50.000
 Rcurr:   -2.839  Rcurr-(R2+R3)/2:    2.839  MIN(Rcurr-R2,Rcurr-R3):    2.839
******
 C1  (16457)-C3  (16462)-C2  (16460)-O21 (16489)    NSTEP1=     0 NSTEP2=     0
R1 = 107.500 R2 = 117.500 R3 = 122.500 R4 = 132.500 RK2 =  50.000 RK3 =   50.000
 Rcurr:  112.287  Rcurr-(R2+R3)/2:    7.713  MIN(Rcurr-R2,Rcurr-R3):    5.213
******
 C111(16517)-C110(16515)-C19 (16513)-C18 (16510)    NSTEP1=     0 NSTEP2=     0
R1 = -10.000 R2 =   0.000 R3 =   0.000 R4 =  10.000 RK2 =  50.000 RK3 =   50.000
 Rcurr:   -0.811  Rcurr-(R2+R3)/2:    0.811  MIN(Rcurr-R2,Rcurr-R3):    0.811
******
 C1  (16591)-C3  (16596)-C2  (16594)-O21 (16623)    NSTEP1=     0 NSTEP2=     0
R1 = 107.500 R2 = 117.500 R3 = 122.500 R4 = 132.500 RK2 =  50.000 RK3 =   50.000
 Rcurr:  115.514  Rcurr-(R2+R3)/2:    4.486  MIN(Rcurr-R2,Rcurr-R3):    1.986
******
 C111(16651)-C110(16649)-C19 (16647)-C18 (16644)    NSTEP1=     0 NSTEP2=     0
R1 = -10.000 R2 =   0.000 R3 =   0.000 R4 =  10.000 RK2 =  50.000 RK3 =   50.000
 Rcurr:   -1.602  Rcurr-(R2+R3)/2:    1.602  MIN(Rcurr-R2,Rcurr-R3):    1.602
******
 C1  (16725)-C3  (16730)-C2  (16728)-O21 (16757)    NSTEP1=     0 NSTEP2=     0
R1 = 107.500 R2 = 117.500 R3 = 122.500 R4 = 132.500 RK2 =  50.000 RK3 =   50.000
 Rcurr:  119.203  Rcurr-(R2+R3)/2:    0.797  MIN(Rcurr-R2,Rcurr-R3):    0.000
******
 C111(16785)-C110(16783)-C19 (16781)-C18 (16778)    NSTEP1=     0 NSTEP2=     0
R1 = -10.000 R2 =   0.000 R3 =   0.000 R4 =  10.000 RK2 =  50.000 RK3 =   50.000
 Rcurr:   -3.203  Rcurr-(R2+R3)/2:    3.203  MIN(Rcurr-R2,Rcurr-R3):    3.203
******
 C1  (16859)-C3  (16864)-C2  (16862)-O21 (16891)    NSTEP1=     0 NSTEP2=     0
R1 = 107.500 R2 = 117.500 R3 = 122.500 R4 = 132.500 RK2 =  50.000 RK3 =   50.000
 Rcurr:  124.739  Rcurr-(R2+R3)/2:    4.739  MIN(Rcurr-R2,Rcurr-R3):    2.239
******
 C111(16919)-C110(16917)-C19 (16915)-C18 (16912)    NSTEP1=     0 NSTEP2=     0
R1 = -10.000 R2 =   0.000 R3 =   0.000 R4 =  10.000 RK2 =  50.000 RK3 =   50.000
 Rcurr:   -1.772  Rcurr-(R2+R3)/2:    1.772  MIN(Rcurr-R2,Rcurr-R3):    1.772
******
 C1  (16993)-C3  (16998)-C2  (16996)-O21 (17025)    NSTEP1=     0 NSTEP2=     0
R1 = 107.500 R2 = 117.500 R3 = 122.500 R4 = 132.500 RK2 =  50.000 RK3 =   50.000
 Rcurr:  114.536  Rcurr-(R2+R3)/2:    5.464  MIN(Rcurr-R2,Rcurr-R3):    2.964
******
 C111(17053)-C110(17051)-C19 (17049)-C18 (17046)    NSTEP1=     0 NSTEP2=     0
R1 = -10.000 R2 =   0.000 R3 =   0.000 R4 =  10.000 RK2 =  50.000 RK3 =   50.000
 Rcurr:   -4.706  Rcurr-(R2+R3)/2:    4.706  MIN(Rcurr-R2,Rcurr-R3):    4.706
******
 C1  (17127)-C3  (17132)-C2  (17130)-O21 (17159)    NSTEP1=     0 NSTEP2=     0
R1 = 107.500 R2 = 117.500 R3 = 122.500 R4 = 132.500 RK2 =  50.000 RK3 =   50.000
 Rcurr:  118.875  Rcurr-(R2+R3)/2:    1.125  MIN(Rcurr-R2,Rcurr-R3):    0.000
******
 C111(17187)-C110(17185)-C19 (17183)-C18 (17180)    NSTEP1=     0 NSTEP2=     0
R1 = -10.000 R2 =   0.000 R3 =   0.000 R4 =  10.000 RK2 =  50.000 RK3 =   50.000
 Rcurr:   -1.114  Rcurr-(R2+R3)/2:    1.114  MIN(Rcurr-R2,Rcurr-R3):    1.114
******
 C1  (17261)-C3  (17266)-C2  (17264)-O21 (17293)    NSTEP1=     0 NSTEP2=     0
R1 = 107.500 R2 = 117.500 R3 = 122.500 R4 = 132.500 RK2 =  50.000 RK3 =   50.000
 Rcurr:  128.161  Rcurr-(R2+R3)/2:    8.161  MIN(Rcurr-R2,Rcurr-R3):    5.661
******
 C111(17321)-C110(17319)-C19 (17317)-C18 (17314)    NSTEP1=     0 NSTEP2=     0
R1 = -10.000 R2 =   0.000 R3 =   0.000 R4 =  10.000 RK2 =  50.000 RK3 =   50.000
 Rcurr:   -3.126  Rcurr-(R2+R3)/2:    3.126  MIN(Rcurr-R2,Rcurr-R3):    3.126
******
 C1  (17395)-C3  (17400)-C2  (17398)-O21 (17427)    NSTEP1=     0 NSTEP2=     0
R1 = 107.500 R2 = 117.500 R3 = 122.500 R4 = 132.500 RK2 =  50.000 RK3 =   50.000
 Rcurr:  118.182  Rcurr-(R2+R3)/2:    1.818  MIN(Rcurr-R2,Rcurr-R3):    0.000
******
 C111(17455)-C110(17453)-C19 (17451)-C18 (17448)    NSTEP1=     0 NSTEP2=     0
R1 = -10.000 R2 =   0.000 R3 =   0.000 R4 =  10.000 RK2 =  50.000 RK3 =   50.000
 Rcurr:    3.952  Rcurr-(R2+R3)/2:    3.952  MIN(Rcurr-R2,Rcurr-R3):    3.952
******
 C1  (17529)-C3  (17534)-C2  (17532)-O21 (17561)    NSTEP1=     0 NSTEP2=     0
R1 = 107.500 R2 = 117.500 R3 = 122.500 R4 = 132.500 RK2 =  50.000 RK3 =   50.000
 Rcurr:  121.754  Rcurr-(R2+R3)/2:    1.754  MIN(Rcurr-R2,Rcurr-R3):    0.000
******
 C111(17589)-C110(17587)-C19 (17585)-C18 (17582)    NSTEP1=     0 NSTEP2=     0
R1 = -10.000 R2 =   0.000 R3 =   0.000 R4 =  10.000 RK2 =  50.000 RK3 =   50.000
 Rcurr:   -0.327  Rcurr-(R2+R3)/2:    0.327  MIN(Rcurr-R2,Rcurr-R3):    0.327
******
 C1  (17663)-C3  (17668)-C2  (17666)-O21 (17695)    NSTEP1=     0 NSTEP2=     0
R1 = 107.500 R2 = 117.500 R3 = 122.500 R4 = 132.500 RK2 =  50.000 RK3 =   50.000
 Rcurr:  120.288  Rcurr-(R2+R3)/2:    0.288  MIN(Rcurr-R2,Rcurr-R3):    0.000
******
 C111(17723)-C110(17721)-C19 (17719)-C18 (17716)    NSTEP1=     0 NSTEP2=     0
R1 = -10.000 R2 =   0.000 R3 =   0.000 R4 =  10.000 RK2 =  50.000 RK3 =   50.000
 Rcurr:    2.499  Rcurr-(R2+R3)/2:    2.499  MIN(Rcurr-R2,Rcurr-R3):    2.499
******
 C1  (17797)-C3  (17802)-C2  (17800)-O21 (17829)    NSTEP1=     0 NSTEP2=     0
R1 = 107.500 R2 = 117.500 R3 = 122.500 R4 = 132.500 RK2 =  50.000 RK3 =   50.000
 Rcurr:  114.774  Rcurr-(R2+R3)/2:    5.226  MIN(Rcurr-R2,Rcurr-R3):    2.726
******
 C111(17857)-C110(17855)-C19 (17853)-C18 (17850)    NSTEP1=     0 NSTEP2=     0
R1 = -10.000 R2 =   0.000 R3 =   0.000 R4 =  10.000 RK2 =  50.000 RK3 =   50.000
 Rcurr:   -3.789  Rcurr-(R2+R3)/2:    3.789  MIN(Rcurr-R2,Rcurr-R3):    3.789
******
 C1  (17931)-C3  (17936)-C2  (17934)-O21 (17963)    NSTEP1=     0 NSTEP2=     0
R1 = 107.500 R2 = 117.500 R3 = 122.500 R4 = 132.500 RK2 =  50.000 RK3 =   50.000
 Rcurr:  123.392  Rcurr-(R2+R3)/2:    3.392  MIN(Rcurr-R2,Rcurr-R3):    0.892
******
 C111(17991)-C110(17989)-C19 (17987)-C18 (17984)    NSTEP1=     0 NSTEP2=     0
R1 = -10.000 R2 =   0.000 R3 =   0.000 R4 =  10.000 RK2 =  50.000 RK3 =   50.000
 Rcurr:   -6.372  Rcurr-(R2+R3)/2:    6.372  MIN(Rcurr-R2,Rcurr-R3):    6.372
******
 C1  (18065)-C3  (18070)-C2  (18068)-O21 (18097)    NSTEP1=     0 NSTEP2=     0
R1 = 107.500 R2 = 117.500 R3 = 122.500 R4 = 132.500 RK2 =  50.000 RK3 =   50.000
 Rcurr:  124.153  Rcurr-(R2+R3)/2:    4.153  MIN(Rcurr-R2,Rcurr-R3):    1.653
******
 C111(18125)-C110(18123)-C19 (18121)-C18 (18118)    NSTEP1=     0 NSTEP2=     0
R1 = -10.000 R2 =   0.000 R3 =   0.000 R4 =  10.000 RK2 =  50.000 RK3 =   50.000
 Rcurr:    1.140  Rcurr-(R2+R3)/2:    1.140  MIN(Rcurr-R2,Rcurr-R3):    1.140
******
 C1  (18199)-C3  (18204)-C2  (18202)-O21 (18231)    NSTEP1=     0 NSTEP2=     0
R1 = 107.500 R2 = 117.500 R3 = 122.500 R4 = 132.500 RK2 =  50.000 RK3 =   50.000
 Rcurr:  128.210  Rcurr-(R2+R3)/2:    8.210  MIN(Rcurr-R2,Rcurr-R3):    5.710
******
 C111(18259)-C110(18257)-C19 (18255)-C18 (18252)    NSTEP1=     0 NSTEP2=     0
R1 = -10.000 R2 =   0.000 R3 =   0.000 R4 =  10.000 RK2 =  50.000 RK3 =   50.000
 Rcurr:   -0.711  Rcurr-(R2+R3)/2:    0.711  MIN(Rcurr-R2,Rcurr-R3):    0.711
******
 C1  (18333)-C3  (18338)-C2  (18336)-O21 (18365)    NSTEP1=     0 NSTEP2=     0
R1 = 107.500 R2 = 117.500 R3 = 122.500 R4 = 132.500 RK2 =  50.000 RK3 =   50.000
 Rcurr:  118.864  Rcurr-(R2+R3)/2:    1.136  MIN(Rcurr-R2,Rcurr-R3):    0.000
******
 C111(18393)-C110(18391)-C19 (18389)-C18 (18386)    NSTEP1=     0 NSTEP2=     0
R1 = -10.000 R2 =   0.000 R3 =   0.000 R4 =  10.000 RK2 =  50.000 RK3 =   50.000
 Rcurr:   -4.616  Rcurr-(R2+R3)/2:    4.616  MIN(Rcurr-R2,Rcurr-R3):    4.616
******
 C1  (18467)-C3  (18472)-C2  (18470)-O21 (18499)    NSTEP1=     0 NSTEP2=     0
R1 = 107.500 R2 = 117.500 R3 = 122.500 R4 = 132.500 RK2 =  50.000 RK3 =   50.000
 Rcurr:  117.142  Rcurr-(R2+R3)/2:    2.858  MIN(Rcurr-R2,Rcurr-R3):    0.358
******
 C111(18527)-C110(18525)-C19 (18523)-C18 (18520)    NSTEP1=     0 NSTEP2=     0
R1 = -10.000 R2 =   0.000 R3 =   0.000 R4 =  10.000 RK2 =  50.000 RK3 =   50.000
 Rcurr:    0.759  Rcurr-(R2+R3)/2:    0.759  MIN(Rcurr-R2,Rcurr-R3):    0.759
******
 C1  (18601)-C3  (18606)-C2  (18604)-O21 (18633)    NSTEP1=     0 NSTEP2=     0
R1 = 107.500 R2 = 117.500 R3 = 122.500 R4 = 132.500 RK2 =  50.000 RK3 =   50.000
 Rcurr:  114.782  Rcurr-(R2+R3)/2:    5.218  MIN(Rcurr-R2,Rcurr-R3):    2.718
******
 C111(18661)-C110(18659)-C19 (18657)-C18 (18654)    NSTEP1=     0 NSTEP2=     0
R1 = -10.000 R2 =   0.000 R3 =   0.000 R4 =  10.000 RK2 =  50.000 RK3 =   50.000
 Rcurr:    3.336  Rcurr-(R2+R3)/2:    3.336  MIN(Rcurr-R2,Rcurr-R3):    3.336
******
 C1  (18735)-C3  (18740)-C2  (18738)-O21 (18767)    NSTEP1=     0 NSTEP2=     0
R1 = 107.500 R2 = 117.500 R3 = 122.500 R4 = 132.500 RK2 =  50.000 RK3 =   50.000
 Rcurr:  124.547  Rcurr-(R2+R3)/2:    4.547  MIN(Rcurr-R2,Rcurr-R3):    2.047
******
 C111(18795)-C110(18793)-C19 (18791)-C18 (18788)    NSTEP1=     0 NSTEP2=     0
R1 = -10.000 R2 =   0.000 R3 =   0.000 R4 =  10.000 RK2 =  50.000 RK3 =   50.000
 Rcurr:   -0.676  Rcurr-(R2+R3)/2:    0.676  MIN(Rcurr-R2,Rcurr-R3):    0.676
******
 C1  (18869)-C3  (18874)-C2  (18872)-O21 (18901)    NSTEP1=     0 NSTEP2=     0
R1 = 107.500 R2 = 117.500 R3 = 122.500 R4 = 132.500 RK2 =  50.000 RK3 =   50.000
 Rcurr:  123.760  Rcurr-(R2+R3)/2:    3.760  MIN(Rcurr-R2,Rcurr-R3):    1.260
******
 C111(18929)-C110(18927)-C19 (18925)-C18 (18922)    NSTEP1=     0 NSTEP2=     0
R1 = -10.000 R2 =   0.000 R3 =   0.000 R4 =  10.000 RK2 =  50.000 RK3 =   50.000
 Rcurr:   -3.168  Rcurr-(R2+R3)/2:    3.168  MIN(Rcurr-R2,Rcurr-R3):    3.168
******
 C1  (19003)-C3  (19008)-C2  (19006)-O21 (19035)    NSTEP1=     0 NSTEP2=     0
R1 = 107.500 R2 = 117.500 R3 = 122.500 R4 = 132.500 RK2 =  50.000 RK3 =   50.000
 Rcurr:  116.584  Rcurr-(R2+R3)/2:    3.416  MIN(Rcurr-R2,Rcurr-R3):    0.916
******
 C111(19063)-C110(19061)-C19 (19059)-C18 (19056)    NSTEP1=     0 NSTEP2=     0
R1 = -10.000 R2 =   0.000 R3 =   0.000 R4 =  10.000 RK2 =  50.000 RK3 =   50.000
 Rcurr:    2.754  Rcurr-(R2+R3)/2:    2.754  MIN(Rcurr-R2,Rcurr-R3):    2.754
******
 C1  (19137)-C3  (19142)-C2  (19140)-O21 (19169)    NSTEP1=     0 NSTEP2=     0
R1 = 107.500 R2 = 117.500 R3 = 122.500 R4 = 132.500 RK2 =  50.000 RK3 =   50.000
 Rcurr:  122.413  Rcurr-(R2+R3)/2:    2.413  MIN(Rcurr-R2,Rcurr-R3):    0.000
******
 C111(19197)-C110(19195)-C19 (19193)-C18 (19190)    NSTEP1=     0 NSTEP2=     0
R1 = -10.000 R2 =   0.000 R3 =   0.000 R4 =  10.000 RK2 =  50.000 RK3 =   50.000
 Rcurr:    4.107  Rcurr-(R2+R3)/2:    4.107  MIN(Rcurr-R2,Rcurr-R3):    4.107
******
 C1  (19271)-C3  (19276)-C2  (19274)-O21 (19303)    NSTEP1=     0 NSTEP2=     0
R1 = 107.500 R2 = 117.500 R3 = 122.500 R4 = 132.500 RK2 =  50.000 RK3 =   50.000
 Rcurr:  122.193  Rcurr-(R2+R3)/2:    2.193  MIN(Rcurr-R2,Rcurr-R3):    0.000
******
 C111(19331)-C110(19329)-C19 (19327)-C18 (19324)    NSTEP1=     0 NSTEP2=     0
R1 = -10.000 R2 =   0.000 R3 =   0.000 R4 =  10.000 RK2 =  50.000 RK3 =   50.000
 Rcurr:   -2.925  Rcurr-(R2+R3)/2:    2.925  MIN(Rcurr-R2,Rcurr-R3):    2.925
******
 C1  (19405)-C3  (19410)-C2  (19408)-O21 (19437)    NSTEP1=     0 NSTEP2=     0
R1 = 107.500 R2 = 117.500 R3 = 122.500 R4 = 132.500 RK2 =  50.000 RK3 =   50.000
 Rcurr:  123.928  Rcurr-(R2+R3)/2:    3.928  MIN(Rcurr-R2,Rcurr-R3):    1.428
******
 C111(19465)-C110(19463)-C19 (19461)-C18 (19458)    NSTEP1=     0 NSTEP2=     0
R1 = -10.000 R2 =   0.000 R3 =   0.000 R4 =  10.000 RK2 =  50.000 RK3 =   50.000
 Rcurr:    0.167  Rcurr-(R2+R3)/2:    0.167  MIN(Rcurr-R2,Rcurr-R3):    0.167
******
 C1  (19539)-C3  (19544)-C2  (19542)-O21 (19571)    NSTEP1=     0 NSTEP2=     0
R1 = 107.500 R2 = 117.500 R3 = 122.500 R4 = 132.500 RK2 =  50.000 RK3 =   50.000
 Rcurr:  120.821  Rcurr-(R2+R3)/2:    0.821  MIN(Rcurr-R2,Rcurr-R3):    0.000
******
 C111(19599)-C110(19597)-C19 (19595)-C18 (19592)    NSTEP1=     0 NSTEP2=     0
R1 = -10.000 R2 =   0.000 R3 =   0.000 R4 =  10.000 RK2 =  50.000 RK3 =   50.000
 Rcurr:    2.211  Rcurr-(R2+R3)/2:    2.211  MIN(Rcurr-R2,Rcurr-R3):    2.211
******
 C1  (19673)-C3  (19678)-C2  (19676)-O21 (19705)    NSTEP1=     0 NSTEP2=     0
R1 = 107.500 R2 = 117.500 R3 = 122.500 R4 = 132.500 RK2 =  50.000 RK3 =   50.000
 Rcurr:  127.912  Rcurr-(R2+R3)/2:    7.912  MIN(Rcurr-R2,Rcurr-R3):    5.412
******
 C111(19733)-C110(19731)-C19 (19729)-C18 (19726)    NSTEP1=     0 NSTEP2=     0
R1 = -10.000 R2 =   0.000 R3 =   0.000 R4 =  10.000 RK2 =  50.000 RK3 =   50.000
 Rcurr:    0.362  Rcurr-(R2+R3)/2:    0.362  MIN(Rcurr-R2,Rcurr-R3):    0.362
******
 C1  (19807)-C3  (19812)-C2  (19810)-O21 (19839)    NSTEP1=     0 NSTEP2=     0
R1 = 107.500 R2 = 117.500 R3 = 122.500 R4 = 132.500 RK2 =  50.000 RK3 =   50.000
 Rcurr:  122.035  Rcurr-(R2+R3)/2:    2.035  MIN(Rcurr-R2,Rcurr-R3):    0.000
******
 C111(19867)-C110(19865)-C19 (19863)-C18 (19860)    NSTEP1=     0 NSTEP2=     0
R1 = -10.000 R2 =   0.000 R3 =   0.000 R4 =  10.000 RK2 =  50.000 RK3 =   50.000
 Rcurr:   -4.971  Rcurr-(R2+R3)/2:    4.971  MIN(Rcurr-R2,Rcurr-R3):    4.971
******
 C1  (19941)-C3  (19946)-C2  (19944)-O21 (19973)    NSTEP1=     0 NSTEP2=     0
R1 = 107.500 R2 = 117.500 R3 = 122.500 R4 = 132.500 RK2 =  50.000 RK3 =   50.000
 Rcurr:  114.406  Rcurr-(R2+R3)/2:    5.594  MIN(Rcurr-R2,Rcurr-R3):    3.094
******
 C111(20001)-C110(19999)-C19 (19997)-C18 (19994)    NSTEP1=     0 NSTEP2=     0
R1 = -10.000 R2 =   0.000 R3 =   0.000 R4 =  10.000 RK2 =  50.000 RK3 =   50.000
 Rcurr:   -2.323  Rcurr-(R2+R3)/2:    2.323  MIN(Rcurr-R2,Rcurr-R3):    2.323
******
 C1  (20075)-C3  (20080)-C2  (20078)-O21 (20107)    NSTEP1=     0 NSTEP2=     0
R1 = 107.500 R2 = 117.500 R3 = 122.500 R4 = 132.500 RK2 =  50.000 RK3 =   50.000
 Rcurr:  123.424  Rcurr-(R2+R3)/2:    3.424  MIN(Rcurr-R2,Rcurr-R3):    0.924
******
 C111(20135)-C110(20133)-C19 (20131)-C18 (20128)    NSTEP1=     0 NSTEP2=     0
R1 = -10.000 R2 =   0.000 R3 =   0.000 R4 =  10.000 RK2 =  50.000 RK3 =   50.000
 Rcurr:    0.854  Rcurr-(R2+R3)/2:    0.854  MIN(Rcurr-R2,Rcurr-R3):    0.854
******
 C1  (20209)-C3  (20214)-C2  (20212)-O21 (20241)    NSTEP1=     0 NSTEP2=     0
R1 = 107.500 R2 = 117.500 R3 = 122.500 R4 = 132.500 RK2 =  50.000 RK3 =   50.000
 Rcurr:  122.155  Rcurr-(R2+R3)/2:    2.155  MIN(Rcurr-R2,Rcurr-R3):    0.000
******
 C111(20269)-C110(20267)-C19 (20265)-C18 (20262)    NSTEP1=     0 NSTEP2=     0
R1 = -10.000 R2 =   0.000 R3 =   0.000 R4 =  10.000 RK2 =  50.000 RK3 =   50.000
 Rcurr:   -4.703  Rcurr-(R2+R3)/2:    4.703  MIN(Rcurr-R2,Rcurr-R3):    4.703
******
 C1  (20343)-C3  (20348)-C2  (20346)-O21 (20375)    NSTEP1=     0 NSTEP2=     0
R1 = 107.500 R2 = 117.500 R3 = 122.500 R4 = 132.500 RK2 =  50.000 RK3 =   50.000
 Rcurr:  120.514  Rcurr-(R2+R3)/2:    0.514  MIN(Rcurr-R2,Rcurr-R3):    0.000
******
 C111(20403)-C110(20401)-C19 (20399)-C18 (20396)    NSTEP1=     0 NSTEP2=     0
R1 = -10.000 R2 =   0.000 R3 =   0.000 R4 =  10.000 RK2 =  50.000 RK3 =   50.000
 Rcurr:    0.990  Rcurr-(R2+R3)/2:    0.990  MIN(Rcurr-R2,Rcurr-R3):    0.990
******
 C1  (20477)-C3  (20482)-C2  (20480)-O21 (20509)    NSTEP1=     0 NSTEP2=     0
R1 = 107.500 R2 = 117.500 R3 = 122.500 R4 = 132.500 RK2 =  50.000 RK3 =   50.000
 Rcurr:  124.137  Rcurr-(R2+R3)/2:    4.137  MIN(Rcurr-R2,Rcurr-R3):    1.637
******
 C111(20537)-C110(20535)-C19 (20533)-C18 (20530)    NSTEP1=     0 NSTEP2=     0
R1 = -10.000 R2 =   0.000 R3 =   0.000 R4 =  10.000 RK2 =  50.000 RK3 =   50.000
 Rcurr:    0.663  Rcurr-(R2+R3)/2:    0.663  MIN(Rcurr-R2,Rcurr-R3):    0.663
******
 C1  (20611)-C3  (20616)-C2  (20614)-O21 (20643)    NSTEP1=     0 NSTEP2=     0
R1 = 107.500 R2 = 117.500 R3 = 122.500 R4 = 132.500 RK2 =  50.000 RK3 =   50.000
 Rcurr:  119.451  Rcurr-(R2+R3)/2:    0.549  MIN(Rcurr-R2,Rcurr-R3):    0.000
******
 C111(20671)-C110(20669)-C19 (20667)-C18 (20664)    NSTEP1=     0 NSTEP2=     0
R1 = -10.000 R2 =   0.000 R3 =   0.000 R4 =  10.000 RK2 =  50.000 RK3 =   50.000
 Rcurr:   -1.339  Rcurr-(R2+R3)/2:    1.339  MIN(Rcurr-R2,Rcurr-R3):    1.339
******
 C1  (20745)-C3  (20750)-C2  (20748)-O21 (20777)    NSTEP1=     0 NSTEP2=     0
R1 = 107.500 R2 = 117.500 R3 = 122.500 R4 = 132.500 RK2 =  50.000 RK3 =   50.000
 Rcurr:  128.016  Rcurr-(R2+R3)/2:    8.016  MIN(Rcurr-R2,Rcurr-R3):    5.516
******
 C111(20805)-C110(20803)-C19 (20801)-C18 (20798)    NSTEP1=     0 NSTEP2=     0
R1 = -10.000 R2 =   0.000 R3 =   0.000 R4 =  10.000 RK2 =  50.000 RK3 =   50.000
 Rcurr:   -5.671  Rcurr-(R2+R3)/2:    5.671  MIN(Rcurr-R2,Rcurr-R3):    5.671
******
 C1  (20879)-C3  (20884)-C2  (20882)-O21 (20911)    NSTEP1=     0 NSTEP2=     0
R1 = 107.500 R2 = 117.500 R3 = 122.500 R4 = 132.500 RK2 =  50.000 RK3 =   50.000
 Rcurr:  121.241  Rcurr-(R2+R3)/2:    1.241  MIN(Rcurr-R2,Rcurr-R3):    0.000
******
 C111(20939)-C110(20937)-C19 (20935)-C18 (20932)    NSTEP1=     0 NSTEP2=     0
R1 = -10.000 R2 =   0.000 R3 =   0.000 R4 =  10.000 RK2 =  50.000 RK3 =   50.000
 Rcurr:   -2.429  Rcurr-(R2+R3)/2:    2.429  MIN(Rcurr-R2,Rcurr-R3):    2.429
******
 C1  (21013)-C3  (21018)-C2  (21016)-O21 (21045)    NSTEP1=     0 NSTEP2=     0
R1 = 107.500 R2 = 117.500 R3 = 122.500 R4 = 132.500 RK2 =  50.000 RK3 =   50.000
 Rcurr:  126.340  Rcurr-(R2+R3)/2:    6.340  MIN(Rcurr-R2,Rcurr-R3):    3.840
******
 C111(21073)-C110(21071)-C19 (21069)-C18 (21066)    NSTEP1=     0 NSTEP2=     0
R1 = -10.000 R2 =   0.000 R3 =   0.000 R4 =  10.000 RK2 =  50.000 RK3 =   50.000
 Rcurr:   -2.374  Rcurr-(R2+R3)/2:    2.374  MIN(Rcurr-R2,Rcurr-R3):    2.374
******
 C1  (21147)-C3  (21152)-C2  (21150)-O21 (21179)    NSTEP1=     0 NSTEP2=     0
R1 = 107.500 R2 = 117.500 R3 = 122.500 R4 = 132.500 RK2 =  50.000 RK3 =   50.000
 Rcurr:  128.309  Rcurr-(R2+R3)/2:    8.309  MIN(Rcurr-R2,Rcurr-R3):    5.809
******
 C111(21207)-C110(21205)-C19 (21203)-C18 (21200)    NSTEP1=     0 NSTEP2=     0
R1 = -10.000 R2 =   0.000 R3 =   0.000 R4 =  10.000 RK2 =  50.000 RK3 =   50.000
 Rcurr:   -1.631  Rcurr-(R2+R3)/2:    1.631  MIN(Rcurr-R2,Rcurr-R3):    1.631
******
 C1  (21281)-C3  (21286)-C2  (21284)-O21 (21313)    NSTEP1=     0 NSTEP2=     0
R1 = 107.500 R2 = 117.500 R3 = 122.500 R4 = 132.500 RK2 =  50.000 RK3 =   50.000
 Rcurr:  120.940  Rcurr-(R2+R3)/2:    0.940  MIN(Rcurr-R2,Rcurr-R3):    0.000
******
 C111(21341)-C110(21339)-C19 (21337)-C18 (21334)    NSTEP1=     0 NSTEP2=     0
R1 = -10.000 R2 =   0.000 R3 =   0.000 R4 =  10.000 RK2 =  50.000 RK3 =   50.000
 Rcurr:   -5.201  Rcurr-(R2+R3)/2:    5.201  MIN(Rcurr-R2,Rcurr-R3):    5.201
******
 C1  (21415)-C3  (21420)-C2  (21418)-O21 (21447)    NSTEP1=     0 NSTEP2=     0
R1 = 107.500 R2 = 117.500 R3 = 122.500 R4 = 132.500 RK2 =  50.000 RK3 =   50.000
 Rcurr:  118.737  Rcurr-(R2+R3)/2:    1.263  MIN(Rcurr-R2,Rcurr-R3):    0.000
******
 C111(21475)-C110(21473)-C19 (21471)-C18 (21468)    NSTEP1=     0 NSTEP2=     0
R1 = -10.000 R2 =   0.000 R3 =   0.000 R4 =  10.000 RK2 =  50.000 RK3 =   50.000
 Rcurr:    1.165  Rcurr-(R2+R3)/2:    1.165  MIN(Rcurr-R2,Rcurr-R3):    1.165
******
 C1  (21549)-C3  (21554)-C2  (21552)-O21 (21581)    NSTEP1=     0 NSTEP2=     0
R1 = 107.500 R2 = 117.500 R3 = 122.500 R4 = 132.500 RK2 =  50.000 RK3 =   50.000
 Rcurr:  118.995  Rcurr-(R2+R3)/2:    1.005  MIN(Rcurr-R2,Rcurr-R3):    0.000
******
 C111(21609)-C110(21607)-C19 (21605)-C18 (21602)    NSTEP1=     0 NSTEP2=     0
R1 = -10.000 R2 =   0.000 R3 =   0.000 R4 =  10.000 RK2 =  50.000 RK3 =   50.000
 Rcurr:   -2.604  Rcurr-(R2+R3)/2:    2.604  MIN(Rcurr-R2,Rcurr-R3):    2.604
******
 C1  (21683)-C3  (21688)-C2  (21686)-O21 (21715)    NSTEP1=     0 NSTEP2=     0
R1 = 107.500 R2 = 117.500 R3 = 122.500 R4 = 132.500 RK2 =  50.000 RK3 =   50.000
 Rcurr:  122.633  Rcurr-(R2+R3)/2:    2.633  MIN(Rcurr-R2,Rcurr-R3):    0.133
******
 C111(21743)-C110(21741)-C19 (21739)-C18 (21736)    NSTEP1=     0 NSTEP2=     0
R1 = -10.000 R2 =   0.000 R3 =   0.000 R4 =  10.000 RK2 =  50.000 RK3 =   50.000
 Rcurr:   -2.156  Rcurr-(R2+R3)/2:    2.156  MIN(Rcurr-R2,Rcurr-R3):    2.156
******
 C1  (21817)-C3  (21822)-C2  (21820)-O21 (21849)    NSTEP1=     0 NSTEP2=     0
R1 = 107.500 R2 = 117.500 R3 = 122.500 R4 = 132.500 RK2 =  50.000 RK3 =   50.000
 Rcurr:  120.752  Rcurr-(R2+R3)/2:    0.752  MIN(Rcurr-R2,Rcurr-R3):    0.000
******
 C111(21877)-C110(21875)-C19 (21873)-C18 (21870)    NSTEP1=     0 NSTEP2=     0
R1 = -10.000 R2 =   0.000 R3 =   0.000 R4 =  10.000 RK2 =  50.000 RK3 =   50.000
 Rcurr:   -4.621  Rcurr-(R2+R3)/2:    4.621  MIN(Rcurr-R2,Rcurr-R3):    4.621
******
 C1  (21951)-C3  (21956)-C2  (21954)-O21 (21983)    NSTEP1=     0 NSTEP2=     0
R1 = 107.500 R2 = 117.500 R3 = 122.500 R4 = 132.500 RK2 =  50.000 RK3 =   50.000
 Rcurr:  123.563  Rcurr-(R2+R3)/2:    3.563  MIN(Rcurr-R2,Rcurr-R3):    1.063
******
 C111(22011)-C110(22009)-C19 (22007)-C18 (22004)    NSTEP1=     0 NSTEP2=     0
R1 = -10.000 R2 =   0.000 R3 =   0.000 R4 =  10.000 RK2 =  50.000 RK3 =   50.000
 Rcurr:   -5.922  Rcurr-(R2+R3)/2:    5.922  MIN(Rcurr-R2,Rcurr-R3):    5.922
******
 C1  (22085)-C3  (22090)-C2  (22088)-O21 (22117)    NSTEP1=     0 NSTEP2=     0
R1 = 107.500 R2 = 117.500 R3 = 122.500 R4 = 132.500 RK2 =  50.000 RK3 =   50.000
 Rcurr:  113.267  Rcurr-(R2+R3)/2:    6.733  MIN(Rcurr-R2,Rcurr-R3):    4.233
******
 C111(22145)-C110(22143)-C19 (22141)-C18 (22138)    NSTEP1=     0 NSTEP2=     0
R1 = -10.000 R2 =   0.000 R3 =   0.000 R4 =  10.000 RK2 =  50.000 RK3 =   50.000
 Rcurr:   -5.062  Rcurr-(R2+R3)/2:    5.062  MIN(Rcurr-R2,Rcurr-R3):    5.062
******
 C1  (22219)-C3  (22224)-C2  (22222)-O21 (22251)    NSTEP1=     0 NSTEP2=     0
R1 = 107.500 R2 = 117.500 R3 = 122.500 R4 = 132.500 RK2 =  50.000 RK3 =   50.000
 Rcurr:  119.313  Rcurr-(R2+R3)/2:    0.687  MIN(Rcurr-R2,Rcurr-R3):    0.000
******
 C111(22279)-C110(22277)-C19 (22275)-C18 (22272)    NSTEP1=     0 NSTEP2=     0
R1 = -10.000 R2 =   0.000 R3 =   0.000 R4 =  10.000 RK2 =  50.000 RK3 =   50.000
 Rcurr:   -2.785  Rcurr-(R2+R3)/2:    2.785  MIN(Rcurr-R2,Rcurr-R3):    2.785
******
 C1  (22353)-C3  (22358)-C2  (22356)-O21 (22385)    NSTEP1=     0 NSTEP2=     0
R1 = 107.500 R2 = 117.500 R3 = 122.500 R4 = 132.500 RK2 =  50.000 RK3 =   50.000
 Rcurr:  123.842  Rcurr-(R2+R3)/2:    3.842  MIN(Rcurr-R2,Rcurr-R3):    1.342
******
 C111(22413)-C110(22411)-C19 (22409)-C18 (22406)    NSTEP1=     0 NSTEP2=     0
R1 = -10.000 R2 =   0.000 R3 =   0.000 R4 =  10.000 RK2 =  50.000 RK3 =   50.000
 Rcurr:   -5.150  Rcurr-(R2+R3)/2:    5.150  MIN(Rcurr-R2,Rcurr-R3):    5.150
******
 C1  (22487)-C3  (22492)-C2  (22490)-O21 (22519)    NSTEP1=     0 NSTEP2=     0
R1 = 107.500 R2 = 117.500 R3 = 122.500 R4 = 132.500 RK2 =  50.000 RK3 =   50.000
 Rcurr:  123.367  Rcurr-(R2+R3)/2:    3.367  MIN(Rcurr-R2,Rcurr-R3):    0.867
******
 C111(22547)-C110(22545)-C19 (22543)-C18 (22540)    NSTEP1=     0 NSTEP2=     0
R1 = -10.000 R2 =   0.000 R3 =   0.000 R4 =  10.000 RK2 =  50.000 RK3 =   50.000
 Rcurr:   -3.630  Rcurr-(R2+R3)/2:    3.630  MIN(Rcurr-R2,Rcurr-R3):    3.630
******
 C1  (22621)-C3  (22626)-C2  (22624)-O21 (22653)    NSTEP1=     0 NSTEP2=     0
R1 = 107.500 R2 = 117.500 R3 = 122.500 R4 = 132.500 RK2 =  50.000 RK3 =   50.000
 Rcurr:  116.580  Rcurr-(R2+R3)/2:    3.420  MIN(Rcurr-R2,Rcurr-R3):    0.920
******
 C111(22681)-C110(22679)-C19 (22677)-C18 (22674)    NSTEP1=     0 NSTEP2=     0
R1 = -10.000 R2 =   0.000 R3 =   0.000 R4 =  10.000 RK2 =  50.000 RK3 =   50.000
 Rcurr:    3.555  Rcurr-(R2+R3)/2:    3.555  MIN(Rcurr-R2,Rcurr-R3):    3.555
******
 C1  (22755)-C3  (22760)-C2  (22758)-O21 (22787)    NSTEP1=     0 NSTEP2=     0
R1 = 107.500 R2 = 117.500 R3 = 122.500 R4 = 132.500 RK2 =  50.000 RK3 =   50.000
 Rcurr:  123.531  Rcurr-(R2+R3)/2:    3.531  MIN(Rcurr-R2,Rcurr-R3):    1.031
******
 C111(22815)-C110(22813)-C19 (22811)-C18 (22808)    NSTEP1=     0 NSTEP2=     0
R1 = -10.000 R2 =   0.000 R3 =   0.000 R4 =  10.000 RK2 =  50.000 RK3 =   50.000
 Rcurr:   -3.168  Rcurr-(R2+R3)/2:    3.168  MIN(Rcurr-R2,Rcurr-R3):    3.168
******
 C1  (22889)-C3  (22894)-C2  (22892)-O21 (22921)    NSTEP1=     0 NSTEP2=     0
R1 = 107.500 R2 = 117.500 R3 = 122.500 R4 = 132.500 RK2 =  50.000 RK3 =   50.000
 Rcurr:  121.944  Rcurr-(R2+R3)/2:    1.944  MIN(Rcurr-R2,Rcurr-R3):    0.000
******
 C111(22949)-C110(22947)-C19 (22945)-C18 (22942)    NSTEP1=     0 NSTEP2=     0
R1 = -10.000 R2 =   0.000 R3 =   0.000 R4 =  10.000 RK2 =  50.000 RK3 =   50.000
 Rcurr:    1.561  Rcurr-(R2+R3)/2:    1.561  MIN(Rcurr-R2,Rcurr-R3):    1.561
******
 C1  (23023)-C3  (23028)-C2  (23026)-O21 (23055)    NSTEP1=     0 NSTEP2=     0
R1 = 107.500 R2 = 117.500 R3 = 122.500 R4 = 132.500 RK2 =  50.000 RK3 =   50.000
 Rcurr:  118.333  Rcurr-(R2+R3)/2:    1.667  MIN(Rcurr-R2,Rcurr-R3):    0.000
******
 C111(23083)-C110(23081)-C19 (23079)-C18 (23076)    NSTEP1=     0 NSTEP2=     0
R1 = -10.000 R2 =   0.000 R3 =   0.000 R4 =  10.000 RK2 =  50.000 RK3 =   50.000
 Rcurr:    3.814  Rcurr-(R2+R3)/2:    3.814  MIN(Rcurr-R2,Rcurr-R3):    3.814
******
 C1  (23157)-C3  (23162)-C2  (23160)-O21 (23189)    NSTEP1=     0 NSTEP2=     0
R1 = 107.500 R2 = 117.500 R3 = 122.500 R4 = 132.500 RK2 =  50.000 RK3 =   50.000
 Rcurr:  117.005  Rcurr-(R2+R3)/2:    2.995  MIN(Rcurr-R2,Rcurr-R3):    0.495
******
 C111(23217)-C110(23215)-C19 (23213)-C18 (23210)    NSTEP1=     0 NSTEP2=     0
R1 = -10.000 R2 =   0.000 R3 =   0.000 R4 =  10.000 RK2 =  50.000 RK3 =   50.000
 Rcurr:   -5.376  Rcurr-(R2+R3)/2:    5.376  MIN(Rcurr-R2,Rcurr-R3):    5.376
******
 C1  (23291)-C3  (23296)-C2  (23294)-O21 (23323)    NSTEP1=     0 NSTEP2=     0
R1 = 107.500 R2 = 117.500 R3 = 122.500 R4 = 132.500 RK2 =  50.000 RK3 =   50.000
 Rcurr:  124.219  Rcurr-(R2+R3)/2:    4.219  MIN(Rcurr-R2,Rcurr-R3):    1.719
******
 C111(23351)-C110(23349)-C19 (23347)-C18 (23344)    NSTEP1=     0 NSTEP2=     0
R1 = -10.000 R2 =   0.000 R3 =   0.000 R4 =  10.000 RK2 =  50.000 RK3 =   50.000
 Rcurr:    3.776  Rcurr-(R2+R3)/2:    3.776  MIN(Rcurr-R2,Rcurr-R3):    3.776
******
 C1  (24387)-C3  (24392)-C2  (24390)-O21 (24419)    NSTEP1=     0 NSTEP2=     0
R1 = 107.500 R2 = 117.500 R3 = 122.500 R4 = 132.500 RK2 =  50.000 RK3 =   50.000
 Rcurr:  122.247  Rcurr-(R2+R3)/2:    2.247  MIN(Rcurr-R2,Rcurr-R3):    0.000
******
 C111(24447)-C110(24445)-C19 (24443)-C18 (24440)    NSTEP1=     0 NSTEP2=     0
R1 = -10.000 R2 =   0.000 R3 =   0.000 R4 =  10.000 RK2 =  50.000 RK3 =   50.000
 Rcurr:    3.043  Rcurr-(R2+R3)/2:    3.043  MIN(Rcurr-R2,Rcurr-R3):    3.043
******
 C1  (24521)-C3  (24526)-C2  (24524)-O21 (24553)    NSTEP1=     0 NSTEP2=     0
R1 = 107.500 R2 = 117.500 R3 = 122.500 R4 = 132.500 RK2 =  50.000 RK3 =   50.000
 Rcurr:  118.629  Rcurr-(R2+R3)/2:    1.371  MIN(Rcurr-R2,Rcurr-R3):    0.000
******
 C111(24581)-C110(24579)-C19 (24577)-C18 (24574)    NSTEP1=     0 NSTEP2=     0
R1 = -10.000 R2 =   0.000 R3 =   0.000 R4 =  10.000 RK2 =  50.000 RK3 =   50.000
 Rcurr:   -5.257  Rcurr-(R2+R3)/2:    5.257  MIN(Rcurr-R2,Rcurr-R3):    5.257
******
 C1  (24655)-C3  (24660)-C2  (24658)-O21 (24687)    NSTEP1=     0 NSTEP2=     0
R1 = 107.500 R2 = 117.500 R3 = 122.500 R4 = 132.500 RK2 =  50.000 RK3 =   50.000
 Rcurr:  123.248  Rcurr-(R2+R3)/2:    3.248  MIN(Rcurr-R2,Rcurr-R3):    0.748
******
 C111(24715)-C110(24713)-C19 (24711)-C18 (24708)    NSTEP1=     0 NSTEP2=     0
R1 = -10.000 R2 =   0.000 R3 =   0.000 R4 =  10.000 RK2 =  50.000 RK3 =   50.000
 Rcurr:   -8.927  Rcurr-(R2+R3)/2:    8.927  MIN(Rcurr-R2,Rcurr-R3):    8.927
******
 C1  (24789)-C3  (24794)-C2  (24792)-O21 (24821)    NSTEP1=     0 NSTEP2=     0
R1 = 107.500 R2 = 117.500 R3 = 122.500 R4 = 132.500 RK2 =  50.000 RK3 =   50.000
 Rcurr:  115.606  Rcurr-(R2+R3)/2:    4.394  MIN(Rcurr-R2,Rcurr-R3):    1.894
******
 C111(24849)-C110(24847)-C19 (24845)-C18 (24842)    NSTEP1=     0 NSTEP2=     0
R1 = -10.000 R2 =   0.000 R3 =   0.000 R4 =  10.000 RK2 =  50.000 RK3 =   50.000
 Rcurr:    1.140  Rcurr-(R2+R3)/2:    1.140  MIN(Rcurr-R2,Rcurr-R3):    1.140
******
 C1  (24923)-C3  (24928)-C2  (24926)-O21 (24955)    NSTEP1=     0 NSTEP2=     0
R1 = 107.500 R2 = 117.500 R3 = 122.500 R4 = 132.500 RK2 =  50.000 RK3 =   50.000
 Rcurr:  123.933  Rcurr-(R2+R3)/2:    3.933  MIN(Rcurr-R2,Rcurr-R3):    1.433
******
 C111(24983)-C110(24981)-C19 (24979)-C18 (24976)    NSTEP1=     0 NSTEP2=     0
R1 = -10.000 R2 =   0.000 R3 =   0.000 R4 =  10.000 RK2 =  50.000 RK3 =   50.000
 Rcurr:    0.678  Rcurr-(R2+R3)/2:    0.678  MIN(Rcurr-R2,Rcurr-R3):    0.678
******
 C1  (25057)-C3  (25062)-C2  (25060)-O21 (25089)    NSTEP1=     0 NSTEP2=     0
R1 = 107.500 R2 = 117.500 R3 = 122.500 R4 = 132.500 RK2 =  50.000 RK3 =   50.000
 Rcurr:  119.767  Rcurr-(R2+R3)/2:    0.233  MIN(Rcurr-R2,Rcurr-R3):    0.000
******
 C111(25117)-C110(25115)-C19 (25113)-C18 (25110)    NSTEP1=     0 NSTEP2=     0
R1 = -10.000 R2 =   0.000 R3 =   0.000 R4 =  10.000 RK2 =  50.000 RK3 =   50.000
 Rcurr:    3.155  Rcurr-(R2+R3)/2:    3.155  MIN(Rcurr-R2,Rcurr-R3):    3.155
******
 C1  (25191)-C3  (25196)-C2  (25194)-O21 (25223)    NSTEP1=     0 NSTEP2=     0
R1 = 107.500 R2 = 117.500 R3 = 122.500 R4 = 132.500 RK2 =  50.000 RK3 =   50.000
 Rcurr:  116.776  Rcurr-(R2+R3)/2:    3.224  MIN(Rcurr-R2,Rcurr-R3):    0.724
******
 C111(25251)-C110(25249)-C19 (25247)-C18 (25244)    NSTEP1=     0 NSTEP2=     0
R1 = -10.000 R2 =   0.000 R3 =   0.000 R4 =  10.000 RK2 =  50.000 RK3 =   50.000
 Rcurr:   -0.354  Rcurr-(R2+R3)/2:    0.354  MIN(Rcurr-R2,Rcurr-R3):    0.354
******
 C1  (25325)-C3  (25330)-C2  (25328)-O21 (25357)    NSTEP1=     0 NSTEP2=     0
R1 = 107.500 R2 = 117.500 R3 = 122.500 R4 = 132.500 RK2 =  50.000 RK3 =   50.000
 Rcurr:  120.163  Rcurr-(R2+R3)/2:    0.163  MIN(Rcurr-R2,Rcurr-R3):    0.000
******
 C111(25385)-C110(25383)-C19 (25381)-C18 (25378)    NSTEP1=     0 NSTEP2=     0
R1 = -10.000 R2 =   0.000 R3 =   0.000 R4 =  10.000 RK2 =  50.000 RK3 =   50.000
 Rcurr:    4.798  Rcurr-(R2+R3)/2:    4.798  MIN(Rcurr-R2,Rcurr-R3):    4.798
******
 C1  (25459)-C3  (25464)-C2  (25462)-O21 (25491)    NSTEP1=     0 NSTEP2=     0
R1 = 107.500 R2 = 117.500 R3 = 122.500 R4 = 132.500 RK2 =  50.000 RK3 =   50.000
 Rcurr:  120.424  Rcurr-(R2+R3)/2:    0.424  MIN(Rcurr-R2,Rcurr-R3):    0.000
******
 C111(25519)-C110(25517)-C19 (25515)-C18 (25512)    NSTEP1=     0 NSTEP2=     0
R1 = -10.000 R2 =   0.000 R3 =   0.000 R4 =  10.000 RK2 =  50.000 RK3 =   50.000
 Rcurr:   -0.886  Rcurr-(R2+R3)/2:    0.886  MIN(Rcurr-R2,Rcurr-R3):    0.886
******
 C1  (25593)-C3  (25598)-C2  (25596)-O21 (25625)    NSTEP1=     0 NSTEP2=     0
R1 = 107.500 R2 = 117.500 R3 = 122.500 R4 = 132.500 RK2 =  50.000 RK3 =   50.000
 Rcurr:  121.653  Rcurr-(R2+R3)/2:    1.653  MIN(Rcurr-R2,Rcurr-R3):    0.000
******
 C111(25653)-C110(25651)-C19 (25649)-C18 (25646)    NSTEP1=     0 NSTEP2=     0
R1 = -10.000 R2 =   0.000 R3 =   0.000 R4 =  10.000 RK2 =  50.000 RK3 =   50.000
 Rcurr:   -1.180  Rcurr-(R2+R3)/2:    1.180  MIN(Rcurr-R2,Rcurr-R3):    1.180
******
 C1  (25727)-C3  (25732)-C2  (25730)-O21 (25759)    NSTEP1=     0 NSTEP2=     0
R1 = 107.500 R2 = 117.500 R3 = 122.500 R4 = 132.500 RK2 =  50.000 RK3 =   50.000
 Rcurr:  121.856  Rcurr-(R2+R3)/2:    1.856  MIN(Rcurr-R2,Rcurr-R3):    0.000
******
 C111(25787)-C110(25785)-C19 (25783)-C18 (25780)    NSTEP1=     0 NSTEP2=     0
R1 = -10.000 R2 =   0.000 R3 =   0.000 R4 =  10.000 RK2 =  50.000 RK3 =   50.000
 Rcurr:    5.976  Rcurr-(R2+R3)/2:    5.976  MIN(Rcurr-R2,Rcurr-R3):    5.976
******
 C1  (25861)-C3  (25866)-C2  (25864)-O21 (25893)    NSTEP1=     0 NSTEP2=     0
R1 = 107.500 R2 = 117.500 R3 = 122.500 R4 = 132.500 RK2 =  50.000 RK3 =   50.000
 Rcurr:  119.962  Rcurr-(R2+R3)/2:    0.038  MIN(Rcurr-R2,Rcurr-R3):    0.000
******
 C111(25921)-C110(25919)-C19 (25917)-C18 (25914)    NSTEP1=     0 NSTEP2=     0
R1 = -10.000 R2 =   0.000 R3 =   0.000 R4 =  10.000 RK2 =  50.000 RK3 =   50.000
 Rcurr:   -5.612  Rcurr-(R2+R3)/2:    5.612  MIN(Rcurr-R2,Rcurr-R3):    5.612
******
 C1  (25995)-C3  (26000)-C2  (25998)-O21 (26027)    NSTEP1=     0 NSTEP2=     0
R1 = 107.500 R2 = 117.500 R3 = 122.500 R4 = 132.500 RK2 =  50.000 RK3 =   50.000
 Rcurr:  118.617  Rcurr-(R2+R3)/2:    1.383  MIN(Rcurr-R2,Rcurr-R3):    0.000
******
 C111(26055)-C110(26053)-C19 (26051)-C18 (26048)    NSTEP1=     0 NSTEP2=     0
R1 = -10.000 R2 =   0.000 R3 =   0.000 R4 =  10.000 RK2 =  50.000 RK3 =   50.000
 Rcurr:   -3.974  Rcurr-(R2+R3)/2:    3.974  MIN(Rcurr-R2,Rcurr-R3):    3.974
******
 C1  (26129)-C3  (26134)-C2  (26132)-O21 (26161)    NSTEP1=     0 NSTEP2=     0
R1 = 107.500 R2 = 117.500 R3 = 122.500 R4 = 132.500 RK2 =  50.000 RK3 =   50.000
 Rcurr:  114.839  Rcurr-(R2+R3)/2:    5.161  MIN(Rcurr-R2,Rcurr-R3):    2.661
******
 C111(26189)-C110(26187)-C19 (26185)-C18 (26182)    NSTEP1=     0 NSTEP2=     0
R1 = -10.000 R2 =   0.000 R3 =   0.000 R4 =  10.000 RK2 =  50.000 RK3 =   50.000
 Rcurr:   -1.963  Rcurr-(R2+R3)/2:    1.963  MIN(Rcurr-R2,Rcurr-R3):    1.963
******
 C1  (26263)-C3  (26268)-C2  (26266)-O21 (26295)    NSTEP1=     0 NSTEP2=     0
R1 = 107.500 R2 = 117.500 R3 = 122.500 R4 = 132.500 RK2 =  50.000 RK3 =   50.000
 Rcurr:  117.486  Rcurr-(R2+R3)/2:    2.514  MIN(Rcurr-R2,Rcurr-R3):    0.014
******
 C111(26323)-C110(26321)-C19 (26319)-C18 (26316)    NSTEP1=     0 NSTEP2=     0
R1 = -10.000 R2 =   0.000 R3 =   0.000 R4 =  10.000 RK2 =  50.000 RK3 =   50.000
 Rcurr:    2.778  Rcurr-(R2+R3)/2:    2.778  MIN(Rcurr-R2,Rcurr-R3):    2.778
******
 C1  (26397)-C3  (26402)-C2  (26400)-O21 (26429)    NSTEP1=     0 NSTEP2=     0
R1 = 107.500 R2 = 117.500 R3 = 122.500 R4 = 132.500 RK2 =  50.000 RK3 =   50.000
 Rcurr:  123.650  Rcurr-(R2+R3)/2:    3.650  MIN(Rcurr-R2,Rcurr-R3):    1.150
******
 C111(26457)-C110(26455)-C19 (26453)-C18 (26450)    NSTEP1=     0 NSTEP2=     0
R1 = -10.000 R2 =   0.000 R3 =   0.000 R4 =  10.000 RK2 =  50.000 RK3 =   50.000
 Rcurr:    6.040  Rcurr-(R2+R3)/2:    6.040  MIN(Rcurr-R2,Rcurr-R3):    6.040
******
 C1  (26531)-C3  (26536)-C2  (26534)-O21 (26563)    NSTEP1=     0 NSTEP2=     0
R1 = 107.500 R2 = 117.500 R3 = 122.500 R4 = 132.500 RK2 =  50.000 RK3 =   50.000
 Rcurr:  117.970  Rcurr-(R2+R3)/2:    2.030  MIN(Rcurr-R2,Rcurr-R3):    0.000
******
 C111(26591)-C110(26589)-C19 (26587)-C18 (26584)    NSTEP1=     0 NSTEP2=     0
R1 = -10.000 R2 =   0.000 R3 =   0.000 R4 =  10.000 RK2 =  50.000 RK3 =   50.000
 Rcurr:   -4.146  Rcurr-(R2+R3)/2:    4.146  MIN(Rcurr-R2,Rcurr-R3):    4.146
******
 C1  (26665)-C3  (26670)-C2  (26668)-O21 (26697)    NSTEP1=     0 NSTEP2=     0
R1 = 107.500 R2 = 117.500 R3 = 122.500 R4 = 132.500 RK2 =  50.000 RK3 =   50.000
 Rcurr:  125.641  Rcurr-(R2+R3)/2:    5.641  MIN(Rcurr-R2,Rcurr-R3):    3.141
******
 C111(26725)-C110(26723)-C19 (26721)-C18 (26718)    NSTEP1=     0 NSTEP2=     0
R1 = -10.000 R2 =   0.000 R3 =   0.000 R4 =  10.000 RK2 =  50.000 RK3 =   50.000
 Rcurr:   -5.144  Rcurr-(R2+R3)/2:    5.144  MIN(Rcurr-R2,Rcurr-R3):    5.144
******
 C1  (26799)-C3  (26804)-C2  (26802)-O21 (26831)    NSTEP1=     0 NSTEP2=     0
R1 = 107.500 R2 = 117.500 R3 = 122.500 R4 = 132.500 RK2 =  50.000 RK3 =   50.000
 Rcurr:  122.380  Rcurr-(R2+R3)/2:    2.380  MIN(Rcurr-R2,Rcurr-R3):    0.000
******
 C111(26859)-C110(26857)-C19 (26855)-C18 (26852)    NSTEP1=     0 NSTEP2=     0
R1 = -10.000 R2 =   0.000 R3 =   0.000 R4 =  10.000 RK2 =  50.000 RK3 =   50.000
 Rcurr:    0.384  Rcurr-(R2+R3)/2:    0.384  MIN(Rcurr-R2,Rcurr-R3):    0.384
******
 C1  (26933)-C3  (26938)-C2  (26936)-O21 (26965)    NSTEP1=     0 NSTEP2=     0
R1 = 107.500 R2 = 117.500 R3 = 122.500 R4 = 132.500 RK2 =  50.000 RK3 =   50.000
 Rcurr:  127.749  Rcurr-(R2+R3)/2:    7.749  MIN(Rcurr-R2,Rcurr-R3):    5.249
******
 C111(26993)-C110(26991)-C19 (26989)-C18 (26986)    NSTEP1=     0 NSTEP2=     0
R1 = -10.000 R2 =   0.000 R3 =   0.000 R4 =  10.000 RK2 =  50.000 RK3 =   50.000
 Rcurr:    0.576  Rcurr-(R2+R3)/2:    0.576  MIN(Rcurr-R2,Rcurr-R3):    0.576
******
 C1  (27067)-C3  (27072)-C2  (27070)-O21 (27099)    NSTEP1=     0 NSTEP2=     0
R1 = 107.500 R2 = 117.500 R3 = 122.500 R4 = 132.500 RK2 =  50.000 RK3 =   50.000
 Rcurr:  122.338  Rcurr-(R2+R3)/2:    2.338  MIN(Rcurr-R2,Rcurr-R3):    0.000
******
 C111(27127)-C110(27125)-C19 (27123)-C18 (27120)    NSTEP1=     0 NSTEP2=     0
R1 = -10.000 R2 =   0.000 R3 =   0.000 R4 =  10.000 RK2 =  50.000 RK3 =   50.000
 Rcurr:   -6.994  Rcurr-(R2+R3)/2:    6.994  MIN(Rcurr-R2,Rcurr-R3):    6.994
******
 C1  (27201)-C3  (27206)-C2  (27204)-O21 (27233)    NSTEP1=     0 NSTEP2=     0
R1 = 107.500 R2 = 117.500 R3 = 122.500 R4 = 132.500 RK2 =  50.000 RK3 =   50.000
 Rcurr:  121.091  Rcurr-(R2+R3)/2:    1.091  MIN(Rcurr-R2,Rcurr-R3):    0.000
******
 C111(27261)-C110(27259)-C19 (27257)-C18 (27254)    NSTEP1=     0 NSTEP2=     0
R1 = -10.000 R2 =   0.000 R3 =   0.000 R4 =  10.000 RK2 =  50.000 RK3 =   50.000
 Rcurr:   -0.798  Rcurr-(R2+R3)/2:    0.798  MIN(Rcurr-R2,Rcurr-R3):    0.798
******
 C1  (27335)-C3  (27340)-C2  (27338)-O21 (27367)    NSTEP1=     0 NSTEP2=     0
R1 = 107.500 R2 = 117.500 R3 = 122.500 R4 = 132.500 RK2 =  50.000 RK3 =   50.000
 Rcurr:  125.202  Rcurr-(R2+R3)/2:    5.202  MIN(Rcurr-R2,Rcurr-R3):    2.702
******
 C111(27395)-C110(27393)-C19 (27391)-C18 (27388)    NSTEP1=     0 NSTEP2=     0
R1 = -10.000 R2 =   0.000 R3 =   0.000 R4 =  10.000 RK2 =  50.000 RK3 =   50.000
 Rcurr:    1.040  Rcurr-(R2+R3)/2:    1.040  MIN(Rcurr-R2,Rcurr-R3):    1.040
******
 C1  (27469)-C3  (27474)-C2  (27472)-O21 (27501)    NSTEP1=     0 NSTEP2=     0
R1 = 107.500 R2 = 117.500 R3 = 122.500 R4 = 132.500 RK2 =  50.000 RK3 =   50.000
 Rcurr:  124.415  Rcurr-(R2+R3)/2:    4.415  MIN(Rcurr-R2,Rcurr-R3):    1.915
******
 C111(27529)-C110(27527)-C19 (27525)-C18 (27522)    NSTEP1=     0 NSTEP2=     0
R1 = -10.000 R2 =   0.000 R3 =   0.000 R4 =  10.000 RK2 =  50.000 RK3 =   50.000
 Rcurr:   -1.059  Rcurr-(R2+R3)/2:    1.059  MIN(Rcurr-R2,Rcurr-R3):    1.059
******
 C1  (27603)-C3  (27608)-C2  (27606)-O21 (27635)    NSTEP1=     0 NSTEP2=     0
R1 = 107.500 R2 = 117.500 R3 = 122.500 R4 = 132.500 RK2 =  50.000 RK3 =   50.000
 Rcurr:  122.373  Rcurr-(R2+R3)/2:    2.373  MIN(Rcurr-R2,Rcurr-R3):    0.000
******
 C111(27663)-C110(27661)-C19 (27659)-C18 (27656)    NSTEP1=     0 NSTEP2=     0
R1 = -10.000 R2 =   0.000 R3 =   0.000 R4 =  10.000 RK2 =  50.000 RK3 =   50.000
 Rcurr:   -2.345  Rcurr-(R2+R3)/2:    2.345  MIN(Rcurr-R2,Rcurr-R3):    2.345
******
 C1  (27737)-C3  (27742)-C2  (27740)-O21 (27769)    NSTEP1=     0 NSTEP2=     0
R1 = 107.500 R2 = 117.500 R3 = 122.500 R4 = 132.500 RK2 =  50.000 RK3 =   50.000
 Rcurr:  115.566  Rcurr-(R2+R3)/2:    4.434  MIN(Rcurr-R2,Rcurr-R3):    1.934
******
 C111(27797)-C110(27795)-C19 (27793)-C18 (27790)    NSTEP1=     0 NSTEP2=     0
R1 = -10.000 R2 =   0.000 R3 =   0.000 R4 =  10.000 RK2 =  50.000 RK3 =   50.000
 Rcurr:   -3.213  Rcurr-(R2+R3)/2:    3.213  MIN(Rcurr-R2,Rcurr-R3):    3.213
******
 C1  (27871)-C3  (27876)-C2  (27874)-O21 (27903)    NSTEP1=     0 NSTEP2=     0
R1 = 107.500 R2 = 117.500 R3 = 122.500 R4 = 132.500 RK2 =  50.000 RK3 =   50.000
 Rcurr:  120.985  Rcurr-(R2+R3)/2:    0.985  MIN(Rcurr-R2,Rcurr-R3):    0.000
******
 C111(27931)-C110(27929)-C19 (27927)-C18 (27924)    NSTEP1=     0 NSTEP2=     0
R1 = -10.000 R2 =   0.000 R3 =   0.000 R4 =  10.000 RK2 =  50.000 RK3 =   50.000
 Rcurr:    0.263  Rcurr-(R2+R3)/2:    0.263  MIN(Rcurr-R2,Rcurr-R3):    0.263
******
 C1  (28005)-C3  (28010)-C2  (28008)-O21 (28037)    NSTEP1=     0 NSTEP2=     0
R1 = 107.500 R2 = 117.500 R3 = 122.500 R4 = 132.500 RK2 =  50.000 RK3 =   50.000
 Rcurr:  121.789  Rcurr-(R2+R3)/2:    1.789  MIN(Rcurr-R2,Rcurr-R3):    0.000
******
 C111(28065)-C110(28063)-C19 (28061)-C18 (28058)    NSTEP1=     0 NSTEP2=     0
R1 = -10.000 R2 =   0.000 R3 =   0.000 R4 =  10.000 RK2 =  50.000 RK3 =   50.000
 Rcurr:   -1.882  Rcurr-(R2+R3)/2:    1.882  MIN(Rcurr-R2,Rcurr-R3):    1.882
******
 C1  (28139)-C3  (28144)-C2  (28142)-O21 (28171)    NSTEP1=     0 NSTEP2=     0
R1 = 107.500 R2 = 117.500 R3 = 122.500 R4 = 132.500 RK2 =  50.000 RK3 =   50.000
 Rcurr:  112.084  Rcurr-(R2+R3)/2:    7.916  MIN(Rcurr-R2,Rcurr-R3):    5.416
******
 C111(28199)-C110(28197)-C19 (28195)-C18 (28192)    NSTEP1=     0 NSTEP2=     0
R1 = -10.000 R2 =   0.000 R3 =   0.000 R4 =  10.000 RK2 =  50.000 RK3 =   50.000
 Rcurr:    1.281  Rcurr-(R2+R3)/2:    1.281  MIN(Rcurr-R2,Rcurr-R3):    1.281
******
 C1  (28273)-C3  (28278)-C2  (28276)-O21 (28305)    NSTEP1=     0 NSTEP2=     0
R1 = 107.500 R2 = 117.500 R3 = 122.500 R4 = 132.500 RK2 =  50.000 RK3 =   50.000
 Rcurr:  121.951  Rcurr-(R2+R3)/2:    1.951  MIN(Rcurr-R2,Rcurr-R3):    0.000
******
 C111(28333)-C110(28331)-C19 (28329)-C18 (28326)    NSTEP1=     0 NSTEP2=     0
R1 = -10.000 R2 =   0.000 R3 =   0.000 R4 =  10.000 RK2 =  50.000 RK3 =   50.000
 Rcurr:    0.633  Rcurr-(R2+R3)/2:    0.633  MIN(Rcurr-R2,Rcurr-R3):    0.633
******
 C1  (28407)-C3  (28412)-C2  (28410)-O21 (28439)    NSTEP1=     0 NSTEP2=     0
R1 = 107.500 R2 = 117.500 R3 = 122.500 R4 = 132.500 RK2 =  50.000 RK3 =   50.000
 Rcurr:  123.596  Rcurr-(R2+R3)/2:    3.596  MIN(Rcurr-R2,Rcurr-R3):    1.096
******
 C111(28467)-C110(28465)-C19 (28463)-C18 (28460)    NSTEP1=     0 NSTEP2=     0
R1 = -10.000 R2 =   0.000 R3 =   0.000 R4 =  10.000 RK2 =  50.000 RK3 =   50.000
 Rcurr:   -7.484  Rcurr-(R2+R3)/2:    7.484  MIN(Rcurr-R2,Rcurr-R3):    7.484
******
 C1  (28541)-C3  (28546)-C2  (28544)-O21 (28573)    NSTEP1=     0 NSTEP2=     0
R1 = 107.500 R2 = 117.500 R3 = 122.500 R4 = 132.500 RK2 =  50.000 RK3 =   50.000
 Rcurr:  120.163  Rcurr-(R2+R3)/2:    0.163  MIN(Rcurr-R2,Rcurr-R3):    0.000
******
 C111(28601)-C110(28599)-C19 (28597)-C18 (28594)    NSTEP1=     0 NSTEP2=     0
R1 = -10.000 R2 =   0.000 R3 =   0.000 R4 =  10.000 RK2 =  50.000 RK3 =   50.000
 Rcurr:   -5.122  Rcurr-(R2+R3)/2:    5.122  MIN(Rcurr-R2,Rcurr-R3):    5.122
******
 C1  (28675)-C3  (28680)-C2  (28678)-O21 (28707)    NSTEP1=     0 NSTEP2=     0
R1 = 107.500 R2 = 117.500 R3 = 122.500 R4 = 132.500 RK2 =  50.000 RK3 =   50.000
 Rcurr:  116.421  Rcurr-(R2+R3)/2:    3.579  MIN(Rcurr-R2,Rcurr-R3):    1.079
******
 C111(28735)-C110(28733)-C19 (28731)-C18 (28728)    NSTEP1=     0 NSTEP2=     0
R1 = 170.000 R2 = 180.000 R3 = 180.000 R4 = 190.000 RK2 =  50.000 RK3 =   50.000
 Rcurr:  185.467  Rcurr-(R2+R3)/2:    5.467  MIN(Rcurr-R2,Rcurr-R3):    5.467
******
 C1  (28809)-C3  (28814)-C2  (28812)-O21 (28841)    NSTEP1=     0 NSTEP2=     0
R1 = 107.500 R2 = 117.500 R3 = 122.500 R4 = 132.500 RK2 =  50.000 RK3 =   50.000
 Rcurr:  120.872  Rcurr-(R2+R3)/2:    0.872  MIN(Rcurr-R2,Rcurr-R3):    0.000
******
 C111(28869)-C110(28867)-C19 (28865)-C18 (28862)    NSTEP1=     0 NSTEP2=     0
R1 = -10.000 R2 =   0.000 R3 =   0.000 R4 =  10.000 RK2 =  50.000 RK3 =   50.000
 Rcurr:   -3.700  Rcurr-(R2+R3)/2:    3.700  MIN(Rcurr-R2,Rcurr-R3):    3.700
******
 C1  (28943)-C3  (28948)-C2  (28946)-O21 (28975)    NSTEP1=     0 NSTEP2=     0
R1 = 107.500 R2 = 117.500 R3 = 122.500 R4 = 132.500 RK2 =  50.000 RK3 =   50.000
 Rcurr:  122.070  Rcurr-(R2+R3)/2:    2.070  MIN(Rcurr-R2,Rcurr-R3):    0.000
******
 C111(29003)-C110(29001)-C19 (28999)-C18 (28996)    NSTEP1=     0 NSTEP2=     0
R1 = -10.000 R2 =   0.000 R3 =   0.000 R4 =  10.000 RK2 =  50.000 RK3 =   50.000
 Rcurr:  -13.351  Rcurr-(R2+R3)/2:   13.351  MIN(Rcurr-R2,Rcurr-R3):   13.351
******
 C1  (29077)-C3  (29082)-C2  (29080)-O21 (29109)    NSTEP1=     0 NSTEP2=     0
R1 = 107.500 R2 = 117.500 R3 = 122.500 R4 = 132.500 RK2 =  50.000 RK3 =   50.000
 Rcurr:  118.364  Rcurr-(R2+R3)/2:    1.636  MIN(Rcurr-R2,Rcurr-R3):    0.000
******
 C111(29137)-C110(29135)-C19 (29133)-C18 (29130)    NSTEP1=     0 NSTEP2=     0
R1 = -10.000 R2 =   0.000 R3 =   0.000 R4 =  10.000 RK2 =  50.000 RK3 =   50.000
 Rcurr:   -1.532  Rcurr-(R2+R3)/2:    1.532  MIN(Rcurr-R2,Rcurr-R3):    1.532
******
 C1  (29211)-C3  (29216)-C2  (29214)-O21 (29243)    NSTEP1=     0 NSTEP2=     0
R1 = 107.500 R2 = 117.500 R3 = 122.500 R4 = 132.500 RK2 =  50.000 RK3 =   50.000
 Rcurr:  118.971  Rcurr-(R2+R3)/2:    1.029  MIN(Rcurr-R2,Rcurr-R3):    0.000
******
 C111(29271)-C110(29269)-C19 (29267)-C18 (29264)    NSTEP1=     0 NSTEP2=     0
R1 = -10.000 R2 =   0.000 R3 =   0.000 R4 =  10.000 RK2 =  50.000 RK3 =   50.000
 Rcurr:    6.160  Rcurr-(R2+R3)/2:    6.160  MIN(Rcurr-R2,Rcurr-R3):    6.160
******
 C1  (29345)-C3  (29350)-C2  (29348)-O21 (29377)    NSTEP1=     0 NSTEP2=     0
R1 = 107.500 R2 = 117.500 R3 = 122.500 R4 = 132.500 RK2 =  50.000 RK3 =   50.000
 Rcurr:  121.436  Rcurr-(R2+R3)/2:    1.436  MIN(Rcurr-R2,Rcurr-R3):    0.000
******
 C111(29405)-C110(29403)-C19 (29401)-C18 (29398)    NSTEP1=     0 NSTEP2=     0
R1 = -10.000 R2 =   0.000 R3 =   0.000 R4 =  10.000 RK2 =  50.000 RK3 =   50.000
 Rcurr:    1.045  Rcurr-(R2+R3)/2:    1.045  MIN(Rcurr-R2,Rcurr-R3):    1.045
******
 C1  (29479)-C3  (29484)-C2  (29482)-O21 (29511)    NSTEP1=     0 NSTEP2=     0
R1 = 107.500 R2 = 117.500 R3 = 122.500 R4 = 132.500 RK2 =  50.000 RK3 =   50.000
 Rcurr:  121.289  Rcurr-(R2+R3)/2:    1.289  MIN(Rcurr-R2,Rcurr-R3):    0.000
******
 C111(29539)-C110(29537)-C19 (29535)-C18 (29532)    NSTEP1=     0 NSTEP2=     0
R1 = -10.000 R2 =   0.000 R3 =   0.000 R4 =  10.000 RK2 =  50.000 RK3 =   50.000
 Rcurr:   -1.221  Rcurr-(R2+R3)/2:    1.221  MIN(Rcurr-R2,Rcurr-R3):    1.221
******
 C1  (29613)-C3  (29618)-C2  (29616)-O21 (29645)    NSTEP1=     0 NSTEP2=     0
R1 = 107.500 R2 = 117.500 R3 = 122.500 R4 = 132.500 RK2 =  50.000 RK3 =   50.000
 Rcurr:  120.805  Rcurr-(R2+R3)/2:    0.805  MIN(Rcurr-R2,Rcurr-R3):    0.000
******
 C111(29673)-C110(29671)-C19 (29669)-C18 (29666)    NSTEP1=     0 NSTEP2=     0
R1 = -10.000 R2 =   0.000 R3 =   0.000 R4 =  10.000 RK2 =  50.000 RK3 =   50.000
 Rcurr:   -1.416  Rcurr-(R2+R3)/2:    1.416  MIN(Rcurr-R2,Rcurr-R3):    1.416
******
 C1  (29747)-C3  (29752)-C2  (29750)-O21 (29779)    NSTEP1=     0 NSTEP2=     0
R1 = 107.500 R2 = 117.500 R3 = 122.500 R4 = 132.500 RK2 =  50.000 RK3 =   50.000
 Rcurr:  122.484  Rcurr-(R2+R3)/2:    2.484  MIN(Rcurr-R2,Rcurr-R3):    0.000
******
 C111(29807)-C110(29805)-C19 (29803)-C18 (29800)    NSTEP1=     0 NSTEP2=     0
R1 = -10.000 R2 =   0.000 R3 =   0.000 R4 =  10.000 RK2 =  50.000 RK3 =   50.000
 Rcurr:   -5.317  Rcurr-(R2+R3)/2:    5.317  MIN(Rcurr-R2,Rcurr-R3):    5.317
******
 C1  (29881)-C3  (29886)-C2  (29884)-O21 (29913)    NSTEP1=     0 NSTEP2=     0
R1 = 107.500 R2 = 117.500 R3 = 122.500 R4 = 132.500 RK2 =  50.000 RK3 =   50.000
 Rcurr:  124.787  Rcurr-(R2+R3)/2:    4.787  MIN(Rcurr-R2,Rcurr-R3):    2.287
******
 C111(29941)-C110(29939)-C19 (29937)-C18 (29934)    NSTEP1=     0 NSTEP2=     0
R1 = -10.000 R2 =   0.000 R3 =   0.000 R4 =  10.000 RK2 =  50.000 RK3 =   50.000
 Rcurr:   -3.705  Rcurr-(R2+R3)/2:    3.705  MIN(Rcurr-R2,Rcurr-R3):    3.705
******
 C1  (30015)-C3  (30020)-C2  (30018)-O21 (30047)    NSTEP1=     0 NSTEP2=     0
R1 = 107.500 R2 = 117.500 R3 = 122.500 R4 = 132.500 RK2 =  50.000 RK3 =   50.000
 Rcurr:  121.704  Rcurr-(R2+R3)/2:    1.704  MIN(Rcurr-R2,Rcurr-R3):    0.000
******
 C111(30075)-C110(30073)-C19 (30071)-C18 (30068)    NSTEP1=     0 NSTEP2=     0
R1 = -10.000 R2 =   0.000 R3 =   0.000 R4 =  10.000 RK2 =  50.000 RK3 =   50.000
 Rcurr:   -2.735  Rcurr-(R2+R3)/2:    2.735  MIN(Rcurr-R2,Rcurr-R3):    2.735
******
 C1  (30149)-C3  (30154)-C2  (30152)-O21 (30181)    NSTEP1=     0 NSTEP2=     0
R1 = 107.500 R2 = 117.500 R3 = 122.500 R4 = 132.500 RK2 =  50.000 RK3 =   50.000
 Rcurr:  121.214  Rcurr-(R2+R3)/2:    1.214  MIN(Rcurr-R2,Rcurr-R3):    0.000
******
 C111(30209)-C110(30207)-C19 (30205)-C18 (30202)    NSTEP1=     0 NSTEP2=     0
R1 = -10.000 R2 =   0.000 R3 =   0.000 R4 =  10.000 RK2 =  50.000 RK3 =   50.000
 Rcurr:   -0.866  Rcurr-(R2+R3)/2:    0.866  MIN(Rcurr-R2,Rcurr-R3):    0.866
******
 C1  (30283)-C3  (30288)-C2  (30286)-O21 (30315)    NSTEP1=     0 NSTEP2=     0
R1 = 107.500 R2 = 117.500 R3 = 122.500 R4 = 132.500 RK2 =  50.000 RK3 =   50.000
 Rcurr:  121.787  Rcurr-(R2+R3)/2:    1.787  MIN(Rcurr-R2,Rcurr-R3):    0.000
******
 C111(30343)-C110(30341)-C19 (30339)-C18 (30336)    NSTEP1=     0 NSTEP2=     0
R1 = -10.000 R2 =   0.000 R3 =   0.000 R4 =  10.000 RK2 =  50.000 RK3 =   50.000
 Rcurr:   -1.912  Rcurr-(R2+R3)/2:    1.912  MIN(Rcurr-R2,Rcurr-R3):    1.912
******
 C1  (30417)-C3  (30422)-C2  (30420)-O21 (30449)    NSTEP1=     0 NSTEP2=     0
R1 = 107.500 R2 = 117.500 R3 = 122.500 R4 = 132.500 RK2 =  50.000 RK3 =   50.000
 Rcurr:  121.959  Rcurr-(R2+R3)/2:    1.959  MIN(Rcurr-R2,Rcurr-R3):    0.000
******
 C111(30477)-C110(30475)-C19 (30473)-C18 (30470)    NSTEP1=     0 NSTEP2=     0
R1 = -10.000 R2 =   0.000 R3 =   0.000 R4 =  10.000 RK2 =  50.000 RK3 =   50.000
 Rcurr:    0.613  Rcurr-(R2+R3)/2:    0.613  MIN(Rcurr-R2,Rcurr-R3):    0.613
******
 C1  (30551)-C3  (30556)-C2  (30554)-O21 (30583)    NSTEP1=     0 NSTEP2=     0
R1 = 107.500 R2 = 117.500 R3 = 122.500 R4 = 132.500 RK2 =  50.000 RK3 =   50.000
 Rcurr:  126.626  Rcurr-(R2+R3)/2:    6.626  MIN(Rcurr-R2,Rcurr-R3):    4.126
******
 C111(30611)-C110(30609)-C19 (30607)-C18 (30604)    NSTEP1=     0 NSTEP2=     0
R1 = -10.000 R2 =   0.000 R3 =   0.000 R4 =  10.000 RK2 =  50.000 RK3 =   50.000
 Rcurr:    4.298  Rcurr-(R2+R3)/2:    4.298  MIN(Rcurr-R2,Rcurr-R3):    4.298
******
 C1  (30685)-C3  (30690)-C2  (30688)-O21 (30717)    NSTEP1=     0 NSTEP2=     0
R1 = 107.500 R2 = 117.500 R3 = 122.500 R4 = 132.500 RK2 =  50.000 RK3 =   50.000
 Rcurr:  121.757  Rcurr-(R2+R3)/2:    1.757  MIN(Rcurr-R2,Rcurr-R3):    0.000
******
 C111(30745)-C110(30743)-C19 (30741)-C18 (30738)    NSTEP1=     0 NSTEP2=     0
R1 = -10.000 R2 =   0.000 R3 =   0.000 R4 =  10.000 RK2 =  50.000 RK3 =   50.000
 Rcurr:    1.543  Rcurr-(R2+R3)/2:    1.543  MIN(Rcurr-R2,Rcurr-R3):    1.543
******
 C1  (30819)-C3  (30824)-C2  (30822)-O21 (30851)    NSTEP1=     0 NSTEP2=     0
R1 = 107.500 R2 = 117.500 R3 = 122.500 R4 = 132.500 RK2 =  50.000 RK3 =   50.000
 Rcurr:  122.399  Rcurr-(R2+R3)/2:    2.399  MIN(Rcurr-R2,Rcurr-R3):    0.000
******
 C111(30879)-C110(30877)-C19 (30875)-C18 (30872)    NSTEP1=     0 NSTEP2=     0
R1 = -10.000 R2 =   0.000 R3 =   0.000 R4 =  10.000 RK2 =  50.000 RK3 =   50.000
 Rcurr:   -4.626  Rcurr-(R2+R3)/2:    4.626  MIN(Rcurr-R2,Rcurr-R3):    4.626
******
 C1  (30953)-C3  (30958)-C2  (30956)-O21 (30985)    NSTEP1=     0 NSTEP2=     0
R1 = 107.500 R2 = 117.500 R3 = 122.500 R4 = 132.500 RK2 =  50.000 RK3 =   50.000
 Rcurr:  117.793  Rcurr-(R2+R3)/2:    2.207  MIN(Rcurr-R2,Rcurr-R3):    0.000
******
 C111(31013)-C110(31011)-C19 (31009)-C18 (31006)    NSTEP1=     0 NSTEP2=     0
R1 = -10.000 R2 =   0.000 R3 =   0.000 R4 =  10.000 RK2 =  50.000 RK3 =   50.000
 Rcurr:    1.435  Rcurr-(R2+R3)/2:    1.435  MIN(Rcurr-R2,Rcurr-R3):    1.435
******
 C1  (31087)-C3  (31092)-C2  (31090)-O21 (31119)    NSTEP1=     0 NSTEP2=     0
R1 = 107.500 R2 = 117.500 R3 = 122.500 R4 = 132.500 RK2 =  50.000 RK3 =   50.000
 Rcurr:  117.867  Rcurr-(R2+R3)/2:    2.133  MIN(Rcurr-R2,Rcurr-R3):    0.000
******
 C111(31147)-C110(31145)-C19 (31143)-C18 (31140)    NSTEP1=     0 NSTEP2=     0
R1 = -10.000 R2 =   0.000 R3 =   0.000 R4 =  10.000 RK2 =  50.000 RK3 =   50.000
 Rcurr:    0.225  Rcurr-(R2+R3)/2:    0.225  MIN(Rcurr-R2,Rcurr-R3):    0.225
******
 C1  (31221)-C3  (31226)-C2  (31224)-O21 (31253)    NSTEP1=     0 NSTEP2=     0
R1 = 107.500 R2 = 117.500 R3 = 122.500 R4 = 132.500 RK2 =  50.000 RK3 =   50.000
 Rcurr:  122.432  Rcurr-(R2+R3)/2:    2.432  MIN(Rcurr-R2,Rcurr-R3):    0.000
******
 C111(31281)-C110(31279)-C19 (31277)-C18 (31274)    NSTEP1=     0 NSTEP2=     0
R1 = -10.000 R2 =   0.000 R3 =   0.000 R4 =  10.000 RK2 =  50.000 RK3 =   50.000
 Rcurr:   -0.632  Rcurr-(R2+R3)/2:    0.632  MIN(Rcurr-R2,Rcurr-R3):    0.632
******
 C1  (31355)-C3  (31360)-C2  (31358)-O21 (31387)    NSTEP1=     0 NSTEP2=     0
R1 = 107.500 R2 = 117.500 R3 = 122.500 R4 = 132.500 RK2 =  50.000 RK3 =   50.000
 Rcurr:  120.703  Rcurr-(R2+R3)/2:    0.703  MIN(Rcurr-R2,Rcurr-R3):    0.000
******
 C111(31415)-C110(31413)-C19 (31411)-C18 (31408)    NSTEP1=     0 NSTEP2=     0
R1 = -10.000 R2 =   0.000 R3 =   0.000 R4 =  10.000 RK2 =  50.000 RK3 =   50.000
 Rcurr:    4.965  Rcurr-(R2+R3)/2:    4.965  MIN(Rcurr-R2,Rcurr-R3):    4.965
******
 C1  (31489)-C3  (31494)-C2  (31492)-O21 (31521)    NSTEP1=     0 NSTEP2=     0
R1 = 107.500 R2 = 117.500 R3 = 122.500 R4 = 132.500 RK2 =  50.000 RK3 =   50.000
 Rcurr:  117.400  Rcurr-(R2+R3)/2:    2.600  MIN(Rcurr-R2,Rcurr-R3):    0.100
******
 C111(31549)-C110(31547)-C19 (31545)-C18 (31542)    NSTEP1=     0 NSTEP2=     0
R1 = -10.000 R2 =   0.000 R3 =   0.000 R4 =  10.000 RK2 =  50.000 RK3 =   50.000
 Rcurr:    6.412  Rcurr-(R2+R3)/2:    6.412  MIN(Rcurr-R2,Rcurr-R3):    6.412
******
 C1  (31623)-C3  (31628)-C2  (31626)-O21 (31655)    NSTEP1=     0 NSTEP2=     0
R1 = 107.500 R2 = 117.500 R3 = 122.500 R4 = 132.500 RK2 =  50.000 RK3 =   50.000
 Rcurr:  131.499  Rcurr-(R2+R3)/2:   11.499  MIN(Rcurr-R2,Rcurr-R3):    8.999
******
 C111(31683)-C110(31681)-C19 (31679)-C18 (31676)    NSTEP1=     0 NSTEP2=     0
R1 = -10.000 R2 =   0.000 R3 =   0.000 R4 =  10.000 RK2 =  50.000 RK3 =   50.000
 Rcurr:   -4.154  Rcurr-(R2+R3)/2:    4.154  MIN(Rcurr-R2,Rcurr-R3):    4.154
******
 C1  (31757)-C3  (31762)-C2  (31760)-O21 (31789)    NSTEP1=     0 NSTEP2=     0
R1 = 107.500 R2 = 117.500 R3 = 122.500 R4 = 132.500 RK2 =  50.000 RK3 =   50.000
 Rcurr:  112.446  Rcurr-(R2+R3)/2:    7.554  MIN(Rcurr-R2,Rcurr-R3):    5.054
******
 C111(31817)-C110(31815)-C19 (31813)-C18 (31810)    NSTEP1=     0 NSTEP2=     0
R1 = -10.000 R2 =   0.000 R3 =   0.000 R4 =  10.000 RK2 =  50.000 RK3 =   50.000
 Rcurr:   -1.338  Rcurr-(R2+R3)/2:    1.338  MIN(Rcurr-R2,Rcurr-R3):    1.338
******
 C1  (31891)-C3  (31896)-C2  (31894)-O21 (31923)    NSTEP1=     0 NSTEP2=     0
R1 = 107.500 R2 = 117.500 R3 = 122.500 R4 = 132.500 RK2 =  50.000 RK3 =   50.000
 Rcurr:  113.530  Rcurr-(R2+R3)/2:    6.470  MIN(Rcurr-R2,Rcurr-R3):    3.970
******
 C111(31951)-C110(31949)-C19 (31947)-C18 (31944)    NSTEP1=     0 NSTEP2=     0
R1 = -10.000 R2 =   0.000 R3 =   0.000 R4 =  10.000 RK2 =  50.000 RK3 =   50.000
 Rcurr:    1.159  Rcurr-(R2+R3)/2:    1.159  MIN(Rcurr-R2,Rcurr-R3):    1.159
******
 C1  (32025)-C3  (32030)-C2  (32028)-O21 (32057)    NSTEP1=     0 NSTEP2=     0
R1 = 107.500 R2 = 117.500 R3 = 122.500 R4 = 132.500 RK2 =  50.000 RK3 =   50.000
 Rcurr:  122.593  Rcurr-(R2+R3)/2:    2.593  MIN(Rcurr-R2,Rcurr-R3):    0.093
******
 C111(32085)-C110(32083)-C19 (32081)-C18 (32078)    NSTEP1=     0 NSTEP2=     0
R1 = -10.000 R2 =   0.000 R3 =   0.000 R4 =  10.000 RK2 =  50.000 RK3 =   50.000
 Rcurr:   -4.310  Rcurr-(R2+R3)/2:    4.310  MIN(Rcurr-R2,Rcurr-R3):    4.310
******
 C1  (32159)-C3  (32164)-C2  (32162)-O21 (32191)    NSTEP1=     0 NSTEP2=     0
R1 = 107.500 R2 = 117.500 R3 = 122.500 R4 = 132.500 RK2 =  50.000 RK3 =   50.000
 Rcurr:  122.290  Rcurr-(R2+R3)/2:    2.290  MIN(Rcurr-R2,Rcurr-R3):    0.000
******
 C111(32219)-C110(32217)-C19 (32215)-C18 (32212)    NSTEP1=     0 NSTEP2=     0
R1 = -10.000 R2 =   0.000 R3 =   0.000 R4 =  10.000 RK2 =  50.000 RK3 =   50.000
 Rcurr:   -9.130  Rcurr-(R2+R3)/2:    9.130  MIN(Rcurr-R2,Rcurr-R3):    9.130
******
 C1  (32293)-C3  (32298)-C2  (32296)-O21 (32325)    NSTEP1=     0 NSTEP2=     0
R1 = 107.500 R2 = 117.500 R3 = 122.500 R4 = 132.500 RK2 =  50.000 RK3 =   50.000
 Rcurr:  116.644  Rcurr-(R2+R3)/2:    3.356  MIN(Rcurr-R2,Rcurr-R3):    0.856
******
 C111(32353)-C110(32351)-C19 (32349)-C18 (32346)    NSTEP1=     0 NSTEP2=     0
R1 = -10.000 R2 =   0.000 R3 =   0.000 R4 =  10.000 RK2 =  50.000 RK3 =   50.000
 Rcurr:   -4.398  Rcurr-(R2+R3)/2:    4.398  MIN(Rcurr-R2,Rcurr-R3):    4.398
******
 C1  (32427)-C3  (32432)-C2  (32430)-O21 (32459)    NSTEP1=     0 NSTEP2=     0
R1 = 107.500 R2 = 117.500 R3 = 122.500 R4 = 132.500 RK2 =  50.000 RK3 =   50.000
 Rcurr:  124.812  Rcurr-(R2+R3)/2:    4.812  MIN(Rcurr-R2,Rcurr-R3):    2.312
******
 C111(32487)-C110(32485)-C19 (32483)-C18 (32480)    NSTEP1=     0 NSTEP2=     0
R1 = -10.000 R2 =   0.000 R3 =   0.000 R4 =  10.000 RK2 =  50.000 RK3 =   50.000
 Rcurr:    1.297  Rcurr-(R2+R3)/2:    1.297  MIN(Rcurr-R2,Rcurr-R3):    1.297
******
 C1  (32561)-C3  (32566)-C2  (32564)-O21 (32593)    NSTEP1=     0 NSTEP2=     0
R1 = 107.500 R2 = 117.500 R3 = 122.500 R4 = 132.500 RK2 =  50.000 RK3 =   50.000
 Rcurr:  120.340  Rcurr-(R2+R3)/2:    0.340  MIN(Rcurr-R2,Rcurr-R3):    0.000
******
 C111(32621)-C110(32619)-C19 (32617)-C18 (32614)    NSTEP1=     0 NSTEP2=     0
R1 = -10.000 R2 =   0.000 R3 =   0.000 R4 =  10.000 RK2 =  50.000 RK3 =   50.000
 Rcurr:    4.392  Rcurr-(R2+R3)/2:    4.392  MIN(Rcurr-R2,Rcurr-R3):    4.392
******
 C1  (32695)-C3  (32700)-C2  (32698)-O21 (32727)    NSTEP1=     0 NSTEP2=     0
R1 = 107.500 R2 = 117.500 R3 = 122.500 R4 = 132.500 RK2 =  50.000 RK3 =   50.000
 Rcurr:  122.005  Rcurr-(R2+R3)/2:    2.005  MIN(Rcurr-R2,Rcurr-R3):    0.000
******
 C111(32755)-C110(32753)-C19 (32751)-C18 (32748)    NSTEP1=     0 NSTEP2=     0
R1 = -10.000 R2 =   0.000 R3 =   0.000 R4 =  10.000 RK2 =  50.000 RK3 =   50.000
 Rcurr:   -1.320  Rcurr-(R2+R3)/2:    1.320  MIN(Rcurr-R2,Rcurr-R3):    1.320
******
 C1  (32829)-C3  (32834)-C2  (32832)-O21 (32861)    NSTEP1=     0 NSTEP2=     0
R1 = 107.500 R2 = 117.500 R3 = 122.500 R4 = 132.500 RK2 =  50.000 RK3 =   50.000
 Rcurr:  121.607  Rcurr-(R2+R3)/2:    1.607  MIN(Rcurr-R2,Rcurr-R3):    0.000
******
 C111(32889)-C110(32887)-C19 (32885)-C18 (32882)    NSTEP1=     0 NSTEP2=     0
R1 = -10.000 R2 =   0.000 R3 =   0.000 R4 =  10.000 RK2 =  50.000 RK3 =   50.000
 Rcurr:   -3.392  Rcurr-(R2+R3)/2:    3.392  MIN(Rcurr-R2,Rcurr-R3):    3.392
******
 C1  (32963)-C3  (32968)-C2  (32966)-O21 (32995)    NSTEP1=     0 NSTEP2=     0
R1 = 107.500 R2 = 117.500 R3 = 122.500 R4 = 132.500 RK2 =  50.000 RK3 =   50.000
 Rcurr:  121.399  Rcurr-(R2+R3)/2:    1.399  MIN(Rcurr-R2,Rcurr-R3):    0.000
******
 C111(33023)-C110(33021)-C19 (33019)-C18 (33016)    NSTEP1=     0 NSTEP2=     0
R1 = -10.000 R2 =   0.000 R3 =   0.000 R4 =  10.000 RK2 =  50.000 RK3 =   50.000
 Rcurr:    1.630  Rcurr-(R2+R3)/2:    1.630  MIN(Rcurr-R2,Rcurr-R3):    1.630
******
 C1  (33097)-C3  (33102)-C2  (33100)-O21 (33129)    NSTEP1=     0 NSTEP2=     0
R1 = 107.500 R2 = 117.500 R3 = 122.500 R4 = 132.500 RK2 =  50.000 RK3 =   50.000
 Rcurr:  123.791  Rcurr-(R2+R3)/2:    3.791  MIN(Rcurr-R2,Rcurr-R3):    1.291
******
 C111(33157)-C110(33155)-C19 (33153)-C18 (33150)    NSTEP1=     0 NSTEP2=     0
R1 = -10.000 R2 =   0.000 R3 =   0.000 R4 =  10.000 RK2 =  50.000 RK3 =   50.000
 Rcurr:   -4.208  Rcurr-(R2+R3)/2:    4.208  MIN(Rcurr-R2,Rcurr-R3):    4.208
******
 C1  (33231)-C3  (33236)-C2  (33234)-O21 (33263)    NSTEP1=     0 NSTEP2=     0
R1 = 107.500 R2 = 117.500 R3 = 122.500 R4 = 132.500 RK2 =  50.000 RK3 =   50.000
 Rcurr:  125.536  Rcurr-(R2+R3)/2:    5.536  MIN(Rcurr-R2,Rcurr-R3):    3.036
******
 C111(33291)-C110(33289)-C19 (33287)-C18 (33284)    NSTEP1=     0 NSTEP2=     0
R1 = -10.000 R2 =   0.000 R3 =   0.000 R4 =  10.000 RK2 =  50.000 RK3 =   50.000
 Rcurr:    5.057  Rcurr-(R2+R3)/2:    5.057  MIN(Rcurr-R2,Rcurr-R3):    5.057
******
 C1  (33365)-C3  (33370)-C2  (33368)-O21 (33397)    NSTEP1=     0 NSTEP2=     0
R1 = 107.500 R2 = 117.500 R3 = 122.500 R4 = 132.500 RK2 =  50.000 RK3 =   50.000
 Rcurr:  117.575  Rcurr-(R2+R3)/2:    2.425  MIN(Rcurr-R2,Rcurr-R3):    0.000
******
 C111(33425)-C110(33423)-C19 (33421)-C18 (33418)    NSTEP1=     0 NSTEP2=     0
R1 = -10.000 R2 =   0.000 R3 =   0.000 R4 =  10.000 RK2 =  50.000 RK3 =   50.000
 Rcurr:   -1.329  Rcurr-(R2+R3)/2:    1.329  MIN(Rcurr-R2,Rcurr-R3):    1.329
******
 C1  (33499)-C3  (33504)-C2  (33502)-O21 (33531)    NSTEP1=     0 NSTEP2=     0
R1 = 107.500 R2 = 117.500 R3 = 122.500 R4 = 132.500 RK2 =  50.000 RK3 =   50.000
 Rcurr:  116.936  Rcurr-(R2+R3)/2:    3.064  MIN(Rcurr-R2,Rcurr-R3):    0.564
******
 C111(33559)-C110(33557)-C19 (33555)-C18 (33552)    NSTEP1=     0 NSTEP2=     0
R1 = -10.000 R2 =   0.000 R3 =   0.000 R4 =  10.000 RK2 =  50.000 RK3 =   50.000
 Rcurr:   -4.858  Rcurr-(R2+R3)/2:    4.858  MIN(Rcurr-R2,Rcurr-R3):    4.858
******
 C1  (33633)-C3  (33638)-C2  (33636)-O21 (33665)    NSTEP1=     0 NSTEP2=     0
R1 = 107.500 R2 = 117.500 R3 = 122.500 R4 = 132.500 RK2 =  50.000 RK3 =   50.000
 Rcurr:  119.384  Rcurr-(R2+R3)/2:    0.616  MIN(Rcurr-R2,Rcurr-R3):    0.000
******
 C111(33693)-C110(33691)-C19 (33689)-C18 (33686)    NSTEP1=     0 NSTEP2=     0
R1 = -10.000 R2 =   0.000 R3 =   0.000 R4 =  10.000 RK2 =  50.000 RK3 =   50.000
 Rcurr:    4.325  Rcurr-(R2+R3)/2:    4.325  MIN(Rcurr-R2,Rcurr-R3):    4.325
******
 C1  (33767)-C3  (33772)-C2  (33770)-O21 (33799)    NSTEP1=     0 NSTEP2=     0
R1 = 107.500 R2 = 117.500 R3 = 122.500 R4 = 132.500 RK2 =  50.000 RK3 =   50.000
 Rcurr:  117.257  Rcurr-(R2+R3)/2:    2.743  MIN(Rcurr-R2,Rcurr-R3):    0.243
******
 C111(33827)-C110(33825)-C19 (33823)-C18 (33820)    NSTEP1=     0 NSTEP2=     0
R1 = -10.000 R2 =   0.000 R3 =   0.000 R4 =  10.000 RK2 =  50.000 RK3 =   50.000
 Rcurr:   -7.765  Rcurr-(R2+R3)/2:    7.765  MIN(Rcurr-R2,Rcurr-R3):    7.765
******
 C1  (33901)-C3  (33906)-C2  (33904)-O21 (33933)    NSTEP1=     0 NSTEP2=     0
R1 = 107.500 R2 = 117.500 R3 = 122.500 R4 = 132.500 RK2 =  50.000 RK3 =   50.000
 Rcurr:  123.014  Rcurr-(R2+R3)/2:    3.014  MIN(Rcurr-R2,Rcurr-R3):    0.514
******
 C111(33961)-C110(33959)-C19 (33957)-C18 (33954)    NSTEP1=     0 NSTEP2=     0
R1 = -10.000 R2 =   0.000 R3 =   0.000 R4 =  10.000 RK2 =  50.000 RK3 =   50.000
 Rcurr:   -1.850  Rcurr-(R2+R3)/2:    1.850  MIN(Rcurr-R2,Rcurr-R3):    1.850
******
 C1  (34035)-C3  (34040)-C2  (34038)-O21 (34067)    NSTEP1=     0 NSTEP2=     0
R1 = 107.500 R2 = 117.500 R3 = 122.500 R4 = 132.500 RK2 =  50.000 RK3 =   50.000
 Rcurr:  123.745  Rcurr-(R2+R3)/2:    3.745  MIN(Rcurr-R2,Rcurr-R3):    1.245
******
 C111(34095)-C110(34093)-C19 (34091)-C18 (34088)    NSTEP1=     0 NSTEP2=     0
R1 = -10.000 R2 =   0.000 R3 =   0.000 R4 =  10.000 RK2 =  50.000 RK3 =   50.000
 Rcurr:   -2.708  Rcurr-(R2+R3)/2:    2.708  MIN(Rcurr-R2,Rcurr-R3):    2.708
******
 C1  (34169)-C3  (34174)-C2  (34172)-O21 (34201)    NSTEP1=     0 NSTEP2=     0
R1 = 107.500 R2 = 117.500 R3 = 122.500 R4 = 132.500 RK2 =  50.000 RK3 =   50.000
 Rcurr:  116.842  Rcurr-(R2+R3)/2:    3.158  MIN(Rcurr-R2,Rcurr-R3):    0.658
******
 C111(34229)-C110(34227)-C19 (34225)-C18 (34222)    NSTEP1=     0 NSTEP2=     0
R1 = -10.000 R2 =   0.000 R3 =   0.000 R4 =  10.000 RK2 =  50.000 RK3 =   50.000
 Rcurr:   -0.674  Rcurr-(R2+R3)/2:    0.674  MIN(Rcurr-R2,Rcurr-R3):    0.674
******
 C1  (34303)-C3  (34308)-C2  (34306)-O21 (34335)    NSTEP1=     0 NSTEP2=     0
R1 = 107.500 R2 = 117.500 R3 = 122.500 R4 = 132.500 RK2 =  50.000 RK3 =   50.000
 Rcurr:  117.848  Rcurr-(R2+R3)/2:    2.152  MIN(Rcurr-R2,Rcurr-R3):    0.000
******
 C111(34363)-C110(34361)-C19 (34359)-C18 (34356)    NSTEP1=     0 NSTEP2=     0
R1 = -10.000 R2 =   0.000 R3 =   0.000 R4 =  10.000 RK2 =  50.000 RK3 =   50.000
 Rcurr:   -1.190  Rcurr-(R2+R3)/2:    1.190  MIN(Rcurr-R2,Rcurr-R3):    1.190
******
 C1  (34437)-C3  (34442)-C2  (34440)-O21 (34469)    NSTEP1=     0 NSTEP2=     0
R1 = 107.500 R2 = 117.500 R3 = 122.500 R4 = 132.500 RK2 =  50.000 RK3 =   50.000
 Rcurr:  112.491  Rcurr-(R2+R3)/2:    7.509  MIN(Rcurr-R2,Rcurr-R3):    5.009
******
 C111(34497)-C110(34495)-C19 (34493)-C18 (34490)    NSTEP1=     0 NSTEP2=     0
R1 = -10.000 R2 =   0.000 R3 =   0.000 R4 =  10.000 RK2 =  50.000 RK3 =   50.000
 Rcurr:    1.295  Rcurr-(R2+R3)/2:    1.295  MIN(Rcurr-R2,Rcurr-R3):    1.295
******
 C1  (34571)-C3  (34576)-C2  (34574)-O21 (34603)    NSTEP1=     0 NSTEP2=     0
R1 = 107.500 R2 = 117.500 R3 = 122.500 R4 = 132.500 RK2 =  50.000 RK3 =   50.000
 Rcurr:  121.599  Rcurr-(R2+R3)/2:    1.599  MIN(Rcurr-R2,Rcurr-R3):    0.000
******
 C111(34631)-C110(34629)-C19 (34627)-C18 (34624)    NSTEP1=     0 NSTEP2=     0
R1 = -10.000 R2 =   0.000 R3 =   0.000 R4 =  10.000 RK2 =  50.000 RK3 =   50.000
 Rcurr:   -0.219  Rcurr-(R2+R3)/2:    0.219  MIN(Rcurr-R2,Rcurr-R3):    0.219
******
 C1  (34705)-C3  (34710)-C2  (34708)-O21 (34737)    NSTEP1=     0 NSTEP2=     0
R1 = 107.500 R2 = 117.500 R3 = 122.500 R4 = 132.500 RK2 =  50.000 RK3 =   50.000
 Rcurr:  116.576  Rcurr-(R2+R3)/2:    3.424  MIN(Rcurr-R2,Rcurr-R3):    0.924
******
 C111(34765)-C110(34763)-C19 (34761)-C18 (34758)    NSTEP1=     0 NSTEP2=     0
R1 = -10.000 R2 =   0.000 R3 =   0.000 R4 =  10.000 RK2 =  50.000 RK3 =   50.000
 Rcurr:   -7.191  Rcurr-(R2+R3)/2:    7.191  MIN(Rcurr-R2,Rcurr-R3):    7.191
******
 C1  (34839)-C3  (34844)-C2  (34842)-O21 (34871)    NSTEP1=     0 NSTEP2=     0
R1 = 107.500 R2 = 117.500 R3 = 122.500 R4 = 132.500 RK2 =  50.000 RK3 =   50.000
 Rcurr:  118.452  Rcurr-(R2+R3)/2:    1.548  MIN(Rcurr-R2,Rcurr-R3):    0.000
******
 C111(34899)-C110(34897)-C19 (34895)-C18 (34892)    NSTEP1=     0 NSTEP2=     0
R1 = -10.000 R2 =   0.000 R3 =   0.000 R4 =  10.000 RK2 =  50.000 RK3 =   50.000
 Rcurr:   -0.153  Rcurr-(R2+R3)/2:    0.153  MIN(Rcurr-R2,Rcurr-R3):    0.153
******
 C1  (34973)-C3  (34978)-C2  (34976)-O21 (35005)    NSTEP1=     0 NSTEP2=     0
R1 = 107.500 R2 = 117.500 R3 = 122.500 R4 = 132.500 RK2 =  50.000 RK3 =   50.000
 Rcurr:  121.371  Rcurr-(R2+R3)/2:    1.371  MIN(Rcurr-R2,Rcurr-R3):    0.000
******
 C111(35033)-C110(35031)-C19 (35029)-C18 (35026)    NSTEP1=     0 NSTEP2=     0
R1 = -10.000 R2 =   0.000 R3 =   0.000 R4 =  10.000 RK2 =  50.000 RK3 =   50.000
 Rcurr:   -0.937  Rcurr-(R2+R3)/2:    0.937  MIN(Rcurr-R2,Rcurr-R3):    0.937
******
 C1  (35107)-C3  (35112)-C2  (35110)-O21 (35139)    NSTEP1=     0 NSTEP2=     0
R1 = 107.500 R2 = 117.500 R3 = 122.500 R4 = 132.500 RK2 =  50.000 RK3 =   50.000
 Rcurr:  119.824  Rcurr-(R2+R3)/2:    0.176  MIN(Rcurr-R2,Rcurr-R3):    0.000
******
 C111(35167)-C110(35165)-C19 (35163)-C18 (35160)    NSTEP1=     0 NSTEP2=     0
R1 = -10.000 R2 =   0.000 R3 =   0.000 R4 =  10.000 RK2 =  50.000 RK3 =   50.000
 Rcurr:    8.112  Rcurr-(R2+R3)/2:    8.112  MIN(Rcurr-R2,Rcurr-R3):    8.112
******
 C1  (35241)-C3  (35246)-C2  (35244)-O21 (35273)    NSTEP1=     0 NSTEP2=     0
R1 = 107.500 R2 = 117.500 R3 = 122.500 R4 = 132.500 RK2 =  50.000 RK3 =   50.000
 Rcurr:  122.381  Rcurr-(R2+R3)/2:    2.381  MIN(Rcurr-R2,Rcurr-R3):    0.000
******
 C111(35301)-C110(35299)-C19 (35297)-C18 (35294)    NSTEP1=     0 NSTEP2=     0
R1 = -10.000 R2 =   0.000 R3 =   0.000 R4 =  10.000 RK2 =  50.000 RK3 =   50.000
 Rcurr:   10.412  Rcurr-(R2+R3)/2:   10.412  MIN(Rcurr-R2,Rcurr-R3):   10.412
******
 C1  (35375)-C3  (35380)-C2  (35378)-O21 (35407)    NSTEP1=     0 NSTEP2=     0
R1 = 107.500 R2 = 117.500 R3 = 122.500 R4 = 132.500 RK2 =  50.000 RK3 =   50.000
 Rcurr:  122.302  Rcurr-(R2+R3)/2:    2.302  MIN(Rcurr-R2,Rcurr-R3):    0.000
******
 C111(35435)-C110(35433)-C19 (35431)-C18 (35428)    NSTEP1=     0 NSTEP2=     0
R1 = -10.000 R2 =   0.000 R3 =   0.000 R4 =  10.000 RK2 =  50.000 RK3 =   50.000
 Rcurr:    5.044  Rcurr-(R2+R3)/2:    5.044  MIN(Rcurr-R2,Rcurr-R3):    5.044
******
 C1  (35509)-C3  (35514)-C2  (35512)-O21 (35541)    NSTEP1=     0 NSTEP2=     0
R1 = 107.500 R2 = 117.500 R3 = 122.500 R4 = 132.500 RK2 =  50.000 RK3 =   50.000
 Rcurr:  119.133  Rcurr-(R2+R3)/2:    0.867  MIN(Rcurr-R2,Rcurr-R3):    0.000
******
 C111(35569)-C110(35567)-C19 (35565)-C18 (35562)    NSTEP1=     0 NSTEP2=     0
R1 = -10.000 R2 =   0.000 R3 =   0.000 R4 =  10.000 RK2 =  50.000 RK3 =   50.000
 Rcurr:    0.146  Rcurr-(R2+R3)/2:    0.146  MIN(Rcurr-R2,Rcurr-R3):    0.146
******
 C1  (35643)-C3  (35648)-C2  (35646)-O21 (35675)    NSTEP1=     0 NSTEP2=     0
R1 = 107.500 R2 = 117.500 R3 = 122.500 R4 = 132.500 RK2 =  50.000 RK3 =   50.000
 Rcurr:  118.664  Rcurr-(R2+R3)/2:    1.336  MIN(Rcurr-R2,Rcurr-R3):    0.000
******
 C111(35703)-C110(35701)-C19 (35699)-C18 (35696)    NSTEP1=     0 NSTEP2=     0
R1 = -10.000 R2 =   0.000 R3 =   0.000 R4 =  10.000 RK2 =  50.000 RK3 =   50.000
 Rcurr:   -4.204  Rcurr-(R2+R3)/2:    4.204  MIN(Rcurr-R2,Rcurr-R3):    4.204
******
 C1  (35777)-C3  (35782)-C2  (35780)-O21 (35809)    NSTEP1=     0 NSTEP2=     0
R1 = 107.500 R2 = 117.500 R3 = 122.500 R4 = 132.500 RK2 =  50.000 RK3 =   50.000
 Rcurr:  114.918  Rcurr-(R2+R3)/2:    5.082  MIN(Rcurr-R2,Rcurr-R3):    2.582
******
 C111(35837)-C110(35835)-C19 (35833)-C18 (35830)    NSTEP1=     0 NSTEP2=     0
R1 = -10.000 R2 =   0.000 R3 =   0.000 R4 =  10.000 RK2 =  50.000 RK3 =   50.000
 Rcurr:   -2.097  Rcurr-(R2+R3)/2:    2.097  MIN(Rcurr-R2,Rcurr-R3):    2.097
******
 C1  (35911)-C3  (35916)-C2  (35914)-O21 (35943)    NSTEP1=     0 NSTEP2=     0
R1 = 107.500 R2 = 117.500 R3 = 122.500 R4 = 132.500 RK2 =  50.000 RK3 =   50.000
 Rcurr:  122.348  Rcurr-(R2+R3)/2:    2.348  MIN(Rcurr-R2,Rcurr-R3):    0.000
******
 C111(35971)-C110(35969)-C19 (35967)-C18 (35964)    NSTEP1=     0 NSTEP2=     0
R1 = -10.000 R2 =   0.000 R3 =   0.000 R4 =  10.000 RK2 =  50.000 RK3 =   50.000
 Rcurr:    1.647  Rcurr-(R2+R3)/2:    1.647  MIN(Rcurr-R2,Rcurr-R3):    1.647
******
 C1  (36045)-C3  (36050)-C2  (36048)-O21 (36077)    NSTEP1=     0 NSTEP2=     0
R1 = 107.500 R2 = 117.500 R3 = 122.500 R4 = 132.500 RK2 =  50.000 RK3 =   50.000
 Rcurr:  119.834  Rcurr-(R2+R3)/2:    0.166  MIN(Rcurr-R2,Rcurr-R3):    0.000
******
 C111(36105)-C110(36103)-C19 (36101)-C18 (36098)    NSTEP1=     0 NSTEP2=     0
R1 = -10.000 R2 =   0.000 R3 =   0.000 R4 =  10.000 RK2 =  50.000 RK3 =   50.000
 Rcurr:   -2.198  Rcurr-(R2+R3)/2:    2.198  MIN(Rcurr-R2,Rcurr-R3):    2.198
******
 C1  (36179)-C3  (36184)-C2  (36182)-O21 (36211)    NSTEP1=     0 NSTEP2=     0
R1 = 107.500 R2 = 117.500 R3 = 122.500 R4 = 132.500 RK2 =  50.000 RK3 =   50.000
 Rcurr:  125.925  Rcurr-(R2+R3)/2:    5.925  MIN(Rcurr-R2,Rcurr-R3):    3.425
******
 C111(36239)-C110(36237)-C19 (36235)-C18 (36232)    NSTEP1=     0 NSTEP2=     0
R1 = -10.000 R2 =   0.000 R3 =   0.000 R4 =  10.000 RK2 =  50.000 RK3 =   50.000
 Rcurr:   -3.975  Rcurr-(R2+R3)/2:    3.975  MIN(Rcurr-R2,Rcurr-R3):    3.975
******
 C1  (36313)-C3  (36318)-C2  (36316)-O21 (36345)    NSTEP1=     0 NSTEP2=     0
R1 = 107.500 R2 = 117.500 R3 = 122.500 R4 = 132.500 RK2 =  50.000 RK3 =   50.000
 Rcurr:  120.845  Rcurr-(R2+R3)/2:    0.845  MIN(Rcurr-R2,Rcurr-R3):    0.000
******
 C111(36373)-C110(36371)-C19 (36369)-C18 (36366)    NSTEP1=     0 NSTEP2=     0
R1 = -10.000 R2 =   0.000 R3 =   0.000 R4 =  10.000 RK2 =  50.000 RK3 =   50.000
 Rcurr:    3.709  Rcurr-(R2+R3)/2:    3.709  MIN(Rcurr-R2,Rcurr-R3):    3.709
******
 C1  (36447)-C3  (36452)-C2  (36450)-O21 (36479)    NSTEP1=     0 NSTEP2=     0
R1 = 107.500 R2 = 117.500 R3 = 122.500 R4 = 132.500 RK2 =  50.000 RK3 =   50.000
 Rcurr:  113.470  Rcurr-(R2+R3)/2:    6.530  MIN(Rcurr-R2,Rcurr-R3):    4.030
******
 C111(36507)-C110(36505)-C19 (36503)-C18 (36500)    NSTEP1=     0 NSTEP2=     0
R1 = -10.000 R2 =   0.000 R3 =   0.000 R4 =  10.000 RK2 =  50.000 RK3 =   50.000
 Rcurr:   -1.560  Rcurr-(R2+R3)/2:    1.560  MIN(Rcurr-R2,Rcurr-R3):    1.560
******
 C1  (36581)-C3  (36586)-C2  (36584)-O21 (36613)    NSTEP1=     0 NSTEP2=     0
R1 = 107.500 R2 = 117.500 R3 = 122.500 R4 = 132.500 RK2 =  50.000 RK3 =   50.000
 Rcurr:  117.703  Rcurr-(R2+R3)/2:    2.297  MIN(Rcurr-R2,Rcurr-R3):    0.000
******
 C111(36641)-C110(36639)-C19 (36637)-C18 (36634)    NSTEP1=     0 NSTEP2=     0
R1 = -10.000 R2 =   0.000 R3 =   0.000 R4 =  10.000 RK2 =  50.000 RK3 =   50.000
 Rcurr:    0.027  Rcurr-(R2+R3)/2:    0.027  MIN(Rcurr-R2,Rcurr-R3):    0.027
******
 C1  (36715)-C3  (36720)-C2  (36718)-O21 (36747)    NSTEP1=     0 NSTEP2=     0
R1 = 107.500 R2 = 117.500 R3 = 122.500 R4 = 132.500 RK2 =  50.000 RK3 =   50.000
 Rcurr:  121.080  Rcurr-(R2+R3)/2:    1.080  MIN(Rcurr-R2,Rcurr-R3):    0.000
******
 C111(36775)-C110(36773)-C19 (36771)-C18 (36768)    NSTEP1=     0 NSTEP2=     0
R1 = -10.000 R2 =   0.000 R3 =   0.000 R4 =  10.000 RK2 =  50.000 RK3 =   50.000
 Rcurr:    4.994  Rcurr-(R2+R3)/2:    4.994  MIN(Rcurr-R2,Rcurr-R3):    4.994
******
 C1  (36849)-C3  (36854)-C2  (36852)-O21 (36881)    NSTEP1=     0 NSTEP2=     0
R1 = 107.500 R2 = 117.500 R3 = 122.500 R4 = 132.500 RK2 =  50.000 RK3 =   50.000
 Rcurr:  119.997  Rcurr-(R2+R3)/2:    0.003  MIN(Rcurr-R2,Rcurr-R3):    0.000
******
 C111(36909)-C110(36907)-C19 (36905)-C18 (36902)    NSTEP1=     0 NSTEP2=     0
R1 = -10.000 R2 =   0.000 R3 =   0.000 R4 =  10.000 RK2 =  50.000 RK3 =   50.000
 Rcurr:   -1.551  Rcurr-(R2+R3)/2:    1.551  MIN(Rcurr-R2,Rcurr-R3):    1.551
******
 C1  (36983)-C3  (36988)-C2  (36986)-O21 (37015)    NSTEP1=     0 NSTEP2=     0
R1 = 107.500 R2 = 117.500 R3 = 122.500 R4 = 132.500 RK2 =  50.000 RK3 =   50.000
 Rcurr:  124.815  Rcurr-(R2+R3)/2:    4.815  MIN(Rcurr-R2,Rcurr-R3):    2.315
******
 C111(37043)-C110(37041)-C19 (37039)-C18 (37036)    NSTEP1=     0 NSTEP2=     0
R1 = -10.000 R2 =   0.000 R3 =   0.000 R4 =  10.000 RK2 =  50.000 RK3 =   50.000
 Rcurr:    6.971  Rcurr-(R2+R3)/2:    6.971  MIN(Rcurr-R2,Rcurr-R3):    6.971
******
 C1  (37117)-C3  (37122)-C2  (37120)-O21 (37149)    NSTEP1=     0 NSTEP2=     0
R1 = 107.500 R2 = 117.500 R3 = 122.500 R4 = 132.500 RK2 =  50.000 RK3 =   50.000
 Rcurr:  114.547  Rcurr-(R2+R3)/2:    5.453  MIN(Rcurr-R2,Rcurr-R3):    2.953
******
 C111(37177)-C110(37175)-C19 (37173)-C18 (37170)    NSTEP1=     0 NSTEP2=     0
R1 = -10.000 R2 =   0.000 R3 =   0.000 R4 =  10.000 RK2 =  50.000 RK3 =   50.000
 Rcurr:    0.643  Rcurr-(R2+R3)/2:    0.643  MIN(Rcurr-R2,Rcurr-R3):    0.643
******
 C1  (37251)-C3  (37256)-C2  (37254)-O21 (37283)    NSTEP1=     0 NSTEP2=     0
R1 = 107.500 R2 = 117.500 R3 = 122.500 R4 = 132.500 RK2 =  50.000 RK3 =   50.000
 Rcurr:  116.890  Rcurr-(R2+R3)/2:    3.110  MIN(Rcurr-R2,Rcurr-R3):    0.610
******
 C111(37311)-C110(37309)-C19 (37307)-C18 (37304)    NSTEP1=     0 NSTEP2=     0
R1 = -10.000 R2 =   0.000 R3 =   0.000 R4 =  10.000 RK2 =  50.000 RK3 =   50.000
 Rcurr:   -4.281  Rcurr-(R2+R3)/2:    4.281  MIN(Rcurr-R2,Rcurr-R3):    4.281
******
 C1  (37385)-C3  (37390)-C2  (37388)-O21 (37417)    NSTEP1=     0 NSTEP2=     0
R1 = 107.500 R2 = 117.500 R3 = 122.500 R4 = 132.500 RK2 =  50.000 RK3 =   50.000
 Rcurr:  122.723  Rcurr-(R2+R3)/2:    2.723  MIN(Rcurr-R2,Rcurr-R3):    0.223
******
 C111(37445)-C110(37443)-C19 (37441)-C18 (37438)    NSTEP1=     0 NSTEP2=     0
R1 = -10.000 R2 =   0.000 R3 =   0.000 R4 =  10.000 RK2 =  50.000 RK3 =   50.000
 Rcurr:    1.388  Rcurr-(R2+R3)/2:    1.388  MIN(Rcurr-R2,Rcurr-R3):    1.388
******
 C1  (37519)-C3  (37524)-C2  (37522)-O21 (37551)    NSTEP1=     0 NSTEP2=     0
R1 = 107.500 R2 = 117.500 R3 = 122.500 R4 = 132.500 RK2 =  50.000 RK3 =   50.000
 Rcurr:  116.682  Rcurr-(R2+R3)/2:    3.318  MIN(Rcurr-R2,Rcurr-R3):    0.818
******
 C111(37579)-C110(37577)-C19 (37575)-C18 (37572)    NSTEP1=     0 NSTEP2=     0
R1 = -10.000 R2 =   0.000 R3 =   0.000 R4 =  10.000 RK2 =  50.000 RK3 =   50.000
 Rcurr:    0.788  Rcurr-(R2+R3)/2:    0.788  MIN(Rcurr-R2,Rcurr-R3):    0.788
******
 C1  (37653)-C3  (37658)-C2  (37656)-O21 (37685)    NSTEP1=     0 NSTEP2=     0
R1 = 107.500 R2 = 117.500 R3 = 122.500 R4 = 132.500 RK2 =  50.000 RK3 =   50.000
 Rcurr:  122.118  Rcurr-(R2+R3)/2:    2.118  MIN(Rcurr-R2,Rcurr-R3):    0.000
******
 C111(37713)-C110(37711)-C19 (37709)-C18 (37706)    NSTEP1=     0 NSTEP2=     0
R1 = -10.000 R2 =   0.000 R3 =   0.000 R4 =  10.000 RK2 =  50.000 RK3 =   50.000
 Rcurr:   -3.640  Rcurr-(R2+R3)/2:    3.640  MIN(Rcurr-R2,Rcurr-R3):    3.640
******
 C1  (37787)-C3  (37792)-C2  (37790)-O21 (37819)    NSTEP1=     0 NSTEP2=     0
R1 = 107.500 R2 = 117.500 R3 = 122.500 R4 = 132.500 RK2 =  50.000 RK3 =   50.000
 Rcurr:  119.815  Rcurr-(R2+R3)/2:    0.185  MIN(Rcurr-R2,Rcurr-R3):    0.000
******
 C111(37847)-C110(37845)-C19 (37843)-C18 (37840)    NSTEP1=     0 NSTEP2=     0
R1 = -10.000 R2 =   0.000 R3 =   0.000 R4 =  10.000 RK2 =  50.000 RK3 =   50.000
 Rcurr:    0.373  Rcurr-(R2+R3)/2:    0.373  MIN(Rcurr-R2,Rcurr-R3):    0.373
******
 C1  (37921)-C3  (37926)-C2  (37924)-O21 (37953)    NSTEP1=     0 NSTEP2=     0
R1 = 107.500 R2 = 117.500 R3 = 122.500 R4 = 132.500 RK2 =  50.000 RK3 =   50.000
 Rcurr:  126.750  Rcurr-(R2+R3)/2:    6.750  MIN(Rcurr-R2,Rcurr-R3):    4.250
******
 C111(37981)-C110(37979)-C19 (37977)-C18 (37974)    NSTEP1=     0 NSTEP2=     0
R1 = -10.000 R2 =   0.000 R3 =   0.000 R4 =  10.000 RK2 =  50.000 RK3 =   50.000
 Rcurr:   -3.346  Rcurr-(R2+R3)/2:    3.346  MIN(Rcurr-R2,Rcurr-R3):    3.346
******
 C1  (38055)-C3  (38060)-C2  (38058)-O21 (38087)    NSTEP1=     0 NSTEP2=     0
R1 = 107.500 R2 = 117.500 R3 = 122.500 R4 = 132.500 RK2 =  50.000 RK3 =   50.000
 Rcurr:  116.213  Rcurr-(R2+R3)/2:    3.787  MIN(Rcurr-R2,Rcurr-R3):    1.287
******
 C111(38115)-C110(38113)-C19 (38111)-C18 (38108)    NSTEP1=     0 NSTEP2=     0
R1 = -10.000 R2 =   0.000 R3 =   0.000 R4 =  10.000 RK2 =  50.000 RK3 =   50.000
 Rcurr:    9.038  Rcurr-(R2+R3)/2:    9.038  MIN(Rcurr-R2,Rcurr-R3):    9.038
******
 C1  (38189)-C3  (38194)-C2  (38192)-O21 (38221)    NSTEP1=     0 NSTEP2=     0
R1 = 107.500 R2 = 117.500 R3 = 122.500 R4 = 132.500 RK2 =  50.000 RK3 =   50.000
 Rcurr:  121.820  Rcurr-(R2+R3)/2:    1.820  MIN(Rcurr-R2,Rcurr-R3):    0.000
******
 C111(38249)-C110(38247)-C19 (38245)-C18 (38242)    NSTEP1=     0 NSTEP2=     0
R1 = -10.000 R2 =   0.000 R3 =   0.000 R4 =  10.000 RK2 =  50.000 RK3 =   50.000
 Rcurr:    6.795  Rcurr-(R2+R3)/2:    6.795  MIN(Rcurr-R2,Rcurr-R3):    6.795
******
 C1  (38323)-C3  (38328)-C2  (38326)-O21 (38355)    NSTEP1=     0 NSTEP2=     0
R1 = 107.500 R2 = 117.500 R3 = 122.500 R4 = 132.500 RK2 =  50.000 RK3 =   50.000
 Rcurr:  119.417  Rcurr-(R2+R3)/2:    0.583  MIN(Rcurr-R2,Rcurr-R3):    0.000
******
 C111(38383)-C110(38381)-C19 (38379)-C18 (38376)    NSTEP1=     0 NSTEP2=     0
R1 = -10.000 R2 =   0.000 R3 =   0.000 R4 =  10.000 RK2 =  50.000 RK3 =   50.000
 Rcurr:    3.902  Rcurr-(R2+R3)/2:    3.902  MIN(Rcurr-R2,Rcurr-R3):    3.902
******
 C1  (38457)-C3  (38462)-C2  (38460)-O21 (38489)    NSTEP1=     0 NSTEP2=     0
R1 = 107.500 R2 = 117.500 R3 = 122.500 R4 = 132.500 RK2 =  50.000 RK3 =   50.000
 Rcurr:  129.399  Rcurr-(R2+R3)/2:    9.399  MIN(Rcurr-R2,Rcurr-R3):    6.899
******
 C111(38517)-C110(38515)-C19 (38513)-C18 (38510)    NSTEP1=     0 NSTEP2=     0
R1 = -10.000 R2 =   0.000 R3 =   0.000 R4 =  10.000 RK2 =  50.000 RK3 =   50.000
 Rcurr:    1.968  Rcurr-(R2+R3)/2:    1.968  MIN(Rcurr-R2,Rcurr-R3):    1.968
******
 C1  (38591)-C3  (38596)-C2  (38594)-O21 (38623)    NSTEP1=     0 NSTEP2=     0
R1 = 107.500 R2 = 117.500 R3 = 122.500 R4 = 132.500 RK2 =  50.000 RK3 =   50.000
 Rcurr:  117.855  Rcurr-(R2+R3)/2:    2.145  MIN(Rcurr-R2,Rcurr-R3):    0.000
******
 C111(38651)-C110(38649)-C19 (38647)-C18 (38644)    NSTEP1=     0 NSTEP2=     0
R1 = -10.000 R2 =   0.000 R3 =   0.000 R4 =  10.000 RK2 =  50.000 RK3 =   50.000
 Rcurr:   -3.319  Rcurr-(R2+R3)/2:    3.319  MIN(Rcurr-R2,Rcurr-R3):    3.319
******
 C1  (38725)-C3  (38730)-C2  (38728)-O21 (38757)    NSTEP1=     0 NSTEP2=     0
R1 = 107.500 R2 = 117.500 R3 = 122.500 R4 = 132.500 RK2 =  50.000 RK3 =   50.000
 Rcurr:  117.302  Rcurr-(R2+R3)/2:    2.698  MIN(Rcurr-R2,Rcurr-R3):    0.198
******
 C111(38785)-C110(38783)-C19 (38781)-C18 (38778)    NSTEP1=     0 NSTEP2=     0
R1 = -10.000 R2 =   0.000 R3 =   0.000 R4 =  10.000 RK2 =  50.000 RK3 =   50.000
 Rcurr:   -1.734  Rcurr-(R2+R3)/2:    1.734  MIN(Rcurr-R2,Rcurr-R3):    1.734
******
 C1  (38859)-C3  (38864)-C2  (38862)-O21 (38891)    NSTEP1=     0 NSTEP2=     0
R1 = 107.500 R2 = 117.500 R3 = 122.500 R4 = 132.500 RK2 =  50.000 RK3 =   50.000
 Rcurr:  123.667  Rcurr-(R2+R3)/2:    3.667  MIN(Rcurr-R2,Rcurr-R3):    1.167
******
 C111(38919)-C110(38917)-C19 (38915)-C18 (38912)    NSTEP1=     0 NSTEP2=     0
R1 = -10.000 R2 =   0.000 R3 =   0.000 R4 =  10.000 RK2 =  50.000 RK3 =   50.000
 Rcurr:   -1.183  Rcurr-(R2+R3)/2:    1.183  MIN(Rcurr-R2,Rcurr-R3):    1.183
******
 C1  (38993)-C3  (38998)-C2  (38996)-O21 (39025)    NSTEP1=     0 NSTEP2=     0
R1 = 107.500 R2 = 117.500 R3 = 122.500 R4 = 132.500 RK2 =  50.000 RK3 =   50.000
 Rcurr:  120.909  Rcurr-(R2+R3)/2:    0.909  MIN(Rcurr-R2,Rcurr-R3):    0.000
******
 C111(39053)-C110(39051)-C19 (39049)-C18 (39046)    NSTEP1=     0 NSTEP2=     0
R1 = -10.000 R2 =   0.000 R3 =   0.000 R4 =  10.000 RK2 =  50.000 RK3 =   50.000
 Rcurr:    3.421  Rcurr-(R2+R3)/2:    3.421  MIN(Rcurr-R2,Rcurr-R3):    3.421
******
 C1  (39127)-C3  (39132)-C2  (39130)-O21 (39159)    NSTEP1=     0 NSTEP2=     0
R1 = 107.500 R2 = 117.500 R3 = 122.500 R4 = 132.500 RK2 =  50.000 RK3 =   50.000
 Rcurr:  116.541  Rcurr-(R2+R3)/2:    3.459  MIN(Rcurr-R2,Rcurr-R3):    0.959
******
 C111(39187)-C110(39185)-C19 (39183)-C18 (39180)    NSTEP1=     0 NSTEP2=     0
R1 = -10.000 R2 =   0.000 R3 =   0.000 R4 =  10.000 RK2 =  50.000 RK3 =   50.000
 Rcurr:    1.406  Rcurr-(R2+R3)/2:    1.406  MIN(Rcurr-R2,Rcurr-R3):    1.406
******
 C1  (39261)-C3  (39266)-C2  (39264)-O21 (39293)    NSTEP1=     0 NSTEP2=     0
R1 = 107.500 R2 = 117.500 R3 = 122.500 R4 = 132.500 RK2 =  50.000 RK3 =   50.000
 Rcurr:  116.668  Rcurr-(R2+R3)/2:    3.332  MIN(Rcurr-R2,Rcurr-R3):    0.832
******
 C111(39321)-C110(39319)-C19 (39317)-C18 (39314)    NSTEP1=     0 NSTEP2=     0
R1 = -10.000 R2 =   0.000 R3 =   0.000 R4 =  10.000 RK2 =  50.000 RK3 =   50.000
 Rcurr:    0.291  Rcurr-(R2+R3)/2:    0.291  MIN(Rcurr-R2,Rcurr-R3):    0.291
******
 C1  (39395)-C3  (39400)-C2  (39398)-O21 (39427)    NSTEP1=     0 NSTEP2=     0
R1 = 107.500 R2 = 117.500 R3 = 122.500 R4 = 132.500 RK2 =  50.000 RK3 =   50.000
 Rcurr:  117.654  Rcurr-(R2+R3)/2:    2.346  MIN(Rcurr-R2,Rcurr-R3):    0.000
******
 C111(39455)-C110(39453)-C19 (39451)-C18 (39448)    NSTEP1=     0 NSTEP2=     0
R1 = -10.000 R2 =   0.000 R3 =   0.000 R4 =  10.000 RK2 =  50.000 RK3 =   50.000
 Rcurr:   -5.250  Rcurr-(R2+R3)/2:    5.250  MIN(Rcurr-R2,Rcurr-R3):    5.250
******
 C1  (39529)-C3  (39534)-C2  (39532)-O21 (39561)    NSTEP1=     0 NSTEP2=     0
R1 = 107.500 R2 = 117.500 R3 = 122.500 R4 = 132.500 RK2 =  50.000 RK3 =   50.000
 Rcurr:  117.023  Rcurr-(R2+R3)/2:    2.977  MIN(Rcurr-R2,Rcurr-R3):    0.477
******
 C111(39589)-C110(39587)-C19 (39585)-C18 (39582)    NSTEP1=     0 NSTEP2=     0
R1 = -10.000 R2 =   0.000 R3 =   0.000 R4 =  10.000 RK2 =  50.000 RK3 =   50.000
 Rcurr:   -0.359  Rcurr-(R2+R3)/2:    0.359  MIN(Rcurr-R2,Rcurr-R3):    0.359
******
 C1  (39663)-C3  (39668)-C2  (39666)-O21 (39695)    NSTEP1=     0 NSTEP2=     0
R1 = 107.500 R2 = 117.500 R3 = 122.500 R4 = 132.500 RK2 =  50.000 RK3 =   50.000
 Rcurr:  115.867  Rcurr-(R2+R3)/2:    4.133  MIN(Rcurr-R2,Rcurr-R3):    1.633
******
 C111(39723)-C110(39721)-C19 (39719)-C18 (39716)    NSTEP1=     0 NSTEP2=     0
R1 = -10.000 R2 =   0.000 R3 =   0.000 R4 =  10.000 RK2 =  50.000 RK3 =   50.000
 Rcurr:    1.449  Rcurr-(R2+R3)/2:    1.449  MIN(Rcurr-R2,Rcurr-R3):    1.449
******
 C1  (39797)-C3  (39802)-C2  (39800)-O21 (39829)    NSTEP1=     0 NSTEP2=     0
R1 = 107.500 R2 = 117.500 R3 = 122.500 R4 = 132.500 RK2 =  50.000 RK3 =   50.000
 Rcurr:  119.422  Rcurr-(R2+R3)/2:    0.578  MIN(Rcurr-R2,Rcurr-R3):    0.000
******
 C111(39857)-C110(39855)-C19 (39853)-C18 (39850)    NSTEP1=     0 NSTEP2=     0
R1 = -10.000 R2 =   0.000 R3 =   0.000 R4 =  10.000 RK2 =  50.000 RK3 =   50.000
 Rcurr:   -3.074  Rcurr-(R2+R3)/2:    3.074  MIN(Rcurr-R2,Rcurr-R3):    3.074
******
 C1  (39931)-C3  (39936)-C2  (39934)-O21 (39963)    NSTEP1=     0 NSTEP2=     0
R1 = 107.500 R2 = 117.500 R3 = 122.500 R4 = 132.500 RK2 =  50.000 RK3 =   50.000
 Rcurr:  122.833  Rcurr-(R2+R3)/2:    2.833  MIN(Rcurr-R2,Rcurr-R3):    0.333
******
 C111(39991)-C110(39989)-C19 (39987)-C18 (39984)    NSTEP1=     0 NSTEP2=     0
R1 = -10.000 R2 =   0.000 R3 =   0.000 R4 =  10.000 RK2 =  50.000 RK3 =   50.000
 Rcurr:    0.966  Rcurr-(R2+R3)/2:    0.966  MIN(Rcurr-R2,Rcurr-R3):    0.966
******
 C1  (40065)-C3  (40070)-C2  (40068)-O21 (40097)    NSTEP1=     0 NSTEP2=     0
R1 = 107.500 R2 = 117.500 R3 = 122.500 R4 = 132.500 RK2 =  50.000 RK3 =   50.000
 Rcurr:  126.284  Rcurr-(R2+R3)/2:    6.284  MIN(Rcurr-R2,Rcurr-R3):    3.784
******
 C111(40125)-C110(40123)-C19 (40121)-C18 (40118)    NSTEP1=     0 NSTEP2=     0
R1 = -10.000 R2 =   0.000 R3 =   0.000 R4 =  10.000 RK2 =  50.000 RK3 =   50.000
 Rcurr:    1.932  Rcurr-(R2+R3)/2:    1.932  MIN(Rcurr-R2,Rcurr-R3):    1.932
******
 C1  (40199)-C3  (40204)-C2  (40202)-O21 (40231)    NSTEP1=     0 NSTEP2=     0
R1 = 107.500 R2 = 117.500 R3 = 122.500 R4 = 132.500 RK2 =  50.000 RK3 =   50.000
 Rcurr:  115.832  Rcurr-(R2+R3)/2:    4.168  MIN(Rcurr-R2,Rcurr-R3):    1.668
******
 C111(40259)-C110(40257)-C19 (40255)-C18 (40252)    NSTEP1=     0 NSTEP2=     0
R1 = -10.000 R2 =   0.000 R3 =   0.000 R4 =  10.000 RK2 =  50.000 RK3 =   50.000
 Rcurr:   -1.967  Rcurr-(R2+R3)/2:    1.967  MIN(Rcurr-R2,Rcurr-R3):    1.967
******
 C1  (40333)-C3  (40338)-C2  (40336)-O21 (40365)    NSTEP1=     0 NSTEP2=     0
R1 = 107.500 R2 = 117.500 R3 = 122.500 R4 = 132.500 RK2 =  50.000 RK3 =   50.000
 Rcurr:  116.741  Rcurr-(R2+R3)/2:    3.259  MIN(Rcurr-R2,Rcurr-R3):    0.759
******
 C111(40393)-C110(40391)-C19 (40389)-C18 (40386)    NSTEP1=     0 NSTEP2=     0
R1 = -10.000 R2 =   0.000 R3 =   0.000 R4 =  10.000 RK2 =  50.000 RK3 =   50.000
 Rcurr:    4.523  Rcurr-(R2+R3)/2:    4.523  MIN(Rcurr-R2,Rcurr-R3):    4.523
******
 C1  (40467)-C3  (40472)-C2  (40470)-O21 (40499)    NSTEP1=     0 NSTEP2=     0
R1 = 107.500 R2 = 117.500 R3 = 122.500 R4 = 132.500 RK2 =  50.000 RK3 =   50.000
 Rcurr:  121.441  Rcurr-(R2+R3)/2:    1.441  MIN(Rcurr-R2,Rcurr-R3):    0.000
******
 C111(40527)-C110(40525)-C19 (40523)-C18 (40520)    NSTEP1=     0 NSTEP2=     0
R1 = -10.000 R2 =   0.000 R3 =   0.000 R4 =  10.000 RK2 =  50.000 RK3 =   50.000
 Rcurr:    1.254  Rcurr-(R2+R3)/2:    1.254  MIN(Rcurr-R2,Rcurr-R3):    1.254
******
 C1  (40601)-C3  (40606)-C2  (40604)-O21 (40633)    NSTEP1=     0 NSTEP2=     0
R1 = 107.500 R2 = 117.500 R3 = 122.500 R4 = 132.500 RK2 =  50.000 RK3 =   50.000
 Rcurr:  117.750  Rcurr-(R2+R3)/2:    2.250  MIN(Rcurr-R2,Rcurr-R3):    0.000
******
 C111(40661)-C110(40659)-C19 (40657)-C18 (40654)    NSTEP1=     0 NSTEP2=     0
R1 = -10.000 R2 =   0.000 R3 =   0.000 R4 =  10.000 RK2 =  50.000 RK3 =   50.000
 Rcurr:   -2.780  Rcurr-(R2+R3)/2:    2.780  MIN(Rcurr-R2,Rcurr-R3):    2.780
******
 C1  (40735)-C3  (40740)-C2  (40738)-O21 (40767)    NSTEP1=     0 NSTEP2=     0
R1 = 107.500 R2 = 117.500 R3 = 122.500 R4 = 132.500 RK2 =  50.000 RK3 =   50.000
 Rcurr:  119.346  Rcurr-(R2+R3)/2:    0.654  MIN(Rcurr-R2,Rcurr-R3):    0.000
******
 C111(40795)-C110(40793)-C19 (40791)-C18 (40788)    NSTEP1=     0 NSTEP2=     0
R1 = -10.000 R2 =   0.000 R3 =   0.000 R4 =  10.000 RK2 =  50.000 RK3 =   50.000
 Rcurr:    0.124  Rcurr-(R2+R3)/2:    0.124  MIN(Rcurr-R2,Rcurr-R3):    0.124
******
 C1  (40869)-C3  (40874)-C2  (40872)-O21 (40901)    NSTEP1=     0 NSTEP2=     0
R1 = 107.500 R2 = 117.500 R3 = 122.500 R4 = 132.500 RK2 =  50.000 RK3 =   50.000
 Rcurr:  118.187  Rcurr-(R2+R3)/2:    1.813  MIN(Rcurr-R2,Rcurr-R3):    0.000
******
 C111(40929)-C110(40927)-C19 (40925)-C18 (40922)    NSTEP1=     0 NSTEP2=     0
R1 = -10.000 R2 =   0.000 R3 =   0.000 R4 =  10.000 RK2 =  50.000 RK3 =   50.000
 Rcurr:   -0.576  Rcurr-(R2+R3)/2:    0.576  MIN(Rcurr-R2,Rcurr-R3):    0.576
******
 C1  (41003)-C3  (41008)-C2  (41006)-O21 (41035)    NSTEP1=     0 NSTEP2=     0
R1 = 107.500 R2 = 117.500 R3 = 122.500 R4 = 132.500 RK2 =  50.000 RK3 =   50.000
 Rcurr:  118.840  Rcurr-(R2+R3)/2:    1.160  MIN(Rcurr-R2,Rcurr-R3):    0.000
******
 C111(41063)-C110(41061)-C19 (41059)-C18 (41056)    NSTEP1=     0 NSTEP2=     0
R1 = -10.000 R2 =   0.000 R3 =   0.000 R4 =  10.000 RK2 =  50.000 RK3 =   50.000
 Rcurr:    3.375  Rcurr-(R2+R3)/2:    3.375  MIN(Rcurr-R2,Rcurr-R3):    3.375
******
 C1  (41137)-C3  (41142)-C2  (41140)-O21 (41169)    NSTEP1=     0 NSTEP2=     0
R1 = 107.500 R2 = 117.500 R3 = 122.500 R4 = 132.500 RK2 =  50.000 RK3 =   50.000
 Rcurr:  119.233  Rcurr-(R2+R3)/2:    0.767  MIN(Rcurr-R2,Rcurr-R3):    0.000
******
 C111(41197)-C110(41195)-C19 (41193)-C18 (41190)    NSTEP1=     0 NSTEP2=     0
R1 = -10.000 R2 =   0.000 R3 =   0.000 R4 =  10.000 RK2 =  50.000 RK3 =   50.000
 Rcurr:    2.895  Rcurr-(R2+R3)/2:    2.895  MIN(Rcurr-R2,Rcurr-R3):    2.895
******
 C1  (41271)-C3  (41276)-C2  (41274)-O21 (41303)    NSTEP1=     0 NSTEP2=     0
R1 = 107.500 R2 = 117.500 R3 = 122.500 R4 = 132.500 RK2 =  50.000 RK3 =   50.000
 Rcurr:  118.804  Rcurr-(R2+R3)/2:    1.196  MIN(Rcurr-R2,Rcurr-R3):    0.000
******
 C111(41331)-C110(41329)-C19 (41327)-C18 (41324)    NSTEP1=     0 NSTEP2=     0
R1 = -10.000 R2 =   0.000 R3 =   0.000 R4 =  10.000 RK2 =  50.000 RK3 =   50.000
 Rcurr:    8.212  Rcurr-(R2+R3)/2:    8.212  MIN(Rcurr-R2,Rcurr-R3):    8.212
******
 C1  (41405)-C3  (41410)-C2  (41408)-O21 (41437)    NSTEP1=     0 NSTEP2=     0
R1 = 107.500 R2 = 117.500 R3 = 122.500 R4 = 132.500 RK2 =  50.000 RK3 =   50.000
 Rcurr:  114.050  Rcurr-(R2+R3)/2:    5.950  MIN(Rcurr-R2,Rcurr-R3):    3.450
******
 C111(41465)-C110(41463)-C19 (41461)-C18 (41458)    NSTEP1=     0 NSTEP2=     0
R1 = -10.000 R2 =   0.000 R3 =   0.000 R4 =  10.000 RK2 =  50.000 RK3 =   50.000
 Rcurr:    1.908  Rcurr-(R2+R3)/2:    1.908  MIN(Rcurr-R2,Rcurr-R3):    1.908
******
 C1  (41539)-C3  (41544)-C2  (41542)-O21 (41571)    NSTEP1=     0 NSTEP2=     0
R1 = 107.500 R2 = 117.500 R3 = 122.500 R4 = 132.500 RK2 =  50.000 RK3 =   50.000
 Rcurr:  118.939  Rcurr-(R2+R3)/2:    1.061  MIN(Rcurr-R2,Rcurr-R3):    0.000
******
 C111(41599)-C110(41597)-C19 (41595)-C18 (41592)    NSTEP1=     0 NSTEP2=     0
R1 = -10.000 R2 =   0.000 R3 =   0.000 R4 =  10.000 RK2 =  50.000 RK3 =   50.000
 Rcurr:    1.424  Rcurr-(R2+R3)/2:    1.424  MIN(Rcurr-R2,Rcurr-R3):    1.424
                       Number of restraints read =   520

                  Done reading weight changes/NMR restraints


 
 Number of triangulated 3-point waters found:    25029

     Sum of charges from parm topology file =  -0.00052359
     Forcing neutrality...

| Dynamic Memory, Types Used:
| Reals             4996748
| Integers          7498722

| Nonbonded Pairs Initial Allocation:    26643852

| GPU memory information (estimate):
| KB of GPU memory in use:    726210
| KB of CPU memory in use:    190818

--------------------------------------------------------------------------------
   4.  RESULTS
--------------------------------------------------------------------------------


 NSTEP =     1000   TIME(PS) =     377.000  TEMP(K) =   328.41  PRESS =  -112.9
 Etot   =   -214731.9065  EKtot   =     81735.2969  EPtot      =   -296467.2033
 BOND   =      6037.2851  ANGLE   =     22953.7595  DIHED      =     15823.2549
 1-4 NB =      5537.4732  1-4 EEL =    -74435.8512  VDWAALS    =     17296.3015
 EELEC  =   -293121.9410  EHBOND  =         0.0000  RESTRAINT  =      3442.5146
 EAMBER (non-restraint)  =   -299909.7179
 EKCMT  =     25089.5108  VIRIAL  =     27980.5257  VOLUME     =   1186480.8533
                                                    SURFTEN    =        -1.3488
                                                    Density    =         0.9748
 ------------------------------------------------------------------------------

 NMR restraints: Bond =    0.000   Angle =     0.000   Torsion =    81.909
===============================================================================

 NSTEP =     2000   TIME(PS) =     379.000  TEMP(K) =   314.12  PRESS =  -148.6
 Etot   =   -224904.5798  EKtot   =     78178.8750  EPtot      =   -303083.4548
 BOND   =      5913.1293  ANGLE   =     22185.9580  DIHED      =     15691.5465
 1-4 NB =      5430.7309  1-4 EEL =    -74474.4558  VDWAALS    =     17560.9264
 EELEC  =   -296723.7730  EHBOND  =         0.0000  RESTRAINT  =      1332.4828
 EAMBER (non-restraint)  =   -304415.9376
 EKCMT  =     23961.2080  VIRIAL  =     27720.2717  VOLUME     =   1171460.0365
                                                    SURFTEN    =        41.2993
                                                    Density    =         0.9873
 ------------------------------------------------------------------------------

 NMR restraints: Bond =    0.000   Angle =     0.000   Torsion =    80.274
===============================================================================

 NSTEP =     3000   TIME(PS) =     381.000  TEMP(K) =   311.79  PRESS =   -20.0
 Etot   =   -227332.6072  EKtot   =     77599.0000  EPtot      =   -304931.6072
 BOND   =      5775.4361  ANGLE   =     22117.6778  DIHED      =     15530.8445
 1-4 NB =      5450.1551  1-4 EEL =    -74438.9613  VDWAALS    =     17942.6001
 EELEC  =   -298423.8257  EHBOND  =         0.0000  RESTRAINT  =      1114.4663
 EAMBER (non-restraint)  =   -306046.0735
 EKCMT  =     23851.4525  VIRIAL  =     24352.5965  VOLUME     =   1162582.8358
                                                    SURFTEN    =       -24.7723
                                                    Density    =         0.9948
 ------------------------------------------------------------------------------

 NMR restraints: Bond =    0.000   Angle =     0.000   Torsion =    91.029
===============================================================================

 NSTEP =     4000   TIME(PS) =     383.000  TEMP(K) =   310.39  PRESS =   -44.4
 Etot   =   -228600.8893  EKtot   =     77248.8594  EPtot      =   -305849.7487
 BOND   =      5693.5225  ANGLE   =     21922.5357  DIHED      =     15471.3903
 1-4 NB =      5478.2148  1-4 EEL =    -74373.4537  VDWAALS    =     17371.2295
 EELEC  =   -298421.8240  EHBOND  =         0.0000  RESTRAINT  =      1008.6361
 EAMBER (non-restraint)  =   -306858.3849
 EKCMT  =     23628.4508  VIRIAL  =     24736.8435  VOLUME     =   1156882.1440
                                                    SURFTEN    =       -21.1077
                                                    Density    =         0.9997
 ------------------------------------------------------------------------------

 NMR restraints: Bond =    0.000   Angle =     0.000   Torsion =    84.418
===============================================================================

 NSTEP =     5000   TIME(PS) =     385.000  TEMP(K) =   310.94  PRESS =    31.8
 Etot   =   -228868.3572  EKtot   =     77387.6172  EPtot      =   -306255.9744
 BOND   =      5947.2240  ANGLE   =     22003.7684  DIHED      =     15486.0469
 1-4 NB =      5406.4688  1-4 EEL =    -74374.6611  VDWAALS    =     17909.3181
 EELEC  =   -299618.5268  EHBOND  =         0.0000  RESTRAINT  =       984.3874
 EAMBER (non-restraint)  =   -307240.3618
 EKCMT  =     23696.7198  VIRIAL  =     22904.0511  VOLUME     =   1152768.4111
                                                    SURFTEN    =       -14.7108
                                                    Density    =         1.0033
 ------------------------------------------------------------------------------

 NMR restraints: Bond =    0.000   Angle =     0.000   Torsion =    83.984
===============================================================================

 NSTEP =     6000   TIME(PS) =     387.000  TEMP(K) =   309.38  PRESS =    44.2
 Etot   =   -229351.1856  EKtot   =     76997.4609  EPtot      =   -306348.6465
 BOND   =      5787.5850  ANGLE   =     22235.7738  DIHED      =     15393.9332
 1-4 NB =      5426.5734  1-4 EEL =    -74497.2100  VDWAALS    =     17728.4436
 EELEC  =   -299370.8660  EHBOND  =         0.0000  RESTRAINT  =       947.1204
 EAMBER (non-restraint)  =   -307295.7669
 EKCMT  =     23503.7869  VIRIAL  =     22404.2725  VOLUME     =   1151981.3360
                                                    SURFTEN    =        66.5222
                                                    Density    =         1.0040
 ------------------------------------------------------------------------------

 NMR restraints: Bond =    0.000   Angle =     0.000   Torsion =    84.013
===============================================================================

 NSTEP =     7000   TIME(PS) =     389.000  TEMP(K) =   310.22  PRESS =   135.7
 Etot   =   -229513.3441  EKtot   =     77206.0938  EPtot      =   -306719.4378
 BOND   =      5812.0436  ANGLE   =     22031.7607  DIHED      =     15439.9883
 1-4 NB =      5420.8792  1-4 EEL =    -74376.3913  VDWAALS    =     17932.2377
 EELEC  =   -299943.4071  EHBOND  =         0.0000  RESTRAINT  =       963.4510
 EAMBER (non-restraint)  =   -307682.8888
 EKCMT  =     23601.3845  VIRIAL  =     20233.3881  VOLUME     =   1149872.6267
                                                    SURFTEN    =        32.0364
                                                    Density    =         1.0058
 ------------------------------------------------------------------------------

 NMR restraints: Bond =    0.000   Angle =     0.000   Torsion =    87.919
===============================================================================

 NSTEP =     8000   TIME(PS) =     391.000  TEMP(K) =   311.14  PRESS =   -51.0
 Etot   =   -229528.5058  EKtot   =     77435.4609  EPtot      =   -306963.9667
 BOND   =      5792.1150  ANGLE   =     21885.5753  DIHED      =     15362.8941
 1-4 NB =      5434.2769  1-4 EEL =    -74484.7928  VDWAALS    =     17297.1842
 EELEC  =   -299181.2612  EHBOND  =         0.0000  RESTRAINT  =       930.0418
 EAMBER (non-restraint)  =   -307894.0085
 EKCMT  =     23604.1680  VIRIAL  =     24870.7409  VOLUME     =   1150607.0007
                                                    SURFTEN    =        99.6599
                                                    Density    =         1.0052
 ------------------------------------------------------------------------------

 NMR restraints: Bond =    0.000   Angle =     0.000   Torsion =    85.024
===============================================================================

 NSTEP =     9000   TIME(PS) =     393.000  TEMP(K) =   309.52  PRESS =    -6.3
 Etot   =   -229753.7861  EKtot   =     77031.9922  EPtot      =   -306785.7783
 BOND   =      5804.2015  ANGLE   =     21914.0274  DIHED      =     15377.1378
 1-4 NB =      5500.6623  1-4 EEL =    -74453.5467  VDWAALS    =     17484.5803
 EELEC  =   -299347.2429  EHBOND  =         0.0000  RESTRAINT  =       934.4019
 EAMBER (non-restraint)  =   -307720.1802
 EKCMT  =     23496.8025  VIRIAL  =     23652.6494  VOLUME     =   1148728.0311
                                                    SURFTEN    =      -129.5693
                                                    Density    =         1.0068
 ------------------------------------------------------------------------------

 NMR restraints: Bond =    0.000   Angle =     0.000   Torsion =    78.397
===============================================================================

 NSTEP =    10000   TIME(PS) =     395.000  TEMP(K) =   309.98  PRESS =   -85.0
 Etot   =   -229810.9847  EKtot   =     77146.2656  EPtot      =   -306957.2504
 BOND   =      5794.9308  ANGLE   =     21926.4837  DIHED      =     15455.3018
 1-4 NB =      5471.8590  1-4 EEL =    -74470.5922  VDWAALS    =     17452.6878
 EELEC  =   -299534.7147  EHBOND  =         0.0000  RESTRAINT  =       946.7933
 EAMBER (non-restraint)  =   -307904.0437
 EKCMT  =     23492.6013  VIRIAL  =     25596.7372  VOLUME     =   1147165.2425
                                                    SURFTEN    =       -26.9814
                                                    Density    =         1.0082
 ------------------------------------------------------------------------------

 NMR restraints: Bond =    0.000   Angle =     0.000   Torsion =    82.493
===============================================================================

 NSTEP =    11000   TIME(PS) =     397.000  TEMP(K) =   311.30  PRESS =    17.4
 Etot   =   -229222.1996  EKtot   =     77476.3672  EPtot      =   -306698.5668
 BOND   =      5752.1923  ANGLE   =     22066.6582  DIHED      =     15390.9707
 1-4 NB =      5427.7351  1-4 EEL =    -74364.6963  VDWAALS    =     17635.9188
 EELEC  =   -299513.5852  EHBOND  =         0.0000  RESTRAINT  =       906.2396
 EAMBER (non-restraint)  =   -307604.8064
 EKCMT  =     23716.0929  VIRIAL  =     23284.4670  VOLUME     =   1149225.3175
                                                    SURFTEN    =        96.4023
                                                    Density    =         1.0064
 ------------------------------------------------------------------------------

 NMR restraints: Bond =    0.000   Angle =     0.000   Torsion =    81.612
===============================================================================

 NSTEP =    12000   TIME(PS) =     399.000  TEMP(K) =   309.39  PRESS =   126.1
 Etot   =   -230394.1060  EKtot   =     77001.5859  EPtot      =   -307395.6919
 BOND   =      5842.6278  ANGLE   =     22043.1379  DIHED      =     15375.1737
 1-4 NB =      5394.6324  1-4 EEL =    -74432.2009  VDWAALS    =     18131.1872
 EELEC  =   -300670.3449  EHBOND  =         0.0000  RESTRAINT  =       920.0949
 EAMBER (non-restraint)  =   -308315.7868
 EKCMT  =     23610.8954  VIRIAL  =     20487.8303  VOLUME     =   1147223.4538
                                                    SURFTEN    =       -74.7625
                                                    Density    =         1.0082
 ------------------------------------------------------------------------------

 NMR restraints: Bond =    0.000   Angle =     0.000   Torsion =    80.624
===============================================================================

 NSTEP =    13000   TIME(PS) =     401.000  TEMP(K) =   308.37  PRESS =    64.1
 Etot   =   -230238.1715  EKtot   =     76747.5469  EPtot      =   -306985.7184
 BOND   =      5823.6905  ANGLE   =     21935.4553  DIHED      =     15361.2518
 1-4 NB =      5345.8586  1-4 EEL =    -74431.8401  VDWAALS    =     17476.3004
 EELEC  =   -299435.2526  EHBOND  =         0.0000  RESTRAINT  =       938.8177
 EAMBER (non-restraint)  =   -307924.5361
 EKCMT  =     23507.7370  VIRIAL  =     21918.4972  VOLUME     =   1148665.7005
                                                    SURFTEN    =        87.5284
                                                    Density    =         1.0069
 ------------------------------------------------------------------------------

 NMR restraints: Bond =    0.000   Angle =     0.000   Torsion =    87.956
===============================================================================

 NSTEP =    14000   TIME(PS) =     403.000  TEMP(K) =   310.43  PRESS =    45.0
 Etot   =   -229656.9963  EKtot   =     77258.2500  EPtot      =   -306915.2463
 BOND   =      5866.2359  ANGLE   =     21840.8132  DIHED      =     15388.0879
 1-4 NB =      5423.1148  1-4 EEL =    -74463.1402  VDWAALS    =     17527.0153
 EELEC  =   -299444.9695  EHBOND  =         0.0000  RESTRAINT  =       947.5962
 EAMBER (non-restraint)  =   -307862.8426
 EKCMT  =     23701.7311  VIRIAL  =     22586.0339  VOLUME     =   1147688.8382
                                                    SURFTEN    =       101.8415
                                                    Density    =         1.0077
 ------------------------------------------------------------------------------

 NMR restraints: Bond =    0.000   Angle =     0.000   Torsion =    82.408
===============================================================================

 NSTEP =    15000   TIME(PS) =     405.000  TEMP(K) =   308.97  PRESS =   -30.7
 Etot   =   -230199.1795  EKtot   =     76896.2422  EPtot      =   -307095.4217
 BOND   =      5783.3641  ANGLE   =     22098.5939  DIHED      =     15375.4825
 1-4 NB =      5462.1050  1-4 EEL =    -74348.7661  VDWAALS    =     17512.7068
 EELEC  =   -299895.8711  EHBOND  =         0.0000  RESTRAINT  =       916.9632
 EAMBER (non-restraint)  =   -308012.3849
 EKCMT  =     23737.0181  VIRIAL  =     24496.0159  VOLUME     =   1146477.5555
                                                    SURFTEN    =        56.7649
                                                    Density    =         1.0088
 ------------------------------------------------------------------------------

 NMR restraints: Bond =    0.000   Angle =     0.000   Torsion =    86.966
===============================================================================

 NSTEP =    16000   TIME(PS) =     407.000  TEMP(K) =   310.86  PRESS =    26.5
 Etot   =   -230046.3682  EKtot   =     77367.4453  EPtot      =   -307413.8135
 BOND   =      5841.8551  ANGLE   =     21919.2403  DIHED      =     15362.7376
 1-4 NB =      5434.9599  1-4 EEL =    -74484.2472  VDWAALS    =     17637.5691
 EELEC  =   -300031.2864  EHBOND  =         0.0000  RESTRAINT  =       905.3581
 EAMBER (non-restraint)  =   -308319.1716
 EKCMT  =     23515.7992  VIRIAL  =     22858.6152  VOLUME     =   1147202.3145
                                                    SURFTEN    =       101.1044
                                                    Density    =         1.0082
 ------------------------------------------------------------------------------

 NMR restraints: Bond =    0.000   Angle =     0.000   Torsion =    76.000
===============================================================================

 NSTEP =    17000   TIME(PS) =     409.000  TEMP(K) =   309.15  PRESS =   -56.0
 Etot   =   -230260.6424  EKtot   =     76940.2734  EPtot      =   -307200.9158
 BOND   =      5895.7654  ANGLE   =     21961.8474  DIHED      =     15462.9277
 1-4 NB =      5389.8718  1-4 EEL =    -74520.6422  VDWAALS    =     17752.1176
 EELEC  =   -300108.1807  EHBOND  =         0.0000  RESTRAINT  =       965.3772
 EAMBER (non-restraint)  =   -308166.2931
 EKCMT  =     23651.3675  VIRIAL  =     25036.6937  VOLUME     =   1146601.4997
                                                    SURFTEN    =       -91.0210
                                                    Density    =         1.0087
 ------------------------------------------------------------------------------

 NMR restraints: Bond =    0.000   Angle =     0.000   Torsion =    96.367
===============================================================================

 NSTEP =    18000   TIME(PS) =     411.000  TEMP(K) =   309.43  PRESS =    28.4
 Etot   =   -230292.8279  EKtot   =     77010.0703  EPtot      =   -307302.8982
 BOND   =      5910.9441  ANGLE   =     21896.9516  DIHED      =     15453.6649
 1-4 NB =      5424.1691  1-4 EEL =    -74436.8066  VDWAALS    =     17939.1436
 EELEC  =   -300420.7243  EHBOND  =         0.0000  RESTRAINT  =       929.7594
 EAMBER (non-restraint)  =   -308232.6575
 EKCMT  =     23402.9352  VIRIAL  =     22700.5858  VOLUME     =   1146357.7197
                                                    SURFTEN    =       -26.3967
                                                    Density    =         1.0089
 ------------------------------------------------------------------------------

 NMR restraints: Bond =    0.000   Angle =     0.000   Torsion =    83.649
===============================================================================

 NSTEP =    19000   TIME(PS) =     413.000  TEMP(K) =   308.61  PRESS =   -10.8
 Etot   =   -230638.4246  EKtot   =     76806.9766  EPtot      =   -307445.4011
 BOND   =      5853.2730  ANGLE   =     21879.7802  DIHED      =     15496.7100
 1-4 NB =      5452.2182  1-4 EEL =    -74442.6901  VDWAALS    =     17523.4527
 EELEC  =   -300124.2121  EHBOND  =         0.0000  RESTRAINT  =       916.0671
 EAMBER (non-restraint)  =   -308361.4682
 EKCMT  =     23506.6205  VIRIAL  =     23772.5093  VOLUME     =   1145199.5997
                                                    SURFTEN    =        29.5677
                                                    Density    =         1.0099
 ------------------------------------------------------------------------------

 NMR restraints: Bond =    0.000   Angle =     0.000   Torsion =    77.955
===============================================================================

 NSTEP =    20000   TIME(PS) =     415.000  TEMP(K) =   310.10  PRESS =   -25.2
 Etot   =   -230147.7250  EKtot   =     77176.2578  EPtot      =   -307323.9828
 BOND   =      5840.5969  ANGLE   =     21928.1500  DIHED      =     15406.7980
 1-4 NB =      5367.2235  1-4 EEL =    -74467.1348  VDWAALS    =     17572.2056
 EELEC  =   -299938.2775  EHBOND  =         0.0000  RESTRAINT  =       966.4555
 EAMBER (non-restraint)  =   -308290.4383
 EKCMT  =     23703.9266  VIRIAL  =     24329.9472  VOLUME     =   1148418.0580
                                                    SURFTEN    =       116.5988
                                                    Density    =         1.0071
 ------------------------------------------------------------------------------

 NMR restraints: Bond =    0.000   Angle =     0.000   Torsion =    76.233
===============================================================================

 NSTEP =    21000   TIME(PS) =     417.000  TEMP(K) =   309.75  PRESS =   140.8
 Etot   =   -230031.4776  EKtot   =     77090.1875  EPtot      =   -307121.6651
 BOND   =      5732.4591  ANGLE   =     22017.5050  DIHED      =     15489.3949
 1-4 NB =      5424.0284  1-4 EEL =    -74428.2360  VDWAALS    =     17660.8273
 EELEC  =   -299958.4926  EHBOND  =         0.0000  RESTRAINT  =       940.8488
 EAMBER (non-restraint)  =   -308062.5139
 EKCMT  =     23624.3725  VIRIAL  =     20131.6581  VOLUME     =   1148568.2125
                                                    SURFTEN    =       188.4967
                                                    Density    =         1.0070
 ------------------------------------------------------------------------------

 NMR restraints: Bond =    0.000   Angle =     0.000   Torsion =    75.744
===============================================================================

 NSTEP =    22000   TIME(PS) =     419.000  TEMP(K) =   310.88  PRESS =   -65.1
 Etot   =   -229812.8810  EKtot   =     77371.3203  EPtot      =   -307184.2013
 BOND   =      6027.1867  ANGLE   =     21945.0239  DIHED      =     15396.8600
 1-4 NB =      5392.8067  1-4 EEL =    -74467.5283  VDWAALS    =     17248.5602
 EELEC  =   -299646.1297  EHBOND  =         0.0000  RESTRAINT  =       919.0191
 EAMBER (non-restraint)  =   -308103.2204
 EKCMT  =     23659.6448  VIRIAL  =     25272.2844  VOLUME     =   1146896.8387
                                                    SURFTEN    =        31.6004
                                                    Density    =         1.0084
 ------------------------------------------------------------------------------

 NMR restraints: Bond =    0.000   Angle =     0.000   Torsion =    78.751
===============================================================================

 NSTEP =    23000   TIME(PS) =     421.000  TEMP(K) =   311.13  PRESS =    78.1
 Etot   =   -230133.1830  EKtot   =     77433.1641  EPtot      =   -307566.3470
 BOND   =      5877.8212  ANGLE   =     21931.2910  DIHED      =     15450.7374
 1-4 NB =      5384.0533  1-4 EEL =    -74452.7436  VDWAALS    =     17602.1307
 EELEC  =   -300278.3768  EHBOND  =         0.0000  RESTRAINT  =       918.7398
 EAMBER (non-restraint)  =   -308485.0869
 EKCMT  =     23718.2020  VIRIAL  =     21786.2122  VOLUME     =   1146273.9226
                                                    SURFTEN    =         0.4335
                                                    Density    =         1.0090
 ------------------------------------------------------------------------------

 NMR restraints: Bond =    0.000   Angle =     0.000   Torsion =    83.573
===============================================================================

 NSTEP =    24000   TIME(PS) =     423.000  TEMP(K) =   309.22  PRESS =   -21.2
 Etot   =   -229717.6834  EKtot   =     76958.2812  EPtot      =   -306675.9647
 BOND   =      5870.7365  ANGLE   =     22083.3332  DIHED      =     15448.8967
 1-4 NB =      5417.7843  1-4 EEL =    -74465.2400  VDWAALS    =     17639.0574
 EELEC  =   -299586.9941  EHBOND  =         0.0000  RESTRAINT  =       916.4615
 EAMBER (non-restraint)  =   -307592.4262
 EKCMT  =     23510.0380  VIRIAL  =     24035.8740  VOLUME     =   1148485.5546
                                                    SURFTEN    =         0.1901
                                                    Density    =         1.0070
 ------------------------------------------------------------------------------

 NMR restraints: Bond =    0.000   Angle =     0.000   Torsion =    81.668
===============================================================================

 NSTEP =    25000   TIME(PS) =     425.000  TEMP(K) =   311.05  PRESS =    44.7
 Etot   =   -229845.0552  EKtot   =     77414.9219  EPtot      =   -307259.9770
 BOND   =      5763.1265  ANGLE   =     21815.4418  DIHED      =     15345.5581
 1-4 NB =      5467.6607  1-4 EEL =    -74363.5507  VDWAALS    =     17772.4078
 EELEC  =   -299983.5885  EHBOND  =         0.0000  RESTRAINT  =       922.9673
 EAMBER (non-restraint)  =   -308182.9444
 EKCMT  =     23675.7230  VIRIAL  =     22567.4199  VOLUME     =   1148326.0521
                                                    SURFTEN    =        38.1631
                                                    Density    =         1.0072
 ------------------------------------------------------------------------------

 NMR restraints: Bond =    0.000   Angle =     0.000   Torsion =    85.730
===============================================================================

 NSTEP =    26000   TIME(PS) =     427.000  TEMP(K) =   310.12  PRESS =    23.4
 Etot   =   -229615.2886  EKtot   =     77181.5000  EPtot      =   -306796.7886
 BOND   =      5903.9708  ANGLE   =     21951.6732  DIHED      =     15416.2282
 1-4 NB =      5434.7140  1-4 EEL =    -74515.4087  VDWAALS    =     17724.3148
 EELEC  =   -299627.2775  EHBOND  =         0.0000  RESTRAINT  =       914.9967
 EAMBER (non-restraint)  =   -307711.7853
 EKCMT  =     23612.4814  VIRIAL  =     23033.1503  VOLUME     =   1147303.2113
                                                    SURFTEN    =        61.0045
                                                    Density    =         1.0081
 ------------------------------------------------------------------------------

 NMR restraints: Bond =    0.000   Angle =     0.000   Torsion =    84.798
===============================================================================

 NSTEP =    27000   TIME(PS) =     429.000  TEMP(K) =   309.48  PRESS =   -49.3
 Etot   =   -230050.1251  EKtot   =     77023.7344  EPtot      =   -307073.8594
 BOND   =      5770.8706  ANGLE   =     22157.3643  DIHED      =     15336.8741
 1-4 NB =      5451.1606  1-4 EEL =    -74364.5400  VDWAALS    =     17682.6351
 EELEC  =   -300044.9461  EHBOND  =         0.0000  RESTRAINT  =       936.7220
 EAMBER (non-restraint)  =   -308010.5814
 EKCMT  =     23633.1499  VIRIAL  =     24855.8529  VOLUME     =   1148963.1855
                                                    SURFTEN    =         0.9132
                                                    Density    =         1.0066
 ------------------------------------------------------------------------------

 NMR restraints: Bond =    0.000   Angle =     0.000   Torsion =    76.886
===============================================================================

 NSTEP =    28000   TIME(PS) =     431.000  TEMP(K) =   310.07  PRESS =    18.7
 Etot   =   -230102.7160  EKtot   =     77168.8828  EPtot      =   -307271.5988
 BOND   =      5819.3141  ANGLE   =     21987.0891  DIHED      =     15375.4191
 1-4 NB =      5474.4395  1-4 EEL =    -74427.7700  VDWAALS    =     17904.8035
 EELEC  =   -300353.9916  EHBOND  =         0.0000  RESTRAINT  =       949.0975
 EAMBER (non-restraint)  =   -308220.6963
 EKCMT  =     23699.0981  VIRIAL  =     23236.4077  VOLUME     =   1146027.2617
                                                    SURFTEN    =        44.7861
                                                    Density    =         1.0092
 ------------------------------------------------------------------------------

 NMR restraints: Bond =    0.000   Angle =     0.000   Torsion =    88.240
===============================================================================

 NSTEP =    29000   TIME(PS) =     433.000  TEMP(K) =   310.03  PRESS =   -45.5
 Etot   =   -230006.4864  EKtot   =     77160.6562  EPtot      =   -307167.1426
 BOND   =      5829.4751  ANGLE   =     21874.0632  DIHED      =     15364.0828
 1-4 NB =      5431.2705  1-4 EEL =    -74400.9572  VDWAALS    =     17893.1451
 EELEC  =   -300077.3726  EHBOND  =         0.0000  RESTRAINT  =       919.1504
 EAMBER (non-restraint)  =   -308086.2931
 EKCMT  =     23501.0495  VIRIAL  =     24627.8059  VOLUME     =   1146186.5554
                                                    SURFTEN    =      -159.0981
                                                    Density    =         1.0091
 ------------------------------------------------------------------------------

 NMR restraints: Bond =    0.000   Angle =     0.000   Torsion =    75.882
===============================================================================

 NSTEP =    30000   TIME(PS) =     435.000  TEMP(K) =   309.98  PRESS =   -68.4
 Etot   =   -230299.2242  EKtot   =     77146.4688  EPtot      =   -307445.6929
 BOND   =      5906.0042  ANGLE   =     22027.4668  DIHED      =     15451.9821
 1-4 NB =      5457.6906  1-4 EEL =    -74488.2047  VDWAALS    =     17477.6822
 EELEC  =   -300217.3013  EHBOND  =         0.0000  RESTRAINT  =       938.9871
 EAMBER (non-restraint)  =   -308384.6800
 EKCMT  =     23677.0571  VIRIAL  =     25370.4976  VOLUME     =   1146886.5548
                                                    SURFTEN    =        18.6906
                                                    Density    =         1.0085
 ------------------------------------------------------------------------------

 NMR restraints: Bond =    0.000   Angle =     0.000   Torsion =    92.456
===============================================================================

 NSTEP =    31000   TIME(PS) =     437.000  TEMP(K) =   309.57  PRESS =   -76.1
 Etot   =   -230496.0762  EKtot   =     77045.3672  EPtot      =   -307541.4434
 BOND   =      5767.5574  ANGLE   =     22029.2075  DIHED      =     15389.2846
 1-4 NB =      5442.6899  1-4 EEL =    -74365.5807  VDWAALS    =     17393.8860
 EELEC  =   -300136.3689  EHBOND  =         0.0000  RESTRAINT  =       937.8808
 EAMBER (non-restraint)  =   -308479.3241
 EKCMT  =     23511.6970  VIRIAL  =     25393.8401  VOLUME     =   1145542.5150
                                                    SURFTEN    =      -176.6502
                                                    Density    =         1.0096
 ------------------------------------------------------------------------------

 NMR restraints: Bond =    0.000   Angle =     0.000   Torsion =    88.225
===============================================================================

 NSTEP =    32000   TIME(PS) =     439.000  TEMP(K) =   309.47  PRESS =     1.7
 Etot   =   -231003.2945  EKtot   =     77019.3984  EPtot      =   -308022.6929
 BOND   =      5758.4553  ANGLE   =     21884.1303  DIHED      =     15364.2958
 1-4 NB =      5454.3447  1-4 EEL =    -74396.7889  VDWAALS    =     17705.5541
 EELEC  =   -300745.0289  EHBOND  =         0.0000  RESTRAINT  =       952.3448
 EAMBER (non-restraint)  =   -308975.0377
 EKCMT  =     23716.0245  VIRIAL  =     23673.1787  VOLUME     =   1145390.8949
                                                    SURFTEN    =        66.1370
                                                    Density    =         1.0098
 ------------------------------------------------------------------------------

 NMR restraints: Bond =    0.000   Angle =     0.000   Torsion =    88.053
===============================================================================

 NSTEP =    33000   TIME(PS) =     441.000  TEMP(K) =   310.51  PRESS =    63.9
 Etot   =   -229936.4021  EKtot   =     77279.6484  EPtot      =   -307216.0506
 BOND   =      5831.1740  ANGLE   =     22070.9417  DIHED      =     15366.5215
 1-4 NB =      5447.9415  1-4 EEL =    -74403.4412  VDWAALS    =     17715.2305
 EELEC  =   -300175.0923  EHBOND  =         0.0000  RESTRAINT  =       930.6738
 EAMBER (non-restraint)  =   -308146.7243
 EKCMT  =     23744.5812  VIRIAL  =     22159.5762  VOLUME     =   1149087.4977
                                                    SURFTEN    =       -39.1003
                                                    Density    =         1.0065
 ------------------------------------------------------------------------------

 NMR restraints: Bond =    0.000   Angle =     0.000   Torsion =    69.531
===============================================================================

 NSTEP =    34000   TIME(PS) =     443.000  TEMP(K) =   311.01  PRESS =    41.8
 Etot   =   -230070.9570  EKtot   =     77403.7969  EPtot      =   -307474.7539
 BOND   =      5781.2756  ANGLE   =     21966.1506  DIHED      =     15380.9066
 1-4 NB =      5413.1606  1-4 EEL =    -74395.9178  VDWAALS    =     18048.1876
 EELEC  =   -300587.6869  EHBOND  =         0.0000  RESTRAINT  =       919.1698
 EAMBER (non-restraint)  =   -308393.9237
 EKCMT  =     23584.4709  VIRIAL  =     22548.8813  VOLUME     =   1147073.6242
                                                    SURFTEN    =        29.8599
                                                    Density    =         1.0083
 ------------------------------------------------------------------------------

 NMR restraints: Bond =    0.000   Angle =     0.000   Torsion =    81.026
===============================================================================

 NSTEP =    35000   TIME(PS) =     445.000  TEMP(K) =   310.95  PRESS =   151.8
 Etot   =   -229780.9251  EKtot   =     77387.7188  EPtot      =   -307168.6438
 BOND   =      5857.4765  ANGLE   =     21822.0212  DIHED      =     15335.5669
 1-4 NB =      5450.0222  1-4 EEL =    -74423.8219  VDWAALS    =     17754.5142
 EELEC  =   -299883.4272  EHBOND  =         0.0000  RESTRAINT  =       919.0044
 EAMBER (non-restraint)  =   -308087.6482
 EKCMT  =     23807.5156  VIRIAL  =     20046.8885  VOLUME     =   1147597.9648
                                                    SURFTEN    =        56.0702
                                                    Density    =         1.0078
 ------------------------------------------------------------------------------

 NMR restraints: Bond =    0.000   Angle =     0.000   Torsion =    78.626
===============================================================================

 NSTEP =    36000   TIME(PS) =     447.000  TEMP(K) =   310.42  PRESS =   -29.6
 Etot   =   -229228.6595  EKtot   =     77258.1406  EPtot      =   -306486.8001
 BOND   =      5751.9299  ANGLE   =     22014.3612  DIHED      =     15513.4050
 1-4 NB =      5489.6512  1-4 EEL =    -74308.4507  VDWAALS    =     17561.2162
 EELEC  =   -299480.3390  EHBOND  =         0.0000  RESTRAINT  =       971.4260
 EAMBER (non-restraint)  =   -307458.2261
 EKCMT  =     23653.8783  VIRIAL  =     24388.4368  VOLUME     =   1148065.1145
                                                    SURFTEN    =       -80.2816
                                                    Density    =         1.0074
 ------------------------------------------------------------------------------

 NMR restraints: Bond =    0.000   Angle =     0.000   Torsion =    75.978
===============================================================================

 NSTEP =    37000   TIME(PS) =     449.000  TEMP(K) =   310.53  PRESS =    11.5
 Etot   =   -229554.0564  EKtot   =     77285.4688  EPtot      =   -306839.5252
 BOND   =      5786.5126  ANGLE   =     21910.0050  DIHED      =     15430.1626
 1-4 NB =      5478.1852  1-4 EEL =    -74427.7514  VDWAALS    =     17438.9583
 EELEC  =   -299410.9697  EHBOND  =         0.0000  RESTRAINT  =       955.3722
 EAMBER (non-restraint)  =   -307794.8974
 EKCMT  =     23643.0126  VIRIAL  =     23357.9921  VOLUME     =   1147874.9760
                                                    SURFTEN    =        43.1612
                                                    Density    =         1.0076
 ------------------------------------------------------------------------------

 NMR restraints: Bond =    0.000   Angle =     0.000   Torsion =    85.362
===============================================================================

 NSTEP =    38000   TIME(PS) =     451.000  TEMP(K) =   311.49  PRESS =    82.9
 Etot   =   -229488.1410  EKtot   =     77522.5625  EPtot      =   -307010.7035
 BOND   =      5767.4948  ANGLE   =     22079.2329  DIHED      =     15486.9927
 1-4 NB =      5433.3650  1-4 EEL =    -74475.8796  VDWAALS    =     17680.6128
 EELEC  =   -299912.5652  EHBOND  =         0.0000  RESTRAINT  =       930.0431
 EAMBER (non-restraint)  =   -307940.7466
 EKCMT  =     23629.8725  VIRIAL  =     21578.3150  VOLUME     =   1145667.0337
                                                    SURFTEN    =       105.0725
                                                    Density    =         1.0095
 ------------------------------------------------------------------------------

 NMR restraints: Bond =    0.000   Angle =     0.000   Torsion =    82.992
===============================================================================

 NSTEP =    39000   TIME(PS) =     453.000  TEMP(K) =   310.11  PRESS =   -55.8
 Etot   =   -229524.0419  EKtot   =     77178.6328  EPtot      =   -306702.6747
 BOND   =      5783.9950  ANGLE   =     22174.8487  DIHED      =     15373.5224
 1-4 NB =      5387.2669  1-4 EEL =    -74410.1045  VDWAALS    =     17334.1688
 EELEC  =   -299310.2062  EHBOND  =         0.0000  RESTRAINT  =       963.8342
 EAMBER (non-restraint)  =   -307666.5089
 EKCMT  =     23530.3678  VIRIAL  =     24911.3284  VOLUME     =   1146157.6628
                                                    SURFTEN    =        -7.4206
                                                    Density    =         1.0091
 ------------------------------------------------------------------------------

 NMR restraints: Bond =    0.000   Angle =     0.000   Torsion =    83.806
===============================================================================

 NSTEP =    40000   TIME(PS) =     455.000  TEMP(K) =   309.72  PRESS =   -29.6
 Etot   =   -230258.1376  EKtot   =     77083.3906  EPtot      =   -307341.5282
 BOND   =      5742.7387  ANGLE   =     21846.5595  DIHED      =     15454.0626
 1-4 NB =      5423.3874  1-4 EEL =    -74499.0699  VDWAALS    =     17678.1536
 EELEC  =   -299914.5611  EHBOND  =         0.0000  RESTRAINT  =       927.2012
 EAMBER (non-restraint)  =   -308268.7294
 EKCMT  =     23638.3552  VIRIAL  =     24371.7305  VOLUME     =   1147921.1086
                                                    SURFTEN    =        10.2244
                                                    Density    =         1.0075
 ------------------------------------------------------------------------------

 NMR restraints: Bond =    0.000   Angle =     0.000   Torsion =    87.261
===============================================================================

 NSTEP =    41000   TIME(PS) =     457.000  TEMP(K) =   308.81  PRESS =    48.9
 Etot   =   -230015.7905  EKtot   =     76857.2266  EPtot      =   -306873.0170
 BOND   =      5882.4723  ANGLE   =     21791.4499  DIHED      =     15412.3517
 1-4 NB =      5445.4451  1-4 EEL =    -74424.2262  VDWAALS    =     17400.5041
 EELEC  =   -299315.5300  EHBOND  =         0.0000  RESTRAINT  =       934.5161
 EAMBER (non-restraint)  =   -307807.5332
 EKCMT  =     23540.4998  VIRIAL  =     22329.9450  VOLUME     =   1145793.6567
                                                    SURFTEN    =        95.3004
                                                    Density    =         1.0094
 ------------------------------------------------------------------------------

 NMR restraints: Bond =    0.000   Angle =     0.000   Torsion =    80.297
===============================================================================

 NSTEP =    42000   TIME(PS) =     459.000  TEMP(K) =   310.08  PRESS =    80.7
 Etot   =   -229779.1504  EKtot   =     77171.3984  EPtot      =   -306950.5488
 BOND   =      5837.5670  ANGLE   =     22074.5274  DIHED      =     15399.0337
 1-4 NB =      5449.2323  1-4 EEL =    -74439.9248  VDWAALS    =     17676.9466
 EELEC  =   -299879.0836  EHBOND  =         0.0000  RESTRAINT  =       931.1526
 EAMBER (non-restraint)  =   -307881.7014
 EKCMT  =     23613.1406  VIRIAL  =     21616.2730  VOLUME     =   1146536.6940
                                                    SURFTEN    =       127.9132
                                                    Density    =         1.0088
 ------------------------------------------------------------------------------

 NMR restraints: Bond =    0.000   Angle =     0.000   Torsion =    80.293
===============================================================================

 NSTEP =    43000   TIME(PS) =     461.000  TEMP(K) =   310.56  PRESS =     6.1
 Etot   =   -230018.8541  EKtot   =     77292.7031  EPtot      =   -307311.5572
 BOND   =      5806.4268  ANGLE   =     22014.3637  DIHED      =     15269.7220
 1-4 NB =      5464.3507  1-4 EEL =    -74522.8215  VDWAALS    =     17473.5071
 EELEC  =   -299749.3676  EHBOND  =         0.0000  RESTRAINT  =       932.2618
 EAMBER (non-restraint)  =   -308243.8190
 EKCMT  =     23498.3438  VIRIAL  =     23346.6169  VOLUME     =   1147095.5923
                                                    SURFTEN    =        91.2987
                                                    Density    =         1.0083
 ------------------------------------------------------------------------------

 NMR restraints: Bond =    0.000   Angle =     0.000   Torsion =    93.480
===============================================================================

 NSTEP =    44000   TIME(PS) =     463.000  TEMP(K) =   310.57  PRESS =    -1.8
 Etot   =   -229835.2066  EKtot   =     77295.4531  EPtot      =   -307130.6598
 BOND   =      5792.7908  ANGLE   =     22037.1253  DIHED      =     15282.9202
 1-4 NB =      5393.6999  1-4 EEL =    -74477.2675  VDWAALS    =     17571.3620
 EELEC  =   -299666.9767  EHBOND  =         0.0000  RESTRAINT  =       935.6863
 EAMBER (non-restraint)  =   -308066.3460
 EKCMT  =     23487.7736  VIRIAL  =     23533.0060  VOLUME     =   1147463.6929
                                                    SURFTEN    =       -48.7071
                                                    Density    =         1.0079
 ------------------------------------------------------------------------------

 NMR restraints: Bond =    0.000   Angle =     0.000   Torsion =    80.073
===============================================================================

 NSTEP =    45000   TIME(PS) =     465.000  TEMP(K) =   310.45  PRESS =     6.1
 Etot   =   -229636.3835  EKtot   =     77264.9609  EPtot      =   -306901.3444
 BOND   =      5810.4631  ANGLE   =     22128.6306  DIHED      =     15352.7846
 1-4 NB =      5431.5481  1-4 EEL =    -74382.9914  VDWAALS    =     17772.3183
 EELEC  =   -299946.9235  EHBOND  =         0.0000  RESTRAINT  =       932.8258
 EAMBER (non-restraint)  =   -307834.1702
 EKCMT  =     23547.7410  VIRIAL  =     23395.8176  VOLUME     =   1147609.3517
                                                    SURFTEN    =        80.4385
                                                    Density    =         1.0078
 ------------------------------------------------------------------------------

 NMR restraints: Bond =    0.000   Angle =     0.000   Torsion =    79.611
===============================================================================

 NSTEP =    46000   TIME(PS) =     467.000  TEMP(K) =   310.11  PRESS =   -12.7
 Etot   =   -230148.8981  EKtot   =     77179.7344  EPtot      =   -307328.6325
 BOND   =      5849.6721  ANGLE   =     22099.9961  DIHED      =     15310.7006
 1-4 NB =      5437.7452  1-4 EEL =    -74447.0006  VDWAALS    =     17640.0561
 EELEC  =   -300163.1619  EHBOND  =         0.0000  RESTRAINT  =       943.3598
 EAMBER (non-restraint)  =   -308271.9923
 EKCMT  =     23799.0122  VIRIAL  =     24112.5966  VOLUME     =   1146618.2143
                                                    SURFTEN    =         1.5530
                                                    Density    =         1.0087
 ------------------------------------------------------------------------------

 NMR restraints: Bond =    0.000   Angle =     0.000   Torsion =    88.332
===============================================================================

 NSTEP =    47000   TIME(PS) =     469.000  TEMP(K) =   309.23  PRESS =    36.1
 Etot   =   -229836.0100  EKtot   =     76961.7500  EPtot      =   -306797.7600
 BOND   =      5938.7249  ANGLE   =     22156.5289  DIHED      =     15370.8610
 1-4 NB =      5385.1656  1-4 EEL =    -74463.7604  VDWAALS    =     17656.6523
 EELEC  =   -299805.5264  EHBOND  =         0.0000  RESTRAINT  =       963.5941
 EAMBER (non-restraint)  =   -307761.3541
 EKCMT  =     23336.6827  VIRIAL  =     22444.2101  VOLUME     =   1146029.2022
                                                    SURFTEN    =       -62.7221
                                                    Density    =         1.0092
 ------------------------------------------------------------------------------

 NMR restraints: Bond =    0.000   Angle =     0.000   Torsion =    97.605
===============================================================================

 NSTEP =    48000   TIME(PS) =     471.000  TEMP(K) =   309.36  PRESS =   123.4
 Etot   =   -230627.1805  EKtot   =     76993.1641  EPtot      =   -307620.3446
 BOND   =      5848.3770  ANGLE   =     21791.9592  DIHED      =     15383.8428
 1-4 NB =      5422.8225  1-4 EEL =    -74356.0079  VDWAALS    =     18038.3776
 EELEC  =   -300694.5209  EHBOND  =         0.0000  RESTRAINT  =       944.8051
 EAMBER (non-restraint)  =   -308565.1497
 EKCMT  =     23580.8819  VIRIAL  =     20529.6608  VOLUME     =   1145632.6283
                                                    SURFTEN    =        68.1755
                                                    Density    =         1.0096
 ------------------------------------------------------------------------------

 NMR restraints: Bond =    0.000   Angle =     0.000   Torsion =    71.220
===============================================================================

 NSTEP =    49000   TIME(PS) =     473.000  TEMP(K) =   308.95  PRESS =   -51.1
 Etot   =   -230706.0763  EKtot   =     76889.8828  EPtot      =   -307595.9591
 BOND   =      5868.4500  ANGLE   =     22154.7371  DIHED      =     15364.5048
 1-4 NB =      5405.0798  1-4 EEL =    -74424.6831  VDWAALS    =     17386.5524
 EELEC  =   -300305.7816  EHBOND  =         0.0000  RESTRAINT  =       955.1815
 EAMBER (non-restraint)  =   -308551.1406
 EKCMT  =     23629.5554  VIRIAL  =     24893.6926  VOLUME     =   1145630.7822
                                                    SURFTEN    =       -36.6189
                                                    Density    =         1.0096
 ------------------------------------------------------------------------------

 NMR restraints: Bond =    0.000   Angle =     0.000   Torsion =    82.320
===============================================================================

 NSTEP =    50000   TIME(PS) =     475.000  TEMP(K) =   309.68  PRESS =   -19.0
 Etot   =   -230526.0321  EKtot   =     77073.0469  EPtot      =   -307599.0790
 BOND   =      5684.0328  ANGLE   =     21970.4592  DIHED      =     15293.6739
 1-4 NB =      5476.7325  1-4 EEL =    -74400.1126  VDWAALS    =     17382.0223
 EELEC  =   -299972.0172  EHBOND  =         0.0000  RESTRAINT  =       966.1302
 EAMBER (non-restraint)  =   -308565.2092
 EKCMT  =     23645.7267  VIRIAL  =     24115.8423  VOLUME     =   1145557.4623
                                                    SURFTEN    =        13.9921
                                                    Density    =         1.0096
 ------------------------------------------------------------------------------

 NMR restraints: Bond =    0.000   Angle =     0.000   Torsion =    82.236
===============================================================================

 NSTEP =    51000   TIME(PS) =     477.000  TEMP(K) =   310.21  PRESS =    29.5
 Etot   =   -230558.9901  EKtot   =     77204.8125  EPtot      =   -307763.8026
 BOND   =      5797.8391  ANGLE   =     21858.8254  DIHED      =     15384.2335
 1-4 NB =      5466.5943  1-4 EEL =    -74353.1500  VDWAALS    =     17779.0413
 EELEC  =   -300621.8859  EHBOND  =         0.0000  RESTRAINT  =       924.6997
 EAMBER (non-restraint)  =   -308688.5023
 EKCMT  =     23884.5364  VIRIAL  =     23154.4320  VOLUME     =   1144795.1015
                                                    SURFTEN    =       104.6034
                                                    Density    =         1.0103
 ------------------------------------------------------------------------------

 NMR restraints: Bond =    0.000   Angle =     0.000   Torsion =    87.138
===============================================================================

 NSTEP =    52000   TIME(PS) =     479.000  TEMP(K) =   307.33  PRESS =   -89.0
 Etot   =   -230998.4884  EKtot   =     76488.3828  EPtot      =   -307486.8713
 BOND   =      5800.5424  ANGLE   =     22114.0284  DIHED      =     15363.6631
 1-4 NB =      5438.1850  1-4 EEL =    -74332.6775  VDWAALS    =     17325.6273
 EELEC  =   -300144.4838  EHBOND  =         0.0000  RESTRAINT  =       948.2439
 EAMBER (non-restraint)  =   -308435.1151
 EKCMT  =     23472.8814  VIRIAL  =     25669.6317  VOLUME     =   1143532.6083
                                                    SURFTEN    =      -108.7659
                                                    Density    =         1.0114
 ------------------------------------------------------------------------------

 NMR restraints: Bond =    0.000   Angle =     0.000   Torsion =    83.009
===============================================================================

 NSTEP =    53000   TIME(PS) =     481.000  TEMP(K) =   309.32  PRESS =     5.2
 Etot   =   -230192.8078  EKtot   =     76982.9531  EPtot      =   -307175.7609
 BOND   =      5877.0558  ANGLE   =     22049.5511  DIHED      =     15296.9364
 1-4 NB =      5380.7581  1-4 EEL =    -74422.2405  VDWAALS    =     17634.1155
 EELEC  =   -299920.2024  EHBOND  =         0.0000  RESTRAINT  =       928.2651
 EAMBER (non-restraint)  =   -308104.0260
 EKCMT  =     23474.7878  VIRIAL  =     23346.0567  VOLUME     =   1144959.8358
                                                    SURFTEN    =       -23.3534
                                                    Density    =         1.0101
 ------------------------------------------------------------------------------

 NMR restraints: Bond =    0.000   Angle =     0.000   Torsion =    71.526
===============================================================================

 NSTEP =    54000   TIME(PS) =     483.000  TEMP(K) =   309.93  PRESS =   -90.3
 Etot   =   -230129.1861  EKtot   =     77135.3047  EPtot      =   -307264.4907
 BOND   =      5841.6055  ANGLE   =     21896.5078  DIHED      =     15337.6523
 1-4 NB =      5375.1409  1-4 EEL =    -74380.8587  VDWAALS    =     17449.2354
 EELEC  =   -299731.8659  EHBOND  =         0.0000  RESTRAINT  =       948.0919
 EAMBER (non-restraint)  =   -308212.5827
 EKCMT  =     23598.1776  VIRIAL  =     25830.2062  VOLUME     =   1145378.0061
                                                    SURFTEN    =       -91.4138
                                                    Density    =         1.0098
 ------------------------------------------------------------------------------

 NMR restraints: Bond =    0.000   Angle =     0.000   Torsion =    81.842
===============================================================================

 NSTEP =    55000   TIME(PS) =     485.000  TEMP(K) =   311.86  PRESS =    36.7
 Etot   =   -229725.7463  EKtot   =     77614.1719  EPtot      =   -307339.9182
 BOND   =      5737.4499  ANGLE   =     22002.9992  DIHED      =     15373.7130
 1-4 NB =      5430.3045  1-4 EEL =    -74360.0200  VDWAALS    =     18148.7436
 EELEC  =   -300631.8424  EHBOND  =         0.0000  RESTRAINT  =       958.7341
 EAMBER (non-restraint)  =   -308298.6523
 EKCMT  =     23761.4184  VIRIAL  =     22853.1450  VOLUME     =   1146418.5740
                                                    SURFTEN    =       -44.9276
                                                    Density    =         1.0089
 ------------------------------------------------------------------------------

 NMR restraints: Bond =    0.000   Angle =     0.000   Torsion =   101.762
===============================================================================

 NSTEP =    56000   TIME(PS) =     487.000  TEMP(K) =   310.61  PRESS =   -52.1
 Etot   =   -230013.6002  EKtot   =     77304.5234  EPtot      =   -307318.1237
 BOND   =      5834.9382  ANGLE   =     22044.3816  DIHED      =     15394.9054
 1-4 NB =      5462.3809  1-4 EEL =    -74289.1785  VDWAALS    =     17681.4573
 EELEC  =   -300376.4351  EHBOND  =         0.0000  RESTRAINT  =       929.4265
 EAMBER (non-restraint)  =   -308247.5502
 EKCMT  =     23720.7456  VIRIAL  =     25012.5220  VOLUME     =   1147390.2854
                                                    SURFTEN    =       -92.5830
                                                    Density    =         1.0080
 ------------------------------------------------------------------------------

 NMR restraints: Bond =    0.000   Angle =     0.000   Torsion =    78.551
===============================================================================

 NSTEP =    57000   TIME(PS) =     489.000  TEMP(K) =   309.68  PRESS =    60.0
 Etot   =   -230467.9261  EKtot   =     77072.6641  EPtot      =   -307540.5901
 BOND   =      5750.1829  ANGLE   =     21914.2299  DIHED      =     15301.0825
 1-4 NB =      5441.1432  1-4 EEL =    -74541.1030  VDWAALS    =     18075.6681
 EELEC  =   -300420.1588  EHBOND  =         0.0000  RESTRAINT  =       938.3650
 EAMBER (non-restraint)  =   -308478.9552
 EKCMT  =     23743.3751  VIRIAL  =     22258.3537  VOLUME     =   1146995.2228
                                                    SURFTEN    =        41.4191
                                                    Density    =         1.0084
 ------------------------------------------------------------------------------

 NMR restraints: Bond =    0.000   Angle =     0.000   Torsion =    92.307
===============================================================================

 NSTEP =    58000   TIME(PS) =     491.000  TEMP(K) =   311.26  PRESS =   154.3
 Etot   =   -229411.2229  EKtot   =     77465.4922  EPtot      =   -306876.7151
 BOND   =      5818.0469  ANGLE   =     22368.9143  DIHED      =     15322.2647
 1-4 NB =      5370.3509  1-4 EEL =    -74280.8158  VDWAALS    =     17990.3587
 EELEC  =   -300379.6936  EHBOND  =         0.0000  RESTRAINT  =       913.8589
 EAMBER (non-restraint)  =   -307790.5740
 EKCMT  =     23910.9473  VIRIAL  =     20085.6194  VOLUME     =   1148188.1063
                                                    SURFTEN    =        26.8091
                                                    Density    =         1.0073
 ------------------------------------------------------------------------------

 NMR restraints: Bond =    0.000   Angle =     0.000   Torsion =    76.516
===============================================================================

 NSTEP =    59000   TIME(PS) =     493.000  TEMP(K) =   311.08  PRESS =  -138.1
 Etot   =   -229396.6606  EKtot   =     77420.0859  EPtot      =   -306816.7465
 BOND   =      5964.2814  ANGLE   =     22335.0667  DIHED      =     15334.9101
 1-4 NB =      5404.7691  1-4 EEL =    -74421.7012  VDWAALS    =     17549.8283
 EELEC  =   -299924.9073  EHBOND  =         0.0000  RESTRAINT  =       941.0064
 EAMBER (non-restraint)  =   -307757.7529
 EKCMT  =     23601.6599  VIRIAL  =     27021.9360  VOLUME     =   1147427.6520
                                                    SURFTEN    =       -15.9045
                                                    Density    =         1.0080
 ------------------------------------------------------------------------------

 NMR restraints: Bond =    0.000   Angle =     0.000   Torsion =    78.394
===============================================================================

 NSTEP =    60000   TIME(PS) =     495.000  TEMP(K) =   310.44  PRESS =  -183.0
 Etot   =   -230244.2157  EKtot   =     77262.1953  EPtot      =   -307506.4110
 BOND   =      5809.1083  ANGLE   =     22104.9494  DIHED      =     15338.6784
 1-4 NB =      5379.8174  1-4 EEL =    -74423.5190  VDWAALS    =     17458.1006
 EELEC  =   -300113.4736  EHBOND  =         0.0000  RESTRAINT  =       939.9275
 EAMBER (non-restraint)  =   -308446.3384
 EKCMT  =     23629.7337  VIRIAL  =     28165.7182  VOLUME     =   1147696.7420
                                                    SURFTEN    =      -112.2410
                                                    Density    =         1.0077
 ------------------------------------------------------------------------------

 NMR restraints: Bond =    0.000   Angle =     0.000   Torsion =    79.479
===============================================================================

 NSTEP =    61000   TIME(PS) =     497.000  TEMP(K) =   310.26  PRESS =    62.9
 Etot   =   -229977.0721  EKtot   =     77217.4062  EPtot      =   -307194.4783
 BOND   =      5859.1817  ANGLE   =     22142.0809  DIHED      =     15210.5406
 1-4 NB =      5481.2043  1-4 EEL =    -74439.1347  VDWAALS    =     17908.8800
 EELEC  =   -300312.1814  EHBOND  =         0.0000  RESTRAINT  =       954.9503
 EAMBER (non-restraint)  =   -308149.4287
 EKCMT  =     23630.9342  VIRIAL  =     22071.9712  VOLUME     =   1147003.7242
                                                    SURFTEN    =        69.0655
                                                    Density    =         1.0083
 ------------------------------------------------------------------------------

 NMR restraints: Bond =    0.000   Angle =     0.000   Torsion =    86.029
===============================================================================

 NSTEP =    62000   TIME(PS) =     499.000  TEMP(K) =   310.78  PRESS =     0.5
 Etot   =   -230249.3741  EKtot   =     77346.0078  EPtot      =   -307595.3819
 BOND   =      5840.1723  ANGLE   =     21870.0202  DIHED      =     15396.6947
 1-4 NB =      5470.5200  1-4 EEL =    -74413.8008  VDWAALS    =     18078.5108
 EELEC  =   -300774.9579  EHBOND  =         0.0000  RESTRAINT  =       937.4588
 EAMBER (non-restraint)  =   -308532.8407
 EKCMT  =     23723.0429  VIRIAL  =     23709.7479  VOLUME     =   1147514.2693
                                                    SURFTEN    =        32.3260
                                                    Density    =         1.0079
 ------------------------------------------------------------------------------

 NMR restraints: Bond =    0.000   Angle =     0.000   Torsion =    70.380
===============================================================================

 NSTEP =    63000   TIME(PS) =     501.000  TEMP(K) =   309.45  PRESS =    98.4
 Etot   =   -230030.4542  EKtot   =     77015.9375  EPtot      =   -307046.3917
 BOND   =      5874.2413  ANGLE   =     21925.5417  DIHED      =     15283.2367
 1-4 NB =      5446.0520  1-4 EEL =    -74447.9026  VDWAALS    =     17544.0865
 EELEC  =   -299599.5570  EHBOND  =         0.0000  RESTRAINT  =       927.9096
 EAMBER (non-restraint)  =   -307974.3014
 EKCMT  =     23582.5838  VIRIAL  =     21146.7671  VOLUME     =   1147023.4153
                                                    SURFTEN    =        -6.4771
                                                    Density    =         1.0083
 ------------------------------------------------------------------------------

 NMR restraints: Bond =    0.000   Angle =     0.000   Torsion =    88.780
===============================================================================

 NSTEP =    64000   TIME(PS) =     503.000  TEMP(K) =   309.27  PRESS =    36.2
 Etot   =   -230056.9912  EKtot   =     76970.4688  EPtot      =   -307027.4600
 BOND   =      5899.3602  ANGLE   =     21947.0409  DIHED      =     15392.5108
 1-4 NB =      5411.2907  1-4 EEL =    -74480.9809  VDWAALS    =     17590.3017
 EELEC  =   -299738.5525  EHBOND  =         0.0000  RESTRAINT  =       951.5691
 EAMBER (non-restraint)  =   -307979.0290
 EKCMT  =     23734.8263  VIRIAL  =     22837.9879  VOLUME     =   1147063.4057
                                                    SURFTEN    =         3.1992
                                                    Density    =         1.0083
 ------------------------------------------------------------------------------

 NMR restraints: Bond =    0.000   Angle =     0.000   Torsion =    89.999
===============================================================================

 NSTEP =    65000   TIME(PS) =     505.000  TEMP(K) =   310.47  PRESS =     5.4
 Etot   =   -230503.3158  EKtot   =     77270.0000  EPtot      =   -307773.3158
 BOND   =      5864.8298  ANGLE   =     22085.9597  DIHED      =     15315.6671
 1-4 NB =      5423.7277  1-4 EEL =    -74432.5397  VDWAALS    =     17977.0894
 EELEC  =   -300954.3460  EHBOND  =         0.0000  RESTRAINT  =       946.2962
 EAMBER (non-restraint)  =   -308719.6120
 EKCMT  =     23598.8208  VIRIAL  =     23465.7779  VOLUME     =   1146005.8922
                                                    SURFTEN    =       -60.9486
                                                    Density    =         1.0092
 ------------------------------------------------------------------------------

 NMR restraints: Bond =    0.000   Angle =     0.000   Torsion =    84.299
===============================================================================

 NSTEP =    66000   TIME(PS) =     507.000  TEMP(K) =   310.61  PRESS =  -116.9
 Etot   =   -230041.9098  EKtot   =     77303.3125  EPtot      =   -307345.2223
 BOND   =      5854.7506  ANGLE   =     21862.0098  DIHED      =     15339.4240
 1-4 NB =      5395.4166  1-4 EEL =    -74519.6086  VDWAALS    =     17344.9223
 EELEC  =   -299549.8945  EHBOND  =         0.0000  RESTRAINT  =       927.7575
 EAMBER (non-restraint)  =   -308272.9798
 EKCMT  =     23712.4598  VIRIAL  =     26603.7411  VOLUME     =   1145565.8458
                                                    SURFTEN    =       -59.8310
                                                    Density    =         1.0096
 ------------------------------------------------------------------------------

 NMR restraints: Bond =    0.000   Angle =     0.000   Torsion =    83.074
===============================================================================

 NSTEP =    67000   TIME(PS) =     509.000  TEMP(K) =   311.12  PRESS =    95.4
 Etot   =   -230069.3047  EKtot   =     77430.2500  EPtot      =   -307499.5547
 BOND   =      5785.7975  ANGLE   =     21991.5485  DIHED      =     15236.4140
 1-4 NB =      5456.7374  1-4 EEL =    -74443.5074  VDWAALS    =     17768.8862
 EELEC  =   -300244.3353  EHBOND  =         0.0000  RESTRAINT  =       948.9045
 EAMBER (non-restraint)  =   -308448.4591
 EKCMT  =     23561.9839  VIRIAL  =     21198.2170  VOLUME     =   1147269.5208
                                                    SURFTEN    =        17.6904
                                                    Density    =         1.0081
 ------------------------------------------------------------------------------

 NMR restraints: Bond =    0.000   Angle =     0.000   Torsion =    90.420
===============================================================================

 NSTEP =    68000   TIME(PS) =     511.000  TEMP(K) =   309.64  PRESS =    88.0
 Etot   =   -230477.3239  EKtot   =     77064.0469  EPtot      =   -307541.3708
 BOND   =      5783.4141  ANGLE   =     22067.9038  DIHED      =     15390.5108
 1-4 NB =      5432.2163  1-4 EEL =    -74328.5861  VDWAALS    =     18047.2786
 EELEC  =   -300857.3249  EHBOND  =         0.0000  RESTRAINT  =       923.2165
 EAMBER (non-restraint)  =   -308464.5873
 EKCMT  =     23611.7757  VIRIAL  =     21433.3855  VOLUME     =   1146948.0227
                                                    SURFTEN    =       125.9253
                                                    Density    =         1.0084
 ------------------------------------------------------------------------------

 NMR restraints: Bond =    0.000   Angle =     0.000   Torsion =    82.436
===============================================================================

 NSTEP =    69000   TIME(PS) =     513.000  TEMP(K) =   311.17  PRESS =   114.1
 Etot   =   -229805.2433  EKtot   =     77442.5156  EPtot      =   -307247.7589
 BOND   =      5782.5872  ANGLE   =     22150.3802  DIHED      =     15286.3945
 1-4 NB =      5435.7816  1-4 EEL =    -74375.2797  VDWAALS    =     17663.6539
 EELEC  =   -300146.4771  EHBOND  =         0.0000  RESTRAINT  =       955.2006
 EAMBER (non-restraint)  =   -308202.9595
 EKCMT  =     23706.5900  VIRIAL  =     20883.7381  VOLUME     =   1146321.1650
                                                    SURFTEN    =        66.2112
                                                    Density    =         1.0089
 ------------------------------------------------------------------------------

 NMR restraints: Bond =    0.000   Angle =     0.000   Torsion =    77.191
===============================================================================

 NSTEP =    70000   TIME(PS) =     515.000  TEMP(K) =   310.36  PRESS =   -46.7
 Etot   =   -229858.8434  EKtot   =     77243.2891  EPtot      =   -307102.1325
 BOND   =      5715.6285  ANGLE   =     22017.3372  DIHED      =     15299.0572
 1-4 NB =      5400.2739  1-4 EEL =    -74383.4895  VDWAALS    =     17457.6623
 EELEC  =   -299540.3787  EHBOND  =         0.0000  RESTRAINT  =       931.7767
 EAMBER (non-restraint)  =   -308033.9091
 EKCMT  =     23459.2399  VIRIAL  =     24614.1836  VOLUME     =   1146560.6756
                                                    SURFTEN    =        15.5994
                                                    Density    =         1.0087
 ------------------------------------------------------------------------------

 NMR restraints: Bond =    0.000   Angle =     0.000   Torsion =    80.631
===============================================================================

 NSTEP =    71000   TIME(PS) =     517.000  TEMP(K) =   310.53  PRESS =   -84.4
 Etot   =   -230276.7478  EKtot   =     77284.0156  EPtot      =   -307560.7634
 BOND   =      5909.1416  ANGLE   =     22001.6154  DIHED      =     15302.7641
 1-4 NB =      5432.6646  1-4 EEL =    -74539.1712  VDWAALS    =     17373.5477
 EELEC  =   -299991.0658  EHBOND  =         0.0000  RESTRAINT  =       949.7401
 EAMBER (non-restraint)  =   -308510.5036
 EKCMT  =     23700.3405  VIRIAL  =     25792.7649  VOLUME     =   1147730.0981
                                                    SURFTEN    =        76.1335
                                                    Density    =         1.0077
 ------------------------------------------------------------------------------

 NMR restraints: Bond =    0.000   Angle =     0.000   Torsion =    89.393
===============================================================================

 NSTEP =    72000   TIME(PS) =     519.000  TEMP(K) =   310.18  PRESS =    35.2
 Etot   =   -229903.1240  EKtot   =     77197.9766  EPtot      =   -307101.1006
 BOND   =      5875.6169  ANGLE   =     22061.4544  DIHED      =     15367.7858
 1-4 NB =      5403.7199  1-4 EEL =    -74417.1500  VDWAALS    =     17925.1570
 EELEC  =   -300262.4299  EHBOND  =         0.0000  RESTRAINT  =       944.7453
 EAMBER (non-restraint)  =   -308045.8459
 EKCMT  =     23533.1171  VIRIAL  =     22661.1745  VOLUME     =   1147518.5448
                                                    SURFTEN    =       -29.5043
                                                    Density    =         1.0079
 ------------------------------------------------------------------------------

 NMR restraints: Bond =    0.000   Angle =     0.000   Torsion =    86.193
===============================================================================

 NSTEP =    73000   TIME(PS) =     521.000  TEMP(K) =   308.61  PRESS =    54.7
 Etot   =   -230408.8073  EKtot   =     76807.2578  EPtot      =   -307216.0651
 BOND   =      5817.0851  ANGLE   =     21948.9151  DIHED      =     15333.7324
 1-4 NB =      5449.3494  1-4 EEL =    -74408.0037  VDWAALS    =     17774.3072
 EELEC  =   -300096.7316  EHBOND  =         0.0000  RESTRAINT  =       965.2810
 EAMBER (non-restraint)  =   -308181.3461
 EKCMT  =     23490.4986  VIRIAL  =     22135.6783  VOLUME     =   1147421.7419
                                                    SURFTEN    =       -83.5513
                                                    Density    =         1.0080
 ------------------------------------------------------------------------------

 NMR restraints: Bond =    0.000   Angle =     0.000   Torsion =    88.077
===============================================================================

 NSTEP =    74000   TIME(PS) =     523.000  TEMP(K) =   309.35  PRESS =     8.4
 Etot   =   -230063.7640  EKtot   =     76990.5547  EPtot      =   -307054.3187
 BOND   =      5826.0738  ANGLE   =     21999.4195  DIHED      =     15317.5989
 1-4 NB =      5445.6323  1-4 EEL =    -74328.8835  VDWAALS    =     17518.9123
 EELEC  =   -299762.9299  EHBOND  =         0.0000  RESTRAINT  =       929.8579
 EAMBER (non-restraint)  =   -307984.1765
 EKCMT  =     23344.4786  VIRIAL  =     23136.7207  VOLUME     =   1146560.7196
                                                    SURFTEN    =         7.2945
                                                    Density    =         1.0087
 ------------------------------------------------------------------------------

 NMR restraints: Bond =    0.000   Angle =     0.000   Torsion =    83.479
===============================================================================

 NSTEP =    75000   TIME(PS) =     525.000  TEMP(K) =   310.46  PRESS =    36.8
 Etot   =   -229936.6304  EKtot   =     77267.9922  EPtot      =   -307204.6226
 BOND   =      5915.9023  ANGLE   =     22064.4235  DIHED      =     15339.0701
 1-4 NB =      5427.1812  1-4 EEL =    -74450.8591  VDWAALS    =     17753.7072
 EELEC  =   -300186.9423  EHBOND  =         0.0000  RESTRAINT  =       932.8946
 EAMBER (non-restraint)  =   -308137.5172
 EKCMT  =     23508.5788  VIRIAL  =     22598.9284  VOLUME     =   1145300.2330
                                                    SURFTEN    =        34.3511
                                                    Density    =         1.0098
 ------------------------------------------------------------------------------

 NMR restraints: Bond =    0.000   Angle =     0.000   Torsion =    91.764
===============================================================================

 NSTEP =    76000   TIME(PS) =     527.000  TEMP(K) =   309.24  PRESS =    99.1
 Etot   =   -229832.8093  EKtot   =     76962.3438  EPtot      =   -306795.1531
 BOND   =      5826.1647  ANGLE   =     22153.9397  DIHED      =     15379.4232
 1-4 NB =      5437.7269  1-4 EEL =    -74529.2139  VDWAALS    =     17932.5557
 EELEC  =   -299931.7939  EHBOND  =         0.0000  RESTRAINT  =       936.0446
 EAMBER (non-restraint)  =   -307731.1977
 EKCMT  =     23628.8370  VIRIAL  =     21175.0134  VOLUME     =   1146836.7357
                                                    SURFTEN    =       -26.0662
                                                    Density    =         1.0085
 ------------------------------------------------------------------------------

 NMR restraints: Bond =    0.000   Angle =     0.000   Torsion =    75.044
===============================================================================

 NSTEP =    77000   TIME(PS) =     529.000  TEMP(K) =   309.70  PRESS =    24.2
 Etot   =   -230276.6239  EKtot   =     77077.8828  EPtot      =   -307354.5067
 BOND   =      5775.6127  ANGLE   =     22067.5968  DIHED      =     15244.3176
 1-4 NB =      5418.6949  1-4 EEL =    -74369.9152  VDWAALS    =     17597.2169
 EELEC  =   -299996.0898  EHBOND  =         0.0000  RESTRAINT  =       908.0595
 EAMBER (non-restraint)  =   -308262.5662
 EKCMT  =     23605.3407  VIRIAL  =     23005.6398  VOLUME     =   1147885.0685
                                                    SURFTEN    =        13.5347
                                                    Density    =         1.0076
 ------------------------------------------------------------------------------

 NMR restraints: Bond =    0.000   Angle =     0.000   Torsion =    89.497
===============================================================================

 NSTEP =    78000   TIME(PS) =     531.000  TEMP(K) =   309.65  PRESS =     8.6
 Etot   =   -230346.7477  EKtot   =     77064.7969  EPtot      =   -307411.5445
 BOND   =      5868.3992  ANGLE   =     22008.0839  DIHED      =     15359.7580
 1-4 NB =      5402.3471  1-4 EEL =    -74568.4013  VDWAALS    =     17677.5422
 EELEC  =   -300112.1051  EHBOND  =         0.0000  RESTRAINT  =       952.8314
 EAMBER (non-restraint)  =   -308364.3760
 EKCMT  =     23641.1438  VIRIAL  =     23427.8628  VOLUME     =   1146895.1730
                                                    SURFTEN    =      -219.2138
                                                    Density    =         1.0084
 ------------------------------------------------------------------------------

 NMR restraints: Bond =    0.000   Angle =     0.000   Torsion =    87.328
===============================================================================

 NSTEP =    79000   TIME(PS) =     533.000  TEMP(K) =   310.79  PRESS =   -43.1
 Etot   =   -230150.6819  EKtot   =     77348.8984  EPtot      =   -307499.5803
 BOND   =      5682.1079  ANGLE   =     22055.3680  DIHED      =     15469.9081
 1-4 NB =      5438.3659  1-4 EEL =    -74424.0906  VDWAALS    =     17558.9247
 EELEC  =   -300182.2387  EHBOND  =         0.0000  RESTRAINT  =       902.0744
 EAMBER (non-restraint)  =   -308401.6547
 EKCMT  =     23821.6056  VIRIAL  =     24888.3512  VOLUME     =   1145615.2596
                                                    SURFTEN    =       -96.2224
                                                    Density    =         1.0096
 ------------------------------------------------------------------------------

 NMR restraints: Bond =    0.000   Angle =     0.000   Torsion =    70.135
===============================================================================

 NSTEP =    80000   TIME(PS) =     535.000  TEMP(K) =   309.37  PRESS =    -0.7
 Etot   =   -230316.2575  EKtot   =     76994.6094  EPtot      =   -307310.8669
 BOND   =      5877.4689  ANGLE   =     22269.9182  DIHED      =     15367.2625
 1-4 NB =      5403.6640  1-4 EEL =    -74494.3645  VDWAALS    =     17136.5791
 EELEC  =   -299804.8001  EHBOND  =         0.0000  RESTRAINT  =       933.4051
 EAMBER (non-restraint)  =   -308244.2719
 EKCMT  =     23553.0578  VIRIAL  =     23571.2825  VOLUME     =   1145480.8932
                                                    SURFTEN    =       -22.7970
                                                    Density    =         1.0097
 ------------------------------------------------------------------------------

 NMR restraints: Bond =    0.000   Angle =     0.000   Torsion =    90.575
===============================================================================

 NSTEP =    81000   TIME(PS) =     537.000  TEMP(K) =   310.56  PRESS =    97.8
 Etot   =   -229939.1691  EKtot   =     77292.0938  EPtot      =   -307231.2628
 BOND   =      5822.9553  ANGLE   =     22000.9208  DIHED      =     15243.1674
 1-4 NB =      5453.3282  1-4 EEL =    -74371.8583  VDWAALS    =     17542.0062
 EELEC  =   -299844.7368  EHBOND  =         0.0000  RESTRAINT  =       922.9545
 EAMBER (non-restraint)  =   -308154.2173
 EKCMT  =     23566.8532  VIRIAL  =     21149.0872  VOLUME     =   1145238.0544
                                                    SURFTEN    =       219.8472
                                                    Density    =         1.0099
 ------------------------------------------------------------------------------

 NMR restraints: Bond =    0.000   Angle =     0.000   Torsion =    74.744
===============================================================================

 NSTEP =    82000   TIME(PS) =     539.000  TEMP(K) =   308.00  PRESS =    43.7
 Etot   =   -230698.2340  EKtot   =     76654.2344  EPtot      =   -307352.4683
 BOND   =      5818.7666  ANGLE   =     21855.3654  DIHED      =     15298.8773
 1-4 NB =      5453.3861  1-4 EEL =    -74429.0030  VDWAALS    =     17422.4927
 EELEC  =   -299710.5315  EHBOND  =         0.0000  RESTRAINT  =       938.1781
 EAMBER (non-restraint)  =   -308290.6464
 EKCMT  =     23615.8711  VIRIAL  =     22535.2254  VOLUME     =   1144806.1146
                                                    SURFTEN    =       132.7734
                                                    Density    =         1.0103
 ------------------------------------------------------------------------------

 NMR restraints: Bond =    0.000   Angle =     0.000   Torsion =    81.162
===============================================================================

 NSTEP =    83000   TIME(PS) =     541.000  TEMP(K) =   308.95  PRESS =    88.4
 Etot   =   -230333.6077  EKtot   =     76890.1719  EPtot      =   -307223.7795
 BOND   =      5881.4460  ANGLE   =     21916.9549  DIHED      =     15323.4125
 1-4 NB =      5453.9531  1-4 EEL =    -74427.9568  VDWAALS    =     17551.9761
 EELEC  =   -299872.8634  EHBOND  =         0.0000  RESTRAINT  =       949.2982
 EAMBER (non-restraint)  =   -308173.0777
 EKCMT  =     23541.4710  VIRIAL  =     21355.2076  VOLUME     =   1144982.3176
                                                    SURFTEN    =       108.1134
                                                    Density    =         1.0101
 ------------------------------------------------------------------------------

 NMR restraints: Bond =    0.000   Angle =     0.000   Torsion =    85.245
===============================================================================

 NSTEP =    84000   TIME(PS) =     543.000  TEMP(K) =   308.67  PRESS =   -31.4
 Etot   =   -230465.7721  EKtot   =     76820.2109  EPtot      =   -307285.9831
 BOND   =      5992.0010  ANGLE   =     21865.2279  DIHED      =     15298.3056
 1-4 NB =      5456.1466  1-4 EEL =    -74605.4472  VDWAALS    =     17331.8157
 EELEC  =   -299561.7196  EHBOND  =         0.0000  RESTRAINT  =       937.6869
 EAMBER (non-restraint)  =   -308223.6699
 EKCMT  =     23677.1367  VIRIAL  =     24452.8298  VOLUME     =   1144324.2979
                                                    SURFTEN    =       -30.6612
                                                    Density    =         1.0107
 ------------------------------------------------------------------------------

 NMR restraints: Bond =    0.000   Angle =     0.000   Torsion =    83.205
===============================================================================

 NSTEP =    85000   TIME(PS) =     545.000  TEMP(K) =   309.18  PRESS =    -9.0
 Etot   =   -230603.3630  EKtot   =     76949.6094  EPtot      =   -307552.9724
 BOND   =      5815.6366  ANGLE   =     22049.0965  DIHED      =     15241.1896
 1-4 NB =      5407.2852  1-4 EEL =    -74487.5950  VDWAALS    =     17533.4022
 EELEC  =   -300048.5437  EHBOND  =         0.0000  RESTRAINT  =       936.5562
 EAMBER (non-restraint)  =   -308489.5285
 EKCMT  =     23566.5039  VIRIAL  =     23789.4049  VOLUME     =   1145235.1288
                                                    SURFTEN    =       -69.4086
                                                    Density    =         1.0099
 ------------------------------------------------------------------------------

 NMR restraints: Bond =    0.000   Angle =     0.000   Torsion =    79.725
===============================================================================

 NSTEP =    86000   TIME(PS) =     547.000  TEMP(K) =   310.37  PRESS =   -29.0
 Etot   =   -230205.4458  EKtot   =     77245.3906  EPtot      =   -307450.8364
 BOND   =      5846.6091  ANGLE   =     21976.5160  DIHED      =     15290.2629
 1-4 NB =      5428.9032  1-4 EEL =    -74413.2824  VDWAALS    =     17378.9598
 EELEC  =   -299953.5884  EHBOND  =         0.0000  RESTRAINT  =       994.7835
 EAMBER (non-restraint)  =   -308445.6199
 EKCMT  =     23823.2812  VIRIAL  =     24539.7221  VOLUME     =   1144395.6840
                                                    SURFTEN    =       -41.7889
                                                    Density    =         1.0106
 ------------------------------------------------------------------------------

 NMR restraints: Bond =    0.000   Angle =     0.000   Torsion =    97.077
===============================================================================

 NSTEP =    87000   TIME(PS) =     549.000  TEMP(K) =   309.68  PRESS =    -2.9
 Etot   =   -230561.9245  EKtot   =     77071.7422  EPtot      =   -307633.6667
 BOND   =      5884.4781  ANGLE   =     22041.5724  DIHED      =     15238.1754
 1-4 NB =      5385.4310  1-4 EEL =    -74428.2898  VDWAALS    =     17281.1948
 EELEC  =   -299986.5901  EHBOND  =         0.0000  RESTRAINT  =       950.3614
 EAMBER (non-restraint)  =   -308584.0281
 EKCMT  =     23658.0451  VIRIAL  =     23730.8714  VOLUME     =   1144066.1552
                                                    SURFTEN    =       -36.3133
                                                    Density    =         1.0109
 ------------------------------------------------------------------------------

 NMR restraints: Bond =    0.000   Angle =     0.000   Torsion =    93.063
===============================================================================

 NSTEP =    88000   TIME(PS) =     551.000  TEMP(K) =   310.49  PRESS =   -33.9
 Etot   =   -230277.5253  EKtot   =     77273.4141  EPtot      =   -307550.9393
 BOND   =      5752.6812  ANGLE   =     21922.9049  DIHED      =     15368.0460
 1-4 NB =      5455.7705  1-4 EEL =    -74446.4870  VDWAALS    =     17221.5546
 EELEC  =   -299770.6095  EHBOND  =         0.0000  RESTRAINT  =       945.1999
 EAMBER (non-restraint)  =   -308496.1392
 EKCMT  =     23603.8358  VIRIAL  =     24442.7525  VOLUME     =   1145417.7420
                                                    SURFTEN    =        97.5348
                                                    Density    =         1.0097
 ------------------------------------------------------------------------------

 NMR restraints: Bond =    0.000   Angle =     0.000   Torsion =    85.273
===============================================================================

 NSTEP =    89000   TIME(PS) =     553.000  TEMP(K) =   310.80  PRESS =   -60.2
 Etot   =   -229839.0030  EKtot   =     77352.5625  EPtot      =   -307191.5655
 BOND   =      5920.1806  ANGLE   =     22025.8424  DIHED      =     15330.9264
 1-4 NB =      5421.9244  1-4 EEL =    -74563.3792  VDWAALS    =     17688.3883
 EELEC  =   -299966.0741  EHBOND  =         0.0000  RESTRAINT  =       950.6257
 EAMBER (non-restraint)  =   -308142.1912
 EKCMT  =     23843.2752  VIRIAL  =     25331.8348  VOLUME     =   1146007.4421
                                                    SURFTEN    =       -49.6840
                                                    Density    =         1.0092
 ------------------------------------------------------------------------------

 NMR restraints: Bond =    0.000   Angle =     0.000   Torsion =    90.712
===============================================================================

 NSTEP =    90000   TIME(PS) =     555.000  TEMP(K) =   310.09  PRESS =  -119.4
 Etot   =   -229958.2090  EKtot   =     77175.0391  EPtot      =   -307133.2481
 BOND   =      5895.2667  ANGLE   =     22053.2622  DIHED      =     15342.7073
 1-4 NB =      5489.9577  1-4 EEL =    -74544.2019  VDWAALS    =     17471.0013
 EELEC  =   -299808.9537  EHBOND  =         0.0000  RESTRAINT  =       967.7123
 EAMBER (non-restraint)  =   -308100.9603
 EKCMT  =     23633.4244  VIRIAL  =     26583.8353  VOLUME     =   1144518.3671
                                                    SURFTEN    =       -52.6437
                                                    Density    =         1.0105
 ------------------------------------------------------------------------------

 NMR restraints: Bond =    0.000   Angle =     0.000   Torsion =    90.587
===============================================================================

 NSTEP =    91000   TIME(PS) =     557.000  TEMP(K) =   309.38  PRESS =    84.0
 Etot   =   -230563.2417  EKtot   =     76998.8047  EPtot      =   -307562.0463
 BOND   =      5859.4568  ANGLE   =     21911.0887  DIHED      =     15281.5200
 1-4 NB =      5400.4634  1-4 EEL =    -74407.7143  VDWAALS    =     17434.6634
 EELEC  =   -299984.6798  EHBOND  =         0.0000  RESTRAINT  =       943.1556
 EAMBER (non-restraint)  =   -308505.2019
 EKCMT  =     23508.5398  VIRIAL  =     21433.3854  VOLUME     =   1144797.3437
                                                    SURFTEN    =        89.3878
                                                    Density    =         1.0103
 ------------------------------------------------------------------------------

 NMR restraints: Bond =    0.000   Angle =     0.000   Torsion =    81.820
===============================================================================

 NSTEP =    92000   TIME(PS) =     559.000  TEMP(K) =   310.74  PRESS =    41.9
 Etot   =   -229482.4006  EKtot   =     77337.2578  EPtot      =   -306819.6584
 BOND   =      5906.6561  ANGLE   =     21842.8971  DIHED      =     15346.3985
 1-4 NB =      5444.6407  1-4 EEL =    -74467.7909  VDWAALS    =     17627.8109
 EELEC  =   -299462.7694  EHBOND  =         0.0000  RESTRAINT  =       942.4988
 EAMBER (non-restraint)  =   -307762.1572
 EKCMT  =     23659.9020  VIRIAL  =     22623.4207  VOLUME     =   1146604.2055
                                                    SURFTEN    =        65.6733
                                                    Density    =         1.0087
 ------------------------------------------------------------------------------

 NMR restraints: Bond =    0.000   Angle =     0.000   Torsion =    82.335
===============================================================================

 NSTEP =    93000   TIME(PS) =     561.000  TEMP(K) =   309.45  PRESS =    -5.6
 Etot   =   -230317.5329  EKtot   =     77015.5547  EPtot      =   -307333.0876
 BOND   =      5854.3617  ANGLE   =     22057.4528  DIHED      =     15333.6735
 1-4 NB =      5432.8433  1-4 EEL =    -74436.7140  VDWAALS    =     17598.8630
 EELEC  =   -300097.3809  EHBOND  =         0.0000  RESTRAINT  =       923.8129
 EAMBER (non-restraint)  =   -308256.9005
 EKCMT  =     23659.0621  VIRIAL  =     23797.5456  VOLUME     =   1146600.4824
                                                    SURFTEN    =       -32.1474
                                                    Density    =         1.0087
 ------------------------------------------------------------------------------

 NMR restraints: Bond =    0.000   Angle =     0.000   Torsion =    70.390
===============================================================================

 NSTEP =    94000   TIME(PS) =     563.000  TEMP(K) =   310.89  PRESS =   -53.8
 Etot   =   -230031.1352  EKtot   =     77374.5625  EPtot      =   -307405.6977
 BOND   =      5832.8992  ANGLE   =     22074.2309  DIHED      =     15219.4809
 1-4 NB =      5427.9918  1-4 EEL =    -74479.0455  VDWAALS    =     17531.2972
 EELEC  =   -299950.2153  EHBOND  =         0.0000  RESTRAINT  =       937.6631
 EAMBER (non-restraint)  =   -308343.3608
 EKCMT  =     23759.2804  VIRIAL  =     25090.3162  VOLUME     =   1145270.3320
                                                    SURFTEN    =      -141.0945
                                                    Density    =         1.0099
 ------------------------------------------------------------------------------

 NMR restraints: Bond =    0.000   Angle =     0.000   Torsion =    67.129
===============================================================================

 NSTEP =    95000   TIME(PS) =     565.000  TEMP(K) =   309.50  PRESS =    59.7
 Etot   =   -230305.3698  EKtot   =     77028.5703  EPtot      =   -307333.9401
 BOND   =      5944.0309  ANGLE   =     21943.2414  DIHED      =     15280.4480
 1-4 NB =      5443.4549  1-4 EEL =    -74421.9536  VDWAALS    =     17403.6999
 EELEC  =   -299871.4983  EHBOND  =         0.0000  RESTRAINT  =       944.6367
 EAMBER (non-restraint)  =   -308278.5768
 EKCMT  =     23593.6460  VIRIAL  =     22114.6643  VOLUME     =   1146469.0275
                                                    SURFTEN    =       -88.8317
                                                    Density    =         1.0088
 ------------------------------------------------------------------------------

 NMR restraints: Bond =    0.000   Angle =     0.000   Torsion =    74.810
===============================================================================

 NSTEP =    96000   TIME(PS) =     567.000  TEMP(K) =   310.82  PRESS =    -7.8
 Etot   =   -230014.0755  EKtot   =     77356.2656  EPtot      =   -307370.3411
 BOND   =      5918.8825  ANGLE   =     21981.0505  DIHED      =     15369.3843
 1-4 NB =      5415.7793  1-4 EEL =    -74398.6034  VDWAALS    =     17763.5799
 EELEC  =   -300362.7442  EHBOND  =         0.0000  RESTRAINT  =       942.3299
 EAMBER (non-restraint)  =   -308312.6711
 EKCMT  =     23463.7176  VIRIAL  =     23656.2031  VOLUME     =   1145623.7934
                                                    SURFTEN    =        59.1112
                                                    Density    =         1.0096
 ------------------------------------------------------------------------------

 NMR restraints: Bond =    0.000   Angle =     0.000   Torsion =    83.970
===============================================================================

 NSTEP =    97000   TIME(PS) =     569.000  TEMP(K) =   309.72  PRESS =    34.1
 Etot   =   -230478.5687  EKtot   =     77082.7734  EPtot      =   -307561.3422
 BOND   =      5828.1836  ANGLE   =     21987.7011  DIHED      =     15350.1715
 1-4 NB =      5411.6897  1-4 EEL =    -74410.8277  VDWAALS    =     17534.5152
 EELEC  =   -300201.2963  EHBOND  =         0.0000  RESTRAINT  =       938.5209
 EAMBER (non-restraint)  =   -308499.8631
 EKCMT  =     23455.4030  VIRIAL  =     22613.1305  VOLUME     =   1145428.7026
                                                    SURFTEN    =       -44.7748
                                                    Density    =         1.0097
 ------------------------------------------------------------------------------

 NMR restraints: Bond =    0.000   Angle =     0.000   Torsion =    81.003
===============================================================================

 NSTEP =    98000   TIME(PS) =     571.000  TEMP(K) =   309.33  PRESS =   -65.1
 Etot   =   -230798.6141  EKtot   =     76985.1953  EPtot      =   -307783.8094
 BOND   =      5808.1320  ANGLE   =     21968.4318  DIHED      =     15326.0021
 1-4 NB =      5440.9147  1-4 EEL =    -74451.0040  VDWAALS    =     17477.0741
 EELEC  =   -300277.3585  EHBOND  =         0.0000  RESTRAINT  =       923.9984
 EAMBER (non-restraint)  =   -308707.8078
 EKCMT  =     23745.5549  VIRIAL  =     25354.6639  VOLUME     =   1145504.4451
                                                    SURFTEN    =       -39.6380
                                                    Density    =         1.0097
 ------------------------------------------------------------------------------

 NMR restraints: Bond =    0.000   Angle =     0.000   Torsion =    75.866
===============================================================================

 NSTEP =    99000   TIME(PS) =     573.000  TEMP(K) =   309.68  PRESS =    98.1
 Etot   =   -230638.6865  EKtot   =     77072.8125  EPtot      =   -307711.4990
 BOND   =      5912.2593  ANGLE   =     21972.4299  DIHED      =     15410.7950
 1-4 NB =      5427.1676  1-4 EEL =    -74381.1661  VDWAALS    =     17659.7689
 EELEC  =   -300672.0976  EHBOND  =         0.0000  RESTRAINT  =       959.3439
 EAMBER (non-restraint)  =   -308670.8430
 EKCMT  =     23539.4324  VIRIAL  =     21117.4279  VOLUME     =   1143819.2196
                                                    SURFTEN    =       129.6840
                                                    Density    =         1.0112
 ------------------------------------------------------------------------------

 NMR restraints: Bond =    0.000   Angle =     0.000   Torsion =    86.978
===============================================================================

 NSTEP =   100000   TIME(PS) =     575.000  TEMP(K) =   310.35  PRESS =    61.6
 Etot   =   -230589.2370  EKtot   =     77240.1484  EPtot      =   -307829.3855
 BOND   =      5776.5264  ANGLE   =     21739.3505  DIHED      =     15272.0699
 1-4 NB =      5446.1351  1-4 EEL =    -74476.8335  VDWAALS    =     17646.6495
 EELEC  =   -300147.7849  EHBOND  =         0.0000  RESTRAINT  =       914.5015
 EAMBER (non-restraint)  =   -308743.8870
 EKCMT  =     23568.9955  VIRIAL  =     22046.2254  VOLUME     =   1144216.4528
                                                    SURFTEN    =        15.8432
                                                    Density    =         1.0108
 ------------------------------------------------------------------------------

 NMR restraints: Bond =    0.000   Angle =     0.000   Torsion =    80.579
===============================================================================

 NSTEP =   101000   TIME(PS) =     577.000  TEMP(K) =   310.46  PRESS =    17.0
 Etot   =   -230265.6712  EKtot   =     77267.1172  EPtot      =   -307532.7884
 BOND   =      5768.9764  ANGLE   =     21805.1146  DIHED      =     15268.0295
 1-4 NB =      5380.6447  1-4 EEL =    -74570.3983  VDWAALS    =     17494.6261
 EELEC  =   -299632.7716  EHBOND  =         0.0000  RESTRAINT  =       952.9903
 EAMBER (non-restraint)  =   -308485.7787
 EKCMT  =     23544.9016  VIRIAL  =     23125.1597  VOLUME     =   1145115.9134
                                                    SURFTEN    =        66.4508
                                                    Density    =         1.0100
 ------------------------------------------------------------------------------

 NMR restraints: Bond =    0.000   Angle =     0.000   Torsion =    89.279
===============================================================================

 NSTEP =   102000   TIME(PS) =     579.000  TEMP(K) =   310.14  PRESS =    36.3
 Etot   =   -230417.7148  EKtot   =     77187.7031  EPtot      =   -307605.4180
 BOND   =      5826.2494  ANGLE   =     22071.2231  DIHED      =     15275.3625
 1-4 NB =      5423.4249  1-4 EEL =    -74438.4601  VDWAALS    =     17986.6535
 EELEC  =   -300677.8609  EHBOND  =         0.0000  RESTRAINT  =       927.9896
 EAMBER (non-restraint)  =   -308533.4076
 EKCMT  =     23552.6316  VIRIAL  =     22655.9593  VOLUME     =   1144651.5887
                                                    SURFTEN    =       -42.0673
                                                    Density    =         1.0104
 ------------------------------------------------------------------------------

 NMR restraints: Bond =    0.000   Angle =     0.000   Torsion =    71.458
===============================================================================

 NSTEP =   103000   TIME(PS) =     581.000  TEMP(K) =   309.06  PRESS =   -21.0
 Etot   =   -230181.6324  EKtot   =     76918.7891  EPtot      =   -307100.4214
 BOND   =      5763.3143  ANGLE   =     22014.3395  DIHED      =     15326.0747
 1-4 NB =      5443.0896  1-4 EEL =    -74478.9658  VDWAALS    =     16978.3256
 EELEC  =   -299094.7179  EHBOND  =         0.0000  RESTRAINT  =       948.1185
 EAMBER (non-restraint)  =   -308048.5400
 EKCMT  =     23627.9198  VIRIAL  =     24145.6722  VOLUME     =   1144304.7367
                                                    SURFTEN    =       -51.8698
                                                    Density    =         1.0107
 ------------------------------------------------------------------------------

 NMR restraints: Bond =    0.000   Angle =     0.000   Torsion =    85.624
===============================================================================

 NSTEP =   104000   TIME(PS) =     583.000  TEMP(K) =   310.97  PRESS =   -62.5
 Etot   =   -229134.8103  EKtot   =     77394.4062  EPtot      =   -306529.2165
 BOND   =      5763.0079  ANGLE   =     22169.1578  DIHED      =     15401.9752
 1-4 NB =      5409.6117  1-4 EEL =    -74317.7978  VDWAALS    =     17097.5380
 EELEC  =   -298979.1322  EHBOND  =         0.0000  RESTRAINT  =       926.4228
 EAMBER (non-restraint)  =   -307455.6393
 EKCMT  =     23734.9485  VIRIAL  =     25283.1567  VOLUME     =   1147524.6888
                                                    SURFTEN    =        33.3028
                                                    Density    =         1.0079
 ------------------------------------------------------------------------------

 NMR restraints: Bond =    0.000   Angle =     0.000   Torsion =    87.139
===============================================================================

 NSTEP =   105000   TIME(PS) =     585.000  TEMP(K) =   309.70  PRESS =    -0.2
 Etot   =   -230112.5714  EKtot   =     77077.3828  EPtot      =   -307189.9542
 BOND   =      5837.1508  ANGLE   =     21912.1056  DIHED      =     15321.1595
 1-4 NB =      5414.7659  1-4 EEL =    -74394.5914  VDWAALS    =     17354.4895
 EELEC  =   -299568.4433  EHBOND  =         0.0000  RESTRAINT  =       933.4091
 EAMBER (non-restraint)  =   -308123.3634
 EKCMT  =     23616.5461  VIRIAL  =     23621.3759  VOLUME     =   1146832.5109
                                                    SURFTEN    =        30.0677
                                                    Density    =         1.0085
 ------------------------------------------------------------------------------

 NMR restraints: Bond =    0.000   Angle =     0.000   Torsion =    79.478
===============================================================================

 NSTEP =   106000   TIME(PS) =     587.000  TEMP(K) =   310.25  PRESS =   -49.1
 Etot   =   -230148.8629  EKtot   =     77214.7031  EPtot      =   -307363.5661
 BOND   =      5764.8865  ANGLE   =     22006.3130  DIHED      =     15360.5564
 1-4 NB =      5430.2729  1-4 EEL =    -74585.2210  VDWAALS    =     17777.2788
 EELEC  =   -300076.6526  EHBOND  =         0.0000  RESTRAINT  =       958.9999
 EAMBER (non-restraint)  =   -308322.5659
 EKCMT  =     23702.9057  VIRIAL  =     24917.9041  VOLUME     =   1146070.1208
                                                    SURFTEN    =      -172.3537
                                                    Density    =         1.0092
 ------------------------------------------------------------------------------

 NMR restraints: Bond =    0.000   Angle =     0.000   Torsion =    89.537
===============================================================================

 NSTEP =   107000   TIME(PS) =     589.000  TEMP(K) =   310.49  PRESS =   -91.1
 Etot   =   -229933.3867  EKtot   =     77274.7266  EPtot      =   -307208.1133
 BOND   =      5973.2143  ANGLE   =     22069.2060  DIHED      =     15353.6076
 1-4 NB =      5416.1575  1-4 EEL =    -74443.3924  VDWAALS    =     17456.1474
 EELEC  =   -299955.9609  EHBOND  =         0.0000  RESTRAINT  =       922.9071
 EAMBER (non-restraint)  =   -308131.0204
 EKCMT  =     23619.4723  VIRIAL  =     25870.4571  VOLUME     =   1144938.2567
                                                    SURFTEN    =      -233.3137
                                                    Density    =         1.0102
 ------------------------------------------------------------------------------

 NMR restraints: Bond =    0.000   Angle =     0.000   Torsion =    85.858
===============================================================================

 NSTEP =   108000   TIME(PS) =     591.000  TEMP(K) =   309.61  PRESS =    18.6
 Etot   =   -230056.2088  EKtot   =     77055.3203  EPtot      =   -307111.5291
 BOND   =      5847.5806  ANGLE   =     22116.4898  DIHED      =     15247.5591
 1-4 NB =      5395.2682  1-4 EEL =    -74428.9235  VDWAALS    =     17891.3733
 EELEC  =   -300120.5311  EHBOND  =         0.0000  RESTRAINT  =       939.6546
 EAMBER (non-restraint)  =   -308051.1836
 EKCMT  =     23522.4384  VIRIAL  =     23062.4729  VOLUME     =   1145353.5727
                                                    SURFTEN    =      -262.1183
                                                    Density    =         1.0098
 ------------------------------------------------------------------------------

 NMR restraints: Bond =    0.000   Angle =     0.000   Torsion =    78.790
===============================================================================

 NSTEP =   109000   TIME(PS) =     593.000  TEMP(K) =   311.99  PRESS =   -39.8
 Etot   =   -230040.1246  EKtot   =     77647.7812  EPtot      =   -307687.9059
 BOND   =      5822.2472  ANGLE   =     21825.7051  DIHED      =     15346.5642
 1-4 NB =      5408.8728  1-4 EEL =    -74422.1350  VDWAALS    =     17469.1499
 EELEC  =   -300097.2208  EHBOND  =         0.0000  RESTRAINT  =       958.9107
 EAMBER (non-restraint)  =   -308646.8166
 EKCMT  =     23824.7257  VIRIAL  =     24809.5400  VOLUME     =   1146146.9340
                                                    SURFTEN    =         3.8759
                                                    Density    =         1.0091
 ------------------------------------------------------------------------------

 NMR restraints: Bond =    0.000   Angle =     0.000   Torsion =    82.803
===============================================================================

 NSTEP =   110000   TIME(PS) =     595.000  TEMP(K) =   311.85  PRESS =    19.8
 Etot   =   -229765.3626  EKtot   =     77613.4219  EPtot      =   -307378.7845
 BOND   =      5909.1516  ANGLE   =     22032.6902  DIHED      =     15317.6393
 1-4 NB =      5397.3214  1-4 EEL =    -74383.0482  VDWAALS    =     17507.5685
 EELEC  =   -300120.5687  EHBOND  =         0.0000  RESTRAINT  =       960.4614
 EAMBER (non-restraint)  =   -308339.2459
 EKCMT  =     23754.7051  VIRIAL  =     23265.1058  VOLUME     =   1145654.7227
                                                    SURFTEN    =       -19.3736
                                                    Density    =         1.0095
 ------------------------------------------------------------------------------

 NMR restraints: Bond =    0.000   Angle =     0.000   Torsion =    78.521
===============================================================================

 NSTEP =   111000   TIME(PS) =     597.000  TEMP(K) =   311.44  PRESS =   -33.9
 Etot   =   -229742.1181  EKtot   =     77511.2266  EPtot      =   -307253.3446
 BOND   =      5895.4497  ANGLE   =     21884.3151  DIHED      =     15356.3329
 1-4 NB =      5413.2960  1-4 EEL =    -74582.3510  VDWAALS    =     17775.2211
 EELEC  =   -299971.2490  EHBOND  =         0.0000  RESTRAINT  =       975.6406
 EAMBER (non-restraint)  =   -308228.9852
 EKCMT  =     23788.8601  VIRIAL  =     24627.8794  VOLUME     =   1146337.8983
                                                    SURFTEN    =        19.9465
                                                    Density    =         1.0089
 ------------------------------------------------------------------------------

 NMR restraints: Bond =    0.000   Angle =     0.000   Torsion =    80.349
===============================================================================

 NSTEP =   112000   TIME(PS) =     599.000  TEMP(K) =   310.20  PRESS =   -57.5
 Etot   =   -229873.4208  EKtot   =     77201.6094  EPtot      =   -307075.0302
 BOND   =      5907.3038  ANGLE   =     22093.4988  DIHED      =     15351.5774
 1-4 NB =      5441.8131  1-4 EEL =    -74464.4097  VDWAALS    =     17210.4604
 EELEC  =   -299568.7219  EHBOND  =         0.0000  RESTRAINT  =       953.4481
 EAMBER (non-restraint)  =   -308028.4782
 EKCMT  =     23640.3204  VIRIAL  =     25061.8483  VOLUME     =   1145221.6008
                                                    SURFTEN    =         3.9411
                                                    Density    =         1.0099
 ------------------------------------------------------------------------------

 NMR restraints: Bond =    0.000   Angle =     0.000   Torsion =    78.705
===============================================================================

 NSTEP =   113000   TIME(PS) =     601.000  TEMP(K) =   307.96  PRESS =    22.3
 Etot   =   -230464.1254  EKtot   =     76644.9375  EPtot      =   -307109.0629
 BOND   =      5878.0316  ANGLE   =     22104.7189  DIHED      =     15354.6154
 1-4 NB =      5386.8058  1-4 EEL =    -74375.3164  VDWAALS    =     17622.9234
 EELEC  =   -300037.4133  EHBOND  =         0.0000  RESTRAINT  =       956.5719
 EAMBER (non-restraint)  =   -308065.6347
 EKCMT  =     23448.6319  VIRIAL  =     22896.1726  VOLUME     =   1145690.8869
                                                    SURFTEN    =        55.5490
                                                    Density    =         1.0095
 ------------------------------------------------------------------------------

 NMR restraints: Bond =    0.000   Angle =     0.000   Torsion =    84.003
===============================================================================

 NSTEP =   114000   TIME(PS) =     603.000  TEMP(K) =   310.22  PRESS =   102.3
 Etot   =   -230104.4928  EKtot   =     77205.9609  EPtot      =   -307310.4537
 BOND   =      5831.8436  ANGLE   =     21926.4811  DIHED      =     15408.2714
 1-4 NB =      5453.8655  1-4 EEL =    -74395.7286  VDWAALS    =     17536.8575
 EELEC  =   -300051.7493  EHBOND  =         0.0000  RESTRAINT  =       979.7052
 EAMBER (non-restraint)  =   -308290.1589
 EKCMT  =     23537.8794  VIRIAL  =     21007.0550  VOLUME     =   1145807.3336
                                                    SURFTEN    =       174.1371
                                                    Density    =         1.0094
 ------------------------------------------------------------------------------

 NMR restraints: Bond =    0.000   Angle =     0.000   Torsion =    84.467
===============================================================================

 NSTEP =   115000   TIME(PS) =     605.000  TEMP(K) =   312.75  PRESS =   150.0
 Etot   =   -229367.7552  EKtot   =     77836.1250  EPtot      =   -307203.8802
 BOND   =      5799.5148  ANGLE   =     21980.4875  DIHED      =     15359.3531
 1-4 NB =      5411.7458  1-4 EEL =    -74284.8077  VDWAALS    =     17448.3895
 EELEC  =   -299931.8539  EHBOND  =         0.0000  RESTRAINT  =      1013.2907
 EAMBER (non-restraint)  =   -308217.1709
 EKCMT  =     23952.3800  VIRIAL  =     20238.5397  VOLUME     =   1146329.7454
                                                    SURFTEN    =        46.9040
                                                    Density    =         1.0089
 ------------------------------------------------------------------------------

 NMR restraints: Bond =    0.000   Angle =     0.000   Torsion =    98.470
===============================================================================

 NSTEP =   116000   TIME(PS) =     607.000  TEMP(K) =   310.37  PRESS =   -56.9
 Etot   =   -229963.5662  EKtot   =     77244.5312  EPtot      =   -307208.0975
 BOND   =      5827.8909  ANGLE   =     22043.2018  DIHED      =     15336.7964
 1-4 NB =      5427.6381  1-4 EEL =    -74547.0867  VDWAALS    =     17498.7340
 EELEC  =   -299760.8822  EHBOND  =         0.0000  RESTRAINT  =       965.6102
 EAMBER (non-restraint)  =   -308173.7077
 EKCMT  =     23605.1351  VIRIAL  =     25015.0100  VOLUME     =   1147155.9081
                                                    SURFTEN    =       -59.0376
                                                    Density    =         1.0082
 ------------------------------------------------------------------------------

 NMR restraints: Bond =    0.000   Angle =     0.000   Torsion =    88.375
===============================================================================

 NSTEP =   117000   TIME(PS) =     609.000  TEMP(K) =   310.14  PRESS =  -100.0
 Etot   =   -229647.3558  EKtot   =     77187.3750  EPtot      =   -306834.7308
 BOND   =      5856.4668  ANGLE   =     21977.3753  DIHED      =     15426.9533
 1-4 NB =      5460.8304  1-4 EEL =    -74390.3173  VDWAALS    =     17365.9529
 EELEC  =   -299478.9254  EHBOND  =         0.0000  RESTRAINT  =       946.9331
 EAMBER (non-restraint)  =   -307781.6639
 EKCMT  =     23766.5054  VIRIAL  =     26243.9796  VOLUME     =   1146958.7158
                                                    SURFTEN    =       -40.7445
                                                    Density    =         1.0084
 ------------------------------------------------------------------------------

 NMR restraints: Bond =    0.000   Angle =     0.000   Torsion =    80.847
===============================================================================

 NSTEP =   118000   TIME(PS) =     611.000  TEMP(K) =   309.17  PRESS =   -57.7
 Etot   =   -230093.3878  EKtot   =     76946.6641  EPtot      =   -307040.0518
 BOND   =      5851.9297  ANGLE   =     22117.3778  DIHED      =     15404.4705
 1-4 NB =      5450.7340  1-4 EEL =    -74555.3464  VDWAALS    =     17329.6525
 EELEC  =   -299596.2763  EHBOND  =         0.0000  RESTRAINT  =       957.4063
 EAMBER (non-restraint)  =   -307997.4581
 EKCMT  =     23590.7064  VIRIAL  =     25019.1975  VOLUME     =   1146419.6704
                                                    SURFTEN    =        21.2513
                                                    Density    =         1.0089
 ------------------------------------------------------------------------------

 NMR restraints: Bond =    0.000   Angle =     0.000   Torsion =    80.895
===============================================================================

 NSTEP =   119000   TIME(PS) =     613.000  TEMP(K) =   309.53  PRESS =   -40.1
 Etot   =   -229945.8032  EKtot   =     77035.2891  EPtot      =   -306981.0922
 BOND   =      5785.4910  ANGLE   =     21932.8154  DIHED      =     15474.7569
 1-4 NB =      5410.7361  1-4 EEL =    -74418.8950  VDWAALS    =     17551.0979
 EELEC  =   -299660.1713  EHBOND  =         0.0000  RESTRAINT  =       943.0767
 EAMBER (non-restraint)  =   -307924.1690
 EKCMT  =     23551.5316  VIRIAL  =     24545.8541  VOLUME     =   1147113.2856
                                                    SURFTEN    =       131.6636
                                                    Density    =         1.0083
 ------------------------------------------------------------------------------

 NMR restraints: Bond =    0.000   Angle =     0.000   Torsion =    78.282
===============================================================================

 NSTEP =   120000   TIME(PS) =     615.000  TEMP(K) =   309.34  PRESS =   -55.3
 Etot   =   -230526.8442  EKtot   =     76987.1016  EPtot      =   -307513.9457
 BOND   =      5733.6825  ANGLE   =     22208.7870  DIHED      =     15394.3477
 1-4 NB =      5441.1252  1-4 EEL =    -74406.5548  VDWAALS    =     17732.6831
 EELEC  =   -300589.1450  EHBOND  =         0.0000  RESTRAINT  =       971.1286
 EAMBER (non-restraint)  =   -308485.0743
 EKCMT  =     23674.5298  VIRIAL  =     25042.3577  VOLUME     =   1145022.1799
                                                    SURFTEN    =      -134.7463
                                                    Density    =         1.0101
 ------------------------------------------------------------------------------

 NMR restraints: Bond =    0.000   Angle =     0.000   Torsion =    87.116
===============================================================================

 NSTEP =   121000   TIME(PS) =     617.000  TEMP(K) =   310.73  PRESS =   -73.0
 Etot   =   -229718.3308  EKtot   =     77332.9531  EPtot      =   -307051.2839
 BOND   =      5783.1279  ANGLE   =     22031.3062  DIHED      =     15443.7938
 1-4 NB =      5483.0373  1-4 EEL =    -74406.6521  VDWAALS    =     17260.6423
 EELEC  =   -299619.8926  EHBOND  =         0.0000  RESTRAINT  =       973.3534
 EAMBER (non-restraint)  =   -308024.6373
 EKCMT  =     23625.1346  VIRIAL  =     25430.2594  VOLUME     =   1144575.9877
                                                    SURFTEN    =        93.0192
                                                    Density    =         1.0105
 ------------------------------------------------------------------------------

 NMR restraints: Bond =    0.000   Angle =     0.000   Torsion =    92.096
===============================================================================

 NSTEP =   122000   TIME(PS) =     619.000  TEMP(K) =   309.67  PRESS =   -60.2
 Etot   =   -230492.4176  EKtot   =     77071.2031  EPtot      =   -307563.6207
 BOND   =      5875.6112  ANGLE   =     21939.6477  DIHED      =     15371.8391
 1-4 NB =      5440.5159  1-4 EEL =    -74447.2742  VDWAALS    =     17182.8769
 EELEC  =   -299873.8112  EHBOND  =         0.0000  RESTRAINT  =       946.9739
 EAMBER (non-restraint)  =   -308510.5946
 EKCMT  =     23507.3147  VIRIAL  =     24993.0294  VOLUME     =   1143046.0890
                                                    SURFTEN    =        47.1330
                                                    Density    =         1.0118
 ------------------------------------------------------------------------------

 NMR restraints: Bond =    0.000   Angle =     0.000   Torsion =    70.727
===============================================================================

 NSTEP =   123000   TIME(PS) =     621.000  TEMP(K) =   309.77  PRESS =   -74.8
 Etot   =   -231008.2542  EKtot   =     77094.2734  EPtot      =   -308102.5276
 BOND   =      5826.7557  ANGLE   =     21826.4411  DIHED      =     15295.2605
 1-4 NB =      5444.4094  1-4 EEL =    -74493.4515  VDWAALS    =     17519.4510
 EELEC  =   -300487.3417  EHBOND  =         0.0000  RESTRAINT  =       965.9479
 EAMBER (non-restraint)  =   -309068.4755
 EKCMT  =     23766.4002  VIRIAL  =     25614.7424  VOLUME     =   1143866.5771
                                                    SURFTEN    =       -85.4570
                                                    Density    =         1.0111
 ------------------------------------------------------------------------------

 NMR restraints: Bond =    0.000   Angle =     0.000   Torsion =    90.179
===============================================================================

 NSTEP =   124000   TIME(PS) =     623.000  TEMP(K) =   310.32  PRESS =   -17.3
 Etot   =   -229994.1709  EKtot   =     77232.2266  EPtot      =   -307226.3974
 BOND   =      5682.6712  ANGLE   =     22019.0026  DIHED      =     15396.5560
 1-4 NB =      5434.4066  1-4 EEL =    -74387.0201  VDWAALS    =     17225.5302
 EELEC  =   -299567.9574  EHBOND  =         0.0000  RESTRAINT  =       970.4135
 EAMBER (non-restraint)  =   -308196.8109
 EKCMT  =     23780.4214  VIRIAL  =     24207.7060  VOLUME     =   1143564.1834
                                                    SURFTEN    =        14.8855
                                                    Density    =         1.0114
 ------------------------------------------------------------------------------

 NMR restraints: Bond =    0.000   Angle =     0.000   Torsion =    79.080
===============================================================================

 NSTEP =   125000   TIME(PS) =     625.000  TEMP(K) =   311.78  PRESS =    37.6
 Etot   =   -229820.2760  EKtot   =     77594.3594  EPtot      =   -307414.6354
 BOND   =      5816.6381  ANGLE   =     21995.0975  DIHED      =     15397.5272
 1-4 NB =      5461.6496  1-4 EEL =    -74517.6037  VDWAALS    =     17415.3387
 EELEC  =   -299936.8234  EHBOND  =         0.0000  RESTRAINT  =       953.5405
 EAMBER (non-restraint)  =   -308368.1759
 EKCMT  =     23713.6576  VIRIAL  =     22786.0558  VOLUME     =   1143467.0052
                                                    SURFTEN    =       188.4289
                                                    Density    =         1.0115
 ------------------------------------------------------------------------------

 NMR restraints: Bond =    0.000   Angle =     0.000   Torsion =    80.191
===============================================================================

 NSTEP =   126000   TIME(PS) =     627.000  TEMP(K) =   311.12  PRESS =    55.4
 Etot   =   -230304.7854  EKtot   =     77432.3672  EPtot      =   -307737.1526
 BOND   =      5746.4832  ANGLE   =     21995.0571  DIHED      =     15272.9409
 1-4 NB =      5436.4464  1-4 EEL =    -74432.1608  VDWAALS    =     17671.9284
 EELEC  =   -300382.4247  EHBOND  =         0.0000  RESTRAINT  =       954.5767
 EAMBER (non-restraint)  =   -308691.7293
 EKCMT  =     23810.2606  VIRIAL  =     22441.6401  VOLUME     =   1143790.5313
                                                    SURFTEN    =       -61.9495
                                                    Density    =         1.0112
 ------------------------------------------------------------------------------

 NMR restraints: Bond =    0.000   Angle =     0.000   Torsion =    69.046
===============================================================================

 NSTEP =   127000   TIME(PS) =     629.000  TEMP(K) =   311.95  PRESS =    -7.2
 Etot   =   -230187.5091  EKtot   =     77636.8906  EPtot      =   -307824.3997
 BOND   =      5887.5806  ANGLE   =     22033.1340  DIHED      =     15303.1990
 1-4 NB =      5433.7107  1-4 EEL =    -74580.4220  VDWAALS    =     17285.6414
 EELEC  =   -300142.1408  EHBOND  =         0.0000  RESTRAINT  =       954.8973
 EAMBER (non-restraint)  =   -308779.2970
 EKCMT  =     23792.3676  VIRIAL  =     23971.2106  VOLUME     =   1143167.6123
                                                    SURFTEN    =        94.5721
                                                    Density    =         1.0117
 ------------------------------------------------------------------------------

 NMR restraints: Bond =    0.000   Angle =     0.000   Torsion =    80.252
===============================================================================

 NSTEP =   128000   TIME(PS) =     631.000  TEMP(K) =   309.26  PRESS =   -97.6
 Etot   =   -230180.0743  EKtot   =     76968.3516  EPtot      =   -307148.4259
 BOND   =      5934.1418  ANGLE   =     22091.9110  DIHED      =     15314.4116
 1-4 NB =      5366.3365  1-4 EEL =    -74388.5570  VDWAALS    =     17127.5304
 EELEC  =   -299565.4755  EHBOND  =         0.0000  RESTRAINT  =       971.2753
 EAMBER (non-restraint)  =   -308119.7012
 EKCMT  =     23518.9633  VIRIAL  =     25929.8392  VOLUME     =   1143869.4508
                                                    SURFTEN    =        42.6453
                                                    Density    =         1.0111
 ------------------------------------------------------------------------------

 NMR restraints: Bond =    0.000   Angle =     0.000   Torsion =    96.445
===============================================================================

 NSTEP =   129000   TIME(PS) =     633.000  TEMP(K) =   311.89  PRESS =    69.6
 Etot   =   -229652.7197  EKtot   =     77621.6719  EPtot      =   -307274.3916
 BOND   =      5868.3720  ANGLE   =     21968.0904  DIHED      =     15374.6342
 1-4 NB =      5491.3072  1-4 EEL =    -74403.8166  VDWAALS    =     17515.8585
 EELEC  =   -300073.5619  EHBOND  =         0.0000  RESTRAINT  =       984.7247
 EAMBER (non-restraint)  =   -308259.1163
 EKCMT  =     23632.3890  VIRIAL  =     21914.2418  VOLUME     =   1142913.7033
                                                    SURFTEN    =        23.1720
                                                    Density    =         1.0120
 ------------------------------------------------------------------------------

 NMR restraints: Bond =    0.000   Angle =     0.000   Torsion =    85.854
===============================================================================

 NSTEP =   130000   TIME(PS) =     635.000  TEMP(K) =   311.36  PRESS =   -28.6
 Etot   =   -230124.6399  EKtot   =     77491.8984  EPtot      =   -307616.5383
 BOND   =      5864.3077  ANGLE   =     21896.4525  DIHED      =     15349.1911
 1-4 NB =      5393.2759  1-4 EEL =    -74459.6204  VDWAALS    =     17474.5323
 EELEC  =   -300065.1569  EHBOND  =         0.0000  RESTRAINT  =       930.4794
 EAMBER (non-restraint)  =   -308547.0177
 EKCMT  =     23796.1665  VIRIAL  =     24504.3345  VOLUME     =   1145003.5196
                                                    SURFTEN    =       -79.7371
                                                    Density    =         1.0101
 ------------------------------------------------------------------------------

 NMR restraints: Bond =    0.000   Angle =     0.000   Torsion =    81.613
===============================================================================

 NSTEP =   131000   TIME(PS) =     637.000  TEMP(K) =   309.13  PRESS =   -11.7
 Etot   =   -230547.9949  EKtot   =     76937.1094  EPtot      =   -307485.1043
 BOND   =      5788.6848  ANGLE   =     21855.8460  DIHED      =     15307.6413
 1-4 NB =      5456.6481  1-4 EEL =    -74425.4855  VDWAALS    =     17231.8530
 EELEC  =   -299643.1177  EHBOND  =         0.0000  RESTRAINT  =       942.8256
 EAMBER (non-restraint)  =   -308427.9299
 EKCMT  =     23483.5577  VIRIAL  =     23772.1974  VOLUME     =   1145122.9751
                                                    SURFTEN    =      -171.3478
                                                    Density    =         1.0100
 ------------------------------------------------------------------------------

 NMR restraints: Bond =    0.000   Angle =     0.000   Torsion =    79.447
===============================================================================

 NSTEP =   132000   TIME(PS) =     639.000  TEMP(K) =   308.45  PRESS =    95.7
 Etot   =   -230359.1354  EKtot   =     76766.9453  EPtot      =   -307126.0807
 BOND   =      5863.9788  ANGLE   =     22194.8548  DIHED      =     15314.5999
 1-4 NB =      5446.2225  1-4 EEL =    -74530.5930  VDWAALS    =     17748.9102
 EELEC  =   -300074.4832  EHBOND  =         0.0000  RESTRAINT  =       910.4292
 EAMBER (non-restraint)  =   -308036.5099
 EKCMT  =     23542.0461  VIRIAL  =     21174.2920  VOLUME     =   1146057.6705
                                                    SURFTEN    =       118.5619
                                                    Density    =         1.0092
 ------------------------------------------------------------------------------

 NMR restraints: Bond =    0.000   Angle =     0.000   Torsion =    86.676
===============================================================================

 NSTEP =   133000   TIME(PS) =     641.000  TEMP(K) =   310.40  PRESS =    17.1
 Etot   =   -230243.3693  EKtot   =     77253.0078  EPtot      =   -307496.3771
 BOND   =      5939.3898  ANGLE   =     22016.9165  DIHED      =     15233.4102
 1-4 NB =      5424.1364  1-4 EEL =    -74507.7898  VDWAALS    =     17471.9413
 EELEC  =   -300040.4574  EHBOND  =         0.0000  RESTRAINT  =       966.0759
 EAMBER (non-restraint)  =   -308462.4531
 EKCMT  =     23675.5350  VIRIAL  =     23253.3816  VOLUME     =   1145220.4096
                                                    SURFTEN    =       144.6372
                                                    Density    =         1.0099
 ------------------------------------------------------------------------------

 NMR restraints: Bond =    0.000   Angle =     0.000   Torsion =    92.709
===============================================================================

 NSTEP =   134000   TIME(PS) =     643.000  TEMP(K) =   310.03  PRESS =    29.3
 Etot   =   -230265.0384  EKtot   =     77160.7656  EPtot      =   -307425.8040
 BOND   =      5719.9602  ANGLE   =     21974.1076  DIHED      =     15419.4823
 1-4 NB =      5396.5154  1-4 EEL =    -74448.0681  VDWAALS    =     17701.8619
 EELEC  =   -300163.2964  EHBOND  =         0.0000  RESTRAINT  =       973.6331
 EAMBER (non-restraint)  =   -308399.4371
 EKCMT  =     23551.9296  VIRIAL  =     22827.3861  VOLUME     =   1145073.5781
                                                    SURFTEN    =       -44.5659
                                                    Density    =         1.0100
 ------------------------------------------------------------------------------

 NMR restraints: Bond =    0.000   Angle =     0.000   Torsion =    86.697
===============================================================================

 NSTEP =   135000   TIME(PS) =     645.000  TEMP(K) =   310.21  PRESS =   -13.7
 Etot   =   -230456.4569  EKtot   =     77205.4844  EPtot      =   -307661.9412
 BOND   =      5854.4100  ANGLE   =     21954.5124  DIHED      =     15368.2894
 1-4 NB =      5427.5984  1-4 EEL =    -74451.0401  VDWAALS    =     17968.4574
 EELEC  =   -300751.1694  EHBOND  =         0.0000  RESTRAINT  =       967.0007
 EAMBER (non-restraint)  =   -308628.9419
 EKCMT  =     23600.8518  VIRIAL  =     23940.4465  VOLUME     =   1145637.9197
                                                    SURFTEN    =      -136.9695
                                                    Density    =         1.0095
 ------------------------------------------------------------------------------

 NMR restraints: Bond =    0.000   Angle =     0.000   Torsion =    75.847
===============================================================================

 NSTEP =   136000   TIME(PS) =     647.000  TEMP(K) =   310.84  PRESS =  -112.4
 Etot   =   -230195.6309  EKtot   =     77360.7031  EPtot      =   -307556.3340
 BOND   =      5762.7687  ANGLE   =     21924.4594  DIHED      =     15282.6545
 1-4 NB =      5403.8415  1-4 EEL =    -74446.5547  VDWAALS    =     17297.9056
 EELEC  =   -299754.8609  EHBOND  =         0.0000  RESTRAINT  =       973.4519
 EAMBER (non-restraint)  =   -308529.7859
 EKCMT  =     23790.8272  VIRIAL  =     26568.4491  VOLUME     =   1144526.1500
                                                    SURFTEN    =        27.1223
                                                    Density    =         1.0105
 ------------------------------------------------------------------------------

 NMR restraints: Bond =    0.000   Angle =     0.000   Torsion =    92.939
===============================================================================

 NSTEP =   137000   TIME(PS) =     649.000  TEMP(K) =   311.00  PRESS =    98.9
 Etot   =   -229719.8204  EKtot   =     77401.4609  EPtot      =   -307121.2813
 BOND   =      5808.6084  ANGLE   =     22033.6970  DIHED      =     15293.6759
 1-4 NB =      5468.2131  1-4 EEL =    -74321.7789  VDWAALS    =     17776.4874
 EELEC  =   -300163.9061  EHBOND  =         0.0000  RESTRAINT  =       983.7219
 EAMBER (non-restraint)  =   -308105.0032
 EKCMT  =     23473.8795  VIRIAL  =     21028.6789  VOLUME     =   1145489.1457
                                                    SURFTEN    =        64.6449
                                                    Density    =         1.0097
 ------------------------------------------------------------------------------

 NMR restraints: Bond =    0.000   Angle =     0.000   Torsion =    88.518
===============================================================================

 NSTEP =   138000   TIME(PS) =     651.000  TEMP(K) =   310.24  PRESS =   -61.5
 Etot   =   -229982.3071  EKtot   =     77211.6641  EPtot      =   -307193.9712
 BOND   =      5809.9490  ANGLE   =     22068.3949  DIHED      =     15363.4851
 1-4 NB =      5399.5448  1-4 EEL =    -74325.5890  VDWAALS    =     17637.3363
 EELEC  =   -300123.6969  EHBOND  =         0.0000  RESTRAINT  =       976.6047
 EAMBER (non-restraint)  =   -308170.5759
 EKCMT  =     23635.9000  VIRIAL  =     25158.5514  VOLUME     =   1146141.6667
                                                    SURFTEN    =      -148.4359
                                                    Density    =         1.0091
 ------------------------------------------------------------------------------

 NMR restraints: Bond =    0.000   Angle =     0.000   Torsion =    88.388
===============================================================================

 NSTEP =   139000   TIME(PS) =     653.000  TEMP(K) =   310.59  PRESS =   -17.3
 Etot   =   -230508.4552  EKtot   =     77298.2578  EPtot      =   -307806.7130
 BOND   =      5830.8251  ANGLE   =     21818.3391  DIHED      =     15372.6960
 1-4 NB =      5416.3754  1-4 EEL =    -74469.1544  VDWAALS    =     17714.6416
 EELEC  =   -300431.0835  EHBOND  =         0.0000  RESTRAINT  =       940.6476
 EAMBER (non-restraint)  =   -308747.3606
 EKCMT  =     23658.0038  VIRIAL  =     24085.8997  VOLUME     =   1144813.6719
                                                    SURFTEN    =      -122.0077
                                                    Density    =         1.0103
 ------------------------------------------------------------------------------

 NMR restraints: Bond =    0.000   Angle =     0.000   Torsion =    78.973
===============================================================================

 NSTEP =   140000   TIME(PS) =     655.000  TEMP(K) =   309.10  PRESS =    15.0
 Etot   =   -230833.9776  EKtot   =     76928.4219  EPtot      =   -307762.3994
 BOND   =      5765.3644  ANGLE   =     21976.5616  DIHED      =     15259.0980
 1-4 NB =      5444.4256  1-4 EEL =    -74406.0553  VDWAALS    =     17540.1685
 EELEC  =   -300299.2476  EHBOND  =         0.0000  RESTRAINT  =       957.2854
 EAMBER (non-restraint)  =   -308719.6848
 EKCMT  =     23563.0235  VIRIAL  =     23193.2313  VOLUME     =   1144359.0686
                                                    SURFTEN    =       102.6036
                                                    Density    =         1.0107
 ------------------------------------------------------------------------------

 NMR restraints: Bond =    0.000   Angle =     0.000   Torsion =    92.839
===============================================================================

 NSTEP =   141000   TIME(PS) =     657.000  TEMP(K) =   310.92  PRESS =  -193.9
 Etot   =   -230454.6434  EKtot   =     77380.9297  EPtot      =   -307835.5731
 BOND   =      5787.7392  ANGLE   =     21915.9679  DIHED      =     15355.9635
 1-4 NB =      5424.2683  1-4 EEL =    -74319.5356  VDWAALS    =     17272.5209
 EELEC  =   -300223.8520  EHBOND  =         0.0000  RESTRAINT  =       951.3548
 EAMBER (non-restraint)  =   -308786.9279
 EKCMT  =     23734.9044  VIRIAL  =     28520.7731  VOLUME     =   1143276.7250
                                                    SURFTEN    =        -3.9497
                                                    Density    =         1.0116
 ------------------------------------------------------------------------------

 NMR restraints: Bond =    0.000   Angle =     0.000   Torsion =    75.806
===============================================================================

 NSTEP =   142000   TIME(PS) =     659.000  TEMP(K) =   307.74  PRESS =   118.3
 Etot   =   -230984.6986  EKtot   =     76591.1250  EPtot      =   -307575.8236
 BOND   =      5795.5138  ANGLE   =     21920.5507  DIHED      =     15473.5925
 1-4 NB =      5462.7449  1-4 EEL =    -74439.8083  VDWAALS    =     17750.8029
 EELEC  =   -300490.5195  EHBOND  =         0.0000  RESTRAINT  =       951.2995
 EAMBER (non-restraint)  =   -308527.1231
 EKCMT  =     23370.7909  VIRIAL  =     20450.8302  VOLUME     =   1143030.9482
                                                    SURFTEN    =        58.3141
                                                    Density    =         1.0119
 ------------------------------------------------------------------------------

 NMR restraints: Bond =    0.000   Angle =     0.000   Torsion =    89.323
===============================================================================

 NSTEP =   143000   TIME(PS) =     661.000  TEMP(K) =   310.80  PRESS =    15.1
 Etot   =   -230507.4902  EKtot   =     77352.4609  EPtot      =   -307859.9512
 BOND   =      5980.2416  ANGLE   =     21914.2490  DIHED      =     15468.5765
 1-4 NB =      5436.0967  1-4 EEL =    -74323.0546  VDWAALS    =     17817.8111
 EELEC  =   -301118.3340  EHBOND  =         0.0000  RESTRAINT  =       964.4625
 EAMBER (non-restraint)  =   -308824.4136
 EKCMT  =     23621.1131  VIRIAL  =     23249.1762  VOLUME     =   1141995.5519
                                                    SURFTEN    =       -66.7653
                                                    Density    =         1.0128
 ------------------------------------------------------------------------------

 NMR restraints: Bond =    0.000   Angle =     0.000   Torsion =    82.347
===============================================================================

 NSTEP =   144000   TIME(PS) =     663.000  TEMP(K) =   310.10  PRESS =   -14.1
 Etot   =   -230454.7075  EKtot   =     77177.2891  EPtot      =   -307631.9966
 BOND   =      5665.7240  ANGLE   =     22010.0404  DIHED      =     15351.5572
 1-4 NB =      5451.9532  1-4 EEL =    -74406.1825  VDWAALS    =     17613.7158
 EELEC  =   -300271.1337  EHBOND  =         0.0000  RESTRAINT  =       952.3291
 EAMBER (non-restraint)  =   -308584.3257
 EKCMT  =     23528.8207  VIRIAL  =     23877.0610  VOLUME     =   1144187.6659
                                                    SURFTEN    =        86.9604
                                                    Density    =         1.0108
 ------------------------------------------------------------------------------

 NMR restraints: Bond =    0.000   Angle =     0.000   Torsion =    81.418
===============================================================================

 NSTEP =   145000   TIME(PS) =     665.000  TEMP(K) =   308.39  PRESS =    41.3
 Etot   =   -230417.5035  EKtot   =     76751.9844  EPtot      =   -307169.4878
 BOND   =      5795.9449  ANGLE   =     21906.5261  DIHED      =     15278.1485
 1-4 NB =      5450.0510  1-4 EEL =    -74516.0093  VDWAALS    =     17450.8443
 EELEC  =   -299479.8470  EHBOND  =         0.0000  RESTRAINT  =       944.8536
 EAMBER (non-restraint)  =   -308114.3415
 EKCMT  =     23516.7359  VIRIAL  =     22495.5479  VOLUME     =   1144987.2582
                                                    SURFTEN    =       -89.0946
                                                    Density    =         1.0101
 ------------------------------------------------------------------------------

 NMR restraints: Bond =    0.000   Angle =     0.000   Torsion =    85.420
===============================================================================

 NSTEP =   146000   TIME(PS) =     667.000  TEMP(K) =   309.31  PRESS =    27.5
 Etot   =   -230484.0102  EKtot   =     76980.6406  EPtot      =   -307464.6509
 BOND   =      5895.0286  ANGLE   =     21974.7554  DIHED      =     15350.3066
 1-4 NB =      5415.7075  1-4 EEL =    -74432.0673  VDWAALS    =     17620.6747
 EELEC  =   -300217.3810  EHBOND  =         0.0000  RESTRAINT  =       928.3247
 EAMBER (non-restraint)  =   -308392.9756
 EKCMT  =     23241.9141  VIRIAL  =     22561.8389  VOLUME     =   1144884.3651
                                                    SURFTEN    =        93.2757
                                                    Density    =         1.0102
 ------------------------------------------------------------------------------

 NMR restraints: Bond =    0.000   Angle =     0.000   Torsion =    81.783
===============================================================================

 NSTEP =   147000   TIME(PS) =     669.000  TEMP(K) =   309.42  PRESS =   -46.2
 Etot   =   -230744.9594  EKtot   =     77007.5000  EPtot      =   -307752.4594
 BOND   =      5882.2537  ANGLE   =     21940.7337  DIHED      =     15203.0253
 1-4 NB =      5445.4963  1-4 EEL =    -74407.9452  VDWAALS    =     17830.8156
 EELEC  =   -300580.0283  EHBOND  =         0.0000  RESTRAINT  =       933.1894
 EAMBER (non-restraint)  =   -308685.6489
 EKCMT  =     23638.4900  VIRIAL  =     24780.7127  VOLUME     =   1144052.0164
                                                    SURFTEN    =         0.3151
                                                    Density    =         1.0109
 ------------------------------------------------------------------------------

 NMR restraints: Bond =    0.000   Angle =     0.000   Torsion =    72.416
===============================================================================

 NSTEP =   148000   TIME(PS) =     671.000  TEMP(K) =   309.46  PRESS =    14.8
 Etot   =   -230495.5889  EKtot   =     77018.1797  EPtot      =   -307513.7686
 BOND   =      5864.8791  ANGLE   =     22123.3035  DIHED      =     15310.3940
 1-4 NB =      5473.2205  1-4 EEL =    -74350.9607  VDWAALS    =     17708.0924
 EELEC  =   -300582.2246  EHBOND  =         0.0000  RESTRAINT  =       939.5272
 EAMBER (non-restraint)  =   -308453.2958
 EKCMT  =     23488.0633  VIRIAL  =     23122.3692  VOLUME     =   1143496.3174
                                                    SURFTEN    =        -1.6071
                                                    Density    =         1.0114
 ------------------------------------------------------------------------------

 NMR restraints: Bond =    0.000   Angle =     0.000   Torsion =    79.264
===============================================================================

 NSTEP =   149000   TIME(PS) =     673.000  TEMP(K) =   311.04  PRESS =    29.5
 Etot   =   -230373.1224  EKtot   =     77411.1406  EPtot      =   -307784.2630
 BOND   =      5897.1821  ANGLE   =     21995.3531  DIHED      =     15355.2166
 1-4 NB =      5416.3148  1-4 EEL =    -74397.8793  VDWAALS    =     17396.5765
 EELEC  =   -300397.4720  EHBOND  =         0.0000  RESTRAINT  =       950.4451
 EAMBER (non-restraint)  =   -308734.7082
 EKCMT  =     23752.5613  VIRIAL  =     23024.4233  VOLUME     =   1144033.5149
                                                    SURFTEN    =        79.9102
                                                    Density    =         1.0110
 ------------------------------------------------------------------------------

 NMR restraints: Bond =    0.000   Angle =     0.000   Torsion =    83.278
===============================================================================

 NSTEP =   150000   TIME(PS) =     675.000  TEMP(K) =   310.50  PRESS =   -39.4
 Etot   =   -230800.6685  EKtot   =     77276.0781  EPtot      =   -308076.7467
 BOND   =      5796.9408  ANGLE   =     21929.8439  DIHED      =     15252.7132
 1-4 NB =      5461.6233  1-4 EEL =    -74392.1475  VDWAALS    =     17734.0008
 EELEC  =   -300803.3212  EHBOND  =         0.0000  RESTRAINT  =       943.6000
 EAMBER (non-restraint)  =   -309020.3467
 EKCMT  =     23702.0360  VIRIAL  =     24675.3593  VOLUME     =   1144177.0548
                                                    SURFTEN    =       -38.6820
                                                    Density    =         1.0108
 ------------------------------------------------------------------------------

 NMR restraints: Bond =    0.000   Angle =     0.000   Torsion =    86.341
===============================================================================

 NSTEP =   151000   TIME(PS) =     677.000  TEMP(K) =   309.86  PRESS =   -66.0
 Etot   =   -230283.9833  EKtot   =     77118.6797  EPtot      =   -307402.6630
 BOND   =      5787.6373  ANGLE   =     22003.9536  DIHED      =     15371.8527
 1-4 NB =      5421.8570  1-4 EEL =    -74432.7356  VDWAALS    =     17223.0599
 EELEC  =   -299722.5859  EHBOND  =         0.0000  RESTRAINT  =       944.2979
 EAMBER (non-restraint)  =   -308346.9609
 EKCMT  =     23522.6839  VIRIAL  =     25152.1303  VOLUME     =   1143925.1579
                                                    SURFTEN    =        26.5278
                                                    Density    =         1.0111
 ------------------------------------------------------------------------------

 NMR restraints: Bond =    0.000   Angle =     0.000   Torsion =    90.151
===============================================================================

 NSTEP =   152000   TIME(PS) =     679.000  TEMP(K) =   309.51  PRESS =  -127.1
 Etot   =   -230406.8048  EKtot   =     77029.4531  EPtot      =   -307436.2579
 BOND   =      5789.6181  ANGLE   =     22019.7844  DIHED      =     15355.6595
 1-4 NB =      5426.6572  1-4 EEL =    -74342.4894  VDWAALS    =     17221.4658
 EELEC  =   -299871.9913  EHBOND  =         0.0000  RESTRAINT  =       965.0379
 EAMBER (non-restraint)  =   -308401.2958
 EKCMT  =     23743.7884  VIRIAL  =     26883.3552  VOLUME     =   1144339.0666
                                                    SURFTEN    =      -115.3389
                                                    Density    =         1.0107
 ------------------------------------------------------------------------------

 NMR restraints: Bond =    0.000   Angle =     0.000   Torsion =    88.361
===============================================================================

 NSTEP =   153000   TIME(PS) =     681.000  TEMP(K) =   310.18  PRESS =   -15.4
 Etot   =   -230446.6730  EKtot   =     77196.7344  EPtot      =   -307643.4073
 BOND   =      5823.6581  ANGLE   =     22087.0788  DIHED      =     15267.7081
 1-4 NB =      5461.7036  1-4 EEL =    -74395.9433  VDWAALS    =     17363.2106
 EELEC  =   -300192.2874  EHBOND  =         0.0000  RESTRAINT  =       941.4643
 EAMBER (non-restraint)  =   -308584.8716
 EKCMT  =     23741.4743  VIRIAL  =     24121.8729  VOLUME     =   1145355.8611
                                                    SURFTEN    =        80.8481
                                                    Density    =         1.0098
 ------------------------------------------------------------------------------

 NMR restraints: Bond =    0.000   Angle =     0.000   Torsion =    90.741
===============================================================================

 NSTEP =   154000   TIME(PS) =     683.000  TEMP(K) =   309.71  PRESS =   -38.6
 Etot   =   -230096.1088  EKtot   =     77080.3203  EPtot      =   -307176.4291
 BOND   =      5904.7943  ANGLE   =     21946.0241  DIHED      =     15345.9945
 1-4 NB =      5464.6276  1-4 EEL =    -74454.3100  VDWAALS    =     17429.0283
 EELEC  =   -299761.9891  EHBOND  =         0.0000  RESTRAINT  =       949.4012
 EAMBER (non-restraint)  =   -308125.8303
 EKCMT  =     23558.5222  VIRIAL  =     24512.8536  VOLUME     =   1145431.0405
                                                    SURFTEN    =        32.7703
                                                    Density    =         1.0097
 ------------------------------------------------------------------------------

 NMR restraints: Bond =    0.000   Angle =     0.000   Torsion =    77.067
===============================================================================

 NSTEP =   155000   TIME(PS) =     685.000  TEMP(K) =   309.46  PRESS =    55.0
 Etot   =   -230171.9989  EKtot   =     77018.8516  EPtot      =   -307190.8505
 BOND   =      5841.3006  ANGLE   =     22076.5655  DIHED      =     15304.1665
 1-4 NB =      5396.9373  1-4 EEL =    -74376.6656  VDWAALS    =     17553.4492
 EELEC  =   -299930.0082  EHBOND  =         0.0000  RESTRAINT  =       943.4041
 EAMBER (non-restraint)  =   -308134.2546
 EKCMT  =     23548.0466  VIRIAL  =     22189.0807  VOLUME     =   1144992.2551
                                                    SURFTEN    =         8.8283
                                                    Density    =         1.0101
 ------------------------------------------------------------------------------

 NMR restraints: Bond =    0.000   Angle =     0.000   Torsion =    76.910
===============================================================================

 NSTEP =   156000   TIME(PS) =     687.000  TEMP(K) =   309.51  PRESS =   -48.5
 Etot   =   -230998.4192  EKtot   =     77030.5625  EPtot      =   -308028.9817
 BOND   =      5837.0876  ANGLE   =     21687.2576  DIHED      =     15301.5108
 1-4 NB =      5430.0046  1-4 EEL =    -74398.0523  VDWAALS    =     17563.9307
 EELEC  =   -300396.0628  EHBOND  =         0.0000  RESTRAINT  =       945.3421
 EAMBER (non-restraint)  =   -308974.3238
 EKCMT  =     23766.0773  VIRIAL  =     24964.9338  VOLUME     =   1145059.3873
                                                    SURFTEN    =        13.2973
                                                    Density    =         1.0101
 ------------------------------------------------------------------------------

 NMR restraints: Bond =    0.000   Angle =     0.000   Torsion =    75.319
===============================================================================

 NSTEP =   157000   TIME(PS) =     689.000  TEMP(K) =   310.49  PRESS =   -79.8
 Etot   =   -230494.1593  EKtot   =     77274.0391  EPtot      =   -307768.1984
 BOND   =      5727.9976  ANGLE   =     21944.0915  DIHED      =     15266.4497
 1-4 NB =      5423.8551  1-4 EEL =    -74318.8777  VDWAALS    =     17339.0349
 EELEC  =   -300098.2418  EHBOND  =         0.0000  RESTRAINT  =       947.4922
 EAMBER (non-restraint)  =   -308715.6905
 EKCMT  =     23718.2797  VIRIAL  =     25692.2672  VOLUME     =   1145305.9590
                                                    SURFTEN    =       -65.6773
                                                    Density    =         1.0098
 ------------------------------------------------------------------------------

 NMR restraints: Bond =    0.000   Angle =     0.000   Torsion =    95.814
===============================================================================

 NSTEP =   158000   TIME(PS) =     691.000  TEMP(K) =   310.71  PRESS =   138.4
 Etot   =   -229788.2179  EKtot   =     77329.2891  EPtot      =   -307117.5069
 BOND   =      5909.3920  ANGLE   =     21699.2673  DIHED      =     15340.6498
 1-4 NB =      5418.6121  1-4 EEL =    -74404.4866  VDWAALS    =     17773.0319
 EELEC  =   -299795.7218  EHBOND  =         0.0000  RESTRAINT  =       941.7484
 EAMBER (non-restraint)  =   -308059.2553
 EKCMT  =     23623.0711  VIRIAL  =     20199.6982  VOLUME     =   1145245.2198
                                                    SURFTEN    =        73.0640
                                                    Density    =         1.0099
 ------------------------------------------------------------------------------

 NMR restraints: Bond =    0.000   Angle =     0.000   Torsion =    74.551
===============================================================================

 NSTEP =   159000   TIME(PS) =     693.000  TEMP(K) =   310.41  PRESS =    17.9
 Etot   =   -230152.6990  EKtot   =     77254.9453  EPtot      =   -307407.6444
 BOND   =      5828.3589  ANGLE   =     21907.8004  DIHED      =     15333.3328
 1-4 NB =      5391.6217  1-4 EEL =    -74409.3071  VDWAALS    =     17769.0861
 EELEC  =   -300187.8938  EHBOND  =         0.0000  RESTRAINT  =       959.3566
 EAMBER (non-restraint)  =   -308367.0010
 EKCMT  =     23612.0159  VIRIAL  =     23170.0766  VOLUME     =   1145577.7887
                                                    SURFTEN    =       -84.7813
                                                    Density    =         1.0096
 ------------------------------------------------------------------------------

 NMR restraints: Bond =    0.000   Angle =     0.000   Torsion =    84.222
===============================================================================

 NSTEP =   160000   TIME(PS) =     695.000  TEMP(K) =   308.41  PRESS =   -48.7
 Etot   =   -230805.0116  EKtot   =     76756.1875  EPtot      =   -307561.1991
 BOND   =      5824.8664  ANGLE   =     21916.0845  DIHED      =     15331.5532
 1-4 NB =      5378.1518  1-4 EEL =    -74447.5726  VDWAALS    =     17975.8582
 EELEC  =   -300509.2915  EHBOND  =         0.0000  RESTRAINT  =       969.1508
 EAMBER (non-restraint)  =   -308530.3499
 EKCMT  =     23412.1077  VIRIAL  =     24616.0682  VOLUME     =   1145459.7937
                                                    SURFTEN    =       -16.0888
                                                    Density    =         1.0097
 ------------------------------------------------------------------------------

 NMR restraints: Bond =    0.000   Angle =     0.000   Torsion =    89.754
===============================================================================

 NSTEP =   161000   TIME(PS) =     697.000  TEMP(K) =   309.50  PRESS =    65.5
 Etot   =   -230344.5083  EKtot   =     77028.1250  EPtot      =   -307372.6333
 BOND   =      5756.6083  ANGLE   =     22039.8076  DIHED      =     15298.5701
 1-4 NB =      5490.3461  1-4 EEL =    -74425.4492  VDWAALS    =     17403.2310
 EELEC  =   -299898.1760  EHBOND  =         0.0000  RESTRAINT  =       962.4287
 EAMBER (non-restraint)  =   -308335.0621
 EKCMT  =     23509.4730  VIRIAL  =     21890.4757  VOLUME     =   1144769.6220
                                                    SURFTEN    =       -80.6605
                                                    Density    =         1.0103
 ------------------------------------------------------------------------------

 NMR restraints: Bond =    0.000   Angle =     0.000   Torsion =    83.244
===============================================================================

 NSTEP =   162000   TIME(PS) =     699.000  TEMP(K) =   309.84  PRESS =    79.2
 Etot   =   -230192.7519  EKtot   =     77111.4844  EPtot      =   -307304.2363
 BOND   =      5791.4724  ANGLE   =     21889.7241  DIHED      =     15384.0495
 1-4 NB =      5411.8882  1-4 EEL =    -74365.6786  VDWAALS    =     17851.7042
 EELEC  =   -300240.8445  EHBOND  =         0.0000  RESTRAINT  =       973.4484
 EAMBER (non-restraint)  =   -308277.6847
 EKCMT  =     23679.9430  VIRIAL  =     21722.8291  VOLUME     =   1144805.8267
                                                    SURFTEN    =       -38.7845
                                                    Density    =         1.0103
 ------------------------------------------------------------------------------

 NMR restraints: Bond =    0.000   Angle =     0.000   Torsion =    78.463
===============================================================================

 NSTEP =   163000   TIME(PS) =     701.000  TEMP(K) =   311.08  PRESS =   -38.3
 Etot   =   -229573.6983  EKtot   =     77422.0469  EPtot      =   -306995.7452
 BOND   =      5876.9577  ANGLE   =     21960.1377  DIHED      =     15322.2413
 1-4 NB =      5453.5022  1-4 EEL =    -74444.1782  VDWAALS    =     17495.5486
 EELEC  =   -299634.7312  EHBOND  =         0.0000  RESTRAINT  =       974.7767
 EAMBER (non-restraint)  =   -307970.5219
 EKCMT  =     23413.6031  VIRIAL  =     24361.6011  VOLUME     =   1146999.2734
                                                    SURFTEN    =      -103.0292
                                                    Density    =         1.0084
 ------------------------------------------------------------------------------

 NMR restraints: Bond =    0.000   Angle =     0.000   Torsion =    77.400
===============================================================================

 NSTEP =   164000   TIME(PS) =     703.000  TEMP(K) =   309.15  PRESS =    14.6
 Etot   =   -230027.8901  EKtot   =     76940.9688  EPtot      =   -306968.8588
 BOND   =      5809.5692  ANGLE   =     22096.4536  DIHED      =     15343.8959
 1-4 NB =      5380.6089  1-4 EEL =    -74387.4407  VDWAALS    =     17817.7335
 EELEC  =   -300005.2976  EHBOND  =         0.0000  RESTRAINT  =       975.6184
 EAMBER (non-restraint)  =   -307944.4772
 EKCMT  =     23391.7403  VIRIAL  =     23030.2452  VOLUME     =   1145781.0345
                                                    SURFTEN    =      -163.3309
                                                    Density    =         1.0094
 ------------------------------------------------------------------------------

 NMR restraints: Bond =    0.000   Angle =     0.000   Torsion =    93.969
===============================================================================

 NSTEP =   165000   TIME(PS) =     705.000  TEMP(K) =   310.87  PRESS =   -37.8
 Etot   =   -230401.0351  EKtot   =     77368.0781  EPtot      =   -307769.1132
 BOND   =      5988.6254  ANGLE   =     21982.9079  DIHED      =     15411.5935
 1-4 NB =      5379.4796  1-4 EEL =    -74317.8884  VDWAALS    =     17566.4734
 EELEC  =   -300713.2815  EHBOND  =         0.0000  RESTRAINT  =       932.9770
 EAMBER (non-restraint)  =   -308702.0902
 EKCMT  =     23588.4844  VIRIAL  =     24523.0151  VOLUME     =   1145342.8751
                                                    SURFTEN    =        30.6955
                                                    Density    =         1.0098
 ------------------------------------------------------------------------------

 NMR restraints: Bond =    0.000   Angle =     0.000   Torsion =    83.120
===============================================================================

 NSTEP =   166000   TIME(PS) =     707.000  TEMP(K) =   309.93  PRESS =  -134.6
 Etot   =   -230272.1335  EKtot   =     77135.5469  EPtot      =   -307407.6804
 BOND   =      5814.5589  ANGLE   =     22061.9088  DIHED      =     15392.3622
 1-4 NB =      5402.3069  1-4 EEL =    -74419.1324  VDWAALS    =     17622.6299
 EELEC  =   -300239.8258  EHBOND  =         0.0000  RESTRAINT  =       957.5112
 EAMBER (non-restraint)  =   -308365.1916
 EKCMT  =     23639.1275  VIRIAL  =     26972.4809  VOLUME     =   1147098.6377
                                                    SURFTEN    =       -34.3870
                                                    Density    =         1.0083
 ------------------------------------------------------------------------------

 NMR restraints: Bond =    0.000   Angle =     0.000   Torsion =    81.081
===============================================================================

 NSTEP =   167000   TIME(PS) =     709.000  TEMP(K) =   310.17  PRESS =   -11.1
 Etot   =   -230465.2871  EKtot   =     77195.7109  EPtot      =   -307660.9981
 BOND   =      5808.8262  ANGLE   =     22158.0787  DIHED      =     15400.5407
 1-4 NB =      5440.4727  1-4 EEL =    -74518.5727  VDWAALS    =     17816.4911
 EELEC  =   -300714.9928  EHBOND  =         0.0000  RESTRAINT  =       948.1582
 EAMBER (non-restraint)  =   -308609.1562
 EKCMT  =     23470.7270  VIRIAL  =     23744.1312  VOLUME     =   1145461.3628
                                                    SURFTEN    =        90.8644
                                                    Density    =         1.0097
 ------------------------------------------------------------------------------

 NMR restraints: Bond =    0.000   Angle =     0.000   Torsion =    88.590
===============================================================================

 NSTEP =   168000   TIME(PS) =     711.000  TEMP(K) =   312.05  PRESS =   -60.3
 Etot   =   -229065.4411  EKtot   =     77663.0312  EPtot      =   -306728.4724
 BOND   =      5901.8492  ANGLE   =     22307.5339  DIHED      =     15490.2838
 1-4 NB =      5457.0171  1-4 EEL =    -74311.5146  VDWAALS    =     17278.4536
 EELEC  =   -299808.8338  EHBOND  =         0.0000  RESTRAINT  =       956.7384
 EAMBER (non-restraint)  =   -307685.2107
 EKCMT  =     23930.0344  VIRIAL  =     25423.0898  VOLUME     =   1146361.2360
                                                    SURFTEN    =        67.3269
                                                    Density    =         1.0089
 ------------------------------------------------------------------------------

 NMR restraints: Bond =    0.000   Angle =     0.000   Torsion =    74.398
===============================================================================

 NSTEP =   169000   TIME(PS) =     713.000  TEMP(K) =   310.50  PRESS =   -22.3
 Etot   =   -230434.7003  EKtot   =     77277.8438  EPtot      =   -307712.5441
 BOND   =      5887.2519  ANGLE   =     21651.2099  DIHED      =     15397.7113
 1-4 NB =      5406.8806  1-4 EEL =    -74517.0037  VDWAALS    =     17329.8742
 EELEC  =   -299815.4767  EHBOND  =         0.0000  RESTRAINT  =       947.0084
 EAMBER (non-restraint)  =   -308659.5525
 EKCMT  =     23758.1063  VIRIAL  =     24308.3568  VOLUME     =   1145133.9708
                                                    SURFTEN    =       -99.8010
                                                    Density    =         1.0100
 ------------------------------------------------------------------------------

 NMR restraints: Bond =    0.000   Angle =     0.000   Torsion =    80.820
===============================================================================

 NSTEP =   170000   TIME(PS) =     715.000  TEMP(K) =   309.24  PRESS =    -4.1
 Etot   =   -231021.1326  EKtot   =     76963.2812  EPtot      =   -307984.4139
 BOND   =      5830.6430  ANGLE   =     21987.7653  DIHED      =     15329.8955
 1-4 NB =      5455.1043  1-4 EEL =    -74531.7644  VDWAALS    =     17634.0567
 EELEC  =   -300654.4234  EHBOND  =         0.0000  RESTRAINT  =       964.3092
 EAMBER (non-restraint)  =   -308948.7230
 EKCMT  =     23569.1494  VIRIAL  =     23670.8655  VOLUME     =   1145396.1139
                                                    SURFTEN    =       -93.6557
                                                    Density    =         1.0098
 ------------------------------------------------------------------------------

 NMR restraints: Bond =    0.000   Angle =     0.000   Torsion =    81.286
===============================================================================

 NSTEP =   171000   TIME(PS) =     717.000  TEMP(K) =   310.76  PRESS =    26.0
 Etot   =   -229926.7205  EKtot   =     77341.1719  EPtot      =   -307267.8924
 BOND   =      5805.0893  ANGLE   =     22033.1709  DIHED      =     15393.1558
 1-4 NB =      5471.1107  1-4 EEL =    -74548.6030  VDWAALS    =     17862.0510
 EELEC  =   -300218.2698  EHBOND  =         0.0000  RESTRAINT  =       934.4027
 EAMBER (non-restraint)  =   -308202.2951
 EKCMT  =     23530.9374  VIRIAL  =     22888.5722  VOLUME     =   1145879.4199
                                                    SURFTEN    =        43.6482
                                                    Density    =         1.0093
 ------------------------------------------------------------------------------

 NMR restraints: Bond =    0.000   Angle =     0.000   Torsion =    87.746
===============================================================================

 NSTEP =   172000   TIME(PS) =     719.000  TEMP(K) =   310.64  PRESS =   -63.0
 Etot   =   -229617.8323  EKtot   =     77310.6250  EPtot      =   -306928.4573
 BOND   =      5851.6117  ANGLE   =     21950.4138  DIHED      =     15405.1170
 1-4 NB =      5394.2357  1-4 EEL =    -74342.7412  VDWAALS    =     17405.7288
 EELEC  =   -299546.2656  EHBOND  =         0.0000  RESTRAINT  =       953.4425
 EAMBER (non-restraint)  =   -307881.8998
 EKCMT  =     23643.6793  VIRIAL  =     25205.2055  VOLUME     =   1147136.0547
                                                    SURFTEN    =        22.6316
                                                    Density    =         1.0082
 ------------------------------------------------------------------------------

 NMR restraints: Bond =    0.000   Angle =     0.000   Torsion =    89.687
===============================================================================

 NSTEP =   173000   TIME(PS) =     721.000  TEMP(K) =   309.92  PRESS =    85.8
 Etot   =   -229857.0442  EKtot   =     77131.7891  EPtot      =   -306988.8333
 BOND   =      5828.5175  ANGLE   =     21989.6699  DIHED      =     15424.0230
 1-4 NB =      5450.2470  1-4 EEL =    -74454.0228  VDWAALS    =     17813.1938
 EELEC  =   -299960.5559  EHBOND  =         0.0000  RESTRAINT  =       920.0943
 EAMBER (non-restraint)  =   -307908.9276
 EKCMT  =     23428.6420  VIRIAL  =     21305.1725  VOLUME     =   1146548.3191
                                                    SURFTEN    =       124.2845
                                                    Density    =         1.0087
 ------------------------------------------------------------------------------

 NMR restraints: Bond =    0.000   Angle =     0.000   Torsion =    82.837
===============================================================================

 NSTEP =   174000   TIME(PS) =     723.000  TEMP(K) =   309.78  PRESS =   -33.9
 Etot   =   -229518.6383  EKtot   =     77096.7422  EPtot      =   -306615.3805
 BOND   =      5837.4802  ANGLE   =     22145.3812  DIHED      =     15448.3659
 1-4 NB =      5460.8383  1-4 EEL =    -74413.9383  VDWAALS    =     17448.8480
 EELEC  =   -299466.4882  EHBOND  =         0.0000  RESTRAINT  =       924.1323
 EAMBER (non-restraint)  =   -307539.5127
 EKCMT  =     23528.1153  VIRIAL  =     24367.4646  VOLUME     =   1145427.4151
                                                    SURFTEN    =       104.9136
                                                    Density    =         1.0097
 ------------------------------------------------------------------------------

 NMR restraints: Bond =    0.000   Angle =     0.000   Torsion =    69.518
===============================================================================

 NSTEP =   175000   TIME(PS) =     725.000  TEMP(K) =   309.24  PRESS =    -7.5
 Etot   =   -230260.2414  EKtot   =     76963.0312  EPtot      =   -307223.2727
 BOND   =      5846.9129  ANGLE   =     22116.0799  DIHED      =     15392.5337
 1-4 NB =      5425.5149  1-4 EEL =    -74451.5713  VDWAALS    =     17481.0217
 EELEC  =   -299955.1550  EHBOND  =         0.0000  RESTRAINT  =       921.3906
 EAMBER (non-restraint)  =   -308144.6633
 EKCMT  =     23662.7446  VIRIAL  =     23847.9742  VOLUME     =   1145450.0615
                                                    SURFTEN    =       -51.4341
                                                    Density    =         1.0097
 ------------------------------------------------------------------------------

 NMR restraints: Bond =    0.000   Angle =     0.000   Torsion =    82.638
===============================================================================

 NSTEP =   176000   TIME(PS) =     727.000  TEMP(K) =   309.67  PRESS =     7.4
 Etot   =   -230158.7510  EKtot   =     77069.5078  EPtot      =   -307228.2588
 BOND   =      5920.9903  ANGLE   =     22064.8568  DIHED      =     15396.1155
 1-4 NB =      5424.6456  1-4 EEL =    -74485.9638  VDWAALS    =     17426.6705
 EELEC  =   -299916.7266  EHBOND  =         0.0000  RESTRAINT  =       941.1528
 EAMBER (non-restraint)  =   -308169.4116
 EKCMT  =     23476.3953  VIRIAL  =     23292.5989  VOLUME     =   1144655.7546
                                                    SURFTEN    =        64.1822
                                                    Density    =         1.0104
 ------------------------------------------------------------------------------

 NMR restraints: Bond =    0.000   Angle =     0.000   Torsion =    80.178
===============================================================================

 NSTEP =   177000   TIME(PS) =     729.000  TEMP(K) =   309.22  PRESS =   -20.1
 Etot   =   -230631.1186  EKtot   =     76957.5469  EPtot      =   -307588.6655
 BOND   =      5935.1498  ANGLE   =     21978.9621  DIHED      =     15294.2832
 1-4 NB =      5437.5675  1-4 EEL =    -74378.3184  VDWAALS    =     17247.6821
 EELEC  =   -300057.1942  EHBOND  =         0.0000  RESTRAINT  =       953.2024
 EAMBER (non-restraint)  =   -308541.8678
 EKCMT  =     23558.3512  VIRIAL  =     24055.4696  VOLUME     =   1144202.3512
                                                    SURFTEN    =      -129.0381
                                                    Density    =         1.0108
 ------------------------------------------------------------------------------

 NMR restraints: Bond =    0.000   Angle =     0.000   Torsion =    82.157
===============================================================================

 NSTEP =   178000   TIME(PS) =     731.000  TEMP(K) =   309.79  PRESS =    28.5
 Etot   =   -230479.6699  EKtot   =     77100.2344  EPtot      =   -307579.9043
 BOND   =      5834.5803  ANGLE   =     22140.0178  DIHED      =     15431.1162
 1-4 NB =      5451.1969  1-4 EEL =    -74498.7838  VDWAALS    =     18036.8335
 EELEC  =   -300910.7771  EHBOND  =         0.0000  RESTRAINT  =       935.9119
 EAMBER (non-restraint)  =   -308515.8161
 EKCMT  =     23488.5299  VIRIAL  =     22784.7997  VOLUME     =   1143915.4494
                                                    SURFTEN    =       -55.4407
                                                    Density    =         1.0111
 ------------------------------------------------------------------------------

 NMR restraints: Bond =    0.000   Angle =     0.000   Torsion =    89.538
===============================================================================

 NSTEP =   179000   TIME(PS) =     733.000  TEMP(K) =   309.38  PRESS =   -42.8
 Etot   =   -230412.7558  EKtot   =     76998.7344  EPtot      =   -307411.4901
 BOND   =      5799.6155  ANGLE   =     21997.0175  DIHED      =     15442.0006
 1-4 NB =      5406.4852  1-4 EEL =    -74341.2809  VDWAALS    =     17280.8331
 EELEC  =   -299956.5384  EHBOND  =         0.0000  RESTRAINT  =       960.3772
 EAMBER (non-restraint)  =   -308371.8673
 EKCMT  =     23478.4363  VIRIAL  =     24535.7788  VOLUME     =   1144376.7698
                                                    SURFTEN    =       -95.2480
                                                    Density    =         1.0107
 ------------------------------------------------------------------------------

 NMR restraints: Bond =    0.000   Angle =     0.000   Torsion =    83.507
===============================================================================

 NSTEP =   180000   TIME(PS) =     735.000  TEMP(K) =   309.12  PRESS =   -33.5
 Etot   =   -230212.0256  EKtot   =     76933.1172  EPtot      =   -307145.1427
 BOND   =      5831.1815  ANGLE   =     22063.3511  DIHED      =     15340.5122
 1-4 NB =      5424.9479  1-4 EEL =    -74422.0658  VDWAALS    =     17433.2013
 EELEC  =   -299778.8052  EHBOND  =         0.0000  RESTRAINT  =       962.5342
 EAMBER (non-restraint)  =   -308107.6770
 EKCMT  =     23577.6255  VIRIAL  =     24405.8445  VOLUME     =   1145365.2745
                                                    SURFTEN    =       -43.2433
                                                    Density    =         1.0098
 ------------------------------------------------------------------------------

 NMR restraints: Bond =    0.000   Angle =     0.000   Torsion =    89.180
===============================================================================

 NSTEP =   181000   TIME(PS) =     737.000  TEMP(K) =   308.43  PRESS =   -53.8
 Etot   =   -230482.7121  EKtot   =     76761.6406  EPtot      =   -307244.3528
 BOND   =      6032.4478  ANGLE   =     22019.9862  DIHED      =     15325.2443
 1-4 NB =      5407.3273  1-4 EEL =    -74485.8011  VDWAALS    =     17379.0034
 EELEC  =   -299859.1283  EHBOND  =         0.0000  RESTRAINT  =       936.5677
 EAMBER (non-restraint)  =   -308180.9204
 EKCMT  =     23608.8567  VIRIAL  =     24938.4551  VOLUME     =   1145436.9278
                                                    SURFTEN    =       116.2820
                                                    Density    =         1.0097
 ------------------------------------------------------------------------------

 NMR restraints: Bond =    0.000   Angle =     0.000   Torsion =    76.485
===============================================================================

 NSTEP =   182000   TIME(PS) =     739.000  TEMP(K) =   309.51  PRESS =    52.6
 Etot   =   -230125.0421  EKtot   =     77030.7891  EPtot      =   -307155.8311
 BOND   =      5805.3890  ANGLE   =     22135.0910  DIHED      =     15358.4289
 1-4 NB =      5441.3846  1-4 EEL =    -74516.0769  VDWAALS    =     17955.5717
 EELEC  =   -300321.8151  EHBOND  =         0.0000  RESTRAINT  =       986.1955
 EAMBER (non-restraint)  =   -308142.0266
 EKCMT  =     23500.9062  VIRIAL  =     22199.5024  VOLUME     =   1146252.3166
                                                    SURFTEN    =       -15.6524
                                                    Density    =         1.0090
 ------------------------------------------------------------------------------

 NMR restraints: Bond =    0.000   Angle =     0.000   Torsion =    75.776
===============================================================================

 NSTEP =   183000   TIME(PS) =     741.000  TEMP(K) =   310.61  PRESS =    35.3
 Etot   =   -229912.0201  EKtot   =     77304.3828  EPtot      =   -307216.4029
 BOND   =      5859.0561  ANGLE   =     22032.3985  DIHED      =     15360.8648
 1-4 NB =      5426.7120  1-4 EEL =    -74438.9304  VDWAALS    =     17725.2653
 EELEC  =   -300120.9445  EHBOND  =         0.0000  RESTRAINT  =       939.1754
 EAMBER (non-restraint)  =   -308155.5783
 EKCMT  =     23601.1556  VIRIAL  =     22727.6931  VOLUME     =   1146837.2392
                                                    SURFTEN    =       252.2347
                                                    Density    =         1.0085
 ------------------------------------------------------------------------------

 NMR restraints: Bond =    0.000   Angle =     0.000   Torsion =    81.432
===============================================================================

 NSTEP =   184000   TIME(PS) =     743.000  TEMP(K) =   310.94  PRESS =   -61.8
 Etot   =   -229458.3931  EKtot   =     77387.2734  EPtot      =   -306845.6665
 BOND   =      5912.0201  ANGLE   =     22154.2721  DIHED      =     15430.1394
 1-4 NB =      5379.6015  1-4 EEL =    -74479.3208  VDWAALS    =     17112.0556
 EELEC  =   -299294.9012  EHBOND  =         0.0000  RESTRAINT  =       940.4668
 EAMBER (non-restraint)  =   -307786.1333
 EKCMT  =     23510.1356  VIRIAL  =     25037.5785  VOLUME     =   1145632.7083
                                                    SURFTEN    =        56.2323
                                                    Density    =         1.0096
 ------------------------------------------------------------------------------

 NMR restraints: Bond =    0.000   Angle =     0.000   Torsion =    76.946
===============================================================================

 NSTEP =   185000   TIME(PS) =     745.000  TEMP(K) =   309.80  PRESS =    32.3
 Etot   =   -230362.8910  EKtot   =     77102.4219  EPtot      =   -307465.3129
 BOND   =      5777.2438  ANGLE   =     21950.0294  DIHED      =     15373.8096
 1-4 NB =      5417.1143  1-4 EEL =    -74383.1021  VDWAALS    =     17431.3199
 EELEC  =   -299942.0273  EHBOND  =         0.0000  RESTRAINT  =       910.2996
 EAMBER (non-restraint)  =   -308375.6125
 EKCMT  =     23422.5368  VIRIAL  =     22624.5178  VOLUME     =   1144292.3313
                                                    SURFTEN    =       -94.9494
                                                    Density    =         1.0107
 ------------------------------------------------------------------------------

 NMR restraints: Bond =    0.000   Angle =     0.000   Torsion =    77.772
===============================================================================

 NSTEP =   186000   TIME(PS) =     747.000  TEMP(K) =   309.60  PRESS =   -33.5
 Etot   =   -230497.3733  EKtot   =     77053.7500  EPtot      =   -307551.1233
 BOND   =      5823.0929  ANGLE   =     22080.9019  DIHED      =     15414.2455
 1-4 NB =      5408.2414  1-4 EEL =    -74541.8859  VDWAALS    =     17521.7920
 EELEC  =   -300225.6078  EHBOND  =         0.0000  RESTRAINT  =       968.0968
 EAMBER (non-restraint)  =   -308519.2201
 EKCMT  =     23430.3864  VIRIAL  =     24257.5775  VOLUME     =   1145270.3639
                                                    SURFTEN    =        22.2457
                                                    Density    =         1.0099
 ------------------------------------------------------------------------------

 NMR restraints: Bond =    0.000   Angle =     0.000   Torsion =    93.846
===============================================================================

 NSTEP =   187000   TIME(PS) =     749.000  TEMP(K) =   310.01  PRESS =   -62.3
 Etot   =   -230045.8758  EKtot   =     77155.6562  EPtot      =   -307201.5320
 BOND   =      5816.3058  ANGLE   =     21938.4267  DIHED      =     15357.8756
 1-4 NB =      5447.2121  1-4 EEL =    -74348.1010  VDWAALS    =     17589.0186
 EELEC  =   -299952.4937  EHBOND  =         0.0000  RESTRAINT  =       950.2238
 EAMBER (non-restraint)  =   -308151.7559
 EKCMT  =     23556.1053  VIRIAL  =     25098.8111  VOLUME     =   1146739.1865
                                                    SURFTEN    =         9.7961
                                                    Density    =         1.0086
 ------------------------------------------------------------------------------

 NMR restraints: Bond =    0.000   Angle =     0.000   Torsion =    81.470
===============================================================================

 NSTEP =   188000   TIME(PS) =     751.000  TEMP(K) =   308.23  PRESS =    -0.4
 Etot   =   -230376.0946  EKtot   =     76711.5078  EPtot      =   -307087.6024
 BOND   =      5825.9719  ANGLE   =     22083.7554  DIHED      =     15338.4793
 1-4 NB =      5460.7186  1-4 EEL =    -74429.3299  VDWAALS    =     17123.6174
 EELEC  =   -299445.1948  EHBOND  =         0.0000  RESTRAINT  =       954.3797
 EAMBER (non-restraint)  =   -308041.9821
 EKCMT  =     23542.8969  VIRIAL  =     23552.8588  VOLUME     =   1145276.6334
                                                    SURFTEN    =        39.4208
                                                    Density    =         1.0099
 ------------------------------------------------------------------------------

 NMR restraints: Bond =    0.000   Angle =     0.000   Torsion =    88.560
===============================================================================

 NSTEP =   189000   TIME(PS) =     753.000  TEMP(K) =   310.83  PRESS =   -78.2
 Etot   =   -230180.5191  EKtot   =     77358.9922  EPtot      =   -307539.5113
 BOND   =      5743.9190  ANGLE   =     21954.2252  DIHED      =     15294.5414
 1-4 NB =      5384.6376  1-4 EEL =    -74385.6545  VDWAALS    =     17207.0063
 EELEC  =   -299683.8880  EHBOND  =         0.0000  RESTRAINT  =       945.7017
 EAMBER (non-restraint)  =   -308485.2130
 EKCMT  =     23759.7140  VIRIAL  =     25695.4803  VOLUME     =   1146589.9205
                                                    SURFTEN    =        43.6915
                                                    Density    =         1.0087
 ------------------------------------------------------------------------------

 NMR restraints: Bond =    0.000   Angle =     0.000   Torsion =    74.811
===============================================================================

 NSTEP =   190000   TIME(PS) =     755.000  TEMP(K) =   311.56  PRESS =   130.5
 Etot   =   -229521.7853  EKtot   =     77540.1016  EPtot      =   -307061.8869
 BOND   =      5758.6970  ANGLE   =     22174.1569  DIHED      =     15344.7795
 1-4 NB =      5430.8551  1-4 EEL =    -74444.5989  VDWAALS    =     17372.4011
 EELEC  =   -299648.0737  EHBOND  =         0.0000  RESTRAINT  =       949.8961
 EAMBER (non-restraint)  =   -308011.7830
 EKCMT  =     23731.1980  VIRIAL  =     20503.5768  VOLUME     =   1145822.5382
                                                    SURFTEN    =        52.8806
                                                    Density    =         1.0094
 ------------------------------------------------------------------------------

 NMR restraints: Bond =    0.000   Angle =     0.000   Torsion =    83.397
===============================================================================

 NSTEP =   191000   TIME(PS) =     757.000  TEMP(K) =   309.83  PRESS =    -9.7
 Etot   =   -230303.6558  EKtot   =     77110.4141  EPtot      =   -307414.0699
 BOND   =      5730.2793  ANGLE   =     22100.2395  DIHED      =     15321.2384
 1-4 NB =      5430.9601  1-4 EEL =    -74360.0780  VDWAALS    =     17629.9189
 EELEC  =   -300208.4830  EHBOND  =         0.0000  RESTRAINT  =       941.8550
 EAMBER (non-restraint)  =   -308355.9249
 EKCMT  =     23717.9326  VIRIAL  =     23956.4544  VOLUME     =   1144275.8620
                                                    SURFTEN    =       -54.3580
                                                    Density    =         1.0108
 ------------------------------------------------------------------------------

 NMR restraints: Bond =    0.000   Angle =     0.000   Torsion =    79.675
===============================================================================

 NSTEP =   192000   TIME(PS) =     759.000  TEMP(K) =   309.47  PRESS =   -32.9
 Etot   =   -230242.6517  EKtot   =     77019.4219  EPtot      =   -307262.0735
 BOND   =      5877.6454  ANGLE   =     22110.6510  DIHED      =     15443.3962
 1-4 NB =      5459.1374  1-4 EEL =    -74419.5817  VDWAALS    =     17137.7048
 EELEC  =   -299823.0699  EHBOND  =         0.0000  RESTRAINT  =       952.0432
 EAMBER (non-restraint)  =   -308214.1168
 EKCMT  =     23503.8385  VIRIAL  =     24318.6536  VOLUME     =   1145515.8681
                                                    SURFTEN    =        -7.6379
                                                    Density    =         1.0097
 ------------------------------------------------------------------------------

 NMR restraints: Bond =    0.000   Angle =     0.000   Torsion =    78.240
===============================================================================

 NSTEP =   193000   TIME(PS) =     761.000  TEMP(K) =   309.85  PRESS =  -110.7
 Etot   =   -230793.3582  EKtot   =     77116.2031  EPtot      =   -307909.5613
 BOND   =      5684.9113  ANGLE   =     22057.7864  DIHED      =     15427.6742
 1-4 NB =      5431.9873  1-4 EEL =    -74353.3154  VDWAALS    =     17563.0852
 EELEC  =   -300675.8186  EHBOND  =         0.0000  RESTRAINT  =       954.1283
 EAMBER (non-restraint)  =   -308863.6896
 EKCMT  =     23565.8213  VIRIAL  =     26301.8854  VOLUME     =   1144790.6955
                                                    SURFTEN    =      -153.3368
                                                    Density    =         1.0103
 ------------------------------------------------------------------------------

 NMR restraints: Bond =    0.000   Angle =     0.000   Torsion =    82.618
===============================================================================

 NSTEP =   194000   TIME(PS) =     763.000  TEMP(K) =   308.45  PRESS =  -113.0
 Etot   =   -230707.3788  EKtot   =     76766.7812  EPtot      =   -307474.1600
 BOND   =      5820.9591  ANGLE   =     21926.0501  DIHED      =     15392.9924
 1-4 NB =      5380.5902  1-4 EEL =    -74433.7850  VDWAALS    =     17645.3963
 EELEC  =   -300133.2715  EHBOND  =         0.0000  RESTRAINT  =       926.9084
 EAMBER (non-restraint)  =   -308401.0685
 EKCMT  =     23426.6320  VIRIAL  =     26220.5181  VOLUME     =   1145251.2042
                                                    SURFTEN    =      -127.8192
                                                    Density    =         1.0099
 ------------------------------------------------------------------------------

 NMR restraints: Bond =    0.000   Angle =     0.000   Torsion =    90.916
===============================================================================

 NSTEP =   195000   TIME(PS) =     765.000  TEMP(K) =   310.03  PRESS =   102.9
 Etot   =   -230095.0461  EKtot   =     77159.4062  EPtot      =   -307254.4523
 BOND   =      5894.7486  ANGLE   =     22134.6263  DIHED      =     15402.6421
 1-4 NB =      5336.0235  1-4 EEL =    -74444.7260  VDWAALS    =     18075.2180
 EELEC  =   -300578.6191  EHBOND  =         0.0000  RESTRAINT  =       925.6343
 EAMBER (non-restraint)  =   -308180.0866
 EKCMT  =     23717.0422  VIRIAL  =     21173.0161  VOLUME     =   1144980.9083
                                                    SURFTEN    =       -78.4751
                                                    Density    =         1.0101
 ------------------------------------------------------------------------------

 NMR restraints: Bond =    0.000   Angle =     0.000   Torsion =    79.768
===============================================================================

 NSTEP =   196000   TIME(PS) =     767.000  TEMP(K) =   311.35  PRESS =    32.1
 Etot   =   -230411.1325  EKtot   =     77487.5391  EPtot      =   -307898.6716
 BOND   =      5914.2641  ANGLE   =     21856.5673  DIHED      =     15389.7202
 1-4 NB =      5443.6663  1-4 EEL =    -74429.0658  VDWAALS    =     18166.8525
 EELEC  =   -301175.2664  EHBOND  =         0.0000  RESTRAINT  =       934.5902
 EAMBER (non-restraint)  =   -308833.2618
 EKCMT  =     23596.9342  VIRIAL  =     22802.9888  VOLUME     =   1146038.0711
                                                    SURFTEN    =        45.5037
                                                    Density    =         1.0092
 ------------------------------------------------------------------------------

 NMR restraints: Bond =    0.000   Angle =     0.000   Torsion =    82.191
===============================================================================

 NSTEP =   197000   TIME(PS) =     769.000  TEMP(K) =   309.79  PRESS =    86.8
 Etot   =   -230442.8819  EKtot   =     77101.0234  EPtot      =   -307543.9054
 BOND   =      5876.8980  ANGLE   =     22016.0727  DIHED      =     15483.7529
 1-4 NB =      5380.4696  1-4 EEL =    -74313.5341  VDWAALS    =     18008.0663
 EELEC  =   -300947.3602  EHBOND  =         0.0000  RESTRAINT  =       951.7295
 EAMBER (non-restraint)  =   -308495.6349
 EKCMT  =     23716.3560  VIRIAL  =     21571.5223  VOLUME     =   1144771.5232
                                                    SURFTEN    =        38.2422
                                                    Density    =         1.0103
 ------------------------------------------------------------------------------

 NMR restraints: Bond =    0.000   Angle =     0.000   Torsion =    83.604
===============================================================================

 NSTEP =   198000   TIME(PS) =     771.000  TEMP(K) =   310.98  PRESS =    87.7
 Etot   =   -230773.2942  EKtot   =     77396.9453  EPtot      =   -308170.2396
 BOND   =      5866.8376  ANGLE   =     21892.6813  DIHED      =     15529.2320
 1-4 NB =      5366.3660  1-4 EEL =    -74369.3331  VDWAALS    =     17745.1637
 EELEC  =   -301158.8239  EHBOND  =         0.0000  RESTRAINT  =       957.6369
 EAMBER (non-restraint)  =   -309127.8765
 EKCMT  =     23574.1478  VIRIAL  =     21411.6206  VOLUME     =   1142568.7752
                                                    SURFTEN    =         1.6344
                                                    Density    =         1.0123
 ------------------------------------------------------------------------------

 NMR restraints: Bond =    0.000   Angle =     0.000   Torsion =    87.512
===============================================================================

 NSTEP =   199000   TIME(PS) =     773.000  TEMP(K) =   310.03  PRESS =  -103.0
 Etot   =   -230746.7889  EKtot   =     77158.9609  EPtot      =   -307905.7498
 BOND   =      5790.1848  ANGLE   =     21837.1558  DIHED      =     15479.0974
 1-4 NB =      5420.3056  1-4 EEL =    -74404.2942  VDWAALS    =     17197.5085
 EELEC  =   -300190.7342  EHBOND  =         0.0000  RESTRAINT  =       965.0263
 EAMBER (non-restraint)  =   -308870.7761
 EKCMT  =     23641.0043  VIRIAL  =     26185.2067  VOLUME     =   1144064.4486
                                                    SURFTEN    =        92.9486
                                                    Density    =         1.0109
 ------------------------------------------------------------------------------

 NMR restraints: Bond =    0.000   Angle =     0.000   Torsion =    84.451
===============================================================================

 NSTEP =   200000   TIME(PS) =     775.000  TEMP(K) =   311.74  PRESS =   -86.5
 Etot   =   -229584.4869  EKtot   =     77586.1484  EPtot      =   -307170.6353
 BOND   =      5876.1009  ANGLE   =     21986.5011  DIHED      =     15291.7675
 1-4 NB =      5471.6808  1-4 EEL =    -74406.8568  VDWAALS    =     17366.4827
 EELEC  =   -299719.5713  EHBOND  =         0.0000  RESTRAINT  =       963.2598
 EAMBER (non-restraint)  =   -308133.8951
 EKCMT  =     23645.8310  VIRIAL  =     25783.6382  VOLUME     =   1144983.6676
                                                    SURFTEN    =      -170.0301
                                                    Density    =         1.0101
 ------------------------------------------------------------------------------

 NMR restraints: Bond =    0.000   Angle =     0.000   Torsion =    83.497
===============================================================================

 NSTEP =   201000   TIME(PS) =     777.000  TEMP(K) =   308.06  PRESS =   -19.2
 Etot   =   -230932.8387  EKtot   =     76669.9062  EPtot      =   -307602.7450
 BOND   =      5797.9604  ANGLE   =     21817.5751  DIHED      =     15267.3540
 1-4 NB =      5441.6479  1-4 EEL =    -74335.4329  VDWAALS    =     17311.7287
 EELEC  =   -299850.0578  EHBOND  =         0.0000  RESTRAINT  =       946.4796
 EAMBER (non-restraint)  =   -308549.2245
 EKCMT  =     23443.6789  VIRIAL  =     23918.7541  VOLUME     =   1144916.5740
                                                    SURFTEN    =        76.3214
                                                    Density    =         1.0102
 ------------------------------------------------------------------------------

 NMR restraints: Bond =    0.000   Angle =     0.000   Torsion =    85.677
===============================================================================

 NSTEP =   202000   TIME(PS) =     779.000  TEMP(K) =   310.23  PRESS =    41.7
 Etot   =   -230325.6643  EKtot   =     77209.0391  EPtot      =   -307534.7033
 BOND   =      5743.8499  ANGLE   =     21983.4699  DIHED      =     15336.8642
 1-4 NB =      5463.5243  1-4 EEL =    -74494.7116  VDWAALS    =     17739.1760
 EELEC  =   -300229.6475  EHBOND  =         0.0000  RESTRAINT  =       922.7713
 EAMBER (non-restraint)  =   -308457.4746
 EKCMT  =     23635.8756  VIRIAL  =     22603.1313  VOLUME     =   1145946.7789
                                                    SURFTEN    =       -93.6589
                                                    Density    =         1.0093
 ------------------------------------------------------------------------------

 NMR restraints: Bond =    0.000   Angle =     0.000   Torsion =    83.711
===============================================================================

 NSTEP =   203000   TIME(PS) =     781.000  TEMP(K) =   310.81  PRESS =   -43.3
 Etot   =   -229717.0955  EKtot   =     77352.9609  EPtot      =   -307070.0565
 BOND   =      5767.3534  ANGLE   =     22140.0816  DIHED      =     15266.9040
 1-4 NB =      5393.2407  1-4 EEL =    -74435.4675  VDWAALS    =     17682.9599
 EELEC  =   -299827.0240  EHBOND  =         0.0000  RESTRAINT  =       941.8955
 EAMBER (non-restraint)  =   -308011.9519
 EKCMT  =     23721.8643  VIRIAL  =     24793.9098  VOLUME     =   1147687.9015
                                                    SURFTEN    =       -18.8073
                                                    Density    =         1.0077
 ------------------------------------------------------------------------------

 NMR restraints: Bond =    0.000   Angle =     0.000   Torsion =    83.317
===============================================================================

 NSTEP =   204000   TIME(PS) =     783.000  TEMP(K) =   309.35  PRESS =    17.9
 Etot   =   -230129.0831  EKtot   =     76990.5000  EPtot      =   -307119.5831
 BOND   =      5916.4874  ANGLE   =     22076.5661  DIHED      =     15297.2597
 1-4 NB =      5357.0396  1-4 EEL =    -74272.4021  VDWAALS    =     17764.9472
 EELEC  =   -300190.4959  EHBOND  =         0.0000  RESTRAINT  =       931.0149
 EAMBER (non-restraint)  =   -308050.5980
 EKCMT  =     23468.6218  VIRIAL  =     23027.1438  VOLUME     =   1145186.2232
                                                    SURFTEN    =       -27.0246
                                                    Density    =         1.0099
 ------------------------------------------------------------------------------

 NMR restraints: Bond =    0.000   Angle =     0.000   Torsion =    86.927
===============================================================================

 NSTEP =   205000   TIME(PS) =     785.000  TEMP(K) =   310.88  PRESS =   -70.2
 Etot   =   -229846.0453  EKtot   =     77371.4531  EPtot      =   -307217.4984
 BOND   =      5842.3853  ANGLE   =     22060.5905  DIHED      =     15337.8117
 1-4 NB =      5445.8290  1-4 EEL =    -74371.9345  VDWAALS    =     17500.2521
 EELEC  =   -300017.1008  EHBOND  =         0.0000  RESTRAINT  =       984.6683
 EAMBER (non-restraint)  =   -308202.1667
 EKCMT  =     23546.1229  VIRIAL  =     25282.9659  VOLUME     =   1145331.1780
                                                    SURFTEN    =       -90.6969
                                                    Density    =         1.0098
 ------------------------------------------------------------------------------

 NMR restraints: Bond =    0.000   Angle =     0.000   Torsion =    90.488
===============================================================================

 NSTEP =   206000   TIME(PS) =     787.000  TEMP(K) =   309.68  PRESS =   222.5
 Etot   =   -229956.3304  EKtot   =     77073.5391  EPtot      =   -307029.8694
 BOND   =      5794.1433  ANGLE   =     21852.9444  DIHED      =     15362.3796
 1-4 NB =      5453.6144  1-4 EEL =    -74279.6374  VDWAALS    =     17727.1556
 EELEC  =   -299915.0440  EHBOND  =         0.0000  RESTRAINT  =       974.5747
 EAMBER (non-restraint)  =   -308004.4441
 EKCMT  =     23652.8311  VIRIAL  =     18155.3607  VOLUME     =   1144582.3116
                                                    SURFTEN    =       215.9776
                                                    Density    =         1.0105
 ------------------------------------------------------------------------------

 NMR restraints: Bond =    0.000   Angle =     0.000   Torsion =    78.326
===============================================================================

 NSTEP =   207000   TIME(PS) =     789.000  TEMP(K) =   310.92  PRESS =   -40.4
 Etot   =   -229788.9917  EKtot   =     77382.1875  EPtot      =   -307171.1792
 BOND   =      5770.1047  ANGLE   =     21960.2917  DIHED      =     15333.6300
 1-4 NB =      5454.0690  1-4 EEL =    -74372.0820  VDWAALS    =     17376.7776
 EELEC  =   -299682.5389  EHBOND  =         0.0000  RESTRAINT  =       988.5687
 EAMBER (non-restraint)  =   -308159.7479
 EKCMT  =     23474.9626  VIRIAL  =     24473.9096  VOLUME     =   1145908.0441
                                                    SURFTEN    =       154.6528
                                                    Density    =         1.0093
 ------------------------------------------------------------------------------

 NMR restraints: Bond =    0.000   Angle =     0.000   Torsion =    79.769
===============================================================================

 NSTEP =   208000   TIME(PS) =     791.000  TEMP(K) =   310.26  PRESS =    93.4
 Etot   =   -229665.0764  EKtot   =     77215.9219  EPtot      =   -306880.9983
 BOND   =      5821.5525  ANGLE   =     21945.3790  DIHED      =     15354.4262
 1-4 NB =      5407.4698  1-4 EEL =    -74322.0572  VDWAALS    =     17716.8228
 EELEC  =   -299762.6487  EHBOND  =         0.0000  RESTRAINT  =       958.0575
 EAMBER (non-restraint)  =   -307839.0557
 EKCMT  =     23552.7214  VIRIAL  =     21241.9135  VOLUME     =   1145441.1948
                                                    SURFTEN    =       100.4924
                                                    Density    =         1.0097
 ------------------------------------------------------------------------------

 NMR restraints: Bond =    0.000   Angle =     0.000   Torsion =    85.338
===============================================================================

 NSTEP =   209000   TIME(PS) =     793.000  TEMP(K) =   310.73  PRESS =   -40.6
 Etot   =   -230043.3541  EKtot   =     77334.7500  EPtot      =   -307378.1041
 BOND   =      5764.8873  ANGLE   =     21913.0521  DIHED      =     15367.7793
 1-4 NB =      5440.1057  1-4 EEL =    -74426.1084  VDWAALS    =     17335.2872
 EELEC  =   -299730.6585  EHBOND  =         0.0000  RESTRAINT  =       957.5513
 EAMBER (non-restraint)  =   -308335.6554
 EKCMT  =     23468.6610  VIRIAL  =     24473.6871  VOLUME     =   1145984.0172
                                                    SURFTEN    =       -86.7574
                                                    Density    =         1.0092
 ------------------------------------------------------------------------------

 NMR restraints: Bond =    0.000   Angle =     0.000   Torsion =    73.280
===============================================================================

 NSTEP =   210000   TIME(PS) =     795.000  TEMP(K) =   310.31  PRESS =   -70.1
 Etot   =   -230634.4277  EKtot   =     77228.8359  EPtot      =   -307863.2636
 BOND   =      5950.7126  ANGLE   =     21857.0862  DIHED      =     15378.6070
 1-4 NB =      5394.4035  1-4 EEL =    -74418.3350  VDWAALS    =     17450.7198
 EELEC  =   -300405.4909  EHBOND  =         0.0000  RESTRAINT  =       929.0331
 EAMBER (non-restraint)  =   -308792.2968
 EKCMT  =     23759.2858  VIRIAL  =     25491.6578  VOLUME     =   1144998.8329
                                                    SURFTEN    =      -129.4292
                                                    Density    =         1.0101
 ------------------------------------------------------------------------------

 NMR restraints: Bond =    0.000   Angle =     0.000   Torsion =    81.191
===============================================================================

 NSTEP =   211000   TIME(PS) =     797.000  TEMP(K) =   308.52  PRESS =   -27.8
 Etot   =   -230592.8216  EKtot   =     76784.6641  EPtot      =   -307377.4856
 BOND   =      5797.7533  ANGLE   =     22150.8178  DIHED      =     15413.6045
 1-4 NB =      5427.7011  1-4 EEL =    -74476.7889  VDWAALS    =     17417.9088
 EELEC  =   -300083.6176  EHBOND  =         0.0000  RESTRAINT  =       975.1353
 EAMBER (non-restraint)  =   -308352.6209
 EKCMT  =     23469.0123  VIRIAL  =     24156.2338  VOLUME     =   1145501.5497
                                                    SURFTEN    =        45.2364
                                                    Density    =         1.0097
 ------------------------------------------------------------------------------

 NMR restraints: Bond =    0.000   Angle =     0.000   Torsion =    84.804
===============================================================================

 NSTEP =   212000   TIME(PS) =     799.000  TEMP(K) =   310.44  PRESS =    11.9
 Etot   =   -230218.5065  EKtot   =     77262.5781  EPtot      =   -307481.0846
 BOND   =      5933.3519  ANGLE   =     21934.0428  DIHED      =     15287.6164
 1-4 NB =      5435.2920  1-4 EEL =    -74484.3406  VDWAALS    =     17733.1585
 EELEC  =   -300288.7400  EHBOND  =         0.0000  RESTRAINT  =       968.5345
 EAMBER (non-restraint)  =   -308449.6192
 EKCMT  =     23806.6866  VIRIAL  =     23512.5252  VOLUME     =   1144897.5146
                                                    SURFTEN    =        40.3728
                                                    Density    =         1.0102
 ------------------------------------------------------------------------------

 NMR restraints: Bond =    0.000   Angle =     0.000   Torsion =    81.363
===============================================================================

 NSTEP =   213000   TIME(PS) =     801.000  TEMP(K) =   309.37  PRESS =   163.7
 Etot   =   -230217.0692  EKtot   =     76996.2734  EPtot      =   -307213.3427
 BOND   =      5855.6893  ANGLE   =     21971.2077  DIHED      =     15329.0026
 1-4 NB =      5413.2629  1-4 EEL =    -74413.9442  VDWAALS    =     17699.9465
 EELEC  =   -300013.0178  EHBOND  =         0.0000  RESTRAINT  =       944.5103
 EAMBER (non-restraint)  =   -308157.8530
 EKCMT  =     23509.0022  VIRIAL  =     19457.4472  VOLUME     =   1146447.4307
                                                    SURFTEN    =        92.6811
                                                    Density    =         1.0088
 ------------------------------------------------------------------------------

 NMR restraints: Bond =    0.000   Angle =     0.000   Torsion =    74.889
===============================================================================

 NSTEP =   214000   TIME(PS) =     803.000  TEMP(K) =   309.55  PRESS =     9.1
 Etot   =   -230613.0868  EKtot   =     77040.9453  EPtot      =   -307654.0321
 BOND   =      5840.6554  ANGLE   =     21930.2571  DIHED      =     15273.6942
 1-4 NB =      5373.8876  1-4 EEL =    -74378.7229  VDWAALS    =     17538.9488
 EELEC  =   -300191.9060  EHBOND  =         0.0000  RESTRAINT  =       959.1536
 EAMBER (non-restraint)  =   -308613.1857
 EKCMT  =     23740.9612  VIRIAL  =     23514.8323  VOLUME     =   1145184.2302
                                                    SURFTEN    =       -31.4738
                                                    Density    =         1.0099
 ------------------------------------------------------------------------------

 NMR restraints: Bond =    0.000   Angle =     0.000   Torsion =    87.690
===============================================================================

 NSTEP =   215000   TIME(PS) =     805.000  TEMP(K) =   308.91  PRESS =   -59.2
 Etot   =   -230958.0674  EKtot   =     76881.9062  EPtot      =   -307839.9736
 BOND   =      5721.5298  ANGLE   =     21898.5665  DIHED      =     15241.4685
 1-4 NB =      5449.7004  1-4 EEL =    -74441.4889  VDWAALS    =     17352.2784
 EELEC  =   -300011.3462  EHBOND  =         0.0000  RESTRAINT  =       949.3180
 EAMBER (non-restraint)  =   -308789.2916
 EKCMT  =     23557.9283  VIRIAL  =     25020.9022  VOLUME     =   1144600.2645
                                                    SURFTEN    =       -86.9830
                                                    Density    =         1.0105
 ------------------------------------------------------------------------------

 NMR restraints: Bond =    0.000   Angle =     0.000   Torsion =    88.450
===============================================================================

 NSTEP =   216000   TIME(PS) =     807.000  TEMP(K) =   309.70  PRESS =    88.1
 Etot   =   -230320.5524  EKtot   =     77078.5078  EPtot      =   -307399.0602
 BOND   =      5743.9887  ANGLE   =     22012.7201  DIHED      =     15366.2509
 1-4 NB =      5420.6035  1-4 EEL =    -74393.6008  VDWAALS    =     17746.4730
 EELEC  =   -300223.9452  EHBOND  =         0.0000  RESTRAINT  =       928.4496
 EAMBER (non-restraint)  =   -308327.5098
 EKCMT  =     23749.8720  VIRIAL  =     21570.7271  VOLUME     =   1145875.4137
                                                    SURFTEN    =        10.1751
                                                    Density    =         1.0093
 ------------------------------------------------------------------------------

 NMR restraints: Bond =    0.000   Angle =     0.000   Torsion =    81.048
===============================================================================

 NSTEP =   217000   TIME(PS) =     809.000  TEMP(K) =   310.18  PRESS =   -44.6
 Etot   =   -229703.6712  EKtot   =     77196.9766  EPtot      =   -306900.6478
 BOND   =      5877.3462  ANGLE   =     21760.1873  DIHED      =     15429.7524
 1-4 NB =      5495.6810  1-4 EEL =    -74539.4114  VDWAALS    =     17513.7703
 EELEC  =   -299438.7926  EHBOND  =         0.0000  RESTRAINT  =      1000.8191
 EAMBER (non-restraint)  =   -307901.4669
 EKCMT  =     23403.6125  VIRIAL  =     24505.9605  VOLUME     =   1145958.4786
                                                    SURFTEN    =        53.4125
                                                    Density    =         1.0093
 ------------------------------------------------------------------------------

 NMR restraints: Bond =    0.000   Angle =     0.000   Torsion =    78.498
===============================================================================

 NSTEP =   218000   TIME(PS) =     811.000  TEMP(K) =   310.97  PRESS =    -3.4
 Etot   =   -229320.2794  EKtot   =     77393.8359  EPtot      =   -306714.1153
 BOND   =      5925.0306  ANGLE   =     21996.0491  DIHED      =     15335.8159
 1-4 NB =      5464.3591  1-4 EEL =    -74448.1670  VDWAALS    =     17356.0988
 EELEC  =   -299313.1828  EHBOND  =         0.0000  RESTRAINT  =       969.8810
 EAMBER (non-restraint)  =   -307683.9963
 EKCMT  =     23555.2381  VIRIAL  =     23639.7352  VOLUME     =   1144392.6314
                                                    SURFTEN    =       -84.1159
                                                    Density    =         1.0106
 ------------------------------------------------------------------------------

 NMR restraints: Bond =    0.000   Angle =     0.000   Torsion =    77.150
===============================================================================

 NSTEP =   219000   TIME(PS) =     813.000  TEMP(K) =   310.32  PRESS =    57.3
 Etot   =   -230083.4871  EKtot   =     77233.2578  EPtot      =   -307316.7449
 BOND   =      5784.8170  ANGLE   =     22052.0483  DIHED      =     15357.9633
 1-4 NB =      5414.2312  1-4 EEL =    -74390.5543  VDWAALS    =     17899.4482
 EELEC  =   -300375.6635  EHBOND  =         0.0000  RESTRAINT  =       940.9649
 EAMBER (non-restraint)  =   -308257.7097
 EKCMT  =     23596.6617  VIRIAL  =     22179.2384  VOLUME     =   1145155.6402
                                                    SURFTEN    =       -16.8028
                                                    Density    =         1.0100
 ------------------------------------------------------------------------------

 NMR restraints: Bond =    0.000   Angle =     0.000   Torsion =    73.440
===============================================================================

 NSTEP =   220000   TIME(PS) =     815.000  TEMP(K) =   310.81  PRESS =    14.6
 Etot   =   -229908.0830  EKtot   =     77354.7031  EPtot      =   -307262.7862
 BOND   =      5722.5833  ANGLE   =     22148.3214  DIHED      =     15357.2771
 1-4 NB =      5408.5503  1-4 EEL =    -74496.5410  VDWAALS    =     17576.4955
 EELEC  =   -299953.5078  EHBOND  =         0.0000  RESTRAINT  =       974.0349
 EAMBER (non-restraint)  =   -308236.8211
 EKCMT  =     23641.1416  VIRIAL  =     23281.1130  VOLUME     =   1144442.2163
                                                    SURFTEN    =         3.2030
                                                    Density    =         1.0106
 ------------------------------------------------------------------------------

 NMR restraints: Bond =    0.000   Angle =     0.000   Torsion =    76.446
===============================================================================

 NSTEP =   221000   TIME(PS) =     817.000  TEMP(K) =   309.57  PRESS =   -77.9
 Etot   =   -230330.0188  EKtot   =     77045.5703  EPtot      =   -307375.5891
 BOND   =      5815.3721  ANGLE   =     22024.5982  DIHED      =     15352.1653
 1-4 NB =      5454.3524  1-4 EEL =    -74395.1907  VDWAALS    =     17545.1786
 EELEC  =   -300124.1372  EHBOND  =         0.0000  RESTRAINT  =       952.0723
 EAMBER (non-restraint)  =   -308327.6614
 EKCMT  =     23845.4435  VIRIAL  =     25768.3012  VOLUME     =   1143683.6397
                                                    SURFTEN    =       -21.7269
                                                    Density    =         1.0113
 ------------------------------------------------------------------------------

 NMR restraints: Bond =    0.000   Angle =     0.000   Torsion =    85.109
===============================================================================

 NSTEP =   222000   TIME(PS) =     819.000  TEMP(K) =   309.31  PRESS =    25.6
 Etot   =   -230170.6800  EKtot   =     76980.9922  EPtot      =   -307151.6721
 BOND   =      5932.8422  ANGLE   =     22096.4023  DIHED      =     15374.9240
 1-4 NB =      5462.6843  1-4 EEL =    -74494.7618  VDWAALS    =     17678.1481
 EELEC  =   -300170.1227  EHBOND  =         0.0000  RESTRAINT  =       968.2114
 EAMBER (non-restraint)  =   -308119.8836
 EKCMT  =     23540.1843  VIRIAL  =     22906.8706  VOLUME     =   1145031.5544
                                                    SURFTEN    =       -49.9326
                                                    Density    =         1.0101
 ------------------------------------------------------------------------------

 NMR restraints: Bond =    0.000   Angle =     0.000   Torsion =    84.688
===============================================================================

 NSTEP =   223000   TIME(PS) =     821.000  TEMP(K) =   309.23  PRESS =   -25.3
 Etot   =   -230703.7221  EKtot   =     76961.8594  EPtot      =   -307665.5815
 BOND   =      5655.4597  ANGLE   =     21971.7270  DIHED      =     15315.6954
 1-4 NB =      5391.8893  1-4 EEL =    -74365.2818  VDWAALS    =     17777.8578
 EELEC  =   -300392.7626  EHBOND  =         0.0000  RESTRAINT  =       979.8337
 EAMBER (non-restraint)  =   -308645.4152
 EKCMT  =     23457.4439  VIRIAL  =     24081.9788  VOLUME     =   1145293.0240
                                                    SURFTEN    =       -21.4236
                                                    Density    =         1.0099
 ------------------------------------------------------------------------------

 NMR restraints: Bond =    0.000   Angle =     0.000   Torsion =    88.810
===============================================================================

 NSTEP =   224000   TIME(PS) =     823.000  TEMP(K) =   310.32  PRESS =    82.0
 Etot   =   -230158.1308  EKtot   =     77232.1797  EPtot      =   -307390.3105
 BOND   =      5819.2357  ANGLE   =     22196.2427  DIHED      =     15341.2455
 1-4 NB =      5400.4599  1-4 EEL =    -74417.2959  VDWAALS    =     17986.1669
 EELEC  =   -300668.2505  EHBOND  =         0.0000  RESTRAINT  =       951.8853
 EAMBER (non-restraint)  =   -308342.1958
 EKCMT  =     23634.6224  VIRIAL  =     21605.7470  VOLUME     =   1145985.1958
                                                    SURFTEN    =       -18.7217
                                                    Density    =         1.0092
 ------------------------------------------------------------------------------

 NMR restraints: Bond =    0.000   Angle =     0.000   Torsion =    78.025
===============================================================================

 NSTEP =   225000   TIME(PS) =     825.000  TEMP(K) =   309.06  PRESS =   -60.3
 Etot   =   -230555.6558  EKtot   =     76919.3047  EPtot      =   -307474.9605
 BOND   =      5825.6642  ANGLE   =     21913.3414  DIHED      =     15367.5591
 1-4 NB =      5418.8141  1-4 EEL =    -74391.4771  VDWAALS    =     17989.8221
 EELEC  =   -300568.5445  EHBOND  =         0.0000  RESTRAINT  =       969.8602
 EAMBER (non-restraint)  =   -308444.8207
 EKCMT  =     23494.6561  VIRIAL  =     24987.0261  VOLUME     =   1146338.4419
                                                    SURFTEN    =       -81.8256
                                                    Density    =         1.0089
 ------------------------------------------------------------------------------

 NMR restraints: Bond =    0.000   Angle =     0.000   Torsion =    82.608
===============================================================================

 NSTEP =   226000   TIME(PS) =     827.000  TEMP(K) =   310.03  PRESS =    -5.6
 Etot   =   -230027.0947  EKtot   =     77159.9609  EPtot      =   -307187.0557
 BOND   =      5928.9688  ANGLE   =     22075.6611  DIHED      =     15381.8273
 1-4 NB =      5432.9882  1-4 EEL =    -74459.1001  VDWAALS    =     17732.4615
 EELEC  =   -300231.2568  EHBOND  =         0.0000  RESTRAINT  =       951.3942
 EAMBER (non-restraint)  =   -308138.4499
 EKCMT  =     23570.3526  VIRIAL  =     23709.3363  VOLUME     =   1145796.2237
                                                    SURFTEN    =       155.3650
                                                    Density    =         1.0094
 ------------------------------------------------------------------------------

 NMR restraints: Bond =    0.000   Angle =     0.000   Torsion =    72.403
===============================================================================

 NSTEP =   227000   TIME(PS) =     829.000  TEMP(K) =   309.07  PRESS =    38.5
 Etot   =   -230715.9240  EKtot   =     76920.2500  EPtot      =   -307636.1740
 BOND   =      5903.8080  ANGLE   =     21723.6909  DIHED      =     15417.3589
 1-4 NB =      5408.8801  1-4 EEL =    -74419.8884  VDWAALS    =     17476.5865
 EELEC  =   -300129.3131  EHBOND  =         0.0000  RESTRAINT  =       982.7031
 EAMBER (non-restraint)  =   -308618.8771
 EKCMT  =     23750.3683  VIRIAL  =     22797.7267  VOLUME     =   1145000.7919
                                                    SURFTEN    =        -7.8901
                                                    Density    =         1.0101
 ------------------------------------------------------------------------------

 NMR restraints: Bond =    0.000   Angle =     0.000   Torsion =    84.788
===============================================================================

 NSTEP =   228000   TIME(PS) =     831.000  TEMP(K) =   310.19  PRESS =    49.7
 Etot   =   -230154.2395  EKtot   =     77200.4219  EPtot      =   -307354.6614
 BOND   =      5701.1618  ANGLE   =     21988.2637  DIHED      =     15400.4713
 1-4 NB =      5430.5120  1-4 EEL =    -74431.8846  VDWAALS    =     17833.7092
 EELEC  =   -300244.6064  EHBOND  =         0.0000  RESTRAINT  =       967.7117
 EAMBER (non-restraint)  =   -308322.3730
 EKCMT  =     23728.9320  VIRIAL  =     22500.8847  VOLUME     =   1145535.3838
                                                    SURFTEN    =        13.8941
                                                    Density    =         1.0096
 ------------------------------------------------------------------------------

 NMR restraints: Bond =    0.000   Angle =     0.000   Torsion =    89.245
===============================================================================

 NSTEP =   229000   TIME(PS) =     833.000  TEMP(K) =   307.97  PRESS =    59.8
 Etot   =   -230704.7134  EKtot   =     76646.7344  EPtot      =   -307351.4478
 BOND   =      5855.8991  ANGLE   =     22104.2292  DIHED      =     15394.2294
 1-4 NB =      5405.7350  1-4 EEL =    -74447.9204  VDWAALS    =     17867.6126
 EELEC  =   -300472.0893  EHBOND  =         0.0000  RESTRAINT  =       940.8567
 EAMBER (non-restraint)  =   -308292.3045
 EKCMT  =     23262.1141  VIRIAL  =     21783.2852  VOLUME     =   1145652.7328
                                                    SURFTEN    =        91.5354
                                                    Density    =         1.0095
 ------------------------------------------------------------------------------

 NMR restraints: Bond =    0.000   Angle =     0.000   Torsion =    76.034
===============================================================================

 NSTEP =   230000   TIME(PS) =     835.000  TEMP(K) =   310.52  PRESS =    66.1
 Etot   =   -230339.8291  EKtot   =     77281.6484  EPtot      =   -307621.4775
 BOND   =      5760.3724  ANGLE   =     21868.0682  DIHED      =     15341.3369
 1-4 NB =      5468.5294  1-4 EEL =    -74390.1365  VDWAALS    =     17640.7296
 EELEC  =   -300308.2291  EHBOND  =         0.0000  RESTRAINT  =       997.8516
 EAMBER (non-restraint)  =   -308619.3291
 EKCMT  =     23586.8545  VIRIAL  =     21950.7159  VOLUME     =   1146304.2943
                                                    SURFTEN    =       -13.6687
                                                    Density    =         1.0090
 ------------------------------------------------------------------------------

 NMR restraints: Bond =    0.000   Angle =     0.000   Torsion =    89.932
===============================================================================

 NSTEP =   231000   TIME(PS) =     837.000  TEMP(K) =   311.49  PRESS =    61.4
 Etot   =   -229973.1927  EKtot   =     77524.5000  EPtot      =   -307497.6927
 BOND   =      5911.5537  ANGLE   =     21961.5932  DIHED      =     15279.7462
 1-4 NB =      5395.3750  1-4 EEL =    -74397.0238  VDWAALS    =     17573.6891
 EELEC  =   -300197.8296  EHBOND  =         0.0000  RESTRAINT  =       975.2035
 EAMBER (non-restraint)  =   -308472.8962
 EKCMT  =     23573.9314  VIRIAL  =     22053.8861  VOLUME     =   1146951.7590
                                                    SURFTEN    =        87.3937
                                                    Density    =         1.0084
 ------------------------------------------------------------------------------

 NMR restraints: Bond =    0.000   Angle =     0.000   Torsion =    83.839
===============================================================================

 NSTEP =   232000   TIME(PS) =     839.000  TEMP(K) =   309.29  PRESS =   -46.2
 Etot   =   -230387.4904  EKtot   =     76976.5000  EPtot      =   -307363.9904
 BOND   =      5767.6106  ANGLE   =     21794.6659  DIHED      =     15362.1059
 1-4 NB =      5450.1285  1-4 EEL =    -74466.8634  VDWAALS    =     17541.9640
 EELEC  =   -299774.2661  EHBOND  =         0.0000  RESTRAINT  =       960.6641
 EAMBER (non-restraint)  =   -308324.6545
 EKCMT  =     23589.4762  VIRIAL  =     24733.0458  VOLUME     =   1147340.6030
                                                    SURFTEN    =         9.5514
                                                    Density    =         1.0081
 ------------------------------------------------------------------------------

 NMR restraints: Bond =    0.000   Angle =     0.000   Torsion =    74.408
===============================================================================

 NSTEP =   233000   TIME(PS) =     841.000  TEMP(K) =   310.44  PRESS =   -54.6
 Etot   =   -229894.3673  EKtot   =     77260.9297  EPtot      =   -307155.2970
 BOND   =      5816.3079  ANGLE   =     21901.5812  DIHED      =     15333.6597
 1-4 NB =      5444.4232  1-4 EEL =    -74372.0325  VDWAALS    =     17448.5491
 EELEC  =   -299678.5066  EHBOND  =         0.0000  RESTRAINT  =       950.7211
 EAMBER (non-restraint)  =   -308106.0181
 EKCMT  =     23706.1408  VIRIAL  =     25058.3609  VOLUME     =   1146283.1104
                                                    SURFTEN    =        93.0391
                                                    Density    =         1.0090
 ------------------------------------------------------------------------------

 NMR restraints: Bond =    0.000   Angle =     0.000   Torsion =    78.013
===============================================================================

 NSTEP =   234000   TIME(PS) =     843.000  TEMP(K) =   309.30  PRESS =   -60.9
 Etot   =   -230508.9764  EKtot   =     76979.4062  EPtot      =   -307488.3826
 BOND   =      5910.2652  ANGLE   =     21987.7984  DIHED      =     15364.0938
 1-4 NB =      5427.6670  1-4 EEL =    -74353.8821  VDWAALS    =     17571.8171
 EELEC  =   -300328.2895  EHBOND  =         0.0000  RESTRAINT  =       932.1475
 EAMBER (non-restraint)  =   -308420.5301
 EKCMT  =     23573.7601  VIRIAL  =     25081.2827  VOLUME     =   1147085.5977
                                                    SURFTEN    =       -68.4683
                                                    Density    =         1.0083
 ------------------------------------------------------------------------------

 NMR restraints: Bond =    0.000   Angle =     0.000   Torsion =    83.995
===============================================================================

 NSTEP =   235000   TIME(PS) =     845.000  TEMP(K) =   309.67  PRESS =    16.8
 Etot   =   -230231.1544  EKtot   =     77070.3203  EPtot      =   -307301.4747
 BOND   =      5784.9226  ANGLE   =     22102.3077  DIHED      =     15330.9448
 1-4 NB =      5413.9481  1-4 EEL =    -74486.2021  VDWAALS    =     17636.3154
 EELEC  =   -300050.1498  EHBOND  =         0.0000  RESTRAINT  =       966.4386
 EAMBER (non-restraint)  =   -308267.9133
 EKCMT  =     23625.0081  VIRIAL  =     23208.8341  VOLUME     =   1146352.1485
                                                    SURFTEN    =        28.9233
                                                    Density    =         1.0089
 ------------------------------------------------------------------------------

 NMR restraints: Bond =    0.000   Angle =     0.000   Torsion =    89.679
===============================================================================

 NSTEP =   236000   TIME(PS) =     847.000  TEMP(K) =   308.79  PRESS =  -229.7
 Etot   =   -230515.3297  EKtot   =     76852.3125  EPtot      =   -307367.6422
 BOND   =      5860.5002  ANGLE   =     22011.1333  DIHED      =     15329.9618
 1-4 NB =      5406.2509  1-4 EEL =    -74485.0973  VDWAALS    =     17042.0597
 EELEC  =   -299487.0740  EHBOND  =         0.0000  RESTRAINT  =       954.6233
 EAMBER (non-restraint)  =   -308322.2655
 EKCMT  =     23376.1244  VIRIAL  =     29060.0290  VOLUME     =   1146246.5953
                                                    SURFTEN    =       -36.3721
                                                    Density    =         1.0090
 ------------------------------------------------------------------------------

 NMR restraints: Bond =    0.000   Angle =     0.000   Torsion =    93.598
===============================================================================

 NSTEP =   237000   TIME(PS) =     849.000  TEMP(K) =   311.55  PRESS =    43.0
 Etot   =   -230646.6707  EKtot   =     77537.9531  EPtot      =   -308184.6239
 BOND   =      5804.6602  ANGLE   =     21884.9191  DIHED      =     15306.6030
 1-4 NB =      5391.2782  1-4 EEL =    -74405.3005  VDWAALS    =     17623.8892
 EELEC  =   -300718.1662  EHBOND  =         0.0000  RESTRAINT  =       927.4931
 EAMBER (non-restraint)  =   -309112.1169
 EKCMT  =     23733.7877  VIRIAL  =     22670.1279  VOLUME     =   1145778.1265
                                                    SURFTEN    =        12.3349
                                                    Density    =         1.0094
 ------------------------------------------------------------------------------

 NMR restraints: Bond =    0.000   Angle =     0.000   Torsion =    75.629
===============================================================================

 NSTEP =   238000   TIME(PS) =     851.000  TEMP(K) =   311.41  PRESS =   -35.5
 Etot   =   -229843.7712  EKtot   =     77502.7656  EPtot      =   -307346.5368
 BOND   =      5942.9839  ANGLE   =     22105.7638  DIHED      =     15321.5586
 1-4 NB =      5424.3824  1-4 EEL =    -74483.1734  VDWAALS    =     17477.2356
 EELEC  =   -300080.2991  EHBOND  =         0.0000  RESTRAINT  =       945.0112
 EAMBER (non-restraint)  =   -308291.5481
 EKCMT  =     23686.1037  VIRIAL  =     24564.7216  VOLUME     =   1144676.9105
                                                    SURFTEN    =        38.2321
                                                    Density    =         1.0104
 ------------------------------------------------------------------------------

 NMR restraints: Bond =    0.000   Angle =     0.000   Torsion =    80.589
===============================================================================

 NSTEP =   239000   TIME(PS) =     853.000  TEMP(K) =   309.79  PRESS =    -8.1
 Etot   =   -230033.1807  EKtot   =     77099.5547  EPtot      =   -307132.7354
 BOND   =      5863.5059  ANGLE   =     21927.0653  DIHED      =     15341.3419
 1-4 NB =      5432.4753  1-4 EEL =    -74501.6218  VDWAALS    =     17527.7099
 EELEC  =   -299640.6132  EHBOND  =         0.0000  RESTRAINT  =       917.4012
 EAMBER (non-restraint)  =   -308050.1366
 EKCMT  =     23593.5835  VIRIAL  =     23793.3118  VOLUME     =   1145569.6399
                                                    SURFTEN    =       128.4280
                                                    Density    =         1.0096
 ------------------------------------------------------------------------------

 NMR restraints: Bond =    0.000   Angle =     0.000   Torsion =    80.030
===============================================================================

 NSTEP =   240000   TIME(PS) =     855.000  TEMP(K) =   310.06  PRESS =    51.6
 Etot   =   -230107.6795  EKtot   =     77167.1641  EPtot      =   -307274.8436
 BOND   =      5818.0499  ANGLE   =     22032.4332  DIHED      =     15339.6690
 1-4 NB =      5451.6604  1-4 EEL =    -74393.1120  VDWAALS    =     17895.4308
 EELEC  =   -300372.2275  EHBOND  =         0.0000  RESTRAINT  =       953.2527
 EAMBER (non-restraint)  =   -308228.0962
 EKCMT  =     23690.1185  VIRIAL  =     22413.5015  VOLUME     =   1145990.2821
                                                    SURFTEN    =        73.5220
                                                    Density    =         1.0092
 ------------------------------------------------------------------------------

 NMR restraints: Bond =    0.000   Angle =     0.000   Torsion =    92.025
===============================================================================

 NSTEP =   241000   TIME(PS) =     857.000  TEMP(K) =   310.75  PRESS =   118.2
 Etot   =   -229903.3571  EKtot   =     77337.8750  EPtot      =   -307241.2321
 BOND   =      5956.1947  ANGLE   =     21894.2875  DIHED      =     15392.4708
 1-4 NB =      5448.1038  1-4 EEL =    -74458.8085  VDWAALS    =     18167.8058
 EELEC  =   -300618.3996  EHBOND  =         0.0000  RESTRAINT  =       977.1135
 EAMBER (non-restraint)  =   -308218.3456
 EKCMT  =     23849.5904  VIRIAL  =     20929.5028  VOLUME     =   1144670.3920
                                                    SURFTEN    =       -57.7849
                                                    Density    =         1.0104
 ------------------------------------------------------------------------------

 NMR restraints: Bond =    0.000   Angle =     0.000   Torsion =    85.780
===============================================================================

 NSTEP =   242000   TIME(PS) =     859.000  TEMP(K) =   311.67  PRESS =   -10.2
 Etot   =   -228996.3756  EKtot   =     77568.6875  EPtot      =   -306565.0631
 BOND   =      5940.9450  ANGLE   =     22118.4930  DIHED      =     15348.2745
 1-4 NB =      5441.7906  1-4 EEL =    -74442.5980  VDWAALS    =     17253.8744
 EELEC  =   -299182.6222  EHBOND  =         0.0000  RESTRAINT  =       956.7796
 EAMBER (non-restraint)  =   -307521.8427
 EKCMT  =     23715.1232  VIRIAL  =     23968.3090  VOLUME     =   1145490.8075
                                                    SURFTEN    =       109.0972
                                                    Density    =         1.0097
 ------------------------------------------------------------------------------

 NMR restraints: Bond =    0.000   Angle =     0.000   Torsion =    89.773
===============================================================================

 NSTEP =   243000   TIME(PS) =     861.000  TEMP(K) =   310.77  PRESS =    40.6
 Etot   =   -230319.1752  EKtot   =     77342.9141  EPtot      =   -307662.0892
 BOND   =      5778.1764  ANGLE   =     22179.2025  DIHED      =     15326.5016
 1-4 NB =      5394.6858  1-4 EEL =    -74453.5543  VDWAALS    =     17827.0206
 EELEC  =   -300653.9921  EHBOND  =         0.0000  RESTRAINT  =       939.8704
 EAMBER (non-restraint)  =   -308601.9596
 EKCMT  =     23658.8056  VIRIAL  =     22653.9351  VOLUME     =   1145386.1904
                                                    SURFTEN    =        39.9633
                                                    Density    =         1.0098
 ------------------------------------------------------------------------------

 NMR restraints: Bond =    0.000   Angle =     0.000   Torsion =    85.044
===============================================================================

 NSTEP =   244000   TIME(PS) =     863.000  TEMP(K) =   310.25  PRESS =   187.4
 Etot   =   -230555.4459  EKtot   =     77213.7266  EPtot      =   -307769.1724
 BOND   =      5819.5178  ANGLE   =     21913.5584  DIHED      =     15332.5995
 1-4 NB =      5383.6346  1-4 EEL =    -74428.9756  VDWAALS    =     17887.8765
 EELEC  =   -300598.8852  EHBOND  =         0.0000  RESTRAINT  =       921.5016
 EAMBER (non-restraint)  =   -308690.6740
 EKCMT  =     23693.2003  VIRIAL  =     19058.7549  VOLUME     =   1145357.8114
                                                    SURFTEN    =        92.5213
                                                    Density    =         1.0098
 ------------------------------------------------------------------------------

 NMR restraints: Bond =    0.000   Angle =     0.000   Torsion =    78.936
===============================================================================

 NSTEP =   245000   TIME(PS) =     865.000  TEMP(K) =   310.35  PRESS =    37.4
 Etot   =   -230413.9489  EKtot   =     77240.3672  EPtot      =   -307654.3161
 BOND   =      5767.1224  ANGLE   =     22005.3763  DIHED      =     15226.8869
 1-4 NB =      5369.0070  1-4 EEL =    -74611.5458  VDWAALS    =     17718.5926
 EELEC  =   -300070.9154  EHBOND  =         0.0000  RESTRAINT  =       941.1600
 EAMBER (non-restraint)  =   -308595.4760
 EKCMT  =     23670.6741  VIRIAL  =     22745.3567  VOLUME     =   1145557.8864
                                                    SURFTEN    =       105.7747
                                                    Density    =         1.0096
 ------------------------------------------------------------------------------

 NMR restraints: Bond =    0.000   Angle =     0.000   Torsion =    75.093
===============================================================================

 NSTEP =   246000   TIME(PS) =     867.000  TEMP(K) =   309.47  PRESS =   -12.4
 Etot   =   -230196.5444  EKtot   =     77021.6250  EPtot      =   -307218.1694
 BOND   =      5964.4391  ANGLE   =     21838.0580  DIHED      =     15367.8837
 1-4 NB =      5409.2698  1-4 EEL =    -74435.7941  VDWAALS    =     17508.7068
 EELEC  =   -299810.3889  EHBOND  =         0.0000  RESTRAINT  =       939.6563
 EAMBER (non-restraint)  =   -308157.8257
 EKCMT  =     23657.6651  VIRIAL  =     23963.5603  VOLUME     =   1145546.9730
                                                    SURFTEN    =         2.3169
                                                    Density    =         1.0096
 ------------------------------------------------------------------------------

 NMR restraints: Bond =    0.000   Angle =     0.000   Torsion =    90.705
===============================================================================

 NSTEP =   247000   TIME(PS) =     869.000  TEMP(K) =   310.13  PRESS =    21.1
 Etot   =   -230151.5714  EKtot   =     77185.9453  EPtot      =   -307337.5167
 BOND   =      5831.1252  ANGLE   =     21990.4535  DIHED      =     15305.6125
 1-4 NB =      5433.7158  1-4 EEL =    -74505.8918  VDWAALS    =     17470.2301
 EELEC  =   -299819.5104  EHBOND  =         0.0000  RESTRAINT  =       956.7483
 EAMBER (non-restraint)  =   -308294.2650
 EKCMT  =     23547.0393  VIRIAL  =     23025.2672  VOLUME     =   1146350.8349
                                                    SURFTEN    =        49.2189
                                                    Density    =         1.0089
 ------------------------------------------------------------------------------

 NMR restraints: Bond =    0.000   Angle =     0.000   Torsion =    88.019
===============================================================================

 NSTEP =   248000   TIME(PS) =     871.000  TEMP(K) =   310.35  PRESS =    81.7
 Etot   =   -230398.1743  EKtot   =     77239.2500  EPtot      =   -307637.4243
 BOND   =      5798.4197  ANGLE   =     21946.3209  DIHED      =     15320.3505
 1-4 NB =      5397.2953  1-4 EEL =    -74463.0589  VDWAALS    =     17793.4446
 EELEC  =   -300371.2416  EHBOND  =         0.0000  RESTRAINT  =       941.0452
 EAMBER (non-restraint)  =   -308578.4694
 EKCMT  =     23723.8767  VIRIAL  =     21703.5922  VOLUME     =   1145967.7649
                                                    SURFTEN    =       -35.1590
                                                    Density    =         1.0093
 ------------------------------------------------------------------------------

 NMR restraints: Bond =    0.000   Angle =     0.000   Torsion =    84.193
===============================================================================

 NSTEP =   249000   TIME(PS) =     873.000  TEMP(K) =   309.56  PRESS =    70.4
 Etot   =   -230402.9211  EKtot   =     77044.1328  EPtot      =   -307447.0539
 BOND   =      5706.7635  ANGLE   =     22000.9580  DIHED      =     15319.8646
 1-4 NB =      5417.3725  1-4 EEL =    -74430.0315  VDWAALS    =     17663.2407
 EELEC  =   -300062.9794  EHBOND  =         0.0000  RESTRAINT  =       937.7577
 EAMBER (non-restraint)  =   -308384.8117
 EKCMT  =     23575.0532  VIRIAL  =     21835.6634  VOLUME     =   1144746.8073
                                                    SURFTEN    =       -45.5084
                                                    Density    =         1.0103
 ------------------------------------------------------------------------------

 NMR restraints: Bond =    0.000   Angle =     0.000   Torsion =    75.329
===============================================================================

 NSTEP =   250000   TIME(PS) =     875.000  TEMP(K) =   309.67  PRESS =    58.3
 Etot   =   -230092.3998  EKtot   =     77070.1250  EPtot      =   -307162.5248
 BOND   =      5950.2426  ANGLE   =     22041.6890  DIHED      =     15235.2076
 1-4 NB =      5380.5346  1-4 EEL =    -74512.5209  VDWAALS    =     17576.1372
 EELEC  =   -299783.7910  EHBOND  =         0.0000  RESTRAINT  =       949.9761
 EAMBER (non-restraint)  =   -308112.5009
 EKCMT  =     23634.1409  VIRIAL  =     22192.8167  VOLUME     =   1145565.2396
                                                    SURFTEN    =        88.6972
                                                    Density    =         1.0096
 ------------------------------------------------------------------------------

 NMR restraints: Bond =    0.000   Angle =     0.000   Torsion =    85.236
===============================================================================

      A V E R A G E S   O V E R     250 S T E P S


 NSTEP =   250000   TIME(PS) =     875.000  TEMP(K) =   310.14  PRESS =     1.8
 Etot   =   -230061.9370  EKtot   =     77187.8053  EPtot      =   -307249.7423
 BOND   =      5833.8819  ANGLE   =     22000.2504  DIHED      =     15359.0683
 1-4 NB =      5428.1416  1-4 EEL =    -74429.5787  VDWAALS    =     17588.2401
 EELEC  =   -299989.7351  EHBOND  =         0.0000  RESTRAINT  =       959.9892
 EAMBER (non-restraint)  =   -308209.7315
 EKCMT  =     23621.0836  VIRIAL  =     23577.6707  VOLUME     =   1146212.4911
                                                    SURFTEN    =         4.3395
                                                    Density    =         1.0091
 ------------------------------------------------------------------------------

 NMR restraints: Bond =    0.000   Angle =     0.000   Torsion =    85.236
===============================================================================

      R M S  F L U C T U A T I O N S


 NSTEP =   250000   TIME(PS) =     875.000  TEMP(K) =     1.48  PRESS =    69.1
 Etot   =      1118.8319  EKtot   =       367.8030  EPtot      =       821.7064
 BOND   =        68.8463  ANGLE   =       126.9991  DIHED      =        71.7250
 1-4 NB =        30.4920  1-4 EEL =        63.8889  VDWAALS    =       235.9247
 EELEC  =       639.2736  EHBOND  =         0.0000  RESTRAINT  =       160.7009
 EAMBER (non-restraint)  =       661.0055
 EKCMT  =       152.4227  VIRIAL  =      1731.4039  VOLUME     =      3575.9806
                                                    SURFTEN    =        84.3916
                                                    Density    =         0.0031
 ------------------------------------------------------------------------------


 NMR restraints on final step:

 ------------------------------------------------------------------------------


 Final Restraint Analysis for coords: step6.4_equilibration.rst7              


 Restraints, deviations, and energy contributions:    pencut =    0.10

 ------------------------------------------------------------------------------
     First atom        Last atom    curr. value target deviation  penalty
 ------------------------------------------------------------------------------
  C110 OL   310 --  C19  OL   310:   -3.359    0.000    3.359    0.172 t
  C110 OL   313 --  C19  OL   313:   -3.030    0.000    3.030    0.140 t
  C3   PC   315 --  C2   PC   315:  125.988  122.500    3.488    0.185 t
  C110 OL   316 --  C19  OL   316:   -4.615    0.000    4.615    0.324 t
  C3   PC   324 --  C2   PC   324:  113.942  117.500    3.558    0.193 t
  C3   PC   327 --  C2   PC   327:  125.731  122.500    3.231    0.159 t
  C110 OL   328 --  C19  OL   328:    4.901    0.000    4.901    0.366 t
  C110 OL   337 --  C19  OL   337:    3.105    0.000    3.105    0.147 t
  C110 OL   349 --  C19  OL   349:    3.326    0.000    3.326    0.169 t
  C110 OL   352 --  C19  OL   352:   -9.618    0.000    9.618    1.409 t
  C3   PC   354 --  C2   PC   354:  133.045  122.500   10.545    1.689 t
  C110 OL   355 --  C19  OL   355:   -7.734    0.000    7.734    0.911 t
  C3   PC   357 --  C2   PC   357:  126.104  122.500    3.604    0.198 t
  C110 OL   358 --  C19  OL   358:   -6.178    0.000    6.178    0.581 t
  C110 OL   373 --  C19  OL   373:    3.795    0.000    3.795    0.219 t
  C110 OL   376 --  C19  OL   376:    5.137    0.000    5.137    0.402 t
  C3   PC   378 --  C2   PC   378:  114.662  117.500    2.838    0.123 t
  C110 OL   379 --  C19  OL   379:    3.526    0.000    3.526    0.189 t
  C110 OL   382 --  C19  OL   382:   -4.154    0.000    4.154    0.263 t
  C110 OL   388 --  C19  OL   388:   -2.984    0.000    2.984    0.136 t
  C110 OL   391 --  C19  OL   391:  175.659  180.000    4.341    0.287 t
  C110 OL   394 --  C19  OL   394:    6.636    0.000    6.636    0.671 t
  C110 OL   403 --  C19  OL   403:   -7.261    0.000    7.261    0.803 t
  C3   PC   408 --  C2   PC   408:  113.760  117.500    3.740    0.213 t
  C110 OL   409 --  C19  OL   409:   -3.932    0.000    3.932    0.235 t
  C110 OL   415 --  C19  OL   415:    6.646    0.000    6.646    0.673 t
  C110 OL   424 --  C19  OL   424:    4.030    0.000    4.030    0.247 t
  C3   PC   426 --  C2   PC   426:  126.564  122.500    4.064    0.252 t
  C110 OL   427 --  C19  OL   427:    7.491    0.000    7.491    0.855 t
  C110 OL   430 --  C19  OL   430:   -3.668    0.000    3.668    0.205 t
  C110 OL   445 --  C19  OL   445:   -8.129    0.000    8.129    1.006 t
  C110 OL   454 --  C19  OL   454:    5.661    0.000    5.661    0.488 t
  C3   PC   456 --  C2   PC   456:  109.678  117.500    7.822    0.932 t
  C110 OL   457 --  C19  OL   457:    4.347    0.000    4.347    0.288 t
  C110 OL   460 --  C19  OL   460:   -3.677    0.000    3.677    0.206 t
  C110 OL   466 --  C19  OL   466:   -4.826    0.000    4.826    0.355 t
  C110 OL   469 --  C19  OL   469:    6.544    0.000    6.544    0.652 t
  C110 OL   478 --  C19  OL   478:    5.086    0.000    5.086    0.394 t
  C110 OL   481 --  C19  OL   481:   -4.013    0.000    4.013    0.245 t
  C110 OL   487 --  C19  OL   487:    3.664    0.000    3.664    0.205 t
  C110 OL   490 --  C19  OL   490:   -3.949    0.000    3.949    0.238 t
  C110 OL   493 --  C19  OL   493:    6.364    0.000    6.364    0.617 t
  C110 OL   496 --  C19  OL   496:    5.410    0.000    5.410    0.446 t
  C110 OL   499 --  C19  OL   499:   -5.665    0.000    5.665    0.489 t
  C110 OL   502 --  C19  OL   502:    5.803    0.000    5.803    0.513 t
  C3   PC   516 --  C2   PC   516:  111.147  117.500    6.353    0.615 t
  C110 OL   517 --  C19  OL   517:   -5.638    0.000    5.638    0.484 t
  C3   PC   519 --  C2   PC   519:  113.109  117.500    4.391    0.294 t
  C110 OL   520 --  C19  OL   520:    4.104    0.000    4.104    0.257 t
  C110 OL   523 --  C19  OL   523:   -8.563    0.000    8.563    1.117 t
  C110 OL   526 --  C19  OL   526:    4.540    0.000    4.540    0.314 t
  C110 OL   538 --  C19  OL   538:    3.205    0.000    3.205    0.156 t
  C110 OL   541 --  C19  OL   541:  -10.466    0.000   10.466    1.665 t
  C110 OL   547 --  C19  OL   547:    7.382    0.000    7.382    0.830 t
  C3   PC   558 --  C2   PC   558:  113.063  117.500    4.437    0.300 t
  C3   PC   561 --  C2   PC   561:  112.408  117.500    5.092    0.395 t
  C110 OL   565 --  C19  OL   565:   -5.554    0.000    5.554    0.470 t
  C110 OL   568 --  C19  OL   568:    6.568    0.000    6.568    0.657 t
  C3   PC   573 --  C2   PC   573:  127.475  122.500    4.975    0.377 t
  C3   PC   579 --  C2   PC   579:  127.780  122.500    5.280    0.425 t
  C110 OL   580 --  C19  OL   580:    5.085    0.000    5.085    0.394 t
  C110 OL   583 --  C19  OL   583:   -3.620    0.000    3.620    0.200 t
  C3   PC   591 --  C2   PC   591:  127.890  122.500    5.390    0.443 t
  C110 OL   598 --  C19  OL   598:    3.925    0.000    3.925    0.235 t
  C110 OL   601 --  C19  OL   601:   -5.884    0.000    5.884    0.527 t
  C3   PC   606 --  C2   PC   606:  125.375  122.500    2.875    0.126 t
  C110 OL   607 --  C19  OL   607:    3.687    0.000    3.687    0.207 t
  C3   PC   612 --  C2   PC   612:  113.744  117.500    3.756    0.215 t
  C110 OL   613 --  C19  OL   613:    3.080    0.000    3.080    0.144 t
  C3   PC   615 --  C2   PC   615:  113.426  117.500    4.074    0.253 t
  C110 OL   619 --  C19  OL   619:   -3.182    0.000    3.182    0.154 t
  C110 OL   622 --  C19  OL   622:    2.698    0.000    2.698    0.111 t
  C110 OL   625 --  C19  OL   625:   -4.702    0.000    4.702    0.337 t
  C3   PC   627 --  C2   PC   627:  126.244  122.500    3.744    0.213 t
  C110 OL   631 --  C19  OL   631:   -6.159    0.000    6.159    0.578 t
  C110 OL   634 --  C19  OL   634:    2.865    0.000    2.865    0.125 t
  C110 OL   637 --  C19  OL   637:   -6.047    0.000    6.047    0.557 t
  C110 OL   640 --  C19  OL   640:    2.784    0.000    2.784    0.118 t
  C110 OL   646 --  C19  OL   646:   11.853    0.000   11.853    2.087 t
  C110 OL   649 --  C19  OL   649:    5.750    0.000    5.750    0.504 t
  C3   PC   654 --  C2   PC   654:  112.742  117.500    4.758    0.345 t
  C3   PC   657 --  C2   PC   657:  127.383  122.500    4.883    0.363 t
  C110 OL   658 --  C19  OL   658:   -3.518    0.000    3.518    0.189 t
  C110 OL   661 --  C19  OL   661:    4.284    0.000    4.284    0.280 t
  C110 OL   664 --  C19  OL   664:   -4.153    0.000    4.153    0.263 t
  C3   PC   666 --  C2   PC   666:  114.281  117.500    3.219    0.158 t
  C110 OL   670 --  C19  OL   670:    7.126    0.000    7.126    0.773 t
  C3   PC   684 --  C2   PC   684:  114.219  117.500    3.281    0.164 t
  C110 OL   685 --  C19  OL   685:   -8.111    0.000    8.111    1.002 t
  C110 OL   694 --  C19  OL   694:   -5.465    0.000    5.465    0.455 t
  C110 OL   697 --  C19  OL   697:    3.650    0.000    3.650    0.203 t
  C110 OL   716 --  C19  OL   716:   11.388    0.000   11.388    1.946 t
  C110 OL   728 --  C19  OL   728:    3.987    0.000    3.987    0.242 t
  C3   PC   730 --  C2   PC   730:  111.740  117.500    5.760    0.505 t
  C110 OL   731 --  C19  OL   731:    4.679    0.000    4.679    0.334 t
  C110 OL   737 --  C19  OL   737:   -4.536    0.000    4.536    0.313 t
  C110 OL   746 --  C19  OL   746:    6.410    0.000    6.410    0.626 t
  C110 OL   749 --  C19  OL   749:    4.211    0.000    4.211    0.270 t
  C110 OL   761 --  C19  OL   761:    8.677    0.000    8.677    1.147 t
  C110 OL   773 --  C19  OL   773:    3.722    0.000    3.722    0.211 t
  C110 OL   779 --  C19  OL   779:   -3.047    0.000    3.047    0.141 t
  C110 OL   782 --  C19  OL   782:   -4.493    0.000    4.493    0.307 t
  C110 OL   788 --  C19  OL   788:   -3.223    0.000    3.223    0.158 t
  C3   PC   793 --  C2   PC   793:  128.255  122.500    5.755    0.505 t
  C3   PC   808 --  C2   PC   808:  113.533  117.500    3.967    0.240 t
  C110 OL   812 --  C19  OL   812:  188.088  180.000    8.088    0.996 t
  C110 OL   815 --  C19  OL   815:    3.019    0.000    3.019    0.139 t
  C3   PC   817 --  C2   PC   817:  126.572  122.500    4.072    0.253 t
  C110 OL   818 --  C19  OL   818:    5.966    0.000    5.966    0.542 t
  C110 OL   821 --  C19  OL   821:   -5.245    0.000    5.245    0.419 t
  C110 OL   830 --  C19  OL   830:    7.031    0.000    7.031    0.753 t
  C110 OL   833 --  C19  OL   833:    3.914    0.000    3.914    0.233 t
  C3   PC   835 --  C2   PC   835:  126.775  122.500    4.275    0.278 t
  C110 OL   839 --  C19  OL   839:   -6.023    0.000    6.023    0.552 t
  C3   PC   847 --  C2   PC   847:  114.830  117.500    2.670    0.109 t
  C110 OL   848 --  C19  OL   848:    5.045    0.000    5.045    0.388 t
  C110 OL   851 --  C19  OL   851:    3.863    0.000    3.863    0.227 t
  C110 OL   854 --  C19  OL   854:    6.981    0.000    6.981    0.742 t
  C110 OL   857 --  C19  OL   857:   -6.676    0.000    6.676    0.679 t
  C110 OL   860 --  C19  OL   860:    3.102    0.000    3.102    0.147 t
  C110 OL   866 --  C19  OL   866:   -5.829    0.000    5.829    0.518 t
  C110 OL   869 --  C19  OL   869:   -4.477    0.000    4.477    0.305 t
  C110 OL   875 --  C19  OL   875:   -7.851    0.000    7.851    0.939 t
  C110 OL   878 --  C19  OL   878:    5.512    0.000    5.512    0.463 t
  C110 OL   881 --  C19  OL   881:   -2.821    0.000    2.821    0.121 t
  C110 OL   893 --  C19  OL   893:    5.861    0.000    5.861    0.523 t
  C110 OL   899 --  C19  OL   899:    7.275    0.000    7.275    0.806 t
  C3   PC   901 --  C2   PC   901:  113.477  117.500    4.023    0.247 t
  C110 OL   902 --  C19  OL   902:   -8.850    0.000    8.850    1.193 t
  C110 OL   905 --  C19  OL   905:   -3.416    0.000    3.416    0.178 t
  C110 OL   908 --  C19  OL   908:    3.538    0.000    3.538    0.191 t
  C110 OL   914 --  C19  OL   914:   -3.951    0.000    3.951    0.238 t
  C110 OL   920 --  C19  OL   920:    4.964    0.000    4.964    0.375 t
  C110 OL   923 --  C19  OL   923:   -5.752    0.000    5.752    0.504 t
  C110 OL   926 --  C19  OL   926:   -8.031    0.000    8.031    0.982 t
  C110 OL   932 --  C19  OL   932:   -4.643    0.000    4.643    0.328 t
  C110 OL   938 --  C19  OL   938:    3.770    0.000    3.770    0.217 t
  C110 OL   941 --  C19  OL   941:    5.793    0.000    5.793    0.511 t
  C3   PC   946 --  C2   PC   946:  112.452  117.500    5.048    0.388 t
  C110 OL   947 --  C19  OL   947:   -2.724    0.000    2.724    0.113 t
  C110 OL   950 --  C19  OL   950:   -4.252    0.000    4.252    0.275 t
  C3   PC   955 --  C2   PC   955:  128.280  122.500    5.780    0.509 t
  C110 OL   959 --  C19  OL   959:   -2.706    0.000    2.706    0.111 t
  C110 OL   965 --  C19  OL   965:    6.869    0.000    6.869    0.719 t
  C110 OL   974 --  C19  OL   974:    6.490    0.000    6.490    0.642 t
  C110 OL   995 --  C19  OL   995:   -2.748    0.000    2.748    0.115 t
  C110 OL   998 --  C19  OL   998:   -4.250    0.000    4.250    0.275 t
  C110 OL  1004 --  C19  OL  1004:    4.929    0.000    4.929    0.370 t
  C3   PC  1006 --  C2   PC  1006:  113.807  117.500    3.693    0.208 t
  C110 OL  1010 --  C19  OL  1010:    2.643    0.000    2.643    0.106 t
  C110 OL  1016 --  C19  OL  1016:   -5.713    0.000    5.713    0.497 t
  C110 OL  1025 --  C19  OL  1025:    2.658    0.000    2.658    0.108 t
  C110 OL  1040 --  C19  OL  1040:   -3.711    0.000    3.711    0.210 t
  C110 OL  1046 --  C19  OL  1046:   -3.935    0.000    3.935    0.236 t
  C110 OL  1049 --  C19  OL  1049:    4.667    0.000    4.667    0.332 t
  C110 OL  1055 --  C19  OL  1055:   -6.456    0.000    6.456    0.635 t
  C110 OL  1058 --  C19  OL  1058:   10.204    0.000   10.204    1.585 t
  C110 OL  1061 --  C19  OL  1061:    8.111    0.000    8.111    1.002 t
  C110 OL  1067 --  C19  OL  1067:   -3.105    0.000    3.105    0.147 t
  C110 OL  1070 --  C19  OL  1070:    5.805    0.000    5.805    0.513 t
  C3   PC  1072 --  C2   PC  1072:  114.794  117.500    2.706    0.112 t
  C110 OL  1073 --  C19  OL  1073:   -5.225    0.000    5.225    0.416 t
  C110 OL  1079 --  C19  OL  1079:    6.596    0.000    6.596    0.663 t
  C110 OL  1085 --  C19  OL  1085:  -10.391    0.000   10.391    1.642 t
  C110 OL  1088 --  C19  OL  1088:   -9.028    0.000    9.028    1.241 t
  C110 OL  1091 --  C19  OL  1091:    7.469    0.000    7.469    0.850 t
  C3   PC  1093 --  C2   PC  1093:  129.762  122.500    7.262    0.803 t
  C110 OL  1094 --  C19  OL  1094:   -3.132    0.000    3.132    0.149 t
  C3   PC  1099 --  C2   PC  1099:  113.695  117.500    3.805    0.220 t
                                       Total torsion  penalty:     84.568
 ------------------------------------------------------------------------------
--------------------------------------------------------------------------------
   5.  TIMINGS
--------------------------------------------------------------------------------

|  NonSetup CPU Time in Major Routines:
|
|     Routine           Sec        %
|     ------------------------------
|     Nonbond         740.51   85.74
|     Bond              0.00    0.00
|     Angle             0.00    0.00
|     Dihedral          0.00    0.00
|     Shake             0.81    0.09
|     RunMD           121.69   14.09
|     Other             0.62    0.07
|     ------------------------------
|     Total           863.63

|  PME Nonbond Pairlist CPU Time:
|
|     Routine              Sec        %
|     ---------------------------------
|     Set Up Cit           0.00    0.00
|     Build List           0.00    0.00
|     ---------------------------------
|     Total                0.00    0.00

|  PME Direct Force CPU Time:
|
|     Routine              Sec        %
|     ---------------------------------
|     NonBonded Calc       0.00    0.00
|     Exclude Masked       0.00    0.00
|     Other                0.38    0.04
|     ---------------------------------
|     Total                0.38    0.04

|  PME Reciprocal Force CPU Time:
|
|     Routine              Sec        %
|     ---------------------------------
|     1D bspline           0.00    0.00
|     Grid Charges         0.00    0.00
|     Scalar Sum           0.00    0.00
|     Gradient Sum         0.00    0.00
|     FFT                  0.00    0.00
|     ---------------------------------
|     Total                0.00    0.00

|  Final Performance Info:
|     -----------------------------------------------------
|     Average timings for last   16000 steps:
|     Elapsed(s) =      56.00 Per Step(ms) =       3.50
|         ns/day =      49.37   seconds/ns =    1750.06
|
|     Average timings for all steps:
|     Elapsed(s) =     863.82 Per Step(ms) =       3.46
|         ns/day =      50.01   seconds/ns =    1727.64
|     -----------------------------------------------------

|  Setup CPU time:            3.03 seconds
|  NonSetup CPU time:       863.63 seconds
|  Total CPU time:          866.67 seconds     0.24 hours

|  Setup wall time:           3    seconds
|  NonSetup wall time:      864    seconds
|  Total wall time:         867    seconds     0.24 hours
