# Supplementary material for: Intermolecular Interactions in G Protein-Coupled Receptor Allosteric Sites at the Membrane Interface from Molecular Dynamics Simulations and Quantum Chemical Calculations
Source: J Chem Inf Model. 2022 Sep 30;62(19):4736–47. doi: 10.1021/acs.jcim.2c00788 (PMC9554917; doi:10.1021/acs.jcim.2c00788)
Supplement: Supplementary file 2 — ci2c00788_si_002.zip [file ci2c00788_si_002.zip › MD_simulations_inputs/C5aR1_MD_simulations_inputs/popc_chol_6c1q/step6.5_equilibration.mdout]

          -------------------------------------------------------
          Amber 20 PMEMD                              2020
          -------------------------------------------------------

| PMEMD implementation of SANDER, Release 18

|  Compiled date/time: Tue Apr 28 02:19:54 2020
| Run on 12/10/2021 at 00:26:48

|   Executable path: /usr/local/amber20_src/bin/pmemd.cuda
| Working directory: /home/tianyiding/amber/C5ar1-6c1q-9p2-cholpopc/amber
|          Hostname: Unknown
  [-O]verwriting output

File Assignments:
|   MDIN: step6.5_equilibration.mdin                                            
|  MDOUT: step6.5_equilibration.mdout                                           
| INPCRD: step6.4_equilibration.rst7                                            
|   PARM: step5_input.parm7                                                     
| RESTRT: step6.5_equilibration.rst7                                            
|   REFC: step5_input.rst7                                                      
|  MDVEL: mdvel                                                                 
|   MDEN: mden                                                                  
|  MDCRD: step6.5_equilibration.nc                                              
| MDINFO: eq05.mdinfo                                                           
|  MDFRC: mdfrc                                                                 


 Here is the input file:

A NPT simulation for common production-level simulations                       
 &cntrl                                                                        
    imin=0,        ! No minimization                                           
    irest=1,       ! This IS a restart of an old MD simulation                 
    ntx=5,         ! So our inpcrd file has velocities                         
                                                                               
    ! Temperature control                                                      
    ntt=3,         ! Langevin dynamics                                         
    gamma_ln=1.0,  ! Friction coefficient (ps^-1)                              
    temp0=310,   ! Target temperature                                          
                                                                               
    ! Potential energy control                                                 
    cut=9.0,       ! nonbonded cutoff, in angstroms                            
                                                                               
    ! MD settings                                                              
    nstlim=250000, ! 250K steps, 500 ps total                                  
    dt=0.002,      ! time step (ps)                                            
                                                                               
    ! SHAKE                                                                    
    ntc=2,         ! Constrain bonds containing hydrogen                       
    ntf=2,         ! Do not calculate forces of bonds containing hydrogen      
                                                                               
    ! Control how often information is printed                                 
    ntpr=1000,     ! Print energies every 1000 steps                           
    ntwx=5000,     ! Print coordinates every 5000 steps to the trajectory      
    ntwr=10000,    ! Print a restart file every 10K steps (can be less frequent
!   ntwv=-1,       ! Uncomment to also print velocities to trajectory          
!   ntwf=-1,       ! Uncomment to also print forces to trajectory              
    ntxo=2,        ! Write NetCDF format                                       
    ioutfm=1,      ! Write NetCDF format (always do this!)                     
                                                                               
    ! Wrap coordinates when printing them to the same unit cell                
    iwrap=0,                                                                   
                                                                               
    ! Constant pressure control.                                               
    barostat=1,    ! Berendsen barostat... change to 2 for MC                  
    ntp=3,         ! 1=isotropic, 2=anisotropic, 3=semi-isotropic w/ surften   
    pres0=1.0,     ! Target external pressure, in bar                          
    taup=1.0,                                                                  
                                                                               
    ! Constant surface tension (needed for semi-isotropic scaling). Uncomment  
    ! for this feature. csurften must be nonzero if ntp=3 above                
    csurften=3,    ! Interfaces in 1=yz plane, 2=xz plane, 3=xy plane          
    gamma_ten=0.0, ! Surface tension (dyne/cm). 0 gives pure semi-iso scaling  
    ninterface=2,  ! Number of interfaces (2 for bilayer)                      
                                                                               
    ! Restraint options                                                        
    ntr=1,         ! Positional restraints for proteins, sugars, ligands, and l
    nmropt=1,      ! Dihedral restraints for sugars and lipids                 
                                                                               
    ! Set water atom/residue names for SETTLE recognition                      
    watnam='WAT',  ! Water residues are named WAT                              
    owtnm='O',     ! Water oxygens are named O                                 
 /                                                                             
                                                                               
 &wt                                                                           
    type='END'                                                                 
 /                                                                             
DISANG=step6.5_equilibration.rest                                              
LISTIN=POUT                                                                    
LISTOUT=POUT                                                                   
&end                                                                           
Protein posres                                                                 
0.5                                                                            
RES 1 293 294 294                                                              
END                                                                            
Membrane posres                                                                
0.1                                                                            
FIND                                                                           
O1 * * CHL                                                                     
P31 * * PC                                                                     
SEARCH                                                                         
RES 1 26278                                                                    
END                                                                            
END                                                                            
                                                                               


Note: ig = -1. Setting random seed to   126059 based on wallclock time in 
      microseconds.
| irandom = 1, using AMBER's internal random number generator (default).
 
|--------------------- INFORMATION ----------------------
| GPU (CUDA) Version of PMEMD in use: NVIDIA GPU IN USE.
|                    Version 18.0.0
| 
|                      03/25/2018
| 
| Implementation by:
|                    Ross C. Walker     (SDSC)
|                    Scott Le Grand     (nVIDIA)
| 
| Version 18 performance extensions by:
|                    David Cerutti     (Rutgers)
| 
| Precision model in use:
|      [SPFP] - Single Precision Forces, 64-bit Fixed Point
|               Accumulation. (Default)
| 
|--------------------------------------------------------
 
|----------------- CITATION INFORMATION -----------------
|
|    When publishing work that utilized the CUDA version
|    of AMBER, please cite the following in addition to
|    the regular AMBER citations:
|
|  - Romelia Salomon-Ferrer; Andreas W. Goetz; Duncan
|    Poole; Scott Le Grand; Ross C. Walker "Routine
|    microsecond molecular dynamics simulations with
|    AMBER - Part II: Particle Mesh Ewald", J. Chem.
|    Theory Comput., 2013, 9 (9), pp3878-3888,
|    DOI: 10.1021/ct400314y.
|
|  - Andreas W. Goetz; Mark J. Williamson; Dong Xu;
|    Duncan Poole; Scott Le Grand; Ross C. Walker
|    "Routine microsecond molecular dynamics simulations
|    with AMBER - Part I: Generalized Born", J. Chem.
|    Theory Comput., 2012, 8 (5), pp1542-1555.
|
|  - Scott Le Grand; Andreas W. Goetz; Ross C. Walker
|    "SPFP: Speed without compromise - a mixed precision
|    model for GPU accelerated molecular dynamics
|    simulations.", Comp. Phys. Comm., 2013, 184
|    pp374-380, DOI: 10.1016/j.cpc.2012.09.022
|
|--------------------------------------------------------
 
|------------------- GPU DEVICE INFO --------------------
|
|            CUDA_VISIBLE_DEVICES: not set
|   CUDA Capable Devices Detected:      2
|           CUDA Device ID in use:      1
|                CUDA Device Name: TITAN X (Pascal)
|     CUDA Device Global Mem Size:  12196 MB
| CUDA Device Num Multiprocessors:     28
|           CUDA Device Core Freq:   1.53 GHz
|
|--------------------------------------------------------
 
 
| Conditional Compilation Defines Used:
| PUBFFT
| BINTRAJ
| CUDA
| EMIL

| Largest sphere to fit in unit cell has radius =    50.841

| New format PARM file being parsed.
| Version =    1.000 Date = 12/03/21 Time = 08:08:11

| Note: 1-4 EEL scale factors are being read from the topology file.

| Note: 1-4 VDW scale factors are being read from the topology file.
| Duplicated    0 dihedrals

| Duplicated    0 dihedrals

--------------------------------------------------------------------------------
   1.  RESOURCE   USE: 
--------------------------------------------------------------------------------

 getting box info from netcdf restart file
 NATOM  =  116859 NTYPES =      34 NBONH =  100094 MBONA  =   16505
 NTHETH =   59667 MTHETA =   19924 NPHIH =   98795 MPHIA  =   64042
 NHPARM =       0 NPARM  =       0 NNB   =  334286 NRES   =   26278
 NBONA  =   16505 NTHETA =   19924 NPHIA =   64042 NUMBND =     109
 NUMANG =     235 NPTRA  =     514 NATYP =       0 NPHB   =       0
 IFBOX  =       1 NMXRS  =      78 IFCAP =       0 NEXTRA =       0
 NCOPY  =       0

| Coordinate Index Table dimensions:    20   20   22
| Direct force subcell size =     5.0841    5.0841    5.0362

     BOX TYPE: RECTILINEAR

--------------------------------------------------------------------------------
   2.  CONTROL  DATA  FOR  THE  RUN
--------------------------------------------------------------------------------

                                                                                

General flags:
     imin    =       0, nmropt  =       1

Nature and format of input:
     ntx     =       5, irest   =       1, ntrx    =       1

Nature and format of output:
     ntxo    =       2, ntpr    =    1000, ntrx    =       1, ntwr    =   10000
     iwrap   =       0, ntwx    =    5000, ntwv    =       0, ntwe    =       0
     ioutfm  =       1, ntwprt  =       0, idecomp =       0, rbornstat=      0

Potential function:
     ntf     =       2, ntb     =       2, igb     =       0, nsnb    =      25
     ipol    =       0, gbsa    =       0, iesp    =       0
     dielc   =   1.00000, cut     =   9.00000, intdiel =   1.00000

Frozen or restrained atoms:
     ibelly  =       0, ntr     =       1
     restraint_wt =   0.00000

Molecular dynamics:
     nstlim  =    250000, nscm    =         0, nrespa  =         1
     t       =   0.00000, dt      =   0.00200, vlimit  =  -1.00000

Langevin dynamics temperature regulation:
     ig      =  126059
     temp0   = 310.00000, tempi   =   0.00000, gamma_ln=   1.00000

Pressure regulation:
     ntp     =       3
     pres0   =   1.00000, comp    =  44.60000, taup    =   1.00000

Constant surface tension:
     csurften  =       3
     gamma_ten =   0.00000 ninterface =       2

SHAKE:
     ntc     =       2, jfastw  =       0
     tol     =   0.00001

NMR refinement options:
     iscale  =       0, noeskp  =       1, ipnlty  =       1, mxsub   =       1
     scalm   = 100.00000, pencut  =   0.10000, tausw   =   0.10000

| Intermolecular bonds treatment:
|     no_intermolecular_bonds =       1

| Energy averages sample interval:
|     ene_avg_sampling =    1000

Ewald parameters:
     verbose =       0, ew_type =       0, nbflag  =       1, use_pme =       1
     vdwmeth =       1, eedmeth =       1, netfrc  =       1
     Box X =  101.683   Box Y =  101.683   Box Z =  110.796
     Alpha =   90.000   Beta  =   90.000   Gamma =   90.000
     NFFT1 =  108       NFFT2 =  108       NFFT3 =  112
     Cutoff=    9.000   Tol   =0.100E-04
     Ewald Coefficient =  0.30768
     Interpolation order =    4

    LOADING THE CONSTRAINED ATOMS AS GROUPS


   5.  REFERENCE ATOM COORDINATES

                                                                                  
    ----- READING GROUP     1; TITLE:
 Protein posres                                                              

     GROUP    1 HAS HARMONIC CONSTRAINTS     0.50000
 GRP    1 RES    1 TO   293
 GRP    1 RES  294 TO   294
      Number of atoms in this group  =  4859
    ----- READING GROUP     2; TITLE:
 Membrane posres                                                             

     GROUP    2 HAS HARMONIC CONSTRAINTS     0.10000
      ALL ATOMS THAT MEET 1 OF THE FOLLOWING SPECIFICATIONS WILL BE INCLUDED IN GROUP BELOW

      GRAPH NAME  = O1    SYMBOL  = *     TREE SYMBOL  = *     RESIDUE TYPE  = CHL 

      GRAPH NAME  = P31   SYMBOL  = *     TREE SYMBOL  = *     RESIDUE TYPE  = PC  

 GRP    2 RES    1 TO 26278
      Number of atoms in this group  =   286
    ----- END OF GROUP READ -----

--------------------------------------------------------------------------------
   3.  ATOMIC COORDINATES AND VELOCITIES
--------------------------------------------------------------------------------

                                                                                
 begin time read from input coords =   875.000 ps


           Begin reading energy term weight changes/NMR restraints
 WEIGHT CHANGES:
                         ** No weight changes given **

 RESTRAINTS:
 Requested file redirections:
  DISANG    = step6.5_equilibration.rest
  LISTIN    = POUT
  LISTOUT   = POUT
 Restraints will be read from file: step6.5_equilibration.rest
Here are comments from the DISANG input file:

******
 C1  ( 5871)-C3  ( 5876)-C2  ( 5874)-O21 ( 5903)    NSTEP1=     0 NSTEP2=     0
R1 = 107.500 R2 = 117.500 R3 = 122.500 R4 = 132.500 RK2 =  25.000 RK3 =   25.000
 Rcurr:  121.450  Rcurr-(R2+R3)/2:    1.450  MIN(Rcurr-R2,Rcurr-R3):    0.000
******
 C111( 5931)-C110( 5929)-C19 ( 5927)-C18 ( 5924)    NSTEP1=     0 NSTEP2=     0
R1 = -10.000 R2 =   0.000 R3 =   0.000 R4 =  10.000 RK2 =  25.000 RK3 =   25.000
 Rcurr:   -3.359  Rcurr-(R2+R3)/2:    3.359  MIN(Rcurr-R2,Rcurr-R3):    3.359
******
 C1  ( 6005)-C3  ( 6010)-C2  ( 6008)-O21 ( 6037)    NSTEP1=     0 NSTEP2=     0
R1 = 107.500 R2 = 117.500 R3 = 122.500 R4 = 132.500 RK2 =  25.000 RK3 =   25.000
 Rcurr:  120.560  Rcurr-(R2+R3)/2:    0.560  MIN(Rcurr-R2,Rcurr-R3):    0.000
******
 C111( 6065)-C110( 6063)-C19 ( 6061)-C18 ( 6058)    NSTEP1=     0 NSTEP2=     0
R1 = -10.000 R2 =   0.000 R3 =   0.000 R4 =  10.000 RK2 =  25.000 RK3 =   25.000
 Rcurr:   -3.030  Rcurr-(R2+R3)/2:    3.030  MIN(Rcurr-R2,Rcurr-R3):    3.030
******
 C1  ( 6139)-C3  ( 6144)-C2  ( 6142)-O21 ( 6171)    NSTEP1=     0 NSTEP2=     0
R1 = 107.500 R2 = 117.500 R3 = 122.500 R4 = 132.500 RK2 =  25.000 RK3 =   25.000
 Rcurr:  125.988  Rcurr-(R2+R3)/2:    5.988  MIN(Rcurr-R2,Rcurr-R3):    3.488
******
 C111( 6199)-C110( 6197)-C19 ( 6195)-C18 ( 6192)    NSTEP1=     0 NSTEP2=     0
R1 = -10.000 R2 =   0.000 R3 =   0.000 R4 =  10.000 RK2 =  25.000 RK3 =   25.000
 Rcurr:   -4.615  Rcurr-(R2+R3)/2:    4.615  MIN(Rcurr-R2,Rcurr-R3):    4.615
******
 C1  ( 6273)-C3  ( 6278)-C2  ( 6276)-O21 ( 6305)    NSTEP1=     0 NSTEP2=     0
R1 = 107.500 R2 = 117.500 R3 = 122.500 R4 = 132.500 RK2 =  25.000 RK3 =   25.000
 Rcurr:  123.821  Rcurr-(R2+R3)/2:    3.821  MIN(Rcurr-R2,Rcurr-R3):    1.321
******
 C111( 6333)-C110( 6331)-C19 ( 6329)-C18 ( 6326)    NSTEP1=     0 NSTEP2=     0
R1 = -10.000 R2 =   0.000 R3 =   0.000 R4 =  10.000 RK2 =  25.000 RK3 =   25.000
 Rcurr:   -1.833  Rcurr-(R2+R3)/2:    1.833  MIN(Rcurr-R2,Rcurr-R3):    1.833
******
 C1  ( 6407)-C3  ( 6412)-C2  ( 6410)-O21 ( 6439)    NSTEP1=     0 NSTEP2=     0
R1 = 107.500 R2 = 117.500 R3 = 122.500 R4 = 132.500 RK2 =  25.000 RK3 =   25.000
 Rcurr:  122.633  Rcurr-(R2+R3)/2:    2.633  MIN(Rcurr-R2,Rcurr-R3):    0.133
******
 C111( 6467)-C110( 6465)-C19 ( 6463)-C18 ( 6460)    NSTEP1=     0 NSTEP2=     0
R1 = -10.000 R2 =   0.000 R3 =   0.000 R4 =  10.000 RK2 =  25.000 RK3 =   25.000
 Rcurr:   -1.520  Rcurr-(R2+R3)/2:    1.520  MIN(Rcurr-R2,Rcurr-R3):    1.520
******
 C1  ( 6541)-C3  ( 6546)-C2  ( 6544)-O21 ( 6573)    NSTEP1=     0 NSTEP2=     0
R1 = 107.500 R2 = 117.500 R3 = 122.500 R4 = 132.500 RK2 =  25.000 RK3 =   25.000
 Rcurr:  113.942  Rcurr-(R2+R3)/2:    6.058  MIN(Rcurr-R2,Rcurr-R3):    3.558
******
 C111( 6601)-C110( 6599)-C19 ( 6597)-C18 ( 6594)    NSTEP1=     0 NSTEP2=     0
R1 = -10.000 R2 =   0.000 R3 =   0.000 R4 =  10.000 RK2 =  25.000 RK3 =   25.000
 Rcurr:    0.405  Rcurr-(R2+R3)/2:    0.405  MIN(Rcurr-R2,Rcurr-R3):    0.405
******
 C1  ( 6675)-C3  ( 6680)-C2  ( 6678)-O21 ( 6707)    NSTEP1=     0 NSTEP2=     0
R1 = 107.500 R2 = 117.500 R3 = 122.500 R4 = 132.500 RK2 =  25.000 RK3 =   25.000
 Rcurr:  125.731  Rcurr-(R2+R3)/2:    5.731  MIN(Rcurr-R2,Rcurr-R3):    3.231
******
 C111( 6735)-C110( 6733)-C19 ( 6731)-C18 ( 6728)    NSTEP1=     0 NSTEP2=     0
R1 = -10.000 R2 =   0.000 R3 =   0.000 R4 =  10.000 RK2 =  25.000 RK3 =   25.000
 Rcurr:    4.901  Rcurr-(R2+R3)/2:    4.901  MIN(Rcurr-R2,Rcurr-R3):    4.901
******
 C1  ( 6809)-C3  ( 6814)-C2  ( 6812)-O21 ( 6841)    NSTEP1=     0 NSTEP2=     0
R1 = 107.500 R2 = 117.500 R3 = 122.500 R4 = 132.500 RK2 =  25.000 RK3 =   25.000
 Rcurr:  120.258  Rcurr-(R2+R3)/2:    0.258  MIN(Rcurr-R2,Rcurr-R3):    0.000
******
 C111( 6869)-C110( 6867)-C19 ( 6865)-C18 ( 6862)    NSTEP1=     0 NSTEP2=     0
R1 = -10.000 R2 =   0.000 R3 =   0.000 R4 =  10.000 RK2 =  25.000 RK3 =   25.000
 Rcurr:   -0.997  Rcurr-(R2+R3)/2:    0.997  MIN(Rcurr-R2,Rcurr-R3):    0.997
******
 C1  ( 6943)-C3  ( 6948)-C2  ( 6946)-O21 ( 6975)    NSTEP1=     0 NSTEP2=     0
R1 = 107.500 R2 = 117.500 R3 = 122.500 R4 = 132.500 RK2 =  25.000 RK3 =   25.000
 Rcurr:  119.687  Rcurr-(R2+R3)/2:    0.313  MIN(Rcurr-R2,Rcurr-R3):    0.000
******
 C111( 7003)-C110( 7001)-C19 ( 6999)-C18 ( 6996)    NSTEP1=     0 NSTEP2=     0
R1 = -10.000 R2 =   0.000 R3 =   0.000 R4 =  10.000 RK2 =  25.000 RK3 =   25.000
 Rcurr:   -0.178  Rcurr-(R2+R3)/2:    0.178  MIN(Rcurr-R2,Rcurr-R3):    0.178
******
 C1  ( 7077)-C3  ( 7082)-C2  ( 7080)-O21 ( 7109)    NSTEP1=     0 NSTEP2=     0
R1 = 107.500 R2 = 117.500 R3 = 122.500 R4 = 132.500 RK2 =  25.000 RK3 =   25.000
 Rcurr:  122.367  Rcurr-(R2+R3)/2:    2.367  MIN(Rcurr-R2,Rcurr-R3):    0.000
******
 C111( 7137)-C110( 7135)-C19 ( 7133)-C18 ( 7130)    NSTEP1=     0 NSTEP2=     0
R1 = -10.000 R2 =   0.000 R3 =   0.000 R4 =  10.000 RK2 =  25.000 RK3 =   25.000
 Rcurr:    3.105  Rcurr-(R2+R3)/2:    3.105  MIN(Rcurr-R2,Rcurr-R3):    3.105
******
 C1  ( 7211)-C3  ( 7216)-C2  ( 7214)-O21 ( 7243)    NSTEP1=     0 NSTEP2=     0
R1 = 107.500 R2 = 117.500 R3 = 122.500 R4 = 132.500 RK2 =  25.000 RK3 =   25.000
 Rcurr:  121.061  Rcurr-(R2+R3)/2:    1.061  MIN(Rcurr-R2,Rcurr-R3):    0.000
******
 C111( 7271)-C110( 7269)-C19 ( 7267)-C18 ( 7264)    NSTEP1=     0 NSTEP2=     0
R1 = -10.000 R2 =   0.000 R3 =   0.000 R4 =  10.000 RK2 =  25.000 RK3 =   25.000
 Rcurr:    1.295  Rcurr-(R2+R3)/2:    1.295  MIN(Rcurr-R2,Rcurr-R3):    1.295
******
 C1  ( 7345)-C3  ( 7350)-C2  ( 7348)-O21 ( 7377)    NSTEP1=     0 NSTEP2=     0
R1 = 107.500 R2 = 117.500 R3 = 122.500 R4 = 132.500 RK2 =  25.000 RK3 =   25.000
 Rcurr:  119.859  Rcurr-(R2+R3)/2:    0.141  MIN(Rcurr-R2,Rcurr-R3):    0.000
******
 C111( 7405)-C110( 7403)-C19 ( 7401)-C18 ( 7398)    NSTEP1=     0 NSTEP2=     0
R1 = -10.000 R2 =   0.000 R3 =   0.000 R4 =  10.000 RK2 =  25.000 RK3 =   25.000
 Rcurr:    1.715  Rcurr-(R2+R3)/2:    1.715  MIN(Rcurr-R2,Rcurr-R3):    1.715
******
 C1  ( 7479)-C3  ( 7484)-C2  ( 7482)-O21 ( 7511)    NSTEP1=     0 NSTEP2=     0
R1 = 107.500 R2 = 117.500 R3 = 122.500 R4 = 132.500 RK2 =  25.000 RK3 =   25.000
 Rcurr:  118.289  Rcurr-(R2+R3)/2:    1.711  MIN(Rcurr-R2,Rcurr-R3):    0.000
******
 C111( 7539)-C110( 7537)-C19 ( 7535)-C18 ( 7532)    NSTEP1=     0 NSTEP2=     0
R1 = -10.000 R2 =   0.000 R3 =   0.000 R4 =  10.000 RK2 =  25.000 RK3 =   25.000
 Rcurr:   -2.322  Rcurr-(R2+R3)/2:    2.322  MIN(Rcurr-R2,Rcurr-R3):    2.322
******
 C1  ( 7613)-C3  ( 7618)-C2  ( 7616)-O21 ( 7645)    NSTEP1=     0 NSTEP2=     0
R1 = 107.500 R2 = 117.500 R3 = 122.500 R4 = 132.500 RK2 =  25.000 RK3 =   25.000
 Rcurr:  120.740  Rcurr-(R2+R3)/2:    0.740  MIN(Rcurr-R2,Rcurr-R3):    0.000
******
 C111( 7673)-C110( 7671)-C19 ( 7669)-C18 ( 7666)    NSTEP1=     0 NSTEP2=     0
R1 = -10.000 R2 =   0.000 R3 =   0.000 R4 =  10.000 RK2 =  25.000 RK3 =   25.000
 Rcurr:    3.326  Rcurr-(R2+R3)/2:    3.326  MIN(Rcurr-R2,Rcurr-R3):    3.326
******
 C1  ( 7747)-C3  ( 7752)-C2  ( 7750)-O21 ( 7779)    NSTEP1=     0 NSTEP2=     0
R1 = 107.500 R2 = 117.500 R3 = 122.500 R4 = 132.500 RK2 =  25.000 RK3 =   25.000
 Rcurr:  121.029  Rcurr-(R2+R3)/2:    1.029  MIN(Rcurr-R2,Rcurr-R3):    0.000
******
 C111( 7807)-C110( 7805)-C19 ( 7803)-C18 ( 7800)    NSTEP1=     0 NSTEP2=     0
R1 = -10.000 R2 =   0.000 R3 =   0.000 R4 =  10.000 RK2 =  25.000 RK3 =   25.000
 Rcurr:   -9.618  Rcurr-(R2+R3)/2:    9.618  MIN(Rcurr-R2,Rcurr-R3):    9.618
******
 C1  ( 7881)-C3  ( 7886)-C2  ( 7884)-O21 ( 7913)    NSTEP1=     0 NSTEP2=     0
R1 = 107.500 R2 = 117.500 R3 = 122.500 R4 = 132.500 RK2 =  25.000 RK3 =   25.000
 Rcurr:  133.045  Rcurr-(R2+R3)/2:   13.045  MIN(Rcurr-R2,Rcurr-R3):   10.545
******
 C111( 7941)-C110( 7939)-C19 ( 7937)-C18 ( 7934)    NSTEP1=     0 NSTEP2=     0
R1 = -10.000 R2 =   0.000 R3 =   0.000 R4 =  10.000 RK2 =  25.000 RK3 =   25.000
 Rcurr:   -7.734  Rcurr-(R2+R3)/2:    7.734  MIN(Rcurr-R2,Rcurr-R3):    7.734
******
 C1  ( 8015)-C3  ( 8020)-C2  ( 8018)-O21 ( 8047)    NSTEP1=     0 NSTEP2=     0
R1 = 107.500 R2 = 117.500 R3 = 122.500 R4 = 132.500 RK2 =  25.000 RK3 =   25.000
 Rcurr:  126.104  Rcurr-(R2+R3)/2:    6.104  MIN(Rcurr-R2,Rcurr-R3):    3.604
******
 C111( 8075)-C110( 8073)-C19 ( 8071)-C18 ( 8068)    NSTEP1=     0 NSTEP2=     0
R1 = -10.000 R2 =   0.000 R3 =   0.000 R4 =  10.000 RK2 =  25.000 RK3 =   25.000
 Rcurr:   -6.178  Rcurr-(R2+R3)/2:    6.178  MIN(Rcurr-R2,Rcurr-R3):    6.178
******
 C1  ( 8149)-C3  ( 8154)-C2  ( 8152)-O21 ( 8181)    NSTEP1=     0 NSTEP2=     0
R1 = 107.500 R2 = 117.500 R3 = 122.500 R4 = 132.500 RK2 =  25.000 RK3 =   25.000
 Rcurr:  115.607  Rcurr-(R2+R3)/2:    4.393  MIN(Rcurr-R2,Rcurr-R3):    1.893
******
 C111( 8209)-C110( 8207)-C19 ( 8205)-C18 ( 8202)    NSTEP1=     0 NSTEP2=     0
R1 = -10.000 R2 =   0.000 R3 =   0.000 R4 =  10.000 RK2 =  25.000 RK3 =   25.000
 Rcurr:    0.971  Rcurr-(R2+R3)/2:    0.971  MIN(Rcurr-R2,Rcurr-R3):    0.971
******
 C1  ( 8283)-C3  ( 8288)-C2  ( 8286)-O21 ( 8315)    NSTEP1=     0 NSTEP2=     0
R1 = 107.500 R2 = 117.500 R3 = 122.500 R4 = 132.500 RK2 =  25.000 RK3 =   25.000
 Rcurr:  120.858  Rcurr-(R2+R3)/2:    0.858  MIN(Rcurr-R2,Rcurr-R3):    0.000
******
 C111( 8343)-C110( 8341)-C19 ( 8339)-C18 ( 8336)    NSTEP1=     0 NSTEP2=     0
R1 = -10.000 R2 =   0.000 R3 =   0.000 R4 =  10.000 RK2 =  25.000 RK3 =   25.000
 Rcurr:    0.924  Rcurr-(R2+R3)/2:    0.924  MIN(Rcurr-R2,Rcurr-R3):    0.924
******
 C1  ( 8417)-C3  ( 8422)-C2  ( 8420)-O21 ( 8449)    NSTEP1=     0 NSTEP2=     0
R1 = 107.500 R2 = 117.500 R3 = 122.500 R4 = 132.500 RK2 =  25.000 RK3 =   25.000
 Rcurr:  120.451  Rcurr-(R2+R3)/2:    0.451  MIN(Rcurr-R2,Rcurr-R3):    0.000
******
 C111( 8477)-C110( 8475)-C19 ( 8473)-C18 ( 8470)    NSTEP1=     0 NSTEP2=     0
R1 = -10.000 R2 =   0.000 R3 =   0.000 R4 =  10.000 RK2 =  25.000 RK3 =   25.000
 Rcurr:    2.035  Rcurr-(R2+R3)/2:    2.035  MIN(Rcurr-R2,Rcurr-R3):    2.035
******
 C1  ( 8551)-C3  ( 8556)-C2  ( 8554)-O21 ( 8583)    NSTEP1=     0 NSTEP2=     0
R1 = 107.500 R2 = 117.500 R3 = 122.500 R4 = 132.500 RK2 =  25.000 RK3 =   25.000
 Rcurr:  118.486  Rcurr-(R2+R3)/2:    1.514  MIN(Rcurr-R2,Rcurr-R3):    0.000
******
 C111( 8611)-C110( 8609)-C19 ( 8607)-C18 ( 8604)    NSTEP1=     0 NSTEP2=     0
R1 = -10.000 R2 =   0.000 R3 =   0.000 R4 =  10.000 RK2 =  25.000 RK3 =   25.000
 Rcurr:   -1.907  Rcurr-(R2+R3)/2:    1.907  MIN(Rcurr-R2,Rcurr-R3):    1.907
******
 C1  ( 8685)-C3  ( 8690)-C2  ( 8688)-O21 ( 8717)    NSTEP1=     0 NSTEP2=     0
R1 = 107.500 R2 = 117.500 R3 = 122.500 R4 = 132.500 RK2 =  25.000 RK3 =   25.000
 Rcurr:  116.137  Rcurr-(R2+R3)/2:    3.863  MIN(Rcurr-R2,Rcurr-R3):    1.363
******
 C111( 8745)-C110( 8743)-C19 ( 8741)-C18 ( 8738)    NSTEP1=     0 NSTEP2=     0
R1 = -10.000 R2 =   0.000 R3 =   0.000 R4 =  10.000 RK2 =  25.000 RK3 =   25.000
 Rcurr:    3.795  Rcurr-(R2+R3)/2:    3.795  MIN(Rcurr-R2,Rcurr-R3):    3.795
******
 C1  ( 8819)-C3  ( 8824)-C2  ( 8822)-O21 ( 8851)    NSTEP1=     0 NSTEP2=     0
R1 = 107.500 R2 = 117.500 R3 = 122.500 R4 = 132.500 RK2 =  25.000 RK3 =   25.000
 Rcurr:  122.794  Rcurr-(R2+R3)/2:    2.794  MIN(Rcurr-R2,Rcurr-R3):    0.294
******
 C111( 8879)-C110( 8877)-C19 ( 8875)-C18 ( 8872)    NSTEP1=     0 NSTEP2=     0
R1 = -10.000 R2 =   0.000 R3 =   0.000 R4 =  10.000 RK2 =  25.000 RK3 =   25.000
 Rcurr:    5.137  Rcurr-(R2+R3)/2:    5.137  MIN(Rcurr-R2,Rcurr-R3):    5.137
******
 C1  ( 8953)-C3  ( 8958)-C2  ( 8956)-O21 ( 8985)    NSTEP1=     0 NSTEP2=     0
R1 = 107.500 R2 = 117.500 R3 = 122.500 R4 = 132.500 RK2 =  25.000 RK3 =   25.000
 Rcurr:  114.662  Rcurr-(R2+R3)/2:    5.338  MIN(Rcurr-R2,Rcurr-R3):    2.838
******
 C111( 9013)-C110( 9011)-C19 ( 9009)-C18 ( 9006)    NSTEP1=     0 NSTEP2=     0
R1 = -10.000 R2 =   0.000 R3 =   0.000 R4 =  10.000 RK2 =  25.000 RK3 =   25.000
 Rcurr:    3.526  Rcurr-(R2+R3)/2:    3.526  MIN(Rcurr-R2,Rcurr-R3):    3.526
******
 C1  ( 9087)-C3  ( 9092)-C2  ( 9090)-O21 ( 9119)    NSTEP1=     0 NSTEP2=     0
R1 = 107.500 R2 = 117.500 R3 = 122.500 R4 = 132.500 RK2 =  25.000 RK3 =   25.000
 Rcurr:  119.601  Rcurr-(R2+R3)/2:    0.399  MIN(Rcurr-R2,Rcurr-R3):    0.000
******
 C111( 9147)-C110( 9145)-C19 ( 9143)-C18 ( 9140)    NSTEP1=     0 NSTEP2=     0
R1 = -10.000 R2 =   0.000 R3 =   0.000 R4 =  10.000 RK2 =  25.000 RK3 =   25.000
 Rcurr:   -4.154  Rcurr-(R2+R3)/2:    4.154  MIN(Rcurr-R2,Rcurr-R3):    4.154
******
 C1  ( 9221)-C3  ( 9226)-C2  ( 9224)-O21 ( 9253)    NSTEP1=     0 NSTEP2=     0
R1 = 107.500 R2 = 117.500 R3 = 122.500 R4 = 132.500 RK2 =  25.000 RK3 =   25.000
 Rcurr:  118.968  Rcurr-(R2+R3)/2:    1.032  MIN(Rcurr-R2,Rcurr-R3):    0.000
******
 C111( 9281)-C110( 9279)-C19 ( 9277)-C18 ( 9274)    NSTEP1=     0 NSTEP2=     0
R1 = -10.000 R2 =   0.000 R3 =   0.000 R4 =  10.000 RK2 =  25.000 RK3 =   25.000
 Rcurr:    1.657  Rcurr-(R2+R3)/2:    1.657  MIN(Rcurr-R2,Rcurr-R3):    1.657
******
 C1  ( 9355)-C3  ( 9360)-C2  ( 9358)-O21 ( 9387)    NSTEP1=     0 NSTEP2=     0
R1 = 107.500 R2 = 117.500 R3 = 122.500 R4 = 132.500 RK2 =  25.000 RK3 =   25.000
 Rcurr:  118.792  Rcurr-(R2+R3)/2:    1.208  MIN(Rcurr-R2,Rcurr-R3):    0.000
******
 C111( 9415)-C110( 9413)-C19 ( 9411)-C18 ( 9408)    NSTEP1=     0 NSTEP2=     0
R1 = -10.000 R2 =   0.000 R3 =   0.000 R4 =  10.000 RK2 =  25.000 RK3 =   25.000
 Rcurr:   -2.984  Rcurr-(R2+R3)/2:    2.984  MIN(Rcurr-R2,Rcurr-R3):    2.984
******
 C1  ( 9489)-C3  ( 9494)-C2  ( 9492)-O21 ( 9521)    NSTEP1=     0 NSTEP2=     0
R1 = 107.500 R2 = 117.500 R3 = 122.500 R4 = 132.500 RK2 =  25.000 RK3 =   25.000
 Rcurr:  119.338  Rcurr-(R2+R3)/2:    0.662  MIN(Rcurr-R2,Rcurr-R3):    0.000
******
 C111( 9549)-C110( 9547)-C19 ( 9545)-C18 ( 9542)    NSTEP1=     0 NSTEP2=     0
R1 = 170.000 R2 = 180.000 R3 = 180.000 R4 = 190.000 RK2 =  25.000 RK3 =   25.000
 Rcurr:  175.659  Rcurr-(R2+R3)/2:    4.341  MIN(Rcurr-R2,Rcurr-R3):    4.341
******
 C1  ( 9623)-C3  ( 9628)-C2  ( 9626)-O21 ( 9655)    NSTEP1=     0 NSTEP2=     0
R1 = 107.500 R2 = 117.500 R3 = 122.500 R4 = 132.500 RK2 =  25.000 RK3 =   25.000
 Rcurr:  119.108  Rcurr-(R2+R3)/2:    0.892  MIN(Rcurr-R2,Rcurr-R3):    0.000
******
 C111( 9683)-C110( 9681)-C19 ( 9679)-C18 ( 9676)    NSTEP1=     0 NSTEP2=     0
R1 = -10.000 R2 =   0.000 R3 =   0.000 R4 =  10.000 RK2 =  25.000 RK3 =   25.000
 Rcurr:    6.636  Rcurr-(R2+R3)/2:    6.636  MIN(Rcurr-R2,Rcurr-R3):    6.636
******
 C1  ( 9757)-C3  ( 9762)-C2  ( 9760)-O21 ( 9789)    NSTEP1=     0 NSTEP2=     0
R1 = 107.500 R2 = 117.500 R3 = 122.500 R4 = 132.500 RK2 =  25.000 RK3 =   25.000
 Rcurr:  119.831  Rcurr-(R2+R3)/2:    0.169  MIN(Rcurr-R2,Rcurr-R3):    0.000
******
 C111( 9817)-C110( 9815)-C19 ( 9813)-C18 ( 9810)    NSTEP1=     0 NSTEP2=     0
R1 = -10.000 R2 =   0.000 R3 =   0.000 R4 =  10.000 RK2 =  25.000 RK3 =   25.000
 Rcurr:   -0.539  Rcurr-(R2+R3)/2:    0.539  MIN(Rcurr-R2,Rcurr-R3):    0.539
******
 C1  ( 9891)-C3  ( 9896)-C2  ( 9894)-O21 ( 9923)    NSTEP1=     0 NSTEP2=     0
R1 = 107.500 R2 = 117.500 R3 = 122.500 R4 = 132.500 RK2 =  25.000 RK3 =   25.000
 Rcurr:  123.606  Rcurr-(R2+R3)/2:    3.606  MIN(Rcurr-R2,Rcurr-R3):    1.106
******
 C111( 9951)-C110( 9949)-C19 ( 9947)-C18 ( 9944)    NSTEP1=     0 NSTEP2=     0
R1 = -10.000 R2 =   0.000 R3 =   0.000 R4 =  10.000 RK2 =  25.000 RK3 =   25.000
 Rcurr:    1.870  Rcurr-(R2+R3)/2:    1.870  MIN(Rcurr-R2,Rcurr-R3):    1.870
******
 C1  (10025)-C3  (10030)-C2  (10028)-O21 (10057)    NSTEP1=     0 NSTEP2=     0
R1 = 107.500 R2 = 117.500 R3 = 122.500 R4 = 132.500 RK2 =  25.000 RK3 =   25.000
 Rcurr:  118.165  Rcurr-(R2+R3)/2:    1.835  MIN(Rcurr-R2,Rcurr-R3):    0.000
******
 C111(10085)-C110(10083)-C19 (10081)-C18 (10078)    NSTEP1=     0 NSTEP2=     0
R1 = -10.000 R2 =   0.000 R3 =   0.000 R4 =  10.000 RK2 =  25.000 RK3 =   25.000
 Rcurr:   -7.261  Rcurr-(R2+R3)/2:    7.261  MIN(Rcurr-R2,Rcurr-R3):    7.261
******
 C1  (10159)-C3  (10164)-C2  (10162)-O21 (10191)    NSTEP1=     0 NSTEP2=     0
R1 = 107.500 R2 = 117.500 R3 = 122.500 R4 = 132.500 RK2 =  25.000 RK3 =   25.000
 Rcurr:  115.191  Rcurr-(R2+R3)/2:    4.809  MIN(Rcurr-R2,Rcurr-R3):    2.309
******
 C111(10219)-C110(10217)-C19 (10215)-C18 (10212)    NSTEP1=     0 NSTEP2=     0
R1 = -10.000 R2 =   0.000 R3 =   0.000 R4 =  10.000 RK2 =  25.000 RK3 =   25.000
 Rcurr:   -1.302  Rcurr-(R2+R3)/2:    1.302  MIN(Rcurr-R2,Rcurr-R3):    1.302
******
 C1  (10293)-C3  (10298)-C2  (10296)-O21 (10325)    NSTEP1=     0 NSTEP2=     0
R1 = 107.500 R2 = 117.500 R3 = 122.500 R4 = 132.500 RK2 =  25.000 RK3 =   25.000
 Rcurr:  113.760  Rcurr-(R2+R3)/2:    6.240  MIN(Rcurr-R2,Rcurr-R3):    3.740
******
 C111(10353)-C110(10351)-C19 (10349)-C18 (10346)    NSTEP1=     0 NSTEP2=     0
R1 = -10.000 R2 =   0.000 R3 =   0.000 R4 =  10.000 RK2 =  25.000 RK3 =   25.000
 Rcurr:   -3.932  Rcurr-(R2+R3)/2:    3.932  MIN(Rcurr-R2,Rcurr-R3):    3.932
******
 C1  (10427)-C3  (10432)-C2  (10430)-O21 (10459)    NSTEP1=     0 NSTEP2=     0
R1 = 107.500 R2 = 117.500 R3 = 122.500 R4 = 132.500 RK2 =  25.000 RK3 =   25.000
 Rcurr:  119.974  Rcurr-(R2+R3)/2:    0.026  MIN(Rcurr-R2,Rcurr-R3):    0.000
******
 C111(10487)-C110(10485)-C19 (10483)-C18 (10480)    NSTEP1=     0 NSTEP2=     0
R1 = -10.000 R2 =   0.000 R3 =   0.000 R4 =  10.000 RK2 =  25.000 RK3 =   25.000
 Rcurr:   -0.481  Rcurr-(R2+R3)/2:    0.481  MIN(Rcurr-R2,Rcurr-R3):    0.481
******
 C1  (10561)-C3  (10566)-C2  (10564)-O21 (10593)    NSTEP1=     0 NSTEP2=     0
R1 = 107.500 R2 = 117.500 R3 = 122.500 R4 = 132.500 RK2 =  25.000 RK3 =   25.000
 Rcurr:  118.160  Rcurr-(R2+R3)/2:    1.840  MIN(Rcurr-R2,Rcurr-R3):    0.000
******
 C111(10621)-C110(10619)-C19 (10617)-C18 (10614)    NSTEP1=     0 NSTEP2=     0
R1 = -10.000 R2 =   0.000 R3 =   0.000 R4 =  10.000 RK2 =  25.000 RK3 =   25.000
 Rcurr:    6.646  Rcurr-(R2+R3)/2:    6.646  MIN(Rcurr-R2,Rcurr-R3):    6.646
******
 C1  (10695)-C3  (10700)-C2  (10698)-O21 (10727)    NSTEP1=     0 NSTEP2=     0
R1 = 107.500 R2 = 117.500 R3 = 122.500 R4 = 132.500 RK2 =  25.000 RK3 =   25.000
 Rcurr:  115.348  Rcurr-(R2+R3)/2:    4.652  MIN(Rcurr-R2,Rcurr-R3):    2.152
******
 C111(10755)-C110(10753)-C19 (10751)-C18 (10748)    NSTEP1=     0 NSTEP2=     0
R1 = -10.000 R2 =   0.000 R3 =   0.000 R4 =  10.000 RK2 =  25.000 RK3 =   25.000
 Rcurr:   -1.210  Rcurr-(R2+R3)/2:    1.210  MIN(Rcurr-R2,Rcurr-R3):    1.210
******
 C1  (10829)-C3  (10834)-C2  (10832)-O21 (10861)    NSTEP1=     0 NSTEP2=     0
R1 = 107.500 R2 = 117.500 R3 = 122.500 R4 = 132.500 RK2 =  25.000 RK3 =   25.000
 Rcurr:  117.523  Rcurr-(R2+R3)/2:    2.477  MIN(Rcurr-R2,Rcurr-R3):    0.000
******
 C111(10889)-C110(10887)-C19 (10885)-C18 (10882)    NSTEP1=     0 NSTEP2=     0
R1 = -10.000 R2 =   0.000 R3 =   0.000 R4 =  10.000 RK2 =  25.000 RK3 =   25.000
 Rcurr:   -2.065  Rcurr-(R2+R3)/2:    2.065  MIN(Rcurr-R2,Rcurr-R3):    2.065
******
 C1  (10963)-C3  (10968)-C2  (10966)-O21 (10995)    NSTEP1=     0 NSTEP2=     0
R1 = 107.500 R2 = 117.500 R3 = 122.500 R4 = 132.500 RK2 =  25.000 RK3 =   25.000
 Rcurr:  120.162  Rcurr-(R2+R3)/2:    0.162  MIN(Rcurr-R2,Rcurr-R3):    0.000
******
 C111(11023)-C110(11021)-C19 (11019)-C18 (11016)    NSTEP1=     0 NSTEP2=     0
R1 = -10.000 R2 =   0.000 R3 =   0.000 R4 =  10.000 RK2 =  25.000 RK3 =   25.000
 Rcurr:    4.030  Rcurr-(R2+R3)/2:    4.030  MIN(Rcurr-R2,Rcurr-R3):    4.030
******
 C1  (11097)-C3  (11102)-C2  (11100)-O21 (11129)    NSTEP1=     0 NSTEP2=     0
R1 = 107.500 R2 = 117.500 R3 = 122.500 R4 = 132.500 RK2 =  25.000 RK3 =   25.000
 Rcurr:  126.564  Rcurr-(R2+R3)/2:    6.564  MIN(Rcurr-R2,Rcurr-R3):    4.064
******
 C111(11157)-C110(11155)-C19 (11153)-C18 (11150)    NSTEP1=     0 NSTEP2=     0
R1 = -10.000 R2 =   0.000 R3 =   0.000 R4 =  10.000 RK2 =  25.000 RK3 =   25.000
 Rcurr:    7.491  Rcurr-(R2+R3)/2:    7.491  MIN(Rcurr-R2,Rcurr-R3):    7.491
******
 C1  (11231)-C3  (11236)-C2  (11234)-O21 (11263)    NSTEP1=     0 NSTEP2=     0
R1 = 107.500 R2 = 117.500 R3 = 122.500 R4 = 132.500 RK2 =  25.000 RK3 =   25.000
 Rcurr:  117.083  Rcurr-(R2+R3)/2:    2.917  MIN(Rcurr-R2,Rcurr-R3):    0.417
******
 C111(11291)-C110(11289)-C19 (11287)-C18 (11284)    NSTEP1=     0 NSTEP2=     0
R1 = -10.000 R2 =   0.000 R3 =   0.000 R4 =  10.000 RK2 =  25.000 RK3 =   25.000
 Rcurr:   -3.668  Rcurr-(R2+R3)/2:    3.668  MIN(Rcurr-R2,Rcurr-R3):    3.668
******
 C1  (11365)-C3  (11370)-C2  (11368)-O21 (11397)    NSTEP1=     0 NSTEP2=     0
R1 = 107.500 R2 = 117.500 R3 = 122.500 R4 = 132.500 RK2 =  25.000 RK3 =   25.000
 Rcurr:  122.901  Rcurr-(R2+R3)/2:    2.901  MIN(Rcurr-R2,Rcurr-R3):    0.401
******
 C111(11425)-C110(11423)-C19 (11421)-C18 (11418)    NSTEP1=     0 NSTEP2=     0
R1 = -10.000 R2 =   0.000 R3 =   0.000 R4 =  10.000 RK2 =  25.000 RK3 =   25.000
 Rcurr:    1.981  Rcurr-(R2+R3)/2:    1.981  MIN(Rcurr-R2,Rcurr-R3):    1.981
******
 C1  (11499)-C3  (11504)-C2  (11502)-O21 (11531)    NSTEP1=     0 NSTEP2=     0
R1 = 107.500 R2 = 117.500 R3 = 122.500 R4 = 132.500 RK2 =  25.000 RK3 =   25.000
 Rcurr:  116.241  Rcurr-(R2+R3)/2:    3.759  MIN(Rcurr-R2,Rcurr-R3):    1.259
******
 C111(11559)-C110(11557)-C19 (11555)-C18 (11552)    NSTEP1=     0 NSTEP2=     0
R1 = -10.000 R2 =   0.000 R3 =   0.000 R4 =  10.000 RK2 =  25.000 RK3 =   25.000
 Rcurr:   -0.585  Rcurr-(R2+R3)/2:    0.585  MIN(Rcurr-R2,Rcurr-R3):    0.585
******
 C1  (11633)-C3  (11638)-C2  (11636)-O21 (11665)    NSTEP1=     0 NSTEP2=     0
R1 = 107.500 R2 = 117.500 R3 = 122.500 R4 = 132.500 RK2 =  25.000 RK3 =   25.000
 Rcurr:  124.441  Rcurr-(R2+R3)/2:    4.441  MIN(Rcurr-R2,Rcurr-R3):    1.941
******
 C111(11693)-C110(11691)-C19 (11689)-C18 (11686)    NSTEP1=     0 NSTEP2=     0
R1 = -10.000 R2 =   0.000 R3 =   0.000 R4 =  10.000 RK2 =  25.000 RK3 =   25.000
 Rcurr:    2.024  Rcurr-(R2+R3)/2:    2.024  MIN(Rcurr-R2,Rcurr-R3):    2.024
******
 C1  (11767)-C3  (11772)-C2  (11770)-O21 (11799)    NSTEP1=     0 NSTEP2=     0
R1 = 107.500 R2 = 117.500 R3 = 122.500 R4 = 132.500 RK2 =  25.000 RK3 =   25.000
 Rcurr:  118.317  Rcurr-(R2+R3)/2:    1.683  MIN(Rcurr-R2,Rcurr-R3):    0.000
******
 C111(11827)-C110(11825)-C19 (11823)-C18 (11820)    NSTEP1=     0 NSTEP2=     0
R1 = -10.000 R2 =   0.000 R3 =   0.000 R4 =  10.000 RK2 =  25.000 RK3 =   25.000
 Rcurr:   -0.174  Rcurr-(R2+R3)/2:    0.174  MIN(Rcurr-R2,Rcurr-R3):    0.174
******
 C1  (11901)-C3  (11906)-C2  (11904)-O21 (11933)    NSTEP1=     0 NSTEP2=     0
R1 = 107.500 R2 = 117.500 R3 = 122.500 R4 = 132.500 RK2 =  25.000 RK3 =   25.000
 Rcurr:  116.501  Rcurr-(R2+R3)/2:    3.499  MIN(Rcurr-R2,Rcurr-R3):    0.999
******
 C111(11961)-C110(11959)-C19 (11957)-C18 (11954)    NSTEP1=     0 NSTEP2=     0
R1 = -10.000 R2 =   0.000 R3 =   0.000 R4 =  10.000 RK2 =  25.000 RK3 =   25.000
 Rcurr:   -8.129  Rcurr-(R2+R3)/2:    8.129  MIN(Rcurr-R2,Rcurr-R3):    8.129
******
 C1  (12035)-C3  (12040)-C2  (12038)-O21 (12067)    NSTEP1=     0 NSTEP2=     0
R1 = 107.500 R2 = 117.500 R3 = 122.500 R4 = 132.500 RK2 =  25.000 RK3 =   25.000
 Rcurr:  121.170  Rcurr-(R2+R3)/2:    1.170  MIN(Rcurr-R2,Rcurr-R3):    0.000
******
 C111(12095)-C110(12093)-C19 (12091)-C18 (12088)    NSTEP1=     0 NSTEP2=     0
R1 = -10.000 R2 =   0.000 R3 =   0.000 R4 =  10.000 RK2 =  25.000 RK3 =   25.000
 Rcurr:    1.548  Rcurr-(R2+R3)/2:    1.548  MIN(Rcurr-R2,Rcurr-R3):    1.548
******
 C1  (12169)-C3  (12174)-C2  (12172)-O21 (12201)    NSTEP1=     0 NSTEP2=     0
R1 = 107.500 R2 = 117.500 R3 = 122.500 R4 = 132.500 RK2 =  25.000 RK3 =   25.000
 Rcurr:  123.074  Rcurr-(R2+R3)/2:    3.074  MIN(Rcurr-R2,Rcurr-R3):    0.574
******
 C111(12229)-C110(12227)-C19 (12225)-C18 (12222)    NSTEP1=     0 NSTEP2=     0
R1 = -10.000 R2 =   0.000 R3 =   0.000 R4 =  10.000 RK2 =  25.000 RK3 =   25.000
 Rcurr:    1.798  Rcurr-(R2+R3)/2:    1.798  MIN(Rcurr-R2,Rcurr-R3):    1.798
******
 C1  (12303)-C3  (12308)-C2  (12306)-O21 (12335)    NSTEP1=     0 NSTEP2=     0
R1 = 107.500 R2 = 117.500 R3 = 122.500 R4 = 132.500 RK2 =  25.000 RK3 =   25.000
 Rcurr:  120.106  Rcurr-(R2+R3)/2:    0.106  MIN(Rcurr-R2,Rcurr-R3):    0.000
******
 C111(12363)-C110(12361)-C19 (12359)-C18 (12356)    NSTEP1=     0 NSTEP2=     0
R1 = -10.000 R2 =   0.000 R3 =   0.000 R4 =  10.000 RK2 =  25.000 RK3 =   25.000
 Rcurr:    5.661  Rcurr-(R2+R3)/2:    5.661  MIN(Rcurr-R2,Rcurr-R3):    5.661
******
 C1  (12437)-C3  (12442)-C2  (12440)-O21 (12469)    NSTEP1=     0 NSTEP2=     0
R1 = 107.500 R2 = 117.500 R3 = 122.500 R4 = 132.500 RK2 =  25.000 RK3 =   25.000
 Rcurr:  109.678  Rcurr-(R2+R3)/2:   10.322  MIN(Rcurr-R2,Rcurr-R3):    7.822
******
 C111(12497)-C110(12495)-C19 (12493)-C18 (12490)    NSTEP1=     0 NSTEP2=     0
R1 = -10.000 R2 =   0.000 R3 =   0.000 R4 =  10.000 RK2 =  25.000 RK3 =   25.000
 Rcurr:    4.347  Rcurr-(R2+R3)/2:    4.347  MIN(Rcurr-R2,Rcurr-R3):    4.347
******
 C1  (12571)-C3  (12576)-C2  (12574)-O21 (12603)    NSTEP1=     0 NSTEP2=     0
R1 = 107.500 R2 = 117.500 R3 = 122.500 R4 = 132.500 RK2 =  25.000 RK3 =   25.000
 Rcurr:  120.386  Rcurr-(R2+R3)/2:    0.386  MIN(Rcurr-R2,Rcurr-R3):    0.000
******
 C111(12631)-C110(12629)-C19 (12627)-C18 (12624)    NSTEP1=     0 NSTEP2=     0
R1 = -10.000 R2 =   0.000 R3 =   0.000 R4 =  10.000 RK2 =  25.000 RK3 =   25.000
 Rcurr:   -3.677  Rcurr-(R2+R3)/2:    3.677  MIN(Rcurr-R2,Rcurr-R3):    3.677
******
 C1  (12705)-C3  (12710)-C2  (12708)-O21 (12737)    NSTEP1=     0 NSTEP2=     0
R1 = 107.500 R2 = 117.500 R3 = 122.500 R4 = 132.500 RK2 =  25.000 RK3 =   25.000
 Rcurr:  116.227  Rcurr-(R2+R3)/2:    3.773  MIN(Rcurr-R2,Rcurr-R3):    1.273
******
 C111(12765)-C110(12763)-C19 (12761)-C18 (12758)    NSTEP1=     0 NSTEP2=     0
R1 = -10.000 R2 =   0.000 R3 =   0.000 R4 =  10.000 RK2 =  25.000 RK3 =   25.000
 Rcurr:   -1.120  Rcurr-(R2+R3)/2:    1.120  MIN(Rcurr-R2,Rcurr-R3):    1.120
******
 C1  (12839)-C3  (12844)-C2  (12842)-O21 (12871)    NSTEP1=     0 NSTEP2=     0
R1 = 107.500 R2 = 117.500 R3 = 122.500 R4 = 132.500 RK2 =  25.000 RK3 =   25.000
 Rcurr:  124.957  Rcurr-(R2+R3)/2:    4.957  MIN(Rcurr-R2,Rcurr-R3):    2.457
******
 C111(12899)-C110(12897)-C19 (12895)-C18 (12892)    NSTEP1=     0 NSTEP2=     0
R1 = -10.000 R2 =   0.000 R3 =   0.000 R4 =  10.000 RK2 =  25.000 RK3 =   25.000
 Rcurr:   -4.826  Rcurr-(R2+R3)/2:    4.826  MIN(Rcurr-R2,Rcurr-R3):    4.826
******
 C1  (12973)-C3  (12978)-C2  (12976)-O21 (13005)    NSTEP1=     0 NSTEP2=     0
R1 = 107.500 R2 = 117.500 R3 = 122.500 R4 = 132.500 RK2 =  25.000 RK3 =   25.000
 Rcurr:  116.769  Rcurr-(R2+R3)/2:    3.231  MIN(Rcurr-R2,Rcurr-R3):    0.731
******
 C111(13033)-C110(13031)-C19 (13029)-C18 (13026)    NSTEP1=     0 NSTEP2=     0
R1 = -10.000 R2 =   0.000 R3 =   0.000 R4 =  10.000 RK2 =  25.000 RK3 =   25.000
 Rcurr:    6.544  Rcurr-(R2+R3)/2:    6.544  MIN(Rcurr-R2,Rcurr-R3):    6.544
******
 C1  (13107)-C3  (13112)-C2  (13110)-O21 (13139)    NSTEP1=     0 NSTEP2=     0
R1 = 107.500 R2 = 117.500 R3 = 122.500 R4 = 132.500 RK2 =  25.000 RK3 =   25.000
 Rcurr:  115.722  Rcurr-(R2+R3)/2:    4.278  MIN(Rcurr-R2,Rcurr-R3):    1.778
******
 C111(13167)-C110(13165)-C19 (13163)-C18 (13160)    NSTEP1=     0 NSTEP2=     0
R1 = -10.000 R2 =   0.000 R3 =   0.000 R4 =  10.000 RK2 =  25.000 RK3 =   25.000
 Rcurr:   -0.622  Rcurr-(R2+R3)/2:    0.622  MIN(Rcurr-R2,Rcurr-R3):    0.622
******
 C1  (13241)-C3  (13246)-C2  (13244)-O21 (13273)    NSTEP1=     0 NSTEP2=     0
R1 = 107.500 R2 = 117.500 R3 = 122.500 R4 = 132.500 RK2 =  25.000 RK3 =   25.000
 Rcurr:  123.727  Rcurr-(R2+R3)/2:    3.727  MIN(Rcurr-R2,Rcurr-R3):    1.227
******
 C111(13301)-C110(13299)-C19 (13297)-C18 (13294)    NSTEP1=     0 NSTEP2=     0
R1 = -10.000 R2 =   0.000 R3 =   0.000 R4 =  10.000 RK2 =  25.000 RK3 =   25.000
 Rcurr:    2.316  Rcurr-(R2+R3)/2:    2.316  MIN(Rcurr-R2,Rcurr-R3):    2.316
******
 C1  (13375)-C3  (13380)-C2  (13378)-O21 (13407)    NSTEP1=     0 NSTEP2=     0
R1 = 107.500 R2 = 117.500 R3 = 122.500 R4 = 132.500 RK2 =  25.000 RK3 =   25.000
 Rcurr:  118.948  Rcurr-(R2+R3)/2:    1.052  MIN(Rcurr-R2,Rcurr-R3):    0.000
******
 C111(13435)-C110(13433)-C19 (13431)-C18 (13428)    NSTEP1=     0 NSTEP2=     0
R1 = -10.000 R2 =   0.000 R3 =   0.000 R4 =  10.000 RK2 =  25.000 RK3 =   25.000
 Rcurr:    5.086  Rcurr-(R2+R3)/2:    5.086  MIN(Rcurr-R2,Rcurr-R3):    5.086
******
 C1  (13509)-C3  (13514)-C2  (13512)-O21 (13541)    NSTEP1=     0 NSTEP2=     0
R1 = 107.500 R2 = 117.500 R3 = 122.500 R4 = 132.500 RK2 =  25.000 RK3 =   25.000
 Rcurr:  119.840  Rcurr-(R2+R3)/2:    0.160  MIN(Rcurr-R2,Rcurr-R3):    0.000
******
 C111(13569)-C110(13567)-C19 (13565)-C18 (13562)    NSTEP1=     0 NSTEP2=     0
R1 = -10.000 R2 =   0.000 R3 =   0.000 R4 =  10.000 RK2 =  25.000 RK3 =   25.000
 Rcurr:   -4.013  Rcurr-(R2+R3)/2:    4.013  MIN(Rcurr-R2,Rcurr-R3):    4.013
******
 C1  (13643)-C3  (13648)-C2  (13646)-O21 (13675)    NSTEP1=     0 NSTEP2=     0
R1 = 107.500 R2 = 117.500 R3 = 122.500 R4 = 132.500 RK2 =  25.000 RK3 =   25.000
 Rcurr:  120.954  Rcurr-(R2+R3)/2:    0.954  MIN(Rcurr-R2,Rcurr-R3):    0.000
******
 C111(13703)-C110(13701)-C19 (13699)-C18 (13696)    NSTEP1=     0 NSTEP2=     0
R1 = -10.000 R2 =   0.000 R3 =   0.000 R4 =  10.000 RK2 =  25.000 RK3 =   25.000
 Rcurr:    2.186  Rcurr-(R2+R3)/2:    2.186  MIN(Rcurr-R2,Rcurr-R3):    2.186
******
 C1  (13777)-C3  (13782)-C2  (13780)-O21 (13809)    NSTEP1=     0 NSTEP2=     0
R1 = 107.500 R2 = 117.500 R3 = 122.500 R4 = 132.500 RK2 =  25.000 RK3 =   25.000
 Rcurr:  124.352  Rcurr-(R2+R3)/2:    4.352  MIN(Rcurr-R2,Rcurr-R3):    1.852
******
 C111(13837)-C110(13835)-C19 (13833)-C18 (13830)    NSTEP1=     0 NSTEP2=     0
R1 = -10.000 R2 =   0.000 R3 =   0.000 R4 =  10.000 RK2 =  25.000 RK3 =   25.000
 Rcurr:    3.664  Rcurr-(R2+R3)/2:    3.664  MIN(Rcurr-R2,Rcurr-R3):    3.664
******
 C1  (13911)-C3  (13916)-C2  (13914)-O21 (13943)    NSTEP1=     0 NSTEP2=     0
R1 = 107.500 R2 = 117.500 R3 = 122.500 R4 = 132.500 RK2 =  25.000 RK3 =   25.000
 Rcurr:  122.622  Rcurr-(R2+R3)/2:    2.622  MIN(Rcurr-R2,Rcurr-R3):    0.122
******
 C111(13971)-C110(13969)-C19 (13967)-C18 (13964)    NSTEP1=     0 NSTEP2=     0
R1 = -10.000 R2 =   0.000 R3 =   0.000 R4 =  10.000 RK2 =  25.000 RK3 =   25.000
 Rcurr:   -3.949  Rcurr-(R2+R3)/2:    3.949  MIN(Rcurr-R2,Rcurr-R3):    3.949
******
 C1  (14045)-C3  (14050)-C2  (14048)-O21 (14077)    NSTEP1=     0 NSTEP2=     0
R1 = 107.500 R2 = 117.500 R3 = 122.500 R4 = 132.500 RK2 =  25.000 RK3 =   25.000
 Rcurr:  123.471  Rcurr-(R2+R3)/2:    3.471  MIN(Rcurr-R2,Rcurr-R3):    0.971
******
 C111(14105)-C110(14103)-C19 (14101)-C18 (14098)    NSTEP1=     0 NSTEP2=     0
R1 = -10.000 R2 =   0.000 R3 =   0.000 R4 =  10.000 RK2 =  25.000 RK3 =   25.000
 Rcurr:    6.364  Rcurr-(R2+R3)/2:    6.364  MIN(Rcurr-R2,Rcurr-R3):    6.364
******
 C1  (14179)-C3  (14184)-C2  (14182)-O21 (14211)    NSTEP1=     0 NSTEP2=     0
R1 = 107.500 R2 = 117.500 R3 = 122.500 R4 = 132.500 RK2 =  25.000 RK3 =   25.000
 Rcurr:  118.692  Rcurr-(R2+R3)/2:    1.308  MIN(Rcurr-R2,Rcurr-R3):    0.000
******
 C111(14239)-C110(14237)-C19 (14235)-C18 (14232)    NSTEP1=     0 NSTEP2=     0
R1 = -10.000 R2 =   0.000 R3 =   0.000 R4 =  10.000 RK2 =  25.000 RK3 =   25.000
 Rcurr:    5.410  Rcurr-(R2+R3)/2:    5.410  MIN(Rcurr-R2,Rcurr-R3):    5.410
******
 C1  (14313)-C3  (14318)-C2  (14316)-O21 (14345)    NSTEP1=     0 NSTEP2=     0
R1 = 107.500 R2 = 117.500 R3 = 122.500 R4 = 132.500 RK2 =  25.000 RK3 =   25.000
 Rcurr:  115.679  Rcurr-(R2+R3)/2:    4.321  MIN(Rcurr-R2,Rcurr-R3):    1.821
******
 C111(14373)-C110(14371)-C19 (14369)-C18 (14366)    NSTEP1=     0 NSTEP2=     0
R1 = -10.000 R2 =   0.000 R3 =   0.000 R4 =  10.000 RK2 =  25.000 RK3 =   25.000
 Rcurr:   -5.665  Rcurr-(R2+R3)/2:    5.665  MIN(Rcurr-R2,Rcurr-R3):    5.665
******
 C1  (14447)-C3  (14452)-C2  (14450)-O21 (14479)    NSTEP1=     0 NSTEP2=     0
R1 = 107.500 R2 = 117.500 R3 = 122.500 R4 = 132.500 RK2 =  25.000 RK3 =   25.000
 Rcurr:  115.479  Rcurr-(R2+R3)/2:    4.521  MIN(Rcurr-R2,Rcurr-R3):    2.021
******
 C111(14507)-C110(14505)-C19 (14503)-C18 (14500)    NSTEP1=     0 NSTEP2=     0
R1 = -10.000 R2 =   0.000 R3 =   0.000 R4 =  10.000 RK2 =  25.000 RK3 =   25.000
 Rcurr:    5.803  Rcurr-(R2+R3)/2:    5.803  MIN(Rcurr-R2,Rcurr-R3):    5.803
******
 C1  (14581)-C3  (14586)-C2  (14584)-O21 (14613)    NSTEP1=     0 NSTEP2=     0
R1 = 107.500 R2 = 117.500 R3 = 122.500 R4 = 132.500 RK2 =  25.000 RK3 =   25.000
 Rcurr:  124.202  Rcurr-(R2+R3)/2:    4.202  MIN(Rcurr-R2,Rcurr-R3):    1.702
******
 C111(14641)-C110(14639)-C19 (14637)-C18 (14634)    NSTEP1=     0 NSTEP2=     0
R1 = -10.000 R2 =   0.000 R3 =   0.000 R4 =  10.000 RK2 =  25.000 RK3 =   25.000
 Rcurr:    1.328  Rcurr-(R2+R3)/2:    1.328  MIN(Rcurr-R2,Rcurr-R3):    1.328
******
 C1  (14715)-C3  (14720)-C2  (14718)-O21 (14747)    NSTEP1=     0 NSTEP2=     0
R1 = 107.500 R2 = 117.500 R3 = 122.500 R4 = 132.500 RK2 =  25.000 RK3 =   25.000
 Rcurr:  116.462  Rcurr-(R2+R3)/2:    3.538  MIN(Rcurr-R2,Rcurr-R3):    1.038
******
 C111(14775)-C110(14773)-C19 (14771)-C18 (14768)    NSTEP1=     0 NSTEP2=     0
R1 = -10.000 R2 =   0.000 R3 =   0.000 R4 =  10.000 RK2 =  25.000 RK3 =   25.000
 Rcurr:    0.428  Rcurr-(R2+R3)/2:    0.428  MIN(Rcurr-R2,Rcurr-R3):    0.428
******
 C1  (14849)-C3  (14854)-C2  (14852)-O21 (14881)    NSTEP1=     0 NSTEP2=     0
R1 = 107.500 R2 = 117.500 R3 = 122.500 R4 = 132.500 RK2 =  25.000 RK3 =   25.000
 Rcurr:  116.850  Rcurr-(R2+R3)/2:    3.150  MIN(Rcurr-R2,Rcurr-R3):    0.650
******
 C111(14909)-C110(14907)-C19 (14905)-C18 (14902)    NSTEP1=     0 NSTEP2=     0
R1 = -10.000 R2 =   0.000 R3 =   0.000 R4 =  10.000 RK2 =  25.000 RK3 =   25.000
 Rcurr:   -1.801  Rcurr-(R2+R3)/2:    1.801  MIN(Rcurr-R2,Rcurr-R3):    1.801
******
 C1  (14983)-C3  (14988)-C2  (14986)-O21 (15015)    NSTEP1=     0 NSTEP2=     0
R1 = 107.500 R2 = 117.500 R3 = 122.500 R4 = 132.500 RK2 =  25.000 RK3 =   25.000
 Rcurr:  119.080  Rcurr-(R2+R3)/2:    0.920  MIN(Rcurr-R2,Rcurr-R3):    0.000
******
 C111(15043)-C110(15041)-C19 (15039)-C18 (15036)    NSTEP1=     0 NSTEP2=     0
R1 = -10.000 R2 =   0.000 R3 =   0.000 R4 =  10.000 RK2 =  25.000 RK3 =   25.000
 Rcurr:   -1.917  Rcurr-(R2+R3)/2:    1.917  MIN(Rcurr-R2,Rcurr-R3):    1.917
******
 C1  (15117)-C3  (15122)-C2  (15120)-O21 (15149)    NSTEP1=     0 NSTEP2=     0
R1 = 107.500 R2 = 117.500 R3 = 122.500 R4 = 132.500 RK2 =  25.000 RK3 =   25.000
 Rcurr:  111.147  Rcurr-(R2+R3)/2:    8.853  MIN(Rcurr-R2,Rcurr-R3):    6.353
******
 C111(15177)-C110(15175)-C19 (15173)-C18 (15170)    NSTEP1=     0 NSTEP2=     0
R1 = -10.000 R2 =   0.000 R3 =   0.000 R4 =  10.000 RK2 =  25.000 RK3 =   25.000
 Rcurr:   -5.638  Rcurr-(R2+R3)/2:    5.638  MIN(Rcurr-R2,Rcurr-R3):    5.638
******
 C1  (15251)-C3  (15256)-C2  (15254)-O21 (15283)    NSTEP1=     0 NSTEP2=     0
R1 = 107.500 R2 = 117.500 R3 = 122.500 R4 = 132.500 RK2 =  25.000 RK3 =   25.000
 Rcurr:  113.109  Rcurr-(R2+R3)/2:    6.891  MIN(Rcurr-R2,Rcurr-R3):    4.391
******
 C111(15311)-C110(15309)-C19 (15307)-C18 (15304)    NSTEP1=     0 NSTEP2=     0
R1 = -10.000 R2 =   0.000 R3 =   0.000 R4 =  10.000 RK2 =  25.000 RK3 =   25.000
 Rcurr:    4.104  Rcurr-(R2+R3)/2:    4.104  MIN(Rcurr-R2,Rcurr-R3):    4.104
******
 C1  (15385)-C3  (15390)-C2  (15388)-O21 (15417)    NSTEP1=     0 NSTEP2=     0
R1 = 107.500 R2 = 117.500 R3 = 122.500 R4 = 132.500 RK2 =  25.000 RK3 =   25.000
 Rcurr:  119.461  Rcurr-(R2+R3)/2:    0.539  MIN(Rcurr-R2,Rcurr-R3):    0.000
******
 C111(15445)-C110(15443)-C19 (15441)-C18 (15438)    NSTEP1=     0 NSTEP2=     0
R1 = -10.000 R2 =   0.000 R3 =   0.000 R4 =  10.000 RK2 =  25.000 RK3 =   25.000
 Rcurr:   -8.563  Rcurr-(R2+R3)/2:    8.563  MIN(Rcurr-R2,Rcurr-R3):    8.563
******
 C1  (15519)-C3  (15524)-C2  (15522)-O21 (15551)    NSTEP1=     0 NSTEP2=     0
R1 = 107.500 R2 = 117.500 R3 = 122.500 R4 = 132.500 RK2 =  25.000 RK3 =   25.000
 Rcurr:  123.467  Rcurr-(R2+R3)/2:    3.467  MIN(Rcurr-R2,Rcurr-R3):    0.967
******
 C111(15579)-C110(15577)-C19 (15575)-C18 (15572)    NSTEP1=     0 NSTEP2=     0
R1 = -10.000 R2 =   0.000 R3 =   0.000 R4 =  10.000 RK2 =  25.000 RK3 =   25.000
 Rcurr:    4.540  Rcurr-(R2+R3)/2:    4.540  MIN(Rcurr-R2,Rcurr-R3):    4.540
******
 C1  (15653)-C3  (15658)-C2  (15656)-O21 (15685)    NSTEP1=     0 NSTEP2=     0
R1 = 107.500 R2 = 117.500 R3 = 122.500 R4 = 132.500 RK2 =  25.000 RK3 =   25.000
 Rcurr:  121.255  Rcurr-(R2+R3)/2:    1.255  MIN(Rcurr-R2,Rcurr-R3):    0.000
******
 C111(15713)-C110(15711)-C19 (15709)-C18 (15706)    NSTEP1=     0 NSTEP2=     0
R1 = -10.000 R2 =   0.000 R3 =   0.000 R4 =  10.000 RK2 =  25.000 RK3 =   25.000
 Rcurr:   -0.392  Rcurr-(R2+R3)/2:    0.392  MIN(Rcurr-R2,Rcurr-R3):    0.392
******
 C1  (15787)-C3  (15792)-C2  (15790)-O21 (15819)    NSTEP1=     0 NSTEP2=     0
R1 = 107.500 R2 = 117.500 R3 = 122.500 R4 = 132.500 RK2 =  25.000 RK3 =   25.000
 Rcurr:  120.185  Rcurr-(R2+R3)/2:    0.185  MIN(Rcurr-R2,Rcurr-R3):    0.000
******
 C111(15847)-C110(15845)-C19 (15843)-C18 (15840)    NSTEP1=     0 NSTEP2=     0
R1 = -10.000 R2 =   0.000 R3 =   0.000 R4 =  10.000 RK2 =  25.000 RK3 =   25.000
 Rcurr:   -1.063  Rcurr-(R2+R3)/2:    1.063  MIN(Rcurr-R2,Rcurr-R3):    1.063
******
 C1  (15921)-C3  (15926)-C2  (15924)-O21 (15953)    NSTEP1=     0 NSTEP2=     0
R1 = 107.500 R2 = 117.500 R3 = 122.500 R4 = 132.500 RK2 =  25.000 RK3 =   25.000
 Rcurr:  122.466  Rcurr-(R2+R3)/2:    2.466  MIN(Rcurr-R2,Rcurr-R3):    0.000
******
 C111(15981)-C110(15979)-C19 (15977)-C18 (15974)    NSTEP1=     0 NSTEP2=     0
R1 = -10.000 R2 =   0.000 R3 =   0.000 R4 =  10.000 RK2 =  25.000 RK3 =   25.000
 Rcurr:   -0.991  Rcurr-(R2+R3)/2:    0.991  MIN(Rcurr-R2,Rcurr-R3):    0.991
******
 C1  (16055)-C3  (16060)-C2  (16058)-O21 (16087)    NSTEP1=     0 NSTEP2=     0
R1 = 107.500 R2 = 117.500 R3 = 122.500 R4 = 132.500 RK2 =  25.000 RK3 =   25.000
 Rcurr:  121.169  Rcurr-(R2+R3)/2:    1.169  MIN(Rcurr-R2,Rcurr-R3):    0.000
******
 C111(16115)-C110(16113)-C19 (16111)-C18 (16108)    NSTEP1=     0 NSTEP2=     0
R1 = -10.000 R2 =   0.000 R3 =   0.000 R4 =  10.000 RK2 =  25.000 RK3 =   25.000
 Rcurr:    3.205  Rcurr-(R2+R3)/2:    3.205  MIN(Rcurr-R2,Rcurr-R3):    3.205
******
 C1  (16189)-C3  (16194)-C2  (16192)-O21 (16221)    NSTEP1=     0 NSTEP2=     0
R1 = 107.500 R2 = 117.500 R3 = 122.500 R4 = 132.500 RK2 =  25.000 RK3 =   25.000
 Rcurr:  118.204  Rcurr-(R2+R3)/2:    1.796  MIN(Rcurr-R2,Rcurr-R3):    0.000
******
 C111(16249)-C110(16247)-C19 (16245)-C18 (16242)    NSTEP1=     0 NSTEP2=     0
R1 = -10.000 R2 =   0.000 R3 =   0.000 R4 =  10.000 RK2 =  25.000 RK3 =   25.000
 Rcurr:  -10.466  Rcurr-(R2+R3)/2:   10.466  MIN(Rcurr-R2,Rcurr-R3):   10.466
******
 C1  (16323)-C3  (16328)-C2  (16326)-O21 (16355)    NSTEP1=     0 NSTEP2=     0
R1 = 107.500 R2 = 117.500 R3 = 122.500 R4 = 132.500 RK2 =  25.000 RK3 =   25.000
 Rcurr:  117.318  Rcurr-(R2+R3)/2:    2.682  MIN(Rcurr-R2,Rcurr-R3):    0.182
******
 C111(16383)-C110(16381)-C19 (16379)-C18 (16376)    NSTEP1=     0 NSTEP2=     0
R1 = -10.000 R2 =   0.000 R3 =   0.000 R4 =  10.000 RK2 =  25.000 RK3 =   25.000
 Rcurr:    0.645  Rcurr-(R2+R3)/2:    0.645  MIN(Rcurr-R2,Rcurr-R3):    0.645
******
 C1  (16457)-C3  (16462)-C2  (16460)-O21 (16489)    NSTEP1=     0 NSTEP2=     0
R1 = 107.500 R2 = 117.500 R3 = 122.500 R4 = 132.500 RK2 =  25.000 RK3 =   25.000
 Rcurr:  121.585  Rcurr-(R2+R3)/2:    1.585  MIN(Rcurr-R2,Rcurr-R3):    0.000
******
 C111(16517)-C110(16515)-C19 (16513)-C18 (16510)    NSTEP1=     0 NSTEP2=     0
R1 = -10.000 R2 =   0.000 R3 =   0.000 R4 =  10.000 RK2 =  25.000 RK3 =   25.000
 Rcurr:    7.382  Rcurr-(R2+R3)/2:    7.382  MIN(Rcurr-R2,Rcurr-R3):    7.382
******
 C1  (16591)-C3  (16596)-C2  (16594)-O21 (16623)    NSTEP1=     0 NSTEP2=     0
R1 = 107.500 R2 = 117.500 R3 = 122.500 R4 = 132.500 RK2 =  25.000 RK3 =   25.000
 Rcurr:  121.047  Rcurr-(R2+R3)/2:    1.047  MIN(Rcurr-R2,Rcurr-R3):    0.000
******
 C111(16651)-C110(16649)-C19 (16647)-C18 (16644)    NSTEP1=     0 NSTEP2=     0
R1 = -10.000 R2 =   0.000 R3 =   0.000 R4 =  10.000 RK2 =  25.000 RK3 =   25.000
 Rcurr:   -2.316  Rcurr-(R2+R3)/2:    2.316  MIN(Rcurr-R2,Rcurr-R3):    2.316
******
 C1  (16725)-C3  (16730)-C2  (16728)-O21 (16757)    NSTEP1=     0 NSTEP2=     0
R1 = 107.500 R2 = 117.500 R3 = 122.500 R4 = 132.500 RK2 =  25.000 RK3 =   25.000
 Rcurr:  119.904  Rcurr-(R2+R3)/2:    0.096  MIN(Rcurr-R2,Rcurr-R3):    0.000
******
 C111(16785)-C110(16783)-C19 (16781)-C18 (16778)    NSTEP1=     0 NSTEP2=     0
R1 = -10.000 R2 =   0.000 R3 =   0.000 R4 =  10.000 RK2 =  25.000 RK3 =   25.000
 Rcurr:    2.303  Rcurr-(R2+R3)/2:    2.303  MIN(Rcurr-R2,Rcurr-R3):    2.303
******
 C1  (16859)-C3  (16864)-C2  (16862)-O21 (16891)    NSTEP1=     0 NSTEP2=     0
R1 = 107.500 R2 = 117.500 R3 = 122.500 R4 = 132.500 RK2 =  25.000 RK3 =   25.000
 Rcurr:  121.635  Rcurr-(R2+R3)/2:    1.635  MIN(Rcurr-R2,Rcurr-R3):    0.000
******
 C111(16919)-C110(16917)-C19 (16915)-C18 (16912)    NSTEP1=     0 NSTEP2=     0
R1 = -10.000 R2 =   0.000 R3 =   0.000 R4 =  10.000 RK2 =  25.000 RK3 =   25.000
 Rcurr:    0.100  Rcurr-(R2+R3)/2:    0.100  MIN(Rcurr-R2,Rcurr-R3):    0.100
******
 C1  (16993)-C3  (16998)-C2  (16996)-O21 (17025)    NSTEP1=     0 NSTEP2=     0
R1 = 107.500 R2 = 117.500 R3 = 122.500 R4 = 132.500 RK2 =  25.000 RK3 =   25.000
 Rcurr:  113.063  Rcurr-(R2+R3)/2:    6.937  MIN(Rcurr-R2,Rcurr-R3):    4.437
******
 C111(17053)-C110(17051)-C19 (17049)-C18 (17046)    NSTEP1=     0 NSTEP2=     0
R1 = -10.000 R2 =   0.000 R3 =   0.000 R4 =  10.000 RK2 =  25.000 RK3 =   25.000
 Rcurr:   -1.568  Rcurr-(R2+R3)/2:    1.568  MIN(Rcurr-R2,Rcurr-R3):    1.568
******
 C1  (17127)-C3  (17132)-C2  (17130)-O21 (17159)    NSTEP1=     0 NSTEP2=     0
R1 = 107.500 R2 = 117.500 R3 = 122.500 R4 = 132.500 RK2 =  25.000 RK3 =   25.000
 Rcurr:  112.408  Rcurr-(R2+R3)/2:    7.592  MIN(Rcurr-R2,Rcurr-R3):    5.092
******
 C111(17187)-C110(17185)-C19 (17183)-C18 (17180)    NSTEP1=     0 NSTEP2=     0
R1 = -10.000 R2 =   0.000 R3 =   0.000 R4 =  10.000 RK2 =  25.000 RK3 =   25.000
 Rcurr:   -2.370  Rcurr-(R2+R3)/2:    2.370  MIN(Rcurr-R2,Rcurr-R3):    2.370
******
 C1  (17261)-C3  (17266)-C2  (17264)-O21 (17293)    NSTEP1=     0 NSTEP2=     0
R1 = 107.500 R2 = 117.500 R3 = 122.500 R4 = 132.500 RK2 =  25.000 RK3 =   25.000
 Rcurr:  120.518  Rcurr-(R2+R3)/2:    0.518  MIN(Rcurr-R2,Rcurr-R3):    0.000
******
 C111(17321)-C110(17319)-C19 (17317)-C18 (17314)    NSTEP1=     0 NSTEP2=     0
R1 = -10.000 R2 =   0.000 R3 =   0.000 R4 =  10.000 RK2 =  25.000 RK3 =   25.000
 Rcurr:   -5.554  Rcurr-(R2+R3)/2:    5.554  MIN(Rcurr-R2,Rcurr-R3):    5.554
******
 C1  (17395)-C3  (17400)-C2  (17398)-O21 (17427)    NSTEP1=     0 NSTEP2=     0
R1 = 107.500 R2 = 117.500 R3 = 122.500 R4 = 132.500 RK2 =  25.000 RK3 =   25.000
 Rcurr:  121.425  Rcurr-(R2+R3)/2:    1.425  MIN(Rcurr-R2,Rcurr-R3):    0.000
******
 C111(17455)-C110(17453)-C19 (17451)-C18 (17448)    NSTEP1=     0 NSTEP2=     0
R1 = -10.000 R2 =   0.000 R3 =   0.000 R4 =  10.000 RK2 =  25.000 RK3 =   25.000
 Rcurr:    6.568  Rcurr-(R2+R3)/2:    6.568  MIN(Rcurr-R2,Rcurr-R3):    6.568
******
 C1  (17529)-C3  (17534)-C2  (17532)-O21 (17561)    NSTEP1=     0 NSTEP2=     0
R1 = 107.500 R2 = 117.500 R3 = 122.500 R4 = 132.500 RK2 =  25.000 RK3 =   25.000
 Rcurr:  123.948  Rcurr-(R2+R3)/2:    3.948  MIN(Rcurr-R2,Rcurr-R3):    1.448
******
 C111(17589)-C110(17587)-C19 (17585)-C18 (17582)    NSTEP1=     0 NSTEP2=     0
R1 = -10.000 R2 =   0.000 R3 =   0.000 R4 =  10.000 RK2 =  25.000 RK3 =   25.000
 Rcurr:    1.558  Rcurr-(R2+R3)/2:    1.558  MIN(Rcurr-R2,Rcurr-R3):    1.558
******
 C1  (17663)-C3  (17668)-C2  (17666)-O21 (17695)    NSTEP1=     0 NSTEP2=     0
R1 = 107.500 R2 = 117.500 R3 = 122.500 R4 = 132.500 RK2 =  25.000 RK3 =   25.000
 Rcurr:  127.475  Rcurr-(R2+R3)/2:    7.475  MIN(Rcurr-R2,Rcurr-R3):    4.975
******
 C111(17723)-C110(17721)-C19 (17719)-C18 (17716)    NSTEP1=     0 NSTEP2=     0
R1 = -10.000 R2 =   0.000 R3 =   0.000 R4 =  10.000 RK2 =  25.000 RK3 =   25.000
 Rcurr:   -1.287  Rcurr-(R2+R3)/2:    1.287  MIN(Rcurr-R2,Rcurr-R3):    1.287
******
 C1  (17797)-C3  (17802)-C2  (17800)-O21 (17829)    NSTEP1=     0 NSTEP2=     0
R1 = 107.500 R2 = 117.500 R3 = 122.500 R4 = 132.500 RK2 =  25.000 RK3 =   25.000
 Rcurr:  123.980  Rcurr-(R2+R3)/2:    3.980  MIN(Rcurr-R2,Rcurr-R3):    1.480
******
 C111(17857)-C110(17855)-C19 (17853)-C18 (17850)    NSTEP1=     0 NSTEP2=     0
R1 = -10.000 R2 =   0.000 R3 =   0.000 R4 =  10.000 RK2 =  25.000 RK3 =   25.000
 Rcurr:    2.491  Rcurr-(R2+R3)/2:    2.491  MIN(Rcurr-R2,Rcurr-R3):    2.491
******
 C1  (17931)-C3  (17936)-C2  (17934)-O21 (17963)    NSTEP1=     0 NSTEP2=     0
R1 = 107.500 R2 = 117.500 R3 = 122.500 R4 = 132.500 RK2 =  25.000 RK3 =   25.000
 Rcurr:  127.780  Rcurr-(R2+R3)/2:    7.780  MIN(Rcurr-R2,Rcurr-R3):    5.280
******
 C111(17991)-C110(17989)-C19 (17987)-C18 (17984)    NSTEP1=     0 NSTEP2=     0
R1 = -10.000 R2 =   0.000 R3 =   0.000 R4 =  10.000 RK2 =  25.000 RK3 =   25.000
 Rcurr:    5.085  Rcurr-(R2+R3)/2:    5.085  MIN(Rcurr-R2,Rcurr-R3):    5.085
******
 C1  (18065)-C3  (18070)-C2  (18068)-O21 (18097)    NSTEP1=     0 NSTEP2=     0
R1 = 107.500 R2 = 117.500 R3 = 122.500 R4 = 132.500 RK2 =  25.000 RK3 =   25.000
 Rcurr:  117.909  Rcurr-(R2+R3)/2:    2.091  MIN(Rcurr-R2,Rcurr-R3):    0.000
******
 C111(18125)-C110(18123)-C19 (18121)-C18 (18118)    NSTEP1=     0 NSTEP2=     0
R1 = -10.000 R2 =   0.000 R3 =   0.000 R4 =  10.000 RK2 =  25.000 RK3 =   25.000
 Rcurr:   -3.620  Rcurr-(R2+R3)/2:    3.620  MIN(Rcurr-R2,Rcurr-R3):    3.620
******
 C1  (18199)-C3  (18204)-C2  (18202)-O21 (18231)    NSTEP1=     0 NSTEP2=     0
R1 = 107.500 R2 = 117.500 R3 = 122.500 R4 = 132.500 RK2 =  25.000 RK3 =   25.000
 Rcurr:  119.447  Rcurr-(R2+R3)/2:    0.553  MIN(Rcurr-R2,Rcurr-R3):    0.000
******
 C111(18259)-C110(18257)-C19 (18255)-C18 (18252)    NSTEP1=     0 NSTEP2=     0
R1 = -10.000 R2 =   0.000 R3 =   0.000 R4 =  10.000 RK2 =  25.000 RK3 =   25.000
 Rcurr:   -0.361  Rcurr-(R2+R3)/2:    0.361  MIN(Rcurr-R2,Rcurr-R3):    0.361
******
 C1  (18333)-C3  (18338)-C2  (18336)-O21 (18365)    NSTEP1=     0 NSTEP2=     0
R1 = 107.500 R2 = 117.500 R3 = 122.500 R4 = 132.500 RK2 =  25.000 RK3 =   25.000
 Rcurr:  116.232  Rcurr-(R2+R3)/2:    3.768  MIN(Rcurr-R2,Rcurr-R3):    1.268
******
 C111(18393)-C110(18391)-C19 (18389)-C18 (18386)    NSTEP1=     0 NSTEP2=     0
R1 = -10.000 R2 =   0.000 R3 =   0.000 R4 =  10.000 RK2 =  25.000 RK3 =   25.000
 Rcurr:   -1.815  Rcurr-(R2+R3)/2:    1.815  MIN(Rcurr-R2,Rcurr-R3):    1.815
******
 C1  (18467)-C3  (18472)-C2  (18470)-O21 (18499)    NSTEP1=     0 NSTEP2=     0
R1 = 107.500 R2 = 117.500 R3 = 122.500 R4 = 132.500 RK2 =  25.000 RK3 =   25.000
 Rcurr:  127.890  Rcurr-(R2+R3)/2:    7.890  MIN(Rcurr-R2,Rcurr-R3):    5.390
******
 C111(18527)-C110(18525)-C19 (18523)-C18 (18520)    NSTEP1=     0 NSTEP2=     0
R1 = -10.000 R2 =   0.000 R3 =   0.000 R4 =  10.000 RK2 =  25.000 RK3 =   25.000
 Rcurr:   -1.265  Rcurr-(R2+R3)/2:    1.265  MIN(Rcurr-R2,Rcurr-R3):    1.265
******
 C1  (18601)-C3  (18606)-C2  (18604)-O21 (18633)    NSTEP1=     0 NSTEP2=     0
R1 = 107.500 R2 = 117.500 R3 = 122.500 R4 = 132.500 RK2 =  25.000 RK3 =   25.000
 Rcurr:  122.925  Rcurr-(R2+R3)/2:    2.925  MIN(Rcurr-R2,Rcurr-R3):    0.425
******
 C111(18661)-C110(18659)-C19 (18657)-C18 (18654)    NSTEP1=     0 NSTEP2=     0
R1 = -10.000 R2 =   0.000 R3 =   0.000 R4 =  10.000 RK2 =  25.000 RK3 =   25.000
 Rcurr:   -1.831  Rcurr-(R2+R3)/2:    1.831  MIN(Rcurr-R2,Rcurr-R3):    1.831
******
 C1  (18735)-C3  (18740)-C2  (18738)-O21 (18767)    NSTEP1=     0 NSTEP2=     0
R1 = 107.500 R2 = 117.500 R3 = 122.500 R4 = 132.500 RK2 =  25.000 RK3 =   25.000
 Rcurr:  120.099  Rcurr-(R2+R3)/2:    0.099  MIN(Rcurr-R2,Rcurr-R3):    0.000
******
 C111(18795)-C110(18793)-C19 (18791)-C18 (18788)    NSTEP1=     0 NSTEP2=     0
R1 = -10.000 R2 =   0.000 R3 =   0.000 R4 =  10.000 RK2 =  25.000 RK3 =   25.000
 Rcurr:    3.925  Rcurr-(R2+R3)/2:    3.925  MIN(Rcurr-R2,Rcurr-R3):    3.925
******
 C1  (18869)-C3  (18874)-C2  (18872)-O21 (18901)    NSTEP1=     0 NSTEP2=     0
R1 = 107.500 R2 = 117.500 R3 = 122.500 R4 = 132.500 RK2 =  25.000 RK3 =   25.000
 Rcurr:  118.678  Rcurr-(R2+R3)/2:    1.322  MIN(Rcurr-R2,Rcurr-R3):    0.000
******
 C111(18929)-C110(18927)-C19 (18925)-C18 (18922)    NSTEP1=     0 NSTEP2=     0
R1 = -10.000 R2 =   0.000 R3 =   0.000 R4 =  10.000 RK2 =  25.000 RK3 =   25.000
 Rcurr:   -5.884  Rcurr-(R2+R3)/2:    5.884  MIN(Rcurr-R2,Rcurr-R3):    5.884
******
 C1  (19003)-C3  (19008)-C2  (19006)-O21 (19035)    NSTEP1=     0 NSTEP2=     0
R1 = 107.500 R2 = 117.500 R3 = 122.500 R4 = 132.500 RK2 =  25.000 RK3 =   25.000
 Rcurr:  117.091  Rcurr-(R2+R3)/2:    2.909  MIN(Rcurr-R2,Rcurr-R3):    0.409
******
 C111(19063)-C110(19061)-C19 (19059)-C18 (19056)    NSTEP1=     0 NSTEP2=     0
R1 = -10.000 R2 =   0.000 R3 =   0.000 R4 =  10.000 RK2 =  25.000 RK3 =   25.000
 Rcurr:    2.064  Rcurr-(R2+R3)/2:    2.064  MIN(Rcurr-R2,Rcurr-R3):    2.064
******
 C1  (19137)-C3  (19142)-C2  (19140)-O21 (19169)    NSTEP1=     0 NSTEP2=     0
R1 = 107.500 R2 = 117.500 R3 = 122.500 R4 = 132.500 RK2 =  25.000 RK3 =   25.000
 Rcurr:  125.375  Rcurr-(R2+R3)/2:    5.375  MIN(Rcurr-R2,Rcurr-R3):    2.875
******
 C111(19197)-C110(19195)-C19 (19193)-C18 (19190)    NSTEP1=     0 NSTEP2=     0
R1 = -10.000 R2 =   0.000 R3 =   0.000 R4 =  10.000 RK2 =  25.000 RK3 =   25.000
 Rcurr:    3.687  Rcurr-(R2+R3)/2:    3.687  MIN(Rcurr-R2,Rcurr-R3):    3.687
******
 C1  (19271)-C3  (19276)-C2  (19274)-O21 (19303)    NSTEP1=     0 NSTEP2=     0
R1 = 107.500 R2 = 117.500 R3 = 122.500 R4 = 132.500 RK2 =  25.000 RK3 =   25.000
 Rcurr:  118.337  Rcurr-(R2+R3)/2:    1.663  MIN(Rcurr-R2,Rcurr-R3):    0.000
******
 C111(19331)-C110(19329)-C19 (19327)-C18 (19324)    NSTEP1=     0 NSTEP2=     0
R1 = -10.000 R2 =   0.000 R3 =   0.000 R4 =  10.000 RK2 =  25.000 RK3 =   25.000
 Rcurr:   -2.357  Rcurr-(R2+R3)/2:    2.357  MIN(Rcurr-R2,Rcurr-R3):    2.357
******
 C1  (19405)-C3  (19410)-C2  (19408)-O21 (19437)    NSTEP1=     0 NSTEP2=     0
R1 = 107.500 R2 = 117.500 R3 = 122.500 R4 = 132.500 RK2 =  25.000 RK3 =   25.000
 Rcurr:  113.744  Rcurr-(R2+R3)/2:    6.256  MIN(Rcurr-R2,Rcurr-R3):    3.756
******
 C111(19465)-C110(19463)-C19 (19461)-C18 (19458)    NSTEP1=     0 NSTEP2=     0
R1 = -10.000 R2 =   0.000 R3 =   0.000 R4 =  10.000 RK2 =  25.000 RK3 =   25.000
 Rcurr:    3.080  Rcurr-(R2+R3)/2:    3.080  MIN(Rcurr-R2,Rcurr-R3):    3.080
******
 C1  (19539)-C3  (19544)-C2  (19542)-O21 (19571)    NSTEP1=     0 NSTEP2=     0
R1 = 107.500 R2 = 117.500 R3 = 122.500 R4 = 132.500 RK2 =  25.000 RK3 =   25.000
 Rcurr:  113.426  Rcurr-(R2+R3)/2:    6.574  MIN(Rcurr-R2,Rcurr-R3):    4.074
******
 C111(19599)-C110(19597)-C19 (19595)-C18 (19592)    NSTEP1=     0 NSTEP2=     0
R1 = -10.000 R2 =   0.000 R3 =   0.000 R4 =  10.000 RK2 =  25.000 RK3 =   25.000
 Rcurr:   -1.580  Rcurr-(R2+R3)/2:    1.580  MIN(Rcurr-R2,Rcurr-R3):    1.580
******
 C1  (19673)-C3  (19678)-C2  (19676)-O21 (19705)    NSTEP1=     0 NSTEP2=     0
R1 = 107.500 R2 = 117.500 R3 = 122.500 R4 = 132.500 RK2 =  25.000 RK3 =   25.000
 Rcurr:  124.784  Rcurr-(R2+R3)/2:    4.784  MIN(Rcurr-R2,Rcurr-R3):    2.284
******
 C111(19733)-C110(19731)-C19 (19729)-C18 (19726)    NSTEP1=     0 NSTEP2=     0
R1 = -10.000 R2 =   0.000 R3 =   0.000 R4 =  10.000 RK2 =  25.000 RK3 =   25.000
 Rcurr:   -3.182  Rcurr-(R2+R3)/2:    3.182  MIN(Rcurr-R2,Rcurr-R3):    3.182
******
 C1  (19807)-C3  (19812)-C2  (19810)-O21 (19839)    NSTEP1=     0 NSTEP2=     0
R1 = 107.500 R2 = 117.500 R3 = 122.500 R4 = 132.500 RK2 =  25.000 RK3 =   25.000
 Rcurr:  118.866  Rcurr-(R2+R3)/2:    1.134  MIN(Rcurr-R2,Rcurr-R3):    0.000
******
 C111(19867)-C110(19865)-C19 (19863)-C18 (19860)    NSTEP1=     0 NSTEP2=     0
R1 = -10.000 R2 =   0.000 R3 =   0.000 R4 =  10.000 RK2 =  25.000 RK3 =   25.000
 Rcurr:    2.698  Rcurr-(R2+R3)/2:    2.698  MIN(Rcurr-R2,Rcurr-R3):    2.698
******
 C1  (19941)-C3  (19946)-C2  (19944)-O21 (19973)    NSTEP1=     0 NSTEP2=     0
R1 = 107.500 R2 = 117.500 R3 = 122.500 R4 = 132.500 RK2 =  25.000 RK3 =   25.000
 Rcurr:  115.189  Rcurr-(R2+R3)/2:    4.811  MIN(Rcurr-R2,Rcurr-R3):    2.311
******
 C111(20001)-C110(19999)-C19 (19997)-C18 (19994)    NSTEP1=     0 NSTEP2=     0
R1 = -10.000 R2 =   0.000 R3 =   0.000 R4 =  10.000 RK2 =  25.000 RK3 =   25.000
 Rcurr:   -4.702  Rcurr-(R2+R3)/2:    4.702  MIN(Rcurr-R2,Rcurr-R3):    4.702
******
 C1  (20075)-C3  (20080)-C2  (20078)-O21 (20107)    NSTEP1=     0 NSTEP2=     0
R1 = 107.500 R2 = 117.500 R3 = 122.500 R4 = 132.500 RK2 =  25.000 RK3 =   25.000
 Rcurr:  126.244  Rcurr-(R2+R3)/2:    6.244  MIN(Rcurr-R2,Rcurr-R3):    3.744
******
 C111(20135)-C110(20133)-C19 (20131)-C18 (20128)    NSTEP1=     0 NSTEP2=     0
R1 = -10.000 R2 =   0.000 R3 =   0.000 R4 =  10.000 RK2 =  25.000 RK3 =   25.000
 Rcurr:    0.600  Rcurr-(R2+R3)/2:    0.600  MIN(Rcurr-R2,Rcurr-R3):    0.600
******
 C1  (20209)-C3  (20214)-C2  (20212)-O21 (20241)    NSTEP1=     0 NSTEP2=     0
R1 = 107.500 R2 = 117.500 R3 = 122.500 R4 = 132.500 RK2 =  25.000 RK3 =   25.000
 Rcurr:  115.052  Rcurr-(R2+R3)/2:    4.948  MIN(Rcurr-R2,Rcurr-R3):    2.448
******
 C111(20269)-C110(20267)-C19 (20265)-C18 (20262)    NSTEP1=     0 NSTEP2=     0
R1 = -10.000 R2 =   0.000 R3 =   0.000 R4 =  10.000 RK2 =  25.000 RK3 =   25.000
 Rcurr:   -6.159  Rcurr-(R2+R3)/2:    6.159  MIN(Rcurr-R2,Rcurr-R3):    6.159
******
 C1  (20343)-C3  (20348)-C2  (20346)-O21 (20375)    NSTEP1=     0 NSTEP2=     0
R1 = 107.500 R2 = 117.500 R3 = 122.500 R4 = 132.500 RK2 =  25.000 RK3 =   25.000
 Rcurr:  115.628  Rcurr-(R2+R3)/2:    4.372  MIN(Rcurr-R2,Rcurr-R3):    1.872
******
 C111(20403)-C110(20401)-C19 (20399)-C18 (20396)    NSTEP1=     0 NSTEP2=     0
R1 = -10.000 R2 =   0.000 R3 =   0.000 R4 =  10.000 RK2 =  25.000 RK3 =   25.000
 Rcurr:    2.865  Rcurr-(R2+R3)/2:    2.865  MIN(Rcurr-R2,Rcurr-R3):    2.865
******
 C1  (20477)-C3  (20482)-C2  (20480)-O21 (20509)    NSTEP1=     0 NSTEP2=     0
R1 = 107.500 R2 = 117.500 R3 = 122.500 R4 = 132.500 RK2 =  25.000 RK3 =   25.000
 Rcurr:  122.011  Rcurr-(R2+R3)/2:    2.011  MIN(Rcurr-R2,Rcurr-R3):    0.000
******
 C111(20537)-C110(20535)-C19 (20533)-C18 (20530)    NSTEP1=     0 NSTEP2=     0
R1 = -10.000 R2 =   0.000 R3 =   0.000 R4 =  10.000 RK2 =  25.000 RK3 =   25.000
 Rcurr:   -6.047  Rcurr-(R2+R3)/2:    6.047  MIN(Rcurr-R2,Rcurr-R3):    6.047
******
 C1  (20611)-C3  (20616)-C2  (20614)-O21 (20643)    NSTEP1=     0 NSTEP2=     0
R1 = 107.500 R2 = 117.500 R3 = 122.500 R4 = 132.500 RK2 =  25.000 RK3 =   25.000
 Rcurr:  120.052  Rcurr-(R2+R3)/2:    0.052  MIN(Rcurr-R2,Rcurr-R3):    0.000
******
 C111(20671)-C110(20669)-C19 (20667)-C18 (20664)    NSTEP1=     0 NSTEP2=     0
R1 = -10.000 R2 =   0.000 R3 =   0.000 R4 =  10.000 RK2 =  25.000 RK3 =   25.000
 Rcurr:    2.784  Rcurr-(R2+R3)/2:    2.784  MIN(Rcurr-R2,Rcurr-R3):    2.784
******
 C1  (20745)-C3  (20750)-C2  (20748)-O21 (20777)    NSTEP1=     0 NSTEP2=     0
R1 = 107.500 R2 = 117.500 R3 = 122.500 R4 = 132.500 RK2 =  25.000 RK3 =   25.000
 Rcurr:  121.613  Rcurr-(R2+R3)/2:    1.613  MIN(Rcurr-R2,Rcurr-R3):    0.000
******
 C111(20805)-C110(20803)-C19 (20801)-C18 (20798)    NSTEP1=     0 NSTEP2=     0
R1 = -10.000 R2 =   0.000 R3 =   0.000 R4 =  10.000 RK2 =  25.000 RK3 =   25.000
 Rcurr:   -0.215  Rcurr-(R2+R3)/2:    0.215  MIN(Rcurr-R2,Rcurr-R3):    0.215
******
 C1  (20879)-C3  (20884)-C2  (20882)-O21 (20911)    NSTEP1=     0 NSTEP2=     0
R1 = 107.500 R2 = 117.500 R3 = 122.500 R4 = 132.500 RK2 =  25.000 RK3 =   25.000
 Rcurr:  124.209  Rcurr-(R2+R3)/2:    4.209  MIN(Rcurr-R2,Rcurr-R3):    1.709
******
 C111(20939)-C110(20937)-C19 (20935)-C18 (20932)    NSTEP1=     0 NSTEP2=     0
R1 = -10.000 R2 =   0.000 R3 =   0.000 R4 =  10.000 RK2 =  25.000 RK3 =   25.000
 Rcurr:   11.853  Rcurr-(R2+R3)/2:   11.853  MIN(Rcurr-R2,Rcurr-R3):   11.853
******
 C1  (21013)-C3  (21018)-C2  (21016)-O21 (21045)    NSTEP1=     0 NSTEP2=     0
R1 = 107.500 R2 = 117.500 R3 = 122.500 R4 = 132.500 RK2 =  25.000 RK3 =   25.000
 Rcurr:  123.541  Rcurr-(R2+R3)/2:    3.541  MIN(Rcurr-R2,Rcurr-R3):    1.041
******
 C111(21073)-C110(21071)-C19 (21069)-C18 (21066)    NSTEP1=     0 NSTEP2=     0
R1 = -10.000 R2 =   0.000 R3 =   0.000 R4 =  10.000 RK2 =  25.000 RK3 =   25.000
 Rcurr:    5.750  Rcurr-(R2+R3)/2:    5.750  MIN(Rcurr-R2,Rcurr-R3):    5.750
******
 C1  (21147)-C3  (21152)-C2  (21150)-O21 (21179)    NSTEP1=     0 NSTEP2=     0
R1 = 107.500 R2 = 117.500 R3 = 122.500 R4 = 132.500 RK2 =  25.000 RK3 =   25.000
 Rcurr:  124.676  Rcurr-(R2+R3)/2:    4.676  MIN(Rcurr-R2,Rcurr-R3):    2.176
******
 C111(21207)-C110(21205)-C19 (21203)-C18 (21200)    NSTEP1=     0 NSTEP2=     0
R1 = -10.000 R2 =   0.000 R3 =   0.000 R4 =  10.000 RK2 =  25.000 RK3 =   25.000
 Rcurr:   -0.356  Rcurr-(R2+R3)/2:    0.356  MIN(Rcurr-R2,Rcurr-R3):    0.356
******
 C1  (21281)-C3  (21286)-C2  (21284)-O21 (21313)    NSTEP1=     0 NSTEP2=     0
R1 = 107.500 R2 = 117.500 R3 = 122.500 R4 = 132.500 RK2 =  25.000 RK3 =   25.000
 Rcurr:  112.742  Rcurr-(R2+R3)/2:    7.258  MIN(Rcurr-R2,Rcurr-R3):    4.758
******
 C111(21341)-C110(21339)-C19 (21337)-C18 (21334)    NSTEP1=     0 NSTEP2=     0
R1 = -10.000 R2 =   0.000 R3 =   0.000 R4 =  10.000 RK2 =  25.000 RK3 =   25.000
 Rcurr:   -2.435  Rcurr-(R2+R3)/2:    2.435  MIN(Rcurr-R2,Rcurr-R3):    2.435
******
 C1  (21415)-C3  (21420)-C2  (21418)-O21 (21447)    NSTEP1=     0 NSTEP2=     0
R1 = 107.500 R2 = 117.500 R3 = 122.500 R4 = 132.500 RK2 =  25.000 RK3 =   25.000
 Rcurr:  127.383  Rcurr-(R2+R3)/2:    7.383  MIN(Rcurr-R2,Rcurr-R3):    4.883
******
 C111(21475)-C110(21473)-C19 (21471)-C18 (21468)    NSTEP1=     0 NSTEP2=     0
R1 = -10.000 R2 =   0.000 R3 =   0.000 R4 =  10.000 RK2 =  25.000 RK3 =   25.000
 Rcurr:   -3.518  Rcurr-(R2+R3)/2:    3.518  MIN(Rcurr-R2,Rcurr-R3):    3.518
******
 C1  (21549)-C3  (21554)-C2  (21552)-O21 (21581)    NSTEP1=     0 NSTEP2=     0
R1 = 107.500 R2 = 117.500 R3 = 122.500 R4 = 132.500 RK2 =  25.000 RK3 =   25.000
 Rcurr:  117.365  Rcurr-(R2+R3)/2:    2.635  MIN(Rcurr-R2,Rcurr-R3):    0.135
******
 C111(21609)-C110(21607)-C19 (21605)-C18 (21602)    NSTEP1=     0 NSTEP2=     0
R1 = -10.000 R2 =   0.000 R3 =   0.000 R4 =  10.000 RK2 =  25.000 RK3 =   25.000
 Rcurr:    4.284  Rcurr-(R2+R3)/2:    4.284  MIN(Rcurr-R2,Rcurr-R3):    4.284
******
 C1  (21683)-C3  (21688)-C2  (21686)-O21 (21715)    NSTEP1=     0 NSTEP2=     0
R1 = 107.500 R2 = 117.500 R3 = 122.500 R4 = 132.500 RK2 =  25.000 RK3 =   25.000
 Rcurr:  122.144  Rcurr-(R2+R3)/2:    2.144  MIN(Rcurr-R2,Rcurr-R3):    0.000
******
 C111(21743)-C110(21741)-C19 (21739)-C18 (21736)    NSTEP1=     0 NSTEP2=     0
R1 = -10.000 R2 =   0.000 R3 =   0.000 R4 =  10.000 RK2 =  25.000 RK3 =   25.000
 Rcurr:   -4.153  Rcurr-(R2+R3)/2:    4.153  MIN(Rcurr-R2,Rcurr-R3):    4.153
******
 C1  (21817)-C3  (21822)-C2  (21820)-O21 (21849)    NSTEP1=     0 NSTEP2=     0
R1 = 107.500 R2 = 117.500 R3 = 122.500 R4 = 132.500 RK2 =  25.000 RK3 =   25.000
 Rcurr:  114.281  Rcurr-(R2+R3)/2:    5.719  MIN(Rcurr-R2,Rcurr-R3):    3.219
******
 C111(21877)-C110(21875)-C19 (21873)-C18 (21870)    NSTEP1=     0 NSTEP2=     0
R1 = -10.000 R2 =   0.000 R3 =   0.000 R4 =  10.000 RK2 =  25.000 RK3 =   25.000
 Rcurr:    2.361  Rcurr-(R2+R3)/2:    2.361  MIN(Rcurr-R2,Rcurr-R3):    2.361
******
 C1  (21951)-C3  (21956)-C2  (21954)-O21 (21983)    NSTEP1=     0 NSTEP2=     0
R1 = 107.500 R2 = 117.500 R3 = 122.500 R4 = 132.500 RK2 =  25.000 RK3 =   25.000
 Rcurr:  118.313  Rcurr-(R2+R3)/2:    1.687  MIN(Rcurr-R2,Rcurr-R3):    0.000
******
 C111(22011)-C110(22009)-C19 (22007)-C18 (22004)    NSTEP1=     0 NSTEP2=     0
R1 = -10.000 R2 =   0.000 R3 =   0.000 R4 =  10.000 RK2 =  25.000 RK3 =   25.000
 Rcurr:    7.126  Rcurr-(R2+R3)/2:    7.126  MIN(Rcurr-R2,Rcurr-R3):    7.126
******
 C1  (22085)-C3  (22090)-C2  (22088)-O21 (22117)    NSTEP1=     0 NSTEP2=     0
R1 = 107.500 R2 = 117.500 R3 = 122.500 R4 = 132.500 RK2 =  25.000 RK3 =   25.000
 Rcurr:  118.642  Rcurr-(R2+R3)/2:    1.358  MIN(Rcurr-R2,Rcurr-R3):    0.000
******
 C111(22145)-C110(22143)-C19 (22141)-C18 (22138)    NSTEP1=     0 NSTEP2=     0
R1 = -10.000 R2 =   0.000 R3 =   0.000 R4 =  10.000 RK2 =  25.000 RK3 =   25.000
 Rcurr:   -1.897  Rcurr-(R2+R3)/2:    1.897  MIN(Rcurr-R2,Rcurr-R3):    1.897
******
 C1  (22219)-C3  (22224)-C2  (22222)-O21 (22251)    NSTEP1=     0 NSTEP2=     0
R1 = 107.500 R2 = 117.500 R3 = 122.500 R4 = 132.500 RK2 =  25.000 RK3 =   25.000
 Rcurr:  115.416  Rcurr-(R2+R3)/2:    4.584  MIN(Rcurr-R2,Rcurr-R3):    2.084
******
 C111(22279)-C110(22277)-C19 (22275)-C18 (22272)    NSTEP1=     0 NSTEP2=     0
R1 = -10.000 R2 =   0.000 R3 =   0.000 R4 =  10.000 RK2 =  25.000 RK3 =   25.000
 Rcurr:    1.961  Rcurr-(R2+R3)/2:    1.961  MIN(Rcurr-R2,Rcurr-R3):    1.961
******
 C1  (22353)-C3  (22358)-C2  (22356)-O21 (22385)    NSTEP1=     0 NSTEP2=     0
R1 = 107.500 R2 = 117.500 R3 = 122.500 R4 = 132.500 RK2 =  25.000 RK3 =   25.000
 Rcurr:  124.721  Rcurr-(R2+R3)/2:    4.721  MIN(Rcurr-R2,Rcurr-R3):    2.221
******
 C111(22413)-C110(22411)-C19 (22409)-C18 (22406)    NSTEP1=     0 NSTEP2=     0
R1 = -10.000 R2 =   0.000 R3 =   0.000 R4 =  10.000 RK2 =  25.000 RK3 =   25.000
 Rcurr:   -2.259  Rcurr-(R2+R3)/2:    2.259  MIN(Rcurr-R2,Rcurr-R3):    2.259
******
 C1  (22487)-C3  (22492)-C2  (22490)-O21 (22519)    NSTEP1=     0 NSTEP2=     0
R1 = 107.500 R2 = 117.500 R3 = 122.500 R4 = 132.500 RK2 =  25.000 RK3 =   25.000
 Rcurr:  122.550  Rcurr-(R2+R3)/2:    2.550  MIN(Rcurr-R2,Rcurr-R3):    0.050
******
 C111(22547)-C110(22545)-C19 (22543)-C18 (22540)    NSTEP1=     0 NSTEP2=     0
R1 = -10.000 R2 =   0.000 R3 =   0.000 R4 =  10.000 RK2 =  25.000 RK3 =   25.000
 Rcurr:   -2.415  Rcurr-(R2+R3)/2:    2.415  MIN(Rcurr-R2,Rcurr-R3):    2.415
******
 C1  (22621)-C3  (22626)-C2  (22624)-O21 (22653)    NSTEP1=     0 NSTEP2=     0
R1 = 107.500 R2 = 117.500 R3 = 122.500 R4 = 132.500 RK2 =  25.000 RK3 =   25.000
 Rcurr:  114.219  Rcurr-(R2+R3)/2:    5.781  MIN(Rcurr-R2,Rcurr-R3):    3.281
******
 C111(22681)-C110(22679)-C19 (22677)-C18 (22674)    NSTEP1=     0 NSTEP2=     0
R1 = -10.000 R2 =   0.000 R3 =   0.000 R4 =  10.000 RK2 =  25.000 RK3 =   25.000
 Rcurr:   -8.111  Rcurr-(R2+R3)/2:    8.111  MIN(Rcurr-R2,Rcurr-R3):    8.111
******
 C1  (22755)-C3  (22760)-C2  (22758)-O21 (22787)    NSTEP1=     0 NSTEP2=     0
R1 = 107.500 R2 = 117.500 R3 = 122.500 R4 = 132.500 RK2 =  25.000 RK3 =   25.000
 Rcurr:  123.155  Rcurr-(R2+R3)/2:    3.155  MIN(Rcurr-R2,Rcurr-R3):    0.655
******
 C111(22815)-C110(22813)-C19 (22811)-C18 (22808)    NSTEP1=     0 NSTEP2=     0
R1 = -10.000 R2 =   0.000 R3 =   0.000 R4 =  10.000 RK2 =  25.000 RK3 =   25.000
 Rcurr:   -0.253  Rcurr-(R2+R3)/2:    0.253  MIN(Rcurr-R2,Rcurr-R3):    0.253
******
 C1  (22889)-C3  (22894)-C2  (22892)-O21 (22921)    NSTEP1=     0 NSTEP2=     0
R1 = 107.500 R2 = 117.500 R3 = 122.500 R4 = 132.500 RK2 =  25.000 RK3 =   25.000
 Rcurr:  122.625  Rcurr-(R2+R3)/2:    2.625  MIN(Rcurr-R2,Rcurr-R3):    0.125
******
 C111(22949)-C110(22947)-C19 (22945)-C18 (22942)    NSTEP1=     0 NSTEP2=     0
R1 = -10.000 R2 =   0.000 R3 =   0.000 R4 =  10.000 RK2 =  25.000 RK3 =   25.000
 Rcurr:   -1.532  Rcurr-(R2+R3)/2:    1.532  MIN(Rcurr-R2,Rcurr-R3):    1.532
******
 C1  (23023)-C3  (23028)-C2  (23026)-O21 (23055)    NSTEP1=     0 NSTEP2=     0
R1 = 107.500 R2 = 117.500 R3 = 122.500 R4 = 132.500 RK2 =  25.000 RK3 =   25.000
 Rcurr:  124.011  Rcurr-(R2+R3)/2:    4.011  MIN(Rcurr-R2,Rcurr-R3):    1.511
******
 C111(23083)-C110(23081)-C19 (23079)-C18 (23076)    NSTEP1=     0 NSTEP2=     0
R1 = -10.000 R2 =   0.000 R3 =   0.000 R4 =  10.000 RK2 =  25.000 RK3 =   25.000
 Rcurr:   -5.465  Rcurr-(R2+R3)/2:    5.465  MIN(Rcurr-R2,Rcurr-R3):    5.465
******
 C1  (23157)-C3  (23162)-C2  (23160)-O21 (23189)    NSTEP1=     0 NSTEP2=     0
R1 = 107.500 R2 = 117.500 R3 = 122.500 R4 = 132.500 RK2 =  25.000 RK3 =   25.000
 Rcurr:  123.587  Rcurr-(R2+R3)/2:    3.587  MIN(Rcurr-R2,Rcurr-R3):    1.087
******
 C111(23217)-C110(23215)-C19 (23213)-C18 (23210)    NSTEP1=     0 NSTEP2=     0
R1 = -10.000 R2 =   0.000 R3 =   0.000 R4 =  10.000 RK2 =  25.000 RK3 =   25.000
 Rcurr:    3.650  Rcurr-(R2+R3)/2:    3.650  MIN(Rcurr-R2,Rcurr-R3):    3.650
******
 C1  (23291)-C3  (23296)-C2  (23294)-O21 (23323)    NSTEP1=     0 NSTEP2=     0
R1 = 107.500 R2 = 117.500 R3 = 122.500 R4 = 132.500 RK2 =  25.000 RK3 =   25.000
 Rcurr:  122.150  Rcurr-(R2+R3)/2:    2.150  MIN(Rcurr-R2,Rcurr-R3):    0.000
******
 C111(23351)-C110(23349)-C19 (23347)-C18 (23344)    NSTEP1=     0 NSTEP2=     0
R1 = -10.000 R2 =   0.000 R3 =   0.000 R4 =  10.000 RK2 =  25.000 RK3 =   25.000
 Rcurr:   -2.048  Rcurr-(R2+R3)/2:    2.048  MIN(Rcurr-R2,Rcurr-R3):    2.048
******
 C1  (24387)-C3  (24392)-C2  (24390)-O21 (24419)    NSTEP1=     0 NSTEP2=     0
R1 = 107.500 R2 = 117.500 R3 = 122.500 R4 = 132.500 RK2 =  25.000 RK3 =   25.000
 Rcurr:  118.481  Rcurr-(R2+R3)/2:    1.519  MIN(Rcurr-R2,Rcurr-R3):    0.000
******
 C111(24447)-C110(24445)-C19 (24443)-C18 (24440)    NSTEP1=     0 NSTEP2=     0
R1 = -10.000 R2 =   0.000 R3 =   0.000 R4 =  10.000 RK2 =  25.000 RK3 =   25.000
 Rcurr:   11.388  Rcurr-(R2+R3)/2:   11.388  MIN(Rcurr-R2,Rcurr-R3):   11.388
******
 C1  (24521)-C3  (24526)-C2  (24524)-O21 (24553)    NSTEP1=     0 NSTEP2=     0
R1 = 107.500 R2 = 117.500 R3 = 122.500 R4 = 132.500 RK2 =  25.000 RK3 =   25.000
 Rcurr:  121.000  Rcurr-(R2+R3)/2:    1.000  MIN(Rcurr-R2,Rcurr-R3):    0.000
******
 C111(24581)-C110(24579)-C19 (24577)-C18 (24574)    NSTEP1=     0 NSTEP2=     0
R1 = -10.000 R2 =   0.000 R3 =   0.000 R4 =  10.000 RK2 =  25.000 RK3 =   25.000
 Rcurr:    0.691  Rcurr-(R2+R3)/2:    0.691  MIN(Rcurr-R2,Rcurr-R3):    0.691
******
 C1  (24655)-C3  (24660)-C2  (24658)-O21 (24687)    NSTEP1=     0 NSTEP2=     0
R1 = 107.500 R2 = 117.500 R3 = 122.500 R4 = 132.500 RK2 =  25.000 RK3 =   25.000
 Rcurr:  121.109  Rcurr-(R2+R3)/2:    1.109  MIN(Rcurr-R2,Rcurr-R3):    0.000
******
 C111(24715)-C110(24713)-C19 (24711)-C18 (24708)    NSTEP1=     0 NSTEP2=     0
R1 = -10.000 R2 =   0.000 R3 =   0.000 R4 =  10.000 RK2 =  25.000 RK3 =   25.000
 Rcurr:   -0.420  Rcurr-(R2+R3)/2:    0.420  MIN(Rcurr-R2,Rcurr-R3):    0.420
******
 C1  (24789)-C3  (24794)-C2  (24792)-O21 (24821)    NSTEP1=     0 NSTEP2=     0
R1 = 107.500 R2 = 117.500 R3 = 122.500 R4 = 132.500 RK2 =  25.000 RK3 =   25.000
 Rcurr:  117.796  Rcurr-(R2+R3)/2:    2.204  MIN(Rcurr-R2,Rcurr-R3):    0.000
******
 C111(24849)-C110(24847)-C19 (24845)-C18 (24842)    NSTEP1=     0 NSTEP2=     0
R1 = -10.000 R2 =   0.000 R3 =   0.000 R4 =  10.000 RK2 =  25.000 RK3 =   25.000
 Rcurr:   -2.145  Rcurr-(R2+R3)/2:    2.145  MIN(Rcurr-R2,Rcurr-R3):    2.145
******
 C1  (24923)-C3  (24928)-C2  (24926)-O21 (24955)    NSTEP1=     0 NSTEP2=     0
R1 = 107.500 R2 = 117.500 R3 = 122.500 R4 = 132.500 RK2 =  25.000 RK3 =   25.000
 Rcurr:  120.488  Rcurr-(R2+R3)/2:    0.488  MIN(Rcurr-R2,Rcurr-R3):    0.000
******
 C111(24983)-C110(24981)-C19 (24979)-C18 (24976)    NSTEP1=     0 NSTEP2=     0
R1 = -10.000 R2 =   0.000 R3 =   0.000 R4 =  10.000 RK2 =  25.000 RK3 =   25.000
 Rcurr:    3.987  Rcurr-(R2+R3)/2:    3.987  MIN(Rcurr-R2,Rcurr-R3):    3.987
******
 C1  (25057)-C3  (25062)-C2  (25060)-O21 (25089)    NSTEP1=     0 NSTEP2=     0
R1 = 107.500 R2 = 117.500 R3 = 122.500 R4 = 132.500 RK2 =  25.000 RK3 =   25.000
 Rcurr:  111.740  Rcurr-(R2+R3)/2:    8.260  MIN(Rcurr-R2,Rcurr-R3):    5.760
******
 C111(25117)-C110(25115)-C19 (25113)-C18 (25110)    NSTEP1=     0 NSTEP2=     0
R1 = -10.000 R2 =   0.000 R3 =   0.000 R4 =  10.000 RK2 =  25.000 RK3 =   25.000
 Rcurr:    4.679  Rcurr-(R2+R3)/2:    4.679  MIN(Rcurr-R2,Rcurr-R3):    4.679
******
 C1  (25191)-C3  (25196)-C2  (25194)-O21 (25223)    NSTEP1=     0 NSTEP2=     0
R1 = 107.500 R2 = 117.500 R3 = 122.500 R4 = 132.500 RK2 =  25.000 RK3 =   25.000
 Rcurr:  115.268  Rcurr-(R2+R3)/2:    4.732  MIN(Rcurr-R2,Rcurr-R3):    2.232
******
 C111(25251)-C110(25249)-C19 (25247)-C18 (25244)    NSTEP1=     0 NSTEP2=     0
R1 = -10.000 R2 =   0.000 R3 =   0.000 R4 =  10.000 RK2 =  25.000 RK3 =   25.000
 Rcurr:   -1.039  Rcurr-(R2+R3)/2:    1.039  MIN(Rcurr-R2,Rcurr-R3):    1.039
******
 C1  (25325)-C3  (25330)-C2  (25328)-O21 (25357)    NSTEP1=     0 NSTEP2=     0
R1 = 107.500 R2 = 117.500 R3 = 122.500 R4 = 132.500 RK2 =  25.000 RK3 =   25.000
 Rcurr:  125.058  Rcurr-(R2+R3)/2:    5.058  MIN(Rcurr-R2,Rcurr-R3):    2.558
******
 C111(25385)-C110(25383)-C19 (25381)-C18 (25378)    NSTEP1=     0 NSTEP2=     0
R1 = -10.000 R2 =   0.000 R3 =   0.000 R4 =  10.000 RK2 =  25.000 RK3 =   25.000
 Rcurr:   -4.536  Rcurr-(R2+R3)/2:    4.536  MIN(Rcurr-R2,Rcurr-R3):    4.536
******
 C1  (25459)-C3  (25464)-C2  (25462)-O21 (25491)    NSTEP1=     0 NSTEP2=     0
R1 = 107.500 R2 = 117.500 R3 = 122.500 R4 = 132.500 RK2 =  25.000 RK3 =   25.000
 Rcurr:  118.441  Rcurr-(R2+R3)/2:    1.559  MIN(Rcurr-R2,Rcurr-R3):    0.000
******
 C111(25519)-C110(25517)-C19 (25515)-C18 (25512)    NSTEP1=     0 NSTEP2=     0
R1 = -10.000 R2 =   0.000 R3 =   0.000 R4 =  10.000 RK2 =  25.000 RK3 =   25.000
 Rcurr:   -2.442  Rcurr-(R2+R3)/2:    2.442  MIN(Rcurr-R2,Rcurr-R3):    2.442
******
 C1  (25593)-C3  (25598)-C2  (25596)-O21 (25625)    NSTEP1=     0 NSTEP2=     0
R1 = 107.500 R2 = 117.500 R3 = 122.500 R4 = 132.500 RK2 =  25.000 RK3 =   25.000
 Rcurr:  122.003  Rcurr-(R2+R3)/2:    2.003  MIN(Rcurr-R2,Rcurr-R3):    0.000
******
 C111(25653)-C110(25651)-C19 (25649)-C18 (25646)    NSTEP1=     0 NSTEP2=     0
R1 = -10.000 R2 =   0.000 R3 =   0.000 R4 =  10.000 RK2 =  25.000 RK3 =   25.000
 Rcurr:   -2.346  Rcurr-(R2+R3)/2:    2.346  MIN(Rcurr-R2,Rcurr-R3):    2.346
******
 C1  (25727)-C3  (25732)-C2  (25730)-O21 (25759)    NSTEP1=     0 NSTEP2=     0
R1 = 107.500 R2 = 117.500 R3 = 122.500 R4 = 132.500 RK2 =  25.000 RK3 =   25.000
 Rcurr:  121.891  Rcurr-(R2+R3)/2:    1.891  MIN(Rcurr-R2,Rcurr-R3):    0.000
******
 C111(25787)-C110(25785)-C19 (25783)-C18 (25780)    NSTEP1=     0 NSTEP2=     0
R1 = -10.000 R2 =   0.000 R3 =   0.000 R4 =  10.000 RK2 =  25.000 RK3 =   25.000
 Rcurr:    6.410  Rcurr-(R2+R3)/2:    6.410  MIN(Rcurr-R2,Rcurr-R3):    6.410
******
 C1  (25861)-C3  (25866)-C2  (25864)-O21 (25893)    NSTEP1=     0 NSTEP2=     0
R1 = 107.500 R2 = 117.500 R3 = 122.500 R4 = 132.500 RK2 =  25.000 RK3 =   25.000
 Rcurr:  123.507  Rcurr-(R2+R3)/2:    3.507  MIN(Rcurr-R2,Rcurr-R3):    1.007
******
 C111(25921)-C110(25919)-C19 (25917)-C18 (25914)    NSTEP1=     0 NSTEP2=     0
R1 = -10.000 R2 =   0.000 R3 =   0.000 R4 =  10.000 RK2 =  25.000 RK3 =   25.000
 Rcurr:    4.211  Rcurr-(R2+R3)/2:    4.211  MIN(Rcurr-R2,Rcurr-R3):    4.211
******
 C1  (25995)-C3  (26000)-C2  (25998)-O21 (26027)    NSTEP1=     0 NSTEP2=     0
R1 = 107.500 R2 = 117.500 R3 = 122.500 R4 = 132.500 RK2 =  25.000 RK3 =   25.000
 Rcurr:  119.025  Rcurr-(R2+R3)/2:    0.975  MIN(Rcurr-R2,Rcurr-R3):    0.000
******
 C111(26055)-C110(26053)-C19 (26051)-C18 (26048)    NSTEP1=     0 NSTEP2=     0
R1 = -10.000 R2 =   0.000 R3 =   0.000 R4 =  10.000 RK2 =  25.000 RK3 =   25.000
 Rcurr:   -1.671  Rcurr-(R2+R3)/2:    1.671  MIN(Rcurr-R2,Rcurr-R3):    1.671
******
 C1  (26129)-C3  (26134)-C2  (26132)-O21 (26161)    NSTEP1=     0 NSTEP2=     0
R1 = 107.500 R2 = 117.500 R3 = 122.500 R4 = 132.500 RK2 =  25.000 RK3 =   25.000
 Rcurr:  117.162  Rcurr-(R2+R3)/2:    2.838  MIN(Rcurr-R2,Rcurr-R3):    0.338
******
 C111(26189)-C110(26187)-C19 (26185)-C18 (26182)    NSTEP1=     0 NSTEP2=     0
R1 = -10.000 R2 =   0.000 R3 =   0.000 R4 =  10.000 RK2 =  25.000 RK3 =   25.000
 Rcurr:   -0.360  Rcurr-(R2+R3)/2:    0.360  MIN(Rcurr-R2,Rcurr-R3):    0.360
******
 C1  (26263)-C3  (26268)-C2  (26266)-O21 (26295)    NSTEP1=     0 NSTEP2=     0
R1 = 107.500 R2 = 117.500 R3 = 122.500 R4 = 132.500 RK2 =  25.000 RK3 =   25.000
 Rcurr:  119.185  Rcurr-(R2+R3)/2:    0.815  MIN(Rcurr-R2,Rcurr-R3):    0.000
******
 C111(26323)-C110(26321)-C19 (26319)-C18 (26316)    NSTEP1=     0 NSTEP2=     0
R1 = -10.000 R2 =   0.000 R3 =   0.000 R4 =  10.000 RK2 =  25.000 RK3 =   25.000
 Rcurr:   -2.354  Rcurr-(R2+R3)/2:    2.354  MIN(Rcurr-R2,Rcurr-R3):    2.354
******
 C1  (26397)-C3  (26402)-C2  (26400)-O21 (26429)    NSTEP1=     0 NSTEP2=     0
R1 = 107.500 R2 = 117.500 R3 = 122.500 R4 = 132.500 RK2 =  25.000 RK3 =   25.000
 Rcurr:  120.555  Rcurr-(R2+R3)/2:    0.555  MIN(Rcurr-R2,Rcurr-R3):    0.000
******
 C111(26457)-C110(26455)-C19 (26453)-C18 (26450)    NSTEP1=     0 NSTEP2=     0
R1 = -10.000 R2 =   0.000 R3 =   0.000 R4 =  10.000 RK2 =  25.000 RK3 =   25.000
 Rcurr:    8.677  Rcurr-(R2+R3)/2:    8.677  MIN(Rcurr-R2,Rcurr-R3):    8.677
******
 C1  (26531)-C3  (26536)-C2  (26534)-O21 (26563)    NSTEP1=     0 NSTEP2=     0
R1 = 107.500 R2 = 117.500 R3 = 122.500 R4 = 132.500 RK2 =  25.000 RK3 =   25.000
 Rcurr:  115.015  Rcurr-(R2+R3)/2:    4.985  MIN(Rcurr-R2,Rcurr-R3):    2.485
******
 C111(26591)-C110(26589)-C19 (26587)-C18 (26584)    NSTEP1=     0 NSTEP2=     0
R1 = -10.000 R2 =   0.000 R3 =   0.000 R4 =  10.000 RK2 =  25.000 RK3 =   25.000
 Rcurr:   -1.581  Rcurr-(R2+R3)/2:    1.581  MIN(Rcurr-R2,Rcurr-R3):    1.581
******
 C1  (26665)-C3  (26670)-C2  (26668)-O21 (26697)    NSTEP1=     0 NSTEP2=     0
R1 = 107.500 R2 = 117.500 R3 = 122.500 R4 = 132.500 RK2 =  25.000 RK3 =   25.000
 Rcurr:  120.243  Rcurr-(R2+R3)/2:    0.243  MIN(Rcurr-R2,Rcurr-R3):    0.000
******
 C111(26725)-C110(26723)-C19 (26721)-C18 (26718)    NSTEP1=     0 NSTEP2=     0
R1 = -10.000 R2 =   0.000 R3 =   0.000 R4 =  10.000 RK2 =  25.000 RK3 =   25.000
 Rcurr:   -0.029  Rcurr-(R2+R3)/2:    0.029  MIN(Rcurr-R2,Rcurr-R3):    0.029
******
 C1  (26799)-C3  (26804)-C2  (26802)-O21 (26831)    NSTEP1=     0 NSTEP2=     0
R1 = 107.500 R2 = 117.500 R3 = 122.500 R4 = 132.500 RK2 =  25.000 RK3 =   25.000
 Rcurr:  121.064  Rcurr-(R2+R3)/2:    1.064  MIN(Rcurr-R2,Rcurr-R3):    0.000
******
 C111(26859)-C110(26857)-C19 (26855)-C18 (26852)    NSTEP1=     0 NSTEP2=     0
R1 = -10.000 R2 =   0.000 R3 =   0.000 R4 =  10.000 RK2 =  25.000 RK3 =   25.000
 Rcurr:    0.896  Rcurr-(R2+R3)/2:    0.896  MIN(Rcurr-R2,Rcurr-R3):    0.896
******
 C1  (26933)-C3  (26938)-C2  (26936)-O21 (26965)    NSTEP1=     0 NSTEP2=     0
R1 = 107.500 R2 = 117.500 R3 = 122.500 R4 = 132.500 RK2 =  25.000 RK3 =   25.000
 Rcurr:  120.980  Rcurr-(R2+R3)/2:    0.980  MIN(Rcurr-R2,Rcurr-R3):    0.000
******
 C111(26993)-C110(26991)-C19 (26989)-C18 (26986)    NSTEP1=     0 NSTEP2=     0
R1 = -10.000 R2 =   0.000 R3 =   0.000 R4 =  10.000 RK2 =  25.000 RK3 =   25.000
 Rcurr:    3.722  Rcurr-(R2+R3)/2:    3.722  MIN(Rcurr-R2,Rcurr-R3):    3.722
******
 C1  (27067)-C3  (27072)-C2  (27070)-O21 (27099)    NSTEP1=     0 NSTEP2=     0
R1 = 107.500 R2 = 117.500 R3 = 122.500 R4 = 132.500 RK2 =  25.000 RK3 =   25.000
 Rcurr:  118.356  Rcurr-(R2+R3)/2:    1.644  MIN(Rcurr-R2,Rcurr-R3):    0.000
******
 C111(27127)-C110(27125)-C19 (27123)-C18 (27120)    NSTEP1=     0 NSTEP2=     0
R1 = -10.000 R2 =   0.000 R3 =   0.000 R4 =  10.000 RK2 =  25.000 RK3 =   25.000
 Rcurr:    0.318  Rcurr-(R2+R3)/2:    0.318  MIN(Rcurr-R2,Rcurr-R3):    0.318
******
 C1  (27201)-C3  (27206)-C2  (27204)-O21 (27233)    NSTEP1=     0 NSTEP2=     0
R1 = 107.500 R2 = 117.500 R3 = 122.500 R4 = 132.500 RK2 =  25.000 RK3 =   25.000
 Rcurr:  121.695  Rcurr-(R2+R3)/2:    1.695  MIN(Rcurr-R2,Rcurr-R3):    0.000
******
 C111(27261)-C110(27259)-C19 (27257)-C18 (27254)    NSTEP1=     0 NSTEP2=     0
R1 = -10.000 R2 =   0.000 R3 =   0.000 R4 =  10.000 RK2 =  25.000 RK3 =   25.000
 Rcurr:   -3.047  Rcurr-(R2+R3)/2:    3.047  MIN(Rcurr-R2,Rcurr-R3):    3.047
******
 C1  (27335)-C3  (27340)-C2  (27338)-O21 (27367)    NSTEP1=     0 NSTEP2=     0
R1 = 107.500 R2 = 117.500 R3 = 122.500 R4 = 132.500 RK2 =  25.000 RK3 =   25.000
 Rcurr:  123.332  Rcurr-(R2+R3)/2:    3.332  MIN(Rcurr-R2,Rcurr-R3):    0.832
******
 C111(27395)-C110(27393)-C19 (27391)-C18 (27388)    NSTEP1=     0 NSTEP2=     0
R1 = -10.000 R2 =   0.000 R3 =   0.000 R4 =  10.000 RK2 =  25.000 RK3 =   25.000
 Rcurr:   -4.493  Rcurr-(R2+R3)/2:    4.493  MIN(Rcurr-R2,Rcurr-R3):    4.493
******
 C1  (27469)-C3  (27474)-C2  (27472)-O21 (27501)    NSTEP1=     0 NSTEP2=     0
R1 = 107.500 R2 = 117.500 R3 = 122.500 R4 = 132.500 RK2 =  25.000 RK3 =   25.000
 Rcurr:  120.425  Rcurr-(R2+R3)/2:    0.425  MIN(Rcurr-R2,Rcurr-R3):    0.000
******
 C111(27529)-C110(27527)-C19 (27525)-C18 (27522)    NSTEP1=     0 NSTEP2=     0
R1 = -10.000 R2 =   0.000 R3 =   0.000 R4 =  10.000 RK2 =  25.000 RK3 =   25.000
 Rcurr:   -0.838  Rcurr-(R2+R3)/2:    0.838  MIN(Rcurr-R2,Rcurr-R3):    0.838
******
 C1  (27603)-C3  (27608)-C2  (27606)-O21 (27635)    NSTEP1=     0 NSTEP2=     0
R1 = 107.500 R2 = 117.500 R3 = 122.500 R4 = 132.500 RK2 =  25.000 RK3 =   25.000
 Rcurr:  117.162  Rcurr-(R2+R3)/2:    2.838  MIN(Rcurr-R2,Rcurr-R3):    0.338
******
 C111(27663)-C110(27661)-C19 (27659)-C18 (27656)    NSTEP1=     0 NSTEP2=     0
R1 = -10.000 R2 =   0.000 R3 =   0.000 R4 =  10.000 RK2 =  25.000 RK3 =   25.000
 Rcurr:   -3.223  Rcurr-(R2+R3)/2:    3.223  MIN(Rcurr-R2,Rcurr-R3):    3.223
******
 C1  (27737)-C3  (27742)-C2  (27740)-O21 (27769)    NSTEP1=     0 NSTEP2=     0
R1 = 107.500 R2 = 117.500 R3 = 122.500 R4 = 132.500 RK2 =  25.000 RK3 =   25.000
 Rcurr:  118.842  Rcurr-(R2+R3)/2:    1.158  MIN(Rcurr-R2,Rcurr-R3):    0.000
******
 C111(27797)-C110(27795)-C19 (27793)-C18 (27790)    NSTEP1=     0 NSTEP2=     0
R1 = -10.000 R2 =   0.000 R3 =   0.000 R4 =  10.000 RK2 =  25.000 RK3 =   25.000
 Rcurr:    1.478  Rcurr-(R2+R3)/2:    1.478  MIN(Rcurr-R2,Rcurr-R3):    1.478
******
 C1  (27871)-C3  (27876)-C2  (27874)-O21 (27903)    NSTEP1=     0 NSTEP2=     0
R1 = 107.500 R2 = 117.500 R3 = 122.500 R4 = 132.500 RK2 =  25.000 RK3 =   25.000
 Rcurr:  128.255  Rcurr-(R2+R3)/2:    8.255  MIN(Rcurr-R2,Rcurr-R3):    5.755
******
 C111(27931)-C110(27929)-C19 (27927)-C18 (27924)    NSTEP1=     0 NSTEP2=     0
R1 = -10.000 R2 =   0.000 R3 =   0.000 R4 =  10.000 RK2 =  25.000 RK3 =   25.000
 Rcurr:    0.213  Rcurr-(R2+R3)/2:    0.213  MIN(Rcurr-R2,Rcurr-R3):    0.213
******
 C1  (28005)-C3  (28010)-C2  (28008)-O21 (28037)    NSTEP1=     0 NSTEP2=     0
R1 = 107.500 R2 = 117.500 R3 = 122.500 R4 = 132.500 RK2 =  25.000 RK3 =   25.000
 Rcurr:  117.880  Rcurr-(R2+R3)/2:    2.120  MIN(Rcurr-R2,Rcurr-R3):    0.000
******
 C111(28065)-C110(28063)-C19 (28061)-C18 (28058)    NSTEP1=     0 NSTEP2=     0
R1 = -10.000 R2 =   0.000 R3 =   0.000 R4 =  10.000 RK2 =  25.000 RK3 =   25.000
 Rcurr:    1.331  Rcurr-(R2+R3)/2:    1.331  MIN(Rcurr-R2,Rcurr-R3):    1.331
******
 C1  (28139)-C3  (28144)-C2  (28142)-O21 (28171)    NSTEP1=     0 NSTEP2=     0
R1 = 107.500 R2 = 117.500 R3 = 122.500 R4 = 132.500 RK2 =  25.000 RK3 =   25.000
 Rcurr:  123.723  Rcurr-(R2+R3)/2:    3.723  MIN(Rcurr-R2,Rcurr-R3):    1.223
******
 C111(28199)-C110(28197)-C19 (28195)-C18 (28192)    NSTEP1=     0 NSTEP2=     0
R1 = -10.000 R2 =   0.000 R3 =   0.000 R4 =  10.000 RK2 =  25.000 RK3 =   25.000
 Rcurr:   -1.780  Rcurr-(R2+R3)/2:    1.780  MIN(Rcurr-R2,Rcurr-R3):    1.780
******
 C1  (28273)-C3  (28278)-C2  (28276)-O21 (28305)    NSTEP1=     0 NSTEP2=     0
R1 = 107.500 R2 = 117.500 R3 = 122.500 R4 = 132.500 RK2 =  25.000 RK3 =   25.000
 Rcurr:  124.117  Rcurr-(R2+R3)/2:    4.117  MIN(Rcurr-R2,Rcurr-R3):    1.617
******
 C111(28333)-C110(28331)-C19 (28329)-C18 (28326)    NSTEP1=     0 NSTEP2=     0
R1 = -10.000 R2 =   0.000 R3 =   0.000 R4 =  10.000 RK2 =  25.000 RK3 =   25.000
 Rcurr:   -1.831  Rcurr-(R2+R3)/2:    1.831  MIN(Rcurr-R2,Rcurr-R3):    1.831
******
 C1  (28407)-C3  (28412)-C2  (28410)-O21 (28439)    NSTEP1=     0 NSTEP2=     0
R1 = 107.500 R2 = 117.500 R3 = 122.500 R4 = 132.500 RK2 =  25.000 RK3 =   25.000
 Rcurr:  116.913  Rcurr-(R2+R3)/2:    3.087  MIN(Rcurr-R2,Rcurr-R3):    0.587
******
 C111(28467)-C110(28465)-C19 (28463)-C18 (28460)    NSTEP1=     0 NSTEP2=     0
R1 = -10.000 R2 =   0.000 R3 =   0.000 R4 =  10.000 RK2 =  25.000 RK3 =   25.000
 Rcurr:    0.247  Rcurr-(R2+R3)/2:    0.247  MIN(Rcurr-R2,Rcurr-R3):    0.247
******
 C1  (28541)-C3  (28546)-C2  (28544)-O21 (28573)    NSTEP1=     0 NSTEP2=     0
R1 = 107.500 R2 = 117.500 R3 = 122.500 R4 = 132.500 RK2 =  25.000 RK3 =   25.000
 Rcurr:  113.533  Rcurr-(R2+R3)/2:    6.467  MIN(Rcurr-R2,Rcurr-R3):    3.967
******
 C111(28601)-C110(28599)-C19 (28597)-C18 (28594)    NSTEP1=     0 NSTEP2=     0
R1 = -10.000 R2 =   0.000 R3 =   0.000 R4 =  10.000 RK2 =  25.000 RK3 =   25.000
 Rcurr:   -0.929  Rcurr-(R2+R3)/2:    0.929  MIN(Rcurr-R2,Rcurr-R3):    0.929
******
 C1  (28675)-C3  (28680)-C2  (28678)-O21 (28707)    NSTEP1=     0 NSTEP2=     0
R1 = 107.500 R2 = 117.500 R3 = 122.500 R4 = 132.500 RK2 =  25.000 RK3 =   25.000
 Rcurr:  123.107  Rcurr-(R2+R3)/2:    3.107  MIN(Rcurr-R2,Rcurr-R3):    0.607
******
 C111(28735)-C110(28733)-C19 (28731)-C18 (28728)    NSTEP1=     0 NSTEP2=     0
R1 = 170.000 R2 = 180.000 R3 = 180.000 R4 = 190.000 RK2 =  25.000 RK3 =   25.000
 Rcurr:  188.088  Rcurr-(R2+R3)/2:    8.088  MIN(Rcurr-R2,Rcurr-R3):    8.088
******
 C1  (28809)-C3  (28814)-C2  (28812)-O21 (28841)    NSTEP1=     0 NSTEP2=     0
R1 = 107.500 R2 = 117.500 R3 = 122.500 R4 = 132.500 RK2 =  25.000 RK3 =   25.000
 Rcurr:  123.290  Rcurr-(R2+R3)/2:    3.290  MIN(Rcurr-R2,Rcurr-R3):    0.790
******
 C111(28869)-C110(28867)-C19 (28865)-C18 (28862)    NSTEP1=     0 NSTEP2=     0
R1 = -10.000 R2 =   0.000 R3 =   0.000 R4 =  10.000 RK2 =  25.000 RK3 =   25.000
 Rcurr:    3.019  Rcurr-(R2+R3)/2:    3.019  MIN(Rcurr-R2,Rcurr-R3):    3.019
******
 C1  (28943)-C3  (28948)-C2  (28946)-O21 (28975)    NSTEP1=     0 NSTEP2=     0
R1 = 107.500 R2 = 117.500 R3 = 122.500 R4 = 132.500 RK2 =  25.000 RK3 =   25.000
 Rcurr:  126.572  Rcurr-(R2+R3)/2:    6.572  MIN(Rcurr-R2,Rcurr-R3):    4.072
******
 C111(29003)-C110(29001)-C19 (28999)-C18 (28996)    NSTEP1=     0 NSTEP2=     0
R1 = -10.000 R2 =   0.000 R3 =   0.000 R4 =  10.000 RK2 =  25.000 RK3 =   25.000
 Rcurr:    5.966  Rcurr-(R2+R3)/2:    5.966  MIN(Rcurr-R2,Rcurr-R3):    5.966
******
 C1  (29077)-C3  (29082)-C2  (29080)-O21 (29109)    NSTEP1=     0 NSTEP2=     0
R1 = 107.500 R2 = 117.500 R3 = 122.500 R4 = 132.500 RK2 =  25.000 RK3 =   25.000
 Rcurr:  115.723  Rcurr-(R2+R3)/2:    4.277  MIN(Rcurr-R2,Rcurr-R3):    1.777
******
 C111(29137)-C110(29135)-C19 (29133)-C18 (29130)    NSTEP1=     0 NSTEP2=     0
R1 = -10.000 R2 =   0.000 R3 =   0.000 R4 =  10.000 RK2 =  25.000 RK3 =   25.000
 Rcurr:   -5.245  Rcurr-(R2+R3)/2:    5.245  MIN(Rcurr-R2,Rcurr-R3):    5.245
******
 C1  (29211)-C3  (29216)-C2  (29214)-O21 (29243)    NSTEP1=     0 NSTEP2=     0
R1 = 107.500 R2 = 117.500 R3 = 122.500 R4 = 132.500 RK2 =  25.000 RK3 =   25.000
 Rcurr:  119.689  Rcurr-(R2+R3)/2:    0.311  MIN(Rcurr-R2,Rcurr-R3):    0.000
******
 C111(29271)-C110(29269)-C19 (29267)-C18 (29264)    NSTEP1=     0 NSTEP2=     0
R1 = -10.000 R2 =   0.000 R3 =   0.000 R4 =  10.000 RK2 =  25.000 RK3 =   25.000
 Rcurr:   -0.490  Rcurr-(R2+R3)/2:    0.490  MIN(Rcurr-R2,Rcurr-R3):    0.490
******
 C1  (29345)-C3  (29350)-C2  (29348)-O21 (29377)    NSTEP1=     0 NSTEP2=     0
R1 = 107.500 R2 = 117.500 R3 = 122.500 R4 = 132.500 RK2 =  25.000 RK3 =   25.000
 Rcurr:  117.662  Rcurr-(R2+R3)/2:    2.338  MIN(Rcurr-R2,Rcurr-R3):    0.000
******
 C111(29405)-C110(29403)-C19 (29401)-C18 (29398)    NSTEP1=     0 NSTEP2=     0
R1 = -10.000 R2 =   0.000 R3 =   0.000 R4 =  10.000 RK2 =  25.000 RK3 =   25.000
 Rcurr:    1.644  Rcurr-(R2+R3)/2:    1.644  MIN(Rcurr-R2,Rcurr-R3):    1.644
******
 C1  (29479)-C3  (29484)-C2  (29482)-O21 (29511)    NSTEP1=     0 NSTEP2=     0
R1 = 107.500 R2 = 117.500 R3 = 122.500 R4 = 132.500 RK2 =  25.000 RK3 =   25.000
 Rcurr:  120.065  Rcurr-(R2+R3)/2:    0.065  MIN(Rcurr-R2,Rcurr-R3):    0.000
******
 C111(29539)-C110(29537)-C19 (29535)-C18 (29532)    NSTEP1=     0 NSTEP2=     0
R1 = -10.000 R2 =   0.000 R3 =   0.000 R4 =  10.000 RK2 =  25.000 RK3 =   25.000
 Rcurr:    7.031  Rcurr-(R2+R3)/2:    7.031  MIN(Rcurr-R2,Rcurr-R3):    7.031
******
 C1  (29613)-C3  (29618)-C2  (29616)-O21 (29645)    NSTEP1=     0 NSTEP2=     0
R1 = 107.500 R2 = 117.500 R3 = 122.500 R4 = 132.500 RK2 =  25.000 RK3 =   25.000
 Rcurr:  121.494  Rcurr-(R2+R3)/2:    1.494  MIN(Rcurr-R2,Rcurr-R3):    0.000
******
 C111(29673)-C110(29671)-C19 (29669)-C18 (29666)    NSTEP1=     0 NSTEP2=     0
R1 = -10.000 R2 =   0.000 R3 =   0.000 R4 =  10.000 RK2 =  25.000 RK3 =   25.000
 Rcurr:    3.914  Rcurr-(R2+R3)/2:    3.914  MIN(Rcurr-R2,Rcurr-R3):    3.914
******
 C1  (29747)-C3  (29752)-C2  (29750)-O21 (29779)    NSTEP1=     0 NSTEP2=     0
R1 = 107.500 R2 = 117.500 R3 = 122.500 R4 = 132.500 RK2 =  25.000 RK3 =   25.000
 Rcurr:  126.775  Rcurr-(R2+R3)/2:    6.775  MIN(Rcurr-R2,Rcurr-R3):    4.275
******
 C111(29807)-C110(29805)-C19 (29803)-C18 (29800)    NSTEP1=     0 NSTEP2=     0
R1 = -10.000 R2 =   0.000 R3 =   0.000 R4 =  10.000 RK2 =  25.000 RK3 =   25.000
 Rcurr:   -2.419  Rcurr-(R2+R3)/2:    2.419  MIN(Rcurr-R2,Rcurr-R3):    2.419
******
 C1  (29881)-C3  (29886)-C2  (29884)-O21 (29913)    NSTEP1=     0 NSTEP2=     0
R1 = 107.500 R2 = 117.500 R3 = 122.500 R4 = 132.500 RK2 =  25.000 RK3 =   25.000
 Rcurr:  123.806  Rcurr-(R2+R3)/2:    3.806  MIN(Rcurr-R2,Rcurr-R3):    1.306
******
 C111(29941)-C110(29939)-C19 (29937)-C18 (29934)    NSTEP1=     0 NSTEP2=     0
R1 = -10.000 R2 =   0.000 R3 =   0.000 R4 =  10.000 RK2 =  25.000 RK3 =   25.000
 Rcurr:   -6.023  Rcurr-(R2+R3)/2:    6.023  MIN(Rcurr-R2,Rcurr-R3):    6.023
******
 C1  (30015)-C3  (30020)-C2  (30018)-O21 (30047)    NSTEP1=     0 NSTEP2=     0
R1 = 107.500 R2 = 117.500 R3 = 122.500 R4 = 132.500 RK2 =  25.000 RK3 =   25.000
 Rcurr:  116.335  Rcurr-(R2+R3)/2:    3.665  MIN(Rcurr-R2,Rcurr-R3):    1.165
******
 C111(30075)-C110(30073)-C19 (30071)-C18 (30068)    NSTEP1=     0 NSTEP2=     0
R1 = -10.000 R2 =   0.000 R3 =   0.000 R4 =  10.000 RK2 =  25.000 RK3 =   25.000
 Rcurr:    0.286  Rcurr-(R2+R3)/2:    0.286  MIN(Rcurr-R2,Rcurr-R3):    0.286
******
 C1  (30149)-C3  (30154)-C2  (30152)-O21 (30181)    NSTEP1=     0 NSTEP2=     0
R1 = 107.500 R2 = 117.500 R3 = 122.500 R4 = 132.500 RK2 =  25.000 RK3 =   25.000
 Rcurr:  122.476  Rcurr-(R2+R3)/2:    2.476  MIN(Rcurr-R2,Rcurr-R3):    0.000
******
 C111(30209)-C110(30207)-C19 (30205)-C18 (30202)    NSTEP1=     0 NSTEP2=     0
R1 = -10.000 R2 =   0.000 R3 =   0.000 R4 =  10.000 RK2 =  25.000 RK3 =   25.000
 Rcurr:    1.751  Rcurr-(R2+R3)/2:    1.751  MIN(Rcurr-R2,Rcurr-R3):    1.751
******
 C1  (30283)-C3  (30288)-C2  (30286)-O21 (30315)    NSTEP1=     0 NSTEP2=     0
R1 = 107.500 R2 = 117.500 R3 = 122.500 R4 = 132.500 RK2 =  25.000 RK3 =   25.000
 Rcurr:  114.830  Rcurr-(R2+R3)/2:    5.170  MIN(Rcurr-R2,Rcurr-R3):    2.670
******
 C111(30343)-C110(30341)-C19 (30339)-C18 (30336)    NSTEP1=     0 NSTEP2=     0
R1 = -10.000 R2 =   0.000 R3 =   0.000 R4 =  10.000 RK2 =  25.000 RK3 =   25.000
 Rcurr:    5.045  Rcurr-(R2+R3)/2:    5.045  MIN(Rcurr-R2,Rcurr-R3):    5.045
******
 C1  (30417)-C3  (30422)-C2  (30420)-O21 (30449)    NSTEP1=     0 NSTEP2=     0
R1 = 107.500 R2 = 117.500 R3 = 122.500 R4 = 132.500 RK2 =  25.000 RK3 =   25.000
 Rcurr:  121.009  Rcurr-(R2+R3)/2:    1.009  MIN(Rcurr-R2,Rcurr-R3):    0.000
******
 C111(30477)-C110(30475)-C19 (30473)-C18 (30470)    NSTEP1=     0 NSTEP2=     0
R1 = -10.000 R2 =   0.000 R3 =   0.000 R4 =  10.000 RK2 =  25.000 RK3 =   25.000
 Rcurr:    3.863  Rcurr-(R2+R3)/2:    3.863  MIN(Rcurr-R2,Rcurr-R3):    3.863
******
 C1  (30551)-C3  (30556)-C2  (30554)-O21 (30583)    NSTEP1=     0 NSTEP2=     0
R1 = 107.500 R2 = 117.500 R3 = 122.500 R4 = 132.500 RK2 =  25.000 RK3 =   25.000
 Rcurr:  118.611  Rcurr-(R2+R3)/2:    1.389  MIN(Rcurr-R2,Rcurr-R3):    0.000
******
 C111(30611)-C110(30609)-C19 (30607)-C18 (30604)    NSTEP1=     0 NSTEP2=     0
R1 = -10.000 R2 =   0.000 R3 =   0.000 R4 =  10.000 RK2 =  25.000 RK3 =   25.000
 Rcurr:    6.981  Rcurr-(R2+R3)/2:    6.981  MIN(Rcurr-R2,Rcurr-R3):    6.981
******
 C1  (30685)-C3  (30690)-C2  (30688)-O21 (30717)    NSTEP1=     0 NSTEP2=     0
R1 = 107.500 R2 = 117.500 R3 = 122.500 R4 = 132.500 RK2 =  25.000 RK3 =   25.000
 Rcurr:  120.904  Rcurr-(R2+R3)/2:    0.904  MIN(Rcurr-R2,Rcurr-R3):    0.000
******
 C111(30745)-C110(30743)-C19 (30741)-C18 (30738)    NSTEP1=     0 NSTEP2=     0
R1 = -10.000 R2 =   0.000 R3 =   0.000 R4 =  10.000 RK2 =  25.000 RK3 =   25.000
 Rcurr:   -6.676  Rcurr-(R2+R3)/2:    6.676  MIN(Rcurr-R2,Rcurr-R3):    6.676
******
 C1  (30819)-C3  (30824)-C2  (30822)-O21 (30851)    NSTEP1=     0 NSTEP2=     0
R1 = 107.500 R2 = 117.500 R3 = 122.500 R4 = 132.500 RK2 =  25.000 RK3 =   25.000
 Rcurr:  119.007  Rcurr-(R2+R3)/2:    0.993  MIN(Rcurr-R2,Rcurr-R3):    0.000
******
 C111(30879)-C110(30877)-C19 (30875)-C18 (30872)    NSTEP1=     0 NSTEP2=     0
R1 = -10.000 R2 =   0.000 R3 =   0.000 R4 =  10.000 RK2 =  25.000 RK3 =   25.000
 Rcurr:    3.102  Rcurr-(R2+R3)/2:    3.102  MIN(Rcurr-R2,Rcurr-R3):    3.102
******
 C1  (30953)-C3  (30958)-C2  (30956)-O21 (30985)    NSTEP1=     0 NSTEP2=     0
R1 = 107.500 R2 = 117.500 R3 = 122.500 R4 = 132.500 RK2 =  25.000 RK3 =   25.000
 Rcurr:  116.613  Rcurr-(R2+R3)/2:    3.387  MIN(Rcurr-R2,Rcurr-R3):    0.887
******
 C111(31013)-C110(31011)-C19 (31009)-C18 (31006)    NSTEP1=     0 NSTEP2=     0
R1 = -10.000 R2 =   0.000 R3 =   0.000 R4 =  10.000 RK2 =  25.000 RK3 =   25.000
 Rcurr:   -2.249  Rcurr-(R2+R3)/2:    2.249  MIN(Rcurr-R2,Rcurr-R3):    2.249
******
 C1  (31087)-C3  (31092)-C2  (31090)-O21 (31119)    NSTEP1=     0 NSTEP2=     0
R1 = 107.500 R2 = 117.500 R3 = 122.500 R4 = 132.500 RK2 =  25.000 RK3 =   25.000
 Rcurr:  119.942  Rcurr-(R2+R3)/2:    0.058  MIN(Rcurr-R2,Rcurr-R3):    0.000
******
 C111(31147)-C110(31145)-C19 (31143)-C18 (31140)    NSTEP1=     0 NSTEP2=     0
R1 = -10.000 R2 =   0.000 R3 =   0.000 R4 =  10.000 RK2 =  25.000 RK3 =   25.000
 Rcurr:   -5.829  Rcurr-(R2+R3)/2:    5.829  MIN(Rcurr-R2,Rcurr-R3):    5.829
******
 C1  (31221)-C3  (31226)-C2  (31224)-O21 (31253)    NSTEP1=     0 NSTEP2=     0
R1 = 107.500 R2 = 117.500 R3 = 122.500 R4 = 132.500 RK2 =  25.000 RK3 =   25.000
 Rcurr:  118.543  Rcurr-(R2+R3)/2:    1.457  MIN(Rcurr-R2,Rcurr-R3):    0.000
******
 C111(31281)-C110(31279)-C19 (31277)-C18 (31274)    NSTEP1=     0 NSTEP2=     0
R1 = -10.000 R2 =   0.000 R3 =   0.000 R4 =  10.000 RK2 =  25.000 RK3 =   25.000
 Rcurr:   -4.477  Rcurr-(R2+R3)/2:    4.477  MIN(Rcurr-R2,Rcurr-R3):    4.477
******
 C1  (31355)-C3  (31360)-C2  (31358)-O21 (31387)    NSTEP1=     0 NSTEP2=     0
R1 = 107.500 R2 = 117.500 R3 = 122.500 R4 = 132.500 RK2 =  25.000 RK3 =   25.000
 Rcurr:  121.573  Rcurr-(R2+R3)/2:    1.573  MIN(Rcurr-R2,Rcurr-R3):    0.000
******
 C111(31415)-C110(31413)-C19 (31411)-C18 (31408)    NSTEP1=     0 NSTEP2=     0
R1 = -10.000 R2 =   0.000 R3 =   0.000 R4 =  10.000 RK2 =  25.000 RK3 =   25.000
 Rcurr:   -0.892  Rcurr-(R2+R3)/2:    0.892  MIN(Rcurr-R2,Rcurr-R3):    0.892
******
 C1  (31489)-C3  (31494)-C2  (31492)-O21 (31521)    NSTEP1=     0 NSTEP2=     0
R1 = 107.500 R2 = 117.500 R3 = 122.500 R4 = 132.500 RK2 =  25.000 RK3 =   25.000
 Rcurr:  116.722  Rcurr-(R2+R3)/2:    3.278  MIN(Rcurr-R2,Rcurr-R3):    0.778
******
 C111(31549)-C110(31547)-C19 (31545)-C18 (31542)    NSTEP1=     0 NSTEP2=     0
R1 = -10.000 R2 =   0.000 R3 =   0.000 R4 =  10.000 RK2 =  25.000 RK3 =   25.000
 Rcurr:   -7.851  Rcurr-(R2+R3)/2:    7.851  MIN(Rcurr-R2,Rcurr-R3):    7.851
******
 C1  (31623)-C3  (31628)-C2  (31626)-O21 (31655)    NSTEP1=     0 NSTEP2=     0
R1 = 107.500 R2 = 117.500 R3 = 122.500 R4 = 132.500 RK2 =  25.000 RK3 =   25.000
 Rcurr:  118.305  Rcurr-(R2+R3)/2:    1.695  MIN(Rcurr-R2,Rcurr-R3):    0.000
******
 C111(31683)-C110(31681)-C19 (31679)-C18 (31676)    NSTEP1=     0 NSTEP2=     0
R1 = -10.000 R2 =   0.000 R3 =   0.000 R4 =  10.000 RK2 =  25.000 RK3 =   25.000
 Rcurr:    5.512  Rcurr-(R2+R3)/2:    5.512  MIN(Rcurr-R2,Rcurr-R3):    5.512
******
 C1  (31757)-C3  (31762)-C2  (31760)-O21 (31789)    NSTEP1=     0 NSTEP2=     0
R1 = 107.500 R2 = 117.500 R3 = 122.500 R4 = 132.500 RK2 =  25.000 RK3 =   25.000
 Rcurr:  123.459  Rcurr-(R2+R3)/2:    3.459  MIN(Rcurr-R2,Rcurr-R3):    0.959
******
 C111(31817)-C110(31815)-C19 (31813)-C18 (31810)    NSTEP1=     0 NSTEP2=     0
R1 = -10.000 R2 =   0.000 R3 =   0.000 R4 =  10.000 RK2 =  25.000 RK3 =   25.000
 Rcurr:   -2.821  Rcurr-(R2+R3)/2:    2.821  MIN(Rcurr-R2,Rcurr-R3):    2.821
******
 C1  (31891)-C3  (31896)-C2  (31894)-O21 (31923)    NSTEP1=     0 NSTEP2=     0
R1 = 107.500 R2 = 117.500 R3 = 122.500 R4 = 132.500 RK2 =  25.000 RK3 =   25.000
 Rcurr:  117.219  Rcurr-(R2+R3)/2:    2.781  MIN(Rcurr-R2,Rcurr-R3):    0.281
******
 C111(31951)-C110(31949)-C19 (31947)-C18 (31944)    NSTEP1=     0 NSTEP2=     0
R1 = -10.000 R2 =   0.000 R3 =   0.000 R4 =  10.000 RK2 =  25.000 RK3 =   25.000
 Rcurr:   -2.146  Rcurr-(R2+R3)/2:    2.146  MIN(Rcurr-R2,Rcurr-R3):    2.146
******
 C1  (32025)-C3  (32030)-C2  (32028)-O21 (32057)    NSTEP1=     0 NSTEP2=     0
R1 = 107.500 R2 = 117.500 R3 = 122.500 R4 = 132.500 RK2 =  25.000 RK3 =   25.000
 Rcurr:  117.641  Rcurr-(R2+R3)/2:    2.359  MIN(Rcurr-R2,Rcurr-R3):    0.000
******
 C111(32085)-C110(32083)-C19 (32081)-C18 (32078)    NSTEP1=     0 NSTEP2=     0
R1 = -10.000 R2 =   0.000 R3 =   0.000 R4 =  10.000 RK2 =  25.000 RK3 =   25.000
 Rcurr:   -2.414  Rcurr-(R2+R3)/2:    2.414  MIN(Rcurr-R2,Rcurr-R3):    2.414
******
 C1  (32159)-C3  (32164)-C2  (32162)-O21 (32191)    NSTEP1=     0 NSTEP2=     0
R1 = 107.500 R2 = 117.500 R3 = 122.500 R4 = 132.500 RK2 =  25.000 RK3 =   25.000
 Rcurr:  124.001  Rcurr-(R2+R3)/2:    4.001  MIN(Rcurr-R2,Rcurr-R3):    1.501
******
 C111(32219)-C110(32217)-C19 (32215)-C18 (32212)    NSTEP1=     0 NSTEP2=     0
R1 = -10.000 R2 =   0.000 R3 =   0.000 R4 =  10.000 RK2 =  25.000 RK3 =   25.000
 Rcurr:    2.503  Rcurr-(R2+R3)/2:    2.503  MIN(Rcurr-R2,Rcurr-R3):    2.503
******
 C1  (32293)-C3  (32298)-C2  (32296)-O21 (32325)    NSTEP1=     0 NSTEP2=     0
R1 = 107.500 R2 = 117.500 R3 = 122.500 R4 = 132.500 RK2 =  25.000 RK3 =   25.000
 Rcurr:  120.814  Rcurr-(R2+R3)/2:    0.814  MIN(Rcurr-R2,Rcurr-R3):    0.000
******
 C111(32353)-C110(32351)-C19 (32349)-C18 (32346)    NSTEP1=     0 NSTEP2=     0
R1 = -10.000 R2 =   0.000 R3 =   0.000 R4 =  10.000 RK2 =  25.000 RK3 =   25.000
 Rcurr:    5.861  Rcurr-(R2+R3)/2:    5.861  MIN(Rcurr-R2,Rcurr-R3):    5.861
******
 C1  (32427)-C3  (32432)-C2  (32430)-O21 (32459)    NSTEP1=     0 NSTEP2=     0
R1 = 107.500 R2 = 117.500 R3 = 122.500 R4 = 132.500 RK2 =  25.000 RK3 =   25.000
 Rcurr:  124.291  Rcurr-(R2+R3)/2:    4.291  MIN(Rcurr-R2,Rcurr-R3):    1.791
******
 C111(32487)-C110(32485)-C19 (32483)-C18 (32480)    NSTEP1=     0 NSTEP2=     0
R1 = -10.000 R2 =   0.000 R3 =   0.000 R4 =  10.000 RK2 =  25.000 RK3 =   25.000
 Rcurr:    1.043  Rcurr-(R2+R3)/2:    1.043  MIN(Rcurr-R2,Rcurr-R3):    1.043
******
 C1  (32561)-C3  (32566)-C2  (32564)-O21 (32593)    NSTEP1=     0 NSTEP2=     0
R1 = 107.500 R2 = 117.500 R3 = 122.500 R4 = 132.500 RK2 =  25.000 RK3 =   25.000
 Rcurr:  120.567  Rcurr-(R2+R3)/2:    0.567  MIN(Rcurr-R2,Rcurr-R3):    0.000
******
 C111(32621)-C110(32619)-C19 (32617)-C18 (32614)    NSTEP1=     0 NSTEP2=     0
R1 = -10.000 R2 =   0.000 R3 =   0.000 R4 =  10.000 RK2 =  25.000 RK3 =   25.000
 Rcurr:    7.275  Rcurr-(R2+R3)/2:    7.275  MIN(Rcurr-R2,Rcurr-R3):    7.275
******
 C1  (32695)-C3  (32700)-C2  (32698)-O21 (32727)    NSTEP1=     0 NSTEP2=     0
R1 = 107.500 R2 = 117.500 R3 = 122.500 R4 = 132.500 RK2 =  25.000 RK3 =   25.000
 Rcurr:  113.477  Rcurr-(R2+R3)/2:    6.523  MIN(Rcurr-R2,Rcurr-R3):    4.023
******
 C111(32755)-C110(32753)-C19 (32751)-C18 (32748)    NSTEP1=     0 NSTEP2=     0
R1 = -10.000 R2 =   0.000 R3 =   0.000 R4 =  10.000 RK2 =  25.000 RK3 =   25.000
 Rcurr:   -8.850  Rcurr-(R2+R3)/2:    8.850  MIN(Rcurr-R2,Rcurr-R3):    8.850
******
 C1  (32829)-C3  (32834)-C2  (32832)-O21 (32861)    NSTEP1=     0 NSTEP2=     0
R1 = 107.500 R2 = 117.500 R3 = 122.500 R4 = 132.500 RK2 =  25.000 RK3 =   25.000
 Rcurr:  124.047  Rcurr-(R2+R3)/2:    4.047  MIN(Rcurr-R2,Rcurr-R3):    1.547
******
 C111(32889)-C110(32887)-C19 (32885)-C18 (32882)    NSTEP1=     0 NSTEP2=     0
R1 = -10.000 R2 =   0.000 R3 =   0.000 R4 =  10.000 RK2 =  25.000 RK3 =   25.000
 Rcurr:   -3.416  Rcurr-(R2+R3)/2:    3.416  MIN(Rcurr-R2,Rcurr-R3):    3.416
******
 C1  (32963)-C3  (32968)-C2  (32966)-O21 (32995)    NSTEP1=     0 NSTEP2=     0
R1 = 107.500 R2 = 117.500 R3 = 122.500 R4 = 132.500 RK2 =  25.000 RK3 =   25.000
 Rcurr:  119.682  Rcurr-(R2+R3)/2:    0.318  MIN(Rcurr-R2,Rcurr-R3):    0.000
******
 C111(33023)-C110(33021)-C19 (33019)-C18 (33016)    NSTEP1=     0 NSTEP2=     0
R1 = -10.000 R2 =   0.000 R3 =   0.000 R4 =  10.000 RK2 =  25.000 RK3 =   25.000
 Rcurr:    3.538  Rcurr-(R2+R3)/2:    3.538  MIN(Rcurr-R2,Rcurr-R3):    3.538
******
 C1  (33097)-C3  (33102)-C2  (33100)-O21 (33129)    NSTEP1=     0 NSTEP2=     0
R1 = 107.500 R2 = 117.500 R3 = 122.500 R4 = 132.500 RK2 =  25.000 RK3 =   25.000
 Rcurr:  120.196  Rcurr-(R2+R3)/2:    0.196  MIN(Rcurr-R2,Rcurr-R3):    0.000
******
 C111(33157)-C110(33155)-C19 (33153)-C18 (33150)    NSTEP1=     0 NSTEP2=     0
R1 = -10.000 R2 =   0.000 R3 =   0.000 R4 =  10.000 RK2 =  25.000 RK3 =   25.000
 Rcurr:   -1.927  Rcurr-(R2+R3)/2:    1.927  MIN(Rcurr-R2,Rcurr-R3):    1.927
******
 C1  (33231)-C3  (33236)-C2  (33234)-O21 (33263)    NSTEP1=     0 NSTEP2=     0
R1 = 107.500 R2 = 117.500 R3 = 122.500 R4 = 132.500 RK2 =  25.000 RK3 =   25.000
 Rcurr:  120.637  Rcurr-(R2+R3)/2:    0.637  MIN(Rcurr-R2,Rcurr-R3):    0.000
******
 C111(33291)-C110(33289)-C19 (33287)-C18 (33284)    NSTEP1=     0 NSTEP2=     0
R1 = -10.000 R2 =   0.000 R3 =   0.000 R4 =  10.000 RK2 =  25.000 RK3 =   25.000
 Rcurr:   -3.951  Rcurr-(R2+R3)/2:    3.951  MIN(Rcurr-R2,Rcurr-R3):    3.951
******
 C1  (33365)-C3  (33370)-C2  (33368)-O21 (33397)    NSTEP1=     0 NSTEP2=     0
R1 = 107.500 R2 = 117.500 R3 = 122.500 R4 = 132.500 RK2 =  25.000 RK3 =   25.000
 Rcurr:  117.025  Rcurr-(R2+R3)/2:    2.975  MIN(Rcurr-R2,Rcurr-R3):    0.475
******
 C111(33425)-C110(33423)-C19 (33421)-C18 (33418)    NSTEP1=     0 NSTEP2=     0
R1 = -10.000 R2 =   0.000 R3 =   0.000 R4 =  10.000 RK2 =  25.000 RK3 =   25.000
 Rcurr:    0.985  Rcurr-(R2+R3)/2:    0.985  MIN(Rcurr-R2,Rcurr-R3):    0.985
******
 C1  (33499)-C3  (33504)-C2  (33502)-O21 (33531)    NSTEP1=     0 NSTEP2=     0
R1 = 107.500 R2 = 117.500 R3 = 122.500 R4 = 132.500 RK2 =  25.000 RK3 =   25.000
 Rcurr:  121.004  Rcurr-(R2+R3)/2:    1.004  MIN(Rcurr-R2,Rcurr-R3):    0.000
******
 C111(33559)-C110(33557)-C19 (33555)-C18 (33552)    NSTEP1=     0 NSTEP2=     0
R1 = -10.000 R2 =   0.000 R3 =   0.000 R4 =  10.000 RK2 =  25.000 RK3 =   25.000
 Rcurr:    4.964  Rcurr-(R2+R3)/2:    4.964  MIN(Rcurr-R2,Rcurr-R3):    4.964
******
 C1  (33633)-C3  (33638)-C2  (33636)-O21 (33665)    NSTEP1=     0 NSTEP2=     0
R1 = 107.500 R2 = 117.500 R3 = 122.500 R4 = 132.500 RK2 =  25.000 RK3 =   25.000
 Rcurr:  122.970  Rcurr-(R2+R3)/2:    2.970  MIN(Rcurr-R2,Rcurr-R3):    0.470
******
 C111(33693)-C110(33691)-C19 (33689)-C18 (33686)    NSTEP1=     0 NSTEP2=     0
R1 = -10.000 R2 =   0.000 R3 =   0.000 R4 =  10.000 RK2 =  25.000 RK3 =   25.000
 Rcurr:   -5.752  Rcurr-(R2+R3)/2:    5.752  MIN(Rcurr-R2,Rcurr-R3):    5.752
******
 C1  (33767)-C3  (33772)-C2  (33770)-O21 (33799)    NSTEP1=     0 NSTEP2=     0
R1 = 107.500 R2 = 117.500 R3 = 122.500 R4 = 132.500 RK2 =  25.000 RK3 =   25.000
 Rcurr:  120.921  Rcurr-(R2+R3)/2:    0.921  MIN(Rcurr-R2,Rcurr-R3):    0.000
******
 C111(33827)-C110(33825)-C19 (33823)-C18 (33820)    NSTEP1=     0 NSTEP2=     0
R1 = -10.000 R2 =   0.000 R3 =   0.000 R4 =  10.000 RK2 =  25.000 RK3 =   25.000
 Rcurr:   -8.031  Rcurr-(R2+R3)/2:    8.031  MIN(Rcurr-R2,Rcurr-R3):    8.031
******
 C1  (33901)-C3  (33906)-C2  (33904)-O21 (33933)    NSTEP1=     0 NSTEP2=     0
R1 = 107.500 R2 = 117.500 R3 = 122.500 R4 = 132.500 RK2 =  25.000 RK3 =   25.000
 Rcurr:  115.298  Rcurr-(R2+R3)/2:    4.702  MIN(Rcurr-R2,Rcurr-R3):    2.202
******
 C111(33961)-C110(33959)-C19 (33957)-C18 (33954)    NSTEP1=     0 NSTEP2=     0
R1 = -10.000 R2 =   0.000 R3 =   0.000 R4 =  10.000 RK2 =  25.000 RK3 =   25.000
 Rcurr:    2.376  Rcurr-(R2+R3)/2:    2.376  MIN(Rcurr-R2,Rcurr-R3):    2.376
******
 C1  (34035)-C3  (34040)-C2  (34038)-O21 (34067)    NSTEP1=     0 NSTEP2=     0
R1 = 107.500 R2 = 117.500 R3 = 122.500 R4 = 132.500 RK2 =  25.000 RK3 =   25.000
 Rcurr:  114.943  Rcurr-(R2+R3)/2:    5.057  MIN(Rcurr-R2,Rcurr-R3):    2.557
******
 C111(34095)-C110(34093)-C19 (34091)-C18 (34088)    NSTEP1=     0 NSTEP2=     0
R1 = -10.000 R2 =   0.000 R3 =   0.000 R4 =  10.000 RK2 =  25.000 RK3 =   25.000
 Rcurr:   -4.643  Rcurr-(R2+R3)/2:    4.643  MIN(Rcurr-R2,Rcurr-R3):    4.643
******
 C1  (34169)-C3  (34174)-C2  (34172)-O21 (34201)    NSTEP1=     0 NSTEP2=     0
R1 = 107.500 R2 = 117.500 R3 = 122.500 R4 = 132.500 RK2 =  25.000 RK3 =   25.000
 Rcurr:  119.280  Rcurr-(R2+R3)/2:    0.720  MIN(Rcurr-R2,Rcurr-R3):    0.000
******
 C111(34229)-C110(34227)-C19 (34225)-C18 (34222)    NSTEP1=     0 NSTEP2=     0
R1 = -10.000 R2 =   0.000 R3 =   0.000 R4 =  10.000 RK2 =  25.000 RK3 =   25.000
 Rcurr:    0.007  Rcurr-(R2+R3)/2:    0.007  MIN(Rcurr-R2,Rcurr-R3):    0.007
******
 C1  (34303)-C3  (34308)-C2  (34306)-O21 (34335)    NSTEP1=     0 NSTEP2=     0
R1 = 107.500 R2 = 117.500 R3 = 122.500 R4 = 132.500 RK2 =  25.000 RK3 =   25.000
 Rcurr:  116.874  Rcurr-(R2+R3)/2:    3.126  MIN(Rcurr-R2,Rcurr-R3):    0.626
******
 C111(34363)-C110(34361)-C19 (34359)-C18 (34356)    NSTEP1=     0 NSTEP2=     0
R1 = -10.000 R2 =   0.000 R3 =   0.000 R4 =  10.000 RK2 =  25.000 RK3 =   25.000
 Rcurr:    3.770  Rcurr-(R2+R3)/2:    3.770  MIN(Rcurr-R2,Rcurr-R3):    3.770
******
 C1  (34437)-C3  (34442)-C2  (34440)-O21 (34469)    NSTEP1=     0 NSTEP2=     0
R1 = 107.500 R2 = 117.500 R3 = 122.500 R4 = 132.500 RK2 =  25.000 RK3 =   25.000
 Rcurr:  116.764  Rcurr-(R2+R3)/2:    3.236  MIN(Rcurr-R2,Rcurr-R3):    0.736
******
 C111(34497)-C110(34495)-C19 (34493)-C18 (34490)    NSTEP1=     0 NSTEP2=     0
R1 = -10.000 R2 =   0.000 R3 =   0.000 R4 =  10.000 RK2 =  25.000 RK3 =   25.000
 Rcurr:    5.793  Rcurr-(R2+R3)/2:    5.793  MIN(Rcurr-R2,Rcurr-R3):    5.793
******
 C1  (34571)-C3  (34576)-C2  (34574)-O21 (34603)    NSTEP1=     0 NSTEP2=     0
R1 = 107.500 R2 = 117.500 R3 = 122.500 R4 = 132.500 RK2 =  25.000 RK3 =   25.000
 Rcurr:  124.470  Rcurr-(R2+R3)/2:    4.470  MIN(Rcurr-R2,Rcurr-R3):    1.970
******
 C111(34631)-C110(34629)-C19 (34627)-C18 (34624)    NSTEP1=     0 NSTEP2=     0
R1 = -10.000 R2 =   0.000 R3 =   0.000 R4 =  10.000 RK2 =  25.000 RK3 =   25.000
 Rcurr:   -1.372  Rcurr-(R2+R3)/2:    1.372  MIN(Rcurr-R2,Rcurr-R3):    1.372
******
 C1  (34705)-C3  (34710)-C2  (34708)-O21 (34737)    NSTEP1=     0 NSTEP2=     0
R1 = 107.500 R2 = 117.500 R3 = 122.500 R4 = 132.500 RK2 =  25.000 RK3 =   25.000
 Rcurr:  112.452  Rcurr-(R2+R3)/2:    7.548  MIN(Rcurr-R2,Rcurr-R3):    5.048
******
 C111(34765)-C110(34763)-C19 (34761)-C18 (34758)    NSTEP1=     0 NSTEP2=     0
R1 = -10.000 R2 =   0.000 R3 =   0.000 R4 =  10.000 RK2 =  25.000 RK3 =   25.000
 Rcurr:   -2.724  Rcurr-(R2+R3)/2:    2.724  MIN(Rcurr-R2,Rcurr-R3):    2.724
******
 C1  (34839)-C3  (34844)-C2  (34842)-O21 (34871)    NSTEP1=     0 NSTEP2=     0
R1 = 107.500 R2 = 117.500 R3 = 122.500 R4 = 132.500 RK2 =  25.000 RK3 =   25.000
 Rcurr:  115.131  Rcurr-(R2+R3)/2:    4.869  MIN(Rcurr-R2,Rcurr-R3):    2.369
******
 C111(34899)-C110(34897)-C19 (34895)-C18 (34892)    NSTEP1=     0 NSTEP2=     0
R1 = -10.000 R2 =   0.000 R3 =   0.000 R4 =  10.000 RK2 =  25.000 RK3 =   25.000
 Rcurr:   -4.252  Rcurr-(R2+R3)/2:    4.252  MIN(Rcurr-R2,Rcurr-R3):    4.252
******
 C1  (34973)-C3  (34978)-C2  (34976)-O21 (35005)    NSTEP1=     0 NSTEP2=     0
R1 = 107.500 R2 = 117.500 R3 = 122.500 R4 = 132.500 RK2 =  25.000 RK3 =   25.000
 Rcurr:  119.230  Rcurr-(R2+R3)/2:    0.770  MIN(Rcurr-R2,Rcurr-R3):    0.000
******
 C111(35033)-C110(35031)-C19 (35029)-C18 (35026)    NSTEP1=     0 NSTEP2=     0
R1 = -10.000 R2 =   0.000 R3 =   0.000 R4 =  10.000 RK2 =  25.000 RK3 =   25.000
 Rcurr:    0.250  Rcurr-(R2+R3)/2:    0.250  MIN(Rcurr-R2,Rcurr-R3):    0.250
******
 C1  (35107)-C3  (35112)-C2  (35110)-O21 (35139)    NSTEP1=     0 NSTEP2=     0
R1 = 107.500 R2 = 117.500 R3 = 122.500 R4 = 132.500 RK2 =  25.000 RK3 =   25.000
 Rcurr:  128.280  Rcurr-(R2+R3)/2:    8.280  MIN(Rcurr-R2,Rcurr-R3):    5.780
******
 C111(35167)-C110(35165)-C19 (35163)-C18 (35160)    NSTEP1=     0 NSTEP2=     0
R1 = -10.000 R2 =   0.000 R3 =   0.000 R4 =  10.000 RK2 =  25.000 RK3 =   25.000
 Rcurr:    0.915  Rcurr-(R2+R3)/2:    0.915  MIN(Rcurr-R2,Rcurr-R3):    0.915
******
 C1  (35241)-C3  (35246)-C2  (35244)-O21 (35273)    NSTEP1=     0 NSTEP2=     0
R1 = 107.500 R2 = 117.500 R3 = 122.500 R4 = 132.500 RK2 =  25.000 RK3 =   25.000
 Rcurr:  122.661  Rcurr-(R2+R3)/2:    2.661  MIN(Rcurr-R2,Rcurr-R3):    0.161
******
 C111(35301)-C110(35299)-C19 (35297)-C18 (35294)    NSTEP1=     0 NSTEP2=     0
R1 = -10.000 R2 =   0.000 R3 =   0.000 R4 =  10.000 RK2 =  25.000 RK3 =   25.000
 Rcurr:   -2.706  Rcurr-(R2+R3)/2:    2.706  MIN(Rcurr-R2,Rcurr-R3):    2.706
******
 C1  (35375)-C3  (35380)-C2  (35378)-O21 (35407)    NSTEP1=     0 NSTEP2=     0
R1 = 107.500 R2 = 117.500 R3 = 122.500 R4 = 132.500 RK2 =  25.000 RK3 =   25.000
 Rcurr:  116.889  Rcurr-(R2+R3)/2:    3.111  MIN(Rcurr-R2,Rcurr-R3):    0.611
******
 C111(35435)-C110(35433)-C19 (35431)-C18 (35428)    NSTEP1=     0 NSTEP2=     0
R1 = -10.000 R2 =   0.000 R3 =   0.000 R4 =  10.000 RK2 =  25.000 RK3 =   25.000
 Rcurr:    0.167  Rcurr-(R2+R3)/2:    0.167  MIN(Rcurr-R2,Rcurr-R3):    0.167
******
 C1  (35509)-C3  (35514)-C2  (35512)-O21 (35541)    NSTEP1=     0 NSTEP2=     0
R1 = 107.500 R2 = 117.500 R3 = 122.500 R4 = 132.500 RK2 =  25.000 RK3 =   25.000
 Rcurr:  116.765  Rcurr-(R2+R3)/2:    3.235  MIN(Rcurr-R2,Rcurr-R3):    0.735
******
 C111(35569)-C110(35567)-C19 (35565)-C18 (35562)    NSTEP1=     0 NSTEP2=     0
R1 = -10.000 R2 =   0.000 R3 =   0.000 R4 =  10.000 RK2 =  25.000 RK3 =   25.000
 Rcurr:    6.869  Rcurr-(R2+R3)/2:    6.869  MIN(Rcurr-R2,Rcurr-R3):    6.869
******
 C1  (35643)-C3  (35648)-C2  (35646)-O21 (35675)    NSTEP1=     0 NSTEP2=     0
R1 = 107.500 R2 = 117.500 R3 = 122.500 R4 = 132.500 RK2 =  25.000 RK3 =   25.000
 Rcurr:  114.940  Rcurr-(R2+R3)/2:    5.060  MIN(Rcurr-R2,Rcurr-R3):    2.560
******
 C111(35703)-C110(35701)-C19 (35699)-C18 (35696)    NSTEP1=     0 NSTEP2=     0
R1 = -10.000 R2 =   0.000 R3 =   0.000 R4 =  10.000 RK2 =  25.000 RK3 =   25.000
 Rcurr:    1.086  Rcurr-(R2+R3)/2:    1.086  MIN(Rcurr-R2,Rcurr-R3):    1.086
******
 C1  (35777)-C3  (35782)-C2  (35780)-O21 (35809)    NSTEP1=     0 NSTEP2=     0
R1 = 107.500 R2 = 117.500 R3 = 122.500 R4 = 132.500 RK2 =  25.000 RK3 =   25.000
 Rcurr:  121.614  Rcurr-(R2+R3)/2:    1.614  MIN(Rcurr-R2,Rcurr-R3):    0.000
******
 C111(35837)-C110(35835)-C19 (35833)-C18 (35830)    NSTEP1=     0 NSTEP2=     0
R1 = -10.000 R2 =   0.000 R3 =   0.000 R4 =  10.000 RK2 =  25.000 RK3 =   25.000
 Rcurr:   -0.737  Rcurr-(R2+R3)/2:    0.737  MIN(Rcurr-R2,Rcurr-R3):    0.737
******
 C1  (35911)-C3  (35916)-C2  (35914)-O21 (35943)    NSTEP1=     0 NSTEP2=     0
R1 = 107.500 R2 = 117.500 R3 = 122.500 R4 = 132.500 RK2 =  25.000 RK3 =   25.000
 Rcurr:  119.633  Rcurr-(R2+R3)/2:    0.367  MIN(Rcurr-R2,Rcurr-R3):    0.000
******
 C111(35971)-C110(35969)-C19 (35967)-C18 (35964)    NSTEP1=     0 NSTEP2=     0
R1 = -10.000 R2 =   0.000 R3 =   0.000 R4 =  10.000 RK2 =  25.000 RK3 =   25.000
 Rcurr:    6.490  Rcurr-(R2+R3)/2:    6.490  MIN(Rcurr-R2,Rcurr-R3):    6.490
******
 C1  (36045)-C3  (36050)-C2  (36048)-O21 (36077)    NSTEP1=     0 NSTEP2=     0
R1 = 107.500 R2 = 117.500 R3 = 122.500 R4 = 132.500 RK2 =  25.000 RK3 =   25.000
 Rcurr:  119.155  Rcurr-(R2+R3)/2:    0.845  MIN(Rcurr-R2,Rcurr-R3):    0.000
******
 C111(36105)-C110(36103)-C19 (36101)-C18 (36098)    NSTEP1=     0 NSTEP2=     0
R1 = -10.000 R2 =   0.000 R3 =   0.000 R4 =  10.000 RK2 =  25.000 RK3 =   25.000
 Rcurr:    2.314  Rcurr-(R2+R3)/2:    2.314  MIN(Rcurr-R2,Rcurr-R3):    2.314
******
 C1  (36179)-C3  (36184)-C2  (36182)-O21 (36211)    NSTEP1=     0 NSTEP2=     0
R1 = 107.500 R2 = 117.500 R3 = 122.500 R4 = 132.500 RK2 =  25.000 RK3 =   25.000
 Rcurr:  116.544  Rcurr-(R2+R3)/2:    3.456  MIN(Rcurr-R2,Rcurr-R3):    0.956
******
 C111(36239)-C110(36237)-C19 (36235)-C18 (36232)    NSTEP1=     0 NSTEP2=     0
R1 = -10.000 R2 =   0.000 R3 =   0.000 R4 =  10.000 RK2 =  25.000 RK3 =   25.000
 Rcurr:    1.262  Rcurr-(R2+R3)/2:    1.262  MIN(Rcurr-R2,Rcurr-R3):    1.262
******
 C1  (36313)-C3  (36318)-C2  (36316)-O21 (36345)    NSTEP1=     0 NSTEP2=     0
R1 = 107.500 R2 = 117.500 R3 = 122.500 R4 = 132.500 RK2 =  25.000 RK3 =   25.000
 Rcurr:  116.886  Rcurr-(R2+R3)/2:    3.114  MIN(Rcurr-R2,Rcurr-R3):    0.614
******
 C111(36373)-C110(36371)-C19 (36369)-C18 (36366)    NSTEP1=     0 NSTEP2=     0
R1 = -10.000 R2 =   0.000 R3 =   0.000 R4 =  10.000 RK2 =  25.000 RK3 =   25.000
 Rcurr:    2.056  Rcurr-(R2+R3)/2:    2.056  MIN(Rcurr-R2,Rcurr-R3):    2.056
******
 C1  (36447)-C3  (36452)-C2  (36450)-O21 (36479)    NSTEP1=     0 NSTEP2=     0
R1 = 107.500 R2 = 117.500 R3 = 122.500 R4 = 132.500 RK2 =  25.000 RK3 =   25.000
 Rcurr:  115.521  Rcurr-(R2+R3)/2:    4.479  MIN(Rcurr-R2,Rcurr-R3):    1.979
******
 C111(36507)-C110(36505)-C19 (36503)-C18 (36500)    NSTEP1=     0 NSTEP2=     0
R1 = -10.000 R2 =   0.000 R3 =   0.000 R4 =  10.000 RK2 =  25.000 RK3 =   25.000
 Rcurr:    1.413  Rcurr-(R2+R3)/2:    1.413  MIN(Rcurr-R2,Rcurr-R3):    1.413
******
 C1  (36581)-C3  (36586)-C2  (36584)-O21 (36613)    NSTEP1=     0 NSTEP2=     0
R1 = 107.500 R2 = 117.500 R3 = 122.500 R4 = 132.500 RK2 =  25.000 RK3 =   25.000
 Rcurr:  119.172  Rcurr-(R2+R3)/2:    0.828  MIN(Rcurr-R2,Rcurr-R3):    0.000
******
 C111(36641)-C110(36639)-C19 (36637)-C18 (36634)    NSTEP1=     0 NSTEP2=     0
R1 = -10.000 R2 =   0.000 R3 =   0.000 R4 =  10.000 RK2 =  25.000 RK3 =   25.000
 Rcurr:   -0.764  Rcurr-(R2+R3)/2:    0.764  MIN(Rcurr-R2,Rcurr-R3):    0.764
******
 C1  (36715)-C3  (36720)-C2  (36718)-O21 (36747)    NSTEP1=     0 NSTEP2=     0
R1 = 107.500 R2 = 117.500 R3 = 122.500 R4 = 132.500 RK2 =  25.000 RK3 =   25.000
 Rcurr:  118.152  Rcurr-(R2+R3)/2:    1.848  MIN(Rcurr-R2,Rcurr-R3):    0.000
******
 C111(36775)-C110(36773)-C19 (36771)-C18 (36768)    NSTEP1=     0 NSTEP2=     0
R1 = -10.000 R2 =   0.000 R3 =   0.000 R4 =  10.000 RK2 =  25.000 RK3 =   25.000
 Rcurr:    0.076  Rcurr-(R2+R3)/2:    0.076  MIN(Rcurr-R2,Rcurr-R3):    0.076
******
 C1  (36849)-C3  (36854)-C2  (36852)-O21 (36881)    NSTEP1=     0 NSTEP2=     0
R1 = 107.500 R2 = 117.500 R3 = 122.500 R4 = 132.500 RK2 =  25.000 RK3 =   25.000
 Rcurr:  123.345  Rcurr-(R2+R3)/2:    3.345  MIN(Rcurr-R2,Rcurr-R3):    0.845
******
 C111(36909)-C110(36907)-C19 (36905)-C18 (36902)    NSTEP1=     0 NSTEP2=     0
R1 = -10.000 R2 =   0.000 R3 =   0.000 R4 =  10.000 RK2 =  25.000 RK3 =   25.000
 Rcurr:   -2.748  Rcurr-(R2+R3)/2:    2.748  MIN(Rcurr-R2,Rcurr-R3):    2.748
******
 C1  (36983)-C3  (36988)-C2  (36986)-O21 (37015)    NSTEP1=     0 NSTEP2=     0
R1 = 107.500 R2 = 117.500 R3 = 122.500 R4 = 132.500 RK2 =  25.000 RK3 =   25.000
 Rcurr:  118.089  Rcurr-(R2+R3)/2:    1.911  MIN(Rcurr-R2,Rcurr-R3):    0.000
******
 C111(37043)-C110(37041)-C19 (37039)-C18 (37036)    NSTEP1=     0 NSTEP2=     0
R1 = -10.000 R2 =   0.000 R3 =   0.000 R4 =  10.000 RK2 =  25.000 RK3 =   25.000
 Rcurr:   -4.250  Rcurr-(R2+R3)/2:    4.250  MIN(Rcurr-R2,Rcurr-R3):    4.250
******
 C1  (37117)-C3  (37122)-C2  (37120)-O21 (37149)    NSTEP1=     0 NSTEP2=     0
R1 = 107.500 R2 = 117.500 R3 = 122.500 R4 = 132.500 RK2 =  25.000 RK3 =   25.000
 Rcurr:  120.660  Rcurr-(R2+R3)/2:    0.660  MIN(Rcurr-R2,Rcurr-R3):    0.000
******
 C111(37177)-C110(37175)-C19 (37173)-C18 (37170)    NSTEP1=     0 NSTEP2=     0
R1 = -10.000 R2 =   0.000 R3 =   0.000 R4 =  10.000 RK2 =  25.000 RK3 =   25.000
 Rcurr:   -2.416  Rcurr-(R2+R3)/2:    2.416  MIN(Rcurr-R2,Rcurr-R3):    2.416
******
 C1  (37251)-C3  (37256)-C2  (37254)-O21 (37283)    NSTEP1=     0 NSTEP2=     0
R1 = 107.500 R2 = 117.500 R3 = 122.500 R4 = 132.500 RK2 =  25.000 RK3 =   25.000
 Rcurr:  124.577  Rcurr-(R2+R3)/2:    4.577  MIN(Rcurr-R2,Rcurr-R3):    2.077
******
 C111(37311)-C110(37309)-C19 (37307)-C18 (37304)    NSTEP1=     0 NSTEP2=     0
R1 = -10.000 R2 =   0.000 R3 =   0.000 R4 =  10.000 RK2 =  25.000 RK3 =   25.000
 Rcurr:    4.929  Rcurr-(R2+R3)/2:    4.929  MIN(Rcurr-R2,Rcurr-R3):    4.929
******
 C1  (37385)-C3  (37390)-C2  (37388)-O21 (37417)    NSTEP1=     0 NSTEP2=     0
R1 = 107.500 R2 = 117.500 R3 = 122.500 R4 = 132.500 RK2 =  25.000 RK3 =   25.000
 Rcurr:  113.807  Rcurr-(R2+R3)/2:    6.193  MIN(Rcurr-R2,Rcurr-R3):    3.693
******
 C111(37445)-C110(37443)-C19 (37441)-C18 (37438)    NSTEP1=     0 NSTEP2=     0
R1 = -10.000 R2 =   0.000 R3 =   0.000 R4 =  10.000 RK2 =  25.000 RK3 =   25.000
 Rcurr:    0.129  Rcurr-(R2+R3)/2:    0.129  MIN(Rcurr-R2,Rcurr-R3):    0.129
******
 C1  (37519)-C3  (37524)-C2  (37522)-O21 (37551)    NSTEP1=     0 NSTEP2=     0
R1 = 107.500 R2 = 117.500 R3 = 122.500 R4 = 132.500 RK2 =  25.000 RK3 =   25.000
 Rcurr:  119.131  Rcurr-(R2+R3)/2:    0.869  MIN(Rcurr-R2,Rcurr-R3):    0.000
******
 C111(37579)-C110(37577)-C19 (37575)-C18 (37572)    NSTEP1=     0 NSTEP2=     0
R1 = -10.000 R2 =   0.000 R3 =   0.000 R4 =  10.000 RK2 =  25.000 RK3 =   25.000
 Rcurr:    2.643  Rcurr-(R2+R3)/2:    2.643  MIN(Rcurr-R2,Rcurr-R3):    2.643
******
 C1  (37653)-C3  (37658)-C2  (37656)-O21 (37685)    NSTEP1=     0 NSTEP2=     0
R1 = 107.500 R2 = 117.500 R3 = 122.500 R4 = 132.500 RK2 =  25.000 RK3 =   25.000
 Rcurr:  122.321  Rcurr-(R2+R3)/2:    2.321  MIN(Rcurr-R2,Rcurr-R3):    0.000
******
 C111(37713)-C110(37711)-C19 (37709)-C18 (37706)    NSTEP1=     0 NSTEP2=     0
R1 = -10.000 R2 =   0.000 R3 =   0.000 R4 =  10.000 RK2 =  25.000 RK3 =   25.000
 Rcurr:    1.742  Rcurr-(R2+R3)/2:    1.742  MIN(Rcurr-R2,Rcurr-R3):    1.742
******
 C1  (37787)-C3  (37792)-C2  (37790)-O21 (37819)    NSTEP1=     0 NSTEP2=     0
R1 = 107.500 R2 = 117.500 R3 = 122.500 R4 = 132.500 RK2 =  25.000 RK3 =   25.000
 Rcurr:  116.973  Rcurr-(R2+R3)/2:    3.027  MIN(Rcurr-R2,Rcurr-R3):    0.527
******
 C111(37847)-C110(37845)-C19 (37843)-C18 (37840)    NSTEP1=     0 NSTEP2=     0
R1 = -10.000 R2 =   0.000 R3 =   0.000 R4 =  10.000 RK2 =  25.000 RK3 =   25.000
 Rcurr:   -5.713  Rcurr-(R2+R3)/2:    5.713  MIN(Rcurr-R2,Rcurr-R3):    5.713
******
 C1  (37921)-C3  (37926)-C2  (37924)-O21 (37953)    NSTEP1=     0 NSTEP2=     0
R1 = 107.500 R2 = 117.500 R3 = 122.500 R4 = 132.500 RK2 =  25.000 RK3 =   25.000
 Rcurr:  124.102  Rcurr-(R2+R3)/2:    4.102  MIN(Rcurr-R2,Rcurr-R3):    1.602
******
 C111(37981)-C110(37979)-C19 (37977)-C18 (37974)    NSTEP1=     0 NSTEP2=     0
R1 = -10.000 R2 =   0.000 R3 =   0.000 R4 =  10.000 RK2 =  25.000 RK3 =   25.000
 Rcurr:   -1.740  Rcurr-(R2+R3)/2:    1.740  MIN(Rcurr-R2,Rcurr-R3):    1.740
******
 C1  (38055)-C3  (38060)-C2  (38058)-O21 (38087)    NSTEP1=     0 NSTEP2=     0
R1 = 107.500 R2 = 117.500 R3 = 122.500 R4 = 132.500 RK2 =  25.000 RK3 =   25.000
 Rcurr:  123.818  Rcurr-(R2+R3)/2:    3.818  MIN(Rcurr-R2,Rcurr-R3):    1.318
******
 C111(38115)-C110(38113)-C19 (38111)-C18 (38108)    NSTEP1=     0 NSTEP2=     0
R1 = -10.000 R2 =   0.000 R3 =   0.000 R4 =  10.000 RK2 =  25.000 RK3 =   25.000
 Rcurr:    1.844  Rcurr-(R2+R3)/2:    1.844  MIN(Rcurr-R2,Rcurr-R3):    1.844
******
 C1  (38189)-C3  (38194)-C2  (38192)-O21 (38221)    NSTEP1=     0 NSTEP2=     0
R1 = 107.500 R2 = 117.500 R3 = 122.500 R4 = 132.500 RK2 =  25.000 RK3 =   25.000
 Rcurr:  120.977  Rcurr-(R2+R3)/2:    0.977  MIN(Rcurr-R2,Rcurr-R3):    0.000
******
 C111(38249)-C110(38247)-C19 (38245)-C18 (38242)    NSTEP1=     0 NSTEP2=     0
R1 = -10.000 R2 =   0.000 R3 =   0.000 R4 =  10.000 RK2 =  25.000 RK3 =   25.000
 Rcurr:    2.658  Rcurr-(R2+R3)/2:    2.658  MIN(Rcurr-R2,Rcurr-R3):    2.658
******
 C1  (38323)-C3  (38328)-C2  (38326)-O21 (38355)    NSTEP1=     0 NSTEP2=     0
R1 = 107.500 R2 = 117.500 R3 = 122.500 R4 = 132.500 RK2 =  25.000 RK3 =   25.000
 Rcurr:  123.052  Rcurr-(R2+R3)/2:    3.052  MIN(Rcurr-R2,Rcurr-R3):    0.552
******
 C111(38383)-C110(38381)-C19 (38379)-C18 (38376)    NSTEP1=     0 NSTEP2=     0
R1 = -10.000 R2 =   0.000 R3 =   0.000 R4 =  10.000 RK2 =  25.000 RK3 =   25.000
 Rcurr:   -2.034  Rcurr-(R2+R3)/2:    2.034  MIN(Rcurr-R2,Rcurr-R3):    2.034
******
 C1  (38457)-C3  (38462)-C2  (38460)-O21 (38489)    NSTEP1=     0 NSTEP2=     0
R1 = 107.500 R2 = 117.500 R3 = 122.500 R4 = 132.500 RK2 =  25.000 RK3 =   25.000
 Rcurr:  123.238  Rcurr-(R2+R3)/2:    3.238  MIN(Rcurr-R2,Rcurr-R3):    0.738
******
 C111(38517)-C110(38515)-C19 (38513)-C18 (38510)    NSTEP1=     0 NSTEP2=     0
R1 = -10.000 R2 =   0.000 R3 =   0.000 R4 =  10.000 RK2 =  25.000 RK3 =   25.000
 Rcurr:   -0.775  Rcurr-(R2+R3)/2:    0.775  MIN(Rcurr-R2,Rcurr-R3):    0.775
******
 C1  (38591)-C3  (38596)-C2  (38594)-O21 (38623)    NSTEP1=     0 NSTEP2=     0
R1 = 107.500 R2 = 117.500 R3 = 122.500 R4 = 132.500 RK2 =  25.000 RK3 =   25.000
 Rcurr:  115.055  Rcurr-(R2+R3)/2:    4.945  MIN(Rcurr-R2,Rcurr-R3):    2.445
******
 C111(38651)-C110(38649)-C19 (38647)-C18 (38644)    NSTEP1=     0 NSTEP2=     0
R1 = -10.000 R2 =   0.000 R3 =   0.000 R4 =  10.000 RK2 =  25.000 RK3 =   25.000
 Rcurr:    0.443  Rcurr-(R2+R3)/2:    0.443  MIN(Rcurr-R2,Rcurr-R3):    0.443
******
 C1  (38725)-C3  (38730)-C2  (38728)-O21 (38757)    NSTEP1=     0 NSTEP2=     0
R1 = 107.500 R2 = 117.500 R3 = 122.500 R4 = 132.500 RK2 =  25.000 RK3 =   25.000
 Rcurr:  119.332  Rcurr-(R2+R3)/2:    0.668  MIN(Rcurr-R2,Rcurr-R3):    0.000
******
 C111(38785)-C110(38783)-C19 (38781)-C18 (38778)    NSTEP1=     0 NSTEP2=     0
R1 = -10.000 R2 =   0.000 R3 =   0.000 R4 =  10.000 RK2 =  25.000 RK3 =   25.000
 Rcurr:    0.276  Rcurr-(R2+R3)/2:    0.276  MIN(Rcurr-R2,Rcurr-R3):    0.276
******
 C1  (38859)-C3  (38864)-C2  (38862)-O21 (38891)    NSTEP1=     0 NSTEP2=     0
R1 = 107.500 R2 = 117.500 R3 = 122.500 R4 = 132.500 RK2 =  25.000 RK3 =   25.000
 Rcurr:  121.356  Rcurr-(R2+R3)/2:    1.356  MIN(Rcurr-R2,Rcurr-R3):    0.000
******
 C111(38919)-C110(38917)-C19 (38915)-C18 (38912)    NSTEP1=     0 NSTEP2=     0
R1 = -10.000 R2 =   0.000 R3 =   0.000 R4 =  10.000 RK2 =  25.000 RK3 =   25.000
 Rcurr:   -3.711  Rcurr-(R2+R3)/2:    3.711  MIN(Rcurr-R2,Rcurr-R3):    3.711
******
 C1  (38993)-C3  (38998)-C2  (38996)-O21 (39025)    NSTEP1=     0 NSTEP2=     0
R1 = 107.500 R2 = 117.500 R3 = 122.500 R4 = 132.500 RK2 =  25.000 RK3 =   25.000
 Rcurr:  117.437  Rcurr-(R2+R3)/2:    2.563  MIN(Rcurr-R2,Rcurr-R3):    0.063
******
 C111(39053)-C110(39051)-C19 (39049)-C18 (39046)    NSTEP1=     0 NSTEP2=     0
R1 = -10.000 R2 =   0.000 R3 =   0.000 R4 =  10.000 RK2 =  25.000 RK3 =   25.000
 Rcurr:   -0.890  Rcurr-(R2+R3)/2:    0.890  MIN(Rcurr-R2,Rcurr-R3):    0.890
******
 C1  (39127)-C3  (39132)-C2  (39130)-O21 (39159)    NSTEP1=     0 NSTEP2=     0
R1 = 107.500 R2 = 117.500 R3 = 122.500 R4 = 132.500 RK2 =  25.000 RK3 =   25.000
 Rcurr:  121.868  Rcurr-(R2+R3)/2:    1.868  MIN(Rcurr-R2,Rcurr-R3):    0.000
******
 C111(39187)-C110(39185)-C19 (39183)-C18 (39180)    NSTEP1=     0 NSTEP2=     0
R1 = -10.000 R2 =   0.000 R3 =   0.000 R4 =  10.000 RK2 =  25.000 RK3 =   25.000
 Rcurr:   -3.935  Rcurr-(R2+R3)/2:    3.935  MIN(Rcurr-R2,Rcurr-R3):    3.935
******
 C1  (39261)-C3  (39266)-C2  (39264)-O21 (39293)    NSTEP1=     0 NSTEP2=     0
R1 = 107.500 R2 = 117.500 R3 = 122.500 R4 = 132.500 RK2 =  25.000 RK3 =   25.000
 Rcurr:  117.599  Rcurr-(R2+R3)/2:    2.401  MIN(Rcurr-R2,Rcurr-R3):    0.000
******
 C111(39321)-C110(39319)-C19 (39317)-C18 (39314)    NSTEP1=     0 NSTEP2=     0
R1 = -10.000 R2 =   0.000 R3 =   0.000 R4 =  10.000 RK2 =  25.000 RK3 =   25.000
 Rcurr:    4.667  Rcurr-(R2+R3)/2:    4.667  MIN(Rcurr-R2,Rcurr-R3):    4.667
******
 C1  (39395)-C3  (39400)-C2  (39398)-O21 (39427)    NSTEP1=     0 NSTEP2=     0
R1 = 107.500 R2 = 117.500 R3 = 122.500 R4 = 132.500 RK2 =  25.000 RK3 =   25.000
 Rcurr:  115.093  Rcurr-(R2+R3)/2:    4.907  MIN(Rcurr-R2,Rcurr-R3):    2.407
******
 C111(39455)-C110(39453)-C19 (39451)-C18 (39448)    NSTEP1=     0 NSTEP2=     0
R1 = -10.000 R2 =   0.000 R3 =   0.000 R4 =  10.000 RK2 =  25.000 RK3 =   25.000
 Rcurr:    0.485  Rcurr-(R2+R3)/2:    0.485  MIN(Rcurr-R2,Rcurr-R3):    0.485
******
 C1  (39529)-C3  (39534)-C2  (39532)-O21 (39561)    NSTEP1=     0 NSTEP2=     0
R1 = 107.500 R2 = 117.500 R3 = 122.500 R4 = 132.500 RK2 =  25.000 RK3 =   25.000
 Rcurr:  120.703  Rcurr-(R2+R3)/2:    0.703  MIN(Rcurr-R2,Rcurr-R3):    0.000
******
 C111(39589)-C110(39587)-C19 (39585)-C18 (39582)    NSTEP1=     0 NSTEP2=     0
R1 = -10.000 R2 =   0.000 R3 =   0.000 R4 =  10.000 RK2 =  25.000 RK3 =   25.000
 Rcurr:   -6.456  Rcurr-(R2+R3)/2:    6.456  MIN(Rcurr-R2,Rcurr-R3):    6.456
******
 C1  (39663)-C3  (39668)-C2  (39666)-O21 (39695)    NSTEP1=     0 NSTEP2=     0
R1 = 107.500 R2 = 117.500 R3 = 122.500 R4 = 132.500 RK2 =  25.000 RK3 =   25.000
 Rcurr:  117.911  Rcurr-(R2+R3)/2:    2.089  MIN(Rcurr-R2,Rcurr-R3):    0.000
******
 C111(39723)-C110(39721)-C19 (39719)-C18 (39716)    NSTEP1=     0 NSTEP2=     0
R1 = -10.000 R2 =   0.000 R3 =   0.000 R4 =  10.000 RK2 =  25.000 RK3 =   25.000
 Rcurr:   10.204  Rcurr-(R2+R3)/2:   10.204  MIN(Rcurr-R2,Rcurr-R3):   10.204
******
 C1  (39797)-C3  (39802)-C2  (39800)-O21 (39829)    NSTEP1=     0 NSTEP2=     0
R1 = 107.500 R2 = 117.500 R3 = 122.500 R4 = 132.500 RK2 =  25.000 RK3 =   25.000
 Rcurr:  120.323  Rcurr-(R2+R3)/2:    0.323  MIN(Rcurr-R2,Rcurr-R3):    0.000
******
 C111(39857)-C110(39855)-C19 (39853)-C18 (39850)    NSTEP1=     0 NSTEP2=     0
R1 = -10.000 R2 =   0.000 R3 =   0.000 R4 =  10.000 RK2 =  25.000 RK3 =   25.000
 Rcurr:    8.111  Rcurr-(R2+R3)/2:    8.111  MIN(Rcurr-R2,Rcurr-R3):    8.111
******
 C1  (39931)-C3  (39936)-C2  (39934)-O21 (39963)    NSTEP1=     0 NSTEP2=     0
R1 = 107.500 R2 = 117.500 R3 = 122.500 R4 = 132.500 RK2 =  25.000 RK3 =   25.000
 Rcurr:  122.364  Rcurr-(R2+R3)/2:    2.364  MIN(Rcurr-R2,Rcurr-R3):    0.000
******
 C111(39991)-C110(39989)-C19 (39987)-C18 (39984)    NSTEP1=     0 NSTEP2=     0
R1 = -10.000 R2 =   0.000 R3 =   0.000 R4 =  10.000 RK2 =  25.000 RK3 =   25.000
 Rcurr:   -1.196  Rcurr-(R2+R3)/2:    1.196  MIN(Rcurr-R2,Rcurr-R3):    1.196
******
 C1  (40065)-C3  (40070)-C2  (40068)-O21 (40097)    NSTEP1=     0 NSTEP2=     0
R1 = 107.500 R2 = 117.500 R3 = 122.500 R4 = 132.500 RK2 =  25.000 RK3 =   25.000
 Rcurr:  118.978  Rcurr-(R2+R3)/2:    1.022  MIN(Rcurr-R2,Rcurr-R3):    0.000
******
 C111(40125)-C110(40123)-C19 (40121)-C18 (40118)    NSTEP1=     0 NSTEP2=     0
R1 = -10.000 R2 =   0.000 R3 =   0.000 R4 =  10.000 RK2 =  25.000 RK3 =   25.000
 Rcurr:   -3.105  Rcurr-(R2+R3)/2:    3.105  MIN(Rcurr-R2,Rcurr-R3):    3.105
******
 C1  (40199)-C3  (40204)-C2  (40202)-O21 (40231)    NSTEP1=     0 NSTEP2=     0
R1 = 107.500 R2 = 117.500 R3 = 122.500 R4 = 132.500 RK2 =  25.000 RK3 =   25.000
 Rcurr:  118.736  Rcurr-(R2+R3)/2:    1.264  MIN(Rcurr-R2,Rcurr-R3):    0.000
******
 C111(40259)-C110(40257)-C19 (40255)-C18 (40252)    NSTEP1=     0 NSTEP2=     0
R1 = -10.000 R2 =   0.000 R3 =   0.000 R4 =  10.000 RK2 =  25.000 RK3 =   25.000
 Rcurr:    5.805  Rcurr-(R2+R3)/2:    5.805  MIN(Rcurr-R2,Rcurr-R3):    5.805
******
 C1  (40333)-C3  (40338)-C2  (40336)-O21 (40365)    NSTEP1=     0 NSTEP2=     0
R1 = 107.500 R2 = 117.500 R3 = 122.500 R4 = 132.500 RK2 =  25.000 RK3 =   25.000
 Rcurr:  114.794  Rcurr-(R2+R3)/2:    5.206  MIN(Rcurr-R2,Rcurr-R3):    2.706
******
 C111(40393)-C110(40391)-C19 (40389)-C18 (40386)    NSTEP1=     0 NSTEP2=     0
R1 = -10.000 R2 =   0.000 R3 =   0.000 R4 =  10.000 RK2 =  25.000 RK3 =   25.000
 Rcurr:   -5.225  Rcurr-(R2+R3)/2:    5.225  MIN(Rcurr-R2,Rcurr-R3):    5.225
******
 C1  (40467)-C3  (40472)-C2  (40470)-O21 (40499)    NSTEP1=     0 NSTEP2=     0
R1 = 107.500 R2 = 117.500 R3 = 122.500 R4 = 132.500 RK2 =  25.000 RK3 =   25.000
 Rcurr:  119.717  Rcurr-(R2+R3)/2:    0.283  MIN(Rcurr-R2,Rcurr-R3):    0.000
******
 C111(40527)-C110(40525)-C19 (40523)-C18 (40520)    NSTEP1=     0 NSTEP2=     0
R1 = -10.000 R2 =   0.000 R3 =   0.000 R4 =  10.000 RK2 =  25.000 RK3 =   25.000
 Rcurr:   -1.563  Rcurr-(R2+R3)/2:    1.563  MIN(Rcurr-R2,Rcurr-R3):    1.563
******
 C1  (40601)-C3  (40606)-C2  (40604)-O21 (40633)    NSTEP1=     0 NSTEP2=     0
R1 = 107.500 R2 = 117.500 R3 = 122.500 R4 = 132.500 RK2 =  25.000 RK3 =   25.000
 Rcurr:  121.385  Rcurr-(R2+R3)/2:    1.385  MIN(Rcurr-R2,Rcurr-R3):    0.000
******
 C111(40661)-C110(40659)-C19 (40657)-C18 (40654)    NSTEP1=     0 NSTEP2=     0
R1 = -10.000 R2 =   0.000 R3 =   0.000 R4 =  10.000 RK2 =  25.000 RK3 =   25.000
 Rcurr:    6.596  Rcurr-(R2+R3)/2:    6.596  MIN(Rcurr-R2,Rcurr-R3):    6.596
******
 C1  (40735)-C3  (40740)-C2  (40738)-O21 (40767)    NSTEP1=     0 NSTEP2=     0
R1 = 107.500 R2 = 117.500 R3 = 122.500 R4 = 132.500 RK2 =  25.000 RK3 =   25.000
 Rcurr:  125.051  Rcurr-(R2+R3)/2:    5.051  MIN(Rcurr-R2,Rcurr-R3):    2.551
******
 C111(40795)-C110(40793)-C19 (40791)-C18 (40788)    NSTEP1=     0 NSTEP2=     0
R1 = -10.000 R2 =   0.000 R3 =   0.000 R4 =  10.000 RK2 =  25.000 RK3 =   25.000
 Rcurr:   -1.731  Rcurr-(R2+R3)/2:    1.731  MIN(Rcurr-R2,Rcurr-R3):    1.731
******
 C1  (40869)-C3  (40874)-C2  (40872)-O21 (40901)    NSTEP1=     0 NSTEP2=     0
R1 = 107.500 R2 = 117.500 R3 = 122.500 R4 = 132.500 RK2 =  25.000 RK3 =   25.000
 Rcurr:  117.559  Rcurr-(R2+R3)/2:    2.441  MIN(Rcurr-R2,Rcurr-R3):    0.000
******
 C111(40929)-C110(40927)-C19 (40925)-C18 (40922)    NSTEP1=     0 NSTEP2=     0
R1 = -10.000 R2 =   0.000 R3 =   0.000 R4 =  10.000 RK2 =  25.000 RK3 =   25.000
 Rcurr:  -10.391  Rcurr-(R2+R3)/2:   10.391  MIN(Rcurr-R2,Rcurr-R3):   10.391
******
 C1  (41003)-C3  (41008)-C2  (41006)-O21 (41035)    NSTEP1=     0 NSTEP2=     0
R1 = 107.500 R2 = 117.500 R3 = 122.500 R4 = 132.500 RK2 =  25.000 RK3 =   25.000
 Rcurr:  120.984  Rcurr-(R2+R3)/2:    0.984  MIN(Rcurr-R2,Rcurr-R3):    0.000
******
 C111(41063)-C110(41061)-C19 (41059)-C18 (41056)    NSTEP1=     0 NSTEP2=     0
R1 = -10.000 R2 =   0.000 R3 =   0.000 R4 =  10.000 RK2 =  25.000 RK3 =   25.000
 Rcurr:   -9.028  Rcurr-(R2+R3)/2:    9.028  MIN(Rcurr-R2,Rcurr-R3):    9.028
******
 C1  (41137)-C3  (41142)-C2  (41140)-O21 (41169)    NSTEP1=     0 NSTEP2=     0
R1 = 107.500 R2 = 117.500 R3 = 122.500 R4 = 132.500 RK2 =  25.000 RK3 =   25.000
 Rcurr:  122.800  Rcurr-(R2+R3)/2:    2.800  MIN(Rcurr-R2,Rcurr-R3):    0.300
******
 C111(41197)-C110(41195)-C19 (41193)-C18 (41190)    NSTEP1=     0 NSTEP2=     0
R1 = -10.000 R2 =   0.000 R3 =   0.000 R4 =  10.000 RK2 =  25.000 RK3 =   25.000
 Rcurr:    7.469  Rcurr-(R2+R3)/2:    7.469  MIN(Rcurr-R2,Rcurr-R3):    7.469
******
 C1  (41271)-C3  (41276)-C2  (41274)-O21 (41303)    NSTEP1=     0 NSTEP2=     0
R1 = 107.500 R2 = 117.500 R3 = 122.500 R4 = 132.500 RK2 =  25.000 RK3 =   25.000
 Rcurr:  129.762  Rcurr-(R2+R3)/2:    9.762  MIN(Rcurr-R2,Rcurr-R3):    7.262
******
 C111(41331)-C110(41329)-C19 (41327)-C18 (41324)    NSTEP1=     0 NSTEP2=     0
R1 = -10.000 R2 =   0.000 R3 =   0.000 R4 =  10.000 RK2 =  25.000 RK3 =   25.000
 Rcurr:   -3.132  Rcurr-(R2+R3)/2:    3.132  MIN(Rcurr-R2,Rcurr-R3):    3.132
******
 C1  (41405)-C3  (41410)-C2  (41408)-O21 (41437)    NSTEP1=     0 NSTEP2=     0
R1 = 107.500 R2 = 117.500 R3 = 122.500 R4 = 132.500 RK2 =  25.000 RK3 =   25.000
 Rcurr:  123.028  Rcurr-(R2+R3)/2:    3.028  MIN(Rcurr-R2,Rcurr-R3):    0.528
******
 C111(41465)-C110(41463)-C19 (41461)-C18 (41458)    NSTEP1=     0 NSTEP2=     0
R1 = -10.000 R2 =   0.000 R3 =   0.000 R4 =  10.000 RK2 =  25.000 RK3 =   25.000
 Rcurr:   -0.592  Rcurr-(R2+R3)/2:    0.592  MIN(Rcurr-R2,Rcurr-R3):    0.592
******
 C1  (41539)-C3  (41544)-C2  (41542)-O21 (41571)    NSTEP1=     0 NSTEP2=     0
R1 = 107.500 R2 = 117.500 R3 = 122.500 R4 = 132.500 RK2 =  25.000 RK3 =   25.000
 Rcurr:  113.695  Rcurr-(R2+R3)/2:    6.305  MIN(Rcurr-R2,Rcurr-R3):    3.805
******
 C111(41599)-C110(41597)-C19 (41595)-C18 (41592)    NSTEP1=     0 NSTEP2=     0
R1 = -10.000 R2 =   0.000 R3 =   0.000 R4 =  10.000 RK2 =  25.000 RK3 =   25.000
 Rcurr:    1.292  Rcurr-(R2+R3)/2:    1.292  MIN(Rcurr-R2,Rcurr-R3):    1.292
                       Number of restraints read =   520

                  Done reading weight changes/NMR restraints


 
 Number of triangulated 3-point waters found:    25029

     Sum of charges from parm topology file =  -0.00052359
     Forcing neutrality...

| Dynamic Memory, Types Used:
| Reals             4996748
| Integers          7498722

| Nonbonded Pairs Initial Allocation:    26643852

| GPU memory information (estimate):
| KB of GPU memory in use:    726210
| KB of CPU memory in use:    190818

--------------------------------------------------------------------------------
   4.  RESULTS
--------------------------------------------------------------------------------


 NSTEP =     1000   TIME(PS) =     877.000  TEMP(K) =   309.94  PRESS =    66.8
 Etot   =   -230344.8511  EKtot   =     77137.2734  EPtot      =   -307482.1245
 BOND   =      5868.0808  ANGLE   =     22230.9908  DIHED      =     15358.9756
 1-4 NB =      5400.4497  1-4 EEL =    -74466.3114  VDWAALS    =     17591.5327
 EELEC  =   -300015.0145  EHBOND  =         0.0000  RESTRAINT  =       549.1717
 EAMBER (non-restraint)  =   -308031.2962
 EKCMT  =     23819.2653  VIRIAL  =     22167.2424  VOLUME     =   1145892.9209
                                                    SURFTEN    =        26.4585
                                                    Density    =         1.0093
 ------------------------------------------------------------------------------

 NMR restraints: Bond =    0.000   Angle =     0.000   Torsion =    56.591
===============================================================================

 NSTEP =     2000   TIME(PS) =     879.000  TEMP(K) =   310.57  PRESS =    20.2
 Etot   =   -230749.0231  EKtot   =     77293.4062  EPtot      =   -308042.4294
 BOND   =      5801.1659  ANGLE   =     21867.1555  DIHED      =     15404.9267
 1-4 NB =      5464.7045  1-4 EEL =    -74465.6418  VDWAALS    =     17695.4598
 EELEC  =   -300378.9003  EHBOND  =         0.0000  RESTRAINT  =       568.7005
 EAMBER (non-restraint)  =   -308611.1299
 EKCMT  =     23494.0322  VIRIAL  =     22994.6863  VOLUME     =   1145093.2405
                                                    SURFTEN    =        -0.4469
                                                    Density    =         1.0100
 ------------------------------------------------------------------------------

 NMR restraints: Bond =    0.000   Angle =     0.000   Torsion =    70.245
===============================================================================

 NSTEP =     3000   TIME(PS) =     881.000  TEMP(K) =   311.29  PRESS =   -23.3
 Etot   =   -230472.4745  EKtot   =     77474.1172  EPtot      =   -307946.5917
 BOND   =      5800.8227  ANGLE   =     22109.1792  DIHED      =     15331.8028
 1-4 NB =      5384.1239  1-4 EEL =    -74404.3381  VDWAALS    =     17719.0477
 EELEC  =   -300462.9927  EHBOND  =         0.0000  RESTRAINT  =       575.7628
 EAMBER (non-restraint)  =   -308522.3545
 EKCMT  =     23742.2433  VIRIAL  =     24317.9323  VOLUME     =   1145646.4064
                                                    SURFTEN    =        62.6341
                                                    Density    =         1.0095
 ------------------------------------------------------------------------------

 NMR restraints: Bond =    0.000   Angle =     0.000   Torsion =    67.340
===============================================================================

 NSTEP =     4000   TIME(PS) =     883.000  TEMP(K) =   309.92  PRESS =    57.8
 Etot   =   -230850.2447  EKtot   =     77133.7734  EPtot      =   -307984.0182
 BOND   =      5777.5423  ANGLE   =     22024.3882  DIHED      =     15312.3340
 1-4 NB =      5400.3297  1-4 EEL =    -74452.1185  VDWAALS    =     17839.9243
 EELEC  =   -300460.6496  EHBOND  =         0.0000  RESTRAINT  =       574.2313
 EAMBER (non-restraint)  =   -308558.2495
 EKCMT  =     23705.6630  VIRIAL  =     22275.2046  VOLUME     =   1145350.7594
                                                    SURFTEN    =       -95.5868
                                                    Density    =         1.0098
 ------------------------------------------------------------------------------

 NMR restraints: Bond =    0.000   Angle =     0.000   Torsion =    66.326
===============================================================================

 NSTEP =     5000   TIME(PS) =     885.000  TEMP(K) =   309.94  PRESS =    17.1
 Etot   =   -230843.1320  EKtot   =     77137.3438  EPtot      =   -307980.4758
 BOND   =      5759.7173  ANGLE   =     21942.8667  DIHED      =     15226.5372
 1-4 NB =      5371.4042  1-4 EEL =    -74283.0490  VDWAALS    =     17550.4962
 EELEC  =   -300119.0652  EHBOND  =         0.0000  RESTRAINT  =       570.6169
 EAMBER (non-restraint)  =   -308551.0926
 EKCMT  =     23644.3833  VIRIAL  =     23220.9036  VOLUME     =   1145965.6642
                                                    SURFTEN    =        84.7313
                                                    Density    =         1.0093
 ------------------------------------------------------------------------------

 NMR restraints: Bond =    0.000   Angle =     0.000   Torsion =    59.430
===============================================================================

 NSTEP =     6000   TIME(PS) =     887.000  TEMP(K) =   309.37  PRESS =     8.5
 Etot   =   -231014.4900  EKtot   =     76996.3125  EPtot      =   -308010.8025
 BOND   =      5831.2220  ANGLE   =     22162.1040  DIHED      =     15368.1009
 1-4 NB =      5377.5594  1-4 EEL =    -74425.4912  VDWAALS    =     17628.5541
 EELEC  =   -300546.3340  EHBOND  =         0.0000  RESTRAINT  =       593.4824
 EAMBER (non-restraint)  =   -308604.2849
 EKCMT  =     23659.8589  VIRIAL  =     23449.4297  VOLUME     =   1145545.1610
                                                    SURFTEN    =        48.7232
                                                    Density    =         1.0096
 ------------------------------------------------------------------------------

 NMR restraints: Bond =    0.000   Angle =     0.000   Torsion =    64.534
===============================================================================

 NSTEP =     7000   TIME(PS) =     889.000  TEMP(K) =   309.81  PRESS =   -26.9
 Etot   =   -230389.1566  EKtot   =     77105.9062  EPtot      =   -307495.0629
 BOND   =      5779.4200  ANGLE   =     22113.1286  DIHED      =     15393.7240
 1-4 NB =      5423.6489  1-4 EEL =    -74506.0946  VDWAALS    =     17371.1041
 EELEC  =   -299662.8094  EHBOND  =         0.0000  RESTRAINT  =       592.8155
 EAMBER (non-restraint)  =   -308087.8783
 EKCMT  =     23444.9592  VIRIAL  =     24111.3773  VOLUME     =   1145624.9553
                                                    SURFTEN    =        75.5201
                                                    Density    =         1.0096
 ------------------------------------------------------------------------------

 NMR restraints: Bond =    0.000   Angle =     0.000   Torsion =    58.649
===============================================================================

 NSTEP =     8000   TIME(PS) =     891.000  TEMP(K) =   309.55  PRESS =   -45.4
 Etot   =   -230831.1148  EKtot   =     77041.4375  EPtot      =   -307872.5523
 BOND   =      5891.5676  ANGLE   =     22041.4046  DIHED      =     15397.7931
 1-4 NB =      5419.5635  1-4 EEL =    -74370.9636  VDWAALS    =     17146.1454
 EELEC  =   -300011.4485  EHBOND  =         0.0000  RESTRAINT  =       613.3857
 EAMBER (non-restraint)  =   -308485.9379
 EKCMT  =     23416.4778  VIRIAL  =     24539.2036  VOLUME     =   1145471.5375
                                                    SURFTEN    =       114.3114
                                                    Density    =         1.0097
 ------------------------------------------------------------------------------

 NMR restraints: Bond =    0.000   Angle =     0.000   Torsion =    67.816
===============================================================================

 NSTEP =     9000   TIME(PS) =     893.000  TEMP(K) =   308.79  PRESS =   197.9
 Etot   =   -230946.0307  EKtot   =     76850.1797  EPtot      =   -307796.2104
 BOND   =      5881.9324  ANGLE   =     22092.2040  DIHED      =     15324.2647
 1-4 NB =      5431.3235  1-4 EEL =    -74503.8219  VDWAALS    =     17806.8277
 EELEC  =   -300432.6110  EHBOND  =         0.0000  RESTRAINT  =       603.6701
 EAMBER (non-restraint)  =   -308399.8805
 EKCMT  =     23789.8892  VIRIAL  =     18897.1128  VOLUME     =   1145132.6784
                                                    SURFTEN    =       -65.1709
                                                    Density    =         1.0100
 ------------------------------------------------------------------------------

 NMR restraints: Bond =    0.000   Angle =     0.000   Torsion =    69.453
===============================================================================

 NSTEP =    10000   TIME(PS) =     895.000  TEMP(K) =   308.91  PRESS =    80.9
 Etot   =   -231237.0815  EKtot   =     76882.0547  EPtot      =   -308119.1361
 BOND   =      5821.0677  ANGLE   =     21929.1894  DIHED      =     15344.9154
 1-4 NB =      5411.6468  1-4 EEL =    -74400.6003  VDWAALS    =     17682.9392
 EELEC  =   -300516.3174  EHBOND  =         0.0000  RESTRAINT  =       608.0230
 EAMBER (non-restraint)  =   -308727.1592
 EKCMT  =     23534.6406  VIRIAL  =     21536.6645  VOLUME     =   1144020.0886
                                                    SURFTEN    =       -63.1453
                                                    Density    =         1.0110
 ------------------------------------------------------------------------------

 NMR restraints: Bond =    0.000   Angle =     0.000   Torsion =    69.197
===============================================================================

 NSTEP =    11000   TIME(PS) =     897.000  TEMP(K) =   309.04  PRESS =    88.3
 Etot   =   -230992.3687  EKtot   =     76914.3828  EPtot      =   -307906.7515
 BOND   =      5765.6987  ANGLE   =     21940.5613  DIHED      =     15355.9400
 1-4 NB =      5440.8969  1-4 EEL =    -74365.4482  VDWAALS    =     17513.2456
 EELEC  =   -300162.5953  EHBOND  =         0.0000  RESTRAINT  =       604.9496
 EAMBER (non-restraint)  =   -308511.7011
 EKCMT  =     23491.2298  VIRIAL  =     21310.7366  VOLUME     =   1143663.1664
                                                    SURFTEN    =        91.9267
                                                    Density    =         1.0113
 ------------------------------------------------------------------------------

 NMR restraints: Bond =    0.000   Angle =     0.000   Torsion =    71.026
===============================================================================

 NSTEP =    12000   TIME(PS) =     899.000  TEMP(K) =   309.78  PRESS =   -18.7
 Etot   =   -230833.5419  EKtot   =     77096.5781  EPtot      =   -307930.1200
 BOND   =      5905.0842  ANGLE   =     21792.9249  DIHED      =     15392.7032
 1-4 NB =      5437.7322  1-4 EEL =    -74449.2012  VDWAALS    =     17340.0544
 EELEC  =   -299969.4409  EHBOND  =         0.0000  RESTRAINT  =       620.0232
 EAMBER (non-restraint)  =   -308550.1432
 EKCMT  =     23583.4292  VIRIAL  =     24043.7339  VOLUME     =   1142636.2555
                                                    SURFTEN    =        63.4715
                                                    Density    =         1.0122
 ------------------------------------------------------------------------------

 NMR restraints: Bond =    0.000   Angle =     0.000   Torsion =    70.518
===============================================================================

 NSTEP =    13000   TIME(PS) =     901.000  TEMP(K) =   311.54  PRESS =    -0.9
 Etot   =   -230309.8824  EKtot   =     77535.4297  EPtot      =   -307845.3121
 BOND   =      5812.5509  ANGLE   =     21960.4428  DIHED      =     15302.1648
 1-4 NB =      5399.9372  1-4 EEL =    -74437.0792  VDWAALS    =     17306.7593
 EELEC  =   -299765.5868  EHBOND  =         0.0000  RESTRAINT  =       575.4990
 EAMBER (non-restraint)  =   -308420.8111
 EKCMT  =     23760.0013  VIRIAL  =     23781.6954  VOLUME     =   1143343.1132
                                                    SURFTEN    =        -9.7486
                                                    Density    =         1.0116
 ------------------------------------------------------------------------------

 NMR restraints: Bond =    0.000   Angle =     0.000   Torsion =    62.992
===============================================================================

 NSTEP =    14000   TIME(PS) =     903.000  TEMP(K) =   310.93  PRESS =   -64.7
 Etot   =   -230568.7282  EKtot   =     77383.4375  EPtot      =   -307952.1657
 BOND   =      5808.7812  ANGLE   =     22019.1607  DIHED      =     15315.4438
 1-4 NB =      5432.1254  1-4 EEL =    -74409.5748  VDWAALS    =     17328.4009
 EELEC  =   -300047.3001  EHBOND  =         0.0000  RESTRAINT  =       600.7972
 EAMBER (non-restraint)  =   -308552.9630
 EKCMT  =     23912.7469  VIRIAL  =     25510.3086  VOLUME     =   1143936.6849
                                                    SURFTEN    =        99.0034
                                                    Density    =         1.0111
 ------------------------------------------------------------------------------

 NMR restraints: Bond =    0.000   Angle =     0.000   Torsion =    66.136
===============================================================================

 NSTEP =    15000   TIME(PS) =     905.000  TEMP(K) =   309.70  PRESS =    59.5
 Etot   =   -230678.1440  EKtot   =     77077.6094  EPtot      =   -307755.7533
 BOND   =      5786.2047  ANGLE   =     21994.6953  DIHED      =     15364.4592
 1-4 NB =      5416.7214  1-4 EEL =    -74498.7857  VDWAALS    =     17658.8172
 EELEC  =   -300062.4592  EHBOND  =         0.0000  RESTRAINT  =       584.5939
 EAMBER (non-restraint)  =   -308340.3472
 EKCMT  =     23640.1846  VIRIAL  =     22170.1171  VOLUME     =   1143964.3563
                                                    SURFTEN    =       -72.3752
                                                    Density    =         1.0110
 ------------------------------------------------------------------------------

 NMR restraints: Bond =    0.000   Angle =     0.000   Torsion =    62.194
===============================================================================

 NSTEP =    16000   TIME(PS) =     907.000  TEMP(K) =   310.17  PRESS =    49.8
 Etot   =   -231080.6067  EKtot   =     77195.8203  EPtot      =   -308276.4271
 BOND   =      5729.5227  ANGLE   =     21875.5896  DIHED      =     15273.0758
 1-4 NB =      5444.6283  1-4 EEL =    -74469.4855  VDWAALS    =     17591.8210
 EELEC  =   -300313.2070  EHBOND  =         0.0000  RESTRAINT  =       591.6281
 EAMBER (non-restraint)  =   -308868.0552
 EKCMT  =     23676.2955  VIRIAL  =     22446.8992  VOLUME     =   1144015.4234
                                                    SURFTEN    =       -90.5734
                                                    Density    =         1.0110
 ------------------------------------------------------------------------------

 NMR restraints: Bond =    0.000   Angle =     0.000   Torsion =    56.928
===============================================================================

 NSTEP =    17000   TIME(PS) =     909.000  TEMP(K) =   311.01  PRESS =    -3.6
 Etot   =   -230694.7247  EKtot   =     77404.6016  EPtot      =   -308099.3263
 BOND   =      5923.1847  ANGLE   =     21896.5712  DIHED      =     15356.6006
 1-4 NB =      5423.2335  1-4 EEL =    -74438.3082  VDWAALS    =     17731.4566
 EELEC  =   -300596.6229  EHBOND  =         0.0000  RESTRAINT  =       604.5582
 EAMBER (non-restraint)  =   -308703.8845
 EKCMT  =     23725.0341  VIRIAL  =     23813.1047  VOLUME     =   1143889.4663
                                                    SURFTEN    =       -36.9746
                                                    Density    =         1.0111
 ------------------------------------------------------------------------------

 NMR restraints: Bond =    0.000   Angle =     0.000   Torsion =    69.899
===============================================================================

 NSTEP =    18000   TIME(PS) =     911.000  TEMP(K) =   310.33  PRESS =    19.5
 Etot   =   -230477.4387  EKtot   =     77233.8281  EPtot      =   -307711.2668
 BOND   =      5900.9444  ANGLE   =     22132.6822  DIHED      =     15268.7000
 1-4 NB =      5406.3614  1-4 EEL =    -74494.2210  VDWAALS    =     17647.8626
 EELEC  =   -300171.0608  EHBOND  =         0.0000  RESTRAINT  =       597.4644
 EAMBER (non-restraint)  =   -308308.7312
 EKCMT  =     23491.9275  VIRIAL  =     23011.3099  VOLUME     =   1144232.7217
                                                    SURFTEN    =        18.2399
                                                    Density    =         1.0108
 ------------------------------------------------------------------------------

 NMR restraints: Bond =    0.000   Angle =     0.000   Torsion =    57.622
===============================================================================

 NSTEP =    19000   TIME(PS) =     913.000  TEMP(K) =   308.65  PRESS =  -114.6
 Etot   =   -231069.3656  EKtot   =     76817.4531  EPtot      =   -307886.8187
 BOND   =      5872.1846  ANGLE   =     21882.2664  DIHED      =     15420.1960
 1-4 NB =      5431.9763  1-4 EEL =    -74494.3314  VDWAALS    =     17261.5537
 EELEC  =   -299843.5864  EHBOND  =         0.0000  RESTRAINT  =       582.9222
 EAMBER (non-restraint)  =   -308469.7409
 EKCMT  =     23744.6751  VIRIAL  =     26573.7790  VOLUME     =   1143479.9166
                                                    SURFTEN    =       -30.0658
                                                    Density    =         1.0115
 ------------------------------------------------------------------------------

 NMR restraints: Bond =    0.000   Angle =     0.000   Torsion =    62.346
===============================================================================

 NSTEP =    20000   TIME(PS) =     915.000  TEMP(K) =   310.71  PRESS =   -26.4
 Etot   =   -230295.7830  EKtot   =     77328.7578  EPtot      =   -307624.5409
 BOND   =      5781.5158  ANGLE   =     22041.7771  DIHED      =     15278.2740
 1-4 NB =      5413.0995  1-4 EEL =    -74417.3586  VDWAALS    =     17485.2203
 EELEC  =   -299858.8156  EHBOND  =         0.0000  RESTRAINT  =       651.7466
 EAMBER (non-restraint)  =   -308276.2875
 EKCMT  =     23745.4850  VIRIAL  =     24396.7802  VOLUME     =   1144004.4633
                                                    SURFTEN    =        -6.0389
                                                    Density    =         1.0110
 ------------------------------------------------------------------------------

 NMR restraints: Bond =    0.000   Angle =     0.000   Torsion =    72.150
===============================================================================

 NSTEP =    21000   TIME(PS) =     917.000  TEMP(K) =   309.98  PRESS =   122.7
 Etot   =   -230604.0279  EKtot   =     77147.0312  EPtot      =   -307751.0591
 BOND   =      5825.1659  ANGLE   =     22187.3081  DIHED      =     15254.8262
 1-4 NB =      5432.1619  1-4 EEL =    -74534.6244  VDWAALS    =     18041.1359
 EELEC  =   -300595.3186  EHBOND  =         0.0000  RESTRAINT  =       638.2860
 EAMBER (non-restraint)  =   -308389.3451
 EKCMT  =     23824.8108  VIRIAL  =     20793.7471  VOLUME     =   1144482.3895
                                                    SURFTEN    =       -48.9608
                                                    Density    =         1.0106
 ------------------------------------------------------------------------------

 NMR restraints: Bond =    0.000   Angle =     0.000   Torsion =    69.596
===============================================================================

 NSTEP =    22000   TIME(PS) =     919.000  TEMP(K) =   311.48  PRESS =    71.7
 Etot   =   -230248.4569  EKtot   =     77521.0938  EPtot      =   -307769.5506
 BOND   =      5851.7088  ANGLE   =     22009.6923  DIHED      =     15377.6848
 1-4 NB =      5356.4093  1-4 EEL =    -74390.2010  VDWAALS    =     17708.2316
 EELEC  =   -300302.3595  EHBOND  =         0.0000  RESTRAINT  =       619.2832
 EAMBER (non-restraint)  =   -308388.8338
 EKCMT  =     23778.9189  VIRIAL  =     22006.1879  VOLUME     =   1145492.9922
                                                    SURFTEN    =       139.6510
                                                    Density    =         1.0097
 ------------------------------------------------------------------------------

 NMR restraints: Bond =    0.000   Angle =     0.000   Torsion =    64.092
===============================================================================

 NSTEP =    23000   TIME(PS) =     921.000  TEMP(K) =   310.64  PRESS =   -30.3
 Etot   =   -230612.4742  EKtot   =     77312.9609  EPtot      =   -307925.4352
 BOND   =      5855.5388  ANGLE   =     22155.3997  DIHED      =     15342.7844
 1-4 NB =      5440.9844  1-4 EEL =    -74409.0855  VDWAALS    =     17264.0527
 EELEC  =   -300198.0896  EHBOND  =         0.0000  RESTRAINT  =       622.9798
 EAMBER (non-restraint)  =   -308548.4150
 EKCMT  =     23641.4882  VIRIAL  =     24388.2597  VOLUME     =   1142768.3238
                                                    SURFTEN    =       -52.8435
                                                    Density    =         1.0121
 ------------------------------------------------------------------------------

 NMR restraints: Bond =    0.000   Angle =     0.000   Torsion =    63.512
===============================================================================

 NSTEP =    24000   TIME(PS) =     923.000  TEMP(K) =   310.97  PRESS =    61.5
 Etot   =   -230570.6329  EKtot   =     77393.1562  EPtot      =   -307963.7892
 BOND   =      5809.2624  ANGLE   =     22137.1903  DIHED      =     15372.2963
 1-4 NB =      5438.4449  1-4 EEL =    -74499.8583  VDWAALS    =     17526.7145
 EELEC  =   -300352.3140  EHBOND  =         0.0000  RESTRAINT  =       604.4748
 EAMBER (non-restraint)  =   -308568.2640
 EKCMT  =     23655.6264  VIRIAL  =     22137.2527  VOLUME     =   1143648.0782
                                                    SURFTEN    =       -53.3404
                                                    Density    =         1.0113
 ------------------------------------------------------------------------------

 NMR restraints: Bond =    0.000   Angle =     0.000   Torsion =    60.356
===============================================================================

 NSTEP =    25000   TIME(PS) =     925.000  TEMP(K) =   310.14  PRESS =    67.3
 Etot   =   -230594.2308  EKtot   =     77186.6641  EPtot      =   -307780.8948
 BOND   =      5796.3531  ANGLE   =     22151.4905  DIHED      =     15343.7426
 1-4 NB =      5462.8552  1-4 EEL =    -74443.5377  VDWAALS    =     17594.7725
 EELEC  =   -300289.0050  EHBOND  =         0.0000  RESTRAINT  =       602.4339
 EAMBER (non-restraint)  =   -308383.3288
 EKCMT  =     23715.1378  VIRIAL  =     22050.3238  VOLUME     =   1145040.3352
                                                    SURFTEN    =        25.0642
                                                    Density    =         1.0101
 ------------------------------------------------------------------------------

 NMR restraints: Bond =    0.000   Angle =     0.000   Torsion =    64.207
===============================================================================

 NSTEP =    26000   TIME(PS) =     927.000  TEMP(K) =   309.86  PRESS =   -17.8
 Etot   =   -230752.0133  EKtot   =     77117.9297  EPtot      =   -307869.9430
 BOND   =      5839.3821  ANGLE   =     22034.9255  DIHED      =     15262.4146
 1-4 NB =      5444.8250  1-4 EEL =    -74379.7659  VDWAALS    =     17427.8846
 EELEC  =   -300105.2048  EHBOND  =         0.0000  RESTRAINT  =       605.5959
 EAMBER (non-restraint)  =   -308475.5389
 EKCMT  =     23596.3359  VIRIAL  =     24035.7444  VOLUME     =   1144412.6892
                                                    SURFTEN    =       -27.1988
                                                    Density    =         1.0106
 ------------------------------------------------------------------------------

 NMR restraints: Bond =    0.000   Angle =     0.000   Torsion =    59.991
===============================================================================

 NSTEP =    27000   TIME(PS) =     929.000  TEMP(K) =   309.71  PRESS =   -96.2
 Etot   =   -231247.3497  EKtot   =     77080.8203  EPtot      =   -308328.1700
 BOND   =      5861.6270  ANGLE   =     21830.3835  DIHED      =     15293.1742
 1-4 NB =      5422.6563  1-4 EEL =    -74507.0207  VDWAALS    =     17665.6795
 EELEC  =   -300489.7793  EHBOND  =         0.0000  RESTRAINT  =       595.1096
 EAMBER (non-restraint)  =   -308923.2796
 EKCMT  =     23609.4317  VIRIAL  =     25985.8365  VOLUME     =   1143905.6696
                                                    SURFTEN    =       -58.6692
                                                    Density    =         1.0111
 ------------------------------------------------------------------------------

 NMR restraints: Bond =    0.000   Angle =     0.000   Torsion =    65.103
===============================================================================

 NSTEP =    28000   TIME(PS) =     931.000  TEMP(K) =   310.16  PRESS =    66.4
 Etot   =   -230936.9691  EKtot   =     77193.2266  EPtot      =   -308130.1957
 BOND   =      5820.9968  ANGLE   =     22105.5714  DIHED      =     15276.2278
 1-4 NB =      5398.1175  1-4 EEL =    -74503.1117  VDWAALS    =     17656.3167
 EELEC  =   -300487.4676  EHBOND  =         0.0000  RESTRAINT  =       603.1534
 EAMBER (non-restraint)  =   -308733.3491
 EKCMT  =     23609.5313  VIRIAL  =     21969.0799  VOLUME     =   1143932.2778
                                                    SURFTEN    =       -22.4126
                                                    Density    =         1.0111
 ------------------------------------------------------------------------------

 NMR restraints: Bond =    0.000   Angle =     0.000   Torsion =    75.161
===============================================================================

 NSTEP =    29000   TIME(PS) =     933.000  TEMP(K) =   310.89  PRESS =   -63.0
 Etot   =   -230299.8992  EKtot   =     77372.8359  EPtot      =   -307672.7352
 BOND   =      5915.1478  ANGLE   =     21974.1338  DIHED      =     15369.6091
 1-4 NB =      5387.6695  1-4 EEL =    -74504.7184  VDWAALS    =     17098.4514
 EELEC  =   -299542.1603  EHBOND  =         0.0000  RESTRAINT  =       629.1320
 EAMBER (non-restraint)  =   -308301.8671
 EKCMT  =     23654.4073  VIRIAL  =     25209.0436  VOLUME     =   1143771.6015
                                                    SURFTEN    =        40.1098
                                                    Density    =         1.0112
 ------------------------------------------------------------------------------

 NMR restraints: Bond =    0.000   Angle =     0.000   Torsion =    57.496
===============================================================================

 NSTEP =    30000   TIME(PS) =     935.000  TEMP(K) =   309.56  PRESS =   -34.8
 Etot   =   -230893.9945  EKtot   =     77044.0078  EPtot      =   -307938.0023
 BOND   =      5960.3434  ANGLE   =     21976.6536  DIHED      =     15397.4684
 1-4 NB =      5416.7305  1-4 EEL =    -74545.6585  VDWAALS    =     17730.8934
 EELEC  =   -300512.2662  EHBOND  =         0.0000  RESTRAINT  =       637.8332
 EAMBER (non-restraint)  =   -308575.8354
 EKCMT  =     23512.4810  VIRIAL  =     24373.0159  VOLUME     =   1144763.4824
                                                    SURFTEN    =         9.3643
                                                    Density    =         1.0103
 ------------------------------------------------------------------------------

 NMR restraints: Bond =    0.000   Angle =     0.000   Torsion =    64.408
===============================================================================

 NSTEP =    31000   TIME(PS) =     937.000  TEMP(K) =   310.22  PRESS =    -6.1
 Etot   =   -231007.4636  EKtot   =     77207.8047  EPtot      =   -308215.2683
 BOND   =      5869.2704  ANGLE   =     22000.8794  DIHED      =     15372.2507
 1-4 NB =      5366.1452  1-4 EEL =    -74542.4720  VDWAALS    =     17792.7264
 EELEC  =   -300700.1244  EHBOND  =         0.0000  RESTRAINT  =       626.0560
 EAMBER (non-restraint)  =   -308841.3243
 EKCMT  =     23713.0585  VIRIAL  =     23864.5567  VOLUME     =   1144097.3095
                                                    SURFTEN    =       -16.8702
                                                    Density    =         1.0109
 ------------------------------------------------------------------------------

 NMR restraints: Bond =    0.000   Angle =     0.000   Torsion =    68.843
===============================================================================

 NSTEP =    32000   TIME(PS) =     939.000  TEMP(K) =   310.63  PRESS =   -38.0
 Etot   =   -230554.9033  EKtot   =     77308.2188  EPtot      =   -307863.1221
 BOND   =      5737.7545  ANGLE   =     21999.6709  DIHED      =     15256.5026
 1-4 NB =      5413.3482  1-4 EEL =    -74527.6774  VDWAALS    =     17163.1596
 EELEC  =   -299526.9758  EHBOND  =         0.0000  RESTRAINT  =       621.0951
 EAMBER (non-restraint)  =   -308484.2172
 EKCMT  =     23721.7821  VIRIAL  =     24660.2526  VOLUME     =   1143639.7446
                                                    SURFTEN    =       -49.7887
                                                    Density    =         1.0113
 ------------------------------------------------------------------------------

 NMR restraints: Bond =    0.000   Angle =     0.000   Torsion =    75.105
===============================================================================

 NSTEP =    33000   TIME(PS) =     941.000  TEMP(K) =   310.67  PRESS =   -90.7
 Etot   =   -230190.8031  EKtot   =     77318.6406  EPtot      =   -307509.4437
 BOND   =      5849.6433  ANGLE   =     22251.0211  DIHED      =     15243.6070
 1-4 NB =      5412.1885  1-4 EEL =    -74521.9771  VDWAALS    =     17113.5425
 EELEC  =   -299474.1029  EHBOND  =         0.0000  RESTRAINT  =       616.6338
 EAMBER (non-restraint)  =   -308126.0775
 EKCMT  =     23621.9697  VIRIAL  =     25861.1797  VOLUME     =   1142855.0215
                                                    SURFTEN    =       -81.0453
                                                    Density    =         1.0120
 ------------------------------------------------------------------------------

 NMR restraints: Bond =    0.000   Angle =     0.000   Torsion =    61.322
===============================================================================

 NSTEP =    34000   TIME(PS) =     943.000  TEMP(K) =   310.86  PRESS =   121.8
 Etot   =   -230523.8321  EKtot   =     77365.7734  EPtot      =   -307889.6055
 BOND   =      5731.3356  ANGLE   =     21948.2051  DIHED      =     15341.3654
 1-4 NB =      5443.6588  1-4 EEL =    -74423.3730  VDWAALS    =     17301.0535
 EELEC  =   -299847.9742  EHBOND  =         0.0000  RESTRAINT  =       616.1233
 EAMBER (non-restraint)  =   -308505.7289
 EKCMT  =     23801.6038  VIRIAL  =     20794.4382  VOLUME     =   1143312.7038
                                                    SURFTEN    =       172.3580
                                                    Density    =         1.0116
 ------------------------------------------------------------------------------

 NMR restraints: Bond =    0.000   Angle =     0.000   Torsion =    66.499
===============================================================================

 NSTEP =    35000   TIME(PS) =     945.000  TEMP(K) =   310.87  PRESS =   -83.4
 Etot   =   -230750.8354  EKtot   =     77370.0391  EPtot      =   -308120.8744
 BOND   =      5818.7195  ANGLE   =     22053.9135  DIHED      =     15386.7787
 1-4 NB =      5389.3189  1-4 EEL =    -74409.8884  VDWAALS    =     16939.7839
 EELEC  =   -299927.2410  EHBOND  =         0.0000  RESTRAINT  =       627.7405
 EAMBER (non-restraint)  =   -308748.6149
 EKCMT  =     23662.9193  VIRIAL  =     25721.2262  VOLUME     =   1143731.8540
                                                    SURFTEN    =       128.6746
                                                    Density    =         1.0112
 ------------------------------------------------------------------------------

 NMR restraints: Bond =    0.000   Angle =     0.000   Torsion =    66.512
===============================================================================

 NSTEP =    36000   TIME(PS) =     947.000  TEMP(K) =   310.95  PRESS =     4.6
 Etot   =   -230432.2763  EKtot   =     77389.0938  EPtot      =   -307821.3700
 BOND   =      5873.5381  ANGLE   =     21780.9163  DIHED      =     15354.0046
 1-4 NB =      5416.8756  1-4 EEL =    -74421.3291  VDWAALS    =     17495.9870
 EELEC  =   -299941.8052  EHBOND  =         0.0000  RESTRAINT  =       620.4427
 EAMBER (non-restraint)  =   -308441.8127
 EKCMT  =     23675.4598  VIRIAL  =     23561.2282  VOLUME     =   1144124.0994
                                                    SURFTEN    =        13.5744
                                                    Density    =         1.0109
 ------------------------------------------------------------------------------

 NMR restraints: Bond =    0.000   Angle =     0.000   Torsion =    68.786
===============================================================================

 NSTEP =    37000   TIME(PS) =     949.000  TEMP(K) =   309.96  PRESS =    38.8
 Etot   =   -231002.3468  EKtot   =     77142.6797  EPtot      =   -308145.0264
 BOND   =      5825.9669  ANGLE   =     22019.3237  DIHED      =     15376.5463
 1-4 NB =      5392.6947  1-4 EEL =    -74418.6721  VDWAALS    =     17305.3013
 EELEC  =   -300297.1218  EHBOND  =         0.0000  RESTRAINT  =       650.9345
 EAMBER (non-restraint)  =   -308795.9610
 EKCMT  =     23465.1340  VIRIAL  =     22506.8821  VOLUME     =   1142620.1122
                                                    SURFTEN    =        35.2429
                                                    Density    =         1.0122
 ------------------------------------------------------------------------------

 NMR restraints: Bond =    0.000   Angle =     0.000   Torsion =    69.182
===============================================================================

 NSTEP =    38000   TIME(PS) =     951.000  TEMP(K) =   310.39  PRESS =    39.8
 Etot   =   -230445.0327  EKtot   =     77248.8203  EPtot      =   -307693.8530
 BOND   =      6000.2046  ANGLE   =     22079.6822  DIHED      =     15280.5845
 1-4 NB =      5425.7110  1-4 EEL =    -74492.0968  VDWAALS    =     17401.7583
 EELEC  =   -299994.0480  EHBOND  =         0.0000  RESTRAINT  =       604.3512
 EAMBER (non-restraint)  =   -308298.2042
 EKCMT  =     23612.7782  VIRIAL  =     22629.7753  VOLUME     =   1143722.7000
                                                    SURFTEN    =       -22.4816
                                                    Density    =         1.0112
 ------------------------------------------------------------------------------

 NMR restraints: Bond =    0.000   Angle =     0.000   Torsion =    55.002
===============================================================================

 NSTEP =    39000   TIME(PS) =     953.000  TEMP(K) =   310.28  PRESS =    85.9
 Etot   =   -230827.3953  EKtot   =     77223.2188  EPtot      =   -308050.6140
 BOND   =      5786.4268  ANGLE   =     22026.8389  DIHED      =     15346.1312
 1-4 NB =      5459.9577  1-4 EEL =    -74450.3878  VDWAALS    =     17802.4478
 EELEC  =   -300654.9983  EHBOND  =         0.0000  RESTRAINT  =       632.9697
 EAMBER (non-restraint)  =   -308683.5838
 EKCMT  =     23569.7106  VIRIAL  =     21447.8631  VOLUME     =   1144363.7858
                                                    SURFTEN    =        30.7680
                                                    Density    =         1.0107
 ------------------------------------------------------------------------------

 NMR restraints: Bond =    0.000   Angle =     0.000   Torsion =    61.810
===============================================================================

 NSTEP =    40000   TIME(PS) =     955.000  TEMP(K) =   309.92  PRESS =   -95.3
 Etot   =   -230736.8537  EKtot   =     77131.3125  EPtot      =   -307868.1662
 BOND   =      5846.2774  ANGLE   =     21998.2018  DIHED      =     15331.2613
 1-4 NB =      5409.4726  1-4 EEL =    -74533.9980  VDWAALS    =     17313.8856
 EELEC  =   -299861.1171  EHBOND  =         0.0000  RESTRAINT  =       627.8501
 EAMBER (non-restraint)  =   -308496.0164
 EKCMT  =     23474.4669  VIRIAL  =     25828.4576  VOLUME     =   1143517.6755
                                                    SURFTEN    =       -55.5543
                                                    Density    =         1.0114
 ------------------------------------------------------------------------------

 NMR restraints: Bond =    0.000   Angle =     0.000   Torsion =    62.627
===============================================================================

 NSTEP =    41000   TIME(PS) =     957.000  TEMP(K) =   309.43  PRESS =    15.4
 Etot   =   -231152.3165  EKtot   =     77009.8828  EPtot      =   -308162.1993
 BOND   =      5859.9395  ANGLE   =     22109.4522  DIHED      =     15296.9915
 1-4 NB =      5373.3525  1-4 EEL =    -74391.3956  VDWAALS    =     17790.7950
 EELEC  =   -300838.3657  EHBOND  =         0.0000  RESTRAINT  =       637.0313
 EAMBER (non-restraint)  =   -308799.2306
 EKCMT  =     23590.1355  VIRIAL  =     23209.9556  VOLUME     =   1143661.7486
                                                    SURFTEN    =        93.0052
                                                    Density    =         1.0113
 ------------------------------------------------------------------------------

 NMR restraints: Bond =    0.000   Angle =     0.000   Torsion =    61.502
===============================================================================

 NSTEP =    42000   TIME(PS) =     959.000  TEMP(K) =   309.21  PRESS =   -74.7
 Etot   =   -231564.5354  EKtot   =     76956.1172  EPtot      =   -308520.6526
 BOND   =      5784.6999  ANGLE   =     21841.1281  DIHED      =     15301.8369
 1-4 NB =      5429.8624  1-4 EEL =    -74521.4356  VDWAALS    =     17507.4289
 EELEC  =   -300493.1387  EHBOND  =         0.0000  RESTRAINT  =       628.9655
 EAMBER (non-restraint)  =   -309149.6181
 EKCMT  =     23643.1766  VIRIAL  =     25486.6903  VOLUME     =   1143464.2748
                                                    SURFTEN    =      -100.9093
                                                    Density    =         1.0115
 ------------------------------------------------------------------------------

 NMR restraints: Bond =    0.000   Angle =     0.000   Torsion =    63.809
===============================================================================

 NSTEP =    43000   TIME(PS) =     961.000  TEMP(K) =   309.80  PRESS =   105.8
 Etot   =   -231449.3737  EKtot   =     77102.1719  EPtot      =   -308551.5455
 BOND   =      5813.2913  ANGLE   =     21668.8073  DIHED      =     15332.7936
 1-4 NB =      5453.2457  1-4 EEL =    -74479.0357  VDWAALS    =     17821.2518
 EELEC  =   -300789.7248  EHBOND  =         0.0000  RESTRAINT  =       627.8253
 EAMBER (non-restraint)  =   -309179.3709
 EKCMT  =     23541.7304  VIRIAL  =     20927.4090  VOLUME     =   1144957.0925
                                                    SURFTEN    =        71.0759
                                                    Density    =         1.0102
 ------------------------------------------------------------------------------

 NMR restraints: Bond =    0.000   Angle =     0.000   Torsion =    75.526
===============================================================================

 NSTEP =    44000   TIME(PS) =     963.000  TEMP(K) =   310.96  PRESS =   -13.9
 Etot   =   -231006.8565  EKtot   =     77390.7812  EPtot      =   -308397.6378
 BOND   =      5855.0189  ANGLE   =     22000.1920  DIHED      =     15302.9904
 1-4 NB =      5465.0467  1-4 EEL =    -74407.3687  VDWAALS    =     17649.4899
 EELEC  =   -300888.5775  EHBOND  =         0.0000  RESTRAINT  =       625.5706
 EAMBER (non-restraint)  =   -309023.2084
 EKCMT  =     23702.9187  VIRIAL  =     24047.1665  VOLUME     =   1143267.2248
                                                    SURFTEN    =       203.1776
                                                    Density    =         1.0116
 ------------------------------------------------------------------------------

 NMR restraints: Bond =    0.000   Angle =     0.000   Torsion =    63.111
===============================================================================

 NSTEP =    45000   TIME(PS) =     965.000  TEMP(K) =   309.77  PRESS =    47.4
 Etot   =   -230850.7744  EKtot   =     77094.1875  EPtot      =   -307944.9619
 BOND   =      5859.5099  ANGLE   =     21839.8700  DIHED      =     15305.1579
 1-4 NB =      5427.8301  1-4 EEL =    -74445.8025  VDWAALS    =     17683.3631
 EELEC  =   -300256.4110  EHBOND  =         0.0000  RESTRAINT  =       641.5205
 EAMBER (non-restraint)  =   -308586.4824
 EKCMT  =     23569.8189  VIRIAL  =     22396.9994  VOLUME     =   1144775.2397
                                                    SURFTEN    =         0.4550
                                                    Density    =         1.0103
 ------------------------------------------------------------------------------

 NMR restraints: Bond =    0.000   Angle =     0.000   Torsion =    65.901
===============================================================================

 NSTEP =    46000   TIME(PS) =     967.000  TEMP(K) =   310.15  PRESS =  -108.3
 Etot   =   -230834.5608  EKtot   =     77189.0312  EPtot      =   -308023.5920
 BOND   =      5852.7223  ANGLE   =     22006.4830  DIHED      =     15336.5508
 1-4 NB =      5387.6172  1-4 EEL =    -74473.3765  VDWAALS    =     17165.6109
 EELEC  =   -299931.1111  EHBOND  =         0.0000  RESTRAINT  =       631.9113
 EAMBER (non-restraint)  =   -308655.5034
 EKCMT  =     23448.4643  VIRIAL  =     26124.9227  VOLUME     =   1144810.3613
                                                    SURFTEN    =       -37.2174
                                                    Density    =         1.0103
 ------------------------------------------------------------------------------

 NMR restraints: Bond =    0.000   Angle =     0.000   Torsion =    64.900
===============================================================================

 NSTEP =    47000   TIME(PS) =     969.000  TEMP(K) =   310.14  PRESS =  -104.9
 Etot   =   -231098.0228  EKtot   =     77186.6719  EPtot      =   -308284.6947
 BOND   =      5850.7773  ANGLE   =     22112.1725  DIHED      =     15247.4183
 1-4 NB =      5441.3345  1-4 EEL =    -74530.2598  VDWAALS    =     17514.1074
 EELEC  =   -300555.3350  EHBOND  =         0.0000  RESTRAINT  =       635.0901
 EAMBER (non-restraint)  =   -308919.7848
 EKCMT  =     23516.9898  VIRIAL  =     26107.3377  VOLUME     =   1143386.0123
                                                    SURFTEN    =      -112.5303
                                                    Density    =         1.0115
 ------------------------------------------------------------------------------

 NMR restraints: Bond =    0.000   Angle =     0.000   Torsion =    71.741
===============================================================================

 NSTEP =    48000   TIME(PS) =     971.000  TEMP(K) =   308.83  PRESS =   -97.8
 Etot   =   -231199.9238  EKtot   =     76860.8672  EPtot      =   -308060.7910
 BOND   =      5838.0844  ANGLE   =     21826.9912  DIHED      =     15273.5882
 1-4 NB =      5444.7182  1-4 EEL =    -74381.1588  VDWAALS    =     17568.7028
 EELEC  =   -300263.4050  EHBOND  =         0.0000  RESTRAINT  =       631.6879
 EAMBER (non-restraint)  =   -308692.4790
 EKCMT  =     23432.5468  VIRIAL  =     25849.1805  VOLUME     =   1145006.5238
                                                    SURFTEN    =      -111.2777
                                                    Density    =         1.0101
 ------------------------------------------------------------------------------

 NMR restraints: Bond =    0.000   Angle =     0.000   Torsion =    66.898
===============================================================================

 NSTEP =    49000   TIME(PS) =     973.000  TEMP(K) =   309.95  PRESS =    28.7
 Etot   =   -230680.1296  EKtot   =     77139.5547  EPtot      =   -307819.6843
 BOND   =      5717.3031  ANGLE   =     22132.7758  DIHED      =     15322.0037
 1-4 NB =      5469.9331  1-4 EEL =    -74419.0547  VDWAALS    =     17619.5660
 EELEC  =   -300330.0630  EHBOND  =         0.0000  RESTRAINT  =       667.8517
 EAMBER (non-restraint)  =   -308487.5360
 EKCMT  =     23490.3361  VIRIAL  =     22779.5079  VOLUME     =   1145413.4207
                                                    SURFTEN    =        24.1954
                                                    Density    =         1.0097
 ------------------------------------------------------------------------------

 NMR restraints: Bond =    0.000   Angle =     0.000   Torsion =    69.306
===============================================================================

 NSTEP =    50000   TIME(PS) =     975.000  TEMP(K) =   309.80  PRESS =   118.1
 Etot   =   -230598.9225  EKtot   =     77101.7812  EPtot      =   -307700.7038
 BOND   =      5934.9352  ANGLE   =     21941.2302  DIHED      =     15307.3454
 1-4 NB =      5441.1805  1-4 EEL =    -74536.0494  VDWAALS    =     17777.4947
 EELEC  =   -300223.3848  EHBOND  =         0.0000  RESTRAINT  =       656.5445
 EAMBER (non-restraint)  =   -308357.2482
 EKCMT  =     23533.2619  VIRIAL  =     20613.1428  VOLUME     =   1145270.1321
                                                    SURFTEN    =         6.5546
                                                    Density    =         1.0099
 ------------------------------------------------------------------------------

 NMR restraints: Bond =    0.000   Angle =     0.000   Torsion =    64.550
===============================================================================

 NSTEP =    51000   TIME(PS) =     977.000  TEMP(K) =   310.14  PRESS =   116.8
 Etot   =   -230433.8840  EKtot   =     77188.3047  EPtot      =   -307622.1887
 BOND   =      5986.1948  ANGLE   =     21861.3453  DIHED      =     15340.1075
 1-4 NB =      5451.7675  1-4 EEL =    -74446.6177  VDWAALS    =     17433.5612
 EELEC  =   -299890.2018  EHBOND  =         0.0000  RESTRAINT  =       641.6546
 EAMBER (non-restraint)  =   -308263.8433
 EKCMT  =     23623.6668  VIRIAL  =     20737.4101  VOLUME     =   1144865.9739
                                                    SURFTEN    =       168.4147
                                                    Density    =         1.0102
 ------------------------------------------------------------------------------

 NMR restraints: Bond =    0.000   Angle =     0.000   Torsion =    62.537
===============================================================================

 NSTEP =    52000   TIME(PS) =     979.000  TEMP(K) =   310.43  PRESS =    63.8
 Etot   =   -230429.9848  EKtot   =     77260.0312  EPtot      =   -307690.0160
 BOND   =      5853.1290  ANGLE   =     22085.2423  DIHED      =     15374.8582
 1-4 NB =      5429.2467  1-4 EEL =    -74515.7198  VDWAALS    =     17463.1573
 EELEC  =   -300016.2678  EHBOND  =         0.0000  RESTRAINT  =       636.3380
 EAMBER (non-restraint)  =   -308326.3540
 EKCMT  =     23565.9107  VIRIAL  =     21988.8882  VOLUME     =   1145182.7731
                                                    SURFTEN    =       112.3046
                                                    Density    =         1.0100
 ------------------------------------------------------------------------------

 NMR restraints: Bond =    0.000   Angle =     0.000   Torsion =    63.949
===============================================================================

 NSTEP =    53000   TIME(PS) =     981.000  TEMP(K) =   309.40  PRESS =    29.2
 Etot   =   -230608.8611  EKtot   =     77002.0703  EPtot      =   -307610.9314
 BOND   =      5926.8927  ANGLE   =     22190.8906  DIHED      =     15400.2341
 1-4 NB =      5456.7557  1-4 EEL =    -74546.9027  VDWAALS    =     17611.0692
 EELEC  =   -300285.9729  EHBOND  =         0.0000  RESTRAINT  =       636.1019
 EAMBER (non-restraint)  =   -308247.0334
 EKCMT  =     23519.9975  VIRIAL  =     22798.4937  VOLUME     =   1143789.0587
                                                    SURFTEN    =        27.7227
                                                    Density    =         1.0112
 ------------------------------------------------------------------------------

 NMR restraints: Bond =    0.000   Angle =     0.000   Torsion =    65.328
===============================================================================

 NSTEP =    54000   TIME(PS) =     983.000  TEMP(K) =   311.60  PRESS =    34.3
 Etot   =   -230882.2843  EKtot   =     77549.9375  EPtot      =   -308432.2218
 BOND   =      5962.7623  ANGLE   =     21978.3912  DIHED      =     15282.7615
 1-4 NB =      5405.5919  1-4 EEL =    -74540.0801  VDWAALS    =     17722.9696
 EELEC  =   -300880.4330  EHBOND  =         0.0000  RESTRAINT  =       635.8148
 EAMBER (non-restraint)  =   -309068.0366
 EKCMT  =     23623.3793  VIRIAL  =     22777.5355  VOLUME     =   1143315.3626
                                                    SURFTEN    =        91.0109
                                                    Density    =         1.0116
 ------------------------------------------------------------------------------

 NMR restraints: Bond =    0.000   Angle =     0.000   Torsion =    64.008
===============================================================================

 NSTEP =    55000   TIME(PS) =     985.000  TEMP(K) =   310.86  PRESS =    -4.6
 Etot   =   -231143.3501  EKtot   =     77365.7734  EPtot      =   -308509.1235
 BOND   =      5771.5852  ANGLE   =     21914.6316  DIHED      =     15344.9844
 1-4 NB =      5403.8648  1-4 EEL =    -74531.4963  VDWAALS    =     17617.5819
 EELEC  =   -300681.1138  EHBOND  =         0.0000  RESTRAINT  =       650.8387
 EAMBER (non-restraint)  =   -309159.9622
 EKCMT  =     23484.0830  VIRIAL  =     23598.6523  VOLUME     =   1143802.2419
                                                    SURFTEN    =      -154.7498
                                                    Density    =         1.0112
 ------------------------------------------------------------------------------

 NMR restraints: Bond =    0.000   Angle =     0.000   Torsion =    66.452
===============================================================================

 NSTEP =    56000   TIME(PS) =     987.000  TEMP(K) =   309.63  PRESS =    87.7
 Etot   =   -230906.4025  EKtot   =     77061.5859  EPtot      =   -307967.9885
 BOND   =      5829.0198  ANGLE   =     21861.4586  DIHED      =     15305.8503
 1-4 NB =      5396.8709  1-4 EEL =    -74422.8586  VDWAALS    =     17916.6180
 EELEC  =   -300506.1930  EHBOND  =         0.0000  RESTRAINT  =       651.2456
 EAMBER (non-restraint)  =   -308619.2341
 EKCMT  =     23537.3352  VIRIAL  =     21370.7419  VOLUME     =   1144828.0814
                                                    SURFTEN    =       -80.8512
                                                    Density    =         1.0103
 ------------------------------------------------------------------------------

 NMR restraints: Bond =    0.000   Angle =     0.000   Torsion =    74.083
===============================================================================

 NSTEP =    57000   TIME(PS) =     989.000  TEMP(K) =   310.38  PRESS =   -48.3
 Etot   =   -230920.4635  EKtot   =     77246.9688  EPtot      =   -308167.4323
 BOND   =      5789.2695  ANGLE   =     22043.9944  DIHED      =     15330.7757
 1-4 NB =      5435.7636  1-4 EEL =    -74522.3212  VDWAALS    =     17452.8049
 EELEC  =   -300342.6173  EHBOND  =         0.0000  RESTRAINT  =       644.8981
 EAMBER (non-restraint)  =   -308812.3304
 EKCMT  =     23686.1918  VIRIAL  =     24877.6437  VOLUME     =   1143385.8118
                                                    SURFTEN    =       -51.1711
                                                    Density    =         1.0115
 ------------------------------------------------------------------------------

 NMR restraints: Bond =    0.000   Angle =     0.000   Torsion =    64.110
===============================================================================

 NSTEP =    58000   TIME(PS) =     991.000  TEMP(K) =   308.95  PRESS =   103.1
 Etot   =   -231205.4045  EKtot   =     76891.3281  EPtot      =   -308096.7326
 BOND   =      5764.3605  ANGLE   =     21943.3203  DIHED      =     15354.4121
 1-4 NB =      5444.8044  1-4 EEL =    -74408.7817  VDWAALS    =     18209.4041
 EELEC  =   -301032.6045  EHBOND  =         0.0000  RESTRAINT  =       628.3522
 EAMBER (non-restraint)  =   -308725.0848
 EKCMT  =     23601.2046  VIRIAL  =     21056.3390  VOLUME     =   1143623.2040
                                                    SURFTEN    =       -26.4054
                                                    Density    =         1.0113
 ------------------------------------------------------------------------------

 NMR restraints: Bond =    0.000   Angle =     0.000   Torsion =    61.922
===============================================================================

 NSTEP =    59000   TIME(PS) =     993.000  TEMP(K) =   311.08  PRESS =   -45.0
 Etot   =   -230985.5333  EKtot   =     77420.8359  EPtot      =   -308406.3693
 BOND   =      5802.9444  ANGLE   =     21914.5845  DIHED      =     15311.6225
 1-4 NB =      5431.5986  1-4 EEL =    -74497.0453  VDWAALS    =     17270.2467
 EELEC  =   -300290.3828  EHBOND  =         0.0000  RESTRAINT  =       650.0620
 EAMBER (non-restraint)  =   -309056.4313
 EKCMT  =     23812.3755  VIRIAL  =     24922.9869  VOLUME     =   1143385.8726
                                                    SURFTEN    =       -77.2053
                                                    Density    =         1.0115
 ------------------------------------------------------------------------------

 NMR restraints: Bond =    0.000   Angle =     0.000   Torsion =    59.474
===============================================================================

 NSTEP =    60000   TIME(PS) =     995.000  TEMP(K) =   309.11  PRESS =  -112.5
 Etot   =   -231196.1839  EKtot   =     76931.4688  EPtot      =   -308127.6526
 BOND   =      5934.3087  ANGLE   =     21863.9664  DIHED      =     15370.6880
 1-4 NB =      5439.2252  1-4 EEL =    -74360.8607  VDWAALS    =     17439.9921
 EELEC  =   -300438.6430  EHBOND  =         0.0000  RESTRAINT  =       623.6706
 EAMBER (non-restraint)  =   -308751.3232
 EKCMT  =     23553.7984  VIRIAL  =     26331.7313  VOLUME     =   1143677.5275
                                                    SURFTEN    =      -133.0801
                                                    Density    =         1.0113
 ------------------------------------------------------------------------------

 NMR restraints: Bond =    0.000   Angle =     0.000   Torsion =    59.754
===============================================================================

 NSTEP =    61000   TIME(PS) =     997.000  TEMP(K) =   311.44  PRESS =   -11.8
 Etot   =   -230392.2402  EKtot   =     77511.5391  EPtot      =   -307903.7792
 BOND   =      5862.3454  ANGLE   =     21951.6316  DIHED      =     15349.0516
 1-4 NB =      5466.9737  1-4 EEL =    -74537.3502  VDWAALS    =     17472.0936
 EELEC  =   -300138.2941  EHBOND  =         0.0000  RESTRAINT  =       669.7694
 EAMBER (non-restraint)  =   -308573.5486
 EKCMT  =     23820.7760  VIRIAL  =     24111.3303  VOLUME     =   1144192.9846
                                                    SURFTEN    =       -33.5843
                                                    Density    =         1.0108
 ------------------------------------------------------------------------------

 NMR restraints: Bond =    0.000   Angle =     0.000   Torsion =    68.528
===============================================================================

 NSTEP =    62000   TIME(PS) =     999.000  TEMP(K) =   310.56  PRESS =   -45.8
 Etot   =   -230722.9123  EKtot   =     77292.9219  EPtot      =   -308015.8342
 BOND   =      5817.1358  ANGLE   =     21972.8386  DIHED      =     15260.1508
 1-4 NB =      5434.1394  1-4 EEL =    -74461.8854  VDWAALS    =     17252.4730
 EELEC  =   -299936.7737  EHBOND  =         0.0000  RESTRAINT  =       646.0873
 EAMBER (non-restraint)  =   -308661.9215
 EKCMT  =     23607.8529  VIRIAL  =     24737.7754  VOLUME     =   1143791.7705
                                                    SURFTEN    =        67.9095
                                                    Density    =         1.0112
 ------------------------------------------------------------------------------

 NMR restraints: Bond =    0.000   Angle =     0.000   Torsion =    70.174
===============================================================================

 NSTEP =    63000   TIME(PS) =    1001.000  TEMP(K) =   311.24  PRESS =  -132.2
 Etot   =   -230597.3590  EKtot   =     77460.7266  EPtot      =   -308058.0855
 BOND   =      5820.8885  ANGLE   =     22019.3141  DIHED      =     15353.6842
 1-4 NB =      5384.0716  1-4 EEL =    -74470.1696  VDWAALS    =     17286.6356
 EELEC  =   -300114.6818  EHBOND  =         0.0000  RESTRAINT  =       662.1720
 EAMBER (non-restraint)  =   -308720.2575
 EKCMT  =     23601.4910  VIRIAL  =     26866.9884  VOLUME     =   1144010.4432
                                                    SURFTEN    =      -120.0809
                                                    Density    =         1.0110
 ------------------------------------------------------------------------------

 NMR restraints: Bond =    0.000   Angle =     0.000   Torsion =    71.227
===============================================================================

 NSTEP =    64000   TIME(PS) =    1003.000  TEMP(K) =   312.37  PRESS =    -6.2
 Etot   =   -229957.1125  EKtot   =     77742.7656  EPtot      =   -307699.8781
 BOND   =      5819.9452  ANGLE   =     22052.6012  DIHED      =     15337.2537
 1-4 NB =      5420.5334  1-4 EEL =    -74414.1367  VDWAALS    =     17181.8756
 EELEC  =   -299729.3825  EHBOND  =         0.0000  RESTRAINT  =       631.4320
 EAMBER (non-restraint)  =   -308331.3101
 EKCMT  =     23682.1347  VIRIAL  =     23836.4286  VOLUME     =   1144664.2088
                                                    SURFTEN    =       -70.4347
                                                    Density    =         1.0104
 ------------------------------------------------------------------------------

 NMR restraints: Bond =    0.000   Angle =     0.000   Torsion =    67.029
===============================================================================

 NSTEP =    65000   TIME(PS) =    1005.000  TEMP(K) =   309.84  PRESS =   -47.0
 Etot   =   -230754.2681  EKtot   =     77113.1797  EPtot      =   -307867.4478
 BOND   =      5822.8536  ANGLE   =     21948.4648  DIHED      =     15376.0987
 1-4 NB =      5398.0929  1-4 EEL =    -74538.2931  VDWAALS    =     17247.8439
 EELEC  =   -299772.7942  EHBOND  =         0.0000  RESTRAINT  =       650.2856
 EAMBER (non-restraint)  =   -308517.7334
 EKCMT  =     23766.5474  VIRIAL  =     24926.2902  VOLUME     =   1143413.0342
                                                    SURFTEN    =        47.5747
                                                    Density    =         1.0115
 ------------------------------------------------------------------------------

 NMR restraints: Bond =    0.000   Angle =     0.000   Torsion =    61.406
===============================================================================

 NSTEP =    66000   TIME(PS) =    1007.000  TEMP(K) =   310.14  PRESS =   -18.0
 Etot   =   -230716.4576  EKtot   =     77187.7812  EPtot      =   -307904.2389
 BOND   =      5781.5492  ANGLE   =     22021.2378  DIHED      =     15331.1349
 1-4 NB =      5397.7773  1-4 EEL =    -74455.6693  VDWAALS    =     17499.7517
 EELEC  =   -300123.4890  EHBOND  =         0.0000  RESTRAINT  =       643.4685
 EAMBER (non-restraint)  =   -308547.7073
 EKCMT  =     23678.2981  VIRIAL  =     24121.7218  VOLUME     =   1143647.6508
                                                    SURFTEN    =        35.2491
                                                    Density    =         1.0113
 ------------------------------------------------------------------------------

 NMR restraints: Bond =    0.000   Angle =     0.000   Torsion =    78.024
===============================================================================

 NSTEP =    67000   TIME(PS) =    1009.000  TEMP(K) =   309.29  PRESS =    27.5
 Etot   =   -230904.3490  EKtot   =     76976.4141  EPtot      =   -307880.7631
 BOND   =      5893.6474  ANGLE   =     22080.6307  DIHED      =     15395.2565
 1-4 NB =      5389.2347  1-4 EEL =    -74416.3653  VDWAALS    =     16922.5231
 EELEC  =   -299804.4998  EHBOND  =         0.0000  RESTRAINT  =       658.8097
 EAMBER (non-restraint)  =   -308539.5728
 EKCMT  =     23750.4646  VIRIAL  =     23071.5328  VOLUME     =   1142052.5195
                                                    SURFTEN    =       -29.3358
                                                    Density    =         1.0127
 ------------------------------------------------------------------------------

 NMR restraints: Bond =    0.000   Angle =     0.000   Torsion =    67.067
===============================================================================

 NSTEP =    68000   TIME(PS) =    1011.000  TEMP(K) =   310.98  PRESS =   -57.5
 Etot   =   -230826.6829  EKtot   =     77397.3984  EPtot      =   -308224.0813
 BOND   =      5783.2268  ANGLE   =     22219.2896  DIHED      =     15333.9298
 1-4 NB =      5395.6239  1-4 EEL =    -74353.7786  VDWAALS    =     17401.3239
 EELEC  =   -300661.2757  EHBOND  =         0.0000  RESTRAINT  =       657.5790
 EAMBER (non-restraint)  =   -308881.6603
 EKCMT  =     23746.5796  VIRIAL  =     25165.7279  VOLUME     =   1142286.9086
                                                    SURFTEN    =       -41.3668
                                                    Density    =         1.0125
 ------------------------------------------------------------------------------

 NMR restraints: Bond =    0.000   Angle =     0.000   Torsion =    63.023
===============================================================================

 NSTEP =    69000   TIME(PS) =    1013.000  TEMP(K) =   309.28  PRESS =   -52.1
 Etot   =   -230802.6313  EKtot   =     76973.9297  EPtot      =   -307776.5610
 BOND   =      5831.7880  ANGLE   =     22006.2950  DIHED      =     15308.5575
 1-4 NB =      5427.3076  1-4 EEL =    -74444.8036  VDWAALS    =     17342.8481
 EELEC  =   -299881.0436  EHBOND  =         0.0000  RESTRAINT  =       632.4900
 EAMBER (non-restraint)  =   -308409.0510
 EKCMT  =     23432.7249  VIRIAL  =     24718.2874  VOLUME     =   1142259.0973
                                                    SURFTEN    =       -61.6058
                                                    Density    =         1.0125
 ------------------------------------------------------------------------------

 NMR restraints: Bond =    0.000   Angle =     0.000   Torsion =    68.712
===============================================================================

 NSTEP =    70000   TIME(PS) =    1015.000  TEMP(K) =   309.51  PRESS =   -52.5
 Etot   =   -230882.4210  EKtot   =     77029.7891  EPtot      =   -307912.2100
 BOND   =      5872.1966  ANGLE   =     22037.6348  DIHED      =     15289.1029
 1-4 NB =      5399.9661  1-4 EEL =    -74510.6281  VDWAALS    =     17333.1343
 EELEC  =   -299985.5059  EHBOND  =         0.0000  RESTRAINT  =       651.8891
 EAMBER (non-restraint)  =   -308564.0992
 EKCMT  =     23616.1140  VIRIAL  =     24912.8039  VOLUME     =   1143525.4860
                                                    SURFTEN    =         0.1293
                                                    Density    =         1.0114
 ------------------------------------------------------------------------------

 NMR restraints: Bond =    0.000   Angle =     0.000   Torsion =    62.946
===============================================================================

 NSTEP =    71000   TIME(PS) =    1017.000  TEMP(K) =   310.73  PRESS =   122.2
 Etot   =   -230275.0036  EKtot   =     77333.0781  EPtot      =   -307608.0817
 BOND   =      5841.2974  ANGLE   =     22141.8517  DIHED      =     15353.0959
 1-4 NB =      5379.9021  1-4 EEL =    -74564.4095  VDWAALS    =     17733.0336
 EELEC  =   -300152.0695  EHBOND  =         0.0000  RESTRAINT  =       659.2167
 EAMBER (non-restraint)  =   -308267.2984
 EKCMT  =     23728.9615  VIRIAL  =     20710.2235  VOLUME     =   1143708.7330
                                                    SURFTEN    =        26.6629
                                                    Density    =         1.0113
 ------------------------------------------------------------------------------

 NMR restraints: Bond =    0.000   Angle =     0.000   Torsion =    66.878
===============================================================================

 NSTEP =    72000   TIME(PS) =    1019.000  TEMP(K) =   310.65  PRESS =    99.9
 Etot   =   -230424.6354  EKtot   =     77315.0625  EPtot      =   -307739.6979
 BOND   =      5844.3384  ANGLE   =     21837.1934  DIHED      =     15344.4326
 1-4 NB =      5449.9776  1-4 EEL =    -74474.1691  VDWAALS    =     17958.0722
 EELEC  =   -300366.1840  EHBOND  =         0.0000  RESTRAINT  =       666.6410
 EAMBER (non-restraint)  =   -308406.3390
 EKCMT  =     23703.5838  VIRIAL  =     21232.4463  VOLUME     =   1145974.7592
                                                    SURFTEN    =        23.3529
                                                    Density    =         1.0093
 ------------------------------------------------------------------------------

 NMR restraints: Bond =    0.000   Angle =     0.000   Torsion =    72.468
===============================================================================

 NSTEP =    73000   TIME(PS) =    1021.000  TEMP(K) =   310.22  PRESS =   -91.2
 Etot   =   -231046.0142  EKtot   =     77207.3750  EPtot      =   -308253.3892
 BOND   =      5783.4868  ANGLE   =     22107.8150  DIHED      =     15341.3869
 1-4 NB =      5390.0187  1-4 EEL =    -74417.5781  VDWAALS    =     17438.6098
 EELEC  =   -300551.7276  EHBOND  =         0.0000  RESTRAINT  =       654.5995
 EAMBER (non-restraint)  =   -308907.9887
 EKCMT  =     23644.9274  VIRIAL  =     25896.3620  VOLUME     =   1143789.9504
                                                    SURFTEN    =      -192.6596
                                                    Density    =         1.0112
 ------------------------------------------------------------------------------

 NMR restraints: Bond =    0.000   Angle =     0.000   Torsion =    64.295
===============================================================================

 NSTEP =    74000   TIME(PS) =    1023.000  TEMP(K) =   308.80  PRESS =    43.6
 Etot   =   -231060.9508  EKtot   =     76854.1250  EPtot      =   -307915.0758
 BOND   =      5825.2010  ANGLE   =     22018.0002  DIHED      =     15405.5618
 1-4 NB =      5439.6801  1-4 EEL =    -74479.0949  VDWAALS    =     17724.4640
 EELEC  =   -300507.7685  EHBOND  =         0.0000  RESTRAINT  =       658.8806
 EAMBER (non-restraint)  =   -308573.9564
 EKCMT  =     23450.6316  VIRIAL  =     22374.4057  VOLUME     =   1142774.1361
                                                    SURFTEN    =        27.9400
                                                    Density    =         1.0121
 ------------------------------------------------------------------------------

 NMR restraints: Bond =    0.000   Angle =     0.000   Torsion =    67.310
===============================================================================

 NSTEP =    75000   TIME(PS) =    1025.000  TEMP(K) =   310.64  PRESS =   -58.5
 Etot   =   -230599.0684  EKtot   =     77311.7422  EPtot      =   -307910.8106
 BOND   =      5801.1297  ANGLE   =     22079.7763  DIHED      =     15412.1944
 1-4 NB =      5424.6605  1-4 EEL =    -74459.2269  VDWAALS    =     17389.5553
 EELEC  =   -300205.6094  EHBOND  =         0.0000  RESTRAINT  =       646.7094
 EAMBER (non-restraint)  =   -308557.5200
 EKCMT  =     23577.7812  VIRIAL  =     25023.7332  VOLUME     =   1145445.8614
                                                    SURFTEN    =        44.7429
                                                    Density    =         1.0097
 ------------------------------------------------------------------------------

 NMR restraints: Bond =    0.000   Angle =     0.000   Torsion =    60.070
===============================================================================

 NSTEP =    76000   TIME(PS) =    1027.000  TEMP(K) =   308.12  PRESS =     7.0
 Etot   =   -231395.7215  EKtot   =     76685.4375  EPtot      =   -308081.1590
 BOND   =      5919.3149  ANGLE   =     21894.9358  DIHED      =     15327.8211
 1-4 NB =      5384.5378  1-4 EEL =    -74357.9056  VDWAALS    =     17524.1382
 EELEC  =   -300422.9678  EHBOND  =         0.0000  RESTRAINT  =       648.9666
 EAMBER (non-restraint)  =   -308730.1256
 EKCMT  =     23568.2310  VIRIAL  =     23396.3931  VOLUME     =   1144558.9893
                                                    SURFTEN    =       -42.9763
                                                    Density    =         1.0105
 ------------------------------------------------------------------------------

 NMR restraints: Bond =    0.000   Angle =     0.000   Torsion =    58.423
===============================================================================

 NSTEP =    77000   TIME(PS) =    1029.000  TEMP(K) =   308.71  PRESS =     5.0
 Etot   =   -231612.7587  EKtot   =     76831.5547  EPtot      =   -308444.3134
 BOND   =      5865.1782  ANGLE   =     21945.2177  DIHED      =     15326.6261
 1-4 NB =      5409.0257  1-4 EEL =    -74552.3030  VDWAALS    =     17445.0457
 EELEC  =   -300529.0480  EHBOND  =         0.0000  RESTRAINT  =       645.9442
 EAMBER (non-restraint)  =   -309090.2576
 EKCMT  =     23405.7577  VIRIAL  =     23282.3153  VOLUME     =   1144020.3335
                                                    SURFTEN    =       152.9196
                                                    Density    =         1.0110
 ------------------------------------------------------------------------------

 NMR restraints: Bond =    0.000   Angle =     0.000   Torsion =    71.685
===============================================================================

 NSTEP =    78000   TIME(PS) =    1031.000  TEMP(K) =   308.28  PRESS =    22.0
 Etot   =   -231319.7710  EKtot   =     76723.7422  EPtot      =   -308043.5132
 BOND   =      5816.2451  ANGLE   =     22033.6684  DIHED      =     15336.0013
 1-4 NB =      5447.9143  1-4 EEL =    -74635.6978  VDWAALS    =     17390.9988
 EELEC  =   -300066.4972  EHBOND  =         0.0000  RESTRAINT  =       633.8540
 EAMBER (non-restraint)  =   -308677.3672
 EKCMT  =     23446.4910  VIRIAL  =     22902.8837  VOLUME     =   1142655.6468
                                                    SURFTEN    =       -10.7738
                                                    Density    =         1.0122
 ------------------------------------------------------------------------------

 NMR restraints: Bond =    0.000   Angle =     0.000   Torsion =    58.633
===============================================================================

 NSTEP =    79000   TIME(PS) =    1033.000  TEMP(K) =   310.17  PRESS =   -25.7
 Etot   =   -231097.4507  EKtot   =     77193.9531  EPtot      =   -308291.4038
 BOND   =      5866.4254  ANGLE   =     21952.6736  DIHED      =     15393.9129
 1-4 NB =      5369.9765  1-4 EEL =    -74391.6423  VDWAALS    =     17752.0080
 EELEC  =   -300889.1604  EHBOND  =         0.0000  RESTRAINT  =       654.4025
 EAMBER (non-restraint)  =   -308945.8063
 EKCMT  =     23610.4392  VIRIAL  =     24245.3370  VOLUME     =   1143694.8235
                                                    SURFTEN    =        -9.8748
                                                    Density    =         1.0113
 ------------------------------------------------------------------------------

 NMR restraints: Bond =    0.000   Angle =     0.000   Torsion =    69.195
===============================================================================

 NSTEP =    80000   TIME(PS) =    1035.000  TEMP(K) =   308.84  PRESS =   113.1
 Etot   =   -230902.3277  EKtot   =     76863.6641  EPtot      =   -307765.9918
 BOND   =      5899.8440  ANGLE   =     22080.2862  DIHED      =     15401.4654
 1-4 NB =      5485.2298  1-4 EEL =    -74494.4345  VDWAALS    =     17642.6649
 EELEC  =   -300439.7626  EHBOND  =         0.0000  RESTRAINT  =       658.7150
 EAMBER (non-restraint)  =   -308424.7068
 EKCMT  =     23533.1565  VIRIAL  =     20737.2413  VOLUME     =   1144699.0381
                                                    SURFTEN    =       158.0386
                                                    Density    =         1.0104
 ------------------------------------------------------------------------------

 NMR restraints: Bond =    0.000   Angle =     0.000   Torsion =    64.688
===============================================================================

 NSTEP =    81000   TIME(PS) =    1037.000  TEMP(K) =   309.19  PRESS =   -35.6
 Etot   =   -230425.1590  EKtot   =     76950.6172  EPtot      =   -307375.7762
 BOND   =      5838.4625  ANGLE   =     22129.1949  DIHED      =     15291.8923
 1-4 NB =      5472.3222  1-4 EEL =    -74573.5028  VDWAALS    =     17680.6818
 EELEC  =   -299866.9438  EHBOND  =         0.0000  RESTRAINT  =       652.1168
 EAMBER (non-restraint)  =   -308027.8930
 EKCMT  =     23512.4464  VIRIAL  =     24393.6391  VOLUME     =   1146003.8374
                                                    SURFTEN    =       -66.5723
                                                    Density    =         1.0092
 ------------------------------------------------------------------------------

 NMR restraints: Bond =    0.000   Angle =     0.000   Torsion =    70.189
===============================================================================

 NSTEP =    82000   TIME(PS) =    1039.000  TEMP(K) =   310.07  PRESS =    30.5
 Etot   =   -230403.5119  EKtot   =     77170.7891  EPtot      =   -307574.3010
 BOND   =      5889.2646  ANGLE   =     22177.0832  DIHED      =     15440.1403
 1-4 NB =      5454.7397  1-4 EEL =    -74543.7174  VDWAALS    =     17677.3470
 EELEC  =   -300334.1690  EHBOND  =         0.0000  RESTRAINT  =       665.0105
 EAMBER (non-restraint)  =   -308239.3115
 EKCMT  =     23739.7146  VIRIAL  =     22986.4098  VOLUME     =   1144904.0212
                                                    SURFTEN    =       -89.2939
                                                    Density    =         1.0102
 ------------------------------------------------------------------------------

 NMR restraints: Bond =    0.000   Angle =     0.000   Torsion =    70.668
===============================================================================

 NSTEP =    83000   TIME(PS) =    1041.000  TEMP(K) =   310.03  PRESS =    90.6
 Etot   =   -230887.8578  EKtot   =     77160.4844  EPtot      =   -308048.3422
 BOND   =      5830.7360  ANGLE   =     22066.8815  DIHED      =     15348.0890
 1-4 NB =      5361.6003  1-4 EEL =    -74410.3393  VDWAALS    =     17586.0311
 EELEC  =   -300490.3745  EHBOND  =         0.0000  RESTRAINT  =       659.0337
 EAMBER (non-restraint)  =   -308707.3759
 EKCMT  =     23616.0338  VIRIAL  =     21376.5164  VOLUME     =   1144630.8640
                                                    SURFTEN    =       110.9501
                                                    Density    =         1.0104
 ------------------------------------------------------------------------------

 NMR restraints: Bond =    0.000   Angle =     0.000   Torsion =    67.245
===============================================================================

 NSTEP =    84000   TIME(PS) =    1043.000  TEMP(K) =   310.19  PRESS =   -16.8
 Etot   =   -230930.3486  EKtot   =     77198.9609  EPtot      =   -308129.3095
 BOND   =      5932.9030  ANGLE   =     21890.0607  DIHED      =     15347.2539
 1-4 NB =      5400.6741  1-4 EEL =    -74465.2265  VDWAALS    =     17550.1692
 EELEC  =   -300433.4774  EHBOND  =         0.0000  RESTRAINT  =       648.3335
 EAMBER (non-restraint)  =   -308777.6430
 EKCMT  =     23649.9193  VIRIAL  =     24064.1088  VOLUME     =   1144542.9703
                                                    SURFTEN    =       -36.3382
                                                    Density    =         1.0105
 ------------------------------------------------------------------------------

 NMR restraints: Bond =    0.000   Angle =     0.000   Torsion =    67.851
===============================================================================

 NSTEP =    85000   TIME(PS) =    1045.000  TEMP(K) =   310.32  PRESS =    73.4
 Etot   =   -230361.5765  EKtot   =     77231.2188  EPtot      =   -307592.7952
 BOND   =      5845.5116  ANGLE   =     22191.9934  DIHED      =     15425.8468
 1-4 NB =      5348.1503  1-4 EEL =    -74461.4784  VDWAALS    =     17893.6815
 EELEC  =   -300483.8300  EHBOND  =         0.0000  RESTRAINT  =       647.3296
 EAMBER (non-restraint)  =   -308240.1248
 EKCMT  =     23572.5479  VIRIAL  =     21757.3548  VOLUME     =   1145660.3829
                                                    SURFTEN    =        56.2855
                                                    Density    =         1.0095
 ------------------------------------------------------------------------------

 NMR restraints: Bond =    0.000   Angle =     0.000   Torsion =    65.275
===============================================================================

 NSTEP =    86000   TIME(PS) =    1047.000  TEMP(K) =   310.14  PRESS =    63.5
 Etot   =   -230621.3055  EKtot   =     77187.6172  EPtot      =   -307808.9227
 BOND   =      5871.1522  ANGLE   =     21963.0951  DIHED      =     15267.7958
 1-4 NB =      5452.7529  1-4 EEL =    -74372.5834  VDWAALS    =     17738.2140
 EELEC  =   -300383.1422  EHBOND  =         0.0000  RESTRAINT  =       653.7928
 EAMBER (non-restraint)  =   -308462.7155
 EKCMT  =     23719.2474  VIRIAL  =     22149.8865  VOLUME     =   1144830.5474
                                                    SURFTEN    =        78.6672
                                                    Density    =         1.0103
 ------------------------------------------------------------------------------

 NMR restraints: Bond =    0.000   Angle =     0.000   Torsion =    63.486
===============================================================================

 NSTEP =    87000   TIME(PS) =    1049.000  TEMP(K) =   309.49  PRESS =    36.4
 Etot   =   -230657.3192  EKtot   =     77026.5625  EPtot      =   -307683.8817
 BOND   =      5807.1036  ANGLE   =     22093.7917  DIHED      =     15397.5370
 1-4 NB =      5411.3816  1-4 EEL =    -74399.2259  VDWAALS    =     17485.8549
 EELEC  =   -300123.3802  EHBOND  =         0.0000  RESTRAINT  =       643.0556
 EAMBER (non-restraint)  =   -308326.9373
 EKCMT  =     23550.8602  VIRIAL  =     22650.3312  VOLUME     =   1145288.4527
                                                    SURFTEN    =        25.9231
                                                    Density    =         1.0099
 ------------------------------------------------------------------------------

 NMR restraints: Bond =    0.000   Angle =     0.000   Torsion =    58.161
===============================================================================

 NSTEP =    88000   TIME(PS) =    1051.000  TEMP(K) =   310.35  PRESS =     8.2
 Etot   =   -229895.7597  EKtot   =     77239.0078  EPtot      =   -307134.7676
 BOND   =      5840.8280  ANGLE   =     22356.0674  DIHED      =     15428.9011
 1-4 NB =      5457.3862  1-4 EEL =    -74493.2815  VDWAALS    =     17486.0135
 EELEC  =   -299891.3236  EHBOND  =         0.0000  RESTRAINT  =       680.6414
 EAMBER (non-restraint)  =   -307815.4090
 EKCMT  =     23691.3444  VIRIAL  =     23488.5757  VOLUME     =   1144702.9125
                                                    SURFTEN    =       -44.0558
                                                    Density    =         1.0104
 ------------------------------------------------------------------------------

 NMR restraints: Bond =    0.000   Angle =     0.000   Torsion =    75.347
===============================================================================

 NSTEP =    89000   TIME(PS) =    1053.000  TEMP(K) =   310.88  PRESS =     5.9
 Etot   =   -230390.8970  EKtot   =     77370.5781  EPtot      =   -307761.4752
 BOND   =      5888.2880  ANGLE   =     21947.6308  DIHED      =     15326.7049
 1-4 NB =      5419.8596  1-4 EEL =    -74481.9468  VDWAALS    =     17757.8338
 EELEC  =   -300276.6003  EHBOND  =         0.0000  RESTRAINT  =       656.7548
 EAMBER (non-restraint)  =   -308418.2300
 EKCMT  =     23829.4560  VIRIAL  =     23682.5136  VOLUME     =   1144845.8569
                                                    SURFTEN    =       -31.5775
                                                    Density    =         1.0102
 ------------------------------------------------------------------------------

 NMR restraints: Bond =    0.000   Angle =     0.000   Torsion =    62.484
===============================================================================

 NSTEP =    90000   TIME(PS) =    1055.000  TEMP(K) =   310.89  PRESS =    48.9
 Etot   =   -229669.9871  EKtot   =     77373.5234  EPtot      =   -307043.5106
 BOND   =      5846.0542  ANGLE   =     22011.6244  DIHED      =     15425.3358
 1-4 NB =      5485.4710  1-4 EEL =    -74490.5293  VDWAALS    =     17701.9442
 EELEC  =   -299680.0302  EHBOND  =         0.0000  RESTRAINT  =       656.6193
 EAMBER (non-restraint)  =   -307700.1299
 EKCMT  =     23695.1152  VIRIAL  =     22486.0940  VOLUME     =   1145634.4100
                                                    SURFTEN    =      -156.2283
                                                    Density    =         1.0096
 ------------------------------------------------------------------------------

 NMR restraints: Bond =    0.000   Angle =     0.000   Torsion =    68.715
===============================================================================

 NSTEP =    91000   TIME(PS) =    1057.000  TEMP(K) =   311.72  PRESS =     3.1
 Etot   =   -230654.7623  EKtot   =     77581.5000  EPtot      =   -308236.2623
 BOND   =      5806.7089  ANGLE   =     22029.1272  DIHED      =     15344.6251
 1-4 NB =      5383.0568  1-4 EEL =    -74402.6288  VDWAALS    =     17541.0088
 EELEC  =   -300573.3078  EHBOND  =         0.0000  RESTRAINT  =       635.1474
 EAMBER (non-restraint)  =   -308871.4097
 EKCMT  =     23755.1064  VIRIAL  =     23679.6061  VOLUME     =   1144480.7069
                                                    SURFTEN    =       192.9948
                                                    Density    =         1.0106
 ------------------------------------------------------------------------------

 NMR restraints: Bond =    0.000   Angle =     0.000   Torsion =    59.205
===============================================================================

 NSTEP =    92000   TIME(PS) =    1059.000  TEMP(K) =   310.78  PRESS =    47.9
 Etot   =   -230221.0065  EKtot   =     77347.7500  EPtot      =   -307568.7565
 BOND   =      5871.0925  ANGLE   =     21804.5923  DIHED      =     15478.1015
 1-4 NB =      5422.1035  1-4 EEL =    -74468.6418  VDWAALS    =     17397.9079
 EELEC  =   -299721.7857  EHBOND  =         0.0000  RESTRAINT  =       647.8735
 EAMBER (non-restraint)  =   -308216.6300
 EKCMT  =     23713.5934  VIRIAL  =     22529.8267  VOLUME     =   1144688.6916
                                                    SURFTEN    =        10.3614
                                                    Density    =         1.0104
 ------------------------------------------------------------------------------

 NMR restraints: Bond =    0.000   Angle =     0.000   Torsion =    69.426
===============================================================================

 NSTEP =    93000   TIME(PS) =    1061.000  TEMP(K) =   309.80  PRESS =   -90.9
 Etot   =   -230736.8843  EKtot   =     77102.8203  EPtot      =   -307839.7047
 BOND   =      5781.9719  ANGLE   =     21988.1839  DIHED      =     15351.3610
 1-4 NB =      5434.3989  1-4 EEL =    -74423.6103  VDWAALS    =     17324.9474
 EELEC  =   -299944.0939  EHBOND  =         0.0000  RESTRAINT  =       647.1366
 EAMBER (non-restraint)  =   -308486.8413
 EKCMT  =     23489.8175  VIRIAL  =     25736.0459  VOLUME     =   1144557.9999
                                                    SURFTEN    =        10.2627
                                                    Density    =         1.0105
 ------------------------------------------------------------------------------

 NMR restraints: Bond =    0.000   Angle =     0.000   Torsion =    59.321
===============================================================================

 NSTEP =    94000   TIME(PS) =    1063.000  TEMP(K) =   310.79  PRESS =   -63.3
 Etot   =   -230426.0389  EKtot   =     77349.7891  EPtot      =   -307775.8280
 BOND   =      5978.2206  ANGLE   =     22186.6180  DIHED      =     15265.3701
 1-4 NB =      5420.2351  1-4 EEL =    -74458.9384  VDWAALS    =     17533.9974
 EELEC  =   -300345.8842  EHBOND  =         0.0000  RESTRAINT  =       644.5533
 EAMBER (non-restraint)  =   -308420.3813
 EKCMT  =     23611.9264  VIRIAL  =     25175.5376  VOLUME     =   1144415.4366
                                                    SURFTEN    =        25.7413
                                                    Density    =         1.0106
 ------------------------------------------------------------------------------

 NMR restraints: Bond =    0.000   Angle =     0.000   Torsion =    65.114
===============================================================================

 NSTEP =    95000   TIME(PS) =    1065.000  TEMP(K) =   311.58  PRESS =   -28.7
 Etot   =   -230024.5248  EKtot   =     77546.7266  EPtot      =   -307571.2514
 BOND   =      5788.0221  ANGLE   =     22079.6365  DIHED      =     15333.2854
 1-4 NB =      5390.1238  1-4 EEL =    -74436.1663  VDWAALS    =     17342.8958
 EELEC  =   -299712.0874  EHBOND  =         0.0000  RESTRAINT  =       643.0385
 EAMBER (non-restraint)  =   -308214.2900
 EKCMT  =     23750.6105  VIRIAL  =     24460.7407  VOLUME     =   1146310.7960
                                                    SURFTEN    =      -123.8989
                                                    Density    =         1.0090
 ------------------------------------------------------------------------------

 NMR restraints: Bond =    0.000   Angle =     0.000   Torsion =    62.667
===============================================================================

 NSTEP =    96000   TIME(PS) =    1067.000  TEMP(K) =   309.33  PRESS =   -16.2
 Etot   =   -230741.5723  EKtot   =     76985.6328  EPtot      =   -307727.2051
 BOND   =      5774.3113  ANGLE   =     22170.2317  DIHED      =     15191.2756
 1-4 NB =      5411.5502  1-4 EEL =    -74470.2037  VDWAALS    =     17300.1333
 EELEC  =   -299766.0214  EHBOND  =         0.0000  RESTRAINT  =       661.5179
 EAMBER (non-restraint)  =   -308388.7230
 EKCMT  =     23488.4902  VIRIAL  =     23888.5530  VOLUME     =   1144002.7927
                                                    SURFTEN    =       -64.0371
                                                    Density    =         1.0110
 ------------------------------------------------------------------------------

 NMR restraints: Bond =    0.000   Angle =     0.000   Torsion =    68.885
===============================================================================

 NSTEP =    97000   TIME(PS) =    1069.000  TEMP(K) =   310.08  PRESS =    43.5
 Etot   =   -230975.2681  EKtot   =     77172.6953  EPtot      =   -308147.9634
 BOND   =      5722.6115  ANGLE   =     21922.1216  DIHED      =     15389.0706
 1-4 NB =      5408.5047  1-4 EEL =    -74376.7923  VDWAALS    =     17408.6974
 EELEC  =   -300286.0054  EHBOND  =         0.0000  RESTRAINT  =       663.8286
 EAMBER (non-restraint)  =   -308811.7920
 EKCMT  =     23569.9174  VIRIAL  =     22495.2284  VOLUME     =   1143133.8361
                                                    SURFTEN    =       154.3842
                                                    Density    =         1.0118
 ------------------------------------------------------------------------------

 NMR restraints: Bond =    0.000   Angle =     0.000   Torsion =    73.190
===============================================================================

 NSTEP =    98000   TIME(PS) =    1071.000  TEMP(K) =   309.23  PRESS =   -86.1
 Etot   =   -231148.7987  EKtot   =     76961.4766  EPtot      =   -308110.2753
 BOND   =      5889.6280  ANGLE   =     22145.7986  DIHED      =     15316.8535
 1-4 NB =      5413.8784  1-4 EEL =    -74455.6203  VDWAALS    =     16874.0176
 EELEC  =   -299945.4697  EHBOND  =         0.0000  RESTRAINT  =       650.6386
 EAMBER (non-restraint)  =   -308760.9138
 EKCMT  =     23619.6563  VIRIAL  =     25745.8579  VOLUME     =   1143382.5081
                                                    SURFTEN    =       -33.9893
                                                    Density    =         1.0115
 ------------------------------------------------------------------------------

 NMR restraints: Bond =    0.000   Angle =     0.000   Torsion =    64.174
===============================================================================

 NSTEP =    99000   TIME(PS) =    1073.000  TEMP(K) =   308.93  PRESS =  -169.1
 Etot   =   -231072.5653  EKtot   =     76885.2031  EPtot      =   -307957.7684
 BOND   =      5747.7779  ANGLE   =     22051.4360  DIHED      =     15371.2800
 1-4 NB =      5463.7326  1-4 EEL =    -74398.3416  VDWAALS    =     16780.1398
 EELEC  =   -299616.6361  EHBOND  =         0.0000  RESTRAINT  =       642.8429
 EAMBER (non-restraint)  =   -308600.6113
 EKCMT  =     23707.6243  VIRIAL  =     27882.0649  VOLUME     =   1143441.8335
                                                    SURFTEN    =        30.8965
                                                    Density    =         1.0115
 ------------------------------------------------------------------------------

 NMR restraints: Bond =    0.000   Angle =     0.000   Torsion =    61.739
===============================================================================

 NSTEP =   100000   TIME(PS) =    1075.000  TEMP(K) =   309.68  PRESS =   -71.1
 Etot   =   -230452.9965  EKtot   =     77073.9297  EPtot      =   -307526.9262
 BOND   =      5864.4228  ANGLE   =     21935.7272  DIHED      =     15388.5681
 1-4 NB =      5412.7285  1-4 EEL =    -74502.1938  VDWAALS    =     17046.1988
 EELEC  =   -299337.5921  EHBOND  =         0.0000  RESTRAINT  =       665.2143
 EAMBER (non-restraint)  =   -308192.1406
 EKCMT  =     23548.8953  VIRIAL  =     25303.8055  VOLUME     =   1142748.2155
                                                    SURFTEN    =      -143.3794
                                                    Density    =         1.0121
 ------------------------------------------------------------------------------

 NMR restraints: Bond =    0.000   Angle =     0.000   Torsion =    66.529
===============================================================================

 NSTEP =   101000   TIME(PS) =    1077.000  TEMP(K) =   309.92  PRESS =    78.3
 Etot   =   -230597.2716  EKtot   =     77133.2578  EPtot      =   -307730.5294
 BOND   =      5721.0938  ANGLE   =     21928.1550  DIHED      =     15283.8066
 1-4 NB =      5383.2851  1-4 EEL =    -74460.3245  VDWAALS    =     17471.1235
 EELEC  =   -299701.1311  EHBOND  =         0.0000  RESTRAINT  =       643.4621
 EAMBER (non-restraint)  =   -308373.9915
 EKCMT  =     23587.2954  VIRIAL  =     21655.3011  VOLUME     =   1142792.5427
                                                    SURFTEN    =      -145.8227
                                                    Density    =         1.0121
 ------------------------------------------------------------------------------

 NMR restraints: Bond =    0.000   Angle =     0.000   Torsion =    62.655
===============================================================================

 NSTEP =   102000   TIME(PS) =    1079.000  TEMP(K) =   309.75  PRESS =    30.7
 Etot   =   -230968.5167  EKtot   =     77091.1484  EPtot      =   -308059.6651
 BOND   =      5783.9702  ANGLE   =     21919.5496  DIHED      =     15461.5850
 1-4 NB =      5451.5717  1-4 EEL =    -74430.8579  VDWAALS    =     17157.9198
 EELEC  =   -300066.7392  EHBOND  =         0.0000  RESTRAINT  =       663.3356
 EAMBER (non-restraint)  =   -308723.0007
 EKCMT  =     23600.4043  VIRIAL  =     22843.9627  VOLUME     =   1141866.0889
                                                    SURFTEN    =        47.3870
                                                    Density    =         1.0129
 ------------------------------------------------------------------------------

 NMR restraints: Bond =    0.000   Angle =     0.000   Torsion =    63.576
===============================================================================

 NSTEP =   103000   TIME(PS) =    1081.000  TEMP(K) =   311.35  PRESS =   -30.0
 Etot   =   -230570.6820  EKtot   =     77488.2500  EPtot      =   -308058.9320
 BOND   =      5949.5535  ANGLE   =     22014.2644  DIHED      =     15352.1839
 1-4 NB =      5398.3734  1-4 EEL =    -74539.3702  VDWAALS    =     17441.2771
 EELEC  =   -300322.6389  EHBOND  =         0.0000  RESTRAINT  =       647.4247
 EAMBER (non-restraint)  =   -308706.3568
 EKCMT  =     23795.0756  VIRIAL  =     24535.9126  VOLUME     =   1142833.9005
                                                    SURFTEN    =        24.6264
                                                    Density    =         1.0120
 ------------------------------------------------------------------------------

 NMR restraints: Bond =    0.000   Angle =     0.000   Torsion =    66.314
===============================================================================

 NSTEP =   104000   TIME(PS) =    1083.000  TEMP(K) =   309.63  PRESS =   -97.6
 Etot   =   -231231.9770  EKtot   =     77061.5938  EPtot      =   -308293.5707
 BOND   =      5862.9901  ANGLE   =     21806.2377  DIHED      =     15394.6656
 1-4 NB =      5418.5117  1-4 EEL =    -74403.4104  VDWAALS    =     17125.8488
 EELEC  =   -300147.9130  EHBOND  =         0.0000  RESTRAINT  =       649.4989
 EAMBER (non-restraint)  =   -308943.0696
 EKCMT  =     23427.4984  VIRIAL  =     25840.0317  VOLUME     =   1144256.0646
                                                    SURFTEN    =        18.8480
                                                    Density    =         1.0108
 ------------------------------------------------------------------------------

 NMR restraints: Bond =    0.000   Angle =     0.000   Torsion =    69.564
===============================================================================

 NSTEP =   105000   TIME(PS) =    1085.000  TEMP(K) =   309.34  PRESS =  -132.5
 Etot   =   -231067.6798  EKtot   =     76987.7812  EPtot      =   -308055.4610
 BOND   =      5754.0271  ANGLE   =     22043.1991  DIHED      =     15373.6747
 1-4 NB =      5414.2766  1-4 EEL =    -74467.7403  VDWAALS    =     16968.2473
 EELEC  =   -299806.7891  EHBOND  =         0.0000  RESTRAINT  =       665.6436
 EAMBER (non-restraint)  =   -308721.1046
 EKCMT  =     23631.8109  VIRIAL  =     26905.9943  VOLUME     =   1144352.5494
                                                    SURFTEN    =       -85.2971
                                                    Density    =         1.0107
 ------------------------------------------------------------------------------

 NMR restraints: Bond =    0.000   Angle =     0.000   Torsion =    63.880
===============================================================================

 NSTEP =   106000   TIME(PS) =    1087.000  TEMP(K) =   310.27  PRESS =    31.9
 Etot   =   -230728.2655  EKtot   =     77220.3281  EPtot      =   -307948.5937
 BOND   =      5848.5370  ANGLE   =     22074.9407  DIHED      =     15363.5272
 1-4 NB =      5406.1968  1-4 EEL =    -74421.1499  VDWAALS    =     17552.8218
 EELEC  =   -300429.5638  EHBOND  =         0.0000  RESTRAINT  =       656.0966
 EAMBER (non-restraint)  =   -308604.6903
 EKCMT  =     23626.8855  VIRIAL  =     22839.5259  VOLUME     =   1142275.3316
                                                    SURFTEN    =      -106.5017
                                                    Density    =         1.0125
 ------------------------------------------------------------------------------

 NMR restraints: Bond =    0.000   Angle =     0.000   Torsion =    65.210
===============================================================================

 NSTEP =   107000   TIME(PS) =    1089.000  TEMP(K) =   310.31  PRESS =   -38.4
 Etot   =   -230363.6967  EKtot   =     77228.8984  EPtot      =   -307592.5951
 BOND   =      5850.1189  ANGLE   =     22013.0036  DIHED      =     15376.1062
 1-4 NB =      5386.9503  1-4 EEL =    -74475.3406  VDWAALS    =     17115.0800
 EELEC  =   -299530.3975  EHBOND  =         0.0000  RESTRAINT  =       671.8840
 EAMBER (non-restraint)  =   -308264.4791
 EKCMT  =     23501.2696  VIRIAL  =     24447.8255  VOLUME     =   1142958.6031
                                                    SURFTEN    =       -24.4830
                                                    Density    =         1.0119
 ------------------------------------------------------------------------------

 NMR restraints: Bond =    0.000   Angle =     0.000   Torsion =    70.367
===============================================================================

 NSTEP =   108000   TIME(PS) =    1091.000  TEMP(K) =   309.84  PRESS =   -68.7
 Etot   =   -230367.5846  EKtot   =     77112.7969  EPtot      =   -307480.3814
 BOND   =      5870.7875  ANGLE   =     21870.9211  DIHED      =     15442.2811
 1-4 NB =      5446.8765  1-4 EEL =    -74341.7666  VDWAALS    =     17396.2192
 EELEC  =   -299819.1188  EHBOND  =         0.0000  RESTRAINT  =       653.4186
 EAMBER (non-restraint)  =   -308133.8000
 EKCMT  =     23601.4310  VIRIAL  =     25298.8719  VOLUME     =   1143684.3875
                                                    SURFTEN    =      -210.9973
                                                    Density    =         1.0113
 ------------------------------------------------------------------------------

 NMR restraints: Bond =    0.000   Angle =     0.000   Torsion =    73.791
===============================================================================

 NSTEP =   109000   TIME(PS) =    1093.000  TEMP(K) =   309.96  PRESS =    66.7
 Etot   =   -230286.9602  EKtot   =     77142.3125  EPtot      =   -307429.2727
 BOND   =      5855.0767  ANGLE   =     22136.3452  DIHED      =     15444.1624
 1-4 NB =      5364.0461  1-4 EEL =    -74444.0936  VDWAALS    =     17608.5999
 EELEC  =   -300030.4744  EHBOND  =         0.0000  RESTRAINT  =       637.0649
 EAMBER (non-restraint)  =   -308066.3376
 EKCMT  =     23615.2306  VIRIAL  =     21967.6966  VOLUME     =   1144533.9737
                                                    SURFTEN    =       -31.5830
                                                    Density    =         1.0105
 ------------------------------------------------------------------------------

 NMR restraints: Bond =    0.000   Angle =     0.000   Torsion =    63.996
===============================================================================

 NSTEP =   110000   TIME(PS) =    1095.000  TEMP(K) =   309.92  PRESS =    81.8
 Etot   =   -230405.5731  EKtot   =     77132.0547  EPtot      =   -307537.6278
 BOND   =      5871.8381  ANGLE   =     22109.9457  DIHED      =     15385.1956
 1-4 NB =      5439.3002  1-4 EEL =    -74442.2316  VDWAALS    =     17547.6973
 EELEC  =   -300154.6666  EHBOND  =         0.0000  RESTRAINT  =       705.2934
 EAMBER (non-restraint)  =   -308242.9212
 EKCMT  =     23734.1837  VIRIAL  =     21712.7318  VOLUME     =   1144014.8756
                                                    SURFTEN    =        80.4946
                                                    Density    =         1.0110
 ------------------------------------------------------------------------------

 NMR restraints: Bond =    0.000   Angle =     0.000   Torsion =    72.778
===============================================================================

 NSTEP =   111000   TIME(PS) =    1097.000  TEMP(K) =   309.42  PRESS =   -44.6
 Etot   =   -230799.4539  EKtot   =     77008.5859  EPtot      =   -307808.0398
 BOND   =      5685.5245  ANGLE   =     21972.3786  DIHED      =     15361.2067
 1-4 NB =      5464.5776  1-4 EEL =    -74464.8776  VDWAALS    =     17493.3292
 EELEC  =   -299955.0073  EHBOND  =         0.0000  RESTRAINT  =       634.8286
 EAMBER (non-restraint)  =   -308442.8684
 EKCMT  =     23585.2976  VIRIAL  =     24687.4730  VOLUME     =   1143284.0187
                                                    SURFTEN    =      -108.0283
                                                    Density    =         1.0116
 ------------------------------------------------------------------------------

 NMR restraints: Bond =    0.000   Angle =     0.000   Torsion =    63.133
===============================================================================

 NSTEP =   112000   TIME(PS) =    1099.000  TEMP(K) =   310.83  PRESS =    32.0
 Etot   =   -230431.3007  EKtot   =     77359.0625  EPtot      =   -307790.3632
 BOND   =      5793.1498  ANGLE   =     21983.1719  DIHED      =     15377.1372
 1-4 NB =      5420.3918  1-4 EEL =    -74453.8012  VDWAALS    =     17697.4850
 EELEC  =   -300260.7440  EHBOND  =         0.0000  RESTRAINT  =       652.8464
 EAMBER (non-restraint)  =   -308443.2095
 EKCMT  =     23747.8259  VIRIAL  =     22957.1186  VOLUME     =   1144828.1517
                                                    SURFTEN    =       106.1856
                                                    Density    =         1.0103
 ------------------------------------------------------------------------------

 NMR restraints: Bond =    0.000   Angle =     0.000   Torsion =    54.564
===============================================================================

 NSTEP =   113000   TIME(PS) =    1101.000  TEMP(K) =   310.29  PRESS =    52.8
 Etot   =   -230286.4736  EKtot   =     77225.1641  EPtot      =   -307511.6377
 BOND   =      5732.9886  ANGLE   =     22253.0181  DIHED      =     15345.1070
 1-4 NB =      5457.1688  1-4 EEL =    -74491.5753  VDWAALS    =     17465.4919
 EELEC  =   -299942.1109  EHBOND  =         0.0000  RESTRAINT  =       668.2741
 EAMBER (non-restraint)  =   -308179.9118
 EKCMT  =     23756.5331  VIRIAL  =     22453.7369  VOLUME     =   1143787.5714
                                                    SURFTEN    =        68.4262
                                                    Density    =         1.0112
 ------------------------------------------------------------------------------

 NMR restraints: Bond =    0.000   Angle =     0.000   Torsion =    64.955
===============================================================================

 NSTEP =   114000   TIME(PS) =    1103.000  TEMP(K) =   311.21  PRESS =   -57.4
 Etot   =   -230517.6510  EKtot   =     77454.7109  EPtot      =   -307972.3619
 BOND   =      5918.1166  ANGLE   =     21842.7552  DIHED      =     15312.0033
 1-4 NB =      5450.6881  1-4 EEL =    -74624.8452  VDWAALS    =     17331.7683
 EELEC  =   -299870.8674  EHBOND  =         0.0000  RESTRAINT  =       668.0190
 EAMBER (non-restraint)  =   -308640.3810
 EKCMT  =     23559.3269  VIRIAL  =     24975.8811  VOLUME     =   1143906.2281
                                                    SURFTEN    =       -32.3517
                                                    Density    =         1.0111
 ------------------------------------------------------------------------------

 NMR restraints: Bond =    0.000   Angle =     0.000   Torsion =    69.735
===============================================================================

 NSTEP =   115000   TIME(PS) =    1105.000  TEMP(K) =   309.87  PRESS =    65.3
 Etot   =   -230945.2826  EKtot   =     77119.3281  EPtot      =   -308064.6108
 BOND   =      5809.8886  ANGLE   =     22007.2934  DIHED      =     15367.8676
 1-4 NB =      5440.8005  1-4 EEL =    -74389.0577  VDWAALS    =     18003.6889
 EELEC  =   -300975.8874  EHBOND  =         0.0000  RESTRAINT  =       670.7954
 EAMBER (non-restraint)  =   -308735.4061
 EKCMT  =     23712.4374  VIRIAL  =     22096.9018  VOLUME     =   1145232.9891
                                                    SURFTEN    =      -109.6462
                                                    Density    =         1.0099
 ------------------------------------------------------------------------------

 NMR restraints: Bond =    0.000   Angle =     0.000   Torsion =    68.985
===============================================================================

 NSTEP =   116000   TIME(PS) =    1107.000  TEMP(K) =   309.63  PRESS =   -10.7
 Etot   =   -230662.5250  EKtot   =     77060.6875  EPtot      =   -307723.2125
 BOND   =      5806.3005  ANGLE   =     21927.2310  DIHED      =     15316.3352
 1-4 NB =      5436.8924  1-4 EEL =    -74354.5712  VDWAALS    =     17285.2172
 EELEC  =   -299821.4772  EHBOND  =         0.0000  RESTRAINT  =       680.8596
 EAMBER (non-restraint)  =   -308404.0721
 EKCMT  =     23694.3370  VIRIAL  =     23959.9345  VOLUME     =   1145310.8838
                                                    SURFTEN    =       -15.8309
                                                    Density    =         1.0098
 ------------------------------------------------------------------------------

 NMR restraints: Bond =    0.000   Angle =     0.000   Torsion =    62.585
===============================================================================

 NSTEP =   117000   TIME(PS) =    1109.000  TEMP(K) =   310.43  PRESS =    22.1
 Etot   =   -230687.0903  EKtot   =     77259.4844  EPtot      =   -307946.5747
 BOND   =      5698.3165  ANGLE   =     22018.4433  DIHED      =     15315.1525
 1-4 NB =      5469.3073  1-4 EEL =    -74514.5968  VDWAALS    =     17441.4063
 EELEC  =   -300036.6169  EHBOND  =         0.0000  RESTRAINT  =       662.0131
 EAMBER (non-restraint)  =   -308608.5878
 EKCMT  =     23612.3332  VIRIAL  =     23067.6248  VOLUME     =   1143151.0090
                                                    SURFTEN    =       159.1666
                                                    Density    =         1.0117
 ------------------------------------------------------------------------------

 NMR restraints: Bond =    0.000   Angle =     0.000   Torsion =    62.900
===============================================================================

 NSTEP =   118000   TIME(PS) =    1111.000  TEMP(K) =   310.99  PRESS =    44.5
 Etot   =   -230529.2251  EKtot   =     77399.5312  EPtot      =   -307928.7564
 BOND   =      5724.8914  ANGLE   =     22197.4802  DIHED      =     15336.3175
 1-4 NB =      5365.7665  1-4 EEL =    -74529.2597  VDWAALS    =     17345.0160
 EELEC  =   -300033.2538  EHBOND  =         0.0000  RESTRAINT  =       664.2854
 EAMBER (non-restraint)  =   -308593.0418
 EKCMT  =     23625.5727  VIRIAL  =     22526.6467  VOLUME     =   1144323.2121
                                                    SURFTEN    =        87.6549
                                                    Density    =         1.0107
 ------------------------------------------------------------------------------

 NMR restraints: Bond =    0.000   Angle =     0.000   Torsion =    62.245
===============================================================================

 NSTEP =   119000   TIME(PS) =    1113.000  TEMP(K) =   310.99  PRESS =   -39.0
 Etot   =   -230838.3076  EKtot   =     77398.5781  EPtot      =   -308236.8857
 BOND   =      5893.8427  ANGLE   =     22090.6884  DIHED      =     15252.4092
 1-4 NB =      5411.9619  1-4 EEL =    -74444.7439  VDWAALS    =     17320.2231
 EELEC  =   -300443.3178  EHBOND  =         0.0000  RESTRAINT  =       682.0506
 EAMBER (non-restraint)  =   -308918.9364
 EKCMT  =     23684.2483  VIRIAL  =     24646.9413  VOLUME     =   1143258.0367
                                                    SURFTEN    =         0.3913
                                                    Density    =         1.0117
 ------------------------------------------------------------------------------

 NMR restraints: Bond =    0.000   Angle =     0.000   Torsion =    71.177
===============================================================================

 NSTEP =   120000   TIME(PS) =    1115.000  TEMP(K) =   309.77  PRESS =    89.5
 Etot   =   -231220.5717  EKtot   =     77094.9453  EPtot      =   -308315.5171
 BOND   =      5839.0159  ANGLE   =     21912.6892  DIHED      =     15287.9867
 1-4 NB =      5419.9625  1-4 EEL =    -74342.0323  VDWAALS    =     17622.6735
 EELEC  =   -300709.0420  EHBOND  =         0.0000  RESTRAINT  =       653.2294
 EAMBER (non-restraint)  =   -308968.7464
 EKCMT  =     23703.2533  VIRIAL  =     21494.8111  VOLUME     =   1142228.9155
                                                    SURFTEN    =        41.4330
                                                    Density    =         1.0126
 ------------------------------------------------------------------------------

 NMR restraints: Bond =    0.000   Angle =     0.000   Torsion =    65.157
===============================================================================

 NSTEP =   121000   TIME(PS) =    1117.000  TEMP(K) =   308.67  PRESS =   -87.7
 Etot   =   -231387.5859  EKtot   =     76821.8203  EPtot      =   -308209.4062
 BOND   =      5840.8791  ANGLE   =     22115.1365  DIHED      =     15343.2827
 1-4 NB =      5427.8184  1-4 EEL =    -74458.1186  VDWAALS    =     17763.3765
 EELEC  =   -300895.7182  EHBOND  =         0.0000  RESTRAINT  =       653.9373
 EAMBER (non-restraint)  =   -308863.3436
 EKCMT  =     23508.0732  VIRIAL  =     25671.2593  VOLUME     =   1142312.5304
                                                    SURFTEN    =      -154.6105
                                                    Density    =         1.0125
 ------------------------------------------------------------------------------

 NMR restraints: Bond =    0.000   Angle =     0.000   Torsion =    62.014
===============================================================================

 NSTEP =   122000   TIME(PS) =    1119.000  TEMP(K) =   307.94  PRESS =    32.8
 Etot   =   -231424.2582  EKtot   =     76640.1250  EPtot      =   -308064.3832
 BOND   =      5857.6464  ANGLE   =     22002.3953  DIHED      =     15325.9133
 1-4 NB =      5406.2519  1-4 EEL =    -74455.1193  VDWAALS    =     17834.6771
 EELEC  =   -300741.9523  EHBOND  =         0.0000  RESTRAINT  =       705.8044
 EAMBER (non-restraint)  =   -308770.1876
 EKCMT  =     23506.0874  VIRIAL  =     22697.6694  VOLUME     =   1141978.3645
                                                    SURFTEN    =      -121.9813
                                                    Density    =         1.0128
 ------------------------------------------------------------------------------

 NMR restraints: Bond =    0.000   Angle =     0.000   Torsion =    76.425
===============================================================================

 NSTEP =   123000   TIME(PS) =    1121.000  TEMP(K) =   309.38  PRESS =    21.2
 Etot   =   -231012.7615  EKtot   =     76998.1797  EPtot      =   -308010.9412
 BOND   =      5772.0497  ANGLE   =     22049.0813  DIHED      =     15333.1720
 1-4 NB =      5411.9100  1-4 EEL =    -74498.2699  VDWAALS    =     17436.8910
 EELEC  =   -300198.8629  EHBOND  =         0.0000  RESTRAINT  =       683.0875
 EAMBER (non-restraint)  =   -308694.0288
 EKCMT  =     23604.7173  VIRIAL  =     23082.0904  VOLUME     =   1142305.1691
                                                    SURFTEN    =         4.5240
                                                    Density    =         1.0125
 ------------------------------------------------------------------------------

 NMR restraints: Bond =    0.000   Angle =     0.000   Torsion =    72.787
===============================================================================

 NSTEP =   124000   TIME(PS) =    1123.000  TEMP(K) =   310.06  PRESS =   -28.3
 Etot   =   -230890.7070  EKtot   =     77168.1641  EPtot      =   -308058.8711
 BOND   =      5780.4769  ANGLE   =     21940.2098  DIHED      =     15445.9575
 1-4 NB =      5373.6706  1-4 EEL =    -74398.9632  VDWAALS    =     17487.1110
 EELEC  =   -300361.6942  EHBOND  =         0.0000  RESTRAINT  =       674.3605
 EAMBER (non-restraint)  =   -308733.2315
 EKCMT  =     23670.9058  VIRIAL  =     24368.8802  VOLUME     =   1143760.6747
                                                    SURFTEN    =       -32.9613
                                                    Density    =         1.0112
 ------------------------------------------------------------------------------

 NMR restraints: Bond =    0.000   Angle =     0.000   Torsion =    68.413
===============================================================================

 NSTEP =   125000   TIME(PS) =    1125.000  TEMP(K) =   312.16  PRESS =  -103.0
 Etot   =   -230326.8281  EKtot   =     77690.6406  EPtot      =   -308017.4688
 BOND   =      5824.2126  ANGLE   =     21957.4746  DIHED      =     15340.2069
 1-4 NB =      5398.9755  1-4 EEL =    -74360.8670  VDWAALS    =     16940.5126
 EELEC  =   -299789.7269  EHBOND  =         0.0000  RESTRAINT  =       671.7430
 EAMBER (non-restraint)  =   -308689.2117
 EKCMT  =     23907.2282  VIRIAL  =     26454.7635  VOLUME     =   1145236.7570
                                                    SURFTEN    =       -55.3829
                                                    Density    =         1.0099
 ------------------------------------------------------------------------------

 NMR restraints: Bond =    0.000   Angle =     0.000   Torsion =    69.184
===============================================================================

 NSTEP =   126000   TIME(PS) =    1127.000  TEMP(K) =   311.16  PRESS =   -80.3
 Etot   =   -230261.9487  EKtot   =     77440.1953  EPtot      =   -307702.1440
 BOND   =      5830.6515  ANGLE   =     21864.9303  DIHED      =     15275.0004
 1-4 NB =      5430.3805  1-4 EEL =    -74436.5478  VDWAALS    =     16990.4556
 EELEC  =   -299356.3123  EHBOND  =         0.0000  RESTRAINT  =       699.2979
 EAMBER (non-restraint)  =   -308401.4419
 EKCMT  =     23617.7786  VIRIAL  =     25603.1805  VOLUME     =   1145495.1822
                                                    SURFTEN    =        19.5410
                                                    Density    =         1.0097
 ------------------------------------------------------------------------------

 NMR restraints: Bond =    0.000   Angle =     0.000   Torsion =    73.060
===============================================================================

 NSTEP =   127000   TIME(PS) =    1129.000  TEMP(K) =   309.30  PRESS =    24.6
 Etot   =   -230989.0507  EKtot   =     76977.1328  EPtot      =   -307966.1835
 BOND   =      5879.8613  ANGLE   =     22063.6307  DIHED      =     15387.2494
 1-4 NB =      5457.4264  1-4 EEL =    -74417.7790  VDWAALS    =     17348.8137
 EELEC  =   -300368.8252  EHBOND  =         0.0000  RESTRAINT  =       683.4391
 EAMBER (non-restraint)  =   -308649.6226
 EKCMT  =     23484.4355  VIRIAL  =     22875.5452  VOLUME     =   1146423.1052
                                                    SURFTEN    =        20.2966
                                                    Density    =         1.0089
 ------------------------------------------------------------------------------

 NMR restraints: Bond =    0.000   Angle =     0.000   Torsion =    66.097
===============================================================================

 NSTEP =   128000   TIME(PS) =    1131.000  TEMP(K) =   310.41  PRESS =    63.3
 Etot   =   -230176.9298  EKtot   =     77254.2109  EPtot      =   -307431.1408
 BOND   =      5827.2491  ANGLE   =     22313.5802  DIHED      =     15256.1985
 1-4 NB =      5405.6779  1-4 EEL =    -74362.5364  VDWAALS    =     17293.4399
 EELEC  =   -299844.9829  EHBOND  =         0.0000  RESTRAINT  =       680.2329
 EAMBER (non-restraint)  =   -308111.3737
 EKCMT  =     23688.1055  VIRIAL  =     22121.6399  VOLUME     =   1145679.2069
                                                    SURFTEN    =         2.8285
                                                    Density    =         1.0095
 ------------------------------------------------------------------------------

 NMR restraints: Bond =    0.000   Angle =     0.000   Torsion =    60.217
===============================================================================

 NSTEP =   129000   TIME(PS) =    1133.000  TEMP(K) =   308.59  PRESS =   -78.1
 Etot   =   -231134.2373  EKtot   =     76800.8594  EPtot      =   -307935.0967
 BOND   =      5819.2244  ANGLE   =     22006.4936  DIHED      =     15259.4668
 1-4 NB =      5420.4372  1-4 EEL =    -74435.1644  VDWAALS    =     17104.7532
 EELEC  =   -299785.6870  EHBOND  =         0.0000  RESTRAINT  =       675.3795
 EAMBER (non-restraint)  =   -308610.4762
 EKCMT  =     23480.1724  VIRIAL  =     25409.5729  VOLUME     =   1144179.4663
                                                    SURFTEN    =        68.9411
                                                    Density    =         1.0108
 ------------------------------------------------------------------------------

 NMR restraints: Bond =    0.000   Angle =     0.000   Torsion =    67.045
===============================================================================

 NSTEP =   130000   TIME(PS) =    1135.000  TEMP(K) =   309.21  PRESS =    -7.0
 Etot   =   -230735.4576  EKtot   =     76956.0156  EPtot      =   -307691.4732
 BOND   =      5844.2884  ANGLE   =     22008.9904  DIHED      =     15433.2232
 1-4 NB =      5457.7910  1-4 EEL =    -74478.9735  VDWAALS    =     17770.6208
 EELEC  =   -300386.7187  EHBOND  =         0.0000  RESTRAINT  =       659.3052
 EAMBER (non-restraint)  =   -308350.7784
 EKCMT  =     23605.1636  VIRIAL  =     23777.4510  VOLUME     =   1143129.7036
                                                    SURFTEN    =      -102.4573
                                                    Density    =         1.0118
 ------------------------------------------------------------------------------

 NMR restraints: Bond =    0.000   Angle =     0.000   Torsion =    62.285
===============================================================================

 NSTEP =   131000   TIME(PS) =    1137.000  TEMP(K) =   308.99  PRESS =     4.8
 Etot   =   -230702.5867  EKtot   =     76901.4688  EPtot      =   -307604.0555
 BOND   =      5987.0811  ANGLE   =     22134.0936  DIHED      =     15386.7527
 1-4 NB =      5406.0983  1-4 EEL =    -74560.8620  VDWAALS    =     17529.5176
 EELEC  =   -300160.7831  EHBOND  =         0.0000  RESTRAINT  =       674.0464
 EAMBER (non-restraint)  =   -308278.1019
 EKCMT  =     23423.8646  VIRIAL  =     23305.9770  VOLUME     =   1144589.7194
                                                    SURFTEN    =      -130.0467
                                                    Density    =         1.0105
 ------------------------------------------------------------------------------

 NMR restraints: Bond =    0.000   Angle =     0.000   Torsion =    71.016
===============================================================================

 NSTEP =   132000   TIME(PS) =    1139.000  TEMP(K) =   311.20  PRESS =   -42.4
 Etot   =   -230408.3539  EKtot   =     77451.1641  EPtot      =   -307859.5179
 BOND   =      5871.1933  ANGLE   =     21885.0813  DIHED      =     15457.2344
 1-4 NB =      5354.9680  1-4 EEL =    -74499.3516  VDWAALS    =     17415.2588
 EELEC  =   -300034.9776  EHBOND  =         0.0000  RESTRAINT  =       691.0754
 EAMBER (non-restraint)  =   -308550.5934
 EKCMT  =     23759.6802  VIRIAL  =     24807.8385  VOLUME     =   1143743.2482
                                                    SURFTEN    =        -7.3282
                                                    Density    =         1.0112
 ------------------------------------------------------------------------------

 NMR restraints: Bond =    0.000   Angle =     0.000   Torsion =    66.851
===============================================================================

 NSTEP =   133000   TIME(PS) =    1141.000  TEMP(K) =   310.17  PRESS =    45.5
 Etot   =   -230424.3350  EKtot   =     77195.0391  EPtot      =   -307619.3740
 BOND   =      5851.5378  ANGLE   =     22134.3407  DIHED      =     15404.2667
 1-4 NB =      5421.0532  1-4 EEL =    -74447.6311  VDWAALS    =     17136.7709
 EELEC  =   -299771.2415  EHBOND  =         0.0000  RESTRAINT  =       651.5294
 EAMBER (non-restraint)  =   -308270.9034
 EKCMT  =     23574.4873  VIRIAL  =     22450.7565  VOLUME     =   1143755.1145
                                                    SURFTEN    =       -45.9346
                                                    Density    =         1.0112
 ------------------------------------------------------------------------------

 NMR restraints: Bond =    0.000   Angle =     0.000   Torsion =    59.535
===============================================================================

 NSTEP =   134000   TIME(PS) =    1143.000  TEMP(K) =   309.92  PRESS =   -57.0
 Etot   =   -230825.2339  EKtot   =     77132.8125  EPtot      =   -307958.0464
 BOND   =      5768.9868  ANGLE   =     22096.6000  DIHED      =     15356.0705
 1-4 NB =      5419.8016  1-4 EEL =    -74522.8597  VDWAALS    =     17525.8903
 EELEC  =   -300272.5675  EHBOND  =         0.0000  RESTRAINT  =       670.0316
 EAMBER (non-restraint)  =   -308628.0780
 EKCMT  =     23440.9381  VIRIAL  =     24847.7593  VOLUME     =   1143596.6851
                                                    SURFTEN    =       -28.5152
                                                    Density    =         1.0114
 ------------------------------------------------------------------------------

 NMR restraints: Bond =    0.000   Angle =     0.000   Torsion =    70.266
===============================================================================

 NSTEP =   135000   TIME(PS) =    1145.000  TEMP(K) =   310.10  PRESS =     0.5
 Etot   =   -230538.7016  EKtot   =     77178.0391  EPtot      =   -307716.7407
 BOND   =      5858.0858  ANGLE   =     22114.3852  DIHED      =     15381.7374
 1-4 NB =      5424.6190  1-4 EEL =    -74579.4137  VDWAALS    =     17561.6604
 EELEC  =   -300152.3194  EHBOND  =         0.0000  RESTRAINT  =       674.5047
 EAMBER (non-restraint)  =   -308391.2454
 EKCMT  =     23643.3841  VIRIAL  =     23632.2661  VOLUME     =   1143790.0953
                                                    SURFTEN    =       -32.5604
                                                    Density    =         1.0112
 ------------------------------------------------------------------------------

 NMR restraints: Bond =    0.000   Angle =     0.000   Torsion =    76.578
===============================================================================

 NSTEP =   136000   TIME(PS) =    1147.000  TEMP(K) =   310.87  PRESS =    82.6
 Etot   =   -230727.7263  EKtot   =     77368.1953  EPtot      =   -308095.9216
 BOND   =      5729.4900  ANGLE   =     21989.7919  DIHED      =     15344.3846
 1-4 NB =      5386.4084  1-4 EEL =    -74466.8373  VDWAALS    =     17600.6253
 EELEC  =   -300365.9093  EHBOND  =         0.0000  RESTRAINT  =       686.1248
 EAMBER (non-restraint)  =   -308782.0464
 EKCMT  =     23702.8586  VIRIAL  =     21661.5673  VOLUME     =   1144749.4381
                                                    SURFTEN    =        22.8911
                                                    Density    =         1.0103
 ------------------------------------------------------------------------------

 NMR restraints: Bond =    0.000   Angle =     0.000   Torsion =    61.942
===============================================================================

 NSTEP =   137000   TIME(PS) =    1149.000  TEMP(K) =   310.17  PRESS =  -109.1
 Etot   =   -230951.2681  EKtot   =     77193.6953  EPtot      =   -308144.9635
 BOND   =      5812.4070  ANGLE   =     22036.3787  DIHED      =     15197.7580
 1-4 NB =      5413.8391  1-4 EEL =    -74560.1149  VDWAALS    =     17361.9967
 EELEC  =   -300094.4279  EHBOND  =         0.0000  RESTRAINT  =       687.1998
 EAMBER (non-restraint)  =   -308832.1633
 EKCMT  =     23907.4652  VIRIAL  =     26601.3370  VOLUME     =   1143877.5422
                                                    SURFTEN    =       -43.3423
                                                    Density    =         1.0111
 ------------------------------------------------------------------------------

 NMR restraints: Bond =    0.000   Angle =     0.000   Torsion =    67.071
===============================================================================

 NSTEP =   138000   TIME(PS) =    1151.000  TEMP(K) =   309.91  PRESS =    75.1
 Etot   =   -230836.2036  EKtot   =     77129.8438  EPtot      =   -307966.0474
 BOND   =      5765.9506  ANGLE   =     22173.3243  DIHED      =     15338.4110
 1-4 NB =      5434.5201  1-4 EEL =    -74509.7959  VDWAALS    =     17451.8988
 EELEC  =   -300309.2467  EHBOND  =         0.0000  RESTRAINT  =       688.8904
 EAMBER (non-restraint)  =   -308654.9378
 EKCMT  =     23677.5623  VIRIAL  =     21824.5411  VOLUME     =   1142844.1221
                                                    SURFTEN    =       -50.7148
                                                    Density    =         1.0120
 ------------------------------------------------------------------------------

 NMR restraints: Bond =    0.000   Angle =     0.000   Torsion =    62.817
===============================================================================

 NSTEP =   139000   TIME(PS) =    1153.000  TEMP(K) =   308.64  PRESS =    -5.8
 Etot   =   -230956.4321  EKtot   =     76815.0938  EPtot      =   -307771.5259
 BOND   =      5927.7875  ANGLE   =     21973.5888  DIHED      =     15271.9035
 1-4 NB =      5457.9940  1-4 EEL =    -74468.3544  VDWAALS    =     17685.9858
 EELEC  =   -300283.4745  EHBOND  =         0.0000  RESTRAINT  =       663.0434
 EAMBER (non-restraint)  =   -308434.5693
 EKCMT  =     23632.9686  VIRIAL  =     23777.1188  VOLUME     =   1144014.9270
                                                    SURFTEN    =      -115.7934
                                                    Density    =         1.0110
 ------------------------------------------------------------------------------

 NMR restraints: Bond =    0.000   Angle =     0.000   Torsion =    68.576
===============================================================================

 NSTEP =   140000   TIME(PS) =    1155.000  TEMP(K) =   310.32  PRESS =  -100.8
 Etot   =   -230679.9171  EKtot   =     77232.6875  EPtot      =   -307912.6046
 BOND   =      5997.5436  ANGLE   =     22069.8545  DIHED      =     15315.0662
 1-4 NB =      5415.1831  1-4 EEL =    -74541.5013  VDWAALS    =     17390.0551
 EELEC  =   -300233.7562  EHBOND  =         0.0000  RESTRAINT  =       674.9503
 EAMBER (non-restraint)  =   -308587.5550
 EKCMT  =     23823.7604  VIRIAL  =     26315.5663  VOLUME     =   1144750.3135
                                                    SURFTEN    =       -80.6932
                                                    Density    =         1.0103
 ------------------------------------------------------------------------------

 NMR restraints: Bond =    0.000   Angle =     0.000   Torsion =    64.970
===============================================================================

 NSTEP =   141000   TIME(PS) =    1157.000  TEMP(K) =   309.33  PRESS =    81.0
 Etot   =   -231086.5312  EKtot   =     76985.8984  EPtot      =   -308072.4296
 BOND   =      5850.3005  ANGLE   =     22099.1761  DIHED      =     15361.3139
 1-4 NB =      5364.1574  1-4 EEL =    -74506.1342  VDWAALS    =     17860.1038
 EELEC  =   -300775.8265  EHBOND  =         0.0000  RESTRAINT  =       674.4793
 EAMBER (non-restraint)  =   -308746.9089
 EKCMT  =     23461.7317  VIRIAL  =     21464.0501  VOLUME     =   1142613.9421
                                                    SURFTEN    =       -68.6311
                                                    Density    =         1.0122
 ------------------------------------------------------------------------------

 NMR restraints: Bond =    0.000   Angle =     0.000   Torsion =    60.411
===============================================================================

 NSTEP =   142000   TIME(PS) =    1159.000  TEMP(K) =   310.11  PRESS =   -73.7
 Etot   =   -230752.9639  EKtot   =     77180.6719  EPtot      =   -307933.6357
 BOND   =      5813.0166  ANGLE   =     21911.1073  DIHED      =     15352.4341
 1-4 NB =      5419.0149  1-4 EEL =    -74370.9831  VDWAALS    =     17132.1097
 EELEC  =   -299880.9687  EHBOND  =         0.0000  RESTRAINT  =       690.6334
 EAMBER (non-restraint)  =   -308624.2691
 EKCMT  =     23819.9410  VIRIAL  =     25637.3709  VOLUME     =   1142867.2025
                                                    SURFTEN    =        68.3531
                                                    Density    =         1.0120
 ------------------------------------------------------------------------------

 NMR restraints: Bond =    0.000   Angle =     0.000   Torsion =    78.472
===============================================================================

 NSTEP =   143000   TIME(PS) =    1161.000  TEMP(K) =   309.14  PRESS =    25.6
 Etot   =   -231228.0811  EKtot   =     76937.6797  EPtot      =   -308165.7608
 BOND   =      5823.3411  ANGLE   =     21899.3534  DIHED      =     15368.0112
 1-4 NB =      5440.2823  1-4 EEL =    -74366.2082  VDWAALS    =     17379.9935
 EELEC  =   -300399.9610  EHBOND  =         0.0000  RESTRAINT  =       689.4269
 EAMBER (non-restraint)  =   -308855.1877
 EKCMT  =     23502.9097  VIRIAL  =     22870.0928  VOLUME     =   1143000.6141
                                                    SURFTEN    =      -140.3612
                                                    Density    =         1.0119
 ------------------------------------------------------------------------------

 NMR restraints: Bond =    0.000   Angle =     0.000   Torsion =    71.118
===============================================================================

 NSTEP =   144000   TIME(PS) =    1163.000  TEMP(K) =   310.08  PRESS =     0.9
 Etot   =   -230870.1380  EKtot   =     77172.9453  EPtot      =   -308043.0833
 BOND   =      5873.8324  ANGLE   =     21772.4185  DIHED      =     15417.5737
 1-4 NB =      5445.3635  1-4 EEL =    -74500.9590  VDWAALS    =     17344.4022
 EELEC  =   -300069.2547  EHBOND  =         0.0000  RESTRAINT  =       673.5401
 EAMBER (non-restraint)  =   -308716.6233
 EKCMT  =     23686.0639  VIRIAL  =     23663.6235  VOLUME     =   1143811.4945
                                                    SURFTEN    =        -4.1706
                                                    Density    =         1.0112
 ------------------------------------------------------------------------------

 NMR restraints: Bond =    0.000   Angle =     0.000   Torsion =    64.623
===============================================================================

 NSTEP =   145000   TIME(PS) =    1165.000  TEMP(K) =   309.17  PRESS =   -50.7
 Etot   =   -230953.7178  EKtot   =     76946.8281  EPtot      =   -307900.5459
 BOND   =      5832.0752  ANGLE   =     22146.6676  DIHED      =     15361.9266
 1-4 NB =      5437.9325  1-4 EEL =    -74556.4362  VDWAALS    =     17178.3753
 EELEC  =   -299985.1499  EHBOND  =         0.0000  RESTRAINT  =       684.0629
 EAMBER (non-restraint)  =   -308584.6088
 EKCMT  =     23535.7675  VIRIAL  =     24786.8865  VOLUME     =   1142077.2883
                                                    SURFTEN    =       -55.7413
                                                    Density    =         1.0127
 ------------------------------------------------------------------------------

 NMR restraints: Bond =    0.000   Angle =     0.000   Torsion =    65.836
===============================================================================

 NSTEP =   146000   TIME(PS) =    1167.000  TEMP(K) =   309.90  PRESS =    93.5
 Etot   =   -231099.1195  EKtot   =     77126.7188  EPtot      =   -308225.8383
 BOND   =      5822.1198  ANGLE   =     22039.2973  DIHED      =     15382.8709
 1-4 NB =      5383.1649  1-4 EEL =    -74370.1296  VDWAALS    =     17083.4637
 EELEC  =   -300267.3223  EHBOND  =         0.0000  RESTRAINT  =       700.6970
 EAMBER (non-restraint)  =   -308926.5353
 EKCMT  =     23556.2197  VIRIAL  =     21250.5151  VOLUME     =   1141599.2872
                                                    SURFTEN    =        97.5098
                                                    Density    =         1.0131
 ------------------------------------------------------------------------------

 NMR restraints: Bond =    0.000   Angle =     0.000   Torsion =    61.971
===============================================================================

 NSTEP =   147000   TIME(PS) =    1169.000  TEMP(K) =   307.76  PRESS =    27.9
 Etot   =   -231297.1635  EKtot   =     76595.0859  EPtot      =   -307892.2494
 BOND   =      5823.2536  ANGLE   =     22047.6986  DIHED      =     15341.1536
 1-4 NB =      5392.0305  1-4 EEL =    -74448.3067  VDWAALS    =     17474.9749
 EELEC  =   -300192.2770  EHBOND  =         0.0000  RESTRAINT  =       669.2231
 EAMBER (non-restraint)  =   -308561.4725
 EKCMT  =     23342.1302  VIRIAL  =     22653.2562  VOLUME     =   1143149.7547
                                                    SURFTEN    =        -8.4478
                                                    Density    =         1.0117
 ------------------------------------------------------------------------------

 NMR restraints: Bond =    0.000   Angle =     0.000   Torsion =    66.809
===============================================================================

 NSTEP =   148000   TIME(PS) =    1171.000  TEMP(K) =   309.83  PRESS =   -21.9
 Etot   =   -231189.8121  EKtot   =     77109.4141  EPtot      =   -308299.2262
 BOND   =      5780.7017  ANGLE   =     22106.8273  DIHED      =     15295.2048
 1-4 NB =      5421.4059  1-4 EEL =    -74458.4863  VDWAALS    =     17585.4337
 EELEC  =   -300697.6153  EHBOND  =         0.0000  RESTRAINT  =       667.3020
 EAMBER (non-restraint)  =   -308966.5282
 EKCMT  =     23335.6388  VIRIAL  =     23875.7806  VOLUME     =   1144699.5180
                                                    SURFTEN    =       -33.3508
                                                    Density    =         1.0104
 ------------------------------------------------------------------------------

 NMR restraints: Bond =    0.000   Angle =     0.000   Torsion =    65.883
===============================================================================

 NSTEP =   149000   TIME(PS) =    1173.000  TEMP(K) =   310.40  PRESS =    -9.7
 Etot   =   -231263.2580  EKtot   =     77252.6484  EPtot      =   -308515.9065
 BOND   =      5709.0237  ANGLE   =     22061.5131  DIHED      =     15275.9265
 1-4 NB =      5434.9119  1-4 EEL =    -74408.5603  VDWAALS    =     17671.2059
 EELEC  =   -300935.1150  EHBOND  =         0.0000  RESTRAINT  =       675.1876
 EAMBER (non-restraint)  =   -309191.0941
 EKCMT  =     23625.7365  VIRIAL  =     23865.4076  VOLUME     =   1142407.2500
                                                    SURFTEN    =       -28.9487
                                                    Density    =         1.0124
 ------------------------------------------------------------------------------

 NMR restraints: Bond =    0.000   Angle =     0.000   Torsion =    67.621
===============================================================================

 NSTEP =   150000   TIME(PS) =    1175.000  TEMP(K) =   308.52  PRESS =   -43.5
 Etot   =   -231279.2689  EKtot   =     76783.3359  EPtot      =   -308062.6048
 BOND   =      5891.3320  ANGLE   =     22177.9310  DIHED      =     15391.1687
 1-4 NB =      5400.9510  1-4 EEL =    -74422.1114  VDWAALS    =     17364.5893
 EELEC  =   -300548.1015  EHBOND  =         0.0000  RESTRAINT  =       681.6362
 EAMBER (non-restraint)  =   -308744.2411
 EKCMT  =     23621.1025  VIRIAL  =     24694.4724  VOLUME     =   1142887.9976
                                                    SURFTEN    =        33.1789
                                                    Density    =         1.0120
 ------------------------------------------------------------------------------

 NMR restraints: Bond =    0.000   Angle =     0.000   Torsion =    68.582
===============================================================================

 NSTEP =   151000   TIME(PS) =    1177.000  TEMP(K) =   310.72  PRESS =   -10.9
 Etot   =   -231091.0538  EKtot   =     77331.3281  EPtot      =   -308422.3820
 BOND   =      5849.8977  ANGLE   =     22066.6191  DIHED      =     15307.5278
 1-4 NB =      5373.7220  1-4 EEL =    -74458.7412  VDWAALS    =     17665.1984
 EELEC  =   -300903.6192  EHBOND  =         0.0000  RESTRAINT  =       677.0135
 EAMBER (non-restraint)  =   -309099.3955
 EKCMT  =     23758.3747  VIRIAL  =     24026.9250  VOLUME     =   1142738.9791
                                                    SURFTEN    =        14.5787
                                                    Density    =         1.0121
 ------------------------------------------------------------------------------

 NMR restraints: Bond =    0.000   Angle =     0.000   Torsion =    63.611
===============================================================================

 NSTEP =   152000   TIME(PS) =    1179.000  TEMP(K) =   310.23  PRESS =     8.7
 Etot   =   -231224.3523  EKtot   =     77210.5000  EPtot      =   -308434.8523
 BOND   =      5835.7760  ANGLE   =     22017.3752  DIHED      =     15290.5565
 1-4 NB =      5410.9997  1-4 EEL =    -74436.4791  VDWAALS    =     17598.8297
 EELEC  =   -300846.6826  EHBOND  =         0.0000  RESTRAINT  =       694.7723
 EAMBER (non-restraint)  =   -309129.6246
 EKCMT  =     23708.4850  VIRIAL  =     23493.4396  VOLUME     =   1143759.6134
                                                    SURFTEN    =        66.7019
                                                    Density    =         1.0112
 ------------------------------------------------------------------------------

 NMR restraints: Bond =    0.000   Angle =     0.000   Torsion =    65.369
===============================================================================

 NSTEP =   153000   TIME(PS) =    1181.000  TEMP(K) =   310.87  PRESS =    23.5
 Etot   =   -230894.0122  EKtot   =     77368.3281  EPtot      =   -308262.3403
 BOND   =      5689.4824  ANGLE   =     22053.8209  DIHED      =     15304.5506
 1-4 NB =      5436.1404  1-4 EEL =    -74450.3747  VDWAALS    =     17255.6943
 EELEC  =   -300207.2856  EHBOND  =         0.0000  RESTRAINT  =       655.6314
 EAMBER (non-restraint)  =   -308917.9717
 EKCMT  =     23833.7856  VIRIAL  =     23254.0329  VOLUME     =   1142878.1514
                                                    SURFTEN    =       -72.8671
                                                    Density    =         1.0120
 ------------------------------------------------------------------------------

 NMR restraints: Bond =    0.000   Angle =     0.000   Torsion =    61.641
===============================================================================

 NSTEP =   154000   TIME(PS) =    1183.000  TEMP(K) =   310.77  PRESS =    16.5
 Etot   =   -230978.7411  EKtot   =     77343.8984  EPtot      =   -308322.6396
 BOND   =      5828.7774  ANGLE   =     22108.7018  DIHED      =     15428.5777
 1-4 NB =      5422.8739  1-4 EEL =    -74459.4021  VDWAALS    =     17457.4743
 EELEC  =   -300798.7770  EHBOND  =         0.0000  RESTRAINT  =       689.1343
 EAMBER (non-restraint)  =   -309011.7739
 EKCMT  =     23609.6309  VIRIAL  =     23201.4732  VOLUME     =   1143299.7109
                                                    SURFTEN    =        42.0264
                                                    Density    =         1.0116
 ------------------------------------------------------------------------------

 NMR restraints: Bond =    0.000   Angle =     0.000   Torsion =    67.765
===============================================================================

 NSTEP =   155000   TIME(PS) =    1185.000  TEMP(K) =   310.32  PRESS =   -15.1
 Etot   =   -230730.1043  EKtot   =     77232.8438  EPtot      =   -307962.9480
 BOND   =      5803.0577  ANGLE   =     22043.3747  DIHED      =     15384.8462
 1-4 NB =      5416.0712  1-4 EEL =    -74507.2677  VDWAALS    =     17526.6630
 EELEC  =   -300308.7311  EHBOND  =         0.0000  RESTRAINT  =       679.0380
 EAMBER (non-restraint)  =   -308641.9860
 EKCMT  =     23637.7285  VIRIAL  =     24010.8782  VOLUME     =   1144643.9625
                                                    SURFTEN    =       -40.6174
                                                    Density    =         1.0104
 ------------------------------------------------------------------------------

 NMR restraints: Bond =    0.000   Angle =     0.000   Torsion =    62.696
===============================================================================

 NSTEP =   156000   TIME(PS) =    1187.000  TEMP(K) =   309.92  PRESS =   -49.6
 Etot   =   -231320.7484  EKtot   =     77133.0781  EPtot      =   -308453.8265
 BOND   =      5842.8138  ANGLE   =     21998.3928  DIHED      =     15317.6215
 1-4 NB =      5370.3491  1-4 EEL =    -74425.4373  VDWAALS    =     17605.1274
 EELEC  =   -300855.4849  EHBOND  =         0.0000  RESTRAINT  =       692.7912
 EAMBER (non-restraint)  =   -309146.6177
 EKCMT  =     23652.6731  VIRIAL  =     24874.7872  VOLUME     =   1141653.7794
                                                    SURFTEN    =        -9.0639
                                                    Density    =         1.0131
 ------------------------------------------------------------------------------

 NMR restraints: Bond =    0.000   Angle =     0.000   Torsion =    65.247
===============================================================================

 NSTEP =   157000   TIME(PS) =    1189.000  TEMP(K) =   310.57  PRESS =    41.9
 Etot   =   -231065.0683  EKtot   =     77294.4766  EPtot      =   -308359.5449
 BOND   =      5905.3014  ANGLE   =     21895.3678  DIHED      =     15358.4649
 1-4 NB =      5463.4124  1-4 EEL =    -74404.9617  VDWAALS    =     17356.4354
 EELEC  =   -300636.5981  EHBOND  =         0.0000  RESTRAINT  =       703.0329
 EAMBER (non-restraint)  =   -309062.5778
 EKCMT  =     23502.5812  VIRIAL  =     22468.2098  VOLUME     =   1142282.2039
                                                    SURFTEN    =       112.4237
                                                    Density    =         1.0125
 ------------------------------------------------------------------------------

 NMR restraints: Bond =    0.000   Angle =     0.000   Torsion =    63.988
===============================================================================

 NSTEP =   158000   TIME(PS) =    1191.000  TEMP(K) =   309.37  PRESS =   -43.4
 Etot   =   -231219.4577  EKtot   =     76995.0625  EPtot      =   -308214.5202
 BOND   =      5893.5323  ANGLE   =     22152.0654  DIHED      =     15395.7628
 1-4 NB =      5434.4845  1-4 EEL =    -74455.1097  VDWAALS    =     17422.3538
 EELEC  =   -300727.9795  EHBOND  =         0.0000  RESTRAINT  =       670.3701
 EAMBER (non-restraint)  =   -308884.8903
 EKCMT  =     23653.4950  VIRIAL  =     24725.1044  VOLUME     =   1144357.7181
                                                    SURFTEN    =       107.1423
                                                    Density    =         1.0107
 ------------------------------------------------------------------------------

 NMR restraints: Bond =    0.000   Angle =     0.000   Torsion =    66.309
===============================================================================

 NSTEP =   159000   TIME(PS) =    1193.000  TEMP(K) =   310.24  PRESS =    -1.2
 Etot   =   -230689.2181  EKtot   =     77211.7266  EPtot      =   -307900.9447
 BOND   =      5777.2184  ANGLE   =     22088.1318  DIHED      =     15282.8635
 1-4 NB =      5431.5975  1-4 EEL =    -74462.0319  VDWAALS    =     17417.5805
 EELEC  =   -300087.0985  EHBOND  =         0.0000  RESTRAINT  =       650.7940
 EAMBER (non-restraint)  =   -308551.7387
 EKCMT  =     23592.3122  VIRIAL  =     23621.0167  VOLUME     =   1144725.0345
                                                    SURFTEN    =       -25.2124
                                                    Density    =         1.0104
 ------------------------------------------------------------------------------

 NMR restraints: Bond =    0.000   Angle =     0.000   Torsion =    58.168
===============================================================================

 NSTEP =   160000   TIME(PS) =    1195.000  TEMP(K) =   310.30  PRESS =  -101.3
 Etot   =   -230520.0909  EKtot   =     77227.6172  EPtot      =   -307747.7081
 BOND   =      5900.1655  ANGLE   =     22083.2261  DIHED      =     15373.6366
 1-4 NB =      5434.6506  1-4 EEL =    -74445.7989  VDWAALS    =     17419.7374
 EELEC  =   -300183.6471  EHBOND  =         0.0000  RESTRAINT  =       670.3216
 EAMBER (non-restraint)  =   -308418.0297
 EKCMT  =     23689.9930  VIRIAL  =     26196.0954  VOLUME     =   1145746.3305
                                                    SURFTEN    =        33.0120
                                                    Density    =         1.0095
 ------------------------------------------------------------------------------

 NMR restraints: Bond =    0.000   Angle =     0.000   Torsion =    64.052
===============================================================================

 NSTEP =   161000   TIME(PS) =    1197.000  TEMP(K) =   310.16  PRESS =    38.6
 Etot   =   -230705.1710  EKtot   =     77192.3906  EPtot      =   -307897.5616
 BOND   =      5764.2601  ANGLE   =     22107.1339  DIHED      =     15374.4032
 1-4 NB =      5409.7135  1-4 EEL =    -74424.0091  VDWAALS    =     17604.5146
 EELEC  =   -300412.1625  EHBOND  =         0.0000  RESTRAINT  =       678.5847
 EAMBER (non-restraint)  =   -308576.1463
 EKCMT  =     23534.6451  VIRIAL  =     22581.4680  VOLUME     =   1144564.2837
                                                    SURFTEN    =       -32.4387
                                                    Density    =         1.0105
 ------------------------------------------------------------------------------

 NMR restraints: Bond =    0.000   Angle =     0.000   Torsion =    63.231
===============================================================================

 NSTEP =   162000   TIME(PS) =    1199.000  TEMP(K) =   310.54  PRESS =   -35.8
 Etot   =   -230738.3005  EKtot   =     77286.4531  EPtot      =   -308024.7536
 BOND   =      5651.2847  ANGLE   =     21835.8394  DIHED      =     15298.5837
 1-4 NB =      5447.9181  1-4 EEL =    -74506.4967  VDWAALS    =     17347.7338
 EELEC  =   -299789.7851  EHBOND  =         0.0000  RESTRAINT  =       690.1684
 EAMBER (non-restraint)  =   -308714.9220
 EKCMT  =     23644.5907  VIRIAL  =     24529.3163  VOLUME     =   1144754.6012
                                                    SURFTEN    =       -18.5086
                                                    Density    =         1.0103
 ------------------------------------------------------------------------------

 NMR restraints: Bond =    0.000   Angle =     0.000   Torsion =    73.262
===============================================================================

 NSTEP =   163000   TIME(PS) =    1201.000  TEMP(K) =   310.46  PRESS =   170.9
 Etot   =   -230966.7974  EKtot   =     77267.3438  EPtot      =   -308234.1412
 BOND   =      5799.9854  ANGLE   =     21914.8269  DIHED      =     15338.9634
 1-4 NB =      5365.4280  1-4 EEL =    -74411.7879  VDWAALS    =     17905.4442
 EELEC  =   -300810.6705  EHBOND  =         0.0000  RESTRAINT  =       663.6693
 EAMBER (non-restraint)  =   -308897.8105
 EKCMT  =     23654.4260  VIRIAL  =     19431.7329  VOLUME     =   1144446.4930
                                                    SURFTEN    =        34.7909
                                                    Density    =         1.0106
 ------------------------------------------------------------------------------

 NMR restraints: Bond =    0.000   Angle =     0.000   Torsion =    67.034
===============================================================================

 NSTEP =   164000   TIME(PS) =    1203.000  TEMP(K) =   309.31  PRESS =    64.8
 Etot   =   -230753.5450  EKtot   =     76979.5469  EPtot      =   -307733.0919
 BOND   =      5911.4515  ANGLE   =     21896.4935  DIHED      =     15389.4680
 1-4 NB =      5437.3868  1-4 EEL =    -74370.8281  VDWAALS    =     17572.6066
 EELEC  =   -300234.4745  EHBOND  =         0.0000  RESTRAINT  =       664.8044
 EAMBER (non-restraint)  =   -308397.8963
 EKCMT  =     23412.7268  VIRIAL  =     21811.1556  VOLUME     =   1144309.5864
                                                    SURFTEN    =        33.2245
                                                    Density    =         1.0107
 ------------------------------------------------------------------------------

 NMR restraints: Bond =    0.000   Angle =     0.000   Torsion =    60.528
===============================================================================

 NSTEP =   165000   TIME(PS) =    1205.000  TEMP(K) =   312.17  PRESS =   -57.0
 Etot   =   -230126.7241  EKtot   =     77691.2734  EPtot      =   -307817.9975
 BOND   =      5870.8841  ANGLE   =     21774.2473  DIHED      =     15449.1859
 1-4 NB =      5439.6134  1-4 EEL =    -74290.7986  VDWAALS    =     17289.6277
 EELEC  =   -300043.2157  EHBOND  =         0.0000  RESTRAINT  =       692.4584
 EAMBER (non-restraint)  =   -308510.4559
 EKCMT  =     23649.9973  VIRIAL  =     25058.5265  VOLUME     =   1144298.1669
                                                    SURFTEN    =        -1.7999
                                                    Density    =         1.0107
 ------------------------------------------------------------------------------

 NMR restraints: Bond =    0.000   Angle =     0.000   Torsion =    69.925
===============================================================================

 NSTEP =   166000   TIME(PS) =    1207.000  TEMP(K) =   309.44  PRESS =    15.7
 Etot   =   -230732.3073  EKtot   =     77011.9062  EPtot      =   -307744.2135
 BOND   =      5947.5523  ANGLE   =     22082.1640  DIHED      =     15398.9503
 1-4 NB =      5472.1521  1-4 EEL =    -74434.8020  VDWAALS    =     17218.8936
 EELEC  =   -300107.0861  EHBOND  =         0.0000  RESTRAINT  =       677.9623
 EAMBER (non-restraint)  =   -308422.1758
 EKCMT  =     23492.0139  VIRIAL  =     23105.1578  VOLUME     =   1142842.6915
                                                    SURFTEN    =       -18.9370
                                                    Density    =         1.0120
 ------------------------------------------------------------------------------

 NMR restraints: Bond =    0.000   Angle =     0.000   Torsion =    67.719
===============================================================================

 NSTEP =   167000   TIME(PS) =    1209.000  TEMP(K) =   309.29  PRESS =    56.5
 Etot   =   -230606.9071  EKtot   =     76975.6641  EPtot      =   -307582.5711
 BOND   =      5853.5820  ANGLE   =     22165.7852  DIHED      =     15325.0716
 1-4 NB =      5401.6063  1-4 EEL =    -74406.5339  VDWAALS    =     17410.2649
 EELEC  =   -300005.8118  EHBOND  =         0.0000  RESTRAINT  =       673.4646
 EAMBER (non-restraint)  =   -308256.0357
 EKCMT  =     23617.7579  VIRIAL  =     22222.7886  VOLUME     =   1143310.0319
                                                    SURFTEN    =        27.6655
                                                    Density    =         1.0116
 ------------------------------------------------------------------------------

 NMR restraints: Bond =    0.000   Angle =     0.000   Torsion =    64.775
===============================================================================

 NSTEP =   168000   TIME(PS) =    1211.000  TEMP(K) =   310.37  PRESS =    48.1
 Etot   =   -230585.8276  EKtot   =     77245.7578  EPtot      =   -307831.5854
 BOND   =      5737.8211  ANGLE   =     22189.2197  DIHED      =     15282.8869
 1-4 NB =      5474.0780  1-4 EEL =    -74454.4430  VDWAALS    =     17421.9527
 EELEC  =   -300174.8323  EHBOND  =         0.0000  RESTRAINT  =       691.7315
 EAMBER (non-restraint)  =   -308523.3169
 EKCMT  =     23593.4832  VIRIAL  =     22406.7782  VOLUME     =   1142826.5017
                                                    SURFTEN    =        33.1955
                                                    Density    =         1.0120
 ------------------------------------------------------------------------------

 NMR restraints: Bond =    0.000   Angle =     0.000   Torsion =    68.543
===============================================================================

 NSTEP =   169000   TIME(PS) =    1213.000  TEMP(K) =   308.47  PRESS =   -24.9
 Etot   =   -230917.6417  EKtot   =     76772.2578  EPtot      =   -307689.8995
 BOND   =      5786.3611  ANGLE   =     21910.4876  DIHED      =     15425.6731
 1-4 NB =      5375.2697  1-4 EEL =    -74436.2118  VDWAALS    =     17332.5728
 EELEC  =   -299771.2655  EHBOND  =         0.0000  RESTRAINT  =       687.2135
 EAMBER (non-restraint)  =   -308377.1130
 EKCMT  =     23567.9603  VIRIAL  =     24182.2561  VOLUME     =   1143247.4901
                                                    SURFTEN    =       -22.5263
                                                    Density    =         1.0117
 ------------------------------------------------------------------------------

 NMR restraints: Bond =    0.000   Angle =     0.000   Torsion =    65.532
===============================================================================

 NSTEP =   170000   TIME(PS) =    1215.000  TEMP(K) =   309.79  PRESS =  -108.6
 Etot   =   -230795.2753  EKtot   =     77100.5156  EPtot      =   -307895.7909
 BOND   =      5822.6846  ANGLE   =     21771.9802  DIHED      =     15377.4326
 1-4 NB =      5409.9948  1-4 EEL =    -74391.2513  VDWAALS    =     17245.2085
 EELEC  =   -299821.6887  EHBOND  =         0.0000  RESTRAINT  =       689.8484
 EAMBER (non-restraint)  =   -308585.6393
 EKCMT  =     23430.3815  VIRIAL  =     26114.9425  VOLUME     =   1144819.2318
                                                    SURFTEN    =        -7.7212
                                                    Density    =         1.0103
 ------------------------------------------------------------------------------

 NMR restraints: Bond =    0.000   Angle =     0.000   Torsion =    63.081
===============================================================================

 NSTEP =   171000   TIME(PS) =    1217.000  TEMP(K) =   309.81  PRESS =    -3.2
 Etot   =   -230577.8611  EKtot   =     77104.0234  EPtot      =   -307681.8846
 BOND   =      5853.2301  ANGLE   =     21960.9155  DIHED      =     15401.5592
 1-4 NB =      5433.2897  1-4 EEL =    -74429.7395  VDWAALS    =     17519.9601
 EELEC  =   -300101.5785  EHBOND  =         0.0000  RESTRAINT  =       680.4788
 EAMBER (non-restraint)  =   -308362.3634
 EKCMT  =     23653.4048  VIRIAL  =     23731.7390  VOLUME     =   1145605.8363
                                                    SURFTEN    =         0.5715
                                                    Density    =         1.0096
 ------------------------------------------------------------------------------

 NMR restraints: Bond =    0.000   Angle =     0.000   Torsion =    64.426
===============================================================================

 NSTEP =   172000   TIME(PS) =    1219.000  TEMP(K) =   310.15  PRESS =   -56.3
 Etot   =   -230681.3169  EKtot   =     77188.9062  EPtot      =   -307870.2232
 BOND   =      5806.0614  ANGLE   =     21928.3236  DIHED      =     15419.8272
 1-4 NB =      5404.0986  1-4 EEL =    -74296.0191  VDWAALS    =     17488.0693
 EELEC  =   -300304.2970  EHBOND  =         0.0000  RESTRAINT  =       683.7129
 EAMBER (non-restraint)  =   -308553.9360
 EKCMT  =     23690.3220  VIRIAL  =     25082.5058  VOLUME     =   1145609.5367
                                                    SURFTEN    =      -179.5822
                                                    Density    =         1.0096
 ------------------------------------------------------------------------------

 NMR restraints: Bond =    0.000   Angle =     0.000   Torsion =    63.982
===============================================================================

 NSTEP =   173000   TIME(PS) =    1221.000  TEMP(K) =   309.36  PRESS =   -10.4
 Etot   =   -230568.0137  EKtot   =     76993.0234  EPtot      =   -307561.0371
 BOND   =      5849.4257  ANGLE   =     21874.4738  DIHED      =     15386.3564
 1-4 NB =      5452.9107  1-4 EEL =    -74430.7860  VDWAALS    =     17423.0234
 EELEC  =   -299780.9901  EHBOND  =         0.0000  RESTRAINT  =       664.5489
 EAMBER (non-restraint)  =   -308225.5860
 EKCMT  =     23566.0758  VIRIAL  =     23824.2780  VOLUME     =   1145026.4398
                                                    SURFTEN    =        10.3144
                                                    Density    =         1.0101
 ------------------------------------------------------------------------------

 NMR restraints: Bond =    0.000   Angle =     0.000   Torsion =    64.079
===============================================================================

 NSTEP =   174000   TIME(PS) =    1223.000  TEMP(K) =   309.21  PRESS =   -98.8
 Etot   =   -231312.2493  EKtot   =     76954.7344  EPtot      =   -308266.9837
 BOND   =      5848.8963  ANGLE   =     22128.2007  DIHED      =     15395.6529
 1-4 NB =      5437.5122  1-4 EEL =    -74439.7941  VDWAALS    =     17673.6212
 EELEC  =   -300976.6360  EHBOND  =         0.0000  RESTRAINT  =       665.5631
 EAMBER (non-restraint)  =   -308932.5469
 EKCMT  =     23606.9910  VIRIAL  =     26045.6091  VOLUME     =   1143630.9932
                                                    SURFTEN    =       -19.2643
                                                    Density    =         1.0113
 ------------------------------------------------------------------------------

 NMR restraints: Bond =    0.000   Angle =     0.000   Torsion =    62.569
===============================================================================

 NSTEP =   175000   TIME(PS) =    1225.000  TEMP(K) =   311.57  PRESS =   -74.5
 Etot   =   -230827.3664  EKtot   =     77542.1875  EPtot      =   -308369.5539
 BOND   =      5698.1768  ANGLE   =     21935.5500  DIHED      =     15268.4292
 1-4 NB =      5424.3359  1-4 EEL =    -74413.7328  VDWAALS    =     17283.3672
 EELEC  =   -300258.8788  EHBOND  =         0.0000  RESTRAINT  =       693.1986
 EAMBER (non-restraint)  =   -309062.7525
 EKCMT  =     23767.0204  VIRIAL  =     25605.0228  VOLUME     =   1143297.4649
                                                    SURFTEN    =       -35.8371
                                                    Density    =         1.0116
 ------------------------------------------------------------------------------

 NMR restraints: Bond =    0.000   Angle =     0.000   Torsion =    65.295
===============================================================================

 NSTEP =   176000   TIME(PS) =    1227.000  TEMP(K) =   309.78  PRESS =   123.2
 Etot   =   -230979.1239  EKtot   =     77097.5234  EPtot      =   -308076.6473
 BOND   =      5761.4002  ANGLE   =     21835.7026  DIHED      =     15320.7760
 1-4 NB =      5445.6726  1-4 EEL =    -74357.2546  VDWAALS    =     17949.7680
 EELEC  =   -300677.5944  EHBOND  =         0.0000  RESTRAINT  =       644.8823
 EAMBER (non-restraint)  =   -308721.5296
 EKCMT  =     23428.0479  VIRIAL  =     20383.9641  VOLUME     =   1144760.9032
                                                    SURFTEN    =       -30.2180
                                                    Density    =         1.0103
 ------------------------------------------------------------------------------

 NMR restraints: Bond =    0.000   Angle =     0.000   Torsion =    62.400
===============================================================================

 NSTEP =   177000   TIME(PS) =    1229.000  TEMP(K) =   311.11  PRESS =  -137.2
 Etot   =   -230662.4675  EKtot   =     77427.8984  EPtot      =   -308090.3659
 BOND   =      5833.8828  ANGLE   =     22033.6054  DIHED      =     15372.1230
 1-4 NB =      5438.5129  1-4 EEL =    -74379.5185  VDWAALS    =     17135.4126
 EELEC  =   -300189.3357  EHBOND  =         0.0000  RESTRAINT  =       664.9516
 EAMBER (non-restraint)  =   -308755.3176
 EKCMT  =     23812.3371  VIRIAL  =     27199.3200  VOLUME     =   1143759.0891
                                                    SURFTEN    =       -70.7976
                                                    Density    =         1.0112
 ------------------------------------------------------------------------------

 NMR restraints: Bond =    0.000   Angle =     0.000   Torsion =    70.341
===============================================================================

 NSTEP =   178000   TIME(PS) =    1231.000  TEMP(K) =   309.68  PRESS =    83.0
 Etot   =   -231079.6755  EKtot   =     77072.1016  EPtot      =   -308151.7771
 BOND   =      5795.0159  ANGLE   =     22075.0497  DIHED      =     15333.1283
 1-4 NB =      5441.6805  1-4 EEL =    -74424.4639  VDWAALS    =     17728.4814
 EELEC  =   -300753.1879  EHBOND  =         0.0000  RESTRAINT  =       652.5188
 EAMBER (non-restraint)  =   -308804.2959
 EKCMT  =     23536.5520  VIRIAL  =     21488.6864  VOLUME     =   1143083.3108
                                                    SURFTEN    =        32.1955
                                                    Density    =         1.0118
 ------------------------------------------------------------------------------

 NMR restraints: Bond =    0.000   Angle =     0.000   Torsion =    57.609
===============================================================================

 NSTEP =   179000   TIME(PS) =    1233.000  TEMP(K) =   309.05  PRESS =   119.5
 Etot   =   -231507.3498  EKtot   =     76914.8438  EPtot      =   -308422.1936
 BOND   =      5891.2794  ANGLE   =     21974.6473  DIHED      =     15317.3712
 1-4 NB =      5418.0593  1-4 EEL =    -74455.0845  VDWAALS    =     17765.7213
 EELEC  =   -301016.8676  EHBOND  =         0.0000  RESTRAINT  =       682.6801
 EAMBER (non-restraint)  =   -309104.8737
 EKCMT  =     23508.0105  VIRIAL  =     20560.7411  VOLUME     =   1141850.8908
                                                    SURFTEN    =       139.1470
                                                    Density    =         1.0129
 ------------------------------------------------------------------------------

 NMR restraints: Bond =    0.000   Angle =     0.000   Torsion =    77.593
===============================================================================

 NSTEP =   180000   TIME(PS) =    1235.000  TEMP(K) =   310.14  PRESS =    58.1
 Etot   =   -230804.2761  EKtot   =     77186.1328  EPtot      =   -307990.4090
 BOND   =      5921.8776  ANGLE   =     22013.9569  DIHED      =     15332.7659
 1-4 NB =      5419.4034  1-4 EEL =    -74293.9323  VDWAALS    =     17945.6315
 EELEC  =   -301002.5168  EHBOND  =         0.0000  RESTRAINT  =       672.4047
 EAMBER (non-restraint)  =   -308662.8137
 EKCMT  =     23393.2681  VIRIAL  =     21960.2782  VOLUME     =   1142467.0385
                                                    SURFTEN    =         7.7627
                                                    Density    =         1.0124
 ------------------------------------------------------------------------------

 NMR restraints: Bond =    0.000   Angle =     0.000   Torsion =    59.570
===============================================================================

 NSTEP =   181000   TIME(PS) =    1237.000  TEMP(K) =   309.63  PRESS =    30.5
 Etot   =   -231135.9354  EKtot   =     77059.4141  EPtot      =   -308195.3494
 BOND   =      5790.1650  ANGLE   =     21930.0854  DIHED      =     15297.2933
 1-4 NB =      5471.8241  1-4 EEL =    -74430.9800  VDWAALS    =     17516.2274
 EELEC  =   -300458.9095  EHBOND  =         0.0000  RESTRAINT  =       688.9449
 EAMBER (non-restraint)  =   -308884.2944
 EKCMT  =     23438.4929  VIRIAL  =     22685.5693  VOLUME     =   1143935.9579
                                                    SURFTEN    =       122.5052
                                                    Density    =         1.0111
 ------------------------------------------------------------------------------

 NMR restraints: Bond =    0.000   Angle =     0.000   Torsion =    72.286
===============================================================================

 NSTEP =   182000   TIME(PS) =    1239.000  TEMP(K) =   308.59  PRESS =   -15.2
 Etot   =   -231392.4653  EKtot   =     76801.1562  EPtot      =   -308193.6216
 BOND   =      5840.1291  ANGLE   =     21984.9575  DIHED      =     15271.6113
 1-4 NB =      5355.7129  1-4 EEL =    -74305.8372  VDWAALS    =     17351.7507
 EELEC  =   -300405.7808  EHBOND  =         0.0000  RESTRAINT  =       713.8350
 EAMBER (non-restraint)  =   -308907.4566
 EKCMT  =     23506.8245  VIRIAL  =     23880.6643  VOLUME     =   1141912.5350
                                                    SURFTEN    =       -28.3958
                                                    Density    =         1.0128
 ------------------------------------------------------------------------------

 NMR restraints: Bond =    0.000   Angle =     0.000   Torsion =    73.856
===============================================================================

 NSTEP =   183000   TIME(PS) =    1241.000  TEMP(K) =   307.73  PRESS =     0.6
 Etot   =   -231650.3291  EKtot   =     76588.1250  EPtot      =   -308238.4541
 BOND   =      5928.9583  ANGLE   =     22054.7178  DIHED      =     15234.7578
 1-4 NB =      5419.0701  1-4 EEL =    -74508.2391  VDWAALS    =     17121.4535
 EELEC  =   -300186.6091  EHBOND  =         0.0000  RESTRAINT  =       697.4366
 EAMBER (non-restraint)  =   -308935.8907
 EKCMT  =     23445.1586  VIRIAL  =     23431.2486  VOLUME     =   1141799.3135
                                                    SURFTEN    =      -124.7137
                                                    Density    =         1.0129
 ------------------------------------------------------------------------------

 NMR restraints: Bond =    0.000   Angle =     0.000   Torsion =    71.282
===============================================================================

 NSTEP =   184000   TIME(PS) =    1243.000  TEMP(K) =   312.48  PRESS =   -60.4
 Etot   =   -230228.7353  EKtot   =     77770.8359  EPtot      =   -307999.5713
 BOND   =      5758.4485  ANGLE   =     21945.0842  DIHED      =     15357.2563
 1-4 NB =      5475.1382  1-4 EEL =    -74375.2431  VDWAALS    =     17096.8202
 EELEC  =   -299947.9964  EHBOND  =         0.0000  RESTRAINT  =       690.9209
 EAMBER (non-restraint)  =   -308690.4922
 EKCMT  =     23688.8339  VIRIAL  =     25180.1241  VOLUME     =   1143358.6488
                                                    SURFTEN    =       -60.4785
                                                    Density    =         1.0116
 ------------------------------------------------------------------------------

 NMR restraints: Bond =    0.000   Angle =     0.000   Torsion =    63.270
===============================================================================

 NSTEP =   185000   TIME(PS) =    1245.000  TEMP(K) =   310.09  PRESS =   -22.9
 Etot   =   -230253.1411  EKtot   =     77173.9688  EPtot      =   -307427.1098
 BOND   =      5800.9071  ANGLE   =     21962.6595  DIHED      =     15324.0866
 1-4 NB =      5428.4761  1-4 EEL =    -74454.7574  VDWAALS    =     17293.0779
 EELEC  =   -299463.9860  EHBOND  =         0.0000  RESTRAINT  =       682.4263
 EAMBER (non-restraint)  =   -308109.5361
 EKCMT  =     23723.9419  VIRIAL  =     24290.9258  VOLUME     =   1145242.0823
                                                    SURFTEN    =       -36.0909
                                                    Density    =         1.0099
 ------------------------------------------------------------------------------

 NMR restraints: Bond =    0.000   Angle =     0.000   Torsion =    72.595
===============================================================================

 NSTEP =   186000   TIME(PS) =    1247.000  TEMP(K) =   309.95  PRESS =  -102.0
 Etot   =   -230843.4124  EKtot   =     77140.5938  EPtot      =   -307984.0061
 BOND   =      5890.4410  ANGLE   =     22032.2772  DIHED      =     15360.8097
 1-4 NB =      5426.4210  1-4 EEL =    -74491.9471  VDWAALS    =     17498.3351
 EELEC  =   -300393.5384  EHBOND  =         0.0000  RESTRAINT  =       693.1953
 EAMBER (non-restraint)  =   -308677.2014
 EKCMT  =     23629.6727  VIRIAL  =     26149.8548  VOLUME     =   1144652.7825
                                                    SURFTEN    =       -93.3984
                                                    Density    =         1.0104
 ------------------------------------------------------------------------------

 NMR restraints: Bond =    0.000   Angle =     0.000   Torsion =    71.470
===============================================================================

 NSTEP =   187000   TIME(PS) =    1249.000  TEMP(K) =   310.07  PRESS =     9.2
 Etot   =   -230978.4148  EKtot   =     77169.6094  EPtot      =   -308148.0242
 BOND   =      5758.3608  ANGLE   =     21971.9227  DIHED      =     15291.1963
 1-4 NB =      5414.1165  1-4 EEL =    -74431.3048  VDWAALS    =     17533.6985
 EELEC  =   -300361.5935  EHBOND  =         0.0000  RESTRAINT  =       675.5794
 EAMBER (non-restraint)  =   -308823.6036
 EKCMT  =     23570.6237  VIRIAL  =     23342.3578  VOLUME     =   1143080.9071
                                                    SURFTEN    =        31.8809
                                                    Density    =         1.0118
 ------------------------------------------------------------------------------

 NMR restraints: Bond =    0.000   Angle =     0.000   Torsion =    62.517
===============================================================================

 NSTEP =   188000   TIME(PS) =    1251.000  TEMP(K) =   310.66  PRESS =    77.1
 Etot   =   -230803.7830  EKtot   =     77317.0156  EPtot      =   -308120.7986
 BOND   =      5856.3657  ANGLE   =     22084.2436  DIHED      =     15210.0358
 1-4 NB =      5384.7733  1-4 EEL =    -74382.9006  VDWAALS    =     17324.2504
 EELEC  =   -300274.8808  EHBOND  =         0.0000  RESTRAINT  =       677.3140
 EAMBER (non-restraint)  =   -308798.1126
 EKCMT  =     23582.5745  VIRIAL  =     21678.0678  VOLUME     =   1144283.3542
                                                    SURFTEN    =       113.1510
                                                    Density    =         1.0107
 ------------------------------------------------------------------------------

 NMR restraints: Bond =    0.000   Angle =     0.000   Torsion =    68.014
===============================================================================

 NSTEP =   189000   TIME(PS) =    1253.000  TEMP(K) =   311.66  PRESS =   -15.4
 Etot   =   -230529.1531  EKtot   =     77566.4375  EPtot      =   -308095.5906
 BOND   =      5897.8508  ANGLE   =     21923.2522  DIHED      =     15261.3985
 1-4 NB =      5434.8489  1-4 EEL =    -74433.9366  VDWAALS    =     17697.2638
 EELEC  =   -300561.2629  EHBOND  =         0.0000  RESTRAINT  =       684.9948
 EAMBER (non-restraint)  =   -308780.5854
 EKCMT  =     23647.6284  VIRIAL  =     24028.5819  VOLUME     =   1144015.7211
                                                    SURFTEN    =        16.5332
                                                    Density    =         1.0110
 ------------------------------------------------------------------------------

 NMR restraints: Bond =    0.000   Angle =     0.000   Torsion =    66.004
===============================================================================

 NSTEP =   190000   TIME(PS) =    1255.000  TEMP(K) =   309.95  PRESS =    18.5
 Etot   =   -230839.0441  EKtot   =     77139.1328  EPtot      =   -307978.1769
 BOND   =      5849.9695  ANGLE   =     21954.8314  DIHED      =     15245.8297
 1-4 NB =      5411.0076  1-4 EEL =    -74441.0468  VDWAALS    =     17633.4728
 EELEC  =   -300317.8397  EHBOND  =         0.0000  RESTRAINT  =       685.5986
 EAMBER (non-restraint)  =   -308663.7755
 EKCMT  =     23675.6632  VIRIAL  =     23219.5645  VOLUME     =   1144787.6623
                                                    SURFTEN    =      -150.5301
                                                    Density    =         1.0103
 ------------------------------------------------------------------------------

 NMR restraints: Bond =    0.000   Angle =     0.000   Torsion =    61.014
===============================================================================

 NSTEP =   191000   TIME(PS) =    1257.000  TEMP(K) =   308.80  PRESS =    18.3
 Etot   =   -230642.0611  EKtot   =     76854.9141  EPtot      =   -307496.9751
 BOND   =      5898.3270  ANGLE   =     21909.8538  DIHED      =     15249.1889
 1-4 NB =      5418.4469  1-4 EEL =    -74453.2763  VDWAALS    =     17171.6971
 EELEC  =   -299382.1361  EHBOND  =         0.0000  RESTRAINT  =       690.9236
 EAMBER (non-restraint)  =   -308187.8987
 EKCMT  =     23471.7460  VIRIAL  =     23020.2437  VOLUME     =   1145315.2527
                                                    SURFTEN    =       -51.4686
                                                    Density    =         1.0098
 ------------------------------------------------------------------------------

 NMR restraints: Bond =    0.000   Angle =     0.000   Torsion =    67.375
===============================================================================

 NSTEP =   192000   TIME(PS) =    1259.000  TEMP(K) =   310.66  PRESS =    35.2
 Etot   =   -230125.0198  EKtot   =     77317.7344  EPtot      =   -307442.7542
 BOND   =      5953.1610  ANGLE   =     22105.5133  DIHED      =     15360.5393
 1-4 NB =      5430.2145  1-4 EEL =    -74512.5644  VDWAALS    =     17781.1908
 EELEC  =   -300245.0563  EHBOND  =         0.0000  RESTRAINT  =       684.2477
 EAMBER (non-restraint)  =   -308127.0018
 EKCMT  =     23775.4998  VIRIAL  =     22903.7290  VOLUME     =   1146046.3426
                                                    SURFTEN    =       -40.3662
                                                    Density    =         1.0092
 ------------------------------------------------------------------------------

 NMR restraints: Bond =    0.000   Angle =     0.000   Torsion =    66.625
===============================================================================

 NSTEP =   193000   TIME(PS) =    1261.000  TEMP(K) =   310.76  PRESS =   -16.9
 Etot   =   -229906.7041  EKtot   =     77341.0703  EPtot      =   -307247.7744
 BOND   =      5863.7097  ANGLE   =     21992.9142  DIHED      =     15259.2441
 1-4 NB =      5468.4060  1-4 EEL =    -74406.4607  VDWAALS    =     17597.6377
 EELEC  =   -299712.2069  EHBOND  =         0.0000  RESTRAINT  =       688.9815
 EAMBER (non-restraint)  =   -307936.7559
 EKCMT  =     23716.6267  VIRIAL  =     24135.7605  VOLUME     =   1145666.1090
                                                    SURFTEN    =        10.3824
                                                    Density    =         1.0095
 ------------------------------------------------------------------------------

 NMR restraints: Bond =    0.000   Angle =     0.000   Torsion =    71.053
===============================================================================

 NSTEP =   194000   TIME(PS) =    1263.000  TEMP(K) =   311.11  PRESS =    18.7
 Etot   =   -230015.2992  EKtot   =     77428.1953  EPtot      =   -307443.4945
 BOND   =      5942.3632  ANGLE   =     21948.8820  DIHED      =     15386.4142
 1-4 NB =      5429.9591  1-4 EEL =    -74508.9062  VDWAALS    =     17147.8355
 EELEC  =   -299484.6074  EHBOND  =         0.0000  RESTRAINT  =       694.5652
 EAMBER (non-restraint)  =   -308138.0596
 EKCMT  =     23782.3063  VIRIAL  =     23319.1374  VOLUME     =   1144970.4047
                                                    SURFTEN    =       -14.4689
                                                    Density    =         1.0101
 ------------------------------------------------------------------------------

 NMR restraints: Bond =    0.000   Angle =     0.000   Torsion =    69.759
===============================================================================

 NSTEP =   195000   TIME(PS) =    1265.000  TEMP(K) =   312.37  PRESS =   108.6
 Etot   =   -229741.5943  EKtot   =     77742.8594  EPtot      =   -307484.4536
 BOND   =      5780.3848  ANGLE   =     21991.5077  DIHED      =     15325.7803
 1-4 NB =      5382.4463  1-4 EEL =    -74470.2940  VDWAALS    =     17741.9702
 EELEC  =   -299930.9802  EHBOND  =         0.0000  RESTRAINT  =       694.7313
 EAMBER (non-restraint)  =   -308179.1849
 EKCMT  =     23816.3720  VIRIAL  =     21130.4186  VOLUME     =   1145144.5403
                                                    SURFTEN    =        25.3406
                                                    Density    =         1.0100
 ------------------------------------------------------------------------------

 NMR restraints: Bond =    0.000   Angle =     0.000   Torsion =    63.238
===============================================================================

 NSTEP =   196000   TIME(PS) =    1267.000  TEMP(K) =   310.16  PRESS =   -55.8
 Etot   =   -230563.7767  EKtot   =     77193.4531  EPtot      =   -307757.2299
 BOND   =      5751.5832  ANGLE   =     22114.5394  DIHED      =     15280.5176
 1-4 NB =      5435.4000  1-4 EEL =    -74369.4387  VDWAALS    =     17335.1721
 EELEC  =   -299966.4049  EHBOND  =         0.0000  RESTRAINT  =       661.4015
 EAMBER (non-restraint)  =   -308418.6314
 EKCMT  =     23664.0747  VIRIAL  =     25045.9329  VOLUME     =   1146106.2927
                                                    SURFTEN    =       -68.4613
                                                    Density    =         1.0091
 ------------------------------------------------------------------------------

 NMR restraints: Bond =    0.000   Angle =     0.000   Torsion =    64.110
===============================================================================

 NSTEP =   197000   TIME(PS) =    1269.000  TEMP(K) =   309.21  PRESS =   -91.7
 Etot   =   -231161.9391  EKtot   =     76956.0469  EPtot      =   -308117.9859
 BOND   =      5916.7511  ANGLE   =     22074.0340  DIHED      =     15237.6151
 1-4 NB =      5360.7884  1-4 EEL =    -74409.4168  VDWAALS    =     17408.3173
 EELEC  =   -300388.2272  EHBOND  =         0.0000  RESTRAINT  =       682.1521
 EAMBER (non-restraint)  =   -308800.1381
 EKCMT  =     23584.4174  VIRIAL  =     25850.4051  VOLUME     =   1143940.9695
                                                    SURFTEN    =       -68.4015
                                                    Density    =         1.0110
 ------------------------------------------------------------------------------

 NMR restraints: Bond =    0.000   Angle =     0.000   Torsion =    66.837
===============================================================================

 NSTEP =   198000   TIME(PS) =    1271.000  TEMP(K) =   308.95  PRESS =   -45.5
 Etot   =   -231116.7011  EKtot   =     76890.5312  EPtot      =   -308007.2324
 BOND   =      5965.6312  ANGLE   =     21899.0046  DIHED      =     15280.6318
 1-4 NB =      5385.2594  1-4 EEL =    -74482.5582  VDWAALS    =     17393.4459
 EELEC  =   -300118.5273  EHBOND  =         0.0000  RESTRAINT  =       669.8803
 EAMBER (non-restraint)  =   -308677.1127
 EKCMT  =     23482.6258  VIRIAL  =     24604.8246  VOLUME     =   1142840.1859
                                                    SURFTEN    =        34.3140
                                                    Density    =         1.0120
 ------------------------------------------------------------------------------

 NMR restraints: Bond =    0.000   Angle =     0.000   Torsion =    67.018
===============================================================================

 NSTEP =   199000   TIME(PS) =    1273.000  TEMP(K) =   309.90  PRESS =  -198.6
 Etot   =   -231396.0169  EKtot   =     77127.8906  EPtot      =   -308523.9076
 BOND   =      5807.4969  ANGLE   =     21860.2995  DIHED      =     15336.5310
 1-4 NB =      5441.1913  1-4 EEL =    -74451.9020  VDWAALS    =     17090.9771
 EELEC  =   -300285.5652  EHBOND  =         0.0000  RESTRAINT  =       677.0638
 EAMBER (non-restraint)  =   -309200.9713
 EKCMT  =     23419.1372  VIRIAL  =     28320.5559  VOLUME     =   1143234.0420
                                                    SURFTEN    =       -31.7943
                                                    Density    =         1.0117
 ------------------------------------------------------------------------------

 NMR restraints: Bond =    0.000   Angle =     0.000   Torsion =    61.193
===============================================================================

 NSTEP =   200000   TIME(PS) =    1275.000  TEMP(K) =   309.63  PRESS =   173.5
 Etot   =   -230884.5401  EKtot   =     77059.1250  EPtot      =   -307943.6651
 BOND   =      5821.1007  ANGLE   =     22049.4166  DIHED      =     15294.8280
 1-4 NB =      5427.9397  1-4 EEL =    -74369.8460  VDWAALS    =     17924.4751
 EELEC  =   -300770.0388  EHBOND  =         0.0000  RESTRAINT  =       678.4596
 EAMBER (non-restraint)  =   -308622.1247
 EKCMT  =     23415.9270  VIRIAL  =     19130.0166  VOLUME     =   1143992.5470
                                                    SURFTEN    =        43.6883
                                                    Density    =         1.0110
 ------------------------------------------------------------------------------

 NMR restraints: Bond =    0.000   Angle =     0.000   Torsion =    61.621
===============================================================================

 NSTEP =   201000   TIME(PS) =    1277.000  TEMP(K) =   309.73  PRESS =     7.8
 Etot   =   -230896.1317  EKtot   =     77084.7031  EPtot      =   -307980.8348
 BOND   =      5862.1974  ANGLE   =     22101.4794  DIHED      =     15373.6641
 1-4 NB =      5427.3212  1-4 EEL =    -74474.0968  VDWAALS    =     17479.7521
 EELEC  =   -300424.7494  EHBOND  =         0.0000  RESTRAINT  =       673.5971
 EAMBER (non-restraint)  =   -308654.4320
 EKCMT  =     23552.3157  VIRIAL  =     23360.6927  VOLUME     =   1142049.0260
                                                    SURFTEN    =      -194.5455
                                                    Density    =         1.0127
 ------------------------------------------------------------------------------

 NMR restraints: Bond =    0.000   Angle =     0.000   Torsion =    60.978
===============================================================================

 NSTEP =   202000   TIME(PS) =    1279.000  TEMP(K) =   309.86  PRESS =   104.5
 Etot   =   -230750.5476  EKtot   =     77118.1875  EPtot      =   -307868.7351
 BOND   =      5875.7347  ANGLE   =     21896.8352  DIHED      =     15310.2084
 1-4 NB =      5441.8147  1-4 EEL =    -74449.5220  VDWAALS    =     17536.6537
 EELEC  =   -300153.4075  EHBOND  =         0.0000  RESTRAINT  =       672.9478
 EAMBER (non-restraint)  =   -308541.6829
 EKCMT  =     23723.8065  VIRIAL  =     21145.3479  VOLUME     =   1142718.8479
                                                    SURFTEN    =        17.4467
                                                    Density    =         1.0121
 ------------------------------------------------------------------------------

 NMR restraints: Bond =    0.000   Angle =     0.000   Torsion =    65.508
===============================================================================

 NSTEP =   203000   TIME(PS) =    1281.000  TEMP(K) =   310.35  PRESS =   -77.8
 Etot   =   -230784.4990  EKtot   =     77239.9297  EPtot      =   -308024.4287
 BOND   =      5871.4807  ANGLE   =     22026.2428  DIHED      =     15417.5842
 1-4 NB =      5447.1518  1-4 EEL =    -74453.7637  VDWAALS    =     17480.4384
 EELEC  =   -300477.8739  EHBOND  =         0.0000  RESTRAINT  =       664.3110
 EAMBER (non-restraint)  =   -308688.7396
 EKCMT  =     23625.6553  VIRIAL  =     25547.7643  VOLUME     =   1143959.5757
                                                    SURFTEN    =        38.9667
                                                    Density    =         1.0110
 ------------------------------------------------------------------------------

 NMR restraints: Bond =    0.000   Angle =     0.000   Torsion =    57.606
===============================================================================

 NSTEP =   204000   TIME(PS) =    1283.000  TEMP(K) =   311.30  PRESS =  -152.5
 Etot   =   -230190.1665  EKtot   =     77474.8125  EPtot      =   -307664.9790
 BOND   =      5800.1967  ANGLE   =     22234.9424  DIHED      =     15276.3770
 1-4 NB =      5503.9249  1-4 EEL =    -74427.6668  VDWAALS    =     17412.4743
 EELEC  =   -300138.2204  EHBOND  =         0.0000  RESTRAINT  =       672.9930
 EAMBER (non-restraint)  =   -308337.9720
 EKCMT  =     23752.8090  VIRIAL  =     27521.4423  VOLUME     =   1144405.3758
                                                    SURFTEN    =      -140.4981
                                                    Density    =         1.0106
 ------------------------------------------------------------------------------

 NMR restraints: Bond =    0.000   Angle =     0.000   Torsion =    66.501
===============================================================================

 NSTEP =   205000   TIME(PS) =    1285.000  TEMP(K) =   310.96  PRESS =    53.7
 Etot   =   -230933.0747  EKtot   =     77390.2500  EPtot      =   -308323.3247
 BOND   =      5877.2433  ANGLE   =     22071.0780  DIHED      =     15328.6953
 1-4 NB =      5407.5909  1-4 EEL =    -74525.0953  VDWAALS    =     17757.7580
 EELEC  =   -300921.4502  EHBOND  =         0.0000  RESTRAINT  =       680.8554
 EAMBER (non-restraint)  =   -309004.1800
 EKCMT  =     23778.1788  VIRIAL  =     22453.4085  VOLUME     =   1143472.7996
                                                    SURFTEN    =       -14.6360
                                                    Density    =         1.0115
 ------------------------------------------------------------------------------

 NMR restraints: Bond =    0.000   Angle =     0.000   Torsion =    68.426
===============================================================================

 NSTEP =   206000   TIME(PS) =    1287.000  TEMP(K) =   311.14  PRESS =    75.8
 Etot   =   -230940.9243  EKtot   =     77437.0391  EPtot      =   -308377.9634
 BOND   =      5866.1085  ANGLE   =     21950.5011  DIHED      =     15296.5532
 1-4 NB =      5367.0342  1-4 EEL =    -74484.1055  VDWAALS    =     17212.3425
 EELEC  =   -300246.2279  EHBOND  =         0.0000  RESTRAINT  =       659.8306
 EAMBER (non-restraint)  =   -309037.7940
 EKCMT  =     23761.0442  VIRIAL  =     21888.8700  VOLUME     =   1143579.9528
                                                    SURFTEN    =       113.4289
                                                    Density    =         1.0114
 ------------------------------------------------------------------------------

 NMR restraints: Bond =    0.000   Angle =     0.000   Torsion =    67.507
===============================================================================

 NSTEP =   207000   TIME(PS) =    1289.000  TEMP(K) =   309.75  PRESS =   116.4
 Etot   =   -231070.8369  EKtot   =     77089.4766  EPtot      =   -308160.3135
 BOND   =      5711.5971  ANGLE   =     21966.5650  DIHED      =     15337.2758
 1-4 NB =      5429.1958  1-4 EEL =    -74375.8336  VDWAALS    =     17999.6867
 EELEC  =   -300908.2846  EHBOND  =         0.0000  RESTRAINT  =       679.4843
 EAMBER (non-restraint)  =   -308839.7978
 EKCMT  =     23675.2568  VIRIAL  =     20799.9387  VOLUME     =   1144491.7174
                                                    SURFTEN    =      -136.1384
                                                    Density    =         1.0106
 ------------------------------------------------------------------------------

 NMR restraints: Bond =    0.000   Angle =     0.000   Torsion =    68.911
===============================================================================

 NSTEP =   208000   TIME(PS) =    1291.000  TEMP(K) =   310.10  PRESS =   -98.1
 Etot   =   -230457.7562  EKtot   =     77178.5312  EPtot      =   -307636.2874
 BOND   =      5837.0039  ANGLE   =     21893.8465  DIHED      =     15374.4467
 1-4 NB =      5376.5810  1-4 EEL =    -74491.9399  VDWAALS    =     17301.2956
 EELEC  =   -299602.0908  EHBOND  =         0.0000  RESTRAINT  =       674.5696
 EAMBER (non-restraint)  =   -308310.8570
 EKCMT  =     23793.0438  VIRIAL  =     26217.7974  VOLUME     =   1144655.1841
                                                    SURFTEN    =      -133.0560
                                                    Density    =         1.0104
 ------------------------------------------------------------------------------

 NMR restraints: Bond =    0.000   Angle =     0.000   Torsion =    58.527
===============================================================================

 NSTEP =   209000   TIME(PS) =    1293.000  TEMP(K) =   310.36  PRESS =    64.0
 Etot   =   -230377.0567  EKtot   =     77243.0938  EPtot      =   -307620.1504
 BOND   =      5846.6249  ANGLE   =     21925.6967  DIHED      =     15346.0766
 1-4 NB =      5408.4063  1-4 EEL =    -74550.8279  VDWAALS    =     17098.5843
 EELEC  =   -299390.8426  EHBOND  =         0.0000  RESTRAINT  =       696.1312
 EAMBER (non-restraint)  =   -308316.2817
 EKCMT  =     23565.5382  VIRIAL  =     21986.6510  VOLUME     =   1143489.6156
                                                    SURFTEN    =        88.9830
                                                    Density    =         1.0114
 ------------------------------------------------------------------------------

 NMR restraints: Bond =    0.000   Angle =     0.000   Torsion =    72.769
===============================================================================

 NSTEP =   210000   TIME(PS) =    1295.000  TEMP(K) =   310.46  PRESS =    95.4
 Etot   =   -230368.0243  EKtot   =     77267.3906  EPtot      =   -307635.4149
 BOND   =      5881.6977  ANGLE   =     21973.5236  DIHED      =     15253.5905
 1-4 NB =      5408.5683  1-4 EEL =    -74505.6560  VDWAALS    =     17679.1824
 EELEC  =   -299989.9251  EHBOND  =         0.0000  RESTRAINT  =       663.6037
 EAMBER (non-restraint)  =   -308299.0186
 EKCMT  =     23688.1706  VIRIAL  =     21330.6375  VOLUME     =   1144296.7132
                                                    SURFTEN    =         1.5307
                                                    Density    =         1.0107
 ------------------------------------------------------------------------------

 NMR restraints: Bond =    0.000   Angle =     0.000   Torsion =    67.589
===============================================================================

 NSTEP =   211000   TIME(PS) =    1297.000  TEMP(K) =   310.45  PRESS =   -24.6
 Etot   =   -230819.8592  EKtot   =     77263.5547  EPtot      =   -308083.4139
 BOND   =      5785.6015  ANGLE   =     21896.3683  DIHED      =     15303.2759
 1-4 NB =      5434.1807  1-4 EEL =    -74455.8971  VDWAALS    =     17618.1692
 EELEC  =   -300357.4728  EHBOND  =         0.0000  RESTRAINT  =       692.3604
 EAMBER (non-restraint)  =   -308775.7743
 EKCMT  =     23570.9599  VIRIAL  =     24178.4198  VOLUME     =   1143816.8325
                                                    SURFTEN    =      -114.1168
                                                    Density    =         1.0112
 ------------------------------------------------------------------------------

 NMR restraints: Bond =    0.000   Angle =     0.000   Torsion =    70.287
===============================================================================

 NSTEP =   212000   TIME(PS) =    1299.000  TEMP(K) =   309.76  PRESS =    31.1
 Etot   =   -230937.6599  EKtot   =     77092.7031  EPtot      =   -308030.3630
 BOND   =      5867.1966  ANGLE   =     21984.2803  DIHED      =     15345.0593
 1-4 NB =      5402.4694  1-4 EEL =    -74293.3309  VDWAALS    =     17733.2184
 EELEC  =   -300760.2594  EHBOND  =         0.0000  RESTRAINT  =       691.0033
 EAMBER (non-restraint)  =   -308721.3663
 EKCMT  =     23508.2876  VIRIAL  =     22739.5536  VOLUME     =   1144753.2458
                                                    SURFTEN    =        -9.4673
                                                    Density    =         1.0103
 ------------------------------------------------------------------------------

 NMR restraints: Bond =    0.000   Angle =     0.000   Torsion =    69.784
===============================================================================

 NSTEP =   213000   TIME(PS) =    1301.000  TEMP(K) =   310.32  PRESS =    20.7
 Etot   =   -230833.9754  EKtot   =     77232.5391  EPtot      =   -308066.5145
 BOND   =      5899.4915  ANGLE   =     22030.8991  DIHED      =     15341.3422
 1-4 NB =      5392.8267  1-4 EEL =    -74403.2344  VDWAALS    =     17563.5306
 EELEC  =   -300580.0464  EHBOND  =         0.0000  RESTRAINT  =       688.6763
 EAMBER (non-restraint)  =   -308755.1908
 EKCMT  =     23770.8937  VIRIAL  =     23260.0794  VOLUME     =   1143992.3776
                                                    SURFTEN    =       111.3867
                                                    Density    =         1.0110
 ------------------------------------------------------------------------------

 NMR restraints: Bond =    0.000   Angle =     0.000   Torsion =    70.156
===============================================================================

 NSTEP =   214000   TIME(PS) =    1303.000  TEMP(K) =   310.30  PRESS =    87.4
 Etot   =   -230746.9896  EKtot   =     77228.0391  EPtot      =   -307975.0286
 BOND   =      5765.5545  ANGLE   =     22204.9535  DIHED      =     15339.1640
 1-4 NB =      5447.5621  1-4 EEL =    -74489.6404  VDWAALS    =     17387.8414
 EELEC  =   -300327.0752  EHBOND  =         0.0000  RESTRAINT  =       696.6115
 EAMBER (non-restraint)  =   -308671.6401
 EKCMT  =     23613.5713  VIRIAL  =     21458.4105  VOLUME     =   1141474.8503
                                                    SURFTEN    =        13.5139
                                                    Density    =         1.0132
 ------------------------------------------------------------------------------

 NMR restraints: Bond =    0.000   Angle =     0.000   Torsion =    68.224
===============================================================================

 NSTEP =   215000   TIME(PS) =    1305.000  TEMP(K) =   308.23  PRESS =    -8.5
 Etot   =   -231634.0500  EKtot   =     76712.7578  EPtot      =   -308346.8078
 BOND   =      5781.9935  ANGLE   =     21803.2271  DIHED      =     15322.2678
 1-4 NB =      5433.8330  1-4 EEL =    -74481.1557  VDWAALS    =     17307.0900
 EELEC  =   -300210.1285  EHBOND  =         0.0000  RESTRAINT  =       696.0650
 EAMBER (non-restraint)  =   -309042.8728
 EKCMT  =     23448.6757  VIRIAL  =     23659.5008  VOLUME     =   1143282.1659
                                                    SURFTEN    =         1.5234
                                                    Density    =         1.0116
 ------------------------------------------------------------------------------

 NMR restraints: Bond =    0.000   Angle =     0.000   Torsion =    68.311
===============================================================================

 NSTEP =   216000   TIME(PS) =    1307.000  TEMP(K) =   309.75  PRESS =    97.9
 Etot   =   -231103.2816  EKtot   =     77090.4844  EPtot      =   -308193.7660
 BOND   =      5804.3726  ANGLE   =     21980.3290  DIHED      =     15312.2572
 1-4 NB =      5374.4108  1-4 EEL =    -74395.1914  VDWAALS    =     17765.0986
 EELEC  =   -300723.6891  EHBOND  =         0.0000  RESTRAINT  =       688.6464
 EAMBER (non-restraint)  =   -308882.4123
 EKCMT  =     23599.9471  VIRIAL  =     21184.9335  VOLUME     =   1142974.6099
                                                    SURFTEN    =       -78.8071
                                                    Density    =         1.0119
 ------------------------------------------------------------------------------

 NMR restraints: Bond =    0.000   Angle =     0.000   Torsion =    64.270
===============================================================================

 NSTEP =   217000   TIME(PS) =    1309.000  TEMP(K) =   308.63  PRESS =  -109.8
 Etot   =   -230908.4495  EKtot   =     76812.7031  EPtot      =   -307721.1527
 BOND   =      5812.7798  ANGLE   =     22012.3140  DIHED      =     15316.5176
 1-4 NB =      5409.1890  1-4 EEL =    -74396.5634  VDWAALS    =     17122.6246
 EELEC  =   -299700.9971  EHBOND  =         0.0000  RESTRAINT  =       702.9827
 EAMBER (non-restraint)  =   -308424.1353
 EKCMT  =     23610.1541  VIRIAL  =     26321.7978  VOLUME     =   1143796.5208
                                                    SURFTEN    =        22.1204
                                                    Density    =         1.0112
 ------------------------------------------------------------------------------

 NMR restraints: Bond =    0.000   Angle =     0.000   Torsion =    63.425
===============================================================================

 NSTEP =   218000   TIME(PS) =    1311.000  TEMP(K) =   311.24  PRESS =   -69.7
 Etot   =   -231157.5652  EKtot   =     77461.9688  EPtot      =   -308619.5339
 BOND   =      5835.6566  ANGLE   =     22027.2770  DIHED      =     15273.3128
 1-4 NB =      5333.3926  1-4 EEL =    -74385.8282  VDWAALS    =     17278.2777
 EELEC  =   -300652.0554  EHBOND  =         0.0000  RESTRAINT  =       670.4330
 EAMBER (non-restraint)  =   -309289.9669
 EKCMT  =     23761.3816  VIRIAL  =     25483.0153  VOLUME     =   1143916.6979
                                                    SURFTEN    =        99.6916
                                                    Density    =         1.0111
 ------------------------------------------------------------------------------

 NMR restraints: Bond =    0.000   Angle =     0.000   Torsion =    63.510
===============================================================================

 NSTEP =   219000   TIME(PS) =    1313.000  TEMP(K) =   309.20  PRESS =   -28.0
 Etot   =   -230938.4175  EKtot   =     76953.2969  EPtot      =   -307891.7144
 BOND   =      5846.4231  ANGLE   =     21887.0442  DIHED      =     15363.4230
 1-4 NB =      5453.0175  1-4 EEL =    -74428.1559  VDWAALS    =     17627.7836
 EELEC  =   -300311.3863  EHBOND  =         0.0000  RESTRAINT  =       670.1365
 EAMBER (non-restraint)  =   -308561.8508
 EKCMT  =     23476.1898  VIRIAL  =     24167.4379  VOLUME     =   1143983.4803
                                                    SURFTEN    =      -141.9772
                                                    Density    =         1.0110
 ------------------------------------------------------------------------------

 NMR restraints: Bond =    0.000   Angle =     0.000   Torsion =    63.301
===============================================================================

 NSTEP =   220000   TIME(PS) =    1315.000  TEMP(K) =   309.89  PRESS =     4.3
 Etot   =   -230620.7017  EKtot   =     77126.0391  EPtot      =   -307746.7407
 BOND   =      5923.1288  ANGLE   =     22008.8695  DIHED      =     15343.7916
 1-4 NB =      5447.6794  1-4 EEL =    -74508.1027  VDWAALS    =     17258.3259
 EELEC  =   -299910.8141  EHBOND  =         0.0000  RESTRAINT  =       690.3809
 EAMBER (non-restraint)  =   -308437.1216
 EKCMT  =     23613.1554  VIRIAL  =     23506.3554  VOLUME     =   1143335.7483
                                                    SURFTEN    =      -109.7353
                                                    Density    =         1.0116
 ------------------------------------------------------------------------------

 NMR restraints: Bond =    0.000   Angle =     0.000   Torsion =    74.388
===============================================================================

 NSTEP =   221000   TIME(PS) =    1317.000  TEMP(K) =   311.44  PRESS =   -15.0
 Etot   =   -230626.5829  EKtot   =     77510.6172  EPtot      =   -308137.2000
 BOND   =      5856.6463  ANGLE   =     21931.8981  DIHED      =     15293.2719
 1-4 NB =      5376.9096  1-4 EEL =    -74365.0255  VDWAALS    =     17500.7000
 EELEC  =   -300427.4262  EHBOND  =         0.0000  RESTRAINT  =       695.8258
 EAMBER (non-restraint)  =   -308833.0259
 EKCMT  =     23621.1599  VIRIAL  =     23990.5843  VOLUME     =   1144151.0122
                                                    SURFTEN    =        25.0990
                                                    Density    =         1.0109
 ------------------------------------------------------------------------------

 NMR restraints: Bond =    0.000   Angle =     0.000   Torsion =    66.978
===============================================================================

 NSTEP =   222000   TIME(PS) =    1319.000  TEMP(K) =   309.94  PRESS =   -27.2
 Etot   =   -230553.3162  EKtot   =     77137.0078  EPtot      =   -307690.3240
 BOND   =      5917.3939  ANGLE   =     22078.2416  DIHED      =     15296.6490
 1-4 NB =      5440.2914  1-4 EEL =    -74373.2607  VDWAALS    =     17284.6921
 EELEC  =   -300027.0227  EHBOND  =         0.0000  RESTRAINT  =       692.6914
 EAMBER (non-restraint)  =   -308383.0154
 EKCMT  =     23476.1333  VIRIAL  =     24146.9606  VOLUME     =   1143778.3575
                                                    SURFTEN    =        -9.3542
                                                    Density    =         1.0112
 ------------------------------------------------------------------------------

 NMR restraints: Bond =    0.000   Angle =     0.000   Torsion =    70.637
===============================================================================

 NSTEP =   223000   TIME(PS) =    1321.000  TEMP(K) =   308.93  PRESS =   -76.4
 Etot   =   -231414.2209  EKtot   =     76886.0859  EPtot      =   -308300.3069
 BOND   =      5776.5671  ANGLE   =     22150.6630  DIHED      =     15288.1918
 1-4 NB =      5426.3752  1-4 EEL =    -74512.8349  VDWAALS    =     16908.2466
 EELEC  =   -300002.3489  EHBOND  =         0.0000  RESTRAINT  =       664.8331
 EAMBER (non-restraint)  =   -308965.1400
 EKCMT  =     23437.5764  VIRIAL  =     25323.4067  VOLUME     =   1143071.7050
                                                    SURFTEN    =       113.2269
                                                    Density    =         1.0118
 ------------------------------------------------------------------------------

 NMR restraints: Bond =    0.000   Angle =     0.000   Torsion =    70.371
===============================================================================

 NSTEP =   224000   TIME(PS) =    1323.000  TEMP(K) =   309.81  PRESS =   -11.7
 Etot   =   -231427.5083  EKtot   =     77104.6562  EPtot      =   -308532.1646
 BOND   =      5883.0582  ANGLE   =     21905.0205  DIHED      =     15310.1866
 1-4 NB =      5390.0318  1-4 EEL =    -74397.7680  VDWAALS    =     17470.7120
 EELEC  =   -300776.0444  EHBOND  =         0.0000  RESTRAINT  =       682.6387
 EAMBER (non-restraint)  =   -309214.8033
 EKCMT  =     23504.1551  VIRIAL  =     23792.9965  VOLUME     =   1142799.6392
                                                    SURFTEN    =       -50.2547
                                                    Density    =         1.0121
 ------------------------------------------------------------------------------

 NMR restraints: Bond =    0.000   Angle =     0.000   Torsion =    65.061
===============================================================================

 NSTEP =   225000   TIME(PS) =    1325.000  TEMP(K) =   309.82  PRESS =    37.1
 Etot   =   -230834.4444  EKtot   =     77107.8672  EPtot      =   -307942.3116
 BOND   =      5820.2432  ANGLE   =     22038.6109  DIHED      =     15298.9459
 1-4 NB =      5385.9911  1-4 EEL =    -74356.1929  VDWAALS    =     17497.7824
 EELEC  =   -300279.6634  EHBOND  =         0.0000  RESTRAINT  =       651.9712
 EAMBER (non-restraint)  =   -308594.2828
 EKCMT  =     23563.0161  VIRIAL  =     22646.3607  VOLUME     =   1143372.8710
                                                    SURFTEN    =       -41.6509
                                                    Density    =         1.0115
 ------------------------------------------------------------------------------

 NMR restraints: Bond =    0.000   Angle =     0.000   Torsion =    61.227
===============================================================================

 NSTEP =   226000   TIME(PS) =    1327.000  TEMP(K) =   309.50  PRESS =   -57.3
 Etot   =   -230878.7567  EKtot   =     77027.9141  EPtot      =   -307906.6707
 BOND   =      5758.4654  ANGLE   =     22004.7581  DIHED      =     15355.6401
 1-4 NB =      5438.9687  1-4 EEL =    -74379.0334  VDWAALS    =     17203.3803
 EELEC  =   -300004.4550  EHBOND  =         0.0000  RESTRAINT  =       715.6052
 EAMBER (non-restraint)  =   -308622.2759
 EKCMT  =     23645.7801  VIRIAL  =     25059.5816  VOLUME     =   1143654.4146
                                                    SURFTEN    =        38.8306
                                                    Density    =         1.0113
 ------------------------------------------------------------------------------

 NMR restraints: Bond =    0.000   Angle =     0.000   Torsion =    73.937
===============================================================================

 NSTEP =   227000   TIME(PS) =    1329.000  TEMP(K) =   310.09  PRESS =    12.2
 Etot   =   -230546.9871  EKtot   =     77174.9375  EPtot      =   -307721.9246
 BOND   =      5867.7043  ANGLE   =     22086.1782  DIHED      =     15341.8177
 1-4 NB =      5420.3513  1-4 EEL =    -74430.2512  VDWAALS    =     17526.1799
 EELEC  =   -300186.8481  EHBOND  =         0.0000  RESTRAINT  =       652.9432
 EAMBER (non-restraint)  =   -308374.8678
 EKCMT  =     23629.6916  VIRIAL  =     23329.0506  VOLUME     =   1143316.1235
                                                    SURFTEN    =      -133.2164
                                                    Density    =         1.0116
 ------------------------------------------------------------------------------

 NMR restraints: Bond =    0.000   Angle =     0.000   Torsion =    66.383
===============================================================================

 NSTEP =   228000   TIME(PS) =    1331.000  TEMP(K) =   309.71  PRESS =    73.0
 Etot   =   -230909.5435  EKtot   =     77081.4062  EPtot      =   -307990.9497
 BOND   =      5827.3630  ANGLE   =     22041.1220  DIHED      =     15278.6249
 1-4 NB =      5433.2144  1-4 EEL =    -74344.2912  VDWAALS    =     17940.6088
 EELEC  =   -300847.8444  EHBOND  =         0.0000  RESTRAINT  =       680.2526
 EAMBER (non-restraint)  =   -308671.2023
 EKCMT  =     23428.1316  VIRIAL  =     21627.7755  VOLUME     =   1142937.9048
                                                    SURFTEN    =       -17.6691
                                                    Density    =         1.0119
 ------------------------------------------------------------------------------

 NMR restraints: Bond =    0.000   Angle =     0.000   Torsion =    66.116
===============================================================================

 NSTEP =   229000   TIME(PS) =    1333.000  TEMP(K) =   309.12  PRESS =    44.1
 Etot   =   -230727.0555  EKtot   =     76932.4453  EPtot      =   -307659.5008
 BOND   =      5914.9992  ANGLE   =     22143.9939  DIHED      =     15347.1589
 1-4 NB =      5452.4738  1-4 EEL =    -74303.4484  VDWAALS    =     17695.1732
 EELEC  =   -300595.7837  EHBOND  =         0.0000  RESTRAINT  =       685.9324
 EAMBER (non-restraint)  =   -308345.4332
 EKCMT  =     23589.0838  VIRIAL  =     22499.5192  VOLUME     =   1143400.0401
                                                    SURFTEN    =       -32.4965
                                                    Density    =         1.0115
 ------------------------------------------------------------------------------

 NMR restraints: Bond =    0.000   Angle =     0.000   Torsion =    69.500
===============================================================================

 NSTEP =   230000   TIME(PS) =    1335.000  TEMP(K) =   309.39  PRESS =     9.6
 Etot   =   -230753.6288  EKtot   =     76999.7578  EPtot      =   -307753.3866
 BOND   =      5787.6181  ANGLE   =     22060.7677  DIHED      =     15291.3915
 1-4 NB =      5426.3683  1-4 EEL =    -74411.6286  VDWAALS    =     17466.5876
 EELEC  =   -300053.7073  EHBOND  =         0.0000  RESTRAINT  =       679.2161
 EAMBER (non-restraint)  =   -308432.6027
 EKCMT  =     23599.8297  VIRIAL  =     23361.6272  VOLUME     =   1144075.1400
                                                    SURFTEN    =       -84.5609
                                                    Density    =         1.0109
 ------------------------------------------------------------------------------

 NMR restraints: Bond =    0.000   Angle =     0.000   Torsion =    67.350
===============================================================================

 NSTEP =   231000   TIME(PS) =    1337.000  TEMP(K) =   308.99  PRESS =   -54.3
 Etot   =   -230700.0218  EKtot   =     76901.5312  EPtot      =   -307601.5531
 BOND   =      5846.3954  ANGLE   =     21976.0404  DIHED      =     15345.7583
 1-4 NB =      5430.4344  1-4 EEL =    -74398.0442  VDWAALS    =     16943.8474
 EELEC  =   -299434.4469  EHBOND  =         0.0000  RESTRAINT  =       688.4622
 EAMBER (non-restraint)  =   -308290.0153
 EKCMT  =     23732.3695  VIRIAL  =     25073.9534  VOLUME     =   1144857.0894
                                                    SURFTEN    =      -124.6704
                                                    Density    =         1.0102
 ------------------------------------------------------------------------------

 NMR restraints: Bond =    0.000   Angle =     0.000   Torsion =    73.158
===============================================================================

 NSTEP =   232000   TIME(PS) =    1339.000  TEMP(K) =   311.38  PRESS =  -233.1
 Etot   =   -230207.1540  EKtot   =     77495.6719  EPtot      =   -307702.8258
 BOND   =      5899.0454  ANGLE   =     22050.5665  DIHED      =     15189.5375
 1-4 NB =      5443.5945  1-4 EEL =    -74453.2719  VDWAALS    =     17027.9343
 EELEC  =   -299561.3965  EHBOND  =         0.0000  RESTRAINT  =       701.1643
 EAMBER (non-restraint)  =   -308403.9902
 EKCMT  =     23825.0037  VIRIAL  =     29590.7832  VOLUME     =   1145825.9868
                                                    SURFTEN    =      -145.2913
                                                    Density    =         1.0094
 ------------------------------------------------------------------------------

 NMR restraints: Bond =    0.000   Angle =     0.000   Torsion =    72.120
===============================================================================

 NSTEP =   233000   TIME(PS) =    1341.000  TEMP(K) =   310.05  PRESS =  -145.3
 Etot   =   -230728.4746  EKtot   =     77164.4609  EPtot      =   -307892.9355
 BOND   =      5892.1021  ANGLE   =     21936.3489  DIHED      =     15299.1446
 1-4 NB =      5446.8662  1-4 EEL =    -74452.8228  VDWAALS    =     17025.9275
 EELEC  =   -299719.2573  EHBOND  =         0.0000  RESTRAINT  =       678.7554
 EAMBER (non-restraint)  =   -308571.6910
 EKCMT  =     23817.9711  VIRIAL  =     27409.5408  VOLUME     =   1144550.4840
                                                    SURFTEN    =       -12.1593
                                                    Density    =         1.0105
 ------------------------------------------------------------------------------

 NMR restraints: Bond =    0.000   Angle =     0.000   Torsion =    54.528
===============================================================================

 NSTEP =   234000   TIME(PS) =    1343.000  TEMP(K) =   309.31  PRESS =   200.6
 Etot   =   -231180.4030  EKtot   =     76979.4922  EPtot      =   -308159.8952
 BOND   =      5738.2562  ANGLE   =     22085.5126  DIHED      =     15198.0296
 1-4 NB =      5392.7331  1-4 EEL =    -74460.4183  VDWAALS    =     17970.8070
 EELEC  =   -300785.6845  EHBOND  =         0.0000  RESTRAINT  =       700.8691
 EAMBER (non-restraint)  =   -308860.7643
 EKCMT  =     23520.9964  VIRIAL  =     18569.6558  VOLUME     =   1142902.1336
                                                    SURFTEN    =       -15.4695
                                                    Density    =         1.0120
 ------------------------------------------------------------------------------

 NMR restraints: Bond =    0.000   Angle =     0.000   Torsion =    70.234
===============================================================================

 NSTEP =   235000   TIME(PS) =    1345.000  TEMP(K) =   307.61  PRESS =  -131.1
 Etot   =   -231333.5192  EKtot   =     76558.2500  EPtot      =   -307891.7692
 BOND   =      5891.0925  ANGLE   =     21950.0656  DIHED      =     15370.9812
 1-4 NB =      5402.6750  1-4 EEL =    -74338.3456  VDWAALS    =     16929.2205
 EELEC  =   -299795.0415  EHBOND  =         0.0000  RESTRAINT  =       697.5831
 EAMBER (non-restraint)  =   -308589.3523
 EKCMT  =     23332.2402  VIRIAL  =     26569.0705  VOLUME     =   1143489.6858
                                                    SURFTEN    =       -10.5123
                                                    Density    =         1.0114
 ------------------------------------------------------------------------------

 NMR restraints: Bond =    0.000   Angle =     0.000   Torsion =    68.060
===============================================================================

 NSTEP =   236000   TIME(PS) =    1347.000  TEMP(K) =   309.32  PRESS =   132.1
 Etot   =   -231272.8290  EKtot   =     76982.1562  EPtot      =   -308254.9853
 BOND   =      5946.1399  ANGLE   =     22019.7398  DIHED      =     15248.5467
 1-4 NB =      5444.6401  1-4 EEL =    -74368.4557  VDWAALS    =     18024.5753
 EELEC  =   -301245.0343  EHBOND  =         0.0000  RESTRAINT  =       674.8629
 EAMBER (non-restraint)  =   -308929.8481
 EKCMT  =     23471.4022  VIRIAL  =     20205.2073  VOLUME     =   1144787.1023
                                                    SURFTEN    =        98.1619
                                                    Density    =         1.0103
 ------------------------------------------------------------------------------

 NMR restraints: Bond =    0.000   Angle =     0.000   Torsion =    64.887
===============================================================================

 NSTEP =   237000   TIME(PS) =    1349.000  TEMP(K) =   309.75  PRESS =  -142.8
 Etot   =   -230976.1988  EKtot   =     77090.6562  EPtot      =   -308066.8551
 BOND   =      5762.7917  ANGLE   =     21916.4149  DIHED      =     15406.2888
 1-4 NB =      5501.0576  1-4 EEL =    -74541.0006  VDWAALS    =     17475.4498
 EELEC  =   -300284.6488  EHBOND  =         0.0000  RESTRAINT  =       696.7914
 EAMBER (non-restraint)  =   -308763.6465
 EKCMT  =     23567.6769  VIRIAL  =     27096.2839  VOLUME     =   1144843.8673
                                                    SURFTEN    =      -122.6049
                                                    Density    =         1.0103
 ------------------------------------------------------------------------------

 NMR restraints: Bond =    0.000   Angle =     0.000   Torsion =    71.152
===============================================================================

 NSTEP =   238000   TIME(PS) =    1351.000  TEMP(K) =   310.19  PRESS =    66.7
 Etot   =   -231273.7539  EKtot   =     77198.8359  EPtot      =   -308472.5898
 BOND   =      5824.3874  ANGLE   =     21783.2897  DIHED      =     15225.3201
 1-4 NB =      5470.2774  1-4 EEL =    -74396.0136  VDWAALS    =     17592.0676
 EELEC  =   -300646.5005  EHBOND  =         0.0000  RESTRAINT  =       674.5820
 EAMBER (non-restraint)  =   -309147.1719
 EKCMT  =     23641.4539  VIRIAL  =     21993.9627  VOLUME     =   1143713.3727
                                                    SURFTEN    =       -33.5841
                                                    Density    =         1.0112
 ------------------------------------------------------------------------------

 NMR restraints: Bond =    0.000   Angle =     0.000   Torsion =    57.983
===============================================================================

 NSTEP =   239000   TIME(PS) =    1353.000  TEMP(K) =   309.00  PRESS =     9.8
 Etot   =   -231340.3619  EKtot   =     76904.5703  EPtot      =   -308244.9322
 BOND   =      5939.8470  ANGLE   =     21688.7698  DIHED      =     15261.5247
 1-4 NB =      5394.8978  1-4 EEL =    -74459.3892  VDWAALS    =     17733.8772
 EELEC  =   -300509.0050  EHBOND  =         0.0000  RESTRAINT  =       704.5455
 EAMBER (non-restraint)  =   -308949.4777
 EKCMT  =     23566.9798  VIRIAL  =     23323.8341  VOLUME     =   1143754.4590
                                                    SURFTEN    =       -90.9673
                                                    Density    =         1.0112
 ------------------------------------------------------------------------------

 NMR restraints: Bond =    0.000   Angle =     0.000   Torsion =    57.833
===============================================================================

 NSTEP =   240000   TIME(PS) =    1355.000  TEMP(K) =   309.58  PRESS =    56.7
 Etot   =   -230599.6825  EKtot   =     77047.4688  EPtot      =   -307647.1513
 BOND   =      5787.0686  ANGLE   =     22140.1595  DIHED      =     15326.1883
 1-4 NB =      5424.6236  1-4 EEL =    -74381.7902  VDWAALS    =     17831.6860
 EELEC  =   -300475.1205  EHBOND  =         0.0000  RESTRAINT  =       700.0334
 EAMBER (non-restraint)  =   -308347.1847
 EKCMT  =     23615.9304  VIRIAL  =     22213.6591  VOLUME     =   1144561.0163
                                                    SURFTEN    =       -69.3826
                                                    Density    =         1.0105
 ------------------------------------------------------------------------------

 NMR restraints: Bond =    0.000   Angle =     0.000   Torsion =    66.968
===============================================================================

 NSTEP =   241000   TIME(PS) =    1357.000  TEMP(K) =   310.16  PRESS =    22.4
 Etot   =   -230555.9689  EKtot   =     77192.9531  EPtot      =   -307748.9220
 BOND   =      5829.3395  ANGLE   =     21896.8194  DIHED      =     15312.4607
 1-4 NB =      5401.4250  1-4 EEL =    -74417.7523  VDWAALS    =     17692.6643
 EELEC  =   -300144.1546  EHBOND  =         0.0000  RESTRAINT  =       680.2760
 EAMBER (non-restraint)  =   -308429.1980
 EKCMT  =     23683.2380  VIRIAL  =     23130.7160  VOLUME     =   1144745.1847
                                                    SURFTEN    =      -152.3220
                                                    Density    =         1.0103
 ------------------------------------------------------------------------------

 NMR restraints: Bond =    0.000   Angle =     0.000   Torsion =    64.241
===============================================================================

 NSTEP =   242000   TIME(PS) =    1359.000  TEMP(K) =   309.94  PRESS =    32.9
 Etot   =   -230522.2549  EKtot   =     77136.6562  EPtot      =   -307658.9112
 BOND   =      5724.1158  ANGLE   =     22177.2898  DIHED      =     15351.8904
 1-4 NB =      5417.9210  1-4 EEL =    -74457.2012  VDWAALS    =     17568.1553
 EELEC  =   -300125.3402  EHBOND  =         0.0000  RESTRAINT  =       684.2579
 EAMBER (non-restraint)  =   -308343.1691
 EKCMT  =     23567.7720  VIRIAL  =     22754.8505  VOLUME     =   1144329.7386
                                                    SURFTEN    =      -143.3903
                                                    Density    =         1.0107
 ------------------------------------------------------------------------------

 NMR restraints: Bond =    0.000   Angle =     0.000   Torsion =    65.973
===============================================================================

 NSTEP =   243000   TIME(PS) =    1361.000  TEMP(K) =   309.40  PRESS =    51.0
 Etot   =   -230888.6128  EKtot   =     77002.7969  EPtot      =   -307891.4097
 BOND   =      5821.5167  ANGLE   =     22103.7789  DIHED      =     15362.6816
 1-4 NB =      5371.8632  1-4 EEL =    -74449.9362  VDWAALS    =     17609.2097
 EELEC  =   -300394.4926  EHBOND  =         0.0000  RESTRAINT  =       683.9692
 EAMBER (non-restraint)  =   -308575.3788
 EKCMT  =     23633.9409  VIRIAL  =     22375.5245  VOLUME     =   1143095.8606
                                                    SURFTEN    =        -2.1318
                                                    Density    =         1.0118
 ------------------------------------------------------------------------------

 NMR restraints: Bond =    0.000   Angle =     0.000   Torsion =    66.366
===============================================================================

 NSTEP =   244000   TIME(PS) =    1363.000  TEMP(K) =   309.38  PRESS =  -116.0
 Etot   =   -231165.6453  EKtot   =     76996.9297  EPtot      =   -308162.5750
 BOND   =      5767.8327  ANGLE   =     22038.4433  DIHED      =     15339.5220
 1-4 NB =      5441.8361  1-4 EEL =    -74549.7435  VDWAALS    =     17068.2840
 EELEC  =   -299989.1321  EHBOND  =         0.0000  RESTRAINT  =       720.3825
 EAMBER (non-restraint)  =   -308882.9575
 EKCMT  =     23438.3645  VIRIAL  =     26302.0167  VOLUME     =   1143697.1127
                                                    SURFTEN    =       127.3689
                                                    Density    =         1.0113
 ------------------------------------------------------------------------------

 NMR restraints: Bond =    0.000   Angle =     0.000   Torsion =    75.086
===============================================================================

 NSTEP =   245000   TIME(PS) =    1365.000  TEMP(K) =   311.33  PRESS =    27.0
 Etot   =   -230366.2984  EKtot   =     77483.7969  EPtot      =   -307850.0952
 BOND   =      5919.9075  ANGLE   =     22152.3479  DIHED      =     15342.8966
 1-4 NB =      5386.1648  1-4 EEL =    -74380.2343  VDWAALS    =     17942.9339
 EELEC  =   -300910.9319  EHBOND  =         0.0000  RESTRAINT  =       696.8202
 EAMBER (non-restraint)  =   -308546.9154
 EKCMT  =     23647.0820  VIRIAL  =     22981.0039  VOLUME     =   1143784.3354
                                                    SURFTEN    =       -61.6498
                                                    Density    =         1.0112
 ------------------------------------------------------------------------------

 NMR restraints: Bond =    0.000   Angle =     0.000   Torsion =    64.557
===============================================================================

 NSTEP =   246000   TIME(PS) =    1367.000  TEMP(K) =   310.04  PRESS =    51.4
 Etot   =   -231428.6947  EKtot   =     77163.4375  EPtot      =   -308592.1322
 BOND   =      5908.2145  ANGLE   =     21821.7553  DIHED      =     15298.8688
 1-4 NB =      5391.1257  1-4 EEL =    -74466.6791  VDWAALS    =     17865.7799
 EELEC  =   -301104.2114  EHBOND  =         0.0000  RESTRAINT  =       693.0143
 EAMBER (non-restraint)  =   -309285.1465
 EKCMT  =     23616.5886  VIRIAL  =     22346.5036  VOLUME     =   1143808.8344
                                                    SURFTEN    =        22.5054
                                                    Density    =         1.0112
 ------------------------------------------------------------------------------

 NMR restraints: Bond =    0.000   Angle =     0.000   Torsion =    76.840
===============================================================================

 NSTEP =   247000   TIME(PS) =    1369.000  TEMP(K) =   310.34  PRESS =    -1.3
 Etot   =   -231168.6229  EKtot   =     77237.0469  EPtot      =   -308405.6698
 BOND   =      5804.2331  ANGLE   =     21842.4722  DIHED      =     15315.2948
 1-4 NB =      5404.5951  1-4 EEL =    -74443.7869  VDWAALS    =     17314.5107
 EELEC  =   -300312.7600  EHBOND  =         0.0000  RESTRAINT  =       669.7713
 EAMBER (non-restraint)  =   -309075.4411
 EKCMT  =     23727.2954  VIRIAL  =     23759.5173  VOLUME     =   1142939.6325
                                                    SURFTEN    =      -128.2610
                                                    Density    =         1.0119
 ------------------------------------------------------------------------------

 NMR restraints: Bond =    0.000   Angle =     0.000   Torsion =    66.194
===============================================================================

 NSTEP =   248000   TIME(PS) =    1371.000  TEMP(K) =   310.57  PRESS =   -60.0
 Etot   =   -230168.9655  EKtot   =     77293.7344  EPtot      =   -307462.6998
 BOND   =      5897.9346  ANGLE   =     22044.5328  DIHED      =     15251.4355
 1-4 NB =      5420.4331  1-4 EEL =    -74392.2081  VDWAALS    =     17216.6007
 EELEC  =   -299588.8975  EHBOND  =         0.0000  RESTRAINT  =       687.4691
 EAMBER (non-restraint)  =   -308150.1689
 EKCMT  =     23735.5589  VIRIAL  =     25219.1233  VOLUME     =   1144754.4832
                                                    SURFTEN    =       -46.7894
                                                    Density    =         1.0103
 ------------------------------------------------------------------------------

 NMR restraints: Bond =    0.000   Angle =     0.000   Torsion =    65.416
===============================================================================

 NSTEP =   249000   TIME(PS) =    1373.000  TEMP(K) =   311.13  PRESS =    32.3
 Etot   =   -230230.7509  EKtot   =     77433.3672  EPtot      =   -307664.1180
 BOND   =      5870.5843  ANGLE   =     21962.1569  DIHED      =     15429.3205
 1-4 NB =      5463.2655  1-4 EEL =    -74463.3175  VDWAALS    =     17499.7460
 EELEC  =   -300127.5167  EHBOND  =         0.0000  RESTRAINT  =       701.6429
 EAMBER (non-restraint)  =   -308365.7610
 EKCMT  =     23698.8964  VIRIAL  =     22900.2110  VOLUME     =   1144634.8029
                                                    SURFTEN    =         4.2646
                                                    Density    =         1.0104
 ------------------------------------------------------------------------------

 NMR restraints: Bond =    0.000   Angle =     0.000   Torsion =    65.379
===============================================================================

 NSTEP =   250000   TIME(PS) =    1375.000  TEMP(K) =   311.13  PRESS =    15.4
 Etot   =   -229989.4743  EKtot   =     77433.2031  EPtot      =   -307422.6774
 BOND   =      5891.0853  ANGLE   =     22213.3444  DIHED      =     15371.6366
 1-4 NB =      5416.3838  1-4 EEL =    -74440.3656  VDWAALS    =     17424.3004
 EELEC  =   -299967.3481  EHBOND  =         0.0000  RESTRAINT  =       668.2858
 EAMBER (non-restraint)  =   -308090.9632
 EKCMT  =     23725.3143  VIRIAL  =     23343.9085  VOLUME     =   1144573.1161
                                                    SURFTEN    =       -79.0405
                                                    Density    =         1.0105
 ------------------------------------------------------------------------------

 NMR restraints: Bond =    0.000   Angle =     0.000   Torsion =    65.235
===============================================================================

      A V E R A G E S   O V E R     250 S T E P S


 NSTEP =   250000   TIME(PS) =    1375.000  TEMP(K) =   310.04  PRESS =    -0.1
 Etot   =   -230780.2860  EKtot   =     77162.2049  EPtot      =   -307942.4908
 BOND   =      5836.8225  ANGLE   =     22010.3439  DIHED      =     15335.6456
 1-4 NB =      5420.2794  1-4 EEL =    -74447.2436  VDWAALS    =     17476.5477
 EELEC  =   -300234.7738  EHBOND  =         0.0000  RESTRAINT  =       659.8874
 EAMBER (non-restraint)  =   -308602.3782
 EKCMT  =     23619.0323  VIRIAL  =     23621.0274  VOLUME     =   1143968.5233
                                                    SURFTEN    =       -12.5265
                                                    Density    =         1.0110
 ------------------------------------------------------------------------------

 NMR restraints: Bond =    0.000   Angle =     0.000   Torsion =    65.235
===============================================================================

      R M S  F L U C T U A T I O N S


 NSTEP =   250000   TIME(PS) =    1375.000  TEMP(K) =     0.86  PRESS =    71.7
 Etot   =       365.1461  EKtot   =       213.7461  EPtot      =       283.6173
 BOND   =        62.8634  ANGLE   =       112.9234  DIHED      =        54.3845
 1-4 NB =        29.8538  1-4 EEL =        61.8950  VDWAALS    =       253.4374
 EELEC  =       382.6338  EHBOND  =         0.0000  RESTRAINT  =        31.2432
 EAMBER (non-restraint)  =       252.3741
 EKCMT  =       116.0752  VIRIAL  =      1779.4133  VOLUME     =      1016.6996
                                                    SURFTEN    =        79.2266
                                                    Density    =         0.0009
 ------------------------------------------------------------------------------


 NMR restraints on final step:

 ------------------------------------------------------------------------------


 Final Restraint Analysis for coords: step6.5_equilibration.rst7              


 Restraints, deviations, and energy contributions:    pencut =    0.10

 ------------------------------------------------------------------------------
     First atom        Last atom    curr. value target deviation  penalty
 ------------------------------------------------------------------------------
  C110 OL   310 --  C19  OL   310:   -4.431    0.000    4.431    0.150 t
  C110 OL   313 --  C19  OL   313:    5.321    0.000    5.321    0.216 t
  C110 OL   316 --  C19  OL   316:  -10.839    0.000   10.839    0.889 t
  C3   PC   321 --  C2   PC   321:  126.907  122.500    4.407    0.148 t
  C110 OL   325 --  C19  OL   325:   -5.023    0.000    5.023    0.192 t
  C110 OL   328 --  C19  OL   328:    5.041    0.000    5.041    0.193 t
  C110 OL   331 --  C19  OL   331:  -13.117    0.000   13.117    1.236 t
  C110 OL   334 --  C19  OL   334:   -8.568    0.000    8.568    0.559 t
  C110 OL   340 --  C19  OL   340:    3.658    0.000    3.658    0.102 t
  C110 OL   346 --  C19  OL   346:    9.259    0.000    9.259    0.653 t
  C3   PC   348 --  C2   PC   348:  131.828  122.500    9.328    0.663 t
  C110 OL   349 --  C19  OL   349:  -12.095    0.000   12.095    1.081 t
  C110 OL   352 --  C19  OL   352:   12.586    0.000   12.586    1.155 t
  C110 OL   358 --  C19  OL   358:   -5.378    0.000    5.378    0.220 t
  C3   PC   360 --  C2   PC   360:  113.710  117.500    3.790    0.109 t
  C110 OL   367 --  C19  OL   367:   -6.633    0.000    6.633    0.335 t
  C3   PC   372 --  C2   PC   372:  130.395  122.500    7.895    0.475 t
  C110 OL   373 --  C19  OL   373:    5.716    0.000    5.716    0.249 t
  C3   PC   378 --  C2   PC   378:  127.873  122.500    5.373    0.220 t
  C110 OL   379 --  C19  OL   379:    4.716    0.000    4.716    0.169 t
  C110 OL   382 --  C19  OL   382:   -4.037    0.000    4.037    0.124 t
  C110 OL   391 --  C19  OL   391:  185.469  180.000    5.469    0.228 t
  C3   PC   393 --  C2   PC   393:  130.042  122.500    7.542    0.433 t
  C110 OL   394 --  C19  OL   394:    5.279    0.000    5.279    0.212 t
  C110 OL   400 --  C19  OL   400:  -10.397    0.000   10.397    0.822 t
  C3   PC   402 --  C2   PC   402:  126.857  122.500    4.357    0.145 t
  C110 OL   406 --  C19  OL   406:    7.130    0.000    7.130    0.387 t
  C110 OL   409 --  C19  OL   409:   -4.556    0.000    4.556    0.158 t
  C110 OL   427 --  C19  OL   427:   -6.980    0.000    6.980    0.371 t
  C110 OL   430 --  C19  OL   430:   -6.146    0.000    6.146    0.288 t
  C3   PC   432 --  C2   PC   432:  113.559  117.500    3.941    0.118 t
  C110 OL   451 --  C19  OL   451:    8.854    0.000    8.854    0.597 t
  C3   PC   453 --  C2   PC   453:  113.616  117.500    3.884    0.115 t
  C3   PC   456 --  C2   PC   456:  111.175  117.500    6.325    0.305 t
  C110 OL   466 --  C19  OL   466:   -6.521    0.000    6.521    0.324 t
  C110 OL   475 --  C19  OL   475:   -6.171    0.000    6.171    0.290 t
  C110 OL   487 --  C19  OL   487:   -4.656    0.000    4.656    0.165 t
  C110 OL   490 --  C19  OL   490:    4.387    0.000    4.387    0.147 t
  C110 OL   499 --  C19  OL   499:   -6.181    0.000    6.181    0.291 t
  C110 OL   502 --  C19  OL   502:   -4.029    0.000    4.029    0.124 t
  C110 OL   505 --  C19  OL   505:   -7.857    0.000    7.857    0.470 t
  C3   PC   510 --  C2   PC   510:  128.154  122.500    5.654    0.243 t
  C3   PC   513 --  C2   PC   513:  126.846  122.500    4.346    0.144 t
  C110 OL   514 --  C19  OL   514:   -4.882    0.000    4.882    0.182 t
  C110 OL   517 --  C19  OL   517:    4.992    0.000    4.992    0.190 t
  C110 OL   523 --  C19  OL   523:    4.215    0.000    4.215    0.135 t
  C3   PC   525 --  C2   PC   525:  127.667  122.500    5.167    0.203 t
  C110 OL   526 --  C19  OL   526:   -8.273    0.000    8.273    0.521 t
  C110 OL   529 --  C19  OL   529:    3.951    0.000    3.951    0.119 t
  C110 OL   544 --  C19  OL   544:    6.178    0.000    6.178    0.291 t
  C110 OL   547 --  C19  OL   547:   -5.884    0.000    5.884    0.264 t
  C3   PC   549 --  C2   PC   549:  112.931  117.500    4.569    0.159 t
  C110 OL   550 --  C19  OL   550:   10.527    0.000   10.527    0.842 t
  C110 OL   556 --  C19  OL   556:   -8.887    0.000    8.887    0.602 t
  C110 OL   559 --  C19  OL   559:   -7.985    0.000    7.985    0.486 t
  C3   PC   567 --  C2   PC   567:  112.784  117.500    4.716    0.169 t
  C110 OL   568 --  C19  OL   568:   -4.932    0.000    4.932    0.185 t
  C110 OL   571 --  C19  OL   571:    8.184    0.000    8.184    0.510 t
  C110 OL   580 --  C19  OL   580:   -4.815    0.000    4.815    0.177 t
  C110 OL   583 --  C19  OL   583:   10.507    0.000   10.507    0.839 t
  C110 OL   586 --  C19  OL   586:   -7.009    0.000    7.009    0.374 t
  C3   PC   588 --  C2   PC   588:  128.382  122.500    5.882    0.263 t
  C110 OL   589 --  C19  OL   589:   -7.141    0.000    7.141    0.388 t
  C110 OL   592 --  C19  OL   592:    3.758    0.000    3.758    0.108 t
  C110 OL   604 --  C19  OL   604:    4.979    0.000    4.979    0.189 t
  C110 OL   607 --  C19  OL   607:    4.875    0.000    4.875    0.181 t
  C110 OL   610 --  C19  OL   610:    9.815    0.000    9.815    0.734 t
  C110 OL   613 --  C19  OL   613:   -4.512    0.000    4.512    0.155 t
  C3   PC   615 --  C2   PC   615:  112.165  117.500    5.335    0.217 t
  C110 OL   616 --  C19  OL   616:   -6.286    0.000    6.286    0.301 t
  C110 OL   619 --  C19  OL   619:   -4.227    0.000    4.227    0.136 t
  C110 OL   622 --  C19  OL   622:   -7.057    0.000    7.057    0.379 t
  C3   PC   627 --  C2   PC   627:  113.260  117.500    4.240    0.137 t
  C110 OL   628 --  C19  OL   628:   -8.691    0.000    8.691    0.575 t
  C110 OL   637 --  C19  OL   637:   -8.205    0.000    8.205    0.513 t
  C110 OL   646 --  C19  OL   646:    7.322    0.000    7.322    0.408 t
  C3   PC   648 --  C2   PC   648:  110.135  117.500    7.365    0.413 t
  C110 OL   649 --  C19  OL   649:    6.722    0.000    6.722    0.344 t
  C110 OL   655 --  C19  OL   655:  -10.476    0.000   10.476    0.834 t
  C110 OL   658 --  C19  OL   658:    5.675    0.000    5.675    0.245 t
  C110 OL   661 --  C19  OL   661:   12.918    0.000   12.918    1.206 t
  C110 OL   664 --  C19  OL   664:    4.380    0.000    4.380    0.146 t
  C110 OL   667 --  C19  OL   667:   -7.204    0.000    7.204    0.395 t
  C110 OL   670 --  C19  OL   670:   11.994    0.000   11.994    1.065 t
  C110 OL   676 --  C19  OL   676:   -5.318    0.000    5.318    0.215 t
  C3   PC   684 --  C2   PC   684:  110.718  117.500    6.782    0.350 t
  C3   PC   687 --  C2   PC   687:  128.216  122.500    5.716    0.249 t
  C110 OL   691 --  C19  OL   691:   -4.867    0.000    4.867    0.180 t
  C110 OL   694 --  C19  OL   694:   16.365    0.000   16.365    1.731 t
  C3   PC   696 --  C2   PC   696:  127.019  122.500    4.519    0.156 t
  C110 OL   716 --  C19  OL   716:    6.301    0.000    6.301    0.302 t
  C3   PC   721 --  C2   PC   721:  113.113  117.500    4.387    0.147 t
  C110 OL   722 --  C19  OL   722:  -10.004    0.000   10.004    0.762 t
  C110 OL   734 --  C19  OL   734:   -6.585    0.000    6.585    0.330 t
  C110 OL   740 --  C19  OL   740:    5.561    0.000    5.561    0.236 t
  C110 OL   755 --  C19  OL   755:   -3.694    0.000    3.694    0.104 t
  C110 OL   758 --  C19  OL   758:  -10.865    0.000   10.865    0.893 t
  C110 OL   761 --  C19  OL   761:    4.788    0.000    4.788    0.175 t
  C110 OL   764 --  C19  OL   764:    5.003    0.000    5.003    0.191 t
  C3   PC   766 --  C2   PC   766:  112.397  117.500    5.103    0.198 t
  C3   PC   781 --  C2   PC   781:  113.254  117.500    4.246    0.137 t
  C110 OL   782 --  C19  OL   782:    9.478    0.000    9.478    0.684 t
  C110 OL   794 --  C19  OL   794:   -5.842    0.000    5.842    0.260 t
  C110 OL   797 --  C19  OL   797:    6.645    0.000    6.645    0.336 t
  C3   PC   799 --  C2   PC   799:  128.040  122.500    5.540    0.234 t
  C3   PC   805 --  C2   PC   805:  126.659  122.500    4.159    0.132 t
  C110 OL   806 --  C19  OL   806:    7.479    0.000    7.479    0.426 t
  C110 OL   809 --  C19  OL   809:   -6.758    0.000    6.758    0.348 t
  C110 OL   812 --  C19  OL   812:  184.588  180.000    4.588    0.160 t
  C110 OL   815 --  C19  OL   815:   -6.990    0.000    6.990    0.372 t
  C110 OL   818 --  C19  OL   818:   -5.027    0.000    5.027    0.192 t
  C110 OL   824 --  C19  OL   824:    4.806    0.000    4.806    0.176 t
  C110 OL   833 --  C19  OL   833:  -13.078    0.000   13.078    1.230 t
  C3   PC   838 --  C2   PC   838:  112.142  117.500    5.358    0.219 t
  C3   PC   841 --  C2   PC   841:  111.953  117.500    5.547    0.234 t
  C110 OL   842 --  C19  OL   842:    4.221    0.000    4.221    0.136 t
  C110 OL   845 --  C19  OL   845:   -7.351    0.000    7.351    0.411 t
  C110 OL   851 --  C19  OL   851:  -10.370    0.000   10.370    0.818 t
  C110 OL   857 --  C19  OL   857:    4.812    0.000    4.812    0.176 t
  C110 OL   863 --  C19  OL   863:    7.328    0.000    7.328    0.409 t
  C110 OL   872 --  C19  OL   872:   -8.521    0.000    8.521    0.553 t
  C110 OL   875 --  C19  OL   875:    5.911    0.000    5.911    0.266 t
  C3   PC   877 --  C2   PC   877:  130.415  122.500    7.915    0.477 t
  C110 OL   887 --  C19  OL   887:    4.598    0.000    4.598    0.161 t
  C110 OL   896 --  C19  OL   896:   -4.123    0.000    4.123    0.129 t
  C110 OL   899 --  C19  OL   899:   -5.279    0.000    5.279    0.212 t
  C110 OL   902 --  C19  OL   902:   -4.981    0.000    4.981    0.189 t
  C110 OL   908 --  C19  OL   908:   -9.603    0.000    9.603    0.702 t
  C3   PC   910 --  C2   PC   910:  111.438  117.500    6.062    0.280 t
  C110 OL   911 --  C19  OL   911:    7.001    0.000    7.001    0.373 t
  C110 OL   914 --  C19  OL   914:    8.264    0.000    8.264    0.520 t
  C110 OL   920 --  C19  OL   920:    4.813    0.000    4.813    0.176 t
  C110 OL   941 --  C19  OL   941:    5.679    0.000    5.679    0.246 t
  C110 OL   947 --  C19  OL   947:    4.773    0.000    4.773    0.174 t
  C110 OL   950 --  C19  OL   950:   -5.418    0.000    5.418    0.224 t
  C110 OL   953 --  C19  OL   953:   10.304    0.000   10.304    0.808 t
  C110 OL   962 --  C19  OL   962:   -5.928    0.000    5.928    0.268 t
  C3   PC   964 --  C2   PC   964:  112.105  117.500    5.395    0.222 t
  C3   PC   967 --  C2   PC   967:  129.262  122.500    6.762    0.348 t
  C110 OL   968 --  C19  OL   968:  -10.027    0.000   10.027    0.766 t
  C110 OL   971 --  C19  OL   971:   -3.808    0.000    3.808    0.110 t
  C110 OL   974 --  C19  OL   974:    4.702    0.000    4.702    0.168 t
  C110 OL   980 --  C19  OL   980:   -8.736    0.000    8.736    0.581 t
  C3   PC   982 --  C2   PC   982:  110.087  117.500    7.413    0.418 t
  C110 OL   986 --  C19  OL   986:    9.535    0.000    9.535    0.692 t
  C110 OL   992 --  C19  OL   992:    4.494    0.000    4.494    0.154 t
  C110 OL   995 --  C19  OL   995:   -3.829    0.000    3.829    0.112 t
  C110 OL  1004 --  C19  OL  1004:   -4.135    0.000    4.135    0.130 t
  C110 OL  1007 --  C19  OL  1007:   -4.104    0.000    4.104    0.128 t
  C110 OL  1013 --  C19  OL  1013:    3.696    0.000    3.696    0.104 t
  C110 OL  1016 --  C19  OL  1016:    9.175    0.000    9.175    0.641 t
  C110 OL  1019 --  C19  OL  1019:    5.762    0.000    5.762    0.253 t
  C110 OL  1022 --  C19  OL  1022:   -8.562    0.000    8.562    0.558 t
  C3   PC  1024 --  C2   PC  1024:  128.419  122.500    5.919    0.267 t
  C110 OL  1028 --  C19  OL  1028:    8.985    0.000    8.985    0.615 t
  C110 OL  1034 --  C19  OL  1034:    5.928    0.000    5.928    0.268 t
  C110 OL  1037 --  C19  OL  1037:   -6.198    0.000    6.198    0.293 t
  C110 OL  1043 --  C19  OL  1043:    3.878    0.000    3.878    0.115 t
  C3   PC  1060 --  C2   PC  1060:  112.939  117.500    4.561    0.158 t
  C110 OL  1076 --  C19  OL  1076:   -5.652    0.000    5.652    0.243 t
  C110 OL  1079 --  C19  OL  1079:    3.729    0.000    3.729    0.106 t
  C110 OL  1082 --  C19  OL  1082:    5.099    0.000    5.099    0.198 t
  C110 OL  1085 --  C19  OL  1085:   -8.075    0.000    8.075    0.497 t
  C110 OL  1100 --  C19  OL  1100:   -9.954    0.000    9.954    0.755 t
                                       Total torsion  penalty:     66.391
 ------------------------------------------------------------------------------
--------------------------------------------------------------------------------
   5.  TIMINGS
--------------------------------------------------------------------------------

|  NonSetup CPU Time in Major Routines:
|
|     Routine           Sec        %
|     ------------------------------
|     Nonbond         740.90   85.60
|     Bond              0.00    0.00
|     Angle             0.00    0.00
|     Dihedral          0.00    0.00
|     Shake             0.83    0.10
|     RunMD           123.23   14.24
|     Other             0.63    0.07
|     ------------------------------
|     Total           865.58

|  PME Nonbond Pairlist CPU Time:
|
|     Routine              Sec        %
|     ---------------------------------
|     Set Up Cit           0.00    0.00
|     Build List           0.00    0.00
|     ---------------------------------
|     Total                0.00    0.00

|  PME Direct Force CPU Time:
|
|     Routine              Sec        %
|     ---------------------------------
|     NonBonded Calc       0.00    0.00
|     Exclude Masked       0.00    0.00
|     Other                0.40    0.05
|     ---------------------------------
|     Total                0.40    0.05

|  PME Reciprocal Force CPU Time:
|
|     Routine              Sec        %
|     ---------------------------------
|     1D bspline           0.00    0.00
|     Grid Charges         0.00    0.00
|     Scalar Sum           0.00    0.00
|     Gradient Sum         0.00    0.00
|     FFT                  0.00    0.00
|     ---------------------------------
|     Total                0.00    0.00

|  Final Performance Info:
|     -----------------------------------------------------
|     Average timings for last       1 steps:
|     Elapsed(s) =       0.00 Per Step(ms) =       1.61
|         ns/day =     107.19   seconds/ns =     806.03
|
|     Average timings for all steps:
|     Elapsed(s) =     865.67 Per Step(ms) =       3.46
|         ns/day =      49.90   seconds/ns =    1731.34
|     -----------------------------------------------------

|  Setup CPU time:            3.12 seconds
|  NonSetup CPU time:       865.58 seconds
|  Total CPU time:          868.70 seconds     0.24 hours

|  Setup wall time:           3    seconds
|  NonSetup wall time:      866    seconds
|  Total wall time:         869    seconds     0.24 hours
