# Supplementary material for: Intermolecular Interactions in G Protein-Coupled Receptor Allosteric Sites at the Membrane Interface from Molecular Dynamics Simulations and Quantum Chemical Calculations
Source: J Chem Inf Model. 2022 Sep 30;62(19):4736–47. doi: 10.1021/acs.jcim.2c00788 (PMC9554917; doi:10.1021/acs.jcim.2c00788)
Supplement: Supplementary file 2 — ci2c00788_si_002.zip [file ci2c00788_si_002.zip › MD_simulations_inputs/C5aR1_MD_simulations_inputs/popc_chol_6c1q/step6.5_equilibration.rest]

&rst
    iat=5871, 5876, 5874, 5903,
    r1=107.5, r2=117.5,
    r3=122.5, r4=132.5,
    rk2=25.0,
    rk3=25.0,
/

&rst
    iat=5931, 5929, 5927, 5924,
    r1=-10.0, r2=0.0,
    r3=0.0, r4=10.0,
    rk2=25.0,
    rk3=25.0,
/

&rst
    iat=6005, 6010, 6008, 6037,
    r1=107.5, r2=117.5,
    r3=122.5, r4=132.5,
    rk2=25.0,
    rk3=25.0,
/

&rst
    iat=6065, 6063, 6061, 6058,
    r1=-10.0, r2=0.0,
    r3=0.0, r4=10.0,
    rk2=25.0,
    rk3=25.0,
/

&rst
    iat=6139, 6144, 6142, 6171,
    r1=107.5, r2=117.5,
    r3=122.5, r4=132.5,
    rk2=25.0,
    rk3=25.0,
/

&rst
    iat=6199, 6197, 6195, 6192,
    r1=-10.0, r2=0.0,
    r3=0.0, r4=10.0,
    rk2=25.0,
    rk3=25.0,
/

&rst
    iat=6273, 6278, 6276, 6305,
    r1=107.5, r2=117.5,
    r3=122.5, r4=132.5,
    rk2=25.0,
    rk3=25.0,
/

&rst
    iat=6333, 6331, 6329, 6326,
    r1=-10.0, r2=0.0,
    r3=0.0, r4=10.0,
    rk2=25.0,
    rk3=25.0,
/

&rst
    iat=6407, 6412, 6410, 6439,
    r1=107.5, r2=117.5,
    r3=122.5, r4=132.5,
    rk2=25.0,
    rk3=25.0,
/

&rst
    iat=6467, 6465, 6463, 6460,
    r1=-10.0, r2=0.0,
    r3=0.0, r4=10.0,
    rk2=25.0,
    rk3=25.0,
/

&rst
    iat=6541, 6546, 6544, 6573,
    r1=107.5, r2=117.5,
    r3=122.5, r4=132.5,
    rk2=25.0,
    rk3=25.0,
/

&rst
    iat=6601, 6599, 6597, 6594,
    r1=-10.0, r2=0.0,
    r3=0.0, r4=10.0,
    rk2=25.0,
    rk3=25.0,
/

&rst
    iat=6675, 6680, 6678, 6707,
    r1=107.5, r2=117.5,
    r3=122.5, r4=132.5,
    rk2=25.0,
    rk3=25.0,
/

&rst
    iat=6735, 6733, 6731, 6728,
    r1=-10.0, r2=0.0,
    r3=0.0, r4=10.0,
    rk2=25.0,
    rk3=25.0,
/

&rst
    iat=6809, 6814, 6812, 6841,
    r1=107.5, r2=117.5,
    r3=122.5, r4=132.5,
    rk2=25.0,
    rk3=25.0,
/

&rst
    iat=6869, 6867, 6865, 6862,
    r1=-10.0, r2=0.0,
    r3=0.0, r4=10.0,
    rk2=25.0,
    rk3=25.0,
/

&rst
    iat=6943, 6948, 6946, 6975,
    r1=107.5, r2=117.5,
    r3=122.5, r4=132.5,
    rk2=25.0,
    rk3=25.0,
/

&rst
    iat=7003, 7001, 6999, 6996,
    r1=-10.0, r2=0.0,
    r3=0.0, r4=10.0,
    rk2=25.0,
    rk3=25.0,
/

&rst
    iat=7077, 7082, 7080, 7109,
    r1=107.5, r2=117.5,
    r3=122.5, r4=132.5,
    rk2=25.0,
    rk3=25.0,
/

&rst
    iat=7137, 7135, 7133, 7130,
    r1=-10.0, r2=0.0,
    r3=0.0, r4=10.0,
    rk2=25.0,
    rk3=25.0,
/

&rst
    iat=7211, 7216, 7214, 7243,
    r1=107.5, r2=117.5,
    r3=122.5, r4=132.5,
    rk2=25.0,
    rk3=25.0,
/

&rst
    iat=7271, 7269, 7267, 7264,
    r1=-10.0, r2=0.0,
    r3=0.0, r4=10.0,
    rk2=25.0,
    rk3=25.0,
/

&rst
    iat=7345, 7350, 7348, 7377,
    r1=107.5, r2=117.5,
    r3=122.5, r4=132.5,
    rk2=25.0,
    rk3=25.0,
/

&rst
    iat=7405, 7403, 7401, 7398,
    r1=-10.0, r2=0.0,
    r3=0.0, r4=10.0,
    rk2=25.0,
    rk3=25.0,
/

&rst
    iat=7479, 7484, 7482, 7511,
    r1=107.5, r2=117.5,
    r3=122.5, r4=132.5,
    rk2=25.0,
    rk3=25.0,
/

&rst
    iat=7539, 7537, 7535, 7532,
    r1=-10.0, r2=0.0,
    r3=0.0, r4=10.0,
    rk2=25.0,
    rk3=25.0,
/

&rst
    iat=7613, 7618, 7616, 7645,
    r1=107.5, r2=117.5,
    r3=122.5, r4=132.5,
    rk2=25.0,
    rk3=25.0,
/

&rst
    iat=7673, 7671, 7669, 7666,
    r1=-10.0, r2=0.0,
    r3=0.0, r4=10.0,
    rk2=25.0,
    rk3=25.0,
/

&rst
    iat=7747, 7752, 7750, 7779,
    r1=107.5, r2=117.5,
    r3=122.5, r4=132.5,
    rk2=25.0,
    rk3=25.0,
/

&rst
    iat=7807, 7805, 7803, 7800,
    r1=-10.0, r2=0.0,
    r3=0.0, r4=10.0,
    rk2=25.0,
    rk3=25.0,
/

&rst
    iat=7881, 7886, 7884, 7913,
    r1=107.5, r2=117.5,
    r3=122.5, r4=132.5,
    rk2=25.0,
    rk3=25.0,
/

&rst
    iat=7941, 7939, 7937, 7934,
    r1=-10.0, r2=0.0,
    r3=0.0, r4=10.0,
    rk2=25.0,
    rk3=25.0,
/

&rst
    iat=8015, 8020, 8018, 8047,
    r1=107.5, r2=117.5,
    r3=122.5, r4=132.5,
    rk2=25.0,
    rk3=25.0,
/

&rst
    iat=8075, 8073, 8071, 8068,
    r1=-10.0, r2=0.0,
    r3=0.0, r4=10.0,
    rk2=25.0,
    rk3=25.0,
/

&rst
    iat=8149, 8154, 8152, 8181,
    r1=107.5, r2=117.5,
    r3=122.5, r4=132.5,
    rk2=25.0,
    rk3=25.0,
/

&rst
    iat=8209, 8207, 8205, 8202,
    r1=-10.0, r2=0.0,
    r3=0.0, r4=10.0,
    rk2=25.0,
    rk3=25.0,
/

&rst
    iat=8283, 8288, 8286, 8315,
    r1=107.5, r2=117.5,
    r3=122.5, r4=132.5,
    rk2=25.0,
    rk3=25.0,
/

&rst
    iat=8343, 8341, 8339, 8336,
    r1=-10.0, r2=0.0,
    r3=0.0, r4=10.0,
    rk2=25.0,
    rk3=25.0,
/

&rst
    iat=8417, 8422, 8420, 8449,
    r1=107.5, r2=117.5,
    r3=122.5, r4=132.5,
    rk2=25.0,
    rk3=25.0,
/

&rst
    iat=8477, 8475, 8473, 8470,
    r1=-10.0, r2=0.0,
    r3=0.0, r4=10.0,
    rk2=25.0,
    rk3=25.0,
/

&rst
    iat=8551, 8556, 8554, 8583,
    r1=107.5, r2=117.5,
    r3=122.5, r4=132.5,
    rk2=25.0,
    rk3=25.0,
/

&rst
    iat=8611, 8609, 8607, 8604,
    r1=-10.0, r2=0.0,
    r3=0.0, r4=10.0,
    rk2=25.0,
    rk3=25.0,
/

&rst
    iat=8685, 8690, 8688, 8717,
    r1=107.5, r2=117.5,
    r3=122.5, r4=132.5,
    rk2=25.0,
    rk3=25.0,
/

&rst
    iat=8745, 8743, 8741, 8738,
    r1=-10.0, r2=0.0,
    r3=0.0, r4=10.0,
    rk2=25.0,
    rk3=25.0,
/

&rst
    iat=8819, 8824, 8822, 8851,
    r1=107.5, r2=117.5,
    r3=122.5, r4=132.5,
    rk2=25.0,
    rk3=25.0,
/

&rst
    iat=8879, 8877, 8875, 8872,
    r1=-10.0, r2=0.0,
    r3=0.0, r4=10.0,
    rk2=25.0,
    rk3=25.0,
/

&rst
    iat=8953, 8958, 8956, 8985,
    r1=107.5, r2=117.5,
    r3=122.5, r4=132.5,
    rk2=25.0,
    rk3=25.0,
/

&rst
    iat=9013, 9011, 9009, 9006,
    r1=-10.0, r2=0.0,
    r3=0.0, r4=10.0,
    rk2=25.0,
    rk3=25.0,
/

&rst
    iat=9087, 9092, 9090, 9119,
    r1=107.5, r2=117.5,
    r3=122.5, r4=132.5,
    rk2=25.0,
    rk3=25.0,
/

&rst
    iat=9147, 9145, 9143, 9140,
    r1=-10.0, r2=0.0,
    r3=0.0, r4=10.0,
    rk2=25.0,
    rk3=25.0,
/

&rst
    iat=9221, 9226, 9224, 9253,
    r1=107.5, r2=117.5,
    r3=122.5, r4=132.5,
    rk2=25.0,
    rk3=25.0,
/

&rst
    iat=9281, 9279, 9277, 9274,
    r1=-10.0, r2=0.0,
    r3=0.0, r4=10.0,
    rk2=25.0,
    rk3=25.0,
/

&rst
    iat=9355, 9360, 9358, 9387,
    r1=107.5, r2=117.5,
    r3=122.5, r4=132.5,
    rk2=25.0,
    rk3=25.0,
/

&rst
    iat=9415, 9413, 9411, 9408,
    r1=-10.0, r2=0.0,
    r3=0.0, r4=10.0,
    rk2=25.0,
    rk3=25.0,
/

&rst
    iat=9489, 9494, 9492, 9521,
    r1=107.5, r2=117.5,
    r3=122.5, r4=132.5,
    rk2=25.0,
    rk3=25.0,
/

&rst
    iat=9549, 9547, 9545, 9542,
    r1=170.0, r2=180.0,
    r3=180.0, r4=190.0,
    rk2=25.0,
    rk3=25.0,
/

&rst
    iat=9623, 9628, 9626, 9655,
    r1=107.5, r2=117.5,
    r3=122.5, r4=132.5,
    rk2=25.0,
    rk3=25.0,
/

&rst
    iat=9683, 9681, 9679, 9676,
    r1=-10.0, r2=0.0,
    r3=0.0, r4=10.0,
    rk2=25.0,
    rk3=25.0,
/

&rst
    iat=9757, 9762, 9760, 9789,
    r1=107.5, r2=117.5,
    r3=122.5, r4=132.5,
    rk2=25.0,
    rk3=25.0,
/

&rst
    iat=9817, 9815, 9813, 9810,
    r1=-10.0, r2=0.0,
    r3=0.0, r4=10.0,
    rk2=25.0,
    rk3=25.0,
/

&rst
    iat=9891, 9896, 9894, 9923,
    r1=107.5, r2=117.5,
    r3=122.5, r4=132.5,
    rk2=25.0,
    rk3=25.0,
/

&rst
    iat=9951, 9949, 9947, 9944,
    r1=-10.0, r2=0.0,
    r3=0.0, r4=10.0,
    rk2=25.0,
    rk3=25.0,
/

&rst
    iat=10025, 10030, 10028, 10057,
    r1=107.5, r2=117.5,
    r3=122.5, r4=132.5,
    rk2=25.0,
    rk3=25.0,
/

&rst
    iat=10085, 10083, 10081, 10078,
    r1=-10.0, r2=0.0,
    r3=0.0, r4=10.0,
    rk2=25.0,
    rk3=25.0,
/

&rst
    iat=10159, 10164, 10162, 10191,
    r1=107.5, r2=117.5,
    r3=122.5, r4=132.5,
    rk2=25.0,
    rk3=25.0,
/

&rst
    iat=10219, 10217, 10215, 10212,
    r1=-10.0, r2=0.0,
    r3=0.0, r4=10.0,
    rk2=25.0,
    rk3=25.0,
/

&rst
    iat=10293, 10298, 10296, 10325,
    r1=107.5, r2=117.5,
    r3=122.5, r4=132.5,
    rk2=25.0,
    rk3=25.0,
/

&rst
    iat=10353, 10351, 10349, 10346,
    r1=-10.0, r2=0.0,
    r3=0.0, r4=10.0,
    rk2=25.0,
    rk3=25.0,
/

&rst
    iat=10427, 10432, 10430, 10459,
    r1=107.5, r2=117.5,
    r3=122.5, r4=132.5,
    rk2=25.0,
    rk3=25.0,
/

&rst
    iat=10487, 10485, 10483, 10480,
    r1=-10.0, r2=0.0,
    r3=0.0, r4=10.0,
    rk2=25.0,
    rk3=25.0,
/

&rst
    iat=10561, 10566, 10564, 10593,
    r1=107.5, r2=117.5,
    r3=122.5, r4=132.5,
    rk2=25.0,
    rk3=25.0,
/

&rst
    iat=10621, 10619, 10617, 10614,
    r1=-10.0, r2=0.0,
    r3=0.0, r4=10.0,
    rk2=25.0,
    rk3=25.0,
/

&rst
    iat=10695, 10700, 10698, 10727,
    r1=107.5, r2=117.5,
    r3=122.5, r4=132.5,
    rk2=25.0,
    rk3=25.0,
/

&rst
    iat=10755, 10753, 10751, 10748,
    r1=-10.0, r2=0.0,
    r3=0.0, r4=10.0,
    rk2=25.0,
    rk3=25.0,
/

&rst
    iat=10829, 10834, 10832, 10861,
    r1=107.5, r2=117.5,
    r3=122.5, r4=132.5,
    rk2=25.0,
    rk3=25.0,
/

&rst
    iat=10889, 10887, 10885, 10882,
    r1=-10.0, r2=0.0,
    r3=0.0, r4=10.0,
    rk2=25.0,
    rk3=25.0,
/

&rst
    iat=10963, 10968, 10966, 10995,
    r1=107.5, r2=117.5,
    r3=122.5, r4=132.5,
    rk2=25.0,
    rk3=25.0,
/

&rst
    iat=11023, 11021, 11019, 11016,
    r1=-10.0, r2=0.0,
    r3=0.0, r4=10.0,
    rk2=25.0,
    rk3=25.0,
/

&rst
    iat=11097, 11102, 11100, 11129,
    r1=107.5, r2=117.5,
    r3=122.5, r4=132.5,
    rk2=25.0,
    rk3=25.0,
/

&rst
    iat=11157, 11155, 11153, 11150,
    r1=-10.0, r2=0.0,
    r3=0.0, r4=10.0,
    rk2=25.0,
    rk3=25.0,
/

&rst
    iat=11231, 11236, 11234, 11263,
    r1=107.5, r2=117.5,
    r3=122.5, r4=132.5,
    rk2=25.0,
    rk3=25.0,
/

&rst
    iat=11291, 11289, 11287, 11284,
    r1=-10.0, r2=0.0,
    r3=0.0, r4=10.0,
    rk2=25.0,
    rk3=25.0,
/

&rst
    iat=11365, 11370, 11368, 11397,
    r1=107.5, r2=117.5,
    r3=122.5, r4=132.5,
    rk2=25.0,
    rk3=25.0,
/

&rst
    iat=11425, 11423, 11421, 11418,
    r1=-10.0, r2=0.0,
    r3=0.0, r4=10.0,
    rk2=25.0,
    rk3=25.0,
/

&rst
    iat=11499, 11504, 11502, 11531,
    r1=107.5, r2=117.5,
    r3=122.5, r4=132.5,
    rk2=25.0,
    rk3=25.0,
/

&rst
    iat=11559, 11557, 11555, 11552,
    r1=-10.0, r2=0.0,
    r3=0.0, r4=10.0,
    rk2=25.0,
    rk3=25.0,
/

&rst
    iat=11633, 11638, 11636, 11665,
    r1=107.5, r2=117.5,
    r3=122.5, r4=132.5,
    rk2=25.0,
    rk3=25.0,
/

&rst
    iat=11693, 11691, 11689, 11686,
    r1=-10.0, r2=0.0,
    r3=0.0, r4=10.0,
    rk2=25.0,
    rk3=25.0,
/

&rst
    iat=11767, 11772, 11770, 11799,
    r1=107.5, r2=117.5,
    r3=122.5, r4=132.5,
    rk2=25.0,
    rk3=25.0,
/

&rst
    iat=11827, 11825, 11823, 11820,
    r1=-10.0, r2=0.0,
    r3=0.0, r4=10.0,
    rk2=25.0,
    rk3=25.0,
/

&rst
    iat=11901, 11906, 11904, 11933,
    r1=107.5, r2=117.5,
    r3=122.5, r4=132.5,
    rk2=25.0,
    rk3=25.0,
/

&rst
    iat=11961, 11959, 11957, 11954,
    r1=-10.0, r2=0.0,
    r3=0.0, r4=10.0,
    rk2=25.0,
    rk3=25.0,
/

&rst
    iat=12035, 12040, 12038, 12067,
    r1=107.5, r2=117.5,
    r3=122.5, r4=132.5,
    rk2=25.0,
    rk3=25.0,
/

&rst
    iat=12095, 12093, 12091, 12088,
    r1=-10.0, r2=0.0,
    r3=0.0, r4=10.0,
    rk2=25.0,
    rk3=25.0,
/

&rst
    iat=12169, 12174, 12172, 12201,
    r1=107.5, r2=117.5,
    r3=122.5, r4=132.5,
    rk2=25.0,
    rk3=25.0,
/

&rst
    iat=12229, 12227, 12225, 12222,
    r1=-10.0, r2=0.0,
    r3=0.0, r4=10.0,
    rk2=25.0,
    rk3=25.0,
/

&rst
    iat=12303, 12308, 12306, 12335,
    r1=107.5, r2=117.5,
    r3=122.5, r4=132.5,
    rk2=25.0,
    rk3=25.0,
/

&rst
    iat=12363, 12361, 12359, 12356,
    r1=-10.0, r2=0.0,
    r3=0.0, r4=10.0,
    rk2=25.0,
    rk3=25.0,
/

&rst
    iat=12437, 12442, 12440, 12469,
    r1=107.5, r2=117.5,
    r3=122.5, r4=132.5,
    rk2=25.0,
    rk3=25.0,
/

&rst
    iat=12497, 12495, 12493, 12490,
    r1=-10.0, r2=0.0,
    r3=0.0, r4=10.0,
    rk2=25.0,
    rk3=25.0,
/

&rst
    iat=12571, 12576, 12574, 12603,
    r1=107.5, r2=117.5,
    r3=122.5, r4=132.5,
    rk2=25.0,
    rk3=25.0,
/

&rst
    iat=12631, 12629, 12627, 12624,
    r1=-10.0, r2=0.0,
    r3=0.0, r4=10.0,
    rk2=25.0,
    rk3=25.0,
/

&rst
    iat=12705, 12710, 12708, 12737,
    r1=107.5, r2=117.5,
    r3=122.5, r4=132.5,
    rk2=25.0,
    rk3=25.0,
/

&rst
    iat=12765, 12763, 12761, 12758,
    r1=-10.0, r2=0.0,
    r3=0.0, r4=10.0,
    rk2=25.0,
    rk3=25.0,
/

&rst
    iat=12839, 12844, 12842, 12871,
    r1=107.5, r2=117.5,
    r3=122.5, r4=132.5,
    rk2=25.0,
    rk3=25.0,
/

&rst
    iat=12899, 12897, 12895, 12892,
    r1=-10.0, r2=0.0,
    r3=0.0, r4=10.0,
    rk2=25.0,
    rk3=25.0,
/

&rst
    iat=12973, 12978, 12976, 13005,
    r1=107.5, r2=117.5,
    r3=122.5, r4=132.5,
    rk2=25.0,
    rk3=25.0,
/

&rst
    iat=13033, 13031, 13029, 13026,
    r1=-10.0, r2=0.0,
    r3=0.0, r4=10.0,
    rk2=25.0,
    rk3=25.0,
/

&rst
    iat=13107, 13112, 13110, 13139,
    r1=107.5, r2=117.5,
    r3=122.5, r4=132.5,
    rk2=25.0,
    rk3=25.0,
/

&rst
    iat=13167, 13165, 13163, 13160,
    r1=-10.0, r2=0.0,
    r3=0.0, r4=10.0,
    rk2=25.0,
    rk3=25.0,
/

&rst
    iat=13241, 13246, 13244, 13273,
    r1=107.5, r2=117.5,
    r3=122.5, r4=132.5,
    rk2=25.0,
    rk3=25.0,
/

&rst
    iat=13301, 13299, 13297, 13294,
    r1=-10.0, r2=0.0,
    r3=0.0, r4=10.0,
    rk2=25.0,
    rk3=25.0,
/

&rst
    iat=13375, 13380, 13378, 13407,
    r1=107.5, r2=117.5,
    r3=122.5, r4=132.5,
    rk2=25.0,
    rk3=25.0,
/

&rst
    iat=13435, 13433, 13431, 13428,
    r1=-10.0, r2=0.0,
    r3=0.0, r4=10.0,
    rk2=25.0,
    rk3=25.0,
/

&rst
    iat=13509, 13514, 13512, 13541,
    r1=107.5, r2=117.5,
    r3=122.5, r4=132.5,
    rk2=25.0,
    rk3=25.0,
/

&rst
    iat=13569, 13567, 13565, 13562,
    r1=-10.0, r2=0.0,
    r3=0.0, r4=10.0,
    rk2=25.0,
    rk3=25.0,
/

&rst
    iat=13643, 13648, 13646, 13675,
    r1=107.5, r2=117.5,
    r3=122.5, r4=132.5,
    rk2=25.0,
    rk3=25.0,
/

&rst
    iat=13703, 13701, 13699, 13696,
    r1=-10.0, r2=0.0,
    r3=0.0, r4=10.0,
    rk2=25.0,
    rk3=25.0,
/

&rst
    iat=13777, 13782, 13780, 13809,
    r1=107.5, r2=117.5,
    r3=122.5, r4=132.5,
    rk2=25.0,
    rk3=25.0,
/

&rst
    iat=13837, 13835, 13833, 13830,
    r1=-10.0, r2=0.0,
    r3=0.0, r4=10.0,
    rk2=25.0,
    rk3=25.0,
/

&rst
    iat=13911, 13916, 13914, 13943,
    r1=107.5, r2=117.5,
    r3=122.5, r4=132.5,
    rk2=25.0,
    rk3=25.0,
/

&rst
    iat=13971, 13969, 13967, 13964,
    r1=-10.0, r2=0.0,
    r3=0.0, r4=10.0,
    rk2=25.0,
    rk3=25.0,
/

&rst
    iat=14045, 14050, 14048, 14077,
    r1=107.5, r2=117.5,
    r3=122.5, r4=132.5,
    rk2=25.0,
    rk3=25.0,
/

&rst
    iat=14105, 14103, 14101, 14098,
    r1=-10.0, r2=0.0,
    r3=0.0, r4=10.0,
    rk2=25.0,
    rk3=25.0,
/

&rst
    iat=14179, 14184, 14182, 14211,
    r1=107.5, r2=117.5,
    r3=122.5, r4=132.5,
    rk2=25.0,
    rk3=25.0,
/

&rst
    iat=14239, 14237, 14235, 14232,
    r1=-10.0, r2=0.0,
    r3=0.0, r4=10.0,
    rk2=25.0,
    rk3=25.0,
/

&rst
    iat=14313, 14318, 14316, 14345,
    r1=107.5, r2=117.5,
    r3=122.5, r4=132.5,
    rk2=25.0,
    rk3=25.0,
/

&rst
    iat=14373, 14371, 14369, 14366,
    r1=-10.0, r2=0.0,
    r3=0.0, r4=10.0,
    rk2=25.0,
    rk3=25.0,
/

&rst
    iat=14447, 14452, 14450, 14479,
    r1=107.5, r2=117.5,
    r3=122.5, r4=132.5,
    rk2=25.0,
    rk3=25.0,
/

&rst
    iat=14507, 14505, 14503, 14500,
    r1=-10.0, r2=0.0,
    r3=0.0, r4=10.0,
    rk2=25.0,
    rk3=25.0,
/

&rst
    iat=14581, 14586, 14584, 14613,
    r1=107.5, r2=117.5,
    r3=122.5, r4=132.5,
    rk2=25.0,
    rk3=25.0,
/

&rst
    iat=14641, 14639, 14637, 14634,
    r1=-10.0, r2=0.0,
    r3=0.0, r4=10.0,
    rk2=25.0,
    rk3=25.0,
/

&rst
    iat=14715, 14720, 14718, 14747,
    r1=107.5, r2=117.5,
    r3=122.5, r4=132.5,
    rk2=25.0,
    rk3=25.0,
/

&rst
    iat=14775, 14773, 14771, 14768,
    r1=-10.0, r2=0.0,
    r3=0.0, r4=10.0,
    rk2=25.0,
    rk3=25.0,
/

&rst
    iat=14849, 14854, 14852, 14881,
    r1=107.5, r2=117.5,
    r3=122.5, r4=132.5,
    rk2=25.0,
    rk3=25.0,
/

&rst
    iat=14909, 14907, 14905, 14902,
    r1=-10.0, r2=0.0,
    r3=0.0, r4=10.0,
    rk2=25.0,
    rk3=25.0,
/

&rst
    iat=14983, 14988, 14986, 15015,
    r1=107.5, r2=117.5,
    r3=122.5, r4=132.5,
    rk2=25.0,
    rk3=25.0,
/

&rst
    iat=15043, 15041, 15039, 15036,
    r1=-10.0, r2=0.0,
    r3=0.0, r4=10.0,
    rk2=25.0,
    rk3=25.0,
/

&rst
    iat=15117, 15122, 15120, 15149,
    r1=107.5, r2=117.5,
    r3=122.5, r4=132.5,
    rk2=25.0,
    rk3=25.0,
/

&rst
    iat=15177, 15175, 15173, 15170,
    r1=-10.0, r2=0.0,
    r3=0.0, r4=10.0,
    rk2=25.0,
    rk3=25.0,
/

&rst
    iat=15251, 15256, 15254, 15283,
    r1=107.5, r2=117.5,
    r3=122.5, r4=132.5,
    rk2=25.0,
    rk3=25.0,
/

&rst
    iat=15311, 15309, 15307, 15304,
    r1=-10.0, r2=0.0,
    r3=0.0, r4=10.0,
    rk2=25.0,
    rk3=25.0,
/

&rst
    iat=15385, 15390, 15388, 15417,
    r1=107.5, r2=117.5,
    r3=122.5, r4=132.5,
    rk2=25.0,
    rk3=25.0,
/

&rst
    iat=15445, 15443, 15441, 15438,
    r1=-10.0, r2=0.0,
    r3=0.0, r4=10.0,
    rk2=25.0,
    rk3=25.0,
/

&rst
    iat=15519, 15524, 15522, 15551,
    r1=107.5, r2=117.5,
    r3=122.5, r4=132.5,
    rk2=25.0,
    rk3=25.0,
/

&rst
    iat=15579, 15577, 15575, 15572,
    r1=-10.0, r2=0.0,
    r3=0.0, r4=10.0,
    rk2=25.0,
    rk3=25.0,
/

&rst
    iat=15653, 15658, 15656, 15685,
    r1=107.5, r2=117.5,
    r3=122.5, r4=132.5,
    rk2=25.0,
    rk3=25.0,
/

&rst
    iat=15713, 15711, 15709, 15706,
    r1=-10.0, r2=0.0,
    r3=0.0, r4=10.0,
    rk2=25.0,
    rk3=25.0,
/

&rst
    iat=15787, 15792, 15790, 15819,
    r1=107.5, r2=117.5,
    r3=122.5, r4=132.5,
    rk2=25.0,
    rk3=25.0,
/

&rst
    iat=15847, 15845, 15843, 15840,
    r1=-10.0, r2=0.0,
    r3=0.0, r4=10.0,
    rk2=25.0,
    rk3=25.0,
/

&rst
    iat=15921, 15926, 15924, 15953,
    r1=107.5, r2=117.5,
    r3=122.5, r4=132.5,
    rk2=25.0,
    rk3=25.0,
/

&rst
    iat=15981, 15979, 15977, 15974,
    r1=-10.0, r2=0.0,
    r3=0.0, r4=10.0,
    rk2=25.0,
    rk3=25.0,
/

&rst
    iat=16055, 16060, 16058, 16087,
    r1=107.5, r2=117.5,
    r3=122.5, r4=132.5,
    rk2=25.0,
    rk3=25.0,
/

&rst
    iat=16115, 16113, 16111, 16108,
    r1=-10.0, r2=0.0,
    r3=0.0, r4=10.0,
    rk2=25.0,
    rk3=25.0,
/

&rst
    iat=16189, 16194, 16192, 16221,
    r1=107.5, r2=117.5,
    r3=122.5, r4=132.5,
    rk2=25.0,
    rk3=25.0,
/

&rst
    iat=16249, 16247, 16245, 16242,
    r1=-10.0, r2=0.0,
    r3=0.0, r4=10.0,
    rk2=25.0,
    rk3=25.0,
/

&rst
    iat=16323, 16328, 16326, 16355,
    r1=107.5, r2=117.5,
    r3=122.5, r4=132.5,
    rk2=25.0,
    rk3=25.0,
/

&rst
    iat=16383, 16381, 16379, 16376,
    r1=-10.0, r2=0.0,
    r3=0.0, r4=10.0,
    rk2=25.0,
    rk3=25.0,
/

&rst
    iat=16457, 16462, 16460, 16489,
    r1=107.5, r2=117.5,
    r3=122.5, r4=132.5,
    rk2=25.0,
    rk3=25.0,
/

&rst
    iat=16517, 16515, 16513, 16510,
    r1=-10.0, r2=0.0,
    r3=0.0, r4=10.0,
    rk2=25.0,
    rk3=25.0,
/

&rst
    iat=16591, 16596, 16594, 16623,
    r1=107.5, r2=117.5,
    r3=122.5, r4=132.5,
    rk2=25.0,
    rk3=25.0,
/

&rst
    iat=16651, 16649, 16647, 16644,
    r1=-10.0, r2=0.0,
    r3=0.0, r4=10.0,
    rk2=25.0,
    rk3=25.0,
/

&rst
    iat=16725, 16730, 16728, 16757,
    r1=107.5, r2=117.5,
    r3=122.5, r4=132.5,
    rk2=25.0,
    rk3=25.0,
/

&rst
    iat=16785, 16783, 16781, 16778,
    r1=-10.0, r2=0.0,
    r3=0.0, r4=10.0,
    rk2=25.0,
    rk3=25.0,
/

&rst
    iat=16859, 16864, 16862, 16891,
    r1=107.5, r2=117.5,
    r3=122.5, r4=132.5,
    rk2=25.0,
    rk3=25.0,
/

&rst
    iat=16919, 16917, 16915, 16912,
    r1=-10.0, r2=0.0,
    r3=0.0, r4=10.0,
    rk2=25.0,
    rk3=25.0,
/

&rst
    iat=16993, 16998, 16996, 17025,
    r1=107.5, r2=117.5,
    r3=122.5, r4=132.5,
    rk2=25.0,
    rk3=25.0,
/

&rst
    iat=17053, 17051, 17049, 17046,
    r1=-10.0, r2=0.0,
    r3=0.0, r4=10.0,
    rk2=25.0,
    rk3=25.0,
/

&rst
    iat=17127, 17132, 17130, 17159,
    r1=107.5, r2=117.5,
    r3=122.5, r4=132.5,
    rk2=25.0,
    rk3=25.0,
/

&rst
    iat=17187, 17185, 17183, 17180,
    r1=-10.0, r2=0.0,
    r3=0.0, r4=10.0,
    rk2=25.0,
    rk3=25.0,
/

&rst
    iat=17261, 17266, 17264, 17293,
    r1=107.5, r2=117.5,
    r3=122.5, r4=132.5,
    rk2=25.0,
    rk3=25.0,
/

&rst
    iat=17321, 17319, 17317, 17314,
    r1=-10.0, r2=0.0,
    r3=0.0, r4=10.0,
    rk2=25.0,
    rk3=25.0,
/

&rst
    iat=17395, 17400, 17398, 17427,
    r1=107.5, r2=117.5,
    r3=122.5, r4=132.5,
    rk2=25.0,
    rk3=25.0,
/

&rst
    iat=17455, 17453, 17451, 17448,
    r1=-10.0, r2=0.0,
    r3=0.0, r4=10.0,
    rk2=25.0,
    rk3=25.0,
/

&rst
    iat=17529, 17534, 17532, 17561,
    r1=107.5, r2=117.5,
    r3=122.5, r4=132.5,
    rk2=25.0,
    rk3=25.0,
/

&rst
    iat=17589, 17587, 17585, 17582,
    r1=-10.0, r2=0.0,
    r3=0.0, r4=10.0,
    rk2=25.0,
    rk3=25.0,
/

&rst
    iat=17663, 17668, 17666, 17695,
    r1=107.5, r2=117.5,
    r3=122.5, r4=132.5,
    rk2=25.0,
    rk3=25.0,
/

&rst
    iat=17723, 17721, 17719, 17716,
    r1=-10.0, r2=0.0,
    r3=0.0, r4=10.0,
    rk2=25.0,
    rk3=25.0,
/

&rst
    iat=17797, 17802, 17800, 17829,
    r1=107.5, r2=117.5,
    r3=122.5, r4=132.5,
    rk2=25.0,
    rk3=25.0,
/

&rst
    iat=17857, 17855, 17853, 17850,
    r1=-10.0, r2=0.0,
    r3=0.0, r4=10.0,
    rk2=25.0,
    rk3=25.0,
/

&rst
    iat=17931, 17936, 17934, 17963,
    r1=107.5, r2=117.5,
    r3=122.5, r4=132.5,
    rk2=25.0,
    rk3=25.0,
/

&rst
    iat=17991, 17989, 17987, 17984,
    r1=-10.0, r2=0.0,
    r3=0.0, r4=10.0,
    rk2=25.0,
    rk3=25.0,
/

&rst
    iat=18065, 18070, 18068, 18097,
    r1=107.5, r2=117.5,
    r3=122.5, r4=132.5,
    rk2=25.0,
    rk3=25.0,
/

&rst
    iat=18125, 18123, 18121, 18118,
    r1=-10.0, r2=0.0,
    r3=0.0, r4=10.0,
    rk2=25.0,
    rk3=25.0,
/

&rst
    iat=18199, 18204, 18202, 18231,
    r1=107.5, r2=117.5,
    r3=122.5, r4=132.5,
    rk2=25.0,
    rk3=25.0,
/

&rst
    iat=18259, 18257, 18255, 18252,
    r1=-10.0, r2=0.0,
    r3=0.0, r4=10.0,
    rk2=25.0,
    rk3=25.0,
/

&rst
    iat=18333, 18338, 18336, 18365,
    r1=107.5, r2=117.5,
    r3=122.5, r4=132.5,
    rk2=25.0,
    rk3=25.0,
/

&rst
    iat=18393, 18391, 18389, 18386,
    r1=-10.0, r2=0.0,
    r3=0.0, r4=10.0,
    rk2=25.0,
    rk3=25.0,
/

&rst
    iat=18467, 18472, 18470, 18499,
    r1=107.5, r2=117.5,
    r3=122.5, r4=132.5,
    rk2=25.0,
    rk3=25.0,
/

&rst
    iat=18527, 18525, 18523, 18520,
    r1=-10.0, r2=0.0,
    r3=0.0, r4=10.0,
    rk2=25.0,
    rk3=25.0,
/

&rst
    iat=18601, 18606, 18604, 18633,
    r1=107.5, r2=117.5,
    r3=122.5, r4=132.5,
    rk2=25.0,
    rk3=25.0,
/

&rst
    iat=18661, 18659, 18657, 18654,
    r1=-10.0, r2=0.0,
    r3=0.0, r4=10.0,
    rk2=25.0,
    rk3=25.0,
/

&rst
    iat=18735, 18740, 18738, 18767,
    r1=107.5, r2=117.5,
    r3=122.5, r4=132.5,
    rk2=25.0,
    rk3=25.0,
/

&rst
    iat=18795, 18793, 18791, 18788,
    r1=-10.0, r2=0.0,
    r3=0.0, r4=10.0,
    rk2=25.0,
    rk3=25.0,
/

&rst
    iat=18869, 18874, 18872, 18901,
    r1=107.5, r2=117.5,
    r3=122.5, r4=132.5,
    rk2=25.0,
    rk3=25.0,
/

&rst
    iat=18929, 18927, 18925, 18922,
    r1=-10.0, r2=0.0,
    r3=0.0, r4=10.0,
    rk2=25.0,
    rk3=25.0,
/

&rst
    iat=19003, 19008, 19006, 19035,
    r1=107.5, r2=117.5,
    r3=122.5, r4=132.5,
    rk2=25.0,
    rk3=25.0,
/

&rst
    iat=19063, 19061, 19059, 19056,
    r1=-10.0, r2=0.0,
    r3=0.0, r4=10.0,
    rk2=25.0,
    rk3=25.0,
/

&rst
    iat=19137, 19142, 19140, 19169,
    r1=107.5, r2=117.5,
    r3=122.5, r4=132.5,
    rk2=25.0,
    rk3=25.0,
/

&rst
    iat=19197, 19195, 19193, 19190,
    r1=-10.0, r2=0.0,
    r3=0.0, r4=10.0,
    rk2=25.0,
    rk3=25.0,
/

&rst
    iat=19271, 19276, 19274, 19303,
    r1=107.5, r2=117.5,
    r3=122.5, r4=132.5,
    rk2=25.0,
    rk3=25.0,
/

&rst
    iat=19331, 19329, 19327, 19324,
    r1=-10.0, r2=0.0,
    r3=0.0, r4=10.0,
    rk2=25.0,
    rk3=25.0,
/

&rst
    iat=19405, 19410, 19408, 19437,
    r1=107.5, r2=117.5,
    r3=122.5, r4=132.5,
    rk2=25.0,
    rk3=25.0,
/

&rst
    iat=19465, 19463, 19461, 19458,
    r1=-10.0, r2=0.0,
    r3=0.0, r4=10.0,
    rk2=25.0,
    rk3=25.0,
/

&rst
    iat=19539, 19544, 19542, 19571,
    r1=107.5, r2=117.5,
    r3=122.5, r4=132.5,
    rk2=25.0,
    rk3=25.0,
/

&rst
    iat=19599, 19597, 19595, 19592,
    r1=-10.0, r2=0.0,
    r3=0.0, r4=10.0,
    rk2=25.0,
    rk3=25.0,
/

&rst
    iat=19673, 19678, 19676, 19705,
    r1=107.5, r2=117.5,
    r3=122.5, r4=132.5,
    rk2=25.0,
    rk3=25.0,
/

&rst
    iat=19733, 19731, 19729, 19726,
    r1=-10.0, r2=0.0,
    r3=0.0, r4=10.0,
    rk2=25.0,
    rk3=25.0,
/

&rst
    iat=19807, 19812, 19810, 19839,
    r1=107.5, r2=117.5,
    r3=122.5, r4=132.5,
    rk2=25.0,
    rk3=25.0,
/

&rst
    iat=19867, 19865, 19863, 19860,
    r1=-10.0, r2=0.0,
    r3=0.0, r4=10.0,
    rk2=25.0,
    rk3=25.0,
/

&rst
    iat=19941, 19946, 19944, 19973,
    r1=107.5, r2=117.5,
    r3=122.5, r4=132.5,
    rk2=25.0,
    rk3=25.0,
/

&rst
    iat=20001, 19999, 19997, 19994,
    r1=-10.0, r2=0.0,
    r3=0.0, r4=10.0,
    rk2=25.0,
    rk3=25.0,
/

&rst
    iat=20075, 20080, 20078, 20107,
    r1=107.5, r2=117.5,
    r3=122.5, r4=132.5,
    rk2=25.0,
    rk3=25.0,
/

&rst
    iat=20135, 20133, 20131, 20128,
    r1=-10.0, r2=0.0,
    r3=0.0, r4=10.0,
    rk2=25.0,
    rk3=25.0,
/

&rst
    iat=20209, 20214, 20212, 20241,
    r1=107.5, r2=117.5,
    r3=122.5, r4=132.5,
    rk2=25.0,
    rk3=25.0,
/

&rst
    iat=20269, 20267, 20265, 20262,
    r1=-10.0, r2=0.0,
    r3=0.0, r4=10.0,
    rk2=25.0,
    rk3=25.0,
/

&rst
    iat=20343, 20348, 20346, 20375,
    r1=107.5, r2=117.5,
    r3=122.5, r4=132.5,
    rk2=25.0,
    rk3=25.0,
/

&rst
    iat=20403, 20401, 20399, 20396,
    r1=-10.0, r2=0.0,
    r3=0.0, r4=10.0,
    rk2=25.0,
    rk3=25.0,
/

&rst
    iat=20477, 20482, 20480, 20509,
    r1=107.5, r2=117.5,
    r3=122.5, r4=132.5,
    rk2=25.0,
    rk3=25.0,
/

&rst
    iat=20537, 20535, 20533, 20530,
    r1=-10.0, r2=0.0,
    r3=0.0, r4=10.0,
    rk2=25.0,
    rk3=25.0,
/

&rst
    iat=20611, 20616, 20614, 20643,
    r1=107.5, r2=117.5,
    r3=122.5, r4=132.5,
    rk2=25.0,
    rk3=25.0,
/

&rst
    iat=20671, 20669, 20667, 20664,
    r1=-10.0, r2=0.0,
    r3=0.0, r4=10.0,
    rk2=25.0,
    rk3=25.0,
/

&rst
    iat=20745, 20750, 20748, 20777,
    r1=107.5, r2=117.5,
    r3=122.5, r4=132.5,
    rk2=25.0,
    rk3=25.0,
/

&rst
    iat=20805, 20803, 20801, 20798,
    r1=-10.0, r2=0.0,
    r3=0.0, r4=10.0,
    rk2=25.0,
    rk3=25.0,
/

&rst
    iat=20879, 20884, 20882, 20911,
    r1=107.5, r2=117.5,
    r3=122.5, r4=132.5,
    rk2=25.0,
    rk3=25.0,
/

&rst
    iat=20939, 20937, 20935, 20932,
    r1=-10.0, r2=0.0,
    r3=0.0, r4=10.0,
    rk2=25.0,
    rk3=25.0,
/

&rst
    iat=21013, 21018, 21016, 21045,
    r1=107.5, r2=117.5,
    r3=122.5, r4=132.5,
    rk2=25.0,
    rk3=25.0,
/

&rst
    iat=21073, 21071, 21069, 21066,
    r1=-10.0, r2=0.0,
    r3=0.0, r4=10.0,
    rk2=25.0,
    rk3=25.0,
/

&rst
    iat=21147, 21152, 21150, 21179,
    r1=107.5, r2=117.5,
    r3=122.5, r4=132.5,
    rk2=25.0,
    rk3=25.0,
/

&rst
    iat=21207, 21205, 21203, 21200,
    r1=-10.0, r2=0.0,
    r3=0.0, r4=10.0,
    rk2=25.0,
    rk3=25.0,
/

&rst
    iat=21281, 21286, 21284, 21313,
    r1=107.5, r2=117.5,
    r3=122.5, r4=132.5,
    rk2=25.0,
    rk3=25.0,
/

&rst
    iat=21341, 21339, 21337, 21334,
    r1=-10.0, r2=0.0,
    r3=0.0, r4=10.0,
    rk2=25.0,
    rk3=25.0,
/

&rst
    iat=21415, 21420, 21418, 21447,
    r1=107.5, r2=117.5,
    r3=122.5, r4=132.5,
    rk2=25.0,
    rk3=25.0,
/

&rst
    iat=21475, 21473, 21471, 21468,
    r1=-10.0, r2=0.0,
    r3=0.0, r4=10.0,
    rk2=25.0,
    rk3=25.0,
/

&rst
    iat=21549, 21554, 21552, 21581,
    r1=107.5, r2=117.5,
    r3=122.5, r4=132.5,
    rk2=25.0,
    rk3=25.0,
/

&rst
    iat=21609, 21607, 21605, 21602,
    r1=-10.0, r2=0.0,
    r3=0.0, r4=10.0,
    rk2=25.0,
    rk3=25.0,
/

&rst
    iat=21683, 21688, 21686, 21715,
    r1=107.5, r2=117.5,
    r3=122.5, r4=132.5,
    rk2=25.0,
    rk3=25.0,
/

&rst
    iat=21743, 21741, 21739, 21736,
    r1=-10.0, r2=0.0,
    r3=0.0, r4=10.0,
    rk2=25.0,
    rk3=25.0,
/

&rst
    iat=21817, 21822, 21820, 21849,
    r1=107.5, r2=117.5,
    r3=122.5, r4=132.5,
    rk2=25.0,
    rk3=25.0,
/

&rst
    iat=21877, 21875, 21873, 21870,
    r1=-10.0, r2=0.0,
    r3=0.0, r4=10.0,
    rk2=25.0,
    rk3=25.0,
/

&rst
    iat=21951, 21956, 21954, 21983,
    r1=107.5, r2=117.5,
    r3=122.5, r4=132.5,
    rk2=25.0,
    rk3=25.0,
/

&rst
    iat=22011, 22009, 22007, 22004,
    r1=-10.0, r2=0.0,
    r3=0.0, r4=10.0,
    rk2=25.0,
    rk3=25.0,
/

&rst
    iat=22085, 22090, 22088, 22117,
    r1=107.5, r2=117.5,
    r3=122.5, r4=132.5,
    rk2=25.0,
    rk3=25.0,
/

&rst
    iat=22145, 22143, 22141, 22138,
    r1=-10.0, r2=0.0,
    r3=0.0, r4=10.0,
    rk2=25.0,
    rk3=25.0,
/

&rst
    iat=22219, 22224, 22222, 22251,
    r1=107.5, r2=117.5,
    r3=122.5, r4=132.5,
    rk2=25.0,
    rk3=25.0,
/

&rst
    iat=22279, 22277, 22275, 22272,
    r1=-10.0, r2=0.0,
    r3=0.0, r4=10.0,
    rk2=25.0,
    rk3=25.0,
/

&rst
    iat=22353, 22358, 22356, 22385,
    r1=107.5, r2=117.5,
    r3=122.5, r4=132.5,
    rk2=25.0,
    rk3=25.0,
/

&rst
    iat=22413, 22411, 22409, 22406,
    r1=-10.0, r2=0.0,
    r3=0.0, r4=10.0,
    rk2=25.0,
    rk3=25.0,
/

&rst
    iat=22487, 22492, 22490, 22519,
    r1=107.5, r2=117.5,
    r3=122.5, r4=132.5,
    rk2=25.0,
    rk3=25.0,
/

&rst
    iat=22547, 22545, 22543, 22540,
    r1=-10.0, r2=0.0,
    r3=0.0, r4=10.0,
    rk2=25.0,
    rk3=25.0,
/

&rst
    iat=22621, 22626, 22624, 22653,
    r1=107.5, r2=117.5,
    r3=122.5, r4=132.5,
    rk2=25.0,
    rk3=25.0,
/

&rst
    iat=22681, 22679, 22677, 22674,
    r1=-10.0, r2=0.0,
    r3=0.0, r4=10.0,
    rk2=25.0,
    rk3=25.0,
/

&rst
    iat=22755, 22760, 22758, 22787,
    r1=107.5, r2=117.5,
    r3=122.5, r4=132.5,
    rk2=25.0,
    rk3=25.0,
/

&rst
    iat=22815, 22813, 22811, 22808,
    r1=-10.0, r2=0.0,
    r3=0.0, r4=10.0,
    rk2=25.0,
    rk3=25.0,
/

&rst
    iat=22889, 22894, 22892, 22921,
    r1=107.5, r2=117.5,
    r3=122.5, r4=132.5,
    rk2=25.0,
    rk3=25.0,
/

&rst
    iat=22949, 22947, 22945, 22942,
    r1=-10.0, r2=0.0,
    r3=0.0, r4=10.0,
    rk2=25.0,
    rk3=25.0,
/

&rst
    iat=23023, 23028, 23026, 23055,
    r1=107.5, r2=117.5,
    r3=122.5, r4=132.5,
    rk2=25.0,
    rk3=25.0,
/

&rst
    iat=23083, 23081, 23079, 23076,
    r1=-10.0, r2=0.0,
    r3=0.0, r4=10.0,
    rk2=25.0,
    rk3=25.0,
/

&rst
    iat=23157, 23162, 23160, 23189,
    r1=107.5, r2=117.5,
    r3=122.5, r4=132.5,
    rk2=25.0,
    rk3=25.0,
/

&rst
    iat=23217, 23215, 23213, 23210,
    r1=-10.0, r2=0.0,
    r3=0.0, r4=10.0,
    rk2=25.0,
    rk3=25.0,
/

&rst
    iat=23291, 23296, 23294, 23323,
    r1=107.5, r2=117.5,
    r3=122.5, r4=132.5,
    rk2=25.0,
    rk3=25.0,
/

&rst
    iat=23351, 23349, 23347, 23344,
    r1=-10.0, r2=0.0,
    r3=0.0, r4=10.0,
    rk2=25.0,
    rk3=25.0,
/

&rst
    iat=24387, 24392, 24390, 24419,
    r1=107.5, r2=117.5,
    r3=122.5, r4=132.5,
    rk2=25.0,
    rk3=25.0,
/

&rst
    iat=24447, 24445, 24443, 24440,
    r1=-10.0, r2=0.0,
    r3=0.0, r4=10.0,
    rk2=25.0,
    rk3=25.0,
/

&rst
    iat=24521, 24526, 24524, 24553,
    r1=107.5, r2=117.5,
    r3=122.5, r4=132.5,
    rk2=25.0,
    rk3=25.0,
/

&rst
    iat=24581, 24579, 24577, 24574,
    r1=-10.0, r2=0.0,
    r3=0.0, r4=10.0,
    rk2=25.0,
    rk3=25.0,
/

&rst
    iat=24655, 24660, 24658, 24687,
    r1=107.5, r2=117.5,
    r3=122.5, r4=132.5,
    rk2=25.0,
    rk3=25.0,
/

&rst
    iat=24715, 24713, 24711, 24708,
    r1=-10.0, r2=0.0,
    r3=0.0, r4=10.0,
    rk2=25.0,
    rk3=25.0,
/

&rst
    iat=24789, 24794, 24792, 24821,
    r1=107.5, r2=117.5,
    r3=122.5, r4=132.5,
    rk2=25.0,
    rk3=25.0,
/

&rst
    iat=24849, 24847, 24845, 24842,
    r1=-10.0, r2=0.0,
    r3=0.0, r4=10.0,
    rk2=25.0,
    rk3=25.0,
/

&rst
    iat=24923, 24928, 24926, 24955,
    r1=107.5, r2=117.5,
    r3=122.5, r4=132.5,
    rk2=25.0,
    rk3=25.0,
/

&rst
    iat=24983, 24981, 24979, 24976,
    r1=-10.0, r2=0.0,
    r3=0.0, r4=10.0,
    rk2=25.0,
    rk3=25.0,
/

&rst
    iat=25057, 25062, 25060, 25089,
    r1=107.5, r2=117.5,
    r3=122.5, r4=132.5,
    rk2=25.0,
    rk3=25.0,
/

&rst
    iat=25117, 25115, 25113, 25110,
    r1=-10.0, r2=0.0,
    r3=0.0, r4=10.0,
    rk2=25.0,
    rk3=25.0,
/

&rst
    iat=25191, 25196, 25194, 25223,
    r1=107.5, r2=117.5,
    r3=122.5, r4=132.5,
    rk2=25.0,
    rk3=25.0,
/

&rst
    iat=25251, 25249, 25247, 25244,
    r1=-10.0, r2=0.0,
    r3=0.0, r4=10.0,
    rk2=25.0,
    rk3=25.0,
/

&rst
    iat=25325, 25330, 25328, 25357,
    r1=107.5, r2=117.5,
    r3=122.5, r4=132.5,
    rk2=25.0,
    rk3=25.0,
/

&rst
    iat=25385, 25383, 25381, 25378,
    r1=-10.0, r2=0.0,
    r3=0.0, r4=10.0,
    rk2=25.0,
    rk3=25.0,
/

&rst
    iat=25459, 25464, 25462, 25491,
    r1=107.5, r2=117.5,
    r3=122.5, r4=132.5,
    rk2=25.0,
    rk3=25.0,
/

&rst
    iat=25519, 25517, 25515, 25512,
    r1=-10.0, r2=0.0,
    r3=0.0, r4=10.0,
    rk2=25.0,
    rk3=25.0,
/

&rst
    iat=25593, 25598, 25596, 25625,
    r1=107.5, r2=117.5,
    r3=122.5, r4=132.5,
    rk2=25.0,
    rk3=25.0,
/

&rst
    iat=25653, 25651, 25649, 25646,
    r1=-10.0, r2=0.0,
    r3=0.0, r4=10.0,
    rk2=25.0,
    rk3=25.0,
/

&rst
    iat=25727, 25732, 25730, 25759,
    r1=107.5, r2=117.5,
    r3=122.5, r4=132.5,
    rk2=25.0,
    rk3=25.0,
/

&rst
    iat=25787, 25785, 25783, 25780,
    r1=-10.0, r2=0.0,
    r3=0.0, r4=10.0,
    rk2=25.0,
    rk3=25.0,
/

&rst
    iat=25861, 25866, 25864, 25893,
    r1=107.5, r2=117.5,
    r3=122.5, r4=132.5,
    rk2=25.0,
    rk3=25.0,
/

&rst
    iat=25921, 25919, 25917, 25914,
    r1=-10.0, r2=0.0,
    r3=0.0, r4=10.0,
    rk2=25.0,
    rk3=25.0,
/

&rst
    iat=25995, 26000, 25998, 26027,
    r1=107.5, r2=117.5,
    r3=122.5, r4=132.5,
    rk2=25.0,
    rk3=25.0,
/

&rst
    iat=26055, 26053, 26051, 26048,
    r1=-10.0, r2=0.0,
    r3=0.0, r4=10.0,
    rk2=25.0,
    rk3=25.0,
/

&rst
    iat=26129, 26134, 26132, 26161,
    r1=107.5, r2=117.5,
    r3=122.5, r4=132.5,
    rk2=25.0,
    rk3=25.0,
/

&rst
    iat=26189, 26187, 26185, 26182,
    r1=-10.0, r2=0.0,
    r3=0.0, r4=10.0,
    rk2=25.0,
    rk3=25.0,
/

&rst
    iat=26263, 26268, 26266, 26295,
    r1=107.5, r2=117.5,
    r3=122.5, r4=132.5,
    rk2=25.0,
    rk3=25.0,
/

&rst
    iat=26323, 26321, 26319, 26316,
    r1=-10.0, r2=0.0,
    r3=0.0, r4=10.0,
    rk2=25.0,
    rk3=25.0,
/

&rst
    iat=26397, 26402, 26400, 26429,
    r1=107.5, r2=117.5,
    r3=122.5, r4=132.5,
    rk2=25.0,
    rk3=25.0,
/

&rst
    iat=26457, 26455, 26453, 26450,
    r1=-10.0, r2=0.0,
    r3=0.0, r4=10.0,
    rk2=25.0,
    rk3=25.0,
/

&rst
    iat=26531, 26536, 26534, 26563,
    r1=107.5, r2=117.5,
    r3=122.5, r4=132.5,
    rk2=25.0,
    rk3=25.0,
/

&rst
    iat=26591, 26589, 26587, 26584,
    r1=-10.0, r2=0.0,
    r3=0.0, r4=10.0,
    rk2=25.0,
    rk3=25.0,
/

&rst
    iat=26665, 26670, 26668, 26697,
    r1=107.5, r2=117.5,
    r3=122.5, r4=132.5,
    rk2=25.0,
    rk3=25.0,
/

&rst
    iat=26725, 26723, 26721, 26718,
    r1=-10.0, r2=0.0,
    r3=0.0, r4=10.0,
    rk2=25.0,
    rk3=25.0,
/

&rst
    iat=26799, 26804, 26802, 26831,
    r1=107.5, r2=117.5,
    r3=122.5, r4=132.5,
    rk2=25.0,
    rk3=25.0,
/

&rst
    iat=26859, 26857, 26855, 26852,
    r1=-10.0, r2=0.0,
    r3=0.0, r4=10.0,
    rk2=25.0,
    rk3=25.0,
/

&rst
    iat=26933, 26938, 26936, 26965,
    r1=107.5, r2=117.5,
    r3=122.5, r4=132.5,
    rk2=25.0,
    rk3=25.0,
/

&rst
    iat=26993, 26991, 26989, 26986,
    r1=-10.0, r2=0.0,
    r3=0.0, r4=10.0,
    rk2=25.0,
    rk3=25.0,
/

&rst
    iat=27067, 27072, 27070, 27099,
    r1=107.5, r2=117.5,
    r3=122.5, r4=132.5,
    rk2=25.0,
    rk3=25.0,
/

&rst
    iat=27127, 27125, 27123, 27120,
    r1=-10.0, r2=0.0,
    r3=0.0, r4=10.0,
    rk2=25.0,
    rk3=25.0,
/

&rst
    iat=27201, 27206, 27204, 27233,
    r1=107.5, r2=117.5,
    r3=122.5, r4=132.5,
    rk2=25.0,
    rk3=25.0,
/

&rst
    iat=27261, 27259, 27257, 27254,
    r1=-10.0, r2=0.0,
    r3=0.0, r4=10.0,
    rk2=25.0,
    rk3=25.0,
/

&rst
    iat=27335, 27340, 27338, 27367,
    r1=107.5, r2=117.5,
    r3=122.5, r4=132.5,
    rk2=25.0,
    rk3=25.0,
/

&rst
    iat=27395, 27393, 27391, 27388,
    r1=-10.0, r2=0.0,
    r3=0.0, r4=10.0,
    rk2=25.0,
    rk3=25.0,
/

&rst
    iat=27469, 27474, 27472, 27501,
    r1=107.5, r2=117.5,
    r3=122.5, r4=132.5,
    rk2=25.0,
    rk3=25.0,
/

&rst
    iat=27529, 27527, 27525, 27522,
    r1=-10.0, r2=0.0,
    r3=0.0, r4=10.0,
    rk2=25.0,
    rk3=25.0,
/

&rst
    iat=27603, 27608, 27606, 27635,
    r1=107.5, r2=117.5,
    r3=122.5, r4=132.5,
    rk2=25.0,
    rk3=25.0,
/

&rst
    iat=27663, 27661, 27659, 27656,
    r1=-10.0, r2=0.0,
    r3=0.0, r4=10.0,
    rk2=25.0,
    rk3=25.0,
/

&rst
    iat=27737, 27742, 27740, 27769,
    r1=107.5, r2=117.5,
    r3=122.5, r4=132.5,
    rk2=25.0,
    rk3=25.0,
/

&rst
    iat=27797, 27795, 27793, 27790,
    r1=-10.0, r2=0.0,
    r3=0.0, r4=10.0,
    rk2=25.0,
    rk3=25.0,
/

&rst
    iat=27871, 27876, 27874, 27903,
    r1=107.5, r2=117.5,
    r3=122.5, r4=132.5,
    rk2=25.0,
    rk3=25.0,
/

&rst
    iat=27931, 27929, 27927, 27924,
    r1=-10.0, r2=0.0,
    r3=0.0, r4=10.0,
    rk2=25.0,
    rk3=25.0,
/

&rst
    iat=28005, 28010, 28008, 28037,
    r1=107.5, r2=117.5,
    r3=122.5, r4=132.5,
    rk2=25.0,
    rk3=25.0,
/

&rst
    iat=28065, 28063, 28061, 28058,
    r1=-10.0, r2=0.0,
    r3=0.0, r4=10.0,
    rk2=25.0,
    rk3=25.0,
/

&rst
    iat=28139, 28144, 28142, 28171,
    r1=107.5, r2=117.5,
    r3=122.5, r4=132.5,
    rk2=25.0,
    rk3=25.0,
/

&rst
    iat=28199, 28197, 28195, 28192,
    r1=-10.0, r2=0.0,
    r3=0.0, r4=10.0,
    rk2=25.0,
    rk3=25.0,
/

&rst
    iat=28273, 28278, 28276, 28305,
    r1=107.5, r2=117.5,
    r3=122.5, r4=132.5,
    rk2=25.0,
    rk3=25.0,
/

&rst
    iat=28333, 28331, 28329, 28326,
    r1=-10.0, r2=0.0,
    r3=0.0, r4=10.0,
    rk2=25.0,
    rk3=25.0,
/

&rst
    iat=28407, 28412, 28410, 28439,
    r1=107.5, r2=117.5,
    r3=122.5, r4=132.5,
    rk2=25.0,
    rk3=25.0,
/

&rst
    iat=28467, 28465, 28463, 28460,
    r1=-10.0, r2=0.0,
    r3=0.0, r4=10.0,
    rk2=25.0,
    rk3=25.0,
/

&rst
    iat=28541, 28546, 28544, 28573,
    r1=107.5, r2=117.5,
    r3=122.5, r4=132.5,
    rk2=25.0,
    rk3=25.0,
/

&rst
    iat=28601, 28599, 28597, 28594,
    r1=-10.0, r2=0.0,
    r3=0.0, r4=10.0,
    rk2=25.0,
    rk3=25.0,
/

&rst
    iat=28675, 28680, 28678, 28707,
    r1=107.5, r2=117.5,
    r3=122.5, r4=132.5,
    rk2=25.0,
    rk3=25.0,
/

&rst
    iat=28735, 28733, 28731, 28728,
    r1=170.0, r2=180.0,
    r3=180.0, r4=190.0,
    rk2=25.0,
    rk3=25.0,
/

&rst
    iat=28809, 28814, 28812, 28841,
    r1=107.5, r2=117.5,
    r3=122.5, r4=132.5,
    rk2=25.0,
    rk3=25.0,
/

&rst
    iat=28869, 28867, 28865, 28862,
    r1=-10.0, r2=0.0,
    r3=0.0, r4=10.0,
    rk2=25.0,
    rk3=25.0,
/

&rst
    iat=28943, 28948, 28946, 28975,
    r1=107.5, r2=117.5,
    r3=122.5, r4=132.5,
    rk2=25.0,
    rk3=25.0,
/

&rst
    iat=29003, 29001, 28999, 28996,
    r1=-10.0, r2=0.0,
    r3=0.0, r4=10.0,
    rk2=25.0,
    rk3=25.0,
/

&rst
    iat=29077, 29082, 29080, 29109,
    r1=107.5, r2=117.5,
    r3=122.5, r4=132.5,
    rk2=25.0,
    rk3=25.0,
/

&rst
    iat=29137, 29135, 29133, 29130,
    r1=-10.0, r2=0.0,
    r3=0.0, r4=10.0,
    rk2=25.0,
    rk3=25.0,
/

&rst
    iat=29211, 29216, 29214, 29243,
    r1=107.5, r2=117.5,
    r3=122.5, r4=132.5,
    rk2=25.0,
    rk3=25.0,
/

&rst
    iat=29271, 29269, 29267, 29264,
    r1=-10.0, r2=0.0,
    r3=0.0, r4=10.0,
    rk2=25.0,
    rk3=25.0,
/

&rst
    iat=29345, 29350, 29348, 29377,
    r1=107.5, r2=117.5,
    r3=122.5, r4=132.5,
    rk2=25.0,
    rk3=25.0,
/

&rst
    iat=29405, 29403, 29401, 29398,
    r1=-10.0, r2=0.0,
    r3=0.0, r4=10.0,
    rk2=25.0,
    rk3=25.0,
/

&rst
    iat=29479, 29484, 29482, 29511,
    r1=107.5, r2=117.5,
    r3=122.5, r4=132.5,
    rk2=25.0,
    rk3=25.0,
/

&rst
    iat=29539, 29537, 29535, 29532,
    r1=-10.0, r2=0.0,
    r3=0.0, r4=10.0,
    rk2=25.0,
    rk3=25.0,
/

&rst
    iat=29613, 29618, 29616, 29645,
    r1=107.5, r2=117.5,
    r3=122.5, r4=132.5,
    rk2=25.0,
    rk3=25.0,
/

&rst
    iat=29673, 29671, 29669, 29666,
    r1=-10.0, r2=0.0,
    r3=0.0, r4=10.0,
    rk2=25.0,
    rk3=25.0,
/

&rst
    iat=29747, 29752, 29750, 29779,
    r1=107.5, r2=117.5,
    r3=122.5, r4=132.5,
    rk2=25.0,
    rk3=25.0,
/

&rst
    iat=29807, 29805, 29803, 29800,
    r1=-10.0, r2=0.0,
    r3=0.0, r4=10.0,
    rk2=25.0,
    rk3=25.0,
/

&rst
    iat=29881, 29886, 29884, 29913,
    r1=107.5, r2=117.5,
    r3=122.5, r4=132.5,
    rk2=25.0,
    rk3=25.0,
/

&rst
    iat=29941, 29939, 29937, 29934,
    r1=-10.0, r2=0.0,
    r3=0.0, r4=10.0,
    rk2=25.0,
    rk3=25.0,
/

&rst
    iat=30015, 30020, 30018, 30047,
    r1=107.5, r2=117.5,
    r3=122.5, r4=132.5,
    rk2=25.0,
    rk3=25.0,
/

&rst
    iat=30075, 30073, 30071, 30068,
    r1=-10.0, r2=0.0,
    r3=0.0, r4=10.0,
    rk2=25.0,
    rk3=25.0,
/

&rst
    iat=30149, 30154, 30152, 30181,
    r1=107.5, r2=117.5,
    r3=122.5, r4=132.5,
    rk2=25.0,
    rk3=25.0,
/

&rst
    iat=30209, 30207, 30205, 30202,
    r1=-10.0, r2=0.0,
    r3=0.0, r4=10.0,
    rk2=25.0,
    rk3=25.0,
/

&rst
    iat=30283, 30288, 30286, 30315,
    r1=107.5, r2=117.5,
    r3=122.5, r4=132.5,
    rk2=25.0,
    rk3=25.0,
/

&rst
    iat=30343, 30341, 30339, 30336,
    r1=-10.0, r2=0.0,
    r3=0.0, r4=10.0,
    rk2=25.0,
    rk3=25.0,
/

&rst
    iat=30417, 30422, 30420, 30449,
    r1=107.5, r2=117.5,
    r3=122.5, r4=132.5,
    rk2=25.0,
    rk3=25.0,
/

&rst
    iat=30477, 30475, 30473, 30470,
    r1=-10.0, r2=0.0,
    r3=0.0, r4=10.0,
    rk2=25.0,
    rk3=25.0,
/

&rst
    iat=30551, 30556, 30554, 30583,
    r1=107.5, r2=117.5,
    r3=122.5, r4=132.5,
    rk2=25.0,
    rk3=25.0,
/

&rst
    iat=30611, 30609, 30607, 30604,
    r1=-10.0, r2=0.0,
    r3=0.0, r4=10.0,
    rk2=25.0,
    rk3=25.0,
/

&rst
    iat=30685, 30690, 30688, 30717,
    r1=107.5, r2=117.5,
    r3=122.5, r4=132.5,
    rk2=25.0,
    rk3=25.0,
/

&rst
    iat=30745, 30743, 30741, 30738,
    r1=-10.0, r2=0.0,
    r3=0.0, r4=10.0,
    rk2=25.0,
    rk3=25.0,
/

&rst
    iat=30819, 30824, 30822, 30851,
    r1=107.5, r2=117.5,
    r3=122.5, r4=132.5,
    rk2=25.0,
    rk3=25.0,
/

&rst
    iat=30879, 30877, 30875, 30872,
    r1=-10.0, r2=0.0,
    r3=0.0, r4=10.0,
    rk2=25.0,
    rk3=25.0,
/

&rst
    iat=30953, 30958, 30956, 30985,
    r1=107.5, r2=117.5,
    r3=122.5, r4=132.5,
    rk2=25.0,
    rk3=25.0,
/

&rst
    iat=31013, 31011, 31009, 31006,
    r1=-10.0, r2=0.0,
    r3=0.0, r4=10.0,
    rk2=25.0,
    rk3=25.0,
/

&rst
    iat=31087, 31092, 31090, 31119,
    r1=107.5, r2=117.5,
    r3=122.5, r4=132.5,
    rk2=25.0,
    rk3=25.0,
/

&rst
    iat=31147, 31145, 31143, 31140,
    r1=-10.0, r2=0.0,
    r3=0.0, r4=10.0,
    rk2=25.0,
    rk3=25.0,
/

&rst
    iat=31221, 31226, 31224, 31253,
    r1=107.5, r2=117.5,
    r3=122.5, r4=132.5,
    rk2=25.0,
    rk3=25.0,
/

&rst
    iat=31281, 31279, 31277, 31274,
    r1=-10.0, r2=0.0,
    r3=0.0, r4=10.0,
    rk2=25.0,
    rk3=25.0,
/

&rst
    iat=31355, 31360, 31358, 31387,
    r1=107.5, r2=117.5,
    r3=122.5, r4=132.5,
    rk2=25.0,
    rk3=25.0,
/

&rst
    iat=31415, 31413, 31411, 31408,
    r1=-10.0, r2=0.0,
    r3=0.0, r4=10.0,
    rk2=25.0,
    rk3=25.0,
/

&rst
    iat=31489, 31494, 31492, 31521,
    r1=107.5, r2=117.5,
    r3=122.5, r4=132.5,
    rk2=25.0,
    rk3=25.0,
/

&rst
    iat=31549, 31547, 31545, 31542,
    r1=-10.0, r2=0.0,
    r3=0.0, r4=10.0,
    rk2=25.0,
    rk3=25.0,
/

&rst
    iat=31623, 31628, 31626, 31655,
    r1=107.5, r2=117.5,
    r3=122.5, r4=132.5,
    rk2=25.0,
    rk3=25.0,
/

&rst
    iat=31683, 31681, 31679, 31676,
    r1=-10.0, r2=0.0,
    r3=0.0, r4=10.0,
    rk2=25.0,
    rk3=25.0,
/

&rst
    iat=31757, 31762, 31760, 31789,
    r1=107.5, r2=117.5,
    r3=122.5, r4=132.5,
    rk2=25.0,
    rk3=25.0,
/

&rst
    iat=31817, 31815, 31813, 31810,
    r1=-10.0, r2=0.0,
    r3=0.0, r4=10.0,
    rk2=25.0,
    rk3=25.0,
/

&rst
    iat=31891, 31896, 31894, 31923,
    r1=107.5, r2=117.5,
    r3=122.5, r4=132.5,
    rk2=25.0,
    rk3=25.0,
/

&rst
    iat=31951, 31949, 31947, 31944,
    r1=-10.0, r2=0.0,
    r3=0.0, r4=10.0,
    rk2=25.0,
    rk3=25.0,
/

&rst
    iat=32025, 32030, 32028, 32057,
    r1=107.5, r2=117.5,
    r3=122.5, r4=132.5,
    rk2=25.0,
    rk3=25.0,
/

&rst
    iat=32085, 32083, 32081, 32078,
    r1=-10.0, r2=0.0,
    r3=0.0, r4=10.0,
    rk2=25.0,
    rk3=25.0,
/

&rst
    iat=32159, 32164, 32162, 32191,
    r1=107.5, r2=117.5,
    r3=122.5, r4=132.5,
    rk2=25.0,
    rk3=25.0,
/

&rst
    iat=32219, 32217, 32215, 32212,
    r1=-10.0, r2=0.0,
    r3=0.0, r4=10.0,
    rk2=25.0,
    rk3=25.0,
/

&rst
    iat=32293, 32298, 32296, 32325,
    r1=107.5, r2=117.5,
    r3=122.5, r4=132.5,
    rk2=25.0,
    rk3=25.0,
/

&rst
    iat=32353, 32351, 32349, 32346,
    r1=-10.0, r2=0.0,
    r3=0.0, r4=10.0,
    rk2=25.0,
    rk3=25.0,
/

&rst
    iat=32427, 32432, 32430, 32459,
    r1=107.5, r2=117.5,
    r3=122.5, r4=132.5,
    rk2=25.0,
    rk3=25.0,
/

&rst
    iat=32487, 32485, 32483, 32480,
    r1=-10.0, r2=0.0,
    r3=0.0, r4=10.0,
    rk2=25.0,
    rk3=25.0,
/

&rst
    iat=32561, 32566, 32564, 32593,
    r1=107.5, r2=117.5,
    r3=122.5, r4=132.5,
    rk2=25.0,
    rk3=25.0,
/

&rst
    iat=32621, 32619, 32617, 32614,
    r1=-10.0, r2=0.0,
    r3=0.0, r4=10.0,
    rk2=25.0,
    rk3=25.0,
/

&rst
    iat=32695, 32700, 32698, 32727,
    r1=107.5, r2=117.5,
    r3=122.5, r4=132.5,
    rk2=25.0,
    rk3=25.0,
/

&rst
    iat=32755, 32753, 32751, 32748,
    r1=-10.0, r2=0.0,
    r3=0.0, r4=10.0,
    rk2=25.0,
    rk3=25.0,
/

&rst
    iat=32829, 32834, 32832, 32861,
    r1=107.5, r2=117.5,
    r3=122.5, r4=132.5,
    rk2=25.0,
    rk3=25.0,
/

&rst
    iat=32889, 32887, 32885, 32882,
    r1=-10.0, r2=0.0,
    r3=0.0, r4=10.0,
    rk2=25.0,
    rk3=25.0,
/

&rst
    iat=32963, 32968, 32966, 32995,
    r1=107.5, r2=117.5,
    r3=122.5, r4=132.5,
    rk2=25.0,
    rk3=25.0,
/

&rst
    iat=33023, 33021, 33019, 33016,
    r1=-10.0, r2=0.0,
    r3=0.0, r4=10.0,
    rk2=25.0,
    rk3=25.0,
/

&rst
    iat=33097, 33102, 33100, 33129,
    r1=107.5, r2=117.5,
    r3=122.5, r4=132.5,
    rk2=25.0,
    rk3=25.0,
/

&rst
    iat=33157, 33155, 33153, 33150,
    r1=-10.0, r2=0.0,
    r3=0.0, r4=10.0,
    rk2=25.0,
    rk3=25.0,
/

&rst
    iat=33231, 33236, 33234, 33263,
    r1=107.5, r2=117.5,
    r3=122.5, r4=132.5,
    rk2=25.0,
    rk3=25.0,
/

&rst
    iat=33291, 33289, 33287, 33284,
    r1=-10.0, r2=0.0,
    r3=0.0, r4=10.0,
    rk2=25.0,
    rk3=25.0,
/

&rst
    iat=33365, 33370, 33368, 33397,
    r1=107.5, r2=117.5,
    r3=122.5, r4=132.5,
    rk2=25.0,
    rk3=25.0,
/

&rst
    iat=33425, 33423, 33421, 33418,
    r1=-10.0, r2=0.0,
    r3=0.0, r4=10.0,
    rk2=25.0,
    rk3=25.0,
/

&rst
    iat=33499, 33504, 33502, 33531,
    r1=107.5, r2=117.5,
    r3=122.5, r4=132.5,
    rk2=25.0,
    rk3=25.0,
/

&rst
    iat=33559, 33557, 33555, 33552,
    r1=-10.0, r2=0.0,
    r3=0.0, r4=10.0,
    rk2=25.0,
    rk3=25.0,
/

&rst
    iat=33633, 33638, 33636, 33665,
    r1=107.5, r2=117.5,
    r3=122.5, r4=132.5,
    rk2=25.0,
    rk3=25.0,
/

&rst
    iat=33693, 33691, 33689, 33686,
    r1=-10.0, r2=0.0,
    r3=0.0, r4=10.0,
    rk2=25.0,
    rk3=25.0,
/

&rst
    iat=33767, 33772, 33770, 33799,
    r1=107.5, r2=117.5,
    r3=122.5, r4=132.5,
    rk2=25.0,
    rk3=25.0,
/

&rst
    iat=33827, 33825, 33823, 33820,
    r1=-10.0, r2=0.0,
    r3=0.0, r4=10.0,
    rk2=25.0,
    rk3=25.0,
/

&rst
    iat=33901, 33906, 33904, 33933,
    r1=107.5, r2=117.5,
    r3=122.5, r4=132.5,
    rk2=25.0,
    rk3=25.0,
/

&rst
    iat=33961, 33959, 33957, 33954,
    r1=-10.0, r2=0.0,
    r3=0.0, r4=10.0,
    rk2=25.0,
    rk3=25.0,
/

&rst
    iat=34035, 34040, 34038, 34067,
    r1=107.5, r2=117.5,
    r3=122.5, r4=132.5,
    rk2=25.0,
    rk3=25.0,
/

&rst
    iat=34095, 34093, 34091, 34088,
    r1=-10.0, r2=0.0,
    r3=0.0, r4=10.0,
    rk2=25.0,
    rk3=25.0,
/

&rst
    iat=34169, 34174, 34172, 34201,
    r1=107.5, r2=117.5,
    r3=122.5, r4=132.5,
    rk2=25.0,
    rk3=25.0,
/

&rst
    iat=34229, 34227, 34225, 34222,
    r1=-10.0, r2=0.0,
    r3=0.0, r4=10.0,
    rk2=25.0,
    rk3=25.0,
/

&rst
    iat=34303, 34308, 34306, 34335,
    r1=107.5, r2=117.5,
    r3=122.5, r4=132.5,
    rk2=25.0,
    rk3=25.0,
/

&rst
    iat=34363, 34361, 34359, 34356,
    r1=-10.0, r2=0.0,
    r3=0.0, r4=10.0,
    rk2=25.0,
    rk3=25.0,
/

&rst
    iat=34437, 34442, 34440, 34469,
    r1=107.5, r2=117.5,
    r3=122.5, r4=132.5,
    rk2=25.0,
    rk3=25.0,
/

&rst
    iat=34497, 34495, 34493, 34490,
    r1=-10.0, r2=0.0,
    r3=0.0, r4=10.0,
    rk2=25.0,
    rk3=25.0,
/

&rst
    iat=34571, 34576, 34574, 34603,
    r1=107.5, r2=117.5,
    r3=122.5, r4=132.5,
    rk2=25.0,
    rk3=25.0,
/

&rst
    iat=34631, 34629, 34627, 34624,
    r1=-10.0, r2=0.0,
    r3=0.0, r4=10.0,
    rk2=25.0,
    rk3=25.0,
/

&rst
    iat=34705, 34710, 34708, 34737,
    r1=107.5, r2=117.5,
    r3=122.5, r4=132.5,
    rk2=25.0,
    rk3=25.0,
/

&rst
    iat=34765, 34763, 34761, 34758,
    r1=-10.0, r2=0.0,
    r3=0.0, r4=10.0,
    rk2=25.0,
    rk3=25.0,
/

&rst
    iat=34839, 34844, 34842, 34871,
    r1=107.5, r2=117.5,
    r3=122.5, r4=132.5,
    rk2=25.0,
    rk3=25.0,
/

&rst
    iat=34899, 34897, 34895, 34892,
    r1=-10.0, r2=0.0,
    r3=0.0, r4=10.0,
    rk2=25.0,
    rk3=25.0,
/

&rst
    iat=34973, 34978, 34976, 35005,
    r1=107.5, r2=117.5,
    r3=122.5, r4=132.5,
    rk2=25.0,
    rk3=25.0,
/

&rst
    iat=35033, 35031, 35029, 35026,
    r1=-10.0, r2=0.0,
    r3=0.0, r4=10.0,
    rk2=25.0,
    rk3=25.0,
/

&rst
    iat=35107, 35112, 35110, 35139,
    r1=107.5, r2=117.5,
    r3=122.5, r4=132.5,
    rk2=25.0,
    rk3=25.0,
/

&rst
    iat=35167, 35165, 35163, 35160,
    r1=-10.0, r2=0.0,
    r3=0.0, r4=10.0,
    rk2=25.0,
    rk3=25.0,
/

&rst
    iat=35241, 35246, 35244, 35273,
    r1=107.5, r2=117.5,
    r3=122.5, r4=132.5,
    rk2=25.0,
    rk3=25.0,
/

&rst
    iat=35301, 35299, 35297, 35294,
    r1=-10.0, r2=0.0,
    r3=0.0, r4=10.0,
    rk2=25.0,
    rk3=25.0,
/

&rst
    iat=35375, 35380, 35378, 35407,
    r1=107.5, r2=117.5,
    r3=122.5, r4=132.5,
    rk2=25.0,
    rk3=25.0,
/

&rst
    iat=35435, 35433, 35431, 35428,
    r1=-10.0, r2=0.0,
    r3=0.0, r4=10.0,
    rk2=25.0,
    rk3=25.0,
/

&rst
    iat=35509, 35514, 35512, 35541,
    r1=107.5, r2=117.5,
    r3=122.5, r4=132.5,
    rk2=25.0,
    rk3=25.0,
/

&rst
    iat=35569, 35567, 35565, 35562,
    r1=-10.0, r2=0.0,
    r3=0.0, r4=10.0,
    rk2=25.0,
    rk3=25.0,
/

&rst
    iat=35643, 35648, 35646, 35675,
    r1=107.5, r2=117.5,
    r3=122.5, r4=132.5,
    rk2=25.0,
    rk3=25.0,
/

&rst
    iat=35703, 35701, 35699, 35696,
    r1=-10.0, r2=0.0,
    r3=0.0, r4=10.0,
    rk2=25.0,
    rk3=25.0,
/

&rst
    iat=35777, 35782, 35780, 35809,
    r1=107.5, r2=117.5,
    r3=122.5, r4=132.5,
    rk2=25.0,
    rk3=25.0,
/

&rst
    iat=35837, 35835, 35833, 35830,
    r1=-10.0, r2=0.0,
    r3=0.0, r4=10.0,
    rk2=25.0,
    rk3=25.0,
/

&rst
    iat=35911, 35916, 35914, 35943,
    r1=107.5, r2=117.5,
    r3=122.5, r4=132.5,
    rk2=25.0,
    rk3=25.0,
/

&rst
    iat=35971, 35969, 35967, 35964,
    r1=-10.0, r2=0.0,
    r3=0.0, r4=10.0,
    rk2=25.0,
    rk3=25.0,
/

&rst
    iat=36045, 36050, 36048, 36077,
    r1=107.5, r2=117.5,
    r3=122.5, r4=132.5,
    rk2=25.0,
    rk3=25.0,
/

&rst
    iat=36105, 36103, 36101, 36098,
    r1=-10.0, r2=0.0,
    r3=0.0, r4=10.0,
    rk2=25.0,
    rk3=25.0,
/

&rst
    iat=36179, 36184, 36182, 36211,
    r1=107.5, r2=117.5,
    r3=122.5, r4=132.5,
    rk2=25.0,
    rk3=25.0,
/

&rst
    iat=36239, 36237, 36235, 36232,
    r1=-10.0, r2=0.0,
    r3=0.0, r4=10.0,
    rk2=25.0,
    rk3=25.0,
/

&rst
    iat=36313, 36318, 36316, 36345,
    r1=107.5, r2=117.5,
    r3=122.5, r4=132.5,
    rk2=25.0,
    rk3=25.0,
/

&rst
    iat=36373, 36371, 36369, 36366,
    r1=-10.0, r2=0.0,
    r3=0.0, r4=10.0,
    rk2=25.0,
    rk3=25.0,
/

&rst
    iat=36447, 36452, 36450, 36479,
    r1=107.5, r2=117.5,
    r3=122.5, r4=132.5,
    rk2=25.0,
    rk3=25.0,
/

&rst
    iat=36507, 36505, 36503, 36500,
    r1=-10.0, r2=0.0,
    r3=0.0, r4=10.0,
    rk2=25.0,
    rk3=25.0,
/

&rst
    iat=36581, 36586, 36584, 36613,
    r1=107.5, r2=117.5,
    r3=122.5, r4=132.5,
    rk2=25.0,
    rk3=25.0,
/

&rst
    iat=36641, 36639, 36637, 36634,
    r1=-10.0, r2=0.0,
    r3=0.0, r4=10.0,
    rk2=25.0,
    rk3=25.0,
/

&rst
    iat=36715, 36720, 36718, 36747,
    r1=107.5, r2=117.5,
    r3=122.5, r4=132.5,
    rk2=25.0,
    rk3=25.0,
/

&rst
    iat=36775, 36773, 36771, 36768,
    r1=-10.0, r2=0.0,
    r3=0.0, r4=10.0,
    rk2=25.0,
    rk3=25.0,
/

&rst
    iat=36849, 36854, 36852, 36881,
    r1=107.5, r2=117.5,
    r3=122.5, r4=132.5,
    rk2=25.0,
    rk3=25.0,
/

&rst
    iat=36909, 36907, 36905, 36902,
    r1=-10.0, r2=0.0,
    r3=0.0, r4=10.0,
    rk2=25.0,
    rk3=25.0,
/

&rst
    iat=36983, 36988, 36986, 37015,
    r1=107.5, r2=117.5,
    r3=122.5, r4=132.5,
    rk2=25.0,
    rk3=25.0,
/

&rst
    iat=37043, 37041, 37039, 37036,
    r1=-10.0, r2=0.0,
    r3=0.0, r4=10.0,
    rk2=25.0,
    rk3=25.0,
/

&rst
    iat=37117, 37122, 37120, 37149,
    r1=107.5, r2=117.5,
    r3=122.5, r4=132.5,
    rk2=25.0,
    rk3=25.0,
/

&rst
    iat=37177, 37175, 37173, 37170,
    r1=-10.0, r2=0.0,
    r3=0.0, r4=10.0,
    rk2=25.0,
    rk3=25.0,
/

&rst
    iat=37251, 37256, 37254, 37283,
    r1=107.5, r2=117.5,
    r3=122.5, r4=132.5,
    rk2=25.0,
    rk3=25.0,
/

&rst
    iat=37311, 37309, 37307, 37304,
    r1=-10.0, r2=0.0,
    r3=0.0, r4=10.0,
    rk2=25.0,
    rk3=25.0,
/

&rst
    iat=37385, 37390, 37388, 37417,
    r1=107.5, r2=117.5,
    r3=122.5, r4=132.5,
    rk2=25.0,
    rk3=25.0,
/

&rst
    iat=37445, 37443, 37441, 37438,
    r1=-10.0, r2=0.0,
    r3=0.0, r4=10.0,
    rk2=25.0,
    rk3=25.0,
/

&rst
    iat=37519, 37524, 37522, 37551,
    r1=107.5, r2=117.5,
    r3=122.5, r4=132.5,
    rk2=25.0,
    rk3=25.0,
/

&rst
    iat=37579, 37577, 37575, 37572,
    r1=-10.0, r2=0.0,
    r3=0.0, r4=10.0,
    rk2=25.0,
    rk3=25.0,
/

&rst
    iat=37653, 37658, 37656, 37685,
    r1=107.5, r2=117.5,
    r3=122.5, r4=132.5,
    rk2=25.0,
    rk3=25.0,
/

&rst
    iat=37713, 37711, 37709, 37706,
    r1=-10.0, r2=0.0,
    r3=0.0, r4=10.0,
    rk2=25.0,
    rk3=25.0,
/

&rst
    iat=37787, 37792, 37790, 37819,
    r1=107.5, r2=117.5,
    r3=122.5, r4=132.5,
    rk2=25.0,
    rk3=25.0,
/

&rst
    iat=37847, 37845, 37843, 37840,
    r1=-10.0, r2=0.0,
    r3=0.0, r4=10.0,
    rk2=25.0,
    rk3=25.0,
/

&rst
    iat=37921, 37926, 37924, 37953,
    r1=107.5, r2=117.5,
    r3=122.5, r4=132.5,
    rk2=25.0,
    rk3=25.0,
/

&rst
    iat=37981, 37979, 37977, 37974,
    r1=-10.0, r2=0.0,
    r3=0.0, r4=10.0,
    rk2=25.0,
    rk3=25.0,
/

&rst
    iat=38055, 38060, 38058, 38087,
    r1=107.5, r2=117.5,
    r3=122.5, r4=132.5,
    rk2=25.0,
    rk3=25.0,
/

&rst
    iat=38115, 38113, 38111, 38108,
    r1=-10.0, r2=0.0,
    r3=0.0, r4=10.0,
    rk2=25.0,
    rk3=25.0,
/

&rst
    iat=38189, 38194, 38192, 38221,
    r1=107.5, r2=117.5,
    r3=122.5, r4=132.5,
    rk2=25.0,
    rk3=25.0,
/

&rst
    iat=38249, 38247, 38245, 38242,
    r1=-10.0, r2=0.0,
    r3=0.0, r4=10.0,
    rk2=25.0,
    rk3=25.0,
/

&rst
    iat=38323, 38328, 38326, 38355,
    r1=107.5, r2=117.5,
    r3=122.5, r4=132.5,
    rk2=25.0,
    rk3=25.0,
/

&rst
    iat=38383, 38381, 38379, 38376,
    r1=-10.0, r2=0.0,
    r3=0.0, r4=10.0,
    rk2=25.0,
    rk3=25.0,
/

&rst
    iat=38457, 38462, 38460, 38489,
    r1=107.5, r2=117.5,
    r3=122.5, r4=132.5,
    rk2=25.0,
    rk3=25.0,
/

&rst
    iat=38517, 38515, 38513, 38510,
    r1=-10.0, r2=0.0,
    r3=0.0, r4=10.0,
    rk2=25.0,
    rk3=25.0,
/

&rst
    iat=38591, 38596, 38594, 38623,
    r1=107.5, r2=117.5,
    r3=122.5, r4=132.5,
    rk2=25.0,
    rk3=25.0,
/

&rst
    iat=38651, 38649, 38647, 38644,
    r1=-10.0, r2=0.0,
    r3=0.0, r4=10.0,
    rk2=25.0,
    rk3=25.0,
/

&rst
    iat=38725, 38730, 38728, 38757,
    r1=107.5, r2=117.5,
    r3=122.5, r4=132.5,
    rk2=25.0,
    rk3=25.0,
/

&rst
    iat=38785, 38783, 38781, 38778,
    r1=-10.0, r2=0.0,
    r3=0.0, r4=10.0,
    rk2=25.0,
    rk3=25.0,
/

&rst
    iat=38859, 38864, 38862, 38891,
    r1=107.5, r2=117.5,
    r3=122.5, r4=132.5,
    rk2=25.0,
    rk3=25.0,
/

&rst
    iat=38919, 38917, 38915, 38912,
    r1=-10.0, r2=0.0,
    r3=0.0, r4=10.0,
    rk2=25.0,
    rk3=25.0,
/

&rst
    iat=38993, 38998, 38996, 39025,
    r1=107.5, r2=117.5,
    r3=122.5, r4=132.5,
    rk2=25.0,
    rk3=25.0,
/

&rst
    iat=39053, 39051, 39049, 39046,
    r1=-10.0, r2=0.0,
    r3=0.0, r4=10.0,
    rk2=25.0,
    rk3=25.0,
/

&rst
    iat=39127, 39132, 39130, 39159,
    r1=107.5, r2=117.5,
    r3=122.5, r4=132.5,
    rk2=25.0,
    rk3=25.0,
/

&rst
    iat=39187, 39185, 39183, 39180,
    r1=-10.0, r2=0.0,
    r3=0.0, r4=10.0,
    rk2=25.0,
    rk3=25.0,
/

&rst
    iat=39261, 39266, 39264, 39293,
    r1=107.5, r2=117.5,
    r3=122.5, r4=132.5,
    rk2=25.0,
    rk3=25.0,
/

&rst
    iat=39321, 39319, 39317, 39314,
    r1=-10.0, r2=0.0,
    r3=0.0, r4=10.0,
    rk2=25.0,
    rk3=25.0,
/

&rst
    iat=39395, 39400, 39398, 39427,
    r1=107.5, r2=117.5,
    r3=122.5, r4=132.5,
    rk2=25.0,
    rk3=25.0,
/

&rst
    iat=39455, 39453, 39451, 39448,
    r1=-10.0, r2=0.0,
    r3=0.0, r4=10.0,
    rk2=25.0,
    rk3=25.0,
/

&rst
    iat=39529, 39534, 39532, 39561,
    r1=107.5, r2=117.5,
    r3=122.5, r4=132.5,
    rk2=25.0,
    rk3=25.0,
/

&rst
    iat=39589, 39587, 39585, 39582,
    r1=-10.0, r2=0.0,
    r3=0.0, r4=10.0,
    rk2=25.0,
    rk3=25.0,
/

&rst
    iat=39663, 39668, 39666, 39695,
    r1=107.5, r2=117.5,
    r3=122.5, r4=132.5,
    rk2=25.0,
    rk3=25.0,
/

&rst
    iat=39723, 39721, 39719, 39716,
    r1=-10.0, r2=0.0,
    r3=0.0, r4=10.0,
    rk2=25.0,
    rk3=25.0,
/

&rst
    iat=39797, 39802, 39800, 39829,
    r1=107.5, r2=117.5,
    r3=122.5, r4=132.5,
    rk2=25.0,
    rk3=25.0,
/

&rst
    iat=39857, 39855, 39853, 39850,
    r1=-10.0, r2=0.0,
    r3=0.0, r4=10.0,
    rk2=25.0,
    rk3=25.0,
/

&rst
    iat=39931, 39936, 39934, 39963,
    r1=107.5, r2=117.5,
    r3=122.5, r4=132.5,
    rk2=25.0,
    rk3=25.0,
/

&rst
    iat=39991, 39989, 39987, 39984,
    r1=-10.0, r2=0.0,
    r3=0.0, r4=10.0,
    rk2=25.0,
    rk3=25.0,
/

&rst
    iat=40065, 40070, 40068, 40097,
    r1=107.5, r2=117.5,
    r3=122.5, r4=132.5,
    rk2=25.0,
    rk3=25.0,
/

&rst
    iat=40125, 40123, 40121, 40118,
    r1=-10.0, r2=0.0,
    r3=0.0, r4=10.0,
    rk2=25.0,
    rk3=25.0,
/

&rst
    iat=40199, 40204, 40202, 40231,
    r1=107.5, r2=117.5,
    r3=122.5, r4=132.5,
    rk2=25.0,
    rk3=25.0,
/

&rst
    iat=40259, 40257, 40255, 40252,
    r1=-10.0, r2=0.0,
    r3=0.0, r4=10.0,
    rk2=25.0,
    rk3=25.0,
/

&rst
    iat=40333, 40338, 40336, 40365,
    r1=107.5, r2=117.5,
    r3=122.5, r4=132.5,
    rk2=25.0,
    rk3=25.0,
/

&rst
    iat=40393, 40391, 40389, 40386,
    r1=-10.0, r2=0.0,
    r3=0.0, r4=10.0,
    rk2=25.0,
    rk3=25.0,
/

&rst
    iat=40467, 40472, 40470, 40499,
    r1=107.5, r2=117.5,
    r3=122.5, r4=132.5,
    rk2=25.0,
    rk3=25.0,
/

&rst
    iat=40527, 40525, 40523, 40520,
    r1=-10.0, r2=0.0,
    r3=0.0, r4=10.0,
    rk2=25.0,
    rk3=25.0,
/

&rst
    iat=40601, 40606, 40604, 40633,
    r1=107.5, r2=117.5,
    r3=122.5, r4=132.5,
    rk2=25.0,
    rk3=25.0,
/

&rst
    iat=40661, 40659, 40657, 40654,
    r1=-10.0, r2=0.0,
    r3=0.0, r4=10.0,
    rk2=25.0,
    rk3=25.0,
/

&rst
    iat=40735, 40740, 40738, 40767,
    r1=107.5, r2=117.5,
    r3=122.5, r4=132.5,
    rk2=25.0,
    rk3=25.0,
/

&rst
    iat=40795, 40793, 40791, 40788,
    r1=-10.0, r2=0.0,
    r3=0.0, r4=10.0,
    rk2=25.0,
    rk3=25.0,
/

&rst
    iat=40869, 40874, 40872, 40901,
    r1=107.5, r2=117.5,
    r3=122.5, r4=132.5,
    rk2=25.0,
    rk3=25.0,
/

&rst
    iat=40929, 40927, 40925, 40922,
    r1=-10.0, r2=0.0,
    r3=0.0, r4=10.0,
    rk2=25.0,
    rk3=25.0,
/

&rst
    iat=41003, 41008, 41006, 41035,
    r1=107.5, r2=117.5,
    r3=122.5, r4=132.5,
    rk2=25.0,
    rk3=25.0,
/

&rst
    iat=41063, 41061, 41059, 41056,
    r1=-10.0, r2=0.0,
    r3=0.0, r4=10.0,
    rk2=25.0,
    rk3=25.0,
/

&rst
    iat=41137, 41142, 41140, 41169,
    r1=107.5, r2=117.5,
    r3=122.5, r4=132.5,
    rk2=25.0,
    rk3=25.0,
/

&rst
    iat=41197, 41195, 41193, 41190,
    r1=-10.0, r2=0.0,
    r3=0.0, r4=10.0,
    rk2=25.0,
    rk3=25.0,
/

&rst
    iat=41271, 41276, 41274, 41303,
    r1=107.5, r2=117.5,
    r3=122.5, r4=132.5,
    rk2=25.0,
    rk3=25.0,
/

&rst
    iat=41331, 41329, 41327, 41324,
    r1=-10.0, r2=0.0,
    r3=0.0, r4=10.0,
    rk2=25.0,
    rk3=25.0,
/

&rst
    iat=41405, 41410, 41408, 41437,
    r1=107.5, r2=117.5,
    r3=122.5, r4=132.5,
    rk2=25.0,
    rk3=25.0,
/

&rst
    iat=41465, 41463, 41461, 41458,
    r1=-10.0, r2=0.0,
    r3=0.0, r4=10.0,
    rk2=25.0,
    rk3=25.0,
/

&rst
    iat=41539, 41544, 41542, 41571,
    r1=107.5, r2=117.5,
    r3=122.5, r4=132.5,
    rk2=25.0,
    rk3=25.0,
/

&rst
    iat=41599, 41597, 41595, 41592,
    r1=-10.0, r2=0.0,
    r3=0.0, r4=10.0,
    rk2=25.0,
    rk3=25.0,
/
