# Supplementary material for: Intermolecular Interactions in G Protein-Coupled Receptor Allosteric Sites at the Membrane Interface from Molecular Dynamics Simulations and Quantum Chemical Calculations
Source: J Chem Inf Model. 2022 Sep 30;62(19):4736–47. doi: 10.1021/acs.jcim.2c00788 (PMC9554917; doi:10.1021/acs.jcim.2c00788)
Supplement: Supplementary file 2 — ci2c00788_si_002.zip [file ci2c00788_si_002.zip › MD_simulations_inputs/C5aR1_MD_simulations_inputs/popc_chol_6c1q/step6.6_equilibration.mdout]

          -------------------------------------------------------
          Amber 20 PMEMD                              2020
          -------------------------------------------------------

| PMEMD implementation of SANDER, Release 18

|  Compiled date/time: Tue Apr 28 02:19:54 2020
| Run on 12/10/2021 at 00:51:56

|   Executable path: /usr/local/amber20_src/bin/pmemd.cuda
| Working directory: /home/tianyiding/amber/C5ar1-6c1q-9p2-cholpopc/amber
|          Hostname: Unknown
  [-O]verwriting output

File Assignments:
|   MDIN: step6.6_equilibration.mdin                                            
|  MDOUT: step6.6_equilibration.mdout                                           
| INPCRD: step6.5_equilibration.rst7                                            
|   PARM: step5_input.parm7                                                     
| RESTRT: step6.6_equilibration.rst7                                            
|   REFC: step5_input.rst7                                                      
|  MDVEL: mdvel                                                                 
|   MDEN: mden                                                                  
|  MDCRD: step6.6_equilibration.nc                                              
| MDINFO: eq06.mdinfo                                                           
|  MDFRC: mdfrc                                                                 


 Here is the input file:

A NPT simulation for common production-level simulations                       
 &cntrl                                                                        
    imin=0,        ! No minimization                                           
    irest=1,       ! This IS a restart of an old MD simulation                 
    ntx=5,         ! So our inpcrd file has velocities                         
                                                                               
    ! Temperature control                                                      
    ntt=3,         ! Langevin dynamics                                         
    gamma_ln=1.0,  ! Friction coefficient (ps^-1)                              
    temp0=310,   ! Target temperature                                          
                                                                               
    ! Potential energy control                                                 
    cut=9.0,       ! nonbonded cutoff, in angstroms                            
                                                                               
    ! MD settings                                                              
    nstlim=250000, ! 250K steps, 500 ps total                                  
    dt=0.002,      ! time step (ps)                                            
                                                                               
    ! SHAKE                                                                    
    ntc=2,         ! Constrain bonds containing hydrogen                       
    ntf=2,         ! Do not calculate forces of bonds containing hydrogen      
                                                                               
    ! Control how often information is printed                                 
    ntpr=1000,     ! Print energies every 1000 steps                           
    ntwx=5000,     ! Print coordinates every 5000 steps to the trajectory      
    ntwr=10000,    ! Print a restart file every 10K steps (can be less frequent
!   ntwv=-1,       ! Uncomment to also print velocities to trajectory          
!   ntwf=-1,       ! Uncomment to also print forces to trajectory              
    ntxo=2,        ! Write NetCDF format                                       
    ioutfm=1,      ! Write NetCDF format (always do this!)                     
                                                                               
    ! Wrap coordinates when printing them to the same unit cell                
    iwrap=0,                                                                   
                                                                               
    ! Constant pressure control.                                               
    barostat=1,    ! Berendsen barostat... change to 2 for MC                  
    ntp=3,         ! 1=isotropic, 2=anisotropic, 3=semi-isotropic w/ surften   
    pres0=1.0,     ! Target external pressure, in bar                          
    taup=1.0,                                                                  
                                                                               
    ! Constant surface tension (needed for semi-isotropic scaling). Uncomment  
    ! for this feature. csurften must be nonzero if ntp=3 above                
    csurften=3,    ! Interfaces in 1=yz plane, 2=xz plane, 3=xy plane          
    gamma_ten=0.0, ! Surface tension (dyne/cm). 0 gives pure semi-iso scaling  
    ninterface=2,  ! Number of interfaces (2 for bilayer)                      
                                                                               
    ! Restraint options                                                        
    ntr=1,         ! Positional restraints for proteins, sugars, ligands, and l
                                                                               
    ! Set water atom/residue names for SETTLE recognition                      
    watnam='WAT',  ! Water residues are named WAT                              
    owtnm='O',     ! Water oxygens are named O                                 
 /                                                                             
Protein posres                                                                 
0.1                                                                            
RES 1 293 294 294                                                              
END                                                                            
END                                                                            
                                                                               


Note: ig = -1. Setting random seed to   122287 based on wallclock time in 
      microseconds.
| irandom = 1, using AMBER's internal random number generator (default).
 
|--------------------- INFORMATION ----------------------
| GPU (CUDA) Version of PMEMD in use: NVIDIA GPU IN USE.
|                    Version 18.0.0
| 
|                      03/25/2018
| 
| Implementation by:
|                    Ross C. Walker     (SDSC)
|                    Scott Le Grand     (nVIDIA)
| 
| Version 18 performance extensions by:
|                    David Cerutti     (Rutgers)
| 
| Precision model in use:
|      [SPFP] - Single Precision Forces, 64-bit Fixed Point
|               Accumulation. (Default)
| 
|--------------------------------------------------------
 
|----------------- CITATION INFORMATION -----------------
|
|    When publishing work that utilized the CUDA version
|    of AMBER, please cite the following in addition to
|    the regular AMBER citations:
|
|  - Romelia Salomon-Ferrer; Andreas W. Goetz; Duncan
|    Poole; Scott Le Grand; Ross C. Walker "Routine
|    microsecond molecular dynamics simulations with
|    AMBER - Part II: Particle Mesh Ewald", J. Chem.
|    Theory Comput., 2013, 9 (9), pp3878-3888,
|    DOI: 10.1021/ct400314y.
|
|  - Andreas W. Goetz; Mark J. Williamson; Dong Xu;
|    Duncan Poole; Scott Le Grand; Ross C. Walker
|    "Routine microsecond molecular dynamics simulations
|    with AMBER - Part I: Generalized Born", J. Chem.
|    Theory Comput., 2012, 8 (5), pp1542-1555.
|
|  - Scott Le Grand; Andreas W. Goetz; Ross C. Walker
|    "SPFP: Speed without compromise - a mixed precision
|    model for GPU accelerated molecular dynamics
|    simulations.", Comp. Phys. Comm., 2013, 184
|    pp374-380, DOI: 10.1016/j.cpc.2012.09.022
|
|--------------------------------------------------------
 
|------------------- GPU DEVICE INFO --------------------
|
|            CUDA_VISIBLE_DEVICES: not set
|   CUDA Capable Devices Detected:      2
|           CUDA Device ID in use:      1
|                CUDA Device Name: TITAN X (Pascal)
|     CUDA Device Global Mem Size:  12196 MB
| CUDA Device Num Multiprocessors:     28
|           CUDA Device Core Freq:   1.53 GHz
|
|--------------------------------------------------------
 
 
| Conditional Compilation Defines Used:
| PUBFFT
| BINTRAJ
| CUDA
| EMIL

| Largest sphere to fit in unit cell has radius =    50.829

| New format PARM file being parsed.
| Version =    1.000 Date = 12/03/21 Time = 08:08:11

| Note: 1-4 EEL scale factors are being read from the topology file.

| Note: 1-4 VDW scale factors are being read from the topology file.
| Duplicated    0 dihedrals

| Duplicated    0 dihedrals

--------------------------------------------------------------------------------
   1.  RESOURCE   USE: 
--------------------------------------------------------------------------------

 getting box info from netcdf restart file
 NATOM  =  116859 NTYPES =      34 NBONH =  100094 MBONA  =   16505
 NTHETH =   59667 MTHETA =   19924 NPHIH =   98795 MPHIA  =   64042
 NHPARM =       0 NPARM  =       0 NNB   =  334286 NRES   =   26278
 NBONA  =   16505 NTHETA =   19924 NPHIA =   64042 NUMBND =     109
 NUMANG =     235 NPTRA  =     514 NATYP =       0 NPHB   =       0
 IFBOX  =       1 NMXRS  =      78 IFCAP =       0 NEXTRA =       0
 NCOPY  =       0

| Coordinate Index Table dimensions:    20   20   22
| Direct force subcell size =     5.0829    5.0829    5.0344

     BOX TYPE: RECTILINEAR

--------------------------------------------------------------------------------
   2.  CONTROL  DATA  FOR  THE  RUN
--------------------------------------------------------------------------------

                                                                                

General flags:
     imin    =       0, nmropt  =       0

Nature and format of input:
     ntx     =       5, irest   =       1, ntrx    =       1

Nature and format of output:
     ntxo    =       2, ntpr    =    1000, ntrx    =       1, ntwr    =   10000
     iwrap   =       0, ntwx    =    5000, ntwv    =       0, ntwe    =       0
     ioutfm  =       1, ntwprt  =       0, idecomp =       0, rbornstat=      0

Potential function:
     ntf     =       2, ntb     =       2, igb     =       0, nsnb    =      25
     ipol    =       0, gbsa    =       0, iesp    =       0
     dielc   =   1.00000, cut     =   9.00000, intdiel =   1.00000

Frozen or restrained atoms:
     ibelly  =       0, ntr     =       1
     restraint_wt =   0.00000

Molecular dynamics:
     nstlim  =    250000, nscm    =         0, nrespa  =         1
     t       =   0.00000, dt      =   0.00200, vlimit  =  -1.00000

Langevin dynamics temperature regulation:
     ig      =  122287
     temp0   = 310.00000, tempi   =   0.00000, gamma_ln=   1.00000

Pressure regulation:
     ntp     =       3
     pres0   =   1.00000, comp    =  44.60000, taup    =   1.00000

Constant surface tension:
     csurften  =       3
     gamma_ten =   0.00000 ninterface =       2

SHAKE:
     ntc     =       2, jfastw  =       0
     tol     =   0.00001

| Intermolecular bonds treatment:
|     no_intermolecular_bonds =       1

| Energy averages sample interval:
|     ene_avg_sampling =    1000

Ewald parameters:
     verbose =       0, ew_type =       0, nbflag  =       1, use_pme =       1
     vdwmeth =       1, eedmeth =       1, netfrc  =       1
     Box X =  101.657   Box Y =  101.657   Box Z =  110.756
     Alpha =   90.000   Beta  =   90.000   Gamma =   90.000
     NFFT1 =  108       NFFT2 =  108       NFFT3 =  112
     Cutoff=    9.000   Tol   =0.100E-04
     Ewald Coefficient =  0.30768
     Interpolation order =    4

    LOADING THE CONSTRAINED ATOMS AS GROUPS


   5.  REFERENCE ATOM COORDINATES

                                                                                  
    ----- READING GROUP     1; TITLE:
 Protein posres                                                              

     GROUP    1 HAS HARMONIC CONSTRAINTS     0.10000
 GRP    1 RES    1 TO   293
 GRP    1 RES  294 TO   294
      Number of atoms in this group  =  4859
    ----- END OF GROUP READ -----

--------------------------------------------------------------------------------
   3.  ATOMIC COORDINATES AND VELOCITIES
--------------------------------------------------------------------------------

                                                                                
 begin time read from input coords =  1375.000 ps

 
 Number of triangulated 3-point waters found:    25029

     Sum of charges from parm topology file =  -0.00052359
     Forcing neutrality...

| Dynamic Memory, Types Used:
| Reals             4987368
| Integers          7479951

| Nonbonded Pairs Initial Allocation:    26643852

| GPU memory information (estimate):
| KB of GPU memory in use:    724349
| KB of CPU memory in use:    188957

--------------------------------------------------------------------------------
   4.  RESULTS
--------------------------------------------------------------------------------


 NSTEP =     1000   TIME(PS) =    1377.000  TEMP(K) =   310.80  PRESS =     3.9
 Etot   =   -230629.9054  EKtot   =     77351.7188  EPtot      =   -307981.6242
 BOND   =      5918.2586  ANGLE   =     22103.6715  DIHED      =     15482.3767
 1-4 NB =      5423.6314  1-4 EEL =    -74498.1709  VDWAALS    =     17164.4647
 EELEC  =   -299756.0794  EHBOND  =         0.0000  RESTRAINT  =       180.2232
 EAMBER (non-restraint)  =   -308161.8474
 EKCMT  =     23739.1180  VIRIAL  =     23642.4411  VOLUME     =   1144237.2971
                                                    SURFTEN    =       -76.0909
                                                    Density    =         1.0108
 ------------------------------------------------------------------------------


 NSTEP =     2000   TIME(PS) =    1379.000  TEMP(K) =   309.73  PRESS =    73.7
 Etot   =   -231195.3966  EKtot   =     77085.1484  EPtot      =   -308280.5450
 BOND   =      5793.9890  ANGLE   =     22090.6093  DIHED      =     15272.0839
 1-4 NB =      5436.8137  1-4 EEL =    -74462.0924  VDWAALS    =     17554.6921
 EELEC  =   -300143.7956  EHBOND  =         0.0000  RESTRAINT  =       177.1549
 EAMBER (non-restraint)  =   -308457.6999
 EKCMT  =     23521.3541  VIRIAL  =     21700.7157  VOLUME     =   1143462.2605
                                                    SURFTEN    =        21.8764
                                                    Density    =         1.0115
 ------------------------------------------------------------------------------


 NSTEP =     3000   TIME(PS) =    1381.000  TEMP(K) =   310.36  PRESS =   -77.4
 Etot   =   -231098.6364  EKtot   =     77242.1406  EPtot      =   -308340.7770
 BOND   =      5875.6356  ANGLE   =     22034.0565  DIHED      =     15402.8613
 1-4 NB =      5438.5632  1-4 EEL =    -74560.9081  VDWAALS    =     17285.2125
 EELEC  =   -300009.8141  EHBOND  =         0.0000  RESTRAINT  =       193.6160
 EAMBER (non-restraint)  =   -308534.3930
 EKCMT  =     23447.2866  VIRIAL  =     25357.3780  VOLUME     =   1143589.4243
                                                    SURFTEN    =       -51.2270
                                                    Density    =         1.0114
 ------------------------------------------------------------------------------


 NSTEP =     4000   TIME(PS) =    1383.000  TEMP(K) =   310.40  PRESS =   -67.0
 Etot   =   -231083.5493  EKtot   =     77252.5469  EPtot      =   -308336.0962
 BOND   =      5816.2456  ANGLE   =     22109.6504  DIHED      =     15484.7646
 1-4 NB =      5425.7285  1-4 EEL =    -74493.4212  VDWAALS    =     17440.6021
 EELEC  =   -300319.5738  EHBOND  =         0.0000  RESTRAINT  =       199.9076
 EAMBER (non-restraint)  =   -308536.0039
 EKCMT  =     23622.7998  VIRIAL  =     25277.6882  VOLUME     =   1144366.6936
                                                    SURFTEN    =        42.3437
                                                    Density    =         1.0107
 ------------------------------------------------------------------------------


 NSTEP =     5000   TIME(PS) =    1385.000  TEMP(K) =   311.16  PRESS =    51.2
 Etot   =   -231295.4538  EKtot   =     77442.2266  EPtot      =   -308737.6804
 BOND   =      5800.5189  ANGLE   =     21902.2336  DIHED      =     15366.2519
 1-4 NB =      5345.4633  1-4 EEL =    -74478.0276  VDWAALS    =     17830.7767
 EELEC  =   -300699.7742  EHBOND  =         0.0000  RESTRAINT  =       194.8770
 EAMBER (non-restraint)  =   -308932.5574
 EKCMT  =     23776.4145  VIRIAL  =     22511.9551  VOLUME     =   1144301.3145
                                                    SURFTEN    =       -29.0281
                                                    Density    =         1.0107
 ------------------------------------------------------------------------------


 NSTEP =     6000   TIME(PS) =    1387.000  TEMP(K) =   309.77  PRESS =    27.3
 Etot   =   -231399.3307  EKtot   =     77094.4062  EPtot      =   -308493.7370
 BOND   =      5760.8140  ANGLE   =     22172.2587  DIHED      =     15375.5303
 1-4 NB =      5393.5654  1-4 EEL =    -74498.1069  VDWAALS    =     17264.2924
 EELEC  =   -300170.7440  EHBOND  =         0.0000  RESTRAINT  =       208.6531
 EAMBER (non-restraint)  =   -308702.3901
 EKCMT  =     23603.7879  VIRIAL  =     22930.4912  VOLUME     =   1144193.5133
                                                    SURFTEN    =        64.2901
                                                    Density    =         1.0108
 ------------------------------------------------------------------------------


 NSTEP =     7000   TIME(PS) =    1389.000  TEMP(K) =   309.36  PRESS =   -59.8
 Etot   =   -231302.6151  EKtot   =     76994.3750  EPtot      =   -308296.9901
 BOND   =      5852.6251  ANGLE   =     22103.2481  DIHED      =     15386.8314
 1-4 NB =      5387.5989  1-4 EEL =    -74434.8149  VDWAALS    =     17252.3019
 EELEC  =   -300056.6161  EHBOND  =         0.0000  RESTRAINT  =       211.8355
 EAMBER (non-restraint)  =   -308508.8256
 EKCMT  =     23567.5753  VIRIAL  =     25044.7658  VOLUME     =   1144607.5737
                                                    SURFTEN    =        67.6948
                                                    Density    =         1.0105
 ------------------------------------------------------------------------------


 NSTEP =     8000   TIME(PS) =    1391.000  TEMP(K) =   309.50  PRESS =   -12.0
 Etot   =   -231879.8720  EKtot   =     77027.9219  EPtot      =   -308907.7938
 BOND   =      5885.2127  ANGLE   =     22027.5695  DIHED      =     15381.2896
 1-4 NB =      5438.4113  1-4 EEL =    -74575.2329  VDWAALS    =     17403.0607
 EELEC  =   -300683.4065  EHBOND  =         0.0000  RESTRAINT  =       215.3018
 EAMBER (non-restraint)  =   -309123.0957
 EKCMT  =     23522.7046  VIRIAL  =     23819.4995  VOLUME     =   1144854.2574
                                                    SURFTEN    =        12.4963
                                                    Density    =         1.0102
 ------------------------------------------------------------------------------


 NSTEP =     9000   TIME(PS) =    1393.000  TEMP(K) =   311.15  PRESS =    80.9
 Etot   =   -231218.7357  EKtot   =     77439.2656  EPtot      =   -308658.0013
 BOND   =      5737.6173  ANGLE   =     22037.1408  DIHED      =     15413.0478
 1-4 NB =      5449.9844  1-4 EEL =    -74463.9349  VDWAALS    =     17703.0353
 EELEC  =   -300757.8010  EHBOND  =         0.0000  RESTRAINT  =       222.9090
 EAMBER (non-restraint)  =   -308880.9103
 EKCMT  =     23702.4234  VIRIAL  =     21699.8147  VOLUME     =   1145785.1628
                                                    SURFTEN    =       175.8550
                                                    Density    =         1.0094
 ------------------------------------------------------------------------------


 NSTEP =    10000   TIME(PS) =    1395.000  TEMP(K) =   309.06  PRESS =    23.6
 Etot   =   -231652.7498  EKtot   =     76918.4688  EPtot      =   -308571.2185
 BOND   =      5799.1440  ANGLE   =     21847.0602  DIHED      =     15380.4827
 1-4 NB =      5419.5947  1-4 EEL =    -74426.8119  VDWAALS    =     17772.6215
 EELEC  =   -300585.4840  EHBOND  =         0.0000  RESTRAINT  =       222.1742
 EAMBER (non-restraint)  =   -308793.3927
 EKCMT  =     23752.4683  VIRIAL  =     23169.2834  VOLUME     =   1145651.1431
                                                    SURFTEN    =        93.6093
                                                    Density    =         1.0095
 ------------------------------------------------------------------------------


 NSTEP =    11000   TIME(PS) =    1397.000  TEMP(K) =   310.18  PRESS =    -2.3
 Etot   =   -231224.4663  EKtot   =     77197.8359  EPtot      =   -308422.3022
 BOND   =      5797.1240  ANGLE   =     21959.4637  DIHED      =     15376.6892
 1-4 NB =      5435.1288  1-4 EEL =    -74534.6740  VDWAALS    =     17720.9110
 EELEC  =   -300402.1058  EHBOND  =         0.0000  RESTRAINT  =       225.1609
 EAMBER (non-restraint)  =   -308647.4631
 EKCMT  =     23694.1383  VIRIAL  =     23752.1489  VOLUME     =   1144377.5038
                                                    SURFTEN    =       -62.5858
                                                    Density    =         1.0107
 ------------------------------------------------------------------------------


 NSTEP =    12000   TIME(PS) =    1399.000  TEMP(K) =   309.28  PRESS =    73.1
 Etot   =   -231446.9366  EKtot   =     76973.9062  EPtot      =   -308420.8429
 BOND   =      5847.4727  ANGLE   =     21946.3532  DIHED      =     15297.0665
 1-4 NB =      5410.4207  1-4 EEL =    -74395.0203  VDWAALS    =     17789.0393
 EELEC  =   -300525.3127  EHBOND  =         0.0000  RESTRAINT  =       209.1378
 EAMBER (non-restraint)  =   -308629.9806
 EKCMT  =     23671.2135  VIRIAL  =     21866.1338  VOLUME     =   1144428.8394
                                                    SURFTEN    =        51.5424
                                                    Density    =         1.0106
 ------------------------------------------------------------------------------


 NSTEP =    13000   TIME(PS) =    1401.000  TEMP(K) =   308.90  PRESS =   -16.6
 Etot   =   -232330.2178  EKtot   =     76877.9297  EPtot      =   -309208.1475
 BOND   =      5846.1691  ANGLE   =     21833.7270  DIHED      =     15382.2484
 1-4 NB =      5416.8510  1-4 EEL =    -74407.8073  VDWAALS    =     17647.0127
 EELEC  =   -301142.7523  EHBOND  =         0.0000  RESTRAINT  =       216.4040
 EAMBER (non-restraint)  =   -309424.5515
 EKCMT  =     23405.8210  VIRIAL  =     23816.0470  VOLUME     =   1142829.2247
                                                    SURFTEN    =       -18.8623
                                                    Density    =         1.0120
 ------------------------------------------------------------------------------


 NSTEP =    14000   TIME(PS) =    1403.000  TEMP(K) =   309.58  PRESS =     1.2
 Etot   =   -231438.5508  EKtot   =     77047.8828  EPtot      =   -308486.4336
 BOND   =      5851.8600  ANGLE   =     22054.8630  DIHED      =     15369.9910
 1-4 NB =      5406.0749  1-4 EEL =    -74414.4281  VDWAALS    =     17583.4648
 EELEC  =   -300561.8136  EHBOND  =         0.0000  RESTRAINT  =       223.5544
 EAMBER (non-restraint)  =   -308709.9880
 EKCMT  =     23574.7640  VIRIAL  =     23545.1107  VOLUME     =   1144078.3262
                                                    SURFTEN    =      -111.7099
                                                    Density    =         1.0109
 ------------------------------------------------------------------------------


 NSTEP =    15000   TIME(PS) =    1405.000  TEMP(K) =   311.22  PRESS =    -6.3
 Etot   =   -231394.7538  EKtot   =     77456.8594  EPtot      =   -308851.6132
 BOND   =      5852.7774  ANGLE   =     21796.5905  DIHED      =     15365.5697
 1-4 NB =      5429.6487  1-4 EEL =    -74585.3341  VDWAALS    =     17709.9604
 EELEC  =   -300655.0916  EHBOND  =         0.0000  RESTRAINT  =       234.2658
 EAMBER (non-restraint)  =   -309085.8790
 EKCMT  =     23676.4064  VIRIAL  =     23830.9304  VOLUME     =   1144923.3950
                                                    SURFTEN    =        -6.2758
                                                    Density    =         1.0102
 ------------------------------------------------------------------------------


 NSTEP =    16000   TIME(PS) =    1407.000  TEMP(K) =   309.14  PRESS =    93.1
 Etot   =   -231553.3732  EKtot   =     76938.6094  EPtot      =   -308491.9826
 BOND   =      5724.6659  ANGLE   =     22150.3598  DIHED      =     15333.6889
 1-4 NB =      5431.8575  1-4 EEL =    -74452.5216  VDWAALS    =     17569.5205
 EELEC  =   -300472.9987  EHBOND  =         0.0000  RESTRAINT  =       223.4450
 EAMBER (non-restraint)  =   -308715.4276
 EKCMT  =     23485.0901  VIRIAL  =     21184.9229  VOLUME     =   1143923.3435
                                                    SURFTEN    =       119.8003
                                                    Density    =         1.0111
 ------------------------------------------------------------------------------


 NSTEP =    17000   TIME(PS) =    1409.000  TEMP(K) =   309.50  PRESS =   -60.4
 Etot   =   -231303.0448  EKtot   =     77026.9062  EPtot      =   -308329.9511
 BOND   =      5906.3120  ANGLE   =     22087.7675  DIHED      =     15316.5571
 1-4 NB =      5390.0669  1-4 EEL =    -74461.3829  VDWAALS    =     17009.5415
 EELEC  =   -299824.4152  EHBOND  =         0.0000  RESTRAINT  =       245.6020
 EAMBER (non-restraint)  =   -308575.5531
 EKCMT  =     23520.6095  VIRIAL  =     25011.6954  VOLUME     =   1143591.8217
                                                    SURFTEN    =        56.2389
                                                    Density    =         1.0114
 ------------------------------------------------------------------------------


 NSTEP =    18000   TIME(PS) =    1411.000  TEMP(K) =   310.28  PRESS =    -2.1
 Etot   =   -231155.8619  EKtot   =     77222.7266  EPtot      =   -308378.5884
 BOND   =      5953.9678  ANGLE   =     21998.0210  DIHED      =     15363.8990
 1-4 NB =      5389.2024  1-4 EEL =    -74488.2156  VDWAALS    =     17419.8468
 EELEC  =   -300251.9293  EHBOND  =         0.0000  RESTRAINT  =       236.6194
 EAMBER (non-restraint)  =   -308615.2078
 EKCMT  =     23676.8171  VIRIAL  =     23728.6033  VOLUME     =   1144789.1060
                                                    SURFTEN    =      -140.2235
                                                    Density    =         1.0103
 ------------------------------------------------------------------------------


 NSTEP =    19000   TIME(PS) =    1413.000  TEMP(K) =   308.79  PRESS =    28.0
 Etot   =   -231224.2917  EKtot   =     76851.3203  EPtot      =   -308075.6121
 BOND   =      5834.9544  ANGLE   =     22120.5861  DIHED      =     15392.5882
 1-4 NB =      5417.6885  1-4 EEL =    -74346.3724  VDWAALS    =     17334.7104
 EELEC  =   -300075.6027  EHBOND  =         0.0000  RESTRAINT  =       245.8355
 EAMBER (non-restraint)  =   -308321.4475
 EKCMT  =     23536.6959  VIRIAL  =     22844.2970  VOLUME     =   1145233.9604
                                                    SURFTEN    =       -64.9962
                                                    Density    =         1.0099
 ------------------------------------------------------------------------------


 NSTEP =    20000   TIME(PS) =    1415.000  TEMP(K) =   310.41  PRESS =   -50.6
 Etot   =   -230897.2239  EKtot   =     77255.6719  EPtot      =   -308152.8958
 BOND   =      5978.7194  ANGLE   =     21830.7822  DIHED      =     15330.0875
 1-4 NB =      5380.1417  1-4 EEL =    -74474.5166  VDWAALS    =     17223.7632
 EELEC  =   -299663.0482  EHBOND  =         0.0000  RESTRAINT  =       241.1750
 EAMBER (non-restraint)  =   -308394.0708
 EKCMT  =     23709.0128  VIRIAL  =     24960.9789  VOLUME     =   1144878.1210
                                                    SURFTEN    =       -11.8624
                                                    Density    =         1.0102
 ------------------------------------------------------------------------------


 NSTEP =    21000   TIME(PS) =    1417.000  TEMP(K) =   310.03  PRESS =   -13.4
 Etot   =   -231088.8926  EKtot   =     77160.8984  EPtot      =   -308249.7911
 BOND   =      5895.4310  ANGLE   =     22236.8530  DIHED      =     15438.2240
 1-4 NB =      5398.3591  1-4 EEL =    -74497.0033  VDWAALS    =     17453.2030
 EELEC  =   -300418.0322  EHBOND  =         0.0000  RESTRAINT  =       243.1743
 EAMBER (non-restraint)  =   -308492.9654
 EKCMT  =     23760.6931  VIRIAL  =     24092.2643  VOLUME     =   1145182.7100
                                                    SURFTEN    =      -133.9212
                                                    Density    =         1.0100
 ------------------------------------------------------------------------------


 NSTEP =    22000   TIME(PS) =    1419.000  TEMP(K) =   310.21  PRESS =   -23.6
 Etot   =   -230782.7213  EKtot   =     77204.1250  EPtot      =   -307986.8463
 BOND   =      5780.4615  ANGLE   =     22075.4497  DIHED      =     15390.6641
 1-4 NB =      5405.4270  1-4 EEL =    -74339.2146  VDWAALS    =     17466.8616
 EELEC  =   -300021.2148  EHBOND  =         0.0000  RESTRAINT  =       254.7191
 EAMBER (non-restraint)  =   -308241.5655
 EKCMT  =     23768.7186  VIRIAL  =     24351.8845  VOLUME     =   1146562.4157
                                                    SURFTEN    =        28.0680
                                                    Density    =         1.0087
 ------------------------------------------------------------------------------


 NSTEP =    23000   TIME(PS) =    1421.000  TEMP(K) =   308.33  PRESS =    78.8
 Etot   =   -231733.0607  EKtot   =     76736.2188  EPtot      =   -308469.2795
 BOND   =      5816.8240  ANGLE   =     22100.4858  DIHED      =     15391.3183
 1-4 NB =      5418.2136  1-4 EEL =    -74425.8550  VDWAALS    =     17375.8337
 EELEC  =   -300386.9133  EHBOND  =         0.0000  RESTRAINT  =       240.8135
 EAMBER (non-restraint)  =   -308710.0930
 EKCMT  =     23472.9364  VIRIAL  =     21527.4916  VOLUME     =   1143753.6392
                                                    SURFTEN    =        17.7927
                                                    Density    =         1.0112
 ------------------------------------------------------------------------------


 NSTEP =    24000   TIME(PS) =    1423.000  TEMP(K) =   312.32  PRESS =    41.1
 Etot   =   -230109.8736  EKtot   =     77729.5156  EPtot      =   -307839.3892
 BOND   =      5853.4670  ANGLE   =     22184.1879  DIHED      =     15421.7159
 1-4 NB =      5410.5666  1-4 EEL =    -74482.4530  VDWAALS    =     17382.0512
 EELEC  =   -299852.1179  EHBOND  =         0.0000  RESTRAINT  =       243.1932
 EAMBER (non-restraint)  =   -308082.5824
 EKCMT  =     23806.1194  VIRIAL  =     22792.8185  VOLUME     =   1143015.3600
                                                    SURFTEN    =        -0.6332
                                                    Density    =         1.0119
 ------------------------------------------------------------------------------


 NSTEP =    25000   TIME(PS) =    1425.000  TEMP(K) =   310.42  PRESS =   -95.4
 Etot   =   -231195.8108  EKtot   =     77256.7422  EPtot      =   -308452.5530
 BOND   =      5803.5351  ANGLE   =     22134.0447  DIHED      =     15392.6129
 1-4 NB =      5427.2363  1-4 EEL =    -74454.5175  VDWAALS    =     17201.2695
 EELEC  =   -300210.5961  EHBOND  =         0.0000  RESTRAINT  =       253.8619
 EAMBER (non-restraint)  =   -308706.4149
 EKCMT  =     23656.7005  VIRIAL  =     26014.4814  VOLUME     =   1144109.4374
                                                    SURFTEN    =        15.8607
                                                    Density    =         1.0109
 ------------------------------------------------------------------------------


 NSTEP =    26000   TIME(PS) =    1427.000  TEMP(K) =   309.79  PRESS =  -114.4
 Etot   =   -230986.3325  EKtot   =     77100.3906  EPtot      =   -308086.7231
 BOND   =      5786.4040  ANGLE   =     22061.2009  DIHED      =     15369.9527
 1-4 NB =      5402.5775  1-4 EEL =    -74392.0017  VDWAALS    =     17465.7674
 EELEC  =   -300030.0969  EHBOND  =         0.0000  RESTRAINT  =       249.4728
 EAMBER (non-restraint)  =   -308336.1960
 EKCMT  =     23800.3796  VIRIAL  =     26632.2799  VOLUME     =   1146128.5753
                                                    SURFTEN    =        30.8887
                                                    Density    =         1.0091
 ------------------------------------------------------------------------------


 NSTEP =    27000   TIME(PS) =    1429.000  TEMP(K) =   311.06  PRESS =  -111.2
 Etot   =   -230896.1179  EKtot   =     77416.1562  EPtot      =   -308312.2741
 BOND   =      5824.0192  ANGLE   =     22032.8834  DIHED      =     15360.2191
 1-4 NB =      5429.6171  1-4 EEL =    -74435.7634  VDWAALS    =     17249.4365
 EELEC  =   -300027.4609  EHBOND  =         0.0000  RESTRAINT  =       254.7749
 EAMBER (non-restraint)  =   -308567.0490
 EKCMT  =     23780.5066  VIRIAL  =     26532.0417  VOLUME     =   1145635.8255
                                                    SURFTEN    =        -8.0932
                                                    Density    =         1.0096
 ------------------------------------------------------------------------------


 NSTEP =    28000   TIME(PS) =    1431.000  TEMP(K) =   310.55  PRESS =   105.7
 Etot   =   -231204.3416  EKtot   =     77288.1484  EPtot      =   -308492.4900
 BOND   =      5906.7113  ANGLE   =     21961.0114  DIHED      =     15373.2534
 1-4 NB =      5446.2232  1-4 EEL =    -74509.5861  VDWAALS    =     18086.0373
 EELEC  =   -301001.7988  EHBOND  =         0.0000  RESTRAINT  =       245.6583
 EAMBER (non-restraint)  =   -308738.1483
 EKCMT  =     23701.2251  VIRIAL  =     21086.4734  VOLUME     =   1145325.8662
                                                    SURFTEN    =       -21.7139
                                                    Density    =         1.0098
 ------------------------------------------------------------------------------


 NSTEP =    29000   TIME(PS) =    1433.000  TEMP(K) =   310.55  PRESS =     5.8
 Etot   =   -231184.0739  EKtot   =     77288.9219  EPtot      =   -308472.9957
 BOND   =      5900.1086  ANGLE   =     21791.1052  DIHED      =     15275.2130
 1-4 NB =      5440.8977  1-4 EEL =    -74385.3124  VDWAALS    =     17690.5145
 EELEC  =   -300438.6598  EHBOND  =         0.0000  RESTRAINT  =       253.1375
 EAMBER (non-restraint)  =   -308726.1333
 EKCMT  =     23652.6501  VIRIAL  =     23509.5448  VOLUME     =   1146515.6970
                                                    SURFTEN    =       -47.3332
                                                    Density    =         1.0088
 ------------------------------------------------------------------------------


 NSTEP =    30000   TIME(PS) =    1435.000  TEMP(K) =   310.83  PRESS =  -102.5
 Etot   =   -230642.1380  EKtot   =     77357.7812  EPtot      =   -307999.9192
 BOND   =      5749.5055  ANGLE   =     22051.6993  DIHED      =     15380.4696
 1-4 NB =      5416.3568  1-4 EEL =    -74413.1262  VDWAALS    =     16969.0802
 EELEC  =   -299412.3625  EHBOND  =         0.0000  RESTRAINT  =       258.4579
 EAMBER (non-restraint)  =   -308258.3771
 EKCMT  =     23828.3684  VIRIAL  =     26362.6355  VOLUME     =   1144816.5624
                                                    SURFTEN    =         4.5287
                                                    Density    =         1.0103
 ------------------------------------------------------------------------------


 NSTEP =    31000   TIME(PS) =    1437.000  TEMP(K) =   309.90  PRESS =   -10.6
 Etot   =   -231232.1168  EKtot   =     77127.5078  EPtot      =   -308359.6246
 BOND   =      5740.4216  ANGLE   =     22088.3365  DIHED      =     15288.0819
 1-4 NB =      5429.8830  1-4 EEL =    -74394.3724  VDWAALS    =     17323.2939
 EELEC  =   -300095.4193  EHBOND  =         0.0000  RESTRAINT  =       260.1502
 EAMBER (non-restraint)  =   -308619.7747
 EKCMT  =     23592.5319  VIRIAL  =     23853.5959  VOLUME     =   1144504.1882
                                                    SURFTEN    =        41.1845
                                                    Density    =         1.0105
 ------------------------------------------------------------------------------


 NSTEP =    32000   TIME(PS) =    1439.000  TEMP(K) =   308.82  PRESS =    85.7
 Etot   =   -231208.2615  EKtot   =     76859.8750  EPtot      =   -308068.1365
 BOND   =      5877.9851  ANGLE   =     22143.2531  DIHED      =     15336.0672
 1-4 NB =      5411.9027  1-4 EEL =    -74295.6820  VDWAALS    =     17780.7924
 EELEC  =   -300583.5795  EHBOND  =         0.0000  RESTRAINT  =       261.1246
 EAMBER (non-restraint)  =   -308329.2611
 EKCMT  =     23790.8263  VIRIAL  =     21675.5336  VOLUME     =   1143419.1868
                                                    SURFTEN    =      -140.1573
                                                    Density    =         1.0115
 ------------------------------------------------------------------------------


 NSTEP =    33000   TIME(PS) =    1441.000  TEMP(K) =   311.41  PRESS =    -3.7
 Etot   =   -231046.1319  EKtot   =     77503.9062  EPtot      =   -308550.0381
 BOND   =      5901.1442  ANGLE   =     22019.9577  DIHED      =     15373.8699
 1-4 NB =      5414.2529  1-4 EEL =    -74470.2185  VDWAALS    =     17684.6232
 EELEC  =   -300726.3880  EHBOND  =         0.0000  RESTRAINT  =       252.7205
 EAMBER (non-restraint)  =   -308802.7586
 EKCMT  =     23737.2760  VIRIAL  =     23829.1799  VOLUME     =   1144986.7555
                                                    SURFTEN    =        59.7331
                                                    Density    =         1.0101
 ------------------------------------------------------------------------------


 NSTEP =    34000   TIME(PS) =    1443.000  TEMP(K) =   310.35  PRESS =   -66.6
 Etot   =   -230865.8726  EKtot   =     77239.2734  EPtot      =   -308105.1460
 BOND   =      5844.3692  ANGLE   =     22120.4486  DIHED      =     15310.7147
 1-4 NB =      5412.5204  1-4 EEL =    -74343.2003  VDWAALS    =     17442.9409
 EELEC  =   -300149.8341  EHBOND  =         0.0000  RESTRAINT  =       256.8946
 EAMBER (non-restraint)  =   -308362.0406
 EKCMT  =     23638.5454  VIRIAL  =     25284.8080  VOLUME     =   1144555.7951
                                                    SURFTEN    =       -24.1722
                                                    Density    =         1.0105
 ------------------------------------------------------------------------------


 NSTEP =    35000   TIME(PS) =    1445.000  TEMP(K) =   311.32  PRESS =  -135.7
 Etot   =   -230607.5518  EKtot   =     77481.2734  EPtot      =   -308088.8252
 BOND   =      5877.9528  ANGLE   =     22195.9277  DIHED      =     15286.2361
 1-4 NB =      5406.3700  1-4 EEL =    -74468.2287  VDWAALS    =     17101.7245
 EELEC  =   -299740.8805  EHBOND  =         0.0000  RESTRAINT  =       252.0730
 EAMBER (non-restraint)  =   -308340.8982
 EKCMT  =     23725.0184  VIRIAL  =     27078.1856  VOLUME     =   1144420.6967
                                                    SURFTEN    =       -68.0215
                                                    Density    =         1.0106
 ------------------------------------------------------------------------------


 NSTEP =    36000   TIME(PS) =    1447.000  TEMP(K) =   309.71  PRESS =    39.7
 Etot   =   -230774.6561  EKtot   =     77081.3203  EPtot      =   -307855.9764
 BOND   =      5927.3662  ANGLE   =     22068.5632  DIHED      =     15410.8116
 1-4 NB =      5415.7874  1-4 EEL =    -74432.8354  VDWAALS    =     17407.3152
 EELEC  =   -299905.2178  EHBOND  =         0.0000  RESTRAINT  =       252.2332
 EAMBER (non-restraint)  =   -308108.2096
 EKCMT  =     23582.8880  VIRIAL  =     22601.2548  VOLUME     =   1144622.1283
                                                    SURFTEN    =       114.2500
                                                    Density    =         1.0104
 ------------------------------------------------------------------------------


 NSTEP =    37000   TIME(PS) =    1449.000  TEMP(K) =   310.86  PRESS =   -88.7
 Etot   =   -231091.7209  EKtot   =     77366.1797  EPtot      =   -308457.9006
 BOND   =      6070.3394  ANGLE   =     21943.3117  DIHED      =     15403.7330
 1-4 NB =      5381.7092  1-4 EEL =    -74495.0764  VDWAALS    =     17004.6320
 EELEC  =   -300024.6942  EHBOND  =         0.0000  RESTRAINT  =       258.1446
 EAMBER (non-restraint)  =   -308716.0452
 EKCMT  =     23741.7546  VIRIAL  =     25931.7987  VOLUME     =   1143968.4006
                                                    SURFTEN    =        26.6136
                                                    Density    =         1.0110
 ------------------------------------------------------------------------------


 NSTEP =    38000   TIME(PS) =    1451.000  TEMP(K) =   309.10  PRESS =    67.9
 Etot   =   -231194.4130  EKtot   =     76929.3984  EPtot      =   -308123.8115
 BOND   =      5981.8152  ANGLE   =     22112.5965  DIHED      =     15348.5073
 1-4 NB =      5429.7285  1-4 EEL =    -74467.2956  VDWAALS    =     17626.6363
 EELEC  =   -300408.5604  EHBOND  =         0.0000  RESTRAINT  =       252.7608
 EAMBER (non-restraint)  =   -308376.5722
 EKCMT  =     23680.8665  VIRIAL  =     22005.5573  VOLUME     =   1143348.5839
                                                    SURFTEN    =        75.0021
                                                    Density    =         1.0116
 ------------------------------------------------------------------------------


 NSTEP =    39000   TIME(PS) =    1453.000  TEMP(K) =   311.08  PRESS =     9.7
 Etot   =   -231237.4309  EKtot   =     77421.9297  EPtot      =   -308659.3606
 BOND   =      5673.1055  ANGLE   =     21884.6453  DIHED      =     15441.4455
 1-4 NB =      5439.0597  1-4 EEL =    -74431.6517  VDWAALS    =     17176.0202
 EELEC  =   -300097.6191  EHBOND  =         0.0000  RESTRAINT  =       255.6341
 EAMBER (non-restraint)  =   -308914.9947
 EKCMT  =     23815.6075  VIRIAL  =     23576.4380  VOLUME     =   1142675.9710
                                                    SURFTEN    =        89.3117
                                                    Density    =         1.0122
 ------------------------------------------------------------------------------


 NSTEP =    40000   TIME(PS) =    1455.000  TEMP(K) =   310.40  PRESS =     1.2
 Etot   =   -230746.2978  EKtot   =     77252.6328  EPtot      =   -307998.9306
 BOND   =      5907.5151  ANGLE   =     22039.1401  DIHED      =     15327.3798
 1-4 NB =      5410.1128  1-4 EEL =    -74401.9575  VDWAALS    =     17268.5265
 EELEC  =   -299806.9674  EHBOND  =         0.0000  RESTRAINT  =       257.3200
 EAMBER (non-restraint)  =   -308256.2507
 EKCMT  =     23560.8392  VIRIAL  =     23531.9706  VOLUME     =   1144663.2664
                                                    SURFTEN    =        31.6832
                                                    Density    =         1.0104
 ------------------------------------------------------------------------------


 NSTEP =    41000   TIME(PS) =    1457.000  TEMP(K) =   310.03  PRESS =   -14.8
 Etot   =   -230979.8933  EKtot   =     77160.4375  EPtot      =   -308140.3308
 BOND   =      5918.8666  ANGLE   =     22200.2348  DIHED      =     15463.3044
 1-4 NB =      5415.7773  1-4 EEL =    -74582.6952  VDWAALS    =     17774.5095
 EELEC  =   -300575.0893  EHBOND  =         0.0000  RESTRAINT  =       244.7611
 EAMBER (non-restraint)  =   -308385.0919
 EKCMT  =     23705.9479  VIRIAL  =     24071.1913  VOLUME     =   1145427.7851
                                                    SURFTEN    =        13.1926
                                                    Density    =         1.0097
 ------------------------------------------------------------------------------


 NSTEP =    42000   TIME(PS) =    1459.000  TEMP(K) =   310.32  PRESS =   -32.4
 Etot   =   -231102.6223  EKtot   =     77232.3594  EPtot      =   -308334.9817
 BOND   =      5896.3882  ANGLE   =     22172.1796  DIHED      =     15337.1459
 1-4 NB =      5447.7268  1-4 EEL =    -74425.3719  VDWAALS    =     17470.2950
 EELEC  =   -300490.3775  EHBOND  =         0.0000  RESTRAINT  =       257.0321
 EAMBER (non-restraint)  =   -308592.0139
 EKCMT  =     23770.3273  VIRIAL  =     24572.1954  VOLUME     =   1144729.2281
                                                    SURFTEN    =        60.7686
                                                    Density    =         1.0104
 ------------------------------------------------------------------------------


 NSTEP =    43000   TIME(PS) =    1461.000  TEMP(K) =   309.18  PRESS =    29.1
 Etot   =   -231513.8080  EKtot   =     76948.6562  EPtot      =   -308462.4642
 BOND   =      5930.2543  ANGLE   =     21893.5752  DIHED      =     15313.6897
 1-4 NB =      5371.5015  1-4 EEL =    -74440.1305  VDWAALS    =     17857.8392
 EELEC  =   -300651.3321  EHBOND  =         0.0000  RESTRAINT  =       262.1385
 EAMBER (non-restraint)  =   -308724.6028
 EKCMT  =     23551.7303  VIRIAL  =     22831.7044  VOLUME     =   1144109.7360
                                                    SURFTEN    =       -12.2382
                                                    Density    =         1.0109
 ------------------------------------------------------------------------------


 NSTEP =    44000   TIME(PS) =    1463.000  TEMP(K) =   310.59  PRESS =   -40.9
 Etot   =   -231278.9670  EKtot   =     77300.2266  EPtot      =   -308579.1936
 BOND   =      5844.5126  ANGLE   =     22104.2026  DIHED      =     15323.8106
 1-4 NB =      5430.0544  1-4 EEL =    -74457.7829  VDWAALS    =     17213.3649
 EELEC  =   -300289.2351  EHBOND  =         0.0000  RESTRAINT  =       251.8792
 EAMBER (non-restraint)  =   -308831.0728
 EKCMT  =     23683.5068  VIRIAL  =     24694.2158  VOLUME     =   1144425.3930
                                                    SURFTEN    =        84.2974
                                                    Density    =         1.0106
 ------------------------------------------------------------------------------


 NSTEP =    45000   TIME(PS) =    1465.000  TEMP(K) =   309.68  PRESS =   -34.3
 Etot   =   -230816.3138  EKtot   =     77073.0234  EPtot      =   -307889.3373
 BOND   =      5875.2826  ANGLE   =     22110.0585  DIHED      =     15398.5932
 1-4 NB =      5453.2727  1-4 EEL =    -74529.7062  VDWAALS    =     17447.6856
 EELEC  =   -299900.5011  EHBOND  =         0.0000  RESTRAINT  =       255.9774
 EAMBER (non-restraint)  =   -308145.3147
 EKCMT  =     23476.8055  VIRIAL  =     24323.3601  VOLUME     =   1143503.9728
                                                    SURFTEN    =       -31.5123
                                                    Density    =         1.0114
 ------------------------------------------------------------------------------


 NSTEP =    46000   TIME(PS) =    1467.000  TEMP(K) =   309.53  PRESS =    82.1
 Etot   =   -231254.6069  EKtot   =     77034.7734  EPtot      =   -308289.3803
 BOND   =      5845.0651  ANGLE   =     21876.6129  DIHED      =     15391.7687
 1-4 NB =      5481.7484  1-4 EEL =    -74406.9352  VDWAALS    =     18078.8540
 EELEC  =   -300811.5611  EHBOND  =         0.0000  RESTRAINT  =       255.0669
 EAMBER (non-restraint)  =   -308544.4471
 EKCMT  =     23326.4590  VIRIAL  =     21299.3198  VOLUME     =   1144070.3428
                                                    SURFTEN    =      -235.8112
                                                    Density    =         1.0109
 ------------------------------------------------------------------------------


 NSTEP =    47000   TIME(PS) =    1469.000  TEMP(K) =   310.13  PRESS =    15.7
 Etot   =   -231280.7440  EKtot   =     77184.3984  EPtot      =   -308465.1425
 BOND   =      5877.0420  ANGLE   =     22172.3699  DIHED      =     15339.4629
 1-4 NB =      5409.6270  1-4 EEL =    -74467.4734  VDWAALS    =     17388.7034
 EELEC  =   -300443.2596  EHBOND  =         0.0000  RESTRAINT  =       258.3852
 EAMBER (non-restraint)  =   -308723.5277
 EKCMT  =     23651.4069  VIRIAL  =     23263.2944  VOLUME     =   1143312.3946
                                                    SURFTEN    =       -40.4370
                                                    Density    =         1.0116
 ------------------------------------------------------------------------------


 NSTEP =    48000   TIME(PS) =    1471.000  TEMP(K) =   309.59  PRESS =   -27.5
 Etot   =   -231392.7007  EKtot   =     77050.3828  EPtot      =   -308443.0835
 BOND   =      5816.9403  ANGLE   =     22179.5725  DIHED      =     15370.7475
 1-4 NB =      5430.9249  1-4 EEL =    -74401.1589  VDWAALS    =     17288.7866
 EELEC  =   -300404.7702  EHBOND  =         0.0000  RESTRAINT  =       275.8737
 EAMBER (non-restraint)  =   -308718.9572
 EKCMT  =     23643.6384  VIRIAL  =     24323.3721  VOLUME     =   1143434.5213
                                                    SURFTEN    =        68.3018
                                                    Density    =         1.0115
 ------------------------------------------------------------------------------


 NSTEP =    49000   TIME(PS) =    1473.000  TEMP(K) =   308.67  PRESS =    -3.4
 Etot   =   -231559.9166  EKtot   =     76822.5547  EPtot      =   -308382.4713
 BOND   =      5891.8899  ANGLE   =     22115.7543  DIHED      =     15386.2627
 1-4 NB =      5390.2085  1-4 EEL =    -74425.3710  VDWAALS    =     17658.6865
 EELEC  =   -300663.6809  EHBOND  =         0.0000  RESTRAINT  =       263.7787
 EAMBER (non-restraint)  =   -308646.2500
 EKCMT  =     23485.1335  VIRIAL  =     23568.9978  VOLUME     =   1143501.7017
                                                    SURFTEN    =       -18.1811
                                                    Density    =         1.0114
 ------------------------------------------------------------------------------


 NSTEP =    50000   TIME(PS) =    1475.000  TEMP(K) =   311.18  PRESS =  -116.2
 Etot   =   -231242.5044  EKtot   =     77447.2031  EPtot      =   -308689.7075
 BOND   =      5882.7052  ANGLE   =     22012.3620  DIHED      =     15469.4638
 1-4 NB =      5443.9054  1-4 EEL =    -74527.1628  VDWAALS    =     17183.8491
 EELEC  =   -300398.0744  EHBOND  =         0.0000  RESTRAINT  =       243.2442
 EAMBER (non-restraint)  =   -308932.9517
 EKCMT  =     23755.4979  VIRIAL  =     26625.9433  VOLUME     =   1144072.8176
                                                    SURFTEN    =      -102.2710
                                                    Density    =         1.0109
 ------------------------------------------------------------------------------


 NSTEP =    51000   TIME(PS) =    1477.000  TEMP(K) =   309.91  PRESS =    -3.9
 Etot   =   -231465.1972  EKtot   =     77130.9609  EPtot      =   -308596.1581
 BOND   =      5885.1750  ANGLE   =     22121.7452  DIHED      =     15261.5255
 1-4 NB =      5440.1263  1-4 EEL =    -74524.6597  VDWAALS    =     17903.9917
 EELEC  =   -300951.9294  EHBOND  =         0.0000  RESTRAINT  =       267.8672
 EAMBER (non-restraint)  =   -308864.0253
 EKCMT  =     23543.3575  VIRIAL  =     23639.8984  VOLUME     =   1144176.9398
                                                    SURFTEN    =       -10.0580
                                                    Density    =         1.0108
 ------------------------------------------------------------------------------


 NSTEP =    52000   TIME(PS) =    1479.000  TEMP(K) =   309.40  PRESS =   115.7
 Etot   =   -231415.4745  EKtot   =     77003.2422  EPtot      =   -308418.7167
 BOND   =      6000.2886  ANGLE   =     22182.5889  DIHED      =     15292.2091
 1-4 NB =      5401.2643  1-4 EEL =    -74559.8113  VDWAALS    =     17692.3375
 EELEC  =   -300688.0727  EHBOND  =         0.0000  RESTRAINT  =       260.4788
 EAMBER (non-restraint)  =   -308679.1955
 EKCMT  =     23463.0386  VIRIAL  =     20606.9595  VOLUME     =   1143168.5704
                                                    SURFTEN    =       -21.2728
                                                    Density    =         1.0117
 ------------------------------------------------------------------------------


 NSTEP =    53000   TIME(PS) =    1481.000  TEMP(K) =   310.00  PRESS =  -106.7
 Etot   =   -231431.9813  EKtot   =     77153.2266  EPtot      =   -308585.2078
 BOND   =      5910.9374  ANGLE   =     22040.4426  DIHED      =     15344.5950
 1-4 NB =      5446.3350  1-4 EEL =    -74449.6791  VDWAALS    =     17228.0564
 EELEC  =   -300355.1778  EHBOND  =         0.0000  RESTRAINT  =       249.2828
 EAMBER (non-restraint)  =   -308834.4906
 EKCMT  =     23561.7981  VIRIAL  =     26194.0555  VOLUME     =   1142633.4176
                                                    SURFTEN    =       112.5981
                                                    Density    =         1.0122
 ------------------------------------------------------------------------------


 NSTEP =    54000   TIME(PS) =    1483.000  TEMP(K) =   309.05  PRESS =   140.1
 Etot   =   -230985.7662  EKtot   =     76916.0156  EPtot      =   -307901.7818
 BOND   =      5797.0053  ANGLE   =     22151.1361  DIHED      =     15431.1875
 1-4 NB =      5379.0071  1-4 EEL =    -74501.4583  VDWAALS    =     17643.8176
 EELEC  =   -300064.3497  EHBOND  =         0.0000  RESTRAINT  =       261.8727
 EAMBER (non-restraint)  =   -308163.6545
 EKCMT  =     23565.9388  VIRIAL  =     20106.7213  VOLUME     =   1143901.9216
                                                    SURFTEN    =       -22.1571
                                                    Density    =         1.0111
 ------------------------------------------------------------------------------


 NSTEP =    55000   TIME(PS) =    1485.000  TEMP(K) =   310.55  PRESS =   -82.8
 Etot   =   -231292.2468  EKtot   =     77289.0391  EPtot      =   -308581.2858
 BOND   =      5996.1771  ANGLE   =     21982.7928  DIHED      =     15331.1310
 1-4 NB =      5409.5315  1-4 EEL =    -74513.0479  VDWAALS    =     17586.6194
 EELEC  =   -300638.8459  EHBOND  =         0.0000  RESTRAINT  =       264.3560
 EAMBER (non-restraint)  =   -308845.6419
 EKCMT  =     23853.7309  VIRIAL  =     25901.3946  VOLUME     =   1144827.4414
                                                    SURFTEN    =      -136.9295
                                                    Density    =         1.0103
 ------------------------------------------------------------------------------


 NSTEP =    56000   TIME(PS) =    1487.000  TEMP(K) =   311.23  PRESS =  -137.9
 Etot   =   -230564.0737  EKtot   =     77457.7656  EPtot      =   -308021.8393
 BOND   =      5925.4434  ANGLE   =     22013.3689  DIHED      =     15424.2653
 1-4 NB =      5455.0081  1-4 EEL =    -74578.4463  VDWAALS    =     17129.5212
 EELEC  =   -299646.5244  EHBOND  =         0.0000  RESTRAINT  =       255.5246
 EAMBER (non-restraint)  =   -308277.3639
 EKCMT  =     23618.0421  VIRIAL  =     27027.0327  VOLUME     =   1144736.7744
                                                    SURFTEN    =        48.8324
                                                    Density    =         1.0103
 ------------------------------------------------------------------------------


 NSTEP =    57000   TIME(PS) =    1489.000  TEMP(K) =   311.04  PRESS =  -110.9
 Etot   =   -230726.2075  EKtot   =     77412.4453  EPtot      =   -308138.6528
 BOND   =      5854.2073  ANGLE   =     22053.8204  DIHED      =     15361.9106
 1-4 NB =      5406.8585  1-4 EEL =    -74499.4288  VDWAALS    =     17555.7641
 EELEC  =   -300130.2636  EHBOND  =         0.0000  RESTRAINT  =       258.4786
 EAMBER (non-restraint)  =   -308397.1314
 EKCMT  =     23975.3023  VIRIAL  =     26722.2644  VOLUME     =   1146740.5786
                                                    SURFTEN    =      -197.6517
                                                    Density    =         1.0086
 ------------------------------------------------------------------------------


 NSTEP =    58000   TIME(PS) =    1491.000  TEMP(K) =   309.81  PRESS =    95.2
 Etot   =   -230637.7736  EKtot   =     77106.0391  EPtot      =   -307743.8127
 BOND   =      5902.0815  ANGLE   =     22287.4921  DIHED      =     15401.8786
 1-4 NB =      5400.5861  1-4 EEL =    -74491.8921  VDWAALS    =     17542.8993
 EELEC  =   -300040.3201  EHBOND  =         0.0000  RESTRAINT  =       253.4619
 EAMBER (non-restraint)  =   -307997.2746
 EKCMT  =     23588.1496  VIRIAL  =     21235.2670  VOLUME     =   1145153.7081
                                                    SURFTEN    =        79.9193
                                                    Density    =         1.0100
 ------------------------------------------------------------------------------


 NSTEP =    59000   TIME(PS) =    1493.000  TEMP(K) =   309.58  PRESS =    73.8
 Etot   =   -231323.4819  EKtot   =     77048.9844  EPtot      =   -308372.4663
 BOND   =      5861.1112  ANGLE   =     21942.3695  DIHED      =     15423.6664
 1-4 NB =      5360.9698  1-4 EEL =    -74404.4807  VDWAALS    =     17595.3428
 EELEC  =   -300404.6861  EHBOND  =         0.0000  RESTRAINT  =       253.2408
 EAMBER (non-restraint)  =   -308625.7070
 EKCMT  =     23618.0168  VIRIAL  =     21792.1087  VOLUME     =   1145563.0294
                                                    SURFTEN    =         4.1593
                                                    Density    =         1.0096
 ------------------------------------------------------------------------------


 NSTEP =    60000   TIME(PS) =    1495.000  TEMP(K) =   310.62  PRESS =    -7.1
 Etot   =   -231042.6392  EKtot   =     77306.3594  EPtot      =   -308348.9986
 BOND   =      5808.2259  ANGLE   =     22081.9878  DIHED      =     15378.7299
 1-4 NB =      5459.3178  1-4 EEL =    -74609.7060  VDWAALS    =     17618.7667
 EELEC  =   -300360.4816  EHBOND  =         0.0000  RESTRAINT  =       274.1609
 EAMBER (non-restraint)  =   -308623.1595
 EKCMT  =     23668.0878  VIRIAL  =     23844.0354  VOLUME     =   1144701.3303
                                                    SURFTEN    =        10.6223
                                                    Density    =         1.0104
 ------------------------------------------------------------------------------


 NSTEP =    61000   TIME(PS) =    1497.000  TEMP(K) =   308.44  PRESS =  -171.4
 Etot   =   -231338.2222  EKtot   =     76764.7031  EPtot      =   -308102.9254
 BOND   =      5824.4377  ANGLE   =     22116.8485  DIHED      =     15436.8016
 1-4 NB =      5413.0604  1-4 EEL =    -74480.9494  VDWAALS    =     17329.0251
 EELEC  =   -300008.3309  EHBOND  =         0.0000  RESTRAINT  =       266.1816
 EAMBER (non-restraint)  =   -308369.1069
 EKCMT  =     23665.1443  VIRIAL  =     27904.2924  VOLUME     =   1145396.2081
                                                    SURFTEN    =       -34.6414
                                                    Density    =         1.0098
 ------------------------------------------------------------------------------


 NSTEP =    62000   TIME(PS) =    1499.000  TEMP(K) =   309.35  PRESS =    18.4
 Etot   =   -230956.2210  EKtot   =     76991.8906  EPtot      =   -307948.1117
 BOND   =      5837.2185  ANGLE   =     22075.9786  DIHED      =     15429.4248
 1-4 NB =      5392.0243  1-4 EEL =    -74504.8903  VDWAALS    =     16982.7490
 EELEC  =   -299429.0596  EHBOND  =         0.0000  RESTRAINT  =       268.4430
 EAMBER (non-restraint)  =   -308216.5547
 EKCMT  =     23446.1813  VIRIAL  =     22990.8007  VOLUME     =   1144618.0699
                                                    SURFTEN    =        53.5200
                                                    Density    =         1.0104
 ------------------------------------------------------------------------------


 NSTEP =    63000   TIME(PS) =    1501.000  TEMP(K) =   310.04  PRESS =    11.0
 Etot   =   -230743.4254  EKtot   =     77161.4766  EPtot      =   -307904.9019
 BOND   =      5884.6011  ANGLE   =     22146.4643  DIHED      =     15341.1144
 1-4 NB =      5404.5471  1-4 EEL =    -74454.1135  VDWAALS    =     17115.8750
 EELEC  =   -299608.7510  EHBOND  =         0.0000  RESTRAINT  =       265.3607
 EAMBER (non-restraint)  =   -308170.2626
 EKCMT  =     23581.9734  VIRIAL  =     23311.5222  VOLUME     =   1142706.3862
                                                    SURFTEN    =        28.8787
                                                    Density    =         1.0121
 ------------------------------------------------------------------------------


 NSTEP =    64000   TIME(PS) =    1503.000  TEMP(K) =   311.75  PRESS =   167.3
 Etot   =   -230941.1424  EKtot   =     77588.7969  EPtot      =   -308529.9393
 BOND   =      5840.0593  ANGLE   =     22166.7063  DIHED      =     15424.1152
 1-4 NB =      5386.1464  1-4 EEL =    -74456.3544  VDWAALS    =     18007.5803
 EELEC  =   -301185.8248  EHBOND  =         0.0000  RESTRAINT  =       287.6324
 EAMBER (non-restraint)  =   -308817.5716
 EKCMT  =     23854.7512  VIRIAL  =     19720.9799  VOLUME     =   1144062.7176
                                                    SURFTEN    =       -16.1368
                                                    Density    =         1.0109
 ------------------------------------------------------------------------------


 NSTEP =    65000   TIME(PS) =    1505.000  TEMP(K) =   311.56  PRESS =     9.5
 Etot   =   -230480.8549  EKtot   =     77539.4609  EPtot      =   -308020.3158
 BOND   =      5871.3400  ANGLE   =     22337.5467  DIHED      =     15419.0992
 1-4 NB =      5361.8528  1-4 EEL =    -74356.2963  VDWAALS    =     17256.7754
 EELEC  =   -300178.2949  EHBOND  =         0.0000  RESTRAINT  =       267.6614
 EAMBER (non-restraint)  =   -308287.9772
 EKCMT  =     23577.8061  VIRIAL  =     23341.7806  VOLUME     =   1144727.6548
                                                    SURFTEN    =         5.9184
                                                    Density    =         1.0104
 ------------------------------------------------------------------------------


 NSTEP =    66000   TIME(PS) =    1507.000  TEMP(K) =   310.04  PRESS =    46.5
 Etot   =   -231288.5678  EKtot   =     77162.7734  EPtot      =   -308451.3412
 BOND   =      5814.8151  ANGLE   =     22057.3441  DIHED      =     15409.8967
 1-4 NB =      5444.5182  1-4 EEL =    -74502.4900  VDWAALS    =     17537.1593
 EELEC  =   -300489.6654  EHBOND  =         0.0000  RESTRAINT  =       277.0808
 EAMBER (non-restraint)  =   -308728.4220
 EKCMT  =     23710.7112  VIRIAL  =     22562.1539  VOLUME     =   1143969.9689
                                                    SURFTEN    =       -30.3247
                                                    Density    =         1.0110
 ------------------------------------------------------------------------------


 NSTEP =    67000   TIME(PS) =    1509.000  TEMP(K) =   311.33  PRESS =    58.0
 Etot   =   -230863.0703  EKtot   =     77483.6172  EPtot      =   -308346.6874
 BOND   =      5767.9237  ANGLE   =     22178.4171  DIHED      =     15509.9479
 1-4 NB =      5373.2799  1-4 EEL =    -74513.8290  VDWAALS    =     17515.1759
 EELEC  =   -300435.3813  EHBOND  =         0.0000  RESTRAINT  =       257.7783
 EAMBER (non-restraint)  =   -308604.4658
 EKCMT  =     23585.1210  VIRIAL  =     22150.5873  VOLUME     =   1145182.2610
                                                    SURFTEN    =        98.2214
                                                    Density    =         1.0100
 ------------------------------------------------------------------------------


 NSTEP =    68000   TIME(PS) =    1511.000  TEMP(K) =   309.49  PRESS =   -35.9
 Etot   =   -231582.1621  EKtot   =     77026.5781  EPtot      =   -308608.7402
 BOND   =      5874.1604  ANGLE   =     21862.8209  DIHED      =     15458.2383
 1-4 NB =      5424.3048  1-4 EEL =    -74371.6628  VDWAALS    =     17854.2572
 EELEC  =   -300984.8417  EHBOND  =         0.0000  RESTRAINT  =       273.9827
 EAMBER (non-restraint)  =   -308882.7229
 EKCMT  =     23545.5667  VIRIAL  =     24433.1962  VOLUME     =   1144621.8391
                                                    SURFTEN    =       -35.3617
                                                    Density    =         1.0104
 ------------------------------------------------------------------------------


 NSTEP =    69000   TIME(PS) =    1513.000  TEMP(K) =   309.51  PRESS =   -85.8
 Etot   =   -231302.6912  EKtot   =     77031.5859  EPtot      =   -308334.2772
 BOND   =      5800.9396  ANGLE   =     22051.4017  DIHED      =     15574.3505
 1-4 NB =      5438.6727  1-4 EEL =    -74490.8162  VDWAALS    =     17520.1368
 EELEC  =   -300499.2480  EHBOND  =         0.0000  RESTRAINT  =       270.2856
 EAMBER (non-restraint)  =   -308604.5628
 EKCMT  =     23573.9118  VIRIAL  =     25693.4267  VOLUME     =   1144282.9249
                                                    SURFTEN    =      -136.5586
                                                    Density    =         1.0107
 ------------------------------------------------------------------------------


 NSTEP =    70000   TIME(PS) =    1515.000  TEMP(K) =   309.72  PRESS =   -13.7
 Etot   =   -230781.9229  EKtot   =     77082.3203  EPtot      =   -307864.2432
 BOND   =      5902.2485  ANGLE   =     22036.3153  DIHED      =     15386.1822
 1-4 NB =      5407.8323  1-4 EEL =    -74521.8778  VDWAALS    =     17239.0554
 EELEC  =   -299584.6079  EHBOND  =         0.0000  RESTRAINT  =       270.6088
 EAMBER (non-restraint)  =   -308134.8519
 EKCMT  =     23474.6534  VIRIAL  =     23814.2971  VOLUME     =   1144727.3008
                                                    SURFTEN    =        -5.4441
                                                    Density    =         1.0104
 ------------------------------------------------------------------------------


 NSTEP =    71000   TIME(PS) =    1517.000  TEMP(K) =   310.53  PRESS =    18.2
 Etot   =   -230684.3157  EKtot   =     77284.0000  EPtot      =   -307968.3157
 BOND   =      5936.7534  ANGLE   =     22255.6137  DIHED      =     15441.1032
 1-4 NB =      5416.0822  1-4 EEL =    -74536.7255  VDWAALS    =     17520.4027
 EELEC  =   -300275.0131  EHBOND  =         0.0000  RESTRAINT  =       273.4677
 EAMBER (non-restraint)  =   -308241.7834
 EKCMT  =     23770.1612  VIRIAL  =     23322.0617  VOLUME     =   1143402.4122
                                                    SURFTEN    =        33.3735
                                                    Density    =         1.0115
 ------------------------------------------------------------------------------


 NSTEP =    72000   TIME(PS) =    1519.000  TEMP(K) =   311.33  PRESS =    -3.1
 Etot   =   -230664.8787  EKtot   =     77483.1562  EPtot      =   -308148.0349
 BOND   =      5963.1713  ANGLE   =     22050.3060  DIHED      =     15436.7814
 1-4 NB =      5416.2253  1-4 EEL =    -74571.9957  VDWAALS    =     17637.5226
 EELEC  =   -300333.9228  EHBOND  =         0.0000  RESTRAINT  =       253.8771
 EAMBER (non-restraint)  =   -308401.9120
 EKCMT  =     23444.0423  VIRIAL  =     23519.9646  VOLUME     =   1142754.7410
                                                    SURFTEN    =       -86.9177
                                                    Density    =         1.0121
 ------------------------------------------------------------------------------


 NSTEP =    73000   TIME(PS) =    1521.000  TEMP(K) =   309.46  PRESS =   110.2
 Etot   =   -231325.5202  EKtot   =     77017.0312  EPtot      =   -308342.5514
 BOND   =      5701.1612  ANGLE   =     22121.0154  DIHED      =     15439.7892
 1-4 NB =      5340.6986  1-4 EEL =    -74511.9634  VDWAALS    =     17560.6632
 EELEC  =   -300263.9225  EHBOND  =         0.0000  RESTRAINT  =       270.0068
 EAMBER (non-restraint)  =   -308612.5582
 EKCMT  =     23639.7241  VIRIAL  =     20920.9150  VOLUME     =   1143078.6553
                                                    SURFTEN    =        11.0866
                                                    Density    =         1.0118
 ------------------------------------------------------------------------------


 NSTEP =    74000   TIME(PS) =    1523.000  TEMP(K) =   310.14  PRESS =   -46.2
 Etot   =   -231027.4766  EKtot   =     77186.3594  EPtot      =   -308213.8359
 BOND   =      5871.1845  ANGLE   =     22050.2640  DIHED      =     15384.2678
 1-4 NB =      5443.9414  1-4 EEL =    -74585.2046  VDWAALS    =     17569.8446
 EELEC  =   -300221.0684  EHBOND  =         0.0000  RESTRAINT  =       272.9348
 EAMBER (non-restraint)  =   -308486.7707
 EKCMT  =     23685.4754  VIRIAL  =     24825.8527  VOLUME     =   1144099.0795
                                                    SURFTEN    =        78.1526
                                                    Density    =         1.0109
 ------------------------------------------------------------------------------


 NSTEP =    75000   TIME(PS) =    1525.000  TEMP(K) =   311.06  PRESS =   145.2
 Etot   =   -231041.9749  EKtot   =     77416.2578  EPtot      =   -308458.2327
 BOND   =      5887.9904  ANGLE   =     22061.0211  DIHED      =     15355.9790
 1-4 NB =      5346.6172  1-4 EEL =    -74476.1474  VDWAALS    =     17744.2984
 EELEC  =   -300642.2037  EHBOND  =         0.0000  RESTRAINT  =       264.2123
 EAMBER (non-restraint)  =   -308722.4449
 EKCMT  =     23640.7358  VIRIAL  =     20053.7901  VOLUME     =   1143900.7717
                                                    SURFTEN    =        21.1369
                                                    Density    =         1.0111
 ------------------------------------------------------------------------------


 NSTEP =    76000   TIME(PS) =    1527.000  TEMP(K) =   309.88  PRESS =   -79.2
 Etot   =   -231341.7157  EKtot   =     77122.6172  EPtot      =   -308464.3329
 BOND   =      5844.9116  ANGLE   =     22015.8995  DIHED      =     15403.1592
 1-4 NB =      5387.3580  1-4 EEL =    -74497.9866  VDWAALS    =     17299.4493
 EELEC  =   -300187.0259  EHBOND  =         0.0000  RESTRAINT  =       269.9020
 EAMBER (non-restraint)  =   -308734.2349
 EKCMT  =     23582.9117  VIRIAL  =     25539.4225  VOLUME     =   1144338.6543
                                                    SURFTEN    =      -186.7684
                                                    Density    =         1.0107
 ------------------------------------------------------------------------------


 NSTEP =    77000   TIME(PS) =    1529.000  TEMP(K) =   310.61  PRESS =    28.0
 Etot   =   -231161.2297  EKtot   =     77304.8047  EPtot      =   -308466.0344
 BOND   =      5888.7871  ANGLE   =     22010.2152  DIHED      =     15325.9758
 1-4 NB =      5400.9116  1-4 EEL =    -74473.7824  VDWAALS    =     17338.0441
 EELEC  =   -300224.3872  EHBOND  =         0.0000  RESTRAINT  =       268.2014
 EAMBER (non-restraint)  =   -308734.2358
 EKCMT  =     23779.3749  VIRIAL  =     23087.4093  VOLUME     =   1143652.5744
                                                    SURFTEN    =         0.1355
                                                    Density    =         1.0113
 ------------------------------------------------------------------------------


 NSTEP =    78000   TIME(PS) =    1531.000  TEMP(K) =   310.86  PRESS =    85.2
 Etot   =   -230626.5446  EKtot   =     77365.8203  EPtot      =   -307992.3649
 BOND   =      5832.4538  ANGLE   =     22256.6323  DIHED      =     15385.6402
 1-4 NB =      5417.3921  1-4 EEL =    -74484.2425  VDWAALS    =     17532.7136
 EELEC  =   -300196.5683  EHBOND  =         0.0000  RESTRAINT  =       263.6140
 EAMBER (non-restraint)  =   -308255.9789
 EKCMT  =     23574.7055  VIRIAL  =     21470.8947  VOLUME     =   1143401.0618
                                                    SURFTEN    =        74.9004
                                                    Density    =         1.0115
 ------------------------------------------------------------------------------


 NSTEP =    79000   TIME(PS) =    1533.000  TEMP(K) =   309.68  PRESS =    99.9
 Etot   =   -231209.4043  EKtot   =     77072.4531  EPtot      =   -308281.8574
 BOND   =      5875.3543  ANGLE   =     22082.0437  DIHED      =     15408.4821
 1-4 NB =      5399.8129  1-4 EEL =    -74416.4579  VDWAALS    =     17568.7903
 EELEC  =   -300476.7289  EHBOND  =         0.0000  RESTRAINT  =       276.8461
 EAMBER (non-restraint)  =   -308558.7035
 EKCMT  =     23637.5092  VIRIAL  =     21169.4666  VOLUME     =   1144412.6218
                                                    SURFTEN    =        27.8085
                                                    Density    =         1.0106
 ------------------------------------------------------------------------------


 NSTEP =    80000   TIME(PS) =    1535.000  TEMP(K) =   310.24  PRESS =    37.5
 Etot   =   -230934.6415  EKtot   =     77212.1016  EPtot      =   -308146.7431
 BOND   =      5896.3488  ANGLE   =     22048.8809  DIHED      =     15463.8467
 1-4 NB =      5341.2479  1-4 EEL =    -74489.3959  VDWAALS    =     17586.8112
 EELEC  =   -300261.8732  EHBOND  =         0.0000  RESTRAINT  =       267.3905
 EAMBER (non-restraint)  =   -308414.1336
 EKCMT  =     23621.2220  VIRIAL  =     22696.2510  VOLUME     =   1143405.8546
                                                    SURFTEN    =        64.2080
                                                    Density    =         1.0115
 ------------------------------------------------------------------------------


 NSTEP =    81000   TIME(PS) =    1537.000  TEMP(K) =   311.70  PRESS =    -2.3
 Etot   =   -230834.4523  EKtot   =     77575.7578  EPtot      =   -308410.2101
 BOND   =      5815.4031  ANGLE   =     22023.6448  DIHED      =     15426.0081
 1-4 NB =      5359.9448  1-4 EEL =    -74516.5984  VDWAALS    =     17051.6722
 EELEC  =   -299841.0386  EHBOND  =         0.0000  RESTRAINT  =       270.7540
 EAMBER (non-restraint)  =   -308680.9642
 EKCMT  =     23795.4964  VIRIAL  =     23852.0200  VOLUME     =   1143694.4482
                                                    SURFTEN    =        63.0741
                                                    Density    =         1.0113
 ------------------------------------------------------------------------------


 NSTEP =    82000   TIME(PS) =    1539.000  TEMP(K) =   309.96  PRESS =    41.7
 Etot   =   -231421.2562  EKtot   =     77143.6797  EPtot      =   -308564.9359
 BOND   =      5881.7986  ANGLE   =     22229.8038  DIHED      =     15413.0049
 1-4 NB =      5427.3875  1-4 EEL =    -74527.3353  VDWAALS    =     17358.6215
 EELEC  =   -300618.4566  EHBOND  =         0.0000  RESTRAINT  =       270.2398
 EAMBER (non-restraint)  =   -308835.1757
 EKCMT  =     23578.7982  VIRIAL  =     22549.4279  VOLUME     =   1142459.0308
                                                    SURFTEN    =       181.1693
                                                    Density    =         1.0124
 ------------------------------------------------------------------------------


 NSTEP =    83000   TIME(PS) =    1541.000  TEMP(K) =   309.76  PRESS =    41.5
 Etot   =   -230809.0369  EKtot   =     77093.8438  EPtot      =   -307902.8806
 BOND   =      5815.6618  ANGLE   =     22270.6129  DIHED      =     15493.5419
 1-4 NB =      5355.0408  1-4 EEL =    -74582.7737  VDWAALS    =     17395.9731
 EELEC  =   -299923.4938  EHBOND  =         0.0000  RESTRAINT  =       272.5563
 EAMBER (non-restraint)  =   -308175.4370
 EKCMT  =     23401.1857  VIRIAL  =     22375.0061  VOLUME     =   1144508.0430
                                                    SURFTEN    =        30.1163
                                                    Density    =         1.0105
 ------------------------------------------------------------------------------


 NSTEP =    84000   TIME(PS) =    1543.000  TEMP(K) =   310.62  PRESS =   -76.1
 Etot   =   -231008.2600  EKtot   =     77307.0000  EPtot      =   -308315.2600
 BOND   =      5820.4692  ANGLE   =     22116.8936  DIHED      =     15404.6431
 1-4 NB =      5467.6850  1-4 EEL =    -74422.2748  VDWAALS    =     17513.7292
 EELEC  =   -300496.1393  EHBOND  =         0.0000  RESTRAINT  =       279.7339
 EAMBER (non-restraint)  =   -308594.9940
 EKCMT  =     23481.0302  VIRIAL  =     25359.8342  VOLUME     =   1142843.8124
                                                    SURFTEN    =       -41.4920
                                                    Density    =         1.0120
 ------------------------------------------------------------------------------


 NSTEP =    85000   TIME(PS) =    1545.000  TEMP(K) =   310.34  PRESS =  -133.3
 Etot   =   -230704.7061  EKtot   =     77237.1797  EPtot      =   -307941.8858
 BOND   =      5935.5864  ANGLE   =     22090.8425  DIHED      =     15539.9173
 1-4 NB =      5428.4466  1-4 EEL =    -74517.7888  VDWAALS    =     17318.2991
 EELEC  =   -300015.0778  EHBOND  =         0.0000  RESTRAINT  =       277.8889
 EAMBER (non-restraint)  =   -308219.7747
 EKCMT  =     23658.0291  VIRIAL  =     26945.6950  VOLUME     =   1141917.3354
                                                    SURFTEN    =       -47.5192
                                                    Density    =         1.0128
 ------------------------------------------------------------------------------


 NSTEP =    86000   TIME(PS) =    1547.000  TEMP(K) =   311.69  PRESS =     1.8
 Etot   =   -231072.7356  EKtot   =     77572.5078  EPtot      =   -308645.2435
 BOND   =      5894.0313  ANGLE   =     21860.3582  DIHED      =     15337.9617
 1-4 NB =      5421.2505  1-4 EEL =    -74454.8801  VDWAALS    =     17286.2077
 EELEC  =   -300243.0575  EHBOND  =         0.0000  RESTRAINT  =       252.8848
 EAMBER (non-restraint)  =   -308898.1283
 EKCMT  =     23842.0007  VIRIAL  =     23798.6067  VOLUME     =   1142110.7952
                                                    SURFTEN    =        76.2861
                                                    Density    =         1.0127
 ------------------------------------------------------------------------------


 NSTEP =    87000   TIME(PS) =    1549.000  TEMP(K) =   309.99  PRESS =   -24.2
 Etot   =   -231380.6018  EKtot   =     77149.7812  EPtot      =   -308530.3830
 BOND   =      5903.8991  ANGLE   =     22200.1233  DIHED      =     15353.4057
 1-4 NB =      5405.1026  1-4 EEL =    -74517.2967  VDWAALS    =     17209.7724
 EELEC  =   -300362.4746  EHBOND  =         0.0000  RESTRAINT  =       277.0852
 EAMBER (non-restraint)  =   -308807.4682
 EKCMT  =     23607.7149  VIRIAL  =     24205.4480  VOLUME     =   1142108.6950
                                                    SURFTEN    =        75.3527
                                                    Density    =         1.0127
 ------------------------------------------------------------------------------


 NSTEP =    88000   TIME(PS) =    1551.000  TEMP(K) =   310.23  PRESS =   -16.9
 Etot   =   -230635.6237  EKtot   =     77209.4609  EPtot      =   -307845.0847
 BOND   =      5906.1894  ANGLE   =     22210.1498  DIHED      =     15380.7724
 1-4 NB =      5403.4637  1-4 EEL =    -74642.6600  VDWAALS    =     16753.4821
 EELEC  =   -299131.9758  EHBOND  =         0.0000  RESTRAINT  =       275.4936
 EAMBER (non-restraint)  =   -308120.5783
 EKCMT  =     23594.5619  VIRIAL  =     24011.5788  VOLUME     =   1142578.5691
                                                    SURFTEN    =        72.5093
                                                    Density    =         1.0123
 ------------------------------------------------------------------------------


 NSTEP =    89000   TIME(PS) =    1553.000  TEMP(K) =   309.81  PRESS =    26.5
 Etot   =   -231098.1881  EKtot   =     77105.7891  EPtot      =   -308203.9771
 BOND   =      5929.5103  ANGLE   =     22100.0063  DIHED      =     15430.6274
 1-4 NB =      5412.6824  1-4 EEL =    -74562.9190  VDWAALS    =     17276.5361
 EELEC  =   -300061.6257  EHBOND  =         0.0000  RESTRAINT  =       271.2050
 EAMBER (non-restraint)  =   -308475.1821
 EKCMT  =     23693.0238  VIRIAL  =     23039.6277  VOLUME     =   1141316.6384
                                                    SURFTEN    =       -16.9868
                                                    Density    =         1.0134
 ------------------------------------------------------------------------------


 NSTEP =    90000   TIME(PS) =    1555.000  TEMP(K) =   309.64  PRESS =   101.6
 Etot   =   -231213.2391  EKtot   =     77062.9922  EPtot      =   -308276.2313
 BOND   =      5768.6284  ANGLE   =     22175.7722  DIHED      =     15343.0595
 1-4 NB =      5401.8132  1-4 EEL =    -74553.2489  VDWAALS    =     17600.7686
 EELEC  =   -300289.3172  EHBOND  =         0.0000  RESTRAINT  =       276.2928
 EAMBER (non-restraint)  =   -308552.5241
 EKCMT  =     23535.9624  VIRIAL  =     21029.8289  VOLUME     =   1142742.1668
                                                    SURFTEN    =         5.2582
                                                    Density    =         1.0121
 ------------------------------------------------------------------------------


 NSTEP =    91000   TIME(PS) =    1557.000  TEMP(K) =   309.80  PRESS =     1.8
 Etot   =   -231095.8701  EKtot   =     77102.1875  EPtot      =   -308198.0576
 BOND   =      5856.6054  ANGLE   =     21961.3220  DIHED      =     15392.7363
 1-4 NB =      5419.3500  1-4 EEL =    -74661.9907  VDWAALS    =     17542.7128
 EELEC  =   -299984.1273  EHBOND  =         0.0000  RESTRAINT  =       275.3340
 EAMBER (non-restraint)  =   -308473.3916
 EKCMT  =     23709.3174  VIRIAL  =     23665.0063  VOLUME     =   1143785.7992
                                                    SURFTEN    =        -9.4984
                                                    Density    =         1.0112
 ------------------------------------------------------------------------------


 NSTEP =    92000   TIME(PS) =    1559.000  TEMP(K) =   310.09  PRESS =    -5.4
 Etot   =   -231299.8409  EKtot   =     77175.0312  EPtot      =   -308474.8722
 BOND   =      5794.7078  ANGLE   =     21962.7688  DIHED      =     15494.9582
 1-4 NB =      5455.1523  1-4 EEL =    -74566.1969  VDWAALS    =     17242.2287
 EELEC  =   -300145.5016  EHBOND  =         0.0000  RESTRAINT  =       287.0106
 EAMBER (non-restraint)  =   -308761.8827
 EKCMT  =     23774.1504  VIRIAL  =     23907.7177  VOLUME     =   1143392.7156
                                                    SURFTEN    =        40.0145
                                                    Density    =         1.0115
 ------------------------------------------------------------------------------


 NSTEP =    93000   TIME(PS) =    1561.000  TEMP(K) =   311.87  PRESS =    26.1
 Etot   =   -230841.2122  EKtot   =     77618.6016  EPtot      =   -308459.8138
 BOND   =      5918.3033  ANGLE   =     22179.9755  DIHED      =     15418.0033
 1-4 NB =      5375.1110  1-4 EEL =    -74458.4547  VDWAALS    =     17592.8637
 EELEC  =   -300762.9231  EHBOND  =         0.0000  RESTRAINT  =       277.3074
 EAMBER (non-restraint)  =   -308737.1212
 EKCMT  =     23608.5342  VIRIAL  =     22965.7450  VOLUME     =   1141582.5938
                                                    SURFTEN    =        -2.0278
                                                    Density    =         1.0131
 ------------------------------------------------------------------------------


 NSTEP =    94000   TIME(PS) =    1563.000  TEMP(K) =   309.90  PRESS =   -13.2
 Etot   =   -231228.4165  EKtot   =     77127.0391  EPtot      =   -308355.4556
 BOND   =      5790.2611  ANGLE   =     22064.5370  DIHED      =     15371.5941
 1-4 NB =      5350.7827  1-4 EEL =    -74482.6360  VDWAALS    =     17499.9983
 EELEC  =   -300235.3257  EHBOND  =         0.0000  RESTRAINT  =       285.3329
 EAMBER (non-restraint)  =   -308640.7885
 EKCMT  =     23473.7504  VIRIAL  =     23799.2000  VOLUME     =   1144206.2289
                                                    SURFTEN    =      -138.0298
                                                    Density    =         1.0108
 ------------------------------------------------------------------------------


 NSTEP =    95000   TIME(PS) =    1565.000  TEMP(K) =   310.68  PRESS =    -3.2
 Etot   =   -230846.5110  EKtot   =     77322.1328  EPtot      =   -308168.6438
 BOND   =      5894.5974  ANGLE   =     22062.9052  DIHED      =     15373.1185
 1-4 NB =      5399.4819  1-4 EEL =    -74513.2493  VDWAALS    =     17159.0643
 EELEC  =   -299824.0289  EHBOND  =         0.0000  RESTRAINT  =       279.4671
 EAMBER (non-restraint)  =   -308448.1109
 EKCMT  =     23725.3424  VIRIAL  =     23803.9180  VOLUME     =   1142586.0874
                                                    SURFTEN    =        51.4910
                                                    Density    =         1.0122
 ------------------------------------------------------------------------------


 NSTEP =    96000   TIME(PS) =    1567.000  TEMP(K) =   310.47  PRESS =   -53.6
 Etot   =   -231370.2610  EKtot   =     77268.7344  EPtot      =   -308638.9954
 BOND   =      5912.0110  ANGLE   =     21880.3981  DIHED      =     15439.8598
 1-4 NB =      5407.7562  1-4 EEL =    -74512.3711  VDWAALS    =     16888.4400
 EELEC  =   -299931.1519  EHBOND  =         0.0000  RESTRAINT  =       276.0624
 EAMBER (non-restraint)  =   -308915.0578
 EKCMT  =     23680.3632  VIRIAL  =     25001.4658  VOLUME     =   1141830.2984
                                                    SURFTEN    =        59.1706
                                                    Density    =         1.0129
 ------------------------------------------------------------------------------


 NSTEP =    97000   TIME(PS) =    1569.000  TEMP(K) =   309.28  PRESS =    45.0
 Etot   =   -231493.7562  EKtot   =     76972.5547  EPtot      =   -308466.3109
 BOND   =      5803.3449  ANGLE   =     22158.4554  DIHED      =     15349.9495
 1-4 NB =      5372.3112  1-4 EEL =    -74486.4395  VDWAALS    =     17482.4132
 EELEC  =   -300425.0708  EHBOND  =         0.0000  RESTRAINT  =       278.7252
 EAMBER (non-restraint)  =   -308745.0361
 EKCMT  =     23510.8026  VIRIAL  =     22398.8858  VOLUME     =   1143148.3881
                                                    SURFTEN    =        41.7419
                                                    Density    =         1.0117
 ------------------------------------------------------------------------------


 NSTEP =    98000   TIME(PS) =    1571.000  TEMP(K) =   308.39  PRESS =    17.7
 Etot   =   -231970.0284  EKtot   =     76752.5391  EPtot      =   -308722.5675
 BOND   =      5896.8475  ANGLE   =     21969.9032  DIHED      =     15334.1931
 1-4 NB =      5426.8556  1-4 EEL =    -74522.9313  VDWAALS    =     17619.2082
 EELEC  =   -300712.5347  EHBOND  =         0.0000  RESTRAINT  =       265.8909
 EAMBER (non-restraint)  =   -308988.4583
 EKCMT  =     23590.3095  VIRIAL  =     23152.6965  VOLUME     =   1143794.6468
                                                    SURFTEN    =       -80.3058
                                                    Density    =         1.0112
 ------------------------------------------------------------------------------


 NSTEP =    99000   TIME(PS) =    1573.000  TEMP(K) =   310.08  PRESS =   -12.5
 Etot   =   -231033.2879  EKtot   =     77172.3750  EPtot      =   -308205.6629
 BOND   =      5885.4298  ANGLE   =     21988.2613  DIHED      =     15402.4994
 1-4 NB =      5442.6624  1-4 EEL =    -74505.6136  VDWAALS    =     17692.6755
 EELEC  =   -300385.7137  EHBOND  =         0.0000  RESTRAINT  =       274.1359
 EAMBER (non-restraint)  =   -308479.7989
 EKCMT  =     23671.6457  VIRIAL  =     23979.4185  VOLUME     =   1142952.7782
                                                    SURFTEN    =         1.6920
                                                    Density    =         1.0119
 ------------------------------------------------------------------------------


 NSTEP =   100000   TIME(PS) =    1575.000  TEMP(K) =   310.00  PRESS =    24.0
 Etot   =   -231062.1129  EKtot   =     77152.7969  EPtot      =   -308214.9098
 BOND   =      5827.2243  ANGLE   =     22114.8527  DIHED      =     15385.1435
 1-4 NB =      5434.6585  1-4 EEL =    -74506.7555  VDWAALS    =     17114.7891
 EELEC  =   -299859.9237  EHBOND  =         0.0000  RESTRAINT  =       275.1014
 EAMBER (non-restraint)  =   -308490.0112
 EKCMT  =     23507.9613  VIRIAL  =     22914.6599  VOLUME     =   1143700.8529
                                                    SURFTEN    =       -74.9756
                                                    Density    =         1.0113
 ------------------------------------------------------------------------------


 NSTEP =   101000   TIME(PS) =    1577.000  TEMP(K) =   310.01  PRESS =   -62.7
 Etot   =   -231507.9126  EKtot   =     77155.0859  EPtot      =   -308662.9985
 BOND   =      5713.8408  ANGLE   =     22067.2863  DIHED      =     15439.7714
 1-4 NB =      5405.7027  1-4 EEL =    -74477.3659  VDWAALS    =     16734.1227
 EELEC  =   -299801.6238  EHBOND  =         0.0000  RESTRAINT  =       255.2672
 EAMBER (non-restraint)  =   -308918.2657
 EKCMT  =     23544.1341  VIRIAL  =     25092.2549  VOLUME     =   1142774.3201
                                                    SURFTEN    =       103.0158
                                                    Density    =         1.0121
 ------------------------------------------------------------------------------


 NSTEP =   102000   TIME(PS) =    1579.000  TEMP(K) =   308.16  PRESS =    36.8
 Etot   =   -231074.5024  EKtot   =     76694.1484  EPtot      =   -307768.6509
 BOND   =      5852.3046  ANGLE   =     22251.5927  DIHED      =     15338.7650
 1-4 NB =      5449.6937  1-4 EEL =    -74418.1272  VDWAALS    =     17259.9975
 EELEC  =   -299758.4426  EHBOND  =         0.0000  RESTRAINT  =       255.5653
 EAMBER (non-restraint)  =   -308024.2162
 EKCMT  =     23448.0910  VIRIAL  =     22539.8907  VOLUME     =   1143240.9768
                                                    SURFTEN    =       128.0839
                                                    Density    =         1.0117
 ------------------------------------------------------------------------------


 NSTEP =   103000   TIME(PS) =    1581.000  TEMP(K) =   312.05  PRESS =   -13.3
 Etot   =   -230877.0070  EKtot   =     77661.9375  EPtot      =   -308538.9445
 BOND   =      5770.8894  ANGLE   =     22134.9712  DIHED      =     15420.4504
 1-4 NB =      5402.1359  1-4 EEL =    -74544.8604  VDWAALS    =     17337.0385
 EELEC  =   -300330.6423  EHBOND  =         0.0000  RESTRAINT  =       271.0727
 EAMBER (non-restraint)  =   -308810.0172
 EKCMT  =     23830.1539  VIRIAL  =     24158.5112  VOLUME     =   1142870.8522
                                                    SURFTEN    =        91.0724
                                                    Density    =         1.0120
 ------------------------------------------------------------------------------


 NSTEP =   104000   TIME(PS) =    1583.000  TEMP(K) =   311.82  PRESS =    26.5
 Etot   =   -230418.5755  EKtot   =     77606.2266  EPtot      =   -308024.8020
 BOND   =      5961.2180  ANGLE   =     22297.0003  DIHED      =     15254.6114
 1-4 NB =      5420.2295  1-4 EEL =    -74433.0388  VDWAALS    =     17693.6352
 EELEC  =   -300498.8546  EHBOND  =         0.0000  RESTRAINT  =       280.3968
 EAMBER (non-restraint)  =   -308305.1989
 EKCMT  =     23705.1791  VIRIAL  =     23050.2074  VOLUME     =   1143256.9503
                                                    SURFTEN    =       -65.8808
                                                    Density    =         1.0117
 ------------------------------------------------------------------------------


 NSTEP =   105000   TIME(PS) =    1585.000  TEMP(K) =   311.64  PRESS =   -42.6
 Etot   =   -230835.4416  EKtot   =     77560.5000  EPtot      =   -308395.9416
 BOND   =      5919.7649  ANGLE   =     22218.6576  DIHED      =     15338.0662
 1-4 NB =      5387.2378  1-4 EEL =    -74507.1519  VDWAALS    =     16983.7287
 EELEC  =   -300014.7258  EHBOND  =         0.0000  RESTRAINT  =       278.4809
 EAMBER (non-restraint)  =   -308674.4225
 EKCMT  =     23788.8305  VIRIAL  =     24839.3177  VOLUME     =   1143122.3003
                                                    SURFTEN    =        51.3584
                                                    Density    =         1.0118
 ------------------------------------------------------------------------------


 NSTEP =   106000   TIME(PS) =    1587.000  TEMP(K) =   309.90  PRESS =     8.9
 Etot   =   -231180.6455  EKtot   =     77128.3047  EPtot      =   -308308.9502
 BOND   =      5898.8542  ANGLE   =     22084.4255  DIHED      =     15303.5230
 1-4 NB =      5415.5545  1-4 EEL =    -74504.5695  VDWAALS    =     17700.5121
 EELEC  =   -300479.0192  EHBOND  =         0.0000  RESTRAINT  =       271.7692
 EAMBER (non-restraint)  =   -308580.7194
 EKCMT  =     23626.1266  VIRIAL  =     23405.3192  VOLUME     =   1145255.7563
                                                    SURFTEN    =       -33.1575
                                                    Density    =         1.0099
 ------------------------------------------------------------------------------


 NSTEP =   107000   TIME(PS) =    1589.000  TEMP(K) =   308.79  PRESS =  -132.3
 Etot   =   -231444.6048  EKtot   =     76850.6484  EPtot      =   -308295.2533
 BOND   =      5709.1099  ANGLE   =     22256.9857  DIHED      =     15348.4775
 1-4 NB =      5413.2657  1-4 EEL =    -74413.9574  VDWAALS    =     17156.0707
 EELEC  =   -300029.5708  EHBOND  =         0.0000  RESTRAINT  =       264.3655
 EAMBER (non-restraint)  =   -308559.6187
 EKCMT  =     23396.5387  VIRIAL  =     26663.7013  VOLUME     =   1143735.8624
                                                    SURFTEN    =       -68.9005
                                                    Density    =         1.0112
 ------------------------------------------------------------------------------


 NSTEP =   108000   TIME(PS) =    1591.000  TEMP(K) =   308.63  PRESS =   -43.1
 Etot   =   -231715.0213  EKtot   =     76812.6719  EPtot      =   -308527.6931
 BOND   =      5820.7394  ANGLE   =     21999.3351  DIHED      =     15327.0679
 1-4 NB =      5451.3982  1-4 EEL =    -74464.2321  VDWAALS    =     17473.0973
 EELEC  =   -300383.9995  EHBOND  =         0.0000  RESTRAINT  =       248.9005
 EAMBER (non-restraint)  =   -308776.5937
 EKCMT  =     23568.3946  VIRIAL  =     24632.2452  VOLUME     =   1144227.8560
                                                    SURFTEN    =       -64.1766
                                                    Density    =         1.0108
 ------------------------------------------------------------------------------


 NSTEP =   109000   TIME(PS) =    1593.000  TEMP(K) =   308.64  PRESS =   -34.8
 Etot   =   -231895.6744  EKtot   =     76815.1562  EPtot      =   -308710.8307
 BOND   =      5851.9999  ANGLE   =     21827.3616  DIHED      =     15376.5495
 1-4 NB =      5444.4777  1-4 EEL =    -74479.1662  VDWAALS    =     17227.3134
 EELEC  =   -300231.3428  EHBOND  =         0.0000  RESTRAINT  =       271.9763
 EAMBER (non-restraint)  =   -308982.8070
 EKCMT  =     23436.6362  VIRIAL  =     24296.8370  VOLUME     =   1143201.8584
                                                    SURFTEN    =        19.5295
                                                    Density    =         1.0117
 ------------------------------------------------------------------------------


 NSTEP =   110000   TIME(PS) =    1595.000  TEMP(K) =   309.74  PRESS =   -54.8
 Etot   =   -231421.7376  EKtot   =     77087.5234  EPtot      =   -308509.2611
 BOND   =      5843.3647  ANGLE   =     22015.9260  DIHED      =     15427.3978
 1-4 NB =      5397.6609  1-4 EEL =    -74499.0789  VDWAALS    =     17576.4473
 EELEC  =   -300533.0752  EHBOND  =         0.0000  RESTRAINT  =       262.0963
 EAMBER (non-restraint)  =   -308771.3573
 EKCMT  =     23692.5287  VIRIAL  =     25047.0826  VOLUME     =   1144372.5137
                                                    SURFTEN    =      -124.3369
                                                    Density    =         1.0107
 ------------------------------------------------------------------------------


 NSTEP =   111000   TIME(PS) =    1597.000  TEMP(K) =   310.90  PRESS =   -29.0
 Etot   =   -230727.7334  EKtot   =     77376.8750  EPtot      =   -308104.6084
 BOND   =      5822.5622  ANGLE   =     22153.4207  DIHED      =     15461.7613
 1-4 NB =      5426.7954  1-4 EEL =    -74421.8916  VDWAALS    =     17260.4667
 EELEC  =   -300074.3960  EHBOND  =         0.0000  RESTRAINT  =       266.6730
 EAMBER (non-restraint)  =   -308371.2814
 EKCMT  =     23618.7908  VIRIAL  =     24334.5024  VOLUME     =   1143099.3439
                                                    SURFTEN    =        28.4398
                                                    Density    =         1.0118
 ------------------------------------------------------------------------------


 NSTEP =   112000   TIME(PS) =    1599.000  TEMP(K) =   310.00  PRESS =   -90.6
 Etot   =   -230869.5513  EKtot   =     77151.9609  EPtot      =   -308021.5122
 BOND   =      5955.1397  ANGLE   =     21885.9117  DIHED      =     15361.4250
 1-4 NB =      5367.5828  1-4 EEL =    -74565.9513  VDWAALS    =     17515.5127
 EELEC  =   -299804.8787  EHBOND  =         0.0000  RESTRAINT  =       263.7459
 EAMBER (non-restraint)  =   -308285.2581
 EKCMT  =     23568.3086  VIRIAL  =     25805.3430  VOLUME     =   1143576.7007
                                                    SURFTEN    =      -134.2769
                                                    Density    =         1.0114
 ------------------------------------------------------------------------------


 NSTEP =   113000   TIME(PS) =    1601.000  TEMP(K) =   310.44  PRESS =   -24.6
 Etot   =   -231189.6117  EKtot   =     77261.4922  EPtot      =   -308451.1039
 BOND   =      5928.1286  ANGLE   =     22165.1761  DIHED      =     15342.8543
 1-4 NB =      5391.1811  1-4 EEL =    -74472.1572  VDWAALS    =     17710.3980
 EELEC  =   -300781.8974  EHBOND  =         0.0000  RESTRAINT  =       265.2126
 EAMBER (non-restraint)  =   -308716.3165
 EKCMT  =     23660.6900  VIRIAL  =     24268.2768  VOLUME     =   1143130.7640
                                                    SURFTEN    =        54.9972
                                                    Density    =         1.0118
 ------------------------------------------------------------------------------


 NSTEP =   114000   TIME(PS) =    1603.000  TEMP(K) =   310.36  PRESS =    64.6
 Etot   =   -231226.3480  EKtot   =     77242.1562  EPtot      =   -308468.5042
 BOND   =      5968.9132  ANGLE   =     22226.4423  DIHED      =     15401.4599
 1-4 NB =      5413.9939  1-4 EEL =    -74442.8447  VDWAALS    =     17534.3241
 EELEC  =   -300829.7233  EHBOND  =         0.0000  RESTRAINT  =       258.9304
 EAMBER (non-restraint)  =   -308727.4346
 EKCMT  =     23819.2425  VIRIAL  =     22223.7280  VOLUME     =   1143226.9776
                                                    SURFTEN    =        13.3703
                                                    Density    =         1.0117
 ------------------------------------------------------------------------------


 NSTEP =   115000   TIME(PS) =    1605.000  TEMP(K) =   309.49  PRESS =     7.4
 Etot   =   -231932.8165  EKtot   =     77025.7344  EPtot      =   -308958.5509
 BOND   =      5843.8415  ANGLE   =     21840.7569  DIHED      =     15363.4392
 1-4 NB =      5443.3451  1-4 EEL =    -74385.8821  VDWAALS    =     17734.7247
 EELEC  =   -301064.9297  EHBOND  =         0.0000  RESTRAINT  =       266.1535
 EAMBER (non-restraint)  =   -309224.7045
 EKCMT  =     23501.9461  VIRIAL  =     23318.3979  VOLUME     =   1143757.1788
                                                    SURFTEN    =        60.1421
                                                    Density    =         1.0112
 ------------------------------------------------------------------------------


 NSTEP =   116000   TIME(PS) =    1607.000  TEMP(K) =   310.20  PRESS =    32.9
 Etot   =   -231445.2742  EKtot   =     77201.0156  EPtot      =   -308646.2899
 BOND   =      5767.5088  ANGLE   =     22100.9138  DIHED      =     15452.4101
 1-4 NB =      5360.6809  1-4 EEL =    -74447.8426  VDWAALS    =     17739.9012
 EELEC  =   -300871.6793  EHBOND  =         0.0000  RESTRAINT  =       251.8173
 EAMBER (non-restraint)  =   -308898.1071
 EKCMT  =     23529.1306  VIRIAL  =     22715.5984  VOLUME     =   1144100.6591
                                                    SURFTEN    =       130.9155
                                                    Density    =         1.0109
 ------------------------------------------------------------------------------


 NSTEP =   117000   TIME(PS) =    1609.000  TEMP(K) =   311.82  PRESS =   -34.2
 Etot   =   -230606.2666  EKtot   =     77604.9375  EPtot      =   -308211.2041
 BOND   =      5826.8388  ANGLE   =     22025.8522  DIHED      =     15367.2987
 1-4 NB =      5445.1801  1-4 EEL =    -74527.2215  VDWAALS    =     17352.3229
 EELEC  =   -299961.9417  EHBOND  =         0.0000  RESTRAINT  =       260.4666
 EAMBER (non-restraint)  =   -308471.6707
 EKCMT  =     23764.5347  VIRIAL  =     24609.4568  VOLUME     =   1144494.3859
                                                    SURFTEN    =       -40.3610
                                                    Density    =         1.0106
 ------------------------------------------------------------------------------


 NSTEP =   118000   TIME(PS) =    1611.000  TEMP(K) =   310.58  PRESS =    26.9
 Etot   =   -231285.7709  EKtot   =     77297.9297  EPtot      =   -308583.7006
 BOND   =      5858.9329  ANGLE   =     21880.9178  DIHED      =     15465.5225
 1-4 NB =      5376.6444  1-4 EEL =    -74444.9707  VDWAALS    =     17834.1107
 EELEC  =   -300827.5813  EHBOND  =         0.0000  RESTRAINT  =       272.7232
 EAMBER (non-restraint)  =   -308856.4238
 EKCMT  =     23877.3699  VIRIAL  =     23212.7523  VOLUME     =   1142675.5643
                                                    SURFTEN    =       -23.2861
                                                    Density    =         1.0122
 ------------------------------------------------------------------------------


 NSTEP =   119000   TIME(PS) =    1613.000  TEMP(K) =   309.64  PRESS =   -60.6
 Etot   =   -231688.2029  EKtot   =     77062.5156  EPtot      =   -308750.7185
 BOND   =      5798.1704  ANGLE   =     22103.5408  DIHED      =     15306.0299
 1-4 NB =      5377.7317  1-4 EEL =    -74495.7587  VDWAALS    =     17271.7682
 EELEC  =   -300368.6915  EHBOND  =         0.0000  RESTRAINT  =       256.4907
 EAMBER (non-restraint)  =   -309007.2092
 EKCMT  =     23460.2475  VIRIAL  =     24955.4588  VOLUME     =   1142250.2951
                                                    SURFTEN    =        -3.3723
                                                    Density    =         1.0125
 ------------------------------------------------------------------------------


 NSTEP =   120000   TIME(PS) =    1615.000  TEMP(K) =   309.72  PRESS =    24.5
 Etot   =   -232166.7154  EKtot   =     77082.2578  EPtot      =   -309248.9732
 BOND   =      5860.7051  ANGLE   =     21946.9196  DIHED      =     15374.9793
 1-4 NB =      5372.9524  1-4 EEL =    -74571.7358  VDWAALS    =     17847.0920
 EELEC  =   -301342.8666  EHBOND  =         0.0000  RESTRAINT  =       262.9810
 EAMBER (non-restraint)  =   -309511.9542
 EKCMT  =     23723.0039  VIRIAL  =     23120.2982  VOLUME     =   1141547.1995
                                                    SURFTEN    =       -38.8609
                                                    Density    =         1.0132
 ------------------------------------------------------------------------------


 NSTEP =   121000   TIME(PS) =    1617.000  TEMP(K) =   309.11  PRESS =    31.5
 Etot   =   -231761.0991  EKtot   =     76932.0547  EPtot      =   -308693.1538
 BOND   =      5883.3126  ANGLE   =     21830.0167  DIHED      =     15319.3781
 1-4 NB =      5358.5889  1-4 EEL =    -74253.8157  VDWAALS    =     17486.0461
 EELEC  =   -300583.8501  EHBOND  =         0.0000  RESTRAINT  =       267.1697
 EAMBER (non-restraint)  =   -308960.3235
 EKCMT  =     23256.9529  VIRIAL  =     22479.0826  VOLUME     =   1142297.7957
                                                    SURFTEN    =        27.4926
                                                    Density    =         1.0125
 ------------------------------------------------------------------------------


 NSTEP =   122000   TIME(PS) =    1619.000  TEMP(K) =   310.66  PRESS =   -54.5
 Etot   =   -231253.3164  EKtot   =     77315.6250  EPtot      =   -308568.9414
 BOND   =      5888.1411  ANGLE   =     22227.4284  DIHED      =     15313.9405
 1-4 NB =      5363.7002  1-4 EEL =    -74551.8272  VDWAALS    =     17436.0741
 EELEC  =   -300513.1799  EHBOND  =         0.0000  RESTRAINT  =       266.7813
 EAMBER (non-restraint)  =   -308835.7227
 EKCMT  =     23614.4292  VIRIAL  =     24958.1038  VOLUME     =   1142006.6770
                                                    SURFTEN    =        -2.8541
                                                    Density    =         1.0128
 ------------------------------------------------------------------------------


 NSTEP =   123000   TIME(PS) =    1621.000  TEMP(K) =   309.46  PRESS =   -41.3
 Etot   =   -231761.8485  EKtot   =     77017.0859  EPtot      =   -308778.9344
 BOND   =      5849.9166  ANGLE   =     22080.8828  DIHED      =     15369.2563
 1-4 NB =      5390.7691  1-4 EEL =    -74478.8321  VDWAALS    =     17571.2656
 EELEC  =   -300830.7945  EHBOND  =         0.0000  RESTRAINT  =       268.6018
 EAMBER (non-restraint)  =   -309047.5363
 EKCMT  =     23584.3921  VIRIAL  =     24604.5062  VOLUME     =   1143560.4540
                                                    SURFTEN    =       -23.6510
                                                    Density    =         1.0114
 ------------------------------------------------------------------------------


 NSTEP =   124000   TIME(PS) =    1623.000  TEMP(K) =   309.05  PRESS =   -13.3
 Etot   =   -231611.7425  EKtot   =     76916.0547  EPtot      =   -308527.7972
 BOND   =      5841.3557  ANGLE   =     22030.5327  DIHED      =     15377.3155
 1-4 NB =      5409.8652  1-4 EEL =    -74455.8049  VDWAALS    =     17451.1561
 EELEC  =   -300458.5605  EHBOND  =         0.0000  RESTRAINT  =       276.3431
 EAMBER (non-restraint)  =   -308804.1403
 EKCMT  =     23624.0327  VIRIAL  =     23951.1008  VOLUME     =   1141576.1499
                                                    SURFTEN    =        -2.9959
                                                    Density    =         1.0131
 ------------------------------------------------------------------------------


 NSTEP =   125000   TIME(PS) =    1625.000  TEMP(K) =   309.38  PRESS =     2.1
 Etot   =   -231698.7058  EKtot   =     76997.7188  EPtot      =   -308696.4246
 BOND   =      5947.3505  ANGLE   =     22037.4588  DIHED      =     15321.7364
 1-4 NB =      5413.4963  1-4 EEL =    -74419.0172  VDWAALS    =     17604.4608
 EELEC  =   -300869.0152  EHBOND  =         0.0000  RESTRAINT  =       267.1049
 EAMBER (non-restraint)  =   -308963.5295
 EKCMT  =     23440.9284  VIRIAL  =     23389.6038  VOLUME     =   1142192.3375
                                                    SURFTEN    =       101.7671
                                                    Density    =         1.0126
 ------------------------------------------------------------------------------


 NSTEP =   126000   TIME(PS) =    1627.000  TEMP(K) =   309.83  PRESS =   102.0
 Etot   =   -232070.3712  EKtot   =     77110.1875  EPtot      =   -309180.5587
 BOND   =      5768.5991  ANGLE   =     21940.8723  DIHED      =     15356.6679
 1-4 NB =      5443.8605  1-4 EEL =    -74356.2464  VDWAALS    =     18154.6913
 EELEC  =   -301766.2457  EHBOND  =         0.0000  RESTRAINT  =       277.2424
 EAMBER (non-restraint)  =   -309457.8010
 EKCMT  =     23817.9606  VIRIAL  =     21299.7981  VOLUME     =   1143143.9943
                                                    SURFTEN    =       -98.7854
                                                    Density    =         1.0118
 ------------------------------------------------------------------------------


 NSTEP =   127000   TIME(PS) =    1629.000  TEMP(K) =   308.63  PRESS =   -67.1
 Etot   =   -231716.3507  EKtot   =     76810.6953  EPtot      =   -308527.0460
 BOND   =      5774.3191  ANGLE   =     22108.9681  DIHED      =     15377.2684
 1-4 NB =      5405.7194  1-4 EEL =    -74383.4674  VDWAALS    =     17143.2872
 EELEC  =   -300236.3595  EHBOND  =         0.0000  RESTRAINT  =       283.2187
 EAMBER (non-restraint)  =   -308810.2647
 EKCMT  =     23549.8393  VIRIAL  =     25205.9130  VOLUME     =   1143402.4464
                                                    SURFTEN    =        70.4131
                                                    Density    =         1.0115
 ------------------------------------------------------------------------------


 NSTEP =   128000   TIME(PS) =    1631.000  TEMP(K) =   310.86  PRESS =    95.5
 Etot   =   -231080.5927  EKtot   =     77366.7891  EPtot      =   -308447.3817
 BOND   =      5805.3272  ANGLE   =     22044.6703  DIHED      =     15418.3612
 1-4 NB =      5367.2805  1-4 EEL =    -74371.2634  VDWAALS    =     17409.4321
 EELEC  =   -300397.2829  EHBOND  =         0.0000  RESTRAINT  =       276.0933
 EAMBER (non-restraint)  =   -308723.4750
 EKCMT  =     23905.4162  VIRIAL  =     21545.9604  VOLUME     =   1143772.7487
                                                    SURFTEN    =       143.1994
                                                    Density    =         1.0112
 ------------------------------------------------------------------------------


 NSTEP =   129000   TIME(PS) =    1633.000  TEMP(K) =   310.43  PRESS =    25.7
 Etot   =   -230783.0631  EKtot   =     77258.5625  EPtot      =   -308041.6256
 BOND   =      5854.4408  ANGLE   =     22063.9039  DIHED      =     15432.1595
 1-4 NB =      5363.5899  1-4 EEL =    -74440.0431  VDWAALS    =     17298.2634
 EELEC  =   -299892.6301  EHBOND  =         0.0000  RESTRAINT  =       278.6900
 EAMBER (non-restraint)  =   -308320.3156
 EKCMT  =     23666.6943  VIRIAL  =     23032.8795  VOLUME     =   1143464.2732
                                                    SURFTEN    =       -64.6962
                                                    Density    =         1.0115
 ------------------------------------------------------------------------------


 NSTEP =   130000   TIME(PS) =    1635.000  TEMP(K) =   311.67  PRESS =   -41.3
 Etot   =   -230800.0753  EKtot   =     77568.2422  EPtot      =   -308368.3174
 BOND   =      5872.4528  ANGLE   =     22126.3356  DIHED      =     15405.0553
 1-4 NB =      5392.4343  1-4 EEL =    -74496.0097  VDWAALS    =     17279.9691
 EELEC  =   -300216.6806  EHBOND  =         0.0000  RESTRAINT  =       268.1257
 EAMBER (non-restraint)  =   -308636.4432
 EKCMT  =     23741.0412  VIRIAL  =     24761.6535  VOLUME     =   1145062.5215
                                                    SURFTEN    =        69.2740
                                                    Density    =         1.0101
 ------------------------------------------------------------------------------


 NSTEP =   131000   TIME(PS) =    1637.000  TEMP(K) =   310.18  PRESS =    60.4
 Etot   =   -230980.1489  EKtot   =     77197.2734  EPtot      =   -308177.4223
 BOND   =      5853.4624  ANGLE   =     22038.5715  DIHED      =     15344.2477
 1-4 NB =      5390.2800  1-4 EEL =    -74389.6811  VDWAALS    =     17566.1893
 EELEC  =   -300236.4630  EHBOND  =         0.0000  RESTRAINT  =       255.9708
 EAMBER (non-restraint)  =   -308433.3932
 EKCMT  =     23438.2301  VIRIAL  =     21945.2070  VOLUME     =   1144819.8297
                                                    SURFTEN    =       -91.5759
                                                    Density    =         1.0103
 ------------------------------------------------------------------------------


 NSTEP =   132000   TIME(PS) =    1639.000  TEMP(K) =   311.17  PRESS =    94.2
 Etot   =   -230644.1494  EKtot   =     77443.4375  EPtot      =   -308087.5869
 BOND   =      5761.1888  ANGLE   =     22209.8162  DIHED      =     15365.3486
 1-4 NB =      5397.0086  1-4 EEL =    -74362.2857  VDWAALS    =     17895.2467
 EELEC  =   -300618.7327  EHBOND  =         0.0000  RESTRAINT  =       264.8226
 EAMBER (non-restraint)  =   -308352.4095
 EKCMT  =     23685.9074  VIRIAL  =     21356.6636  VOLUME     =   1145309.9097
                                                    SURFTEN    =       -66.9166
                                                    Density    =         1.0098
 ------------------------------------------------------------------------------


 NSTEP =   133000   TIME(PS) =    1641.000  TEMP(K) =   309.77  PRESS =   -28.8
 Etot   =   -231095.7630  EKtot   =     77094.5156  EPtot      =   -308190.2786
 BOND   =      5845.7992  ANGLE   =     22097.5659  DIHED      =     15343.3742
 1-4 NB =      5392.9331  1-4 EEL =    -74419.1379  VDWAALS    =     17457.2964
 EELEC  =   -300170.8241  EHBOND  =         0.0000  RESTRAINT  =       262.7146
 EAMBER (non-restraint)  =   -308452.9932
 EKCMT  =     23781.9701  VIRIAL  =     24493.6479  VOLUME     =   1144503.8128
                                                    SURFTEN    =        80.4361
                                                    Density    =         1.0106
 ------------------------------------------------------------------------------


 NSTEP =   134000   TIME(PS) =    1643.000  TEMP(K) =   308.46  PRESS =  -122.4
 Etot   =   -231599.7702  EKtot   =     76770.1719  EPtot      =   -308369.9420
 BOND   =      5854.7857  ANGLE   =     21983.8158  DIHED      =     15413.5511
 1-4 NB =      5442.3299  1-4 EEL =    -74486.0965  VDWAALS    =     16845.1818
 EELEC  =   -299686.1535  EHBOND  =         0.0000  RESTRAINT  =       262.6437
 EAMBER (non-restraint)  =   -308632.5857
 EKCMT  =     23758.2041  VIRIAL  =     26779.9639  VOLUME     =   1143641.5766
                                                    SURFTEN    =       -12.2519
                                                    Density    =         1.0113
 ------------------------------------------------------------------------------


 NSTEP =   135000   TIME(PS) =    1645.000  TEMP(K) =   309.67  PRESS =    61.8
 Etot   =   -231658.0560  EKtot   =     77069.3047  EPtot      =   -308727.3606
 BOND   =      5797.5593  ANGLE   =     22073.4471  DIHED      =     15309.0382
 1-4 NB =      5382.5430  1-4 EEL =    -74423.5888  VDWAALS    =     17761.5139
 EELEC  =   -300891.1451  EHBOND  =         0.0000  RESTRAINT  =       263.2717
 EAMBER (non-restraint)  =   -308990.6324
 EKCMT  =     23483.2920  VIRIAL  =     21958.9394  VOLUME     =   1142910.7151
                                                    SURFTEN    =        -5.2183
                                                    Density    =         1.0120
 ------------------------------------------------------------------------------


 NSTEP =   136000   TIME(PS) =    1647.000  TEMP(K) =   310.93  PRESS =    74.6
 Etot   =   -230912.5736  EKtot   =     77383.7031  EPtot      =   -308296.2767
 BOND   =      5867.6094  ANGLE   =     22101.5098  DIHED      =     15315.4925
 1-4 NB =      5388.8105  1-4 EEL =    -74516.0056  VDWAALS    =     17601.2546
 EELEC  =   -300327.3666  EHBOND  =         0.0000  RESTRAINT  =       272.4186
 EAMBER (non-restraint)  =   -308568.6953
 EKCMT  =     23714.7569  VIRIAL  =     21872.3345  VOLUME     =   1143848.8395
                                                    SURFTEN    =        73.2200
                                                    Density    =         1.0111
 ------------------------------------------------------------------------------


 NSTEP =   137000   TIME(PS) =    1649.000  TEMP(K) =   308.91  PRESS =    32.5
 Etot   =   -230896.5777  EKtot   =     76881.0469  EPtot      =   -307777.6245
 BOND   =      5938.4343  ANGLE   =     22126.6811  DIHED      =     15414.8545
 1-4 NB =      5400.7672  1-4 EEL =    -74497.3124  VDWAALS    =     17245.7627
 EELEC  =   -299674.3089  EHBOND  =         0.0000  RESTRAINT  =       267.4971
 EAMBER (non-restraint)  =   -308045.1216
 EKCMT  =     23638.7122  VIRIAL  =     22835.9066  VOLUME     =   1144261.2440
                                                    SURFTEN    =       109.3294
                                                    Density    =         1.0108
 ------------------------------------------------------------------------------


 NSTEP =   138000   TIME(PS) =    1651.000  TEMP(K) =   311.12  PRESS =    -5.3
 Etot   =   -230779.7935  EKtot   =     77431.4062  EPtot      =   -308211.1997
 BOND   =      5919.0430  ANGLE   =     22004.1630  DIHED      =     15351.8589
 1-4 NB =      5408.3447  1-4 EEL =    -74530.0155  VDWAALS    =     17475.5621
 EELEC  =   -300115.9387  EHBOND  =         0.0000  RESTRAINT  =       275.7827
 EAMBER (non-restraint)  =   -308486.9824
 EKCMT  =     23745.9271  VIRIAL  =     23876.5030  VOLUME     =   1144394.2110
                                                    SURFTEN    =        66.4434
                                                    Density    =         1.0106
 ------------------------------------------------------------------------------


 NSTEP =   139000   TIME(PS) =    1653.000  TEMP(K) =   311.35  PRESS =    -3.4
 Etot   =   -230717.0222  EKtot   =     77489.5469  EPtot      =   -308206.5691
 BOND   =      5859.3054  ANGLE   =     21986.4738  DIHED      =     15372.2929
 1-4 NB =      5348.2590  1-4 EEL =    -74544.5054  VDWAALS    =     17211.6720
 EELEC  =   -299700.8676  EHBOND  =         0.0000  RESTRAINT  =       260.8007
 EAMBER (non-restraint)  =   -308467.3698
 EKCMT  =     23752.3940  VIRIAL  =     23835.7955  VOLUME     =   1144470.6658
                                                    SURFTEN    =       110.8680
                                                    Density    =         1.0106
 ------------------------------------------------------------------------------


 NSTEP =   140000   TIME(PS) =    1655.000  TEMP(K) =   310.35  PRESS =    19.0
 Etot   =   -231008.3481  EKtot   =     77238.9375  EPtot      =   -308247.2856
 BOND   =      5840.9473  ANGLE   =     22049.7380  DIHED      =     15394.5360
 1-4 NB =      5396.7923  1-4 EEL =    -74379.4379  VDWAALS    =     17631.3435
 EELEC  =   -300454.5950  EHBOND  =         0.0000  RESTRAINT  =       273.3902
 EAMBER (non-restraint)  =   -308520.6757
 EKCMT  =     23658.5528  VIRIAL  =     23189.4202  VOLUME     =   1145409.1342
                                                    SURFTEN    =        87.0425
                                                    Density    =         1.0098
 ------------------------------------------------------------------------------


 NSTEP =   141000   TIME(PS) =    1657.000  TEMP(K) =   309.38  PRESS =   -70.2
 Etot   =   -231182.9218  EKtot   =     76998.2891  EPtot      =   -308181.2109
 BOND   =      6012.8745  ANGLE   =     22156.6641  DIHED      =     15347.6117
 1-4 NB =      5448.0893  1-4 EEL =    -74452.9009  VDWAALS    =     17257.8230
 EELEC  =   -300219.1537  EHBOND  =         0.0000  RESTRAINT  =       267.7811
 EAMBER (non-restraint)  =   -308448.9919
 EKCMT  =     23560.1329  VIRIAL  =     25293.9553  VOLUME     =   1143978.3130
                                                    SURFTEN    =       -36.4687
                                                    Density    =         1.0110
 ------------------------------------------------------------------------------


 NSTEP =   142000   TIME(PS) =    1659.000  TEMP(K) =   309.30  PRESS =    34.3
 Etot   =   -231614.5967  EKtot   =     76979.0469  EPtot      =   -308593.6435
 BOND   =      5917.2653  ANGLE   =     21957.0081  DIHED      =     15376.3655
 1-4 NB =      5422.9634  1-4 EEL =    -74522.6530  VDWAALS    =     17471.8205
 EELEC  =   -300483.8722  EHBOND  =         0.0000  RESTRAINT  =       267.4589
 EAMBER (non-restraint)  =   -308861.1025
 EKCMT  =     23662.7271  VIRIAL  =     22813.5525  VOLUME     =   1146231.5163
                                                    SURFTEN    =        84.5849
                                                    Density    =         1.0090
 ------------------------------------------------------------------------------


 NSTEP =   143000   TIME(PS) =    1661.000  TEMP(K) =   309.35  PRESS =     6.8
 Etot   =   -231325.6802  EKtot   =     76991.2578  EPtot      =   -308316.9380
 BOND   =      5884.8238  ANGLE   =     22127.7034  DIHED      =     15383.1543
 1-4 NB =      5420.4330  1-4 EEL =    -74560.2383  VDWAALS    =     17706.4896
 EELEC  =   -300542.2048  EHBOND  =         0.0000  RESTRAINT  =       262.9009
 EAMBER (non-restraint)  =   -308579.8389
 EKCMT  =     23606.0235  VIRIAL  =     23436.6728  VOLUME     =   1146736.1118
                                                    SURFTEN    =       -35.6971
                                                    Density    =         1.0086
 ------------------------------------------------------------------------------


 NSTEP =   144000   TIME(PS) =    1663.000  TEMP(K) =   309.12  PRESS =    26.5
 Etot   =   -231457.2296  EKtot   =     76933.8516  EPtot      =   -308391.0812
 BOND   =      5779.3169  ANGLE   =     22126.0622  DIHED      =     15418.7228
 1-4 NB =      5402.0572  1-4 EEL =    -74519.4277  VDWAALS    =     17593.9637
 EELEC  =   -300456.3895  EHBOND  =         0.0000  RESTRAINT  =       264.6131
 EAMBER (non-restraint)  =   -308655.6943
 EKCMT  =     23849.3090  VIRIAL  =     23195.1499  VOLUME     =   1145155.4048
                                                    SURFTEN    =       -70.5223
                                                    Density    =         1.0100
 ------------------------------------------------------------------------------


 NSTEP =   145000   TIME(PS) =    1665.000  TEMP(K) =   309.59  PRESS =    15.2
 Etot   =   -231401.2313  EKtot   =     77049.8203  EPtot      =   -308451.0516
 BOND   =      5920.7229  ANGLE   =     21771.5842  DIHED      =     15389.7162
 1-4 NB =      5391.7347  1-4 EEL =    -74605.9368  VDWAALS    =     17679.7410
 EELEC  =   -300261.2635  EHBOND  =         0.0000  RESTRAINT  =       262.6498
 EAMBER (non-restraint)  =   -308713.7014
 EKCMT  =     23640.2876  VIRIAL  =     23264.3699  VOLUME     =   1147678.0225
                                                    SURFTEN    =       154.7292
                                                    Density    =         1.0078
 ------------------------------------------------------------------------------


 NSTEP =   146000   TIME(PS) =    1667.000  TEMP(K) =   309.32  PRESS =  -109.2
 Etot   =   -231585.6583  EKtot   =     76983.8203  EPtot      =   -308569.4786
 BOND   =      5821.0770  ANGLE   =     21885.6148  DIHED      =     15442.0489
 1-4 NB =      5408.6122  1-4 EEL =    -74509.1931  VDWAALS    =     17593.2298
 EELEC  =   -300479.6590  EHBOND  =         0.0000  RESTRAINT  =       268.7909
 EAMBER (non-restraint)  =   -308838.2695
 EKCMT  =     23759.0984  VIRIAL  =     26461.7862  VOLUME     =   1146212.7773
                                                    SURFTEN    =      -142.7847
                                                    Density    =         1.0090
 ------------------------------------------------------------------------------


 NSTEP =   147000   TIME(PS) =    1669.000  TEMP(K) =   309.02  PRESS =   -35.3
 Etot   =   -231937.9178  EKtot   =     76908.4219  EPtot      =   -308846.3396
 BOND   =      5837.0561  ANGLE   =     22308.6108  DIHED      =     15265.1647
 1-4 NB =      5362.7347  1-4 EEL =    -74373.1455  VDWAALS    =     17765.5372
 EELEC  =   -301288.4929  EHBOND  =         0.0000  RESTRAINT  =       276.1954
 EAMBER (non-restraint)  =   -309122.5350
 EKCMT  =     23572.5868  VIRIAL  =     24446.4173  VOLUME     =   1145117.0424
                                                    SURFTEN    =        -2.7435
                                                    Density    =         1.0100
 ------------------------------------------------------------------------------


 NSTEP =   148000   TIME(PS) =    1671.000  TEMP(K) =   309.76  PRESS =  -136.8
 Etot   =   -231334.4817  EKtot   =     77091.6016  EPtot      =   -308426.0833
 BOND   =      5943.8992  ANGLE   =     22120.4081  DIHED      =     15366.2366
 1-4 NB =      5391.8534  1-4 EEL =    -74555.8312  VDWAALS    =     17208.2103
 EELEC  =   -300182.8575  EHBOND  =         0.0000  RESTRAINT  =       281.9978
 EAMBER (non-restraint)  =   -308708.0810
 EKCMT  =     23641.0237  VIRIAL  =     27019.3025  VOLUME     =   1144023.8178
                                                    SURFTEN    =      -110.8648
                                                    Density    =         1.0110
 ------------------------------------------------------------------------------


 NSTEP =   149000   TIME(PS) =    1673.000  TEMP(K) =   309.41  PRESS =   -65.8
 Etot   =   -231996.1773  EKtot   =     77004.9141  EPtot      =   -309001.0914
 BOND   =      5791.9401  ANGLE   =     21833.1841  DIHED      =     15352.0779
 1-4 NB =      5464.0978  1-4 EEL =    -74617.3125  VDWAALS    =     17387.7351
 EELEC  =   -300494.2335  EHBOND  =         0.0000  RESTRAINT  =       281.4195
 EAMBER (non-restraint)  =   -309282.5109
 EKCMT  =     23460.0631  VIRIAL  =     25085.9397  VOLUME     =   1144264.2475
                                                    SURFTEN    =         2.2095
                                                    Density    =         1.0108
 ------------------------------------------------------------------------------


 NSTEP =   150000   TIME(PS) =    1675.000  TEMP(K) =   309.90  PRESS =   -26.1
 Etot   =   -231247.0018  EKtot   =     77126.4062  EPtot      =   -308373.4081
 BOND   =      5916.0266  ANGLE   =     21911.2126  DIHED      =     15455.3323
 1-4 NB =      5378.9323  1-4 EEL =    -74486.6049  VDWAALS    =     17697.2391
 EELEC  =   -300519.8845  EHBOND  =         0.0000  RESTRAINT  =       274.3384
 EAMBER (non-restraint)  =   -308647.7465
 EKCMT  =     23566.3737  VIRIAL  =     24212.3117  VOLUME     =   1145490.1190
                                                    SURFTEN    =       -82.3791
                                                    Density    =         1.0097
 ------------------------------------------------------------------------------


 NSTEP =   151000   TIME(PS) =    1677.000  TEMP(K) =   309.08  PRESS =    93.9
 Etot   =   -231466.0505  EKtot   =     76922.6250  EPtot      =   -308388.6755
 BOND   =      5817.6124  ANGLE   =     21983.8906  DIHED      =     15347.7591
 1-4 NB =      5398.5297  1-4 EEL =    -74493.7983  VDWAALS    =     17694.8696
 EELEC  =   -300406.7789  EHBOND  =         0.0000  RESTRAINT  =       269.2402
 EAMBER (non-restraint)  =   -308657.9158
 EKCMT  =     23498.8499  VIRIAL  =     21177.0013  VOLUME     =   1144877.3251
                                                    SURFTEN    =        28.1018
                                                    Density    =         1.0102
 ------------------------------------------------------------------------------


 NSTEP =   152000   TIME(PS) =    1679.000  TEMP(K) =   309.55  PRESS =   -94.5
 Etot   =   -231243.4316  EKtot   =     77040.5625  EPtot      =   -308283.9941
 BOND   =      5782.0904  ANGLE   =     22121.0824  DIHED      =     15358.9384
 1-4 NB =      5416.8913  1-4 EEL =    -74479.2225  VDWAALS    =     17179.5709
 EELEC  =   -299944.2104  EHBOND  =         0.0000  RESTRAINT  =       280.8653
 EAMBER (non-restraint)  =   -308564.8595
 EKCMT  =     23373.7142  VIRIAL  =     25709.3821  VOLUME     =   1145282.8792
                                                    SURFTEN    =        35.2692
                                                    Density    =         1.0099
 ------------------------------------------------------------------------------


 NSTEP =   153000   TIME(PS) =    1681.000  TEMP(K) =   310.54  PRESS =   135.7
 Etot   =   -231060.7537  EKtot   =     77286.9531  EPtot      =   -308347.7068
 BOND   =      5910.1271  ANGLE   =     21898.0165  DIHED      =     15337.8897
 1-4 NB =      5400.0928  1-4 EEL =    -74500.9195  VDWAALS    =     17584.8515
 EELEC  =   -300245.1194  EHBOND  =         0.0000  RESTRAINT  =       267.3544
 EAMBER (non-restraint)  =   -308615.0613
 EKCMT  =     23542.0465  VIRIAL  =     20186.9617  VOLUME     =   1144774.8375
                                                    SURFTEN    =       163.8842
                                                    Density    =         1.0103
 ------------------------------------------------------------------------------


 NSTEP =   154000   TIME(PS) =    1683.000  TEMP(K) =   309.83  PRESS =    -5.4
 Etot   =   -231405.2216  EKtot   =     77110.4453  EPtot      =   -308515.6669
 BOND   =      5864.9573  ANGLE   =     21963.9672  DIHED      =     15273.5335
 1-4 NB =      5395.5261  1-4 EEL =    -74421.0033  VDWAALS    =     17721.1170
 EELEC  =   -300588.7909  EHBOND  =         0.0000  RESTRAINT  =       275.0262
 EAMBER (non-restraint)  =   -308790.6931
 EKCMT  =     23307.9536  VIRIAL  =     23441.2582  VOLUME     =   1145711.0851
                                                    SURFTEN    =       -21.3375
                                                    Density    =         1.0095
 ------------------------------------------------------------------------------


 NSTEP =   155000   TIME(PS) =    1685.000  TEMP(K) =   309.96  PRESS =    -7.3
 Etot   =   -231398.2961  EKtot   =     77142.6016  EPtot      =   -308540.8977
 BOND   =      5861.4878  ANGLE   =     22006.1777  DIHED      =     15348.3272
 1-4 NB =      5347.4886  1-4 EEL =    -74405.9103  VDWAALS    =     17484.2220
 EELEC  =   -300464.1665  EHBOND  =         0.0000  RESTRAINT  =       281.4758
 EAMBER (non-restraint)  =   -308822.3735
 EKCMT  =     23674.4180  VIRIAL  =     23854.4541  VOLUME     =   1144877.0309
                                                    SURFTEN    =       -36.5395
                                                    Density    =         1.0102
 ------------------------------------------------------------------------------


 NSTEP =   156000   TIME(PS) =    1687.000  TEMP(K) =   308.76  PRESS =   -69.4
 Etot   =   -231957.5135  EKtot   =     76844.7891  EPtot      =   -308802.3026
 BOND   =      5757.6920  ANGLE   =     22010.6129  DIHED      =     15395.6075
 1-4 NB =      5397.4402  1-4 EEL =    -74586.4569  VDWAALS    =     17456.9251
 EELEC  =   -300507.0026  EHBOND  =         0.0000  RESTRAINT  =       272.8793
 EAMBER (non-restraint)  =   -309075.1819
 EKCMT  =     23539.8930  VIRIAL  =     25257.0065  VOLUME     =   1145985.2578
                                                    SURFTEN    =       -63.1282
                                                    Density    =         1.0092
 ------------------------------------------------------------------------------


 NSTEP =   157000   TIME(PS) =    1689.000  TEMP(K) =   309.58  PRESS =    31.7
 Etot   =   -231285.8398  EKtot   =     77046.7812  EPtot      =   -308332.6211
 BOND   =      5751.8158  ANGLE   =     21932.4686  DIHED      =     15409.1219
 1-4 NB =      5472.2304  1-4 EEL =    -74511.7622  VDWAALS    =     17644.7587
 EELEC  =   -300321.7855  EHBOND  =         0.0000  RESTRAINT  =       290.5312
 EAMBER (non-restraint)  =   -308623.1523
 EKCMT  =     23563.9692  VIRIAL  =     22780.3735  VOLUME     =   1144816.9292
                                                    SURFTEN    =       -29.5083
                                                    Density    =         1.0103
 ------------------------------------------------------------------------------


 NSTEP =   158000   TIME(PS) =    1691.000  TEMP(K) =   309.65  PRESS =  -101.9
 Etot   =   -231206.0744  EKtot   =     77064.4219  EPtot      =   -308270.4963
 BOND   =      5800.7594  ANGLE   =     21908.6564  DIHED      =     15344.6414
 1-4 NB =      5427.3820  1-4 EEL =    -74487.6739  VDWAALS    =     17661.7276
 EELEC  =   -300196.9294  EHBOND  =         0.0000  RESTRAINT  =       270.9401
 EAMBER (non-restraint)  =   -308541.4363
 EKCMT  =     23754.8120  VIRIAL  =     26278.3044  VOLUME     =   1146496.3762
                                                    SURFTEN    =      -188.3187
                                                    Density    =         1.0088
 ------------------------------------------------------------------------------


 NSTEP =   159000   TIME(PS) =    1693.000  TEMP(K) =   310.52  PRESS =  -116.6
 Etot   =   -231077.2913  EKtot   =     77282.8750  EPtot      =   -308360.1663
 BOND   =      5768.1524  ANGLE   =     22074.0981  DIHED      =     15325.9062
 1-4 NB =      5378.5231  1-4 EEL =    -74495.7265  VDWAALS    =     17201.5107
 EELEC  =   -299887.7118  EHBOND  =         0.0000  RESTRAINT  =       275.0814
 EAMBER (non-restraint)  =   -308635.2478
 EKCMT  =     23765.6899  VIRIAL  =     26647.6817  VOLUME     =   1145164.2066
                                                    SURFTEN    =      -148.2330
                                                    Density    =         1.0100
 ------------------------------------------------------------------------------


 NSTEP =   160000   TIME(PS) =    1695.000  TEMP(K) =   310.44  PRESS =   -57.6
 Etot   =   -231154.8796  EKtot   =     77261.8984  EPtot      =   -308416.7781
 BOND   =      5820.9436  ANGLE   =     22117.6576  DIHED      =     15376.8611
 1-4 NB =      5427.3608  1-4 EEL =    -74525.6364  VDWAALS    =     17131.7663
 EELEC  =   -300049.9684  EHBOND  =         0.0000  RESTRAINT  =       284.2373
 EAMBER (non-restraint)  =   -308701.0153
 EKCMT  =     23688.2411  VIRIAL  =     25111.8698  VOLUME     =   1144676.9169
                                                    SURFTEN    =        42.8226
                                                    Density    =         1.0104
 ------------------------------------------------------------------------------


 NSTEP =   161000   TIME(PS) =    1697.000  TEMP(K) =   309.88  PRESS =   -14.0
 Etot   =   -231068.0756  EKtot   =     77123.0859  EPtot      =   -308191.1615
 BOND   =      5745.0281  ANGLE   =     22161.6645  DIHED      =     15494.0607
 1-4 NB =      5415.6622  1-4 EEL =    -74448.5154  VDWAALS    =     17589.6692
 EELEC  =   -300421.8148  EHBOND  =         0.0000  RESTRAINT  =       273.0839
 EAMBER (non-restraint)  =   -308464.2455
 EKCMT  =     23674.2428  VIRIAL  =     24019.2550  VOLUME     =   1144491.4908
                                                    SURFTEN    =      -128.4718
                                                    Density    =         1.0106
 ------------------------------------------------------------------------------


 NSTEP =   162000   TIME(PS) =    1699.000  TEMP(K) =   308.70  PRESS =   -54.9
 Etot   =   -231414.2754  EKtot   =     76827.8984  EPtot      =   -308242.1738
 BOND   =      5780.1785  ANGLE   =     22114.8826  DIHED      =     15382.0306
 1-4 NB =      5399.0828  1-4 EEL =    -74426.7017  VDWAALS    =     17277.0770
 EELEC  =   -300051.0139  EHBOND  =         0.0000  RESTRAINT  =       282.2904
 EAMBER (non-restraint)  =   -308524.4643
 EKCMT  =     23613.5307  VIRIAL  =     24970.0538  VOLUME     =   1144178.2707
                                                    SURFTEN    =        61.2036
                                                    Density    =         1.0108
 ------------------------------------------------------------------------------


 NSTEP =   163000   TIME(PS) =    1701.000  TEMP(K) =   310.16  PRESS =    93.3
 Etot   =   -231081.6320  EKtot   =     77192.8281  EPtot      =   -308274.4602
 BOND   =      5952.8871  ANGLE   =     22046.1285  DIHED      =     15500.0266
 1-4 NB =      5437.9386  1-4 EEL =    -74579.1661  VDWAALS    =     17844.9701
 EELEC  =   -300753.7688  EHBOND  =         0.0000  RESTRAINT  =       276.5237
 EAMBER (non-restraint)  =   -308550.9839
 EKCMT  =     23569.6871  VIRIAL  =     21264.9418  VOLUME     =   1144151.5049
                                                    SURFTEN    =        81.9157
                                                    Density    =         1.0109
 ------------------------------------------------------------------------------


 NSTEP =   164000   TIME(PS) =    1703.000  TEMP(K) =   310.81  PRESS =   -17.3
 Etot   =   -231100.7212  EKtot   =     77353.1406  EPtot      =   -308453.8619
 BOND   =      5946.6276  ANGLE   =     22152.3969  DIHED      =     15264.1433
 1-4 NB =      5381.2739  1-4 EEL =    -74533.2609  VDWAALS    =     17313.7566
 EELEC  =   -300244.4878  EHBOND  =         0.0000  RESTRAINT  =       265.6886
 EAMBER (non-restraint)  =   -308719.5504
 EKCMT  =     23797.2011  VIRIAL  =     24225.8962  VOLUME     =   1145244.8867
                                                    SURFTEN    =         1.8621
                                                    Density    =         1.0099
 ------------------------------------------------------------------------------


 NSTEP =   165000   TIME(PS) =    1705.000  TEMP(K) =   311.04  PRESS =   -60.4
 Etot   =   -230947.1088  EKtot   =     77411.0312  EPtot      =   -308358.1400
 BOND   =      5755.1307  ANGLE   =     22222.2570  DIHED      =     15376.7325
 1-4 NB =      5455.6810  1-4 EEL =    -74472.6929  VDWAALS    =     17224.5404
 EELEC  =   -300194.0825  EHBOND  =         0.0000  RESTRAINT  =       274.2936
 EAMBER (non-restraint)  =   -308632.4336
 EKCMT  =     23730.3669  VIRIAL  =     25225.8537  VOLUME     =   1146050.4665
                                                    SURFTEN    =       -61.6178
                                                    Density    =         1.0092
 ------------------------------------------------------------------------------


 NSTEP =   166000   TIME(PS) =    1707.000  TEMP(K) =   310.08  PRESS =    18.8
 Etot   =   -230688.0340  EKtot   =     77171.7734  EPtot      =   -307859.8075
 BOND   =      5885.0241  ANGLE   =     22272.1044  DIHED      =     15407.8734
 1-4 NB =      5387.3403  1-4 EEL =    -74481.8219  VDWAALS    =     17342.8799
 EELEC  =   -299946.6001  EHBOND  =         0.0000  RESTRAINT  =       273.3924
 EAMBER (non-restraint)  =   -308133.1999
 EKCMT  =     23629.3003  VIRIAL  =     23163.9688  VOLUME     =   1144819.3858
                                                    SURFTEN    =       -75.7171
                                                    Density    =         1.0103
 ------------------------------------------------------------------------------


 NSTEP =   167000   TIME(PS) =    1709.000  TEMP(K) =   311.17  PRESS =   -72.8
 Etot   =   -230974.2162  EKtot   =     77442.6172  EPtot      =   -308416.8334
 BOND   =      5885.7252  ANGLE   =     21923.3831  DIHED      =     15444.6363
 1-4 NB =      5349.3298  1-4 EEL =    -74501.3620  VDWAALS    =     17297.8092
 EELEC  =   -300085.0806  EHBOND  =         0.0000  RESTRAINT  =       268.7257
 EAMBER (non-restraint)  =   -308685.5591
 EKCMT  =     23607.5642  VIRIAL  =     25410.2560  VOLUME     =   1146463.2925
                                                    SURFTEN    =       -10.3180
                                                    Density    =         1.0088
 ------------------------------------------------------------------------------


 NSTEP =   168000   TIME(PS) =    1711.000  TEMP(K) =   309.70  PRESS =   -39.0
 Etot   =   -230966.0874  EKtot   =     77077.2500  EPtot      =   -308043.3374
 BOND   =      5763.5051  ANGLE   =     22064.3210  DIHED      =     15420.8083
 1-4 NB =      5442.6192  1-4 EEL =    -74449.3239  VDWAALS    =     17226.7196
 EELEC  =   -299785.1060  EHBOND  =         0.0000  RESTRAINT  =       273.1191
 EAMBER (non-restraint)  =   -308316.4565
 EKCMT  =     23629.9715  VIRIAL  =     24596.0247  VOLUME     =   1146394.6178
                                                    SURFTEN    =       134.4519
                                                    Density    =         1.0089
 ------------------------------------------------------------------------------


 NSTEP =   169000   TIME(PS) =    1713.000  TEMP(K) =   309.68  PRESS =   -32.5
 Etot   =   -231318.9268  EKtot   =     77073.2656  EPtot      =   -308392.1925
 BOND   =      5824.4793  ANGLE   =     21933.4087  DIHED      =     15339.7301
 1-4 NB =      5448.8260  1-4 EEL =    -74507.9985  VDWAALS    =     17157.9878
 EELEC  =   -299857.6830  EHBOND  =         0.0000  RESTRAINT  =       269.0572
 EAMBER (non-restraint)  =   -308661.2496
 EKCMT  =     23427.4919  VIRIAL  =     24229.9393  VOLUME     =   1144678.0368
                                                    SURFTEN    =       -56.4235
                                                    Density    =         1.0104
 ------------------------------------------------------------------------------


 NSTEP =   170000   TIME(PS) =    1715.000  TEMP(K) =   309.17  PRESS =    43.8
 Etot   =   -231294.3352  EKtot   =     76945.5000  EPtot      =   -308239.8352
 BOND   =      5875.3103  ANGLE   =     22052.3179  DIHED      =     15406.7297
 1-4 NB =      5429.2276  1-4 EEL =    -74408.5959  VDWAALS    =     17518.4530
 EELEC  =   -300381.1958  EHBOND  =         0.0000  RESTRAINT  =       267.9181
 EAMBER (non-restraint)  =   -308507.7533
 EKCMT  =     23599.2692  VIRIAL  =     22518.3418  VOLUME     =   1143447.5808
                                                    SURFTEN    =        70.9812
                                                    Density    =         1.0115
 ------------------------------------------------------------------------------


 NSTEP =   171000   TIME(PS) =    1717.000  TEMP(K) =   309.85  PRESS =   -23.5
 Etot   =   -231048.9485  EKtot   =     77114.8203  EPtot      =   -308163.7688
 BOND   =      5927.9593  ANGLE   =     22167.6075  DIHED      =     15296.7880
 1-4 NB =      5366.7792  1-4 EEL =    -74494.7036  VDWAALS    =     17268.0332
 EELEC  =   -299963.5149  EHBOND  =         0.0000  RESTRAINT  =       267.2826
 EAMBER (non-restraint)  =   -308431.0513
 EKCMT  =     23567.3690  VIRIAL  =     24148.9583  VOLUME     =   1144104.8205
                                                    SURFTEN    =        37.1159
                                                    Density    =         1.0109
 ------------------------------------------------------------------------------


 NSTEP =   172000   TIME(PS) =    1719.000  TEMP(K) =   310.36  PRESS =    26.4
 Etot   =   -231448.5054  EKtot   =     77241.8594  EPtot      =   -308690.3648
 BOND   =      5761.1554  ANGLE   =     21853.1076  DIHED      =     15330.7895
 1-4 NB =      5424.8850  1-4 EEL =    -74497.5115  VDWAALS    =     17562.7143
 EELEC  =   -300374.2503  EHBOND  =         0.0000  RESTRAINT  =       248.7452
 EAMBER (non-restraint)  =   -308939.1100
 EKCMT  =     23742.6250  VIRIAL  =     23090.0237  VOLUME     =   1143932.9659
                                                    SURFTEN    =       -21.3068
                                                    Density    =         1.0111
 ------------------------------------------------------------------------------


 NSTEP =   173000   TIME(PS) =    1721.000  TEMP(K) =   311.40  PRESS =    22.1
 Etot   =   -231204.3991  EKtot   =     77500.7578  EPtot      =   -308705.1569
 BOND   =      5856.1503  ANGLE   =     21970.8967  DIHED      =     15258.0828
 1-4 NB =      5422.2647  1-4 EEL =    -74414.0551  VDWAALS    =     17640.0409
 EELEC  =   -300705.1894  EHBOND  =         0.0000  RESTRAINT  =       266.6524
 EAMBER (non-restraint)  =   -308971.8092
 EKCMT  =     23762.7623  VIRIAL  =     23216.4396  VOLUME     =   1144377.3115
                                                    SURFTEN    =        -1.2887
                                                    Density    =         1.0107
 ------------------------------------------------------------------------------


 NSTEP =   174000   TIME(PS) =    1723.000  TEMP(K) =   309.44  PRESS =   -45.4
 Etot   =   -230752.5600  EKtot   =     77012.8516  EPtot      =   -307765.4115
 BOND   =      5945.4897  ANGLE   =     22046.7764  DIHED      =     15364.3449
 1-4 NB =      5425.2072  1-4 EEL =    -74440.4698  VDWAALS    =     17332.3669
 EELEC  =   -299712.2693  EHBOND  =         0.0000  RESTRAINT  =       273.1425
 EAMBER (non-restraint)  =   -308038.5541
 EKCMT  =     23671.3829  VIRIAL  =     24793.8513  VOLUME     =   1144879.4728
                                                    SURFTEN    =       -16.8935
                                                    Density    =         1.0102
 ------------------------------------------------------------------------------


 NSTEP =   175000   TIME(PS) =    1725.000  TEMP(K) =   310.89  PRESS =    25.3
 Etot   =   -230997.6479  EKtot   =     77373.8203  EPtot      =   -308371.4682
 BOND   =      5665.9473  ANGLE   =     22029.3931  DIHED      =     15300.6798
 1-4 NB =      5359.6835  1-4 EEL =    -74527.1812  VDWAALS    =     17483.5449
 EELEC  =   -299960.2723  EHBOND  =         0.0000  RESTRAINT  =       276.7367
 EAMBER (non-restraint)  =   -308648.2049
 EKCMT  =     23568.0359  VIRIAL  =     22941.4079  VOLUME     =   1145277.9818
                                                    SURFTEN    =        22.7144
                                                    Density    =         1.0099
 ------------------------------------------------------------------------------


 NSTEP =   176000   TIME(PS) =    1727.000  TEMP(K) =   309.39  PRESS =   -55.5
 Etot   =   -231485.8494  EKtot   =     77001.1328  EPtot      =   -308486.9823
 BOND   =      5805.5033  ANGLE   =     22094.6885  DIHED      =     15373.0676
 1-4 NB =      5428.7514  1-4 EEL =    -74499.3598  VDWAALS    =     17544.2165
 EELEC  =   -300499.2287  EHBOND  =         0.0000  RESTRAINT  =       265.3789
 EAMBER (non-restraint)  =   -308752.3612
 EKCMT  =     23638.3463  VIRIAL  =     25009.0332  VOLUME     =   1143985.1460
                                                    SURFTEN    =       -28.1090
                                                    Density    =         1.0110
 ------------------------------------------------------------------------------


 NSTEP =   177000   TIME(PS) =    1729.000  TEMP(K) =   310.51  PRESS =     2.4
 Etot   =   -230929.1465  EKtot   =     77279.0547  EPtot      =   -308208.2012
 BOND   =      5865.7941  ANGLE   =     22204.0905  DIHED      =     15325.5231
 1-4 NB =      5414.6419  1-4 EEL =    -74462.1474  VDWAALS    =     17954.4429
 EELEC  =   -300798.1741  EHBOND  =         0.0000  RESTRAINT  =       287.6277
 EAMBER (non-restraint)  =   -308495.8289
 EKCMT  =     23694.9377  VIRIAL  =     23636.4506  VOLUME     =   1145095.8575
                                                    SURFTEN    =      -113.3577
                                                    Density    =         1.0100
 ------------------------------------------------------------------------------


 NSTEP =   178000   TIME(PS) =    1731.000  TEMP(K) =   309.92  PRESS =   -72.6
 Etot   =   -231127.6915  EKtot   =     77132.4766  EPtot      =   -308260.1681
 BOND   =      5876.4216  ANGLE   =     22150.0311  DIHED      =     15379.5696
 1-4 NB =      5418.4462  1-4 EEL =    -74586.2417  VDWAALS    =     17664.0085
 EELEC  =   -300458.7272  EHBOND  =         0.0000  RESTRAINT  =       296.3237
 EAMBER (non-restraint)  =   -308556.4918
 EKCMT  =     23595.9694  VIRIAL  =     25391.2448  VOLUME     =   1146030.6013
                                                    SURFTEN    =      -223.9437
                                                    Density    =         1.0092
 ------------------------------------------------------------------------------


 NSTEP =   179000   TIME(PS) =    1733.000  TEMP(K) =   310.73  PRESS =   -21.4
 Etot   =   -231078.1718  EKtot   =     77333.0469  EPtot      =   -308411.2187
 BOND   =      5910.0495  ANGLE   =     22324.9165  DIHED      =     15393.7878
 1-4 NB =      5400.0238  1-4 EEL =    -74526.9946  VDWAALS    =     17583.9500
 EELEC  =   -300777.9984  EHBOND  =         0.0000  RESTRAINT  =       281.0467
 EAMBER (non-restraint)  =   -308692.2653
 EKCMT  =     23606.4458  VIRIAL  =     24134.0145  VOLUME     =   1144372.4312
                                                    SURFTEN    =       -34.1480
                                                    Density    =         1.0107
 ------------------------------------------------------------------------------


 NSTEP =   180000   TIME(PS) =    1735.000  TEMP(K) =   312.00  PRESS =    43.6
 Etot   =   -230847.7533  EKtot   =     77649.5547  EPtot      =   -308497.3080
 BOND   =      5701.9887  ANGLE   =     22006.6597  DIHED      =     15390.1075
 1-4 NB =      5447.2614  1-4 EEL =    -74493.3639  VDWAALS    =     17764.0420
 EELEC  =   -300604.5895  EHBOND  =         0.0000  RESTRAINT  =       290.5861
 EAMBER (non-restraint)  =   -308787.8941
 EKCMT  =     23740.3887  VIRIAL  =     22663.4154  VOLUME     =   1145095.0296
                                                    SURFTEN    =        87.9198
                                                    Density    =         1.0100
 ------------------------------------------------------------------------------


 NSTEP =   181000   TIME(PS) =    1737.000  TEMP(K) =   309.36  PRESS =   -25.8
 Etot   =   -231521.5481  EKtot   =     76993.4922  EPtot      =   -308515.0403
 BOND   =      5794.4771  ANGLE   =     22081.9932  DIHED      =     15412.9674
 1-4 NB =      5446.4812  1-4 EEL =    -74524.8467  VDWAALS    =     17496.4892
 EELEC  =   -300509.4417  EHBOND  =         0.0000  RESTRAINT  =       286.8400
 EAMBER (non-restraint)  =   -308801.8803
 EKCMT  =     23595.0275  VIRIAL  =     24232.0647  VOLUME     =   1144806.6593
                                                    SURFTEN    =       -31.1207
                                                    Density    =         1.0103
 ------------------------------------------------------------------------------


 NSTEP =   182000   TIME(PS) =    1739.000  TEMP(K) =   309.02  PRESS =   133.9
 Etot   =   -232115.4186  EKtot   =     76908.6953  EPtot      =   -309024.1139
 BOND   =      5855.2395  ANGLE   =     21975.6289  DIHED      =     15280.3879
 1-4 NB =      5417.6247  1-4 EEL =    -74546.6975  VDWAALS    =     17726.8998
 EELEC  =   -301024.6281  EHBOND  =         0.0000  RESTRAINT  =       291.4309
 EAMBER (non-restraint)  =   -309315.5448
 EKCMT  =     23527.5230  VIRIAL  =     20225.3335  VOLUME     =   1142572.1930
                                                    SURFTEN    =       176.9478
                                                    Density    =         1.0123
 ------------------------------------------------------------------------------


 NSTEP =   183000   TIME(PS) =    1741.000  TEMP(K) =   309.53  PRESS =   -87.5
 Etot   =   -231386.6229  EKtot   =     77034.4922  EPtot      =   -308421.1151
 BOND   =      5862.5867  ANGLE   =     22157.2253  DIHED      =     15523.4553
 1-4 NB =      5432.7185  1-4 EEL =    -74590.2709  VDWAALS    =     17373.7687
 EELEC  =   -300465.1521  EHBOND  =         0.0000  RESTRAINT  =       284.5534
 EAMBER (non-restraint)  =   -308705.6685
 EKCMT  =     23533.8639  VIRIAL  =     25694.1372  VOLUME     =   1142840.1142
                                                    SURFTEN    =       -35.2764
                                                    Density    =         1.0120
 ------------------------------------------------------------------------------


 NSTEP =   184000   TIME(PS) =    1743.000  TEMP(K) =   311.21  PRESS =   -28.5
 Etot   =   -230848.0072  EKtot   =     77454.5781  EPtot      =   -308302.5853
 BOND   =      5905.1070  ANGLE   =     22168.2880  DIHED      =     15372.9737
 1-4 NB =      5447.4498  1-4 EEL =    -74554.0758  VDWAALS    =     17377.0214
 EELEC  =   -300296.7766  EHBOND  =         0.0000  RESTRAINT  =       277.4271
 EAMBER (non-restraint)  =   -308580.0125
 EKCMT  =     23615.5029  VIRIAL  =     24320.9693  VOLUME     =   1144719.1933
                                                    SURFTEN    =       -22.1551
                                                    Density    =         1.0104
 ------------------------------------------------------------------------------


 NSTEP =   185000   TIME(PS) =    1745.000  TEMP(K) =   308.83  PRESS =   -62.0
 Etot   =   -232025.8812  EKtot   =     76860.8750  EPtot      =   -308886.7562
 BOND   =      5813.4774  ANGLE   =     22007.7747  DIHED      =     15395.0610
 1-4 NB =      5400.9382  1-4 EEL =    -74390.4334  VDWAALS    =     17685.4960
 EELEC  =   -301072.2319  EHBOND  =         0.0000  RESTRAINT  =       273.1618
 EAMBER (non-restraint)  =   -309159.9180
 EKCMT  =     23561.5381  VIRIAL  =     25093.7400  VOLUME     =   1144678.5221
                                                    SURFTEN    =         4.0258
                                                    Density    =         1.0104
 ------------------------------------------------------------------------------


 NSTEP =   186000   TIME(PS) =    1747.000  TEMP(K) =   310.04  PRESS =    10.9
 Etot   =   -231566.4017  EKtot   =     77161.2422  EPtot      =   -308727.6439
 BOND   =      5800.4868  ANGLE   =     22031.0512  DIHED      =     15404.5358
 1-4 NB =      5445.8225  1-4 EEL =    -74510.9977  VDWAALS    =     17515.2801
 EELEC  =   -300694.8438  EHBOND  =         0.0000  RESTRAINT  =       281.0212
 EAMBER (non-restraint)  =   -309008.6651
 EKCMT  =     23679.4824  VIRIAL  =     23410.8481  VOLUME     =   1143084.5503
                                                    SURFTEN    =       -92.7167
                                                    Density    =         1.0118
 ------------------------------------------------------------------------------


 NSTEP =   187000   TIME(PS) =    1749.000  TEMP(K) =   310.58  PRESS =   -32.2
 Etot   =   -231866.1845  EKtot   =     77296.9062  EPtot      =   -309163.0908
 BOND   =      5825.1915  ANGLE   =     21972.1229  DIHED      =     15371.4801
 1-4 NB =      5420.1972  1-4 EEL =    -74534.4387  VDWAALS    =     17494.3975
 EELEC  =   -300991.0148  EHBOND  =         0.0000  RESTRAINT  =       278.9735
 EAMBER (non-restraint)  =   -309442.0643
 EKCMT  =     23613.3568  VIRIAL  =     24406.8254  VOLUME     =   1142245.3137
                                                    SURFTEN    =         5.3785
                                                    Density    =         1.0125
 ------------------------------------------------------------------------------


 NSTEP =   188000   TIME(PS) =    1751.000  TEMP(K) =   309.61  PRESS =    28.5
 Etot   =   -231482.6905  EKtot   =     77054.3984  EPtot      =   -308537.0890
 BOND   =      5808.4250  ANGLE   =     22251.0670  DIHED      =     15327.4516
 1-4 NB =      5389.8579  1-4 EEL =    -74508.5508  VDWAALS    =     17688.7552
 EELEC  =   -300757.7392  EHBOND  =         0.0000  RESTRAINT  =       263.6444
 EAMBER (non-restraint)  =   -308800.7334
 EKCMT  =     23632.5877  VIRIAL  =     22930.8495  VOLUME     =   1141341.4685
                                                    SURFTEN    =       142.8327
                                                    Density    =         1.0134
 ------------------------------------------------------------------------------


 NSTEP =   189000   TIME(PS) =    1753.000  TEMP(K) =   309.96  PRESS =    -4.1
 Etot   =   -231554.2753  EKtot   =     77142.3359  EPtot      =   -308696.6112
 BOND   =      5854.5125  ANGLE   =     22035.8699  DIHED      =     15349.0801
 1-4 NB =      5400.0733  1-4 EEL =    -74544.0169  VDWAALS    =     17351.8148
 EELEC  =   -300405.5861  EHBOND  =         0.0000  RESTRAINT  =       261.6411
 EAMBER (non-restraint)  =   -308958.2523
 EKCMT  =     23650.5591  VIRIAL  =     23750.5018  VOLUME     =   1142477.1842
                                                    SURFTEN    =       -23.1106
                                                    Density    =         1.0123
 ------------------------------------------------------------------------------


 NSTEP =   190000   TIME(PS) =    1755.000  TEMP(K) =   310.62  PRESS =    22.3
 Etot   =   -231246.8980  EKtot   =     77306.1172  EPtot      =   -308553.0152
 BOND   =      5890.9269  ANGLE   =     21989.6746  DIHED      =     15370.9471
 1-4 NB =      5392.8933  1-4 EEL =    -74563.4823  VDWAALS    =     17158.8768
 EELEC  =   -300055.1570  EHBOND  =         0.0000  RESTRAINT  =       262.3056
 EAMBER (non-restraint)  =   -308815.3207
 EKCMT  =     23818.3832  VIRIAL  =     23267.8772  VOLUME     =   1141154.3800
                                                    SURFTEN    =         0.7382
                                                    Density    =         1.0135
 ------------------------------------------------------------------------------


 NSTEP =   191000   TIME(PS) =    1757.000  TEMP(K) =   310.23  PRESS =    -9.9
 Etot   =   -231096.8788  EKtot   =     77210.4844  EPtot      =   -308307.3631
 BOND   =      5927.1814  ANGLE   =     22086.6037  DIHED      =     15348.6461
 1-4 NB =      5429.8518  1-4 EEL =    -74433.7305  VDWAALS    =     17514.7462
 EELEC  =   -300463.1717  EHBOND  =         0.0000  RESTRAINT  =       282.5099
 EAMBER (non-restraint)  =   -308589.8731
 EKCMT  =     23808.2330  VIRIAL  =     24052.2622  VOLUME     =   1143458.7200
                                                    SURFTEN    =      -152.1939
                                                    Density    =         1.0115
 ------------------------------------------------------------------------------


 NSTEP =   192000   TIME(PS) =    1759.000  TEMP(K) =   308.78  PRESS =   -29.6
 Etot   =   -231315.4024  EKtot   =     76849.3828  EPtot      =   -308164.7852
 BOND   =      6018.3625  ANGLE   =     22186.7152  DIHED      =     15378.2929
 1-4 NB =      5415.9430  1-4 EEL =    -74610.5271  VDWAALS    =     17462.5144
 EELEC  =   -300301.7892  EHBOND  =         0.0000  RESTRAINT  =       285.7030
 EAMBER (non-restraint)  =   -308450.4882
 EKCMT  =     23613.9471  VIRIAL  =     24345.0269  VOLUME     =   1143407.2879
                                                    SURFTEN    =       -31.5096
                                                    Density    =         1.0115
 ------------------------------------------------------------------------------


 NSTEP =   193000   TIME(PS) =    1761.000  TEMP(K) =   309.28  PRESS =    -1.8
 Etot   =   -231260.8483  EKtot   =     76974.3516  EPtot      =   -308235.1999
 BOND   =      5826.3750  ANGLE   =     22033.7423  DIHED      =     15385.9668
 1-4 NB =      5401.8918  1-4 EEL =    -74626.7004  VDWAALS    =     16922.1393
 EELEC  =   -299458.7636  EHBOND  =         0.0000  RESTRAINT  =       280.1488
 EAMBER (non-restraint)  =   -308515.3487
 EKCMT  =     23399.7515  VIRIAL  =     23443.4392  VOLUME     =   1143456.2089
                                                    SURFTEN    =       135.4255
                                                    Density    =         1.0115
 ------------------------------------------------------------------------------


 NSTEP =   194000   TIME(PS) =    1763.000  TEMP(K) =   309.39  PRESS =   -36.1
 Etot   =   -231419.6856  EKtot   =     77001.1797  EPtot      =   -308420.8653
 BOND   =      5859.0385  ANGLE   =     21950.3103  DIHED      =     15413.9005
 1-4 NB =      5409.1031  1-4 EEL =    -74531.7426  VDWAALS    =     17283.8225
 EELEC  =   -300086.9359  EHBOND  =         0.0000  RESTRAINT  =       281.6384
 EAMBER (non-restraint)  =   -308702.5036
 EKCMT  =     23595.0266  VIRIAL  =     24486.7471  VOLUME     =   1144154.2634
                                                    SURFTEN    =       181.8551
                                                    Density    =         1.0109
 ------------------------------------------------------------------------------


 NSTEP =   195000   TIME(PS) =    1765.000  TEMP(K) =   310.72  PRESS =    35.2
 Etot   =   -230919.3290  EKtot   =     77332.8359  EPtot      =   -308252.1650
 BOND   =      5892.9128  ANGLE   =     22205.0546  DIHED      =     15513.5507
 1-4 NB =      5404.7236  1-4 EEL =    -74631.4364  VDWAALS    =     17603.8147
 EELEC  =   -300511.8585  EHBOND  =         0.0000  RESTRAINT  =       271.0736
 EAMBER (non-restraint)  =   -308523.2386
 EKCMT  =     23851.8654  VIRIAL  =     22982.3262  VOLUME     =   1144469.4363
                                                    SURFTEN    =       111.7282
                                                    Density    =         1.0106
 ------------------------------------------------------------------------------


 NSTEP =   196000   TIME(PS) =    1767.000  TEMP(K) =   309.62  PRESS =    34.9
 Etot   =   -231168.7770  EKtot   =     77057.3750  EPtot      =   -308226.1520
 BOND   =      5842.6907  ANGLE   =     22115.0911  DIHED      =     15375.7049
 1-4 NB =      5364.1528  1-4 EEL =    -74512.8177  VDWAALS    =     17539.4713
 EELEC  =   -300222.4247  EHBOND  =         0.0000  RESTRAINT  =       271.9795
 EAMBER (non-restraint)  =   -308498.1315
 EKCMT  =     23643.9774  VIRIAL  =     22781.5247  VOLUME     =   1143811.4728
                                                    SURFTEN    =       -45.0427
                                                    Density    =         1.0112
 ------------------------------------------------------------------------------


 NSTEP =   197000   TIME(PS) =    1769.000  TEMP(K) =   309.45  PRESS =   -78.5
 Etot   =   -231216.6846  EKtot   =     77016.0781  EPtot      =   -308232.7628
 BOND   =      5884.1809  ANGLE   =     22092.6807  DIHED      =     15379.5069
 1-4 NB =      5456.3842  1-4 EEL =    -74483.4513  VDWAALS    =     16867.2541
 EELEC  =   -299716.7898  EHBOND  =         0.0000  RESTRAINT  =       287.4714
 EAMBER (non-restraint)  =   -308520.2341
 EKCMT  =     23391.4001  VIRIAL  =     25330.6567  VOLUME     =   1144709.6911
                                                    SURFTEN    =       131.2279
                                                    Density    =         1.0104
 ------------------------------------------------------------------------------


 NSTEP =   198000   TIME(PS) =    1771.000  TEMP(K) =   310.41  PRESS =   114.8
 Etot   =   -231663.3877  EKtot   =     77253.8594  EPtot      =   -308917.2471
 BOND   =      5794.1221  ANGLE   =     21954.5390  DIHED      =     15389.4714
 1-4 NB =      5396.6175  1-4 EEL =    -74508.3890  VDWAALS    =     17677.2524
 EELEC  =   -300906.5886  EHBOND  =         0.0000  RESTRAINT  =       285.7281
 EAMBER (non-restraint)  =   -309202.9752
 EKCMT  =     23856.6979  VIRIAL  =     21022.5411  VOLUME     =   1143520.1633
                                                    SURFTEN    =        48.1331
                                                    Density    =         1.0114
 ------------------------------------------------------------------------------


 NSTEP =   199000   TIME(PS) =    1773.000  TEMP(K) =   310.35  PRESS =    46.6
 Etot   =   -231454.3315  EKtot   =     77240.7812  EPtot      =   -308695.1127
 BOND   =      5875.0543  ANGLE   =     21813.8233  DIHED      =     15483.2592
 1-4 NB =      5423.0760  1-4 EEL =    -74604.0716  VDWAALS    =     17565.6561
 EELEC  =   -300532.3098  EHBOND  =         0.0000  RESTRAINT  =       280.3997
 EAMBER (non-restraint)  =   -308975.5124
 EKCMT  =     23748.4579  VIRIAL  =     22598.8112  VOLUME     =   1142419.5920
                                                    SURFTEN    =        45.1547
                                                    Density    =         1.0124
 ------------------------------------------------------------------------------


 NSTEP =   200000   TIME(PS) =    1775.000  TEMP(K) =   308.83  PRESS =    25.0
 Etot   =   -231894.9555  EKtot   =     76860.2656  EPtot      =   -308755.2211
 BOND   =      5760.2679  ANGLE   =     22064.7218  DIHED      =     15460.1042
 1-4 NB =      5377.7963  1-4 EEL =    -74506.7883  VDWAALS    =     17933.9867
 EELEC  =   -301126.9282  EHBOND  =         0.0000  RESTRAINT  =       281.6185
 EAMBER (non-restraint)  =   -309036.8396
 EKCMT  =     23658.6118  VIRIAL  =     23040.2015  VOLUME     =   1145245.7986
                                                    SURFTEN    =        43.3174
                                                    Density    =         1.0099
 ------------------------------------------------------------------------------


 NSTEP =   201000   TIME(PS) =    1777.000  TEMP(K) =   311.01  PRESS =   132.9
 Etot   =   -231171.6081  EKtot   =     77403.4453  EPtot      =   -308575.0534
 BOND   =      5770.5020  ANGLE   =     22073.7390  DIHED      =     15387.5315
 1-4 NB =      5462.7831  1-4 EEL =    -74635.1929  VDWAALS    =     17932.1495
 EELEC  =   -300832.2117  EHBOND  =         0.0000  RESTRAINT  =       265.6462
 EAMBER (non-restraint)  =   -308840.6995
 EKCMT  =     23549.6056  VIRIAL  =     20267.6909  VOLUME     =   1143705.1893
                                                    SURFTEN    =        -6.0256
                                                    Density    =         1.0113
 ------------------------------------------------------------------------------


 NSTEP =   202000   TIME(PS) =    1779.000  TEMP(K) =   310.48  PRESS =   -23.3
 Etot   =   -230843.5471  EKtot   =     77271.7266  EPtot      =   -308115.2737
 BOND   =      5949.1071  ANGLE   =     22079.3533  DIHED      =     15421.1764
 1-4 NB =      5428.5710  1-4 EEL =    -74516.3384  VDWAALS    =     17520.8578
 EELEC  =   -300286.4471  EHBOND  =         0.0000  RESTRAINT  =       288.4461
 EAMBER (non-restraint)  =   -308403.7198
 EKCMT  =     23475.4603  VIRIAL  =     24052.5527  VOLUME     =   1144686.9827
                                                    SURFTEN    =         9.9571
                                                    Density    =         1.0104
 ------------------------------------------------------------------------------


 NSTEP =   203000   TIME(PS) =    1781.000  TEMP(K) =   310.38  PRESS =   -70.2
 Etot   =   -231628.9522  EKtot   =     77246.2422  EPtot      =   -308875.1943
 BOND   =      5769.0840  ANGLE   =     22213.4443  DIHED      =     15410.5688
 1-4 NB =      5464.0661  1-4 EEL =    -74502.3910  VDWAALS    =     17400.0309
 EELEC  =   -300906.1555  EHBOND  =         0.0000  RESTRAINT  =       276.1581
 EAMBER (non-restraint)  =   -309151.3524
 EKCMT  =     23736.0013  VIRIAL  =     25469.7695  VOLUME     =   1144228.3411
                                                    SURFTEN    =        57.9396
                                                    Density    =         1.0108
 ------------------------------------------------------------------------------


 NSTEP =   204000   TIME(PS) =    1783.000  TEMP(K) =   309.84  PRESS =    13.2
 Etot   =   -231514.2783  EKtot   =     77113.3047  EPtot      =   -308627.5829
 BOND   =      5797.4227  ANGLE   =     22090.9104  DIHED      =     15419.4238
 1-4 NB =      5389.3059  1-4 EEL =    -74442.0952  VDWAALS    =     17716.3929
 EELEC  =   -300874.1637  EHBOND  =         0.0000  RESTRAINT  =       275.2203
 EAMBER (non-restraint)  =   -308902.8032
 EKCMT  =     23634.3577  VIRIAL  =     23307.7602  VOLUME     =   1145162.9922
                                                    SURFTEN    =       -20.8323
                                                    Density    =         1.0100
 ------------------------------------------------------------------------------


 NSTEP =   205000   TIME(PS) =    1785.000  TEMP(K) =   309.54  PRESS =   -43.5
 Etot   =   -231390.9466  EKtot   =     77038.3516  EPtot      =   -308429.2982
 BOND   =      5875.1516  ANGLE   =     22153.0233  DIHED      =     15423.3783
 1-4 NB =      5420.1664  1-4 EEL =    -74530.2855  VDWAALS    =     17103.1449
 EELEC  =   -300149.2318  EHBOND  =         0.0000  RESTRAINT  =       275.3546
 EAMBER (non-restraint)  =   -308704.6528
 EKCMT  =     23612.9782  VIRIAL  =     24687.6938  VOLUME     =   1143541.8303
                                                    SURFTEN    =      -106.1048
                                                    Density    =         1.0114
 ------------------------------------------------------------------------------


 NSTEP =   206000   TIME(PS) =    1787.000  TEMP(K) =   308.81  PRESS =   -29.9
 Etot   =   -231617.2935  EKtot   =     76856.3438  EPtot      =   -308473.6373
 BOND   =      5880.5503  ANGLE   =     22141.9617  DIHED      =     15392.8432
 1-4 NB =      5381.4224  1-4 EEL =    -74482.6010  VDWAALS    =     17318.9104
 EELEC  =   -300385.3960  EHBOND  =         0.0000  RESTRAINT  =       278.6718
 EAMBER (non-restraint)  =   -308752.3091
 EKCMT  =     23570.4885  VIRIAL  =     24310.1611  VOLUME     =   1143942.2815
                                                    SURFTEN    =        56.1943
                                                    Density    =         1.0110
 ------------------------------------------------------------------------------


 NSTEP =   207000   TIME(PS) =    1789.000  TEMP(K) =   310.82  PRESS =   149.2
 Etot   =   -231235.0528  EKtot   =     77357.4219  EPtot      =   -308592.4747
 BOND   =      5905.3394  ANGLE   =     22168.4466  DIHED      =     15399.7191
 1-4 NB =      5431.2574  1-4 EEL =    -74377.7127  VDWAALS    =     18062.7136
 EELEC  =   -301472.9974  EHBOND  =         0.0000  RESTRAINT  =       290.7594
 EAMBER (non-restraint)  =   -308883.2340
 EKCMT  =     23701.4668  VIRIAL  =     20016.1001  VOLUME     =   1144065.6412
                                                    SURFTEN    =       133.5815
                                                    Density    =         1.0109
 ------------------------------------------------------------------------------


 NSTEP =   208000   TIME(PS) =    1791.000  TEMP(K) =   310.87  PRESS =   -71.0
 Etot   =   -231052.8837  EKtot   =     77368.7188  EPtot      =   -308421.6025
 BOND   =      5874.5611  ANGLE   =     22071.1638  DIHED      =     15332.7721
 1-4 NB =      5407.3832  1-4 EEL =    -74581.5172  VDWAALS    =     17639.7608
 EELEC  =   -300440.4521  EHBOND  =         0.0000  RESTRAINT  =       274.7258
 EAMBER (non-restraint)  =   -308696.3283
 EKCMT  =     23730.2564  VIRIAL  =     25484.9780  VOLUME     =   1145098.3861
                                                    SURFTEN    =      -137.1395
                                                    Density    =         1.0100
 ------------------------------------------------------------------------------


 NSTEP =   209000   TIME(PS) =    1793.000  TEMP(K) =   312.21  PRESS =    51.1
 Etot   =   -230801.4157  EKtot   =     77703.0859  EPtot      =   -308504.5016
 BOND   =      5907.4327  ANGLE   =     22154.5277  DIHED      =     15331.4886
 1-4 NB =      5477.8908  1-4 EEL =    -74449.0219  VDWAALS    =     17931.9622
 EELEC  =   -301132.4419  EHBOND  =         0.0000  RESTRAINT  =       273.6602
 EAMBER (non-restraint)  =   -308778.1618
 EKCMT  =     23605.4924  VIRIAL  =     22343.4285  VOLUME     =   1143646.7786
                                                    SURFTEN    =        -3.8831
                                                    Density    =         1.0113
 ------------------------------------------------------------------------------


 NSTEP =   210000   TIME(PS) =    1795.000  TEMP(K) =   311.21  PRESS =    -2.7
 Etot   =   -231248.4532  EKtot   =     77454.5312  EPtot      =   -308702.9844
 BOND   =      5771.9582  ANGLE   =     22095.4891  DIHED      =     15409.0454
 1-4 NB =      5438.5679  1-4 EEL =    -74431.5102  VDWAALS    =     17727.7023
 EELEC  =   -300979.0151  EHBOND  =         0.0000  RESTRAINT  =       264.7780
 EAMBER (non-restraint)  =   -308967.7625
 EKCMT  =     23713.9199  VIRIAL  =     23779.7207  VOLUME     =   1145462.4624
                                                    SURFTEN    =        91.3405
                                                    Density    =         1.0097
 ------------------------------------------------------------------------------


 NSTEP =   211000   TIME(PS) =    1797.000  TEMP(K) =   310.00  PRESS =    17.9
 Etot   =   -230879.0440  EKtot   =     77152.7031  EPtot      =   -308031.7471
 BOND   =      6034.2030  ANGLE   =     22124.1269  DIHED      =     15284.9582
 1-4 NB =      5384.3032  1-4 EEL =    -74548.4785  VDWAALS    =     17770.1065
 EELEC  =   -300357.6629  EHBOND  =         0.0000  RESTRAINT  =       276.6965
 EAMBER (non-restraint)  =   -308308.4436
 EKCMT  =     23694.7044  VIRIAL  =     23252.4649  VOLUME     =   1146190.4575
                                                    SURFTEN    =       122.2391
                                                    Density    =         1.0091
 ------------------------------------------------------------------------------


 NSTEP =   212000   TIME(PS) =    1799.000  TEMP(K) =   309.83  PRESS =     4.8
 Etot   =   -231955.8594  EKtot   =     77111.1562  EPtot      =   -309067.0157
 BOND   =      5795.4651  ANGLE   =     21875.7442  DIHED      =     15325.6116
 1-4 NB =      5388.6954  1-4 EEL =    -74444.0631  VDWAALS    =     17815.0710
 EELEC  =   -301114.3462  EHBOND  =         0.0000  RESTRAINT  =       290.8063
 EAMBER (non-restraint)  =   -309357.8220
 EKCMT  =     23704.5813  VIRIAL  =     23586.3877  VOLUME     =   1145587.1051
                                                    SURFTEN    =        11.4032
                                                    Density    =         1.0096
 ------------------------------------------------------------------------------


 NSTEP =   213000   TIME(PS) =    1801.000  TEMP(K) =   310.69  PRESS =   -72.0
 Etot   =   -231435.4019  EKtot   =     77324.7188  EPtot      =   -308760.1206
 BOND   =      5890.4017  ANGLE   =     21952.9262  DIHED      =     15302.0941
 1-4 NB =      5415.0491  1-4 EEL =    -74516.7604  VDWAALS    =     17233.3223
 EELEC  =   -300318.8353  EHBOND  =         0.0000  RESTRAINT  =       281.6816
 EAMBER (non-restraint)  =   -309041.8023
 EKCMT  =     23853.1763  VIRIAL  =     25632.0106  VOLUME     =   1143509.5105
                                                    SURFTEN    =       -21.2846
                                                    Density    =         1.0114
 ------------------------------------------------------------------------------


 NSTEP =   214000   TIME(PS) =    1803.000  TEMP(K) =   310.79  PRESS =    13.8
 Etot   =   -231323.0826  EKtot   =     77349.1406  EPtot      =   -308672.2233
 BOND   =      5774.4630  ANGLE   =     22126.2212  DIHED      =     15304.9042
 1-4 NB =      5431.2303  1-4 EEL =    -74477.9400  VDWAALS    =     17593.8671
 EELEC  =   -300700.7477  EHBOND  =         0.0000  RESTRAINT  =       275.7786
 EAMBER (non-restraint)  =   -308948.0018
 EKCMT  =     23618.3160  VIRIAL  =     23277.5531  VOLUME     =   1144599.5057
                                                    SURFTEN    =        36.4716
                                                    Density    =         1.0105
 ------------------------------------------------------------------------------


 NSTEP =   215000   TIME(PS) =    1805.000  TEMP(K) =   309.09  PRESS =   -15.0
 Etot   =   -231426.7071  EKtot   =     76925.8203  EPtot      =   -308352.5274
 BOND   =      5794.0821  ANGLE   =     21967.8401  DIHED      =     15368.4832
 1-4 NB =      5412.0928  1-4 EEL =    -74465.8628  VDWAALS    =     17653.2738
 EELEC  =   -300368.9610  EHBOND  =         0.0000  RESTRAINT  =       286.5243
 EAMBER (non-restraint)  =   -308639.0517
 EKCMT  =     23452.7696  VIRIAL  =     23823.4089  VOLUME     =   1145697.5121
                                                    SURFTEN    =        52.0779
                                                    Density    =         1.0095
 ------------------------------------------------------------------------------


 NSTEP =   216000   TIME(PS) =    1807.000  TEMP(K) =   309.41  PRESS =  -109.0
 Etot   =   -231437.0710  EKtot   =     77006.1953  EPtot      =   -308443.2663
 BOND   =      5913.7672  ANGLE   =     22034.3338  DIHED      =     15349.8183
 1-4 NB =      5430.8941  1-4 EEL =    -74453.0264  VDWAALS    =     17358.2140
 EELEC  =   -300367.6559  EHBOND  =         0.0000  RESTRAINT  =       290.3886
 EAMBER (non-restraint)  =   -308733.6548
 EKCMT  =     23520.1665  VIRIAL  =     26212.8086  VOLUME     =   1144431.3048
                                                    SURFTEN    =        39.7845
                                                    Density    =         1.0106
 ------------------------------------------------------------------------------


 NSTEP =   217000   TIME(PS) =    1809.000  TEMP(K) =   310.70  PRESS =    82.0
 Etot   =   -230977.4629  EKtot   =     77327.6719  EPtot      =   -308305.1348
 BOND   =      5880.8363  ANGLE   =     22108.5776  DIHED      =     15347.9278
 1-4 NB =      5386.1075  1-4 EEL =    -74523.1726  VDWAALS    =     17381.1499
 EELEC  =   -300175.7911  EHBOND  =         0.0000  RESTRAINT  =       289.2298
 EAMBER (non-restraint)  =   -308594.3646
 EKCMT  =     23656.4083  VIRIAL  =     21629.8339  VOLUME     =   1144375.9815
                                                    SURFTEN    =       137.3815
                                                    Density    =         1.0107
 ------------------------------------------------------------------------------


 NSTEP =   218000   TIME(PS) =    1811.000  TEMP(K) =   309.17  PRESS =   -35.9
 Etot   =   -231364.5046  EKtot   =     76946.8594  EPtot      =   -308311.3639
 BOND   =      5746.5267  ANGLE   =     22043.7159  DIHED      =     15372.3994
 1-4 NB =      5413.2510  1-4 EEL =    -74381.1842  VDWAALS    =     17158.0765
 EELEC  =   -299948.4131  EHBOND  =         0.0000  RESTRAINT  =       284.2638
 EAMBER (non-restraint)  =   -308595.6277
 EKCMT  =     23649.6069  VIRIAL  =     24535.5865  VOLUME     =   1143832.0265
                                                    SURFTEN    =        41.6060
                                                    Density    =         1.0111
 ------------------------------------------------------------------------------


 NSTEP =   219000   TIME(PS) =    1813.000  TEMP(K) =   309.81  PRESS =   -11.3
 Etot   =   -231516.9258  EKtot   =     77106.1641  EPtot      =   -308623.0899
 BOND   =      5835.0313  ANGLE   =     21955.6130  DIHED      =     15285.3613
 1-4 NB =      5387.2864  1-4 EEL =    -74571.2381  VDWAALS    =     17716.4839
 EELEC  =   -300531.7867  EHBOND  =         0.0000  RESTRAINT  =       300.1592
 EAMBER (non-restraint)  =   -308923.2490
 EKCMT  =     23652.1996  VIRIAL  =     23932.5555  VOLUME     =   1144530.1346
                                                    SURFTEN    =       -20.7821
                                                    Density    =         1.0105
 ------------------------------------------------------------------------------


 NSTEP =   220000   TIME(PS) =    1815.000  TEMP(K) =   309.45  PRESS =   -15.7
 Etot   =   -231752.1812  EKtot   =     77016.2266  EPtot      =   -308768.4078
 BOND   =      5864.0641  ANGLE   =     21869.9656  DIHED      =     15284.0896
 1-4 NB =      5374.8630  1-4 EEL =    -74532.2392  VDWAALS    =     17290.5676
 EELEC  =   -300219.5805  EHBOND  =         0.0000  RESTRAINT  =       299.8621
 EAMBER (non-restraint)  =   -309068.2699
 EKCMT  =     23569.4213  VIRIAL  =     23957.0157  VOLUME     =   1144139.6226
                                                    SURFTEN    =        18.8216
                                                    Density    =         1.0109
 ------------------------------------------------------------------------------


 NSTEP =   221000   TIME(PS) =    1817.000  TEMP(K) =   310.13  PRESS =   137.5
 Etot   =   -230879.8339  EKtot   =     77183.9219  EPtot      =   -308063.7558
 BOND   =      5838.7780  ANGLE   =     22097.2574  DIHED      =     15388.9332
 1-4 NB =      5452.4240  1-4 EEL =    -74356.6787  VDWAALS    =     17645.8894
 EELEC  =   -300430.7404  EHBOND  =         0.0000  RESTRAINT  =       300.3813
 EAMBER (non-restraint)  =   -308364.1371
 EKCMT  =     23380.8019  VIRIAL  =     19985.3025  VOLUME     =   1143622.6326
                                                    SURFTEN    =        29.8440
                                                    Density    =         1.0113
 ------------------------------------------------------------------------------


 NSTEP =   222000   TIME(PS) =    1819.000  TEMP(K) =   311.33  PRESS =    46.5
 Etot   =   -230921.2142  EKtot   =     77483.4766  EPtot      =   -308404.6908
 BOND   =      5703.3305  ANGLE   =     22190.0900  DIHED      =     15407.1166
 1-4 NB =      5419.4997  1-4 EEL =    -74483.1203  VDWAALS    =     17359.8859
 EELEC  =   -300318.9001  EHBOND  =         0.0000  RESTRAINT  =       317.4068
 EAMBER (non-restraint)  =   -308722.0976
 EKCMT  =     23861.9175  VIRIAL  =     22712.5023  VOLUME     =   1143852.0477
                                                    SURFTEN    =       110.6819
                                                    Density    =         1.0111
 ------------------------------------------------------------------------------


 NSTEP =   223000   TIME(PS) =    1821.000  TEMP(K) =   310.05  PRESS =   -35.2
 Etot   =   -231271.1177  EKtot   =     77165.7188  EPtot      =   -308436.8364
 BOND   =      5873.1292  ANGLE   =     22004.0324  DIHED      =     15476.3486
 1-4 NB =      5427.5783  1-4 EEL =    -74467.2387  VDWAALS    =     17191.9625
 EELEC  =   -300237.1699  EHBOND  =         0.0000  RESTRAINT  =       294.5212
 EAMBER (non-restraint)  =   -308731.3576
 EKCMT  =     23554.7289  VIRIAL  =     24424.7357  VOLUME     =   1143702.7235
                                                    SURFTEN    =        69.0597
                                                    Density    =         1.0113
 ------------------------------------------------------------------------------


 NSTEP =   224000   TIME(PS) =    1823.000  TEMP(K) =   310.22  PRESS =    66.1
 Etot   =   -231043.7743  EKtot   =     77207.3750  EPtot      =   -308251.1493
 BOND   =      5936.6557  ANGLE   =     21983.5609  DIHED      =     15453.2613
 1-4 NB =      5409.7356  1-4 EEL =    -74414.3958  VDWAALS    =     17457.5609
 EELEC  =   -300369.4001  EHBOND  =         0.0000  RESTRAINT  =       291.8723
 EAMBER (non-restraint)  =   -308543.0216
 EKCMT  =     23795.5888  VIRIAL  =     22163.3890  VOLUME     =   1144203.7007
                                                    SURFTEN    =       -68.7118
                                                    Density    =         1.0108
 ------------------------------------------------------------------------------


 NSTEP =   225000   TIME(PS) =    1825.000  TEMP(K) =   308.49  PRESS =    92.4
 Etot   =   -231893.1774  EKtot   =     76777.3203  EPtot      =   -308670.4977
 BOND   =      5894.8494  ANGLE   =     22134.2175  DIHED      =     15361.7091
 1-4 NB =      5426.7117  1-4 EEL =    -74581.4734  VDWAALS    =     17547.3355
 EELEC  =   -300742.4765  EHBOND  =         0.0000  RESTRAINT  =       288.6290
 EAMBER (non-restraint)  =   -308959.1267
 EKCMT  =     23455.8153  VIRIAL  =     21177.4564  VOLUME     =   1142427.6296
                                                    SURFTEN    =        93.3897
                                                    Density    =         1.0124
 ------------------------------------------------------------------------------


 NSTEP =   226000   TIME(PS) =    1827.000  TEMP(K) =   309.51  PRESS =    51.5
 Etot   =   -231879.4598  EKtot   =     77029.4297  EPtot      =   -308908.8895
 BOND   =      5845.5424  ANGLE   =     21863.4966  DIHED      =     15355.2656
 1-4 NB =      5391.2093  1-4 EEL =    -74474.6859  VDWAALS    =     17566.9248
 EELEC  =   -300732.7145  EHBOND  =         0.0000  RESTRAINT  =       276.0722
 EAMBER (non-restraint)  =   -309184.9617
 EKCMT  =     23687.8447  VIRIAL  =     22415.7294  VOLUME     =   1143824.2833
                                                    SURFTEN    =      -233.0414
                                                    Density    =         1.0112
 ------------------------------------------------------------------------------


 NSTEP =   227000   TIME(PS) =    1829.000  TEMP(K) =   310.25  PRESS =   124.0
 Etot   =   -231264.3732  EKtot   =     77215.3828  EPtot      =   -308479.7560
 BOND   =      5876.0244  ANGLE   =     22025.1096  DIHED      =     15439.1459
 1-4 NB =      5416.6734  1-4 EEL =    -74394.5695  VDWAALS    =     17882.3235
 EELEC  =   -301011.1778  EHBOND  =         0.0000  RESTRAINT  =       286.7145
 EAMBER (non-restraint)  =   -308766.4705
 EKCMT  =     23721.8123  VIRIAL  =     20660.7635  VOLUME     =   1142947.2680
                                                    SURFTEN    =        40.6147
                                                    Density    =         1.0119
 ------------------------------------------------------------------------------


 NSTEP =   228000   TIME(PS) =    1831.000  TEMP(K) =   309.80  PRESS =    92.9
 Etot   =   -231530.8566  EKtot   =     77101.4766  EPtot      =   -308632.3332
 BOND   =      5805.7860  ANGLE   =     22217.7202  DIHED      =     15347.2575
 1-4 NB =      5394.0807  1-4 EEL =    -74515.8279  VDWAALS    =     17505.0818
 EELEC  =   -300667.2257  EHBOND  =         0.0000  RESTRAINT  =       280.7943
 EAMBER (non-restraint)  =   -308913.1275
 EKCMT  =     23616.6191  VIRIAL  =     21323.6708  VOLUME     =   1143293.7890
                                                    SURFTEN    =        54.4024
                                                    Density    =         1.0116
 ------------------------------------------------------------------------------


 NSTEP =   229000   TIME(PS) =    1833.000  TEMP(K) =   309.30  PRESS =   -97.0
 Etot   =   -231292.4716  EKtot   =     76979.4609  EPtot      =   -308271.9326
 BOND   =      5905.1962  ANGLE   =     21994.5836  DIHED      =     15447.2148
 1-4 NB =      5442.7873  1-4 EEL =    -74589.3996  VDWAALS    =     16905.0863
 EELEC  =   -299654.1888  EHBOND  =         0.0000  RESTRAINT  =       276.7875
 EAMBER (non-restraint)  =   -308548.7201
 EKCMT  =     23691.4587  VIRIAL  =     26086.3600  VOLUME     =   1144041.1347
                                                    SURFTEN    =      -157.7200
                                                    Density    =         1.0110
 ------------------------------------------------------------------------------


 NSTEP =   230000   TIME(PS) =    1835.000  TEMP(K) =   310.59  PRESS =   -67.2
 Etot   =   -231519.0019  EKtot   =     77298.6094  EPtot      =   -308817.6113
 BOND   =      5836.5013  ANGLE   =     21962.6181  DIHED      =     15402.8502
 1-4 NB =      5444.3946  1-4 EEL =    -74456.9718  VDWAALS    =     17113.9445
 EELEC  =   -300393.4348  EHBOND  =         0.0000  RESTRAINT  =       272.4866
 EAMBER (non-restraint)  =   -309090.0979
 EKCMT  =     23638.5490  VIRIAL  =     25295.1081  VOLUME     =   1142322.4844
                                                    SURFTEN    =       -78.5520
                                                    Density    =         1.0125
 ------------------------------------------------------------------------------


 NSTEP =   231000   TIME(PS) =    1837.000  TEMP(K) =   309.55  PRESS =    72.3
 Etot   =   -232042.6817  EKtot   =     77039.7656  EPtot      =   -309082.4473
 BOND   =      5888.4527  ANGLE   =     21903.0803  DIHED      =     15365.5894
 1-4 NB =      5467.8765  1-4 EEL =    -74534.2835  VDWAALS    =     17574.0852
 EELEC  =   -301023.1072  EHBOND  =         0.0000  RESTRAINT  =       275.8592
 EAMBER (non-restraint)  =   -309358.3066
 EKCMT  =     23656.7538  VIRIAL  =     21870.4639  VOLUME     =   1143803.1175
                                                    SURFTEN    =        66.2092
                                                    Density    =         1.0112
 ------------------------------------------------------------------------------


 NSTEP =   232000   TIME(PS) =    1839.000  TEMP(K) =   308.79  PRESS =   -36.4
 Etot   =   -231907.5343  EKtot   =     76852.3828  EPtot      =   -308759.9171
 BOND   =      5753.0455  ANGLE   =     21941.9985  DIHED      =     15410.1914
 1-4 NB =      5411.3943  1-4 EEL =    -74421.5964  VDWAALS    =     16968.6911
 EELEC  =   -300109.6547  EHBOND  =         0.0000  RESTRAINT  =       286.0132
 EAMBER (non-restraint)  =   -309045.9303
 EKCMT  =     23773.1008  VIRIAL  =     24670.1226  VOLUME     =   1142776.0613
                                                    SURFTEN    =       -43.1395
                                                    Density    =         1.0121
 ------------------------------------------------------------------------------


 NSTEP =   233000   TIME(PS) =    1841.000  TEMP(K) =   309.89  PRESS =    73.0
 Etot   =   -231295.8210  EKtot   =     77124.9453  EPtot      =   -308420.7664
 BOND   =      5699.9917  ANGLE   =     22201.5619  DIHED      =     15450.7308
 1-4 NB =      5473.9649  1-4 EEL =    -74528.0017  VDWAALS    =     17492.5043
 EELEC  =   -300500.8794  EHBOND  =         0.0000  RESTRAINT  =       289.3612
 EAMBER (non-restraint)  =   -308710.1276
 EKCMT  =     23659.4315  VIRIAL  =     21858.0982  VOLUME     =   1143093.0088
                                                    SURFTEN    =        -8.2804
                                                    Density    =         1.0118
 ------------------------------------------------------------------------------


 NSTEP =   234000   TIME(PS) =    1843.000  TEMP(K) =   309.81  PRESS =    85.3
 Etot   =   -231625.2697  EKtot   =     77105.1016  EPtot      =   -308730.3713
 BOND   =      5759.2750  ANGLE   =     22123.4868  DIHED      =     15467.4500
 1-4 NB =      5429.7915  1-4 EEL =    -74485.0557  VDWAALS    =     17556.2935
 EELEC  =   -300859.0900  EHBOND  =         0.0000  RESTRAINT  =       277.4775
 EAMBER (non-restraint)  =   -309007.8488
 EKCMT  =     23719.7673  VIRIAL  =     21615.4664  VOLUME     =   1143011.1733
                                                    SURFTEN    =       -62.8643
                                                    Density    =         1.0119
 ------------------------------------------------------------------------------


 NSTEP =   235000   TIME(PS) =    1845.000  TEMP(K) =   309.94  PRESS =    34.5
 Etot   =   -231341.4139  EKtot   =     77138.2344  EPtot      =   -308479.6483
 BOND   =      5830.9889  ANGLE   =     22045.6639  DIHED      =     15325.8777
 1-4 NB =      5406.5521  1-4 EEL =    -74553.4298  VDWAALS    =     17321.2710
 EELEC  =   -300124.9783  EHBOND  =         0.0000  RESTRAINT  =       268.4062
 EAMBER (non-restraint)  =   -308748.0544
 EKCMT  =     23448.0689  VIRIAL  =     22596.6225  VOLUME     =   1142696.7938
                                                    SURFTEN    =       119.1934
                                                    Density    =         1.0121
 ------------------------------------------------------------------------------


 NSTEP =   236000   TIME(PS) =    1847.000  TEMP(K) =   310.21  PRESS =     1.9
 Etot   =   -231508.2639  EKtot   =     77205.8906  EPtot      =   -308714.1545
 BOND   =      5907.6925  ANGLE   =     21964.3406  DIHED      =     15394.3653
 1-4 NB =      5436.8883  1-4 EEL =    -74590.5000  VDWAALS    =     17524.2444
 EELEC  =   -300628.6049  EHBOND  =         0.0000  RESTRAINT  =       277.4193
 EAMBER (non-restraint)  =   -308991.5738
 EKCMT  =     23597.8546  VIRIAL  =     23551.9557  VOLUME     =   1143438.3097
                                                    SURFTEN    =        17.6778
                                                    Density    =         1.0115
 ------------------------------------------------------------------------------


 NSTEP =   237000   TIME(PS) =    1849.000  TEMP(K) =   310.96  PRESS =    74.0
 Etot   =   -231117.8194  EKtot   =     77391.3516  EPtot      =   -308509.1709
 BOND   =      5882.4712  ANGLE   =     22047.2383  DIHED      =     15434.0981
 1-4 NB =      5397.0314  1-4 EEL =    -74427.0440  VDWAALS    =     17903.9651
 EELEC  =   -301029.1187  EHBOND  =         0.0000  RESTRAINT  =       282.1876
 EAMBER (non-restraint)  =   -308791.3585
 EKCMT  =     23544.1744  VIRIAL  =     21717.2048  VOLUME     =   1144049.6926
                                                    SURFTEN    =       -46.2173
                                                    Density    =         1.0110
 ------------------------------------------------------------------------------


 NSTEP =   238000   TIME(PS) =    1851.000  TEMP(K) =   310.25  PRESS =   -71.7
 Etot   =   -230890.4830  EKtot   =     77213.7422  EPtot      =   -308104.2252
 BOND   =      5854.4159  ANGLE   =     22187.4017  DIHED      =     15372.1566
 1-4 NB =      5470.5288  1-4 EEL =    -74478.3861  VDWAALS    =     17245.2165
 EELEC  =   -300043.0291  EHBOND  =         0.0000  RESTRAINT  =       287.4705
 EAMBER (non-restraint)  =   -308391.6957
 EKCMT  =     23633.4582  VIRIAL  =     25405.9143  VOLUME     =   1145383.0227
                                                    SURFTEN    =       -53.2256
                                                    Density    =         1.0098
 ------------------------------------------------------------------------------


 NSTEP =   239000   TIME(PS) =    1853.000  TEMP(K) =   310.87  PRESS =   -81.3
 Etot   =   -230836.9513  EKtot   =     77367.9375  EPtot      =   -308204.8888
 BOND   =      5772.7389  ANGLE   =     22143.1180  DIHED      =     15527.8643
 1-4 NB =      5439.5349  1-4 EEL =    -74601.4987  VDWAALS    =     17446.2328
 EELEC  =   -300228.0677  EHBOND  =         0.0000  RESTRAINT  =       295.1887
 EAMBER (non-restraint)  =   -308500.0774
 EKCMT  =     23809.7345  VIRIAL  =     25819.1981  VOLUME     =   1144955.1016
                                                    SURFTEN    =      -133.7372
                                                    Density    =         1.0102
 ------------------------------------------------------------------------------


 NSTEP =   240000   TIME(PS) =    1855.000  TEMP(K) =   310.38  PRESS =   -10.3
 Etot   =   -230975.2343  EKtot   =     77248.0547  EPtot      =   -308223.2890
 BOND   =      5862.4861  ANGLE   =     22031.6815  DIHED      =     15507.2410
 1-4 NB =      5484.1316  1-4 EEL =    -74504.5126  VDWAALS    =     17663.5971
 EELEC  =   -300562.2911  EHBOND  =         0.0000  RESTRAINT  =       294.3774
 EAMBER (non-restraint)  =   -308517.6664
 EKCMT  =     23761.2343  VIRIAL  =     24015.7165  VOLUME     =   1144592.2893
                                                    SURFTEN    =        31.9956
                                                    Density    =         1.0105
 ------------------------------------------------------------------------------


 NSTEP =   241000   TIME(PS) =    1857.000  TEMP(K) =   310.06  PRESS =    74.9
 Etot   =   -231047.6509  EKtot   =     77167.1016  EPtot      =   -308214.7524
 BOND   =      5857.8963  ANGLE   =     21998.4226  DIHED      =     15402.7609
 1-4 NB =      5383.7906  1-4 EEL =    -74473.0722  VDWAALS    =     17615.3890
 EELEC  =   -300295.4347  EHBOND  =         0.0000  RESTRAINT  =       295.4950
 EAMBER (non-restraint)  =   -308510.2475
 EKCMT  =     23682.3537  VIRIAL  =     21832.1934  VOLUME     =   1144298.8372
                                                    SURFTEN    =       -13.0376
                                                    Density    =         1.0107
 ------------------------------------------------------------------------------


 NSTEP =   242000   TIME(PS) =    1859.000  TEMP(K) =   310.05  PRESS =   -71.8
 Etot   =   -231098.6166  EKtot   =     77164.6797  EPtot      =   -308263.2963
 BOND   =      5835.0411  ANGLE   =     22072.0892  DIHED      =     15437.7145
 1-4 NB =      5406.7832  1-4 EEL =    -74465.4424  VDWAALS    =     17672.4744
 EELEC  =   -300514.8866  EHBOND  =         0.0000  RESTRAINT  =       292.9303
 EAMBER (non-restraint)  =   -308556.2266
 EKCMT  =     23516.2978  VIRIAL  =     25290.9268  VOLUME     =   1144853.5409
                                                    SURFTEN    =       -25.3318
                                                    Density    =         1.0102
 ------------------------------------------------------------------------------


 NSTEP =   243000   TIME(PS) =    1861.000  TEMP(K) =   310.43  PRESS =   -52.0
 Etot   =   -231257.9072  EKtot   =     77258.6172  EPtot      =   -308516.5244
 BOND   =      5762.4526  ANGLE   =     22093.6183  DIHED      =     15460.0068
 1-4 NB =      5453.6072  1-4 EEL =    -74502.4049  VDWAALS    =     17809.5334
 EELEC  =   -300894.0311  EHBOND  =         0.0000  RESTRAINT  =       300.6934
 EAMBER (non-restraint)  =   -308817.2178
 EKCMT  =     23746.3613  VIRIAL  =     25032.3599  VOLUME     =   1144530.1893
                                                    SURFTEN    =      -170.3764
                                                    Density    =         1.0105
 ------------------------------------------------------------------------------


 NSTEP =   244000   TIME(PS) =    1863.000  TEMP(K) =   309.62  PRESS =    24.7
 Etot   =   -231008.0576  EKtot   =     77057.7891  EPtot      =   -308065.8466
 BOND   =      5915.1173  ANGLE   =     22151.8320  DIHED      =     15392.6995
 1-4 NB =      5480.1808  1-4 EEL =    -74557.8332  VDWAALS    =     17807.5672
 EELEC  =   -300545.7324  EHBOND  =         0.0000  RESTRAINT  =       290.3223
 EAMBER (non-restraint)  =   -308356.1689
 EKCMT  =     23652.8159  VIRIAL  =     23042.4898  VOLUME     =   1144301.9292
                                                    SURFTEN    =        -6.6123
                                                    Density    =         1.0107
 ------------------------------------------------------------------------------


 NSTEP =   245000   TIME(PS) =    1865.000  TEMP(K) =   309.35  PRESS =    69.0
 Etot   =   -231042.1420  EKtot   =     76990.9219  EPtot      =   -308033.0638
 BOND   =      5836.6780  ANGLE   =     22148.8279  DIHED      =     15331.3283
 1-4 NB =      5468.5774  1-4 EEL =    -74502.6828  VDWAALS    =     17827.1905
 EELEC  =   -300431.2623  EHBOND  =         0.0000  RESTRAINT  =       288.2790
 EAMBER (non-restraint)  =   -308321.3429
 EKCMT  =     23708.9067  VIRIAL  =     22004.0832  VOLUME     =   1144369.3093
                                                    SURFTEN    =       -65.4992
                                                    Density    =         1.0107
 ------------------------------------------------------------------------------


 NSTEP =   246000   TIME(PS) =    1867.000  TEMP(K) =   310.34  PRESS =    13.0
 Etot   =   -230822.3675  EKtot   =     77238.1641  EPtot      =   -308060.5316
 BOND   =      5900.7112  ANGLE   =     22134.3147  DIHED      =     15364.5124
 1-4 NB =      5398.4457  1-4 EEL =    -74552.8198  VDWAALS    =     17522.0170
 EELEC  =   -300100.6079  EHBOND  =         0.0000  RESTRAINT  =       272.8951
 EAMBER (non-restraint)  =   -308333.4267
 EKCMT  =     23465.1997  VIRIAL  =     23143.5374  VOLUME     =   1142861.3055
                                                    SURFTEN    =       -46.0053
                                                    Density    =         1.0120
 ------------------------------------------------------------------------------


 NSTEP =   247000   TIME(PS) =    1869.000  TEMP(K) =   310.14  PRESS =    66.9
 Etot   =   -230833.8930  EKtot   =     77187.1875  EPtot      =   -308021.0805
 BOND   =      5867.3447  ANGLE   =     22192.3268  DIHED      =     15387.5211
 1-4 NB =      5376.2878  1-4 EEL =    -74593.0249  VDWAALS    =     17208.5058
 EELEC  =   -299738.5173  EHBOND  =         0.0000  RESTRAINT  =       278.4755
 EAMBER (non-restraint)  =   -308299.5560
 EKCMT  =     23560.4906  VIRIAL  =     21906.1004  VOLUME     =   1144730.5642
                                                    SURFTEN    =        81.8209
                                                    Density    =         1.0104
 ------------------------------------------------------------------------------


 NSTEP =   248000   TIME(PS) =    1871.000  TEMP(K) =   309.17  PRESS =   -29.3
 Etot   =   -230875.5658  EKtot   =     76946.5312  EPtot      =   -307822.0971
 BOND   =      5875.8959  ANGLE   =     22015.3301  DIHED      =     15412.0876
 1-4 NB =      5489.4968  1-4 EEL =    -74526.4773  VDWAALS    =     17473.5110
 EELEC  =   -299847.0753  EHBOND  =         0.0000  RESTRAINT  =       285.1342
 EAMBER (non-restraint)  =   -308107.2313
 EKCMT  =     23417.5652  VIRIAL  =     24141.3811  VOLUME     =   1145124.0092
                                                    SURFTEN    =        55.8569
                                                    Density    =         1.0100
 ------------------------------------------------------------------------------


 NSTEP =   249000   TIME(PS) =    1873.000  TEMP(K) =   310.03  PRESS =    49.7
 Etot   =   -231083.3707  EKtot   =     77159.3594  EPtot      =   -308242.7301
 BOND   =      5778.2092  ANGLE   =     21888.8706  DIHED      =     15375.8835
 1-4 NB =      5422.1615  1-4 EEL =    -74471.3417  VDWAALS    =     17379.6226
 EELEC  =   -299893.5551  EHBOND  =         0.0000  RESTRAINT  =       277.4193
 EAMBER (non-restraint)  =   -308520.1494
 EKCMT  =     23516.5756  VIRIAL  =     22289.1898  VOLUME     =   1144066.7214
                                                    SURFTEN    =        83.6563
                                                    Density    =         1.0109
 ------------------------------------------------------------------------------


 NSTEP =   250000   TIME(PS) =    1875.000  TEMP(K) =   310.47  PRESS =  -105.3
 Etot   =   -230940.1766  EKtot   =     77268.6172  EPtot      =   -308208.7938
 BOND   =      5778.6568  ANGLE   =     21933.6405  DIHED      =     15450.7287
 1-4 NB =      5406.1907  1-4 EEL =    -74412.7687  VDWAALS    =     17125.5847
 EELEC  =   -299769.2782  EHBOND  =         0.0000  RESTRAINT  =       278.4516
 EAMBER (non-restraint)  =   -308487.2454
 EKCMT  =     23715.1069  VIRIAL  =     26316.4127  VOLUME     =   1143853.2626
                                                    SURFTEN    =       -71.9793
                                                    Density    =         1.0111
 ------------------------------------------------------------------------------


      A V E R A G E S   O V E R     250 S T E P S


 NSTEP =   250000   TIME(PS) =    1875.000  TEMP(K) =   310.06  PRESS =    -1.4
 Etot   =   -231222.6783  EKtot   =     77167.8265  EPtot      =   -308390.5048
 BOND   =      5851.9265  ANGLE   =     22062.2708  DIHED      =     15383.0052
 1-4 NB =      5412.5051  1-4 EEL =    -74486.5072  VDWAALS    =     17472.2806
 EELEC  =   -300353.3849  EHBOND  =         0.0000  RESTRAINT  =       267.3991
 EAMBER (non-restraint)  =   -308657.9039
 EKCMT  =     23633.7588  VIRIAL  =     23668.8769  VOLUME     =   1144100.5114
                                                    SURFTEN    =         2.8445
                                                    Density    =         1.0109
 ------------------------------------------------------------------------------


      R M S  F L U C T U A T I O N S


 NSTEP =   250000   TIME(PS) =    1875.000  TEMP(K) =     0.82  PRESS =    64.4
 Etot   =       361.6924  EKtot   =       203.8622  EPtot      =       285.9193
 BOND   =        66.9685  ANGLE   =       112.3836  DIHED      =        55.9911
 1-4 NB =        29.9776  1-4 EEL =        66.3914  VDWAALS    =       256.7258
 EELEC  =       400.4995  EHBOND  =         0.0000  RESTRAINT  =        20.1521
 EAMBER (non-restraint)  =       265.7672
 EKCMT  =       121.4773  VIRIAL  =      1599.8626  VOLUME     =      1116.9819
                                                    SURFTEN    =        80.3938
                                                    Density    =         0.0010
 ------------------------------------------------------------------------------

--------------------------------------------------------------------------------
   5.  TIMINGS
--------------------------------------------------------------------------------

|  NonSetup CPU Time in Major Routines:
|
|     Routine           Sec        %
|     ------------------------------
|     Nonbond         715.95   85.24
|     Bond              0.00    0.00
|     Angle             0.00    0.00
|     Dihedral          0.00    0.00
|     Shake             0.83    0.10
|     RunMD           122.62   14.60
|     Other             0.56    0.07
|     ------------------------------
|     Total           839.97

|  PME Nonbond Pairlist CPU Time:
|
|     Routine              Sec        %
|     ---------------------------------
|     Set Up Cit           0.00    0.00
|     Build List           0.00    0.00
|     ---------------------------------
|     Total                0.00    0.00

|  PME Direct Force CPU Time:
|
|     Routine              Sec        %
|     ---------------------------------
|     NonBonded Calc       0.00    0.00
|     Exclude Masked       0.00    0.00
|     Other                0.34    0.04
|     ---------------------------------
|     Total                0.34    0.04

|  PME Reciprocal Force CPU Time:
|
|     Routine              Sec        %
|     ---------------------------------
|     1D bspline           0.00    0.00
|     Grid Charges         0.00    0.00
|     Scalar Sum           0.00    0.00
|     Gradient Sum         0.00    0.00
|     FFT                  0.00    0.00
|     ---------------------------------
|     Total                0.00    0.00

|  Final Performance Info:
|     -----------------------------------------------------
|     Average timings for last   13000 steps:
|     Elapsed(s) =      44.09 Per Step(ms) =       3.39
|         ns/day =      50.96   seconds/ns =    1695.61
|
|     Average timings for all steps:
|     Elapsed(s) =     840.11 Per Step(ms) =       3.36
|         ns/day =      51.42   seconds/ns =    1680.22
|     -----------------------------------------------------

|  Setup CPU time:            1.77 seconds
|  NonSetup CPU time:       839.97 seconds
|  Total CPU time:          841.74 seconds     0.23 hours

|  Setup wall time:           2    seconds
|  NonSetup wall time:      840    seconds
|  Total wall time:         842    seconds     0.23 hours
