# Supplementary material for: Intermolecular Interactions in G Protein-Coupled Receptor Allosteric Sites at the Membrane Interface from Molecular Dynamics Simulations and Quantum Chemical Calculations
Source: J Chem Inf Model. 2022 Sep 30;62(19):4736–47. doi: 10.1021/acs.jcim.2c00788 (PMC9554917; doi:10.1021/acs.jcim.2c00788)
Supplement: Supplementary file 2 — ci2c00788_si_002.zip [file ci2c00788_si_002.zip › MD_simulations_inputs/GCGR_MD_simulations_inputs/dmpc/eq01.out]

          -------------------------------------------------------
          Amber 16 PMEMD                              2016
          -------------------------------------------------------

| PMEMD implementation of SANDER, Release 16

| Run on 04/29/2019 at 10:18:10

|   Executable path: /usr/local/amber16/bin/pmemd.cuda
| Working directory: /data/almu/Working/GCGR/gcgr-5mv-dmpc/1_equilibration
|          Hostname: c104342

  [-O]verwriting output

File Assignments:
|   MDIN: eq01.in                                                               
|  MDOUT: eq01.out                                                              
| INPCRD: gcgr-5mv-dmpc.heat.rst                                                
|   PARM: gcgr-5mv-dmpc.top                                                     
| RESTRT: gcgr-5mv-dmpc.eq01.rst                                                
|   REFC: gcgr-5mv-dmpc.heat.rst                                                
|  MDVEL: mdvel                                                                 
|   MDEN: mden                                                                  
|  MDCRD: eq01.nc                                                               
| MDINFO: mdinfo                                                                
|  MDFRC: mdfrc                                                                 


 Here is the input file:

&cntrl                                                                         
    imin=0,        ! No minimization                                           
    irest=1,       ! This IS a restart of an old MD simulation                 
    ntx=5,         ! So our inpcrd file has velocities                         
                                                                               
! Temperature control                                                          
    ntt=3,         ! Langevin dynamics                                         
    gamma_ln=1.0,  ! Friction coefficient (ps^-1)                              
    temp0=310,  ! Target temperature                                           
                                                                               
! Potential energy control                                                     
    cut=10.0,      ! Nonbonded cutoff, in Angstroms                            
                                                                               
! MD settings                                                                  
    nstlim=25000,  ! 25K steps, 25 ps total                                    
    dt=0.001,      ! time step (ps)                                            
                                                                               
! SHAKE                                                                        
    ntc=2,         ! Constrain bonds containing hydrogen                       
    ntf=2,         ! Do not calculate forces of bonds containing hydrogen      
                                                                               
! Control how often information is printed                                     
    ntpr=1000,     ! Print energies every 1000 steps                           
    ntwx=100,      ! Print coordinates every 1000 steps to the trajectory      
    ntwr=10000,    ! Print a restart file every 10K steps (can be less frequent
!   ntwv=-1,       ! Uncomment to also print velocities to trajectory          
!   ntwf=-1,       ! Uncomment to also print forces to trajectory              
    ntxo=2,        ! Write NetCDF format                                       
                                                                               
! Wrap coordinates when printing them to the same unit cell                    
    iwrap=1,                                                                   
                                                                               
! Restraint options                                                            
    ntr=1,         ! Positional restraints                                     
    nmropt=1,      ! Dihedral restraints for sugars and lipids                 
    /                                                                          
&wt                                                                            
    type='END'                                                                 
   /                                                                           
Hold protein fixed                                                             
5.0                                                                            
RES 1 281                                                                      
END                                                                            
Hold lipids fixed                                                              
1.0                                                                            
FIND                                                                           
P * * PC                                                                       
SEARCH                                                                         
RES 283 1302                                                                   
END                                                                            
Hold ligand fixed                                                              
5.0                                                                            
RES 282                                                                        
END                                                                            
Hold ions fixed                                                                
1.0                                                                            
RES 1303 1446                                                                  
END                                                                            
Hold Xray waters fixed                                                         
5.0                                                                            
RES 1447                                                                       
END                                                                            
Hold waters fixed                                                              
1.0                                                                            
FIND                                                                           
* * * WAT                                                                      
SEARCH                                                                         
RES 1448 24791                                                                 
END                                                                            
END                                                                            
                                                                               


Note: ig = -1. Setting random seed to   712816 based on wallclock time in 
      microseconds.
 
|--------------------- INFORMATION ----------------------
| GPU (CUDA) Version of PMEMD in use: NVIDIA GPU IN USE.
|                    Version 16.0.0
| 
|                      02/25/2016
| 
| Implementation by:
|                    Ross C. Walker     (SDSC)
|                    Scott Le Grand     (nVIDIA)
| 
| Precision model in use:
|      [SPFP] - Single Precision Forces, 64-bit Fixed Point
|               Accumulation. (Default)
| 
|--------------------------------------------------------
 
|----------------- CITATION INFORMATION -----------------
|
|    When publishing work that utilized the CUDA version
|    of AMBER, please cite the following in addition to
|    the regular AMBER citations:
|
|  - Romelia Salomon-Ferrer; Andreas W. Goetz; Duncan
|    Poole; Scott Le Grand; Ross C. Walker "Routine
|    microsecond molecular dynamics simulations with
|    AMBER - Part II: Particle Mesh Ewald", J. Chem.
|    Theory Comput., 2013, 9 (9), pp3878-3888,
|    DOI: 10.1021/ct400314y.
|
|  - Andreas W. Goetz; Mark J. Williamson; Dong Xu;
|    Duncan Poole; Scott Le Grand; Ross C. Walker
|    "Routine microsecond molecular dynamics simulations
|    with AMBER - Part I: Generalized Born", J. Chem.
|    Theory Comput., 2012, 8 (5), pp1542-1555.
|
|  - Scott Le Grand; Andreas W. Goetz; Ross C. Walker
|    "SPFP: Speed without compromise - a mixed precision
|    model for GPU accelerated molecular dynamics
|    simulations.", Comp. Phys. Comm., 2013, 184
|    pp374-380, DOI: 10.1016/j.cpc.2012.09.022
|
|--------------------------------------------------------
 
|------------------- GPU DEVICE INFO --------------------
|
|            CUDA_VISIBLE_DEVICES: 0
|   CUDA Capable Devices Detected:      1
|           CUDA Device ID in use:      0
|                CUDA Device Name: GeForce GTX 1080 Ti
|     CUDA Device Global Mem Size:  11178 MB
| CUDA Device Num Multiprocessors:     28
|           CUDA Device Core Freq:   1.58 GHz
|
|--------------------------------------------------------
 
 
| Conditional Compilation Defines Used:
| PUBFFT
| BINTRAJ
| CUDA
| EMIL

| Largest sphere to fit in unit cell has radius =    54.314

| New format PARM file being parsed.
| Version =    1.000 Date = 04/29/19 Time = 10:03:12

| Note: 1-4 EEL scale factors are being read from the topology file.

| Note: 1-4 VDW scale factors are being read from the topology file.
| Duplicated    0 dihedrals

| Duplicated    0 dihedrals

--------------------------------------------------------------------------------
   1.  RESOURCE   USE: 
--------------------------------------------------------------------------------

 getting box info from netcdf restart file
 NATOM  =  119268 NTYPES =      25 NBONH =  101184 MBONA  =   17667
 NTHETH =   64061 MTHETA =   21241 NPHIH =  103711 MPHIA  =   63064
 NHPARM =       0 NPARM  =       0 NNB   =  348918 NRES   =   26237
 NBONA  =   17667 NTHETA =   21241 NPHIA =   63064 NUMBND =     109
 NUMANG =     232 NPTRA  =     260 NATYP =      65 NPHB   =       1
 IFBOX  =       1 NMXRS  =      67 IFCAP =       0 NEXTRA =       0
 NCOPY  =       0

| Coordinate Index Table dimensions:    20   20   19
| Direct force subcell size =     5.5294    5.5246    5.7173

     BOX TYPE: RECTILINEAR

--------------------------------------------------------------------------------
   2.  CONTROL  DATA  FOR  THE  RUN
--------------------------------------------------------------------------------

default_name                                                                    

General flags:
     imin    =       0, nmropt  =       1

Nature and format of input:
     ntx     =       5, irest   =       1, ntrx    =       1

Nature and format of output:
     ntxo    =       2, ntpr    =    1000, ntrx    =       1, ntwr    =   10000
     iwrap   =       1, ntwx    =     100, ntwv    =       0, ntwe    =       0
     ioutfm  =       1, ntwprt  =       0, idecomp =       0, rbornstat=      0

Potential function:
     ntf     =       2, ntb     =       1, igb     =       0, nsnb    =      25
     ipol    =       0, gbsa    =       0, iesp    =       0
     dielc   =   1.00000, cut     =  10.00000, intdiel =   1.00000

Frozen or restrained atoms:
     ibelly  =       0, ntr     =       1
     restraint_wt =   0.00000

Molecular dynamics:
     nstlim  =     25000, nscm    =         0, nrespa  =         1
     t       =   0.00000, dt      =   0.00100, vlimit  =  -1.00000

Langevin dynamics temperature regulation:
     ig      =  712816
     temp0   = 310.00000, tempi   =   0.00000, gamma_ln=   1.00000

SHAKE:
     ntc     =       2, jfastw  =       0
     tol     =   0.00001

NMR refinement options:
     iscale  =       0, noeskp  =       1, ipnlty  =       1, mxsub   =       1
     scalm   = 100.00000, pencut  =   0.10000, tausw   =   0.10000

| Intermolecular bonds treatment:
|     no_intermolecular_bonds =       1

| Energy averages sample interval:
|     ene_avg_sampling =    1000

Ewald parameters:
     verbose =       0, ew_type =       0, nbflag  =       1, use_pme =       1
     vdwmeth =       1, eedmeth =       1, netfrc  =       1
     Box X =  110.589   Box Y =  110.493   Box Z =  108.628
     Alpha =   90.000   Beta  =   90.000   Gamma =   90.000
     NFFT1 =  112       NFFT2 =  112       NFFT3 =  112
     Cutoff=   10.000   Tol   =0.100E-04
     Ewald Coefficient =  0.27511
     Interpolation order =    4

    LOADING THE CONSTRAINED ATOMS AS GROUPS


   5.  REFERENCE ATOM COORDINATES

  default_name                                                                    
    ----- READING GROUP     1; TITLE:
 Hold protein fixed                                                          

     GROUP    1 HAS HARMONIC CONSTRAINTS     5.00000
 GRP    1 RES    1 TO   281
      Number of atoms in this group  =  4564
    ----- READING GROUP     2; TITLE:
 Hold lipids fixed                                                           

     GROUP    2 HAS HARMONIC CONSTRAINTS     1.00000
      ALL ATOMS THAT MEET 1 OF THE FOLLOWING SPECIFICATIONS WILL BE INCLUDED IN GROUP BELOW

      GRAPH NAME  = P     SYMBOL  = *     TREE SYMBOL  = *     RESIDUE TYPE  = PC  

 GRP    2 RES  283 TO  1302
      Number of atoms in this group  =     0
    ----- READING GROUP     3; TITLE:
 Hold ligand fixed                                                           

     GROUP    3 HAS HARMONIC CONSTRAINTS     5.00000
 GRP    3 RES  282 TO   282
      Number of atoms in this group  =    67
    ----- READING GROUP     4; TITLE:
 Hold ions fixed                                                             

     GROUP    4 HAS HARMONIC CONSTRAINTS     1.00000
 GRP    4 RES 1303 TO  1446
      Number of atoms in this group  =   144
    ----- READING GROUP     5; TITLE:
 Hold Xray waters fixed                                                      

     GROUP    5 HAS HARMONIC CONSTRAINTS     5.00000
 GRP    5 RES 1447 TO  1447
      Number of atoms in this group  =     3
    ----- READING GROUP     6; TITLE:
 Hold waters fixed                                                           

     GROUP    6 HAS HARMONIC CONSTRAINTS     1.00000
      ALL ATOMS THAT MEET 1 OF THE FOLLOWING SPECIFICATIONS WILL BE INCLUDED IN GROUP BELOW

      GRAPH NAME  = *     SYMBOL  = *     TREE SYMBOL  = *     RESIDUE TYPE  = WAT 

 GRP    6 RES 1448 TO 24791
      Number of atoms in this group  = 70032
    ----- END OF GROUP READ -----

--------------------------------------------------------------------------------
   3.  ATOMIC COORDINATES AND VELOCITIES
--------------------------------------------------------------------------------

default_name                                                                    
 begin time read from input coords =    25.000 ps


           Begin reading energy term weight changes/NMR restraints
 WEIGHT CHANGES:
                         ** No weight changes given **

 RESTRAINTS:
  No valid redirection requests found
                          ** No restraint defined **

                  Done reading weight changes/NMR restraints


 
 Number of triangulated 3-point waters found:    24791

     Sum of charges from parm topology file =   0.00195630
     Forcing neutrality...

| Dynamic Memory, Types Used:
| Reals             3632918
| Integers          6921734

| Nonbonded Pairs Initial Allocation:    36075588

| GPU memory information (estimate):
| KB of GPU memory in use:    758848
| KB of CPU memory in use:    164710

--------------------------------------------------------------------------------
   4.  RESULTS
--------------------------------------------------------------------------------

 ---------------------------------------------------
 APPROXIMATING switch and d/dx switch using CUBIC SPLINE INTERPOLATION
 using   5000.0 points per unit in tabled values
 TESTING RELATIVE ERROR over r ranging from 0.0 to cutoff
| CHECK switch(x): max rel err =   0.2738E-14   at   2.422500
| CHECK d/dx switch(x): max rel err =   0.8314E-11   at   2.736960
 ---------------------------------------------------
|---------------------------------------------------
| APPROXIMATING direct energy using CUBIC SPLINE INTERPOLATION
|  with   50.0 points per unit in tabled values
| Relative Error Limit not exceeded for r .gt.   2.33
| APPROXIMATING direct force using CUBIC SPLINE INTERPOLATION
|  with   50.0 points per unit in tabled values
| Relative Error Limit not exceeded for r .gt.   2.80
|---------------------------------------------------

 NSTEP =     1000   TIME(PS) =      26.000  TEMP(K) =   293.11  PRESS =     0.0
 Etot   =   -212244.1304  EKtot   =     74736.0391  EPtot      =   -286980.1695
 BOND   =      5862.6765  ANGLE   =     23129.0787  DIHED      =     15442.0672
 1-4 NB =      5611.2896  1-4 EEL =      1940.2427  VDWAALS    =     34839.5652
 EELEC  =   -386645.2389  EHBOND  =         0.0000  RESTRAINT  =     12840.1494
 EAMBER (non-restraint)  =   -299820.3189
 ------------------------------------------------------------------------------

 NMR restraints: Bond =    0.000   Angle =     0.000   Torsion =     0.000
===============================================================================

 NSTEP =     2000   TIME(PS) =      27.000  TEMP(K) =   302.85  PRESS =     0.0
 Etot   =   -206483.0402  EKtot   =     77219.7422  EPtot      =   -283702.7824
 BOND   =      5915.7231  ANGLE   =     23493.5008  DIHED      =     15639.3585
 1-4 NB =      5606.6916  1-4 EEL =      1902.3083  VDWAALS    =     34550.0332
 EELEC  =   -384500.4239  EHBOND  =         0.0000  RESTRAINT  =     13690.0260
 EAMBER (non-restraint)  =   -297392.8084
 ------------------------------------------------------------------------------

 NMR restraints: Bond =    0.000   Angle =     0.000   Torsion =     0.000
===============================================================================

 NSTEP =     3000   TIME(PS) =      28.000  TEMP(K) =   308.17  PRESS =     0.0
 Etot   =   -204150.3442  EKtot   =     78575.4297  EPtot      =   -282725.7739
 BOND   =      5992.4529  ANGLE   =     23429.1007  DIHED      =     15471.0703
 1-4 NB =      5571.3141  1-4 EEL =      1974.9538  VDWAALS    =     34224.9947
 EELEC  =   -383484.2550  EHBOND  =         0.0000  RESTRAINT  =     14094.5946
 EAMBER (non-restraint)  =   -296820.3685
 ------------------------------------------------------------------------------

 NMR restraints: Bond =    0.000   Angle =     0.000   Torsion =     0.000
===============================================================================

 NSTEP =     4000   TIME(PS) =      29.000  TEMP(K) =   308.76  PRESS =     0.0
 Etot   =   -202958.8736  EKtot   =     78726.7188  EPtot      =   -281685.5923
 BOND   =      6033.2822  ANGLE   =     23564.0611  DIHED      =     15481.4531
 1-4 NB =      5555.6016  1-4 EEL =      1901.5655  VDWAALS    =     34691.9470
 EELEC  =   -383130.5184  EHBOND  =         0.0000  RESTRAINT  =     14217.0156
 EAMBER (non-restraint)  =   -295902.6079
 ------------------------------------------------------------------------------

 NMR restraints: Bond =    0.000   Angle =     0.000   Torsion =     0.000
===============================================================================

 NSTEP =     5000   TIME(PS) =      30.000  TEMP(K) =   308.90  PRESS =     0.0
 Etot   =   -203265.5160  EKtot   =     78763.1875  EPtot      =   -282028.7035
 BOND   =      5949.9673  ANGLE   =     23365.0222  DIHED      =     15633.3961
 1-4 NB =      5672.3794  1-4 EEL =      2019.5354  VDWAALS    =     34249.7825
 EELEC  =   -383190.9320  EHBOND  =         0.0000  RESTRAINT  =     14272.1455
 EAMBER (non-restraint)  =   -296300.8490
 ------------------------------------------------------------------------------

 NMR restraints: Bond =    0.000   Angle =     0.000   Torsion =     0.000
===============================================================================

 NSTEP =     6000   TIME(PS) =      31.000  TEMP(K) =   311.39  PRESS =     0.0
 Etot   =   -202034.2154  EKtot   =     79396.7500  EPtot      =   -281430.9654
 BOND   =      5918.2612  ANGLE   =     23565.5300  DIHED      =     15600.8369
 1-4 NB =      5638.7045  1-4 EEL =      1950.7200  VDWAALS    =     34620.5492
 EELEC  =   -383038.8189  EHBOND  =         0.0000  RESTRAINT  =     14313.2517
 EAMBER (non-restraint)  =   -295744.2171
 ------------------------------------------------------------------------------

 NMR restraints: Bond =    0.000   Angle =     0.000   Torsion =     0.000
===============================================================================

 NSTEP =     7000   TIME(PS) =      32.000  TEMP(K) =   310.51  PRESS =     0.0
 Etot   =   -202846.4458  EKtot   =     79171.8906  EPtot      =   -282018.3364
 BOND   =      5856.9191  ANGLE   =     23419.8784  DIHED      =     15564.5698
 1-4 NB =      5651.0681  1-4 EEL =      1898.4103  VDWAALS    =     34425.6512
 EELEC  =   -383180.2029  EHBOND  =         0.0000  RESTRAINT  =     14345.3696
 EAMBER (non-restraint)  =   -296363.7060
 ------------------------------------------------------------------------------

 NMR restraints: Bond =    0.000   Angle =     0.000   Torsion =     0.000
===============================================================================

 NSTEP =     8000   TIME(PS) =      33.000  TEMP(K) =   310.92  PRESS =     0.0
 Etot   =   -202477.0047  EKtot   =     79276.1953  EPtot      =   -281753.2000
 BOND   =      5983.1158  ANGLE   =     23541.2736  DIHED      =     15546.9597
 1-4 NB =      5597.5539  1-4 EEL =      1975.1133  VDWAALS    =     34656.8131
 EELEC  =   -383429.9716  EHBOND  =         0.0000  RESTRAINT  =     14375.9422
 EAMBER (non-restraint)  =   -296129.1422
 ------------------------------------------------------------------------------

 NMR restraints: Bond =    0.000   Angle =     0.000   Torsion =     0.000
===============================================================================

 NSTEP =     9000   TIME(PS) =      34.000  TEMP(K) =   310.46  PRESS =     0.0
 Etot   =   -202885.5553  EKtot   =     79159.5547  EPtot      =   -282045.1100
 BOND   =      6009.5803  ANGLE   =     23430.8124  DIHED      =     15391.3319
 1-4 NB =      5631.4698  1-4 EEL =      2007.7816  VDWAALS    =     34233.1392
 EELEC  =   -383069.3320  EHBOND  =         0.0000  RESTRAINT  =     14320.1069
 EAMBER (non-restraint)  =   -296365.2169
 ------------------------------------------------------------------------------

 NMR restraints: Bond =    0.000   Angle =     0.000   Torsion =     0.000
===============================================================================

 NSTEP =    10000   TIME(PS) =      35.000  TEMP(K) =   310.43  PRESS =     0.0
 Etot   =   -203383.4249  EKtot   =     79152.3984  EPtot      =   -282535.8234
 BOND   =      5951.2160  ANGLE   =     23251.5264  DIHED      =     15567.9377
 1-4 NB =      5589.6584  1-4 EEL =      1945.0785  VDWAALS    =     34131.0032
 EELEC  =   -383365.3664  EHBOND  =         0.0000  RESTRAINT  =     14393.1227
 EAMBER (non-restraint)  =   -296928.9461
 ------------------------------------------------------------------------------

 NMR restraints: Bond =    0.000   Angle =     0.000   Torsion =     0.000
===============================================================================

 NSTEP =    11000   TIME(PS) =      36.000  TEMP(K) =   309.26  PRESS =     0.0
 Etot   =   -203005.9893  EKtot   =     78853.3203  EPtot      =   -281859.3096
 BOND   =      5966.4810  ANGLE   =     23534.8526  DIHED      =     15566.2047
 1-4 NB =      5630.2028  1-4 EEL =      1908.0001  VDWAALS    =     33785.9771
 EELEC  =   -382552.4158  EHBOND  =         0.0000  RESTRAINT  =     14301.3879
 EAMBER (non-restraint)  =   -296160.6975
 ------------------------------------------------------------------------------

 NMR restraints: Bond =    0.000   Angle =     0.000   Torsion =     0.000
===============================================================================

 NSTEP =    12000   TIME(PS) =      37.000  TEMP(K) =   309.43  PRESS =     0.0
 Etot   =   -203250.7206  EKtot   =     78896.6406  EPtot      =   -282147.3613
 BOND   =      5986.0831  ANGLE   =     23418.8195  DIHED      =     15546.9620
 1-4 NB =      5619.3893  1-4 EEL =      1971.2864  VDWAALS    =     34368.7845
 EELEC  =   -383515.4876  EHBOND  =         0.0000  RESTRAINT  =     14456.8014
 EAMBER (non-restraint)  =   -296604.1627
 ------------------------------------------------------------------------------

 NMR restraints: Bond =    0.000   Angle =     0.000   Torsion =     0.000
===============================================================================

 NSTEP =    13000   TIME(PS) =      38.000  TEMP(K) =   308.76  PRESS =     0.0
 Etot   =   -203234.9396  EKtot   =     78726.4688  EPtot      =   -281961.4083
 BOND   =      5980.1968  ANGLE   =     23434.4159  DIHED      =     15567.9720
 1-4 NB =      5591.5932  1-4 EEL =      1975.9679  VDWAALS    =     34134.4777
 EELEC  =   -382934.9554  EHBOND  =         0.0000  RESTRAINT  =     14288.9235
 EAMBER (non-restraint)  =   -296250.3319
 ------------------------------------------------------------------------------

 NMR restraints: Bond =    0.000   Angle =     0.000   Torsion =     0.000
===============================================================================

 NSTEP =    14000   TIME(PS) =      39.000  TEMP(K) =   310.16  PRESS =     0.0
 Etot   =   -202990.4526  EKtot   =     79084.3750  EPtot      =   -282074.8276
 BOND   =      5937.6416  ANGLE   =     23515.1899  DIHED      =     15483.1429
 1-4 NB =      5653.3707  1-4 EEL =      1954.5772  VDWAALS    =     34372.4697
 EELEC  =   -383404.2971  EHBOND  =         0.0000  RESTRAINT  =     14413.0774
 EAMBER (non-restraint)  =   -296487.9050
 ------------------------------------------------------------------------------

 NMR restraints: Bond =    0.000   Angle =     0.000   Torsion =     0.000
===============================================================================

 NSTEP =    15000   TIME(PS) =      40.000  TEMP(K) =   309.86  PRESS =     0.0
 Etot   =   -203061.7438  EKtot   =     79008.1953  EPtot      =   -282069.9391
 BOND   =      5917.6090  ANGLE   =     23321.1512  DIHED      =     15567.9874
 1-4 NB =      5632.3839  1-4 EEL =      1975.2046  VDWAALS    =     34198.6428
 EELEC  =   -383127.7590  EHBOND  =         0.0000  RESTRAINT  =     14444.8410
 EAMBER (non-restraint)  =   -296514.7801
 ------------------------------------------------------------------------------

 NMR restraints: Bond =    0.000   Angle =     0.000   Torsion =     0.000
===============================================================================

 NSTEP =    16000   TIME(PS) =      41.000  TEMP(K) =   309.31  PRESS =     0.0
 Etot   =   -203508.0977  EKtot   =     78866.8516  EPtot      =   -282374.9492
 BOND   =      5993.2089  ANGLE   =     23447.0042  DIHED      =     15446.2819
 1-4 NB =      5583.0599  1-4 EEL =      1883.5210  VDWAALS    =     34284.3381
 EELEC  =   -383351.8770  EHBOND  =         0.0000  RESTRAINT  =     14339.5136
 EAMBER (non-restraint)  =   -296714.4628
 ------------------------------------------------------------------------------

 NMR restraints: Bond =    0.000   Angle =     0.000   Torsion =     0.000
===============================================================================

 NSTEP =    17000   TIME(PS) =      42.000  TEMP(K) =   311.17  PRESS =     0.0
 Etot   =   -203269.7955  EKtot   =     79340.3359  EPtot      =   -282610.1314
 BOND   =      5970.8552  ANGLE   =     23270.4692  DIHED      =     15458.2306
 1-4 NB =      5603.2788  1-4 EEL =      1935.5811  VDWAALS    =     34466.3378
 EELEC  =   -383647.9151  EHBOND  =         0.0000  RESTRAINT  =     14333.0309
 EAMBER (non-restraint)  =   -296943.1623
 ------------------------------------------------------------------------------

 NMR restraints: Bond =    0.000   Angle =     0.000   Torsion =     0.000
===============================================================================

 NSTEP =    18000   TIME(PS) =      43.000  TEMP(K) =   309.25  PRESS =     0.0
 Etot   =   -203415.5449  EKtot   =     78851.3828  EPtot      =   -282266.9277
 BOND   =      6063.3212  ANGLE   =     23223.7635  DIHED      =     15483.9757
 1-4 NB =      5618.3458  1-4 EEL =      1864.2103  VDWAALS    =     34189.3183
 EELEC  =   -383127.2863  EHBOND  =         0.0000  RESTRAINT  =     14417.4238
 EAMBER (non-restraint)  =   -296684.3515
 ------------------------------------------------------------------------------

 NMR restraints: Bond =    0.000   Angle =     0.000   Torsion =     0.000
===============================================================================

 NSTEP =    19000   TIME(PS) =      44.000  TEMP(K) =   310.26  PRESS =     0.0
 Etot   =   -203379.0093  EKtot   =     79107.9062  EPtot      =   -282486.9156
 BOND   =      5975.3845  ANGLE   =     23415.0034  DIHED      =     15390.3749
 1-4 NB =      5598.7493  1-4 EEL =      1854.8704  VDWAALS    =     34103.8556
 EELEC  =   -383287.0243  EHBOND  =         0.0000  RESTRAINT  =     14461.8706
 EAMBER (non-restraint)  =   -296948.7862
 ------------------------------------------------------------------------------

 NMR restraints: Bond =    0.000   Angle =     0.000   Torsion =     0.000
===============================================================================

 NSTEP =    20000   TIME(PS) =      45.000  TEMP(K) =   309.71  PRESS =     0.0
 Etot   =   -203493.9872  EKtot   =     78968.1562  EPtot      =   -282462.1434
 BOND   =      5967.9537  ANGLE   =     23239.3751  DIHED      =     15479.2126
 1-4 NB =      5678.7661  1-4 EEL =      2072.1653  VDWAALS    =     34275.7125
 EELEC  =   -383668.7147  EHBOND  =         0.0000  RESTRAINT  =     14493.3859
 EAMBER (non-restraint)  =   -296955.5293
 ------------------------------------------------------------------------------

 NMR restraints: Bond =    0.000   Angle =     0.000   Torsion =     0.000
===============================================================================

 NSTEP =    21000   TIME(PS) =      46.000  TEMP(K) =   310.78  PRESS =     0.0
 Etot   =   -203096.7609  EKtot   =     79242.5938  EPtot      =   -282339.3547
 BOND   =      5923.0483  ANGLE   =     23349.1382  DIHED      =     15667.5569
 1-4 NB =      5616.1046  1-4 EEL =      2007.5090  VDWAALS    =     33958.8303
 EELEC  =   -383307.9312  EHBOND  =         0.0000  RESTRAINT  =     14446.3891
 EAMBER (non-restraint)  =   -296785.7438
 ------------------------------------------------------------------------------

 NMR restraints: Bond =    0.000   Angle =     0.000   Torsion =     0.000
===============================================================================

 NSTEP =    22000   TIME(PS) =      47.000  TEMP(K) =   309.76  PRESS =     0.0
 Etot   =   -202918.9922  EKtot   =     78981.3516  EPtot      =   -281900.3438
 BOND   =      5961.9908  ANGLE   =     23488.4251  DIHED      =     15527.6883
 1-4 NB =      5612.4079  1-4 EEL =      1898.5481  VDWAALS    =     33999.9418
 EELEC  =   -382970.4468  EHBOND  =         0.0000  RESTRAINT  =     14581.1010
 EAMBER (non-restraint)  =   -296481.4448
 ------------------------------------------------------------------------------

 NMR restraints: Bond =    0.000   Angle =     0.000   Torsion =     0.000
===============================================================================

 NSTEP =    23000   TIME(PS) =      48.000  TEMP(K) =   310.35  PRESS =     0.0
 Etot   =   -203307.8031  EKtot   =     79131.6016  EPtot      =   -282439.4047
 BOND   =      5879.0426  ANGLE   =     23363.6708  DIHED      =     15498.6767
 1-4 NB =      5619.8468  1-4 EEL =      1978.9724  VDWAALS    =     34612.7434
 EELEC  =   -383852.0267  EHBOND  =         0.0000  RESTRAINT  =     14459.6694
 EAMBER (non-restraint)  =   -296899.0741
 ------------------------------------------------------------------------------

 NMR restraints: Bond =    0.000   Angle =     0.000   Torsion =     0.000
===============================================================================

 NSTEP =    24000   TIME(PS) =      49.000  TEMP(K) =   309.43  PRESS =     0.0
 Etot   =   -203089.4583  EKtot   =     78897.6562  EPtot      =   -281987.1145
 BOND   =      5997.5364  ANGLE   =     23462.3938  DIHED      =     15477.6882
 1-4 NB =      5589.4406  1-4 EEL =      1841.5710  VDWAALS    =     34139.2928
 EELEC  =   -383050.6995  EHBOND  =         0.0000  RESTRAINT  =     14555.6622
 EAMBER (non-restraint)  =   -296542.7767
 ------------------------------------------------------------------------------

 NMR restraints: Bond =    0.000   Angle =     0.000   Torsion =     0.000
===============================================================================

 NSTEP =    25000   TIME(PS) =      50.000  TEMP(K) =   310.90  PRESS =     0.0
 Etot   =   -202578.3261  EKtot   =     79273.1016  EPtot      =   -281851.4277
 BOND   =      6039.4878  ANGLE   =     23557.4423  DIHED      =     15584.1558
 1-4 NB =      5594.3585  1-4 EEL =      1906.2078  VDWAALS    =     34355.7700
 EELEC  =   -383399.2420  EHBOND  =         0.0000  RESTRAINT  =     14510.3921
 EAMBER (non-restraint)  =   -296361.8198
 ------------------------------------------------------------------------------

 NMR restraints: Bond =    0.000   Angle =     0.000   Torsion =     0.000
===============================================================================

      A V E R A G E S   O V E R      25 S T E P S


 NSTEP =    25000   TIME(PS) =      50.000  TEMP(K) =   308.96  PRESS =     0.0
 Etot   =   -203613.2069  EKtot   =     78776.3138  EPtot      =   -282389.5206
 BOND   =      5961.3214  ANGLE   =     23409.2360  DIHED      =     15523.4037
 1-4 NB =      5614.6812  1-4 EEL =      1941.7561  VDWAALS    =     34314.7988
 EELEC  =   -383449.3255  EHBOND  =         0.0000  RESTRAINT  =     14294.6078
 EAMBER (non-restraint)  =   -296684.1284
 ------------------------------------------------------------------------------

 NMR restraints: Bond =    0.000   Angle =     0.000   Torsion =     0.000
===============================================================================

      R M S  F L U C T U A T I O N S


 NSTEP =    25000   TIME(PS) =      50.000  TEMP(K) =     3.61  PRESS =     0.0
 Etot   =      1921.2513  EKtot   =       920.1483  EPtot      =      1032.2339
 BOND   =        50.8425  ANGLE   =       115.8328  DIHED      =        72.3607
 1-4 NB =        29.0327  1-4 EEL =        54.8115  VDWAALS    =       246.0167
 EELEC  =       744.5778  EHBOND  =         0.0000  RESTRAINT  =       343.1340
 EAMBER (non-restraint)  =       689.0999
 ------------------------------------------------------------------------------


 NMR restraints on final step:

--------------------------------------------------------------------------------
   5.  TIMINGS
--------------------------------------------------------------------------------

|  NonSetup CPU Time in Major Routines:
|
|     Routine           Sec        %
|     ------------------------------
|     Nonbond           5.60    7.35
|     Bond              0.00    0.00
|     Angle             0.00    0.00
|     Dihedral          0.00    0.00
|     Shake             0.12    0.16
|     RunMD            70.38   92.41
|     Other             0.06    0.08
|     ------------------------------
|     Total            76.16

|  PME Nonbond Pairlist CPU Time:
|
|     Routine              Sec        %
|     ---------------------------------
|     Set Up Cit           0.00    0.00
|     Build List           0.00    0.00
|     ---------------------------------
|     Total                0.00    0.00

|  PME Direct Force CPU Time:
|
|     Routine              Sec        %
|     ---------------------------------
|     NonBonded Calc       0.00    0.00
|     Exclude Masked       0.00    0.00
|     Other                0.04    0.05
|     ---------------------------------
|     Total                0.04    0.05

|  PME Reciprocal Force CPU Time:
|
|     Routine              Sec        %
|     ---------------------------------
|     1D bspline           0.00    0.00
|     Grid Charges         0.00    0.00
|     Scalar Sum           0.00    0.00
|     Gradient Sum         0.00    0.00
|     FFT                  0.00    0.00
|     ---------------------------------
|     Total                0.00    0.00

|  Final Performance Info:
|     -----------------------------------------------------
|     Average timings for last    4000 steps:
|     Elapsed(s) =      12.31 Per Step(ms) =       3.08
|         ns/day =      28.08   seconds/ns =    3076.64
|
|     Average timings for all steps:
|     Elapsed(s) =      76.23 Per Step(ms) =       3.05
|         ns/day =      28.34   seconds/ns =    3049.11
|     -----------------------------------------------------

|  Setup CPU time:            1.27 seconds
|  NonSetup CPU time:        76.16 seconds
|  Total CPU time:           77.43 seconds     0.02 hours

|  Setup wall time:           1    seconds
|  NonSetup wall time:       76    seconds
|  Total wall time:          77    seconds     0.02 hours
