# Supplementary material for: Intermolecular Interactions in G Protein-Coupled Receptor Allosteric Sites at the Membrane Interface from Molecular Dynamics Simulations and Quantum Chemical Calculations
Source: J Chem Inf Model. 2022 Sep 30;62(19):4736–47. doi: 10.1021/acs.jcim.2c00788 (PMC9554917; doi:10.1021/acs.jcim.2c00788)
Supplement: Supplementary file 2 — ci2c00788_si_002.zip [file ci2c00788_si_002.zip › MD_simulations_inputs/GCGR_MD_simulations_inputs/dmpc/eq02.out]

          -------------------------------------------------------
          Amber 16 PMEMD                              2016
          -------------------------------------------------------

| PMEMD implementation of SANDER, Release 16

| Run on 04/29/2019 at 10:20:56

|   Executable path: /usr/local/amber16/bin/pmemd.cuda
| Working directory: /data/almu/Working/GCGR/gcgr-5mv-dmpc/1_equilibration
|          Hostname: c104342

  [-O]verwriting output

File Assignments:
|   MDIN: eq02.in                                                               
|  MDOUT: eq02.out                                                              
| INPCRD: gcgr-5mv-dmpc.eq01.rst                                                
|   PARM: gcgr-5mv-dmpc.top                                                     
| RESTRT: gcgr-5mv-dmpc.eq02.rst                                                
|   REFC: gcgr-5mv-dmpc.eq01.rst                                                
|  MDVEL: mdvel                                                                 
|   MDEN: mden                                                                  
|  MDCRD: eq02.nc                                                               
| MDINFO: mdinfo                                                                
|  MDFRC: mdfrc                                                                 


 Here is the input file:

&cntrl                                                                         
    imin=0,        ! No minimization                                           
    irest=1,       ! This IS a restart of an old MD simulation                 
    ntx=5,         ! So our inpcrd file has velocities                         
                                                                               
! Temperature control                                                          
    ntt=3,         ! Langevin dynamics                                         
    gamma_ln=1.0,  ! Friction coefficient (ps^-1)                              
    temp0=310,   ! Target temperature                                          
                                                                               
! Potential energy control                                                     
    cut=10.0,      ! Nonbonded cutoff, in Angstroms                            
                                                                               
! MD settings                                                                  
    nstlim=100000,  ! 100K steps, 100 ps total                                 
    dt=0.001,      ! time step (ps)                                            
                                                                               
! SHAKE                                                                        
    ntc=2,         ! Constrain bonds containing hydrogen                       
    ntf=2,         ! Do not calculate forces of bonds containing hydrogen      
                                                                               
! Control how often information is printed                                     
    ntpr=1000,     ! Print energies every 1000 steps                           
    ntwx=100,     ! Print coordinates every 1000 steps to the trajectory       
    ntwr=10000,    ! Print a restart file every 10K steps (can be less frequent
!   ntwv=-1,       ! Uncomment to also print velocities to trajectory          
!   ntwf=-1,       ! Uncomment to also print forces to trajectory              
    ntxo=2,        ! Write NetCDF format                                       
                                                                               
! Wrap coordinates when printing them to the same unit cell                    
    iwrap=1,                                                                   
                                                                               
! Constant pressure control.                                                   
    barostat=2,    ! MC barostat                                               
    ntp=3,         ! 1=isotropic, 2=anisotropic, 3=semi-isotropic w/ surften   
    pres0=1.0,     ! Target external pressure, in bar                          
                                                                               
! Constant surface tension (needed for semi-isotropic scaling). Uncomment      
    ! for this feature. csurften must be nonzero if ntp=3 above                
    csurften=3,    ! Interfaces in 1=yz plane, 2=xz plane, 3=xy plane          
    gamma_ten=0.0, ! Surface tension (dyne/cm). 0 gives pure semi-iso scaling  
    ninterface=2,  ! Number of interfaces (2 for bilayer)                      
                                                                               
! Restraint options                                                            
    ntr=1,         ! Positional restraints                                     
    nmropt=1,      ! Dihedral restraints for sugars and lipids                 
/                                                                              
                                                                               
 &wt                                                                           
    type='END'                                                                 
 /                                                                             
Hold protein fixed                                                             
5.0                                                                            
RES 1 281                                                                      
END                                                                            
Hold ligand fixed                                                              
5.0                                                                            
RES 282                                                                        
END                                                                            
Hold ions fixed                                                                
1.0                                                                            
RES 1303 1446                                                                  
END                                                                            
Hold Xray waters fixed                                                         
5.0                                                                            
RES 1447                                                                       
END                                                                            
Hold waters fixed                                                              
1.0                                                                            
FIND                                                                           
* * * WAT                                                                      
SEARCH                                                                         
RES 1448 24791                                                                 
END                                                                            
END                                                                            
                                                                               


Note: ig = -1. Setting random seed to    61190 based on wallclock time in 
      microseconds.
 
|--------------------- INFORMATION ----------------------
| GPU (CUDA) Version of PMEMD in use: NVIDIA GPU IN USE.
|                    Version 16.0.0
| 
|                      02/25/2016
| 
| Implementation by:
|                    Ross C. Walker     (SDSC)
|                    Scott Le Grand     (nVIDIA)
| 
| Precision model in use:
|      [SPFP] - Single Precision Forces, 64-bit Fixed Point
|               Accumulation. (Default)
| 
|--------------------------------------------------------
 
|----------------- CITATION INFORMATION -----------------
|
|    When publishing work that utilized the CUDA version
|    of AMBER, please cite the following in addition to
|    the regular AMBER citations:
|
|  - Romelia Salomon-Ferrer; Andreas W. Goetz; Duncan
|    Poole; Scott Le Grand; Ross C. Walker "Routine
|    microsecond molecular dynamics simulations with
|    AMBER - Part II: Particle Mesh Ewald", J. Chem.
|    Theory Comput., 2013, 9 (9), pp3878-3888,
|    DOI: 10.1021/ct400314y.
|
|  - Andreas W. Goetz; Mark J. Williamson; Dong Xu;
|    Duncan Poole; Scott Le Grand; Ross C. Walker
|    "Routine microsecond molecular dynamics simulations
|    with AMBER - Part I: Generalized Born", J. Chem.
|    Theory Comput., 2012, 8 (5), pp1542-1555.
|
|  - Scott Le Grand; Andreas W. Goetz; Ross C. Walker
|    "SPFP: Speed without compromise - a mixed precision
|    model for GPU accelerated molecular dynamics
|    simulations.", Comp. Phys. Comm., 2013, 184
|    pp374-380, DOI: 10.1016/j.cpc.2012.09.022
|
|--------------------------------------------------------
 
|------------------- GPU DEVICE INFO --------------------
|
|            CUDA_VISIBLE_DEVICES: 0
|   CUDA Capable Devices Detected:      1
|           CUDA Device ID in use:      0
|                CUDA Device Name: GeForce GTX 1080 Ti
|     CUDA Device Global Mem Size:  11178 MB
| CUDA Device Num Multiprocessors:     28
|           CUDA Device Core Freq:   1.58 GHz
|
|--------------------------------------------------------
 
 
| Conditional Compilation Defines Used:
| PUBFFT
| BINTRAJ
| CUDA
| EMIL

| Largest sphere to fit in unit cell has radius =    54.314

| New format PARM file being parsed.
| Version =    1.000 Date = 04/29/19 Time = 10:03:12

| Note: 1-4 EEL scale factors are being read from the topology file.

| Note: 1-4 VDW scale factors are being read from the topology file.
| Duplicated    0 dihedrals

| Duplicated    0 dihedrals

--------------------------------------------------------------------------------
   1.  RESOURCE   USE: 
--------------------------------------------------------------------------------

 getting box info from netcdf restart file
 NATOM  =  119268 NTYPES =      25 NBONH =  101184 MBONA  =   17667
 NTHETH =   64061 MTHETA =   21241 NPHIH =  103711 MPHIA  =   63064
 NHPARM =       0 NPARM  =       0 NNB   =  348918 NRES   =   26237
 NBONA  =   17667 NTHETA =   21241 NPHIA =   63064 NUMBND =     109
 NUMANG =     232 NPTRA  =     260 NATYP =      65 NPHB   =       1
 IFBOX  =       1 NMXRS  =      67 IFCAP =       0 NEXTRA =       0
 NCOPY  =       0

| Coordinate Index Table dimensions:    20   20   19
| Direct force subcell size =     5.5294    5.5246    5.7173

     BOX TYPE: RECTILINEAR

--------------------------------------------------------------------------------
   2.  CONTROL  DATA  FOR  THE  RUN
--------------------------------------------------------------------------------

default_name                                                                    

General flags:
     imin    =       0, nmropt  =       1

Nature and format of input:
     ntx     =       5, irest   =       1, ntrx    =       1

Nature and format of output:
     ntxo    =       2, ntpr    =    1000, ntrx    =       1, ntwr    =   10000
     iwrap   =       1, ntwx    =     100, ntwv    =       0, ntwe    =       0
     ioutfm  =       1, ntwprt  =       0, idecomp =       0, rbornstat=      0

Potential function:
     ntf     =       2, ntb     =       2, igb     =       0, nsnb    =      25
     ipol    =       0, gbsa    =       0, iesp    =       0
     dielc   =   1.00000, cut     =  10.00000, intdiel =   1.00000

Frozen or restrained atoms:
     ibelly  =       0, ntr     =       1
     restraint_wt =   0.00000

Molecular dynamics:
     nstlim  =    100000, nscm    =         0, nrespa  =         1
     t       =   0.00000, dt      =   0.00100, vlimit  =  -1.00000

Langevin dynamics temperature regulation:
     ig      =   61190
     temp0   = 310.00000, tempi   =   0.00000, gamma_ln=   1.00000

Pressure regulation:
     ntp     =       3
     pres0   =   1.00000, comp    =  44.60000, taup    =   1.00000
     Monte-Carlo Barostat:
     mcbarint  =     100

Constant surface tension:
     csurften  =       3
     gamma_ten =   0.00000 ninterface =       2

SHAKE:
     ntc     =       2, jfastw  =       0
     tol     =   0.00001

NMR refinement options:
     iscale  =       0, noeskp  =       1, ipnlty  =       1, mxsub   =       1
     scalm   = 100.00000, pencut  =   0.10000, tausw   =   0.10000

| Intermolecular bonds treatment:
|     no_intermolecular_bonds =       1

| Energy averages sample interval:
|     ene_avg_sampling =    1000

Ewald parameters:
     verbose =       0, ew_type =       0, nbflag  =       1, use_pme =       1
     vdwmeth =       1, eedmeth =       1, netfrc  =       1
     Box X =  110.589   Box Y =  110.493   Box Z =  108.628
     Alpha =   90.000   Beta  =   90.000   Gamma =   90.000
     NFFT1 =  112       NFFT2 =  112       NFFT3 =  112
     Cutoff=   10.000   Tol   =0.100E-04
     Ewald Coefficient =  0.27511
     Interpolation order =    4

    LOADING THE CONSTRAINED ATOMS AS GROUPS


   5.  REFERENCE ATOM COORDINATES

  default_name                                                                    
    ----- READING GROUP     1; TITLE:
 Hold protein fixed                                                          

     GROUP    1 HAS HARMONIC CONSTRAINTS     5.00000
 GRP    1 RES    1 TO   281
      Number of atoms in this group  =  4564
    ----- READING GROUP     2; TITLE:
 Hold ligand fixed                                                           

     GROUP    2 HAS HARMONIC CONSTRAINTS     5.00000
 GRP    2 RES  282 TO   282
      Number of atoms in this group  =    67
    ----- READING GROUP     3; TITLE:
 Hold ions fixed                                                             

     GROUP    3 HAS HARMONIC CONSTRAINTS     1.00000
 GRP    3 RES 1303 TO  1446
      Number of atoms in this group  =   144
    ----- READING GROUP     4; TITLE:
 Hold Xray waters fixed                                                      

     GROUP    4 HAS HARMONIC CONSTRAINTS     5.00000
 GRP    4 RES 1447 TO  1447
      Number of atoms in this group  =     3
    ----- READING GROUP     5; TITLE:
 Hold waters fixed                                                           

     GROUP    5 HAS HARMONIC CONSTRAINTS     1.00000
      ALL ATOMS THAT MEET 1 OF THE FOLLOWING SPECIFICATIONS WILL BE INCLUDED IN GROUP BELOW

      GRAPH NAME  = *     SYMBOL  = *     TREE SYMBOL  = *     RESIDUE TYPE  = WAT 

 GRP    5 RES 1448 TO 24791
      Number of atoms in this group  = 70032
    ----- END OF GROUP READ -----
| MONTE CARLO BAROSTAT IMPORTANT NOTE:
|   The Monte-Carlo barostat does not require the virial to adjust the system volume.
|   Since it is an expensive calculation, it is skipped for efficiency. A side-effect
|   is that the reported pressure is always 0 because it is not calculated.

--------------------------------------------------------------------------------
   3.  ATOMIC COORDINATES AND VELOCITIES
--------------------------------------------------------------------------------

default_name                                                                    
 begin time read from input coords =    50.000 ps


           Begin reading energy term weight changes/NMR restraints
 WEIGHT CHANGES:
                         ** No weight changes given **

 RESTRAINTS:
  No valid redirection requests found
                          ** No restraint defined **

                  Done reading weight changes/NMR restraints


 
 Number of triangulated 3-point waters found:    24791

     Sum of charges from parm topology file =   0.00195630
     Forcing neutrality...

| Dynamic Memory, Types Used:
| Reals             5085485
| Integers          6921734

| Nonbonded Pairs Initial Allocation:    36075588

| GPU memory information (estimate):
| KB of GPU memory in use:    758848
| KB of CPU memory in use:    164710

--------------------------------------------------------------------------------
   4.  RESULTS
--------------------------------------------------------------------------------

 ---------------------------------------------------
 APPROXIMATING switch and d/dx switch using CUBIC SPLINE INTERPOLATION
 using   5000.0 points per unit in tabled values
 TESTING RELATIVE ERROR over r ranging from 0.0 to cutoff
| CHECK switch(x): max rel err =   0.2738E-14   at   2.422500
| CHECK d/dx switch(x): max rel err =   0.8314E-11   at   2.736960
 ---------------------------------------------------
|---------------------------------------------------
| APPROXIMATING direct energy using CUBIC SPLINE INTERPOLATION
|  with   50.0 points per unit in tabled values
| Relative Error Limit not exceeded for r .gt.   2.33
| APPROXIMATING direct force using CUBIC SPLINE INTERPOLATION
|  with   50.0 points per unit in tabled values
| Relative Error Limit not exceeded for r .gt.   2.80
|---------------------------------------------------
| MC Barostat: Decreasing size of volume moves

 NSTEP =     1000   TIME(PS) =      51.000  TEMP(K) =   298.06  PRESS =     0.0
 Etot   =   -208879.4864  EKtot   =     75999.2656  EPtot      =   -284878.7520
 BOND   =      5924.3450  ANGLE   =     23371.9884  DIHED      =     15482.6988
 1-4 NB =      5572.9421  1-4 EEL =      1910.7729  VDWAALS    =     30910.1211
 EELEC  =   -381771.3917  EHBOND  =         0.0000  RESTRAINT  =     13719.7714
 EAMBER (non-restraint)  =   -298598.5234
 EKCMT  =         0.0000  VIRIAL  =         0.0000  VOLUME     =   1329084.6017
                                                    SURFTEN    =         0.0000
                                                    Density    =         0.8919
 ------------------------------------------------------------------------------

 NMR restraints: Bond =    0.000   Angle =     0.000   Torsion =     0.000
===============================================================================
| MC Barostat: Decreasing size of volume moves

 NSTEP =     2000   TIME(PS) =      52.000  TEMP(K) =   306.13  PRESS =     0.0
 Etot   =   -205101.4761  EKtot   =     78055.4219  EPtot      =   -283156.8980
 BOND   =      5902.3127  ANGLE   =     23293.9633  DIHED      =     15401.7139
 1-4 NB =      5570.9015  1-4 EEL =      1880.9479  VDWAALS    =     30636.4461
 EELEC  =   -380354.9792  EHBOND  =         0.0000  RESTRAINT  =     14511.7957
 EAMBER (non-restraint)  =   -297668.6937
 EKCMT  =         0.0000  VIRIAL  =         0.0000  VOLUME     =   1328531.4578
                                                    SURFTEN    =         0.0000
                                                    Density    =         0.8923
 ------------------------------------------------------------------------------

 NMR restraints: Bond =    0.000   Angle =     0.000   Torsion =     0.000
===============================================================================
| MC Barostat: Decreasing size of volume moves

 NSTEP =     3000   TIME(PS) =      53.000  TEMP(K) =   308.91  PRESS =     0.0
 Etot   =   -203029.4306  EKtot   =     78763.9609  EPtot      =   -281793.3915
 BOND   =      5943.5648  ANGLE   =     23337.9993  DIHED      =     15467.5253
 1-4 NB =      5619.3585  1-4 EEL =      1959.1761  VDWAALS    =     30440.0464
 EELEC  =   -379334.8566  EHBOND  =         0.0000  RESTRAINT  =     14773.7947
 EAMBER (non-restraint)  =   -296567.1862
 EKCMT  =         0.0000  VIRIAL  =         0.0000  VOLUME     =   1329789.0535
                                                    SURFTEN    =         0.0000
                                                    Density    =         0.8915
 ------------------------------------------------------------------------------

 NMR restraints: Bond =    0.000   Angle =     0.000   Torsion =     0.000
===============================================================================
| MC Barostat: Decreasing size of volume moves

 NSTEP =     4000   TIME(PS) =      54.000  TEMP(K) =   308.83  PRESS =     0.0
 Etot   =   -203010.4819  EKtot   =     78745.3438  EPtot      =   -281755.8256
 BOND   =      5969.9047  ANGLE   =     23414.3189  DIHED      =     15441.1015
 1-4 NB =      5554.9882  1-4 EEL =      1850.1059  VDWAALS    =     30512.4441
 EELEC  =   -379307.6663  EHBOND  =         0.0000  RESTRAINT  =     14808.9775
 EAMBER (non-restraint)  =   -296564.8032
 EKCMT  =         0.0000  VIRIAL  =         0.0000  VOLUME     =   1329789.0535
                                                    SURFTEN    =         0.0000
                                                    Density    =         0.8915
 ------------------------------------------------------------------------------

 NMR restraints: Bond =    0.000   Angle =     0.000   Torsion =     0.000
===============================================================================
| MC Barostat: Decreasing size of volume moves

 NSTEP =     5000   TIME(PS) =      55.000  TEMP(K) =   308.57  PRESS =     0.0
 Etot   =   -203115.6713  EKtot   =     78678.8828  EPtot      =   -281794.5542
 BOND   =      5844.8050  ANGLE   =     23470.5554  DIHED      =     15457.8284
 1-4 NB =      5596.5200  1-4 EEL =      1964.7457  VDWAALS    =     30599.6913
 EELEC  =   -379495.0436  EHBOND  =         0.0000  RESTRAINT  =     14766.3437
 EAMBER (non-restraint)  =   -296560.8978
 EKCMT  =         0.0000  VIRIAL  =         0.0000  VOLUME     =   1330120.6520
                                                    SURFTEN    =         0.0000
                                                    Density    =         0.8912
 ------------------------------------------------------------------------------

 NMR restraints: Bond =    0.000   Angle =     0.000   Torsion =     0.000
===============================================================================
| MC Barostat: Decreasing size of volume moves

 NSTEP =     6000   TIME(PS) =      56.000  TEMP(K) =   310.66  PRESS =     0.0
 Etot   =   -202052.8680  EKtot   =     79211.7812  EPtot      =   -281264.6492
 BOND   =      6043.4870  ANGLE   =     23270.6348  DIHED      =     15523.4543
 1-4 NB =      5632.0353  1-4 EEL =      1947.9315  VDWAALS    =     30344.9921
 EELEC  =   -378972.3406  EHBOND  =         0.0000  RESTRAINT  =     14945.1564
 EAMBER (non-restraint)  =   -296209.8056
 EKCMT  =         0.0000  VIRIAL  =         0.0000  VOLUME     =   1330505.8413
                                                    SURFTEN    =         0.0000
                                                    Density    =         0.8910
 ------------------------------------------------------------------------------

 NMR restraints: Bond =    0.000   Angle =     0.000   Torsion =     0.000
===============================================================================

 NSTEP =     7000   TIME(PS) =      57.000  TEMP(K) =   309.98  PRESS =     0.0
 Etot   =   -202631.7293  EKtot   =     79038.0781  EPtot      =   -281669.8075
 BOND   =      5893.0509  ANGLE   =     23364.1266  DIHED      =     15382.5275
 1-4 NB =      5621.7532  1-4 EEL =      1861.0978  VDWAALS    =     30371.4667
 EELEC  =   -379074.0985  EHBOND  =         0.0000  RESTRAINT  =     14910.2683
 EAMBER (non-restraint)  =   -296580.0758
 EKCMT  =         0.0000  VIRIAL  =         0.0000  VOLUME     =   1330482.1643
                                                    SURFTEN    =         0.0000
                                                    Density    =         0.8910
 ------------------------------------------------------------------------------

 NMR restraints: Bond =    0.000   Angle =     0.000   Torsion =     0.000
===============================================================================
| MC Barostat: Decreasing size of volume moves

 NSTEP =     8000   TIME(PS) =      58.000  TEMP(K) =   309.39  PRESS =     0.0
 Etot   =   -202491.0665  EKtot   =     78886.9531  EPtot      =   -281378.0196
 BOND   =      5952.3055  ANGLE   =     23263.8946  DIHED      =     15472.8649
 1-4 NB =      5606.0755  1-4 EEL =      1933.9238  VDWAALS    =     29984.0033
 EELEC  =   -378479.9415  EHBOND  =         0.0000  RESTRAINT  =     14888.8543
 EAMBER (non-restraint)  =   -296266.8738
 EKCMT  =         0.0000  VIRIAL  =         0.0000  VOLUME     =   1332983.7238
                                                    SURFTEN    =         0.0000
                                                    Density    =         0.8893
 ------------------------------------------------------------------------------

 NMR restraints: Bond =    0.000   Angle =     0.000   Torsion =     0.000
===============================================================================

 NSTEP =     9000   TIME(PS) =      59.000  TEMP(K) =   309.90  PRESS =     0.0
 Etot   =   -202226.8242  EKtot   =     79017.6641  EPtot      =   -281244.4883
 BOND   =      5938.2633  ANGLE   =     23507.4684  DIHED      =     15529.7527
 1-4 NB =      5556.4829  1-4 EEL =      1908.4175  VDWAALS    =     29933.0951
 EELEC  =   -378457.1562  EHBOND  =         0.0000  RESTRAINT  =     14839.1880
 EAMBER (non-restraint)  =   -296083.6763
 EKCMT  =         0.0000  VIRIAL  =         0.0000  VOLUME     =   1332229.8210
                                                    SURFTEN    =         0.0000
                                                    Density    =         0.8898
 ------------------------------------------------------------------------------

 NMR restraints: Bond =    0.000   Angle =     0.000   Torsion =     0.000
===============================================================================

 NSTEP =    10000   TIME(PS) =      60.000  TEMP(K) =   309.05  PRESS =     0.0
 Etot   =   -202873.2214  EKtot   =     78800.7344  EPtot      =   -281673.9558
 BOND   =      5914.1489  ANGLE   =     23304.1019  DIHED      =     15476.7372
 1-4 NB =      5639.0864  1-4 EEL =      1904.1347  VDWAALS    =     30225.6873
 EELEC  =   -379156.7124  EHBOND  =         0.0000  RESTRAINT  =     15018.8601
 EAMBER (non-restraint)  =   -296692.8159
 EKCMT  =         0.0000  VIRIAL  =         0.0000  VOLUME     =   1331446.7882
                                                    SURFTEN    =         0.0000
                                                    Density    =         0.8903
 ------------------------------------------------------------------------------

 NMR restraints: Bond =    0.000   Angle =     0.000   Torsion =     0.000
===============================================================================

 NSTEP =    11000   TIME(PS) =      61.000  TEMP(K) =   309.71  PRESS =     0.0
 Etot   =   -202221.7938  EKtot   =     78968.6406  EPtot      =   -281190.4344
 BOND   =      6048.6834  ANGLE   =     23341.9355  DIHED      =     15432.9857
 1-4 NB =      5593.0210  1-4 EEL =      1982.5484  VDWAALS    =     30120.6671
 EELEC  =   -378671.3293  EHBOND  =         0.0000  RESTRAINT  =     14961.0538
 EAMBER (non-restraint)  =   -296151.4882
 EKCMT  =         0.0000  VIRIAL  =         0.0000  VOLUME     =   1332820.7746
                                                    SURFTEN    =         0.0000
                                                    Density    =         0.8894
 ------------------------------------------------------------------------------

 NMR restraints: Bond =    0.000   Angle =     0.000   Torsion =     0.000
===============================================================================

 NSTEP =    12000   TIME(PS) =      62.000  TEMP(K) =   309.18  PRESS =     0.0
 Etot   =   -202661.4294  EKtot   =     78834.0234  EPtot      =   -281495.4529
 BOND   =      5842.8209  ANGLE   =     23313.1642  DIHED      =     15504.0735
 1-4 NB =      5577.7546  1-4 EEL =      1985.6611  VDWAALS    =     30322.4570
 EELEC  =   -378967.0793  EHBOND  =         0.0000  RESTRAINT  =     14925.6950
 EAMBER (non-restraint)  =   -296421.1479
 EKCMT  =         0.0000  VIRIAL  =         0.0000  VOLUME     =   1331810.5446
                                                    SURFTEN    =         0.0000
                                                    Density    =         0.8901
 ------------------------------------------------------------------------------

 NMR restraints: Bond =    0.000   Angle =     0.000   Torsion =     0.000
===============================================================================

 NSTEP =    13000   TIME(PS) =      63.000  TEMP(K) =   308.42  PRESS =     0.0
 Etot   =   -203390.1066  EKtot   =     78639.3828  EPtot      =   -282029.4894
 BOND   =      5950.2471  ANGLE   =     23049.4687  DIHED      =     15412.8750
 1-4 NB =      5594.0939  1-4 EEL =      1991.3685  VDWAALS    =     30208.3101
 EELEC  =   -379174.7684  EHBOND  =         0.0000  RESTRAINT  =     14938.9156
 EAMBER (non-restraint)  =   -296968.4050
 EKCMT  =         0.0000  VIRIAL  =         0.0000  VOLUME     =   1332340.7059
                                                    SURFTEN    =         0.0000
                                                    Density    =         0.8897
 ------------------------------------------------------------------------------

 NMR restraints: Bond =    0.000   Angle =     0.000   Torsion =     0.000
===============================================================================

 NSTEP =    14000   TIME(PS) =      64.000  TEMP(K) =   308.51  PRESS =     0.0
 Etot   =   -202901.1702  EKtot   =     78663.0938  EPtot      =   -281564.2639
 BOND   =      5947.4919  ANGLE   =     23290.8162  DIHED      =     15427.3413
 1-4 NB =      5524.6569  1-4 EEL =      1879.1420  VDWAALS    =     29957.5103
 EELEC  =   -378624.7864  EHBOND  =         0.0000  RESTRAINT  =     15033.5638
 EAMBER (non-restraint)  =   -296597.8277
 EKCMT  =         0.0000  VIRIAL  =         0.0000  VOLUME     =   1331947.1643
                                                    SURFTEN    =         0.0000
                                                    Density    =         0.8900
 ------------------------------------------------------------------------------

 NMR restraints: Bond =    0.000   Angle =     0.000   Torsion =     0.000
===============================================================================

 NSTEP =    15000   TIME(PS) =      65.000  TEMP(K) =   309.87  PRESS =     0.0
 Etot   =   -202409.3995  EKtot   =     79010.2500  EPtot      =   -281419.6495
 BOND   =      5786.0467  ANGLE   =     23444.0687  DIHED      =     15514.4351
 1-4 NB =      5628.5559  1-4 EEL =      1920.6673  VDWAALS    =     30662.0957
 EELEC  =   -379327.9918  EHBOND  =         0.0000  RESTRAINT  =     14952.4730
 EAMBER (non-restraint)  =   -296372.1224
 EKCMT  =         0.0000  VIRIAL  =         0.0000  VOLUME     =   1331713.2052
                                                    SURFTEN    =         0.0000
                                                    Density    =         0.8902
 ------------------------------------------------------------------------------

 NMR restraints: Bond =    0.000   Angle =     0.000   Torsion =     0.000
===============================================================================

 NSTEP =    16000   TIME(PS) =      66.000  TEMP(K) =   311.16  PRESS =     0.0
 Etot   =   -202317.9703  EKtot   =     79337.8359  EPtot      =   -281655.8063
 BOND   =      6001.3002  ANGLE   =     23352.4833  DIHED      =     15521.5690
 1-4 NB =      5594.8994  1-4 EEL =      1879.2177  VDWAALS    =     30143.9232
 EELEC  =   -379035.8177  EHBOND  =         0.0000  RESTRAINT  =     14886.6186
 EAMBER (non-restraint)  =   -296542.4248
 EKCMT  =         0.0000  VIRIAL  =         0.0000  VOLUME     =   1332080.4255
                                                    SURFTEN    =         0.0000
                                                    Density    =         0.8899
 ------------------------------------------------------------------------------

 NMR restraints: Bond =    0.000   Angle =     0.000   Torsion =     0.000
===============================================================================

 NSTEP =    17000   TIME(PS) =      67.000  TEMP(K) =   309.88  PRESS =     0.0
 Etot   =   -202606.6810  EKtot   =     79013.0000  EPtot      =   -281619.6810
 BOND   =      5968.7113  ANGLE   =     23464.2549  DIHED      =     15482.1099
 1-4 NB =      5639.3530  1-4 EEL =      1887.9598  VDWAALS    =     29942.7035
 EELEC  =   -378830.8377  EHBOND  =         0.0000  RESTRAINT  =     14826.0645
 EAMBER (non-restraint)  =   -296445.7455
 EKCMT  =         0.0000  VIRIAL  =         0.0000  VOLUME     =   1333606.4095
                                                    SURFTEN    =         0.0000
                                                    Density    =         0.8889
 ------------------------------------------------------------------------------

 NMR restraints: Bond =    0.000   Angle =     0.000   Torsion =     0.000
===============================================================================

 NSTEP =    18000   TIME(PS) =      68.000  TEMP(K) =   308.08  PRESS =     0.0
 Etot   =   -203028.2009  EKtot   =     78552.5469  EPtot      =   -281580.7477
 BOND   =      5956.8242  ANGLE   =     23373.3315  DIHED      =     15414.1948
 1-4 NB =      5568.5277  1-4 EEL =      1892.3026  VDWAALS    =     30268.0809
 EELEC  =   -378982.6983  EHBOND  =         0.0000  RESTRAINT  =     14928.6889
 EAMBER (non-restraint)  =   -296509.4366
 EKCMT  =         0.0000  VIRIAL  =         0.0000  VOLUME     =   1333619.4549
                                                    SURFTEN    =         0.0000
                                                    Density    =         0.8889
 ------------------------------------------------------------------------------

 NMR restraints: Bond =    0.000   Angle =     0.000   Torsion =     0.000
===============================================================================

 NSTEP =    19000   TIME(PS) =      69.000  TEMP(K) =   310.80  PRESS =     0.0
 Etot   =   -202365.6918  EKtot   =     79245.8047  EPtot      =   -281611.4965
 BOND   =      5915.9370  ANGLE   =     23350.6213  DIHED      =     15499.3674
 1-4 NB =      5639.5471  1-4 EEL =      1835.4127  VDWAALS    =     30184.2379
 EELEC  =   -378961.2310  EHBOND  =         0.0000  RESTRAINT  =     14924.6112
 EAMBER (non-restraint)  =   -296536.1077
 EKCMT  =         0.0000  VIRIAL  =         0.0000  VOLUME     =   1333801.2873
                                                    SURFTEN    =         0.0000
                                                    Density    =         0.8888
 ------------------------------------------------------------------------------

 NMR restraints: Bond =    0.000   Angle =     0.000   Torsion =     0.000
===============================================================================

 NSTEP =    20000   TIME(PS) =      70.000  TEMP(K) =   310.03  PRESS =     0.0
 Etot   =   -202945.2488  EKtot   =     79050.9453  EPtot      =   -281996.1941
 BOND   =      5867.8697  ANGLE   =     23440.2517  DIHED      =     15336.0251
 1-4 NB =      5524.0104  1-4 EEL =      1818.6038  VDWAALS    =     30050.9500
 EELEC  =   -379027.2520  EHBOND  =         0.0000  RESTRAINT  =     14993.3473
 EAMBER (non-restraint)  =   -296989.5413
 EKCMT  =         0.0000  VIRIAL  =         0.0000  VOLUME     =   1333374.9095
                                                    SURFTEN    =         0.0000
                                                    Density    =         0.8891
 ------------------------------------------------------------------------------

 NMR restraints: Bond =    0.000   Angle =     0.000   Torsion =     0.000
===============================================================================

 NSTEP =    21000   TIME(PS) =      71.000  TEMP(K) =   308.64  PRESS =     0.0
 Etot   =   -203072.5483  EKtot   =     78695.7578  EPtot      =   -281768.3061
 BOND   =      5960.5835  ANGLE   =     23501.3586  DIHED      =     15455.5893
 1-4 NB =      5541.2592  1-4 EEL =      1962.7944  VDWAALS    =     30104.0937
 EELEC  =   -379312.5784  EHBOND  =         0.0000  RESTRAINT  =     15018.5937
 EAMBER (non-restraint)  =   -296786.8997
 EKCMT  =         0.0000  VIRIAL  =         0.0000  VOLUME     =   1330780.3061
                                                    SURFTEN    =         0.0000
                                                    Density    =         0.8908
 ------------------------------------------------------------------------------

 NMR restraints: Bond =    0.000   Angle =     0.000   Torsion =     0.000
===============================================================================

 NSTEP =    22000   TIME(PS) =      72.000  TEMP(K) =   309.60  PRESS =     0.0
 Etot   =   -202916.3934  EKtot   =     78940.6719  EPtot      =   -281857.0653
 BOND   =      5857.4178  ANGLE   =     23206.3896  DIHED      =     15505.8912
 1-4 NB =      5624.9187  1-4 EEL =      1933.7806  VDWAALS    =     30224.7678
 EELEC  =   -379191.4572  EHBOND  =         0.0000  RESTRAINT  =     14981.2262
 EAMBER (non-restraint)  =   -296838.2915
 EKCMT  =         0.0000  VIRIAL  =         0.0000  VOLUME     =   1332201.3965
                                                    SURFTEN    =         0.0000
                                                    Density    =         0.8898
 ------------------------------------------------------------------------------

 NMR restraints: Bond =    0.000   Angle =     0.000   Torsion =     0.000
===============================================================================

 NSTEP =    23000   TIME(PS) =      73.000  TEMP(K) =   309.74  PRESS =     0.0
 Etot   =   -202460.0225  EKtot   =     78976.0625  EPtot      =   -281436.0850
 BOND   =      5939.8016  ANGLE   =     23369.7682  DIHED      =     15541.5526
 1-4 NB =      5631.2034  1-4 EEL =      1882.9800  VDWAALS    =     30104.6780
 EELEC  =   -378917.8662  EHBOND  =         0.0000  RESTRAINT  =     15011.7974
 EAMBER (non-restraint)  =   -296447.8824
 EKCMT  =         0.0000  VIRIAL  =         0.0000  VOLUME     =   1331969.8900
                                                    SURFTEN    =         0.0000
                                                    Density    =         0.8900
 ------------------------------------------------------------------------------

 NMR restraints: Bond =    0.000   Angle =     0.000   Torsion =     0.000
===============================================================================

 NSTEP =    24000   TIME(PS) =      74.000  TEMP(K) =   309.03  PRESS =     0.0
 Etot   =   -202344.5094  EKtot   =     78794.8359  EPtot      =   -281139.3454
 BOND   =      6011.4929  ANGLE   =     23663.0422  DIHED      =     15456.4821
 1-4 NB =      5632.2611  1-4 EEL =      1900.1963  VDWAALS    =     30058.8117
 EELEC  =   -378782.2341  EHBOND  =         0.0000  RESTRAINT  =     14920.6024
 EAMBER (non-restraint)  =   -296059.9478
 EKCMT  =         0.0000  VIRIAL  =         0.0000  VOLUME     =   1332262.3807
                                                    SURFTEN    =         0.0000
                                                    Density    =         0.8898
 ------------------------------------------------------------------------------

 NMR restraints: Bond =    0.000   Angle =     0.000   Torsion =     0.000
===============================================================================

 NSTEP =    25000   TIME(PS) =      75.000  TEMP(K) =   310.97  PRESS =     0.0
 Etot   =   -202329.1664  EKtot   =     79291.1719  EPtot      =   -281620.3382
 BOND   =      6051.1474  ANGLE   =     23396.3353  DIHED      =     15394.5558
 1-4 NB =      5569.0945  1-4 EEL =      1858.0353  VDWAALS    =     30016.0928
 EELEC  =   -378905.5125  EHBOND  =         0.0000  RESTRAINT  =     14999.9132
 EAMBER (non-restraint)  =   -296620.2515
 EKCMT  =         0.0000  VIRIAL  =         0.0000  VOLUME     =   1333144.5026
                                                    SURFTEN    =         0.0000
                                                    Density    =         0.8892
 ------------------------------------------------------------------------------

 NMR restraints: Bond =    0.000   Angle =     0.000   Torsion =     0.000
===============================================================================

 NSTEP =    26000   TIME(PS) =      76.000  TEMP(K) =   310.03  PRESS =     0.0
 Etot   =   -202998.0214  EKtot   =     79050.2109  EPtot      =   -282048.2324
 BOND   =      5903.3207  ANGLE   =     23270.2132  DIHED      =     15403.6033
 1-4 NB =      5561.5657  1-4 EEL =      1900.3148  VDWAALS    =     30063.0761
 EELEC  =   -379061.1001  EHBOND  =         0.0000  RESTRAINT  =     14910.7738
 EAMBER (non-restraint)  =   -296959.0061
 EKCMT  =         0.0000  VIRIAL  =         0.0000  VOLUME     =   1333405.6455
                                                    SURFTEN    =         0.0000
                                                    Density    =         0.8890
 ------------------------------------------------------------------------------

 NMR restraints: Bond =    0.000   Angle =     0.000   Torsion =     0.000
===============================================================================

 NSTEP =    27000   TIME(PS) =      77.000  TEMP(K) =   310.21  PRESS =     0.0
 Etot   =   -202649.4258  EKtot   =     79095.3125  EPtot      =   -281744.7383
 BOND   =      5958.1942  ANGLE   =     23398.2193  DIHED      =     15417.5300
 1-4 NB =      5606.0028  1-4 EEL =      1908.3952  VDWAALS    =     29806.5194
 EELEC  =   -378747.9614  EHBOND  =         0.0000  RESTRAINT  =     14908.3623
 EAMBER (non-restraint)  =   -296653.1006
 EKCMT  =         0.0000  VIRIAL  =         0.0000  VOLUME     =   1333405.6455
                                                    SURFTEN    =         0.0000
                                                    Density    =         0.8890
 ------------------------------------------------------------------------------

 NMR restraints: Bond =    0.000   Angle =     0.000   Torsion =     0.000
===============================================================================

 NSTEP =    28000   TIME(PS) =      78.000  TEMP(K) =   310.02  PRESS =     0.0
 Etot   =   -202646.5293  EKtot   =     79048.1484  EPtot      =   -281694.6777
 BOND   =      5869.4416  ANGLE   =     23269.1849  DIHED      =     15399.4859
 1-4 NB =      5593.6609  1-4 EEL =      1906.7059  VDWAALS    =     29967.6808
 EELEC  =   -378719.1468  EHBOND  =         0.0000  RESTRAINT  =     15018.3092
 EAMBER (non-restraint)  =   -296712.9870
 EKCMT  =         0.0000  VIRIAL  =         0.0000  VOLUME     =   1334651.7887
                                                    SURFTEN    =         0.0000
                                                    Density    =         0.8882
 ------------------------------------------------------------------------------

 NMR restraints: Bond =    0.000   Angle =     0.000   Torsion =     0.000
===============================================================================

 NSTEP =    29000   TIME(PS) =      79.000  TEMP(K) =   309.17  PRESS =     0.0
 Etot   =   -202940.7400  EKtot   =     78832.2578  EPtot      =   -281772.9978
 BOND   =      5920.3219  ANGLE   =     23365.2719  DIHED      =     15341.7516
 1-4 NB =      5629.3350  1-4 EEL =      1944.9851  VDWAALS    =     29514.8200
 EELEC  =   -378354.2581  EHBOND  =         0.0000  RESTRAINT  =     14864.7748
 EAMBER (non-restraint)  =   -296637.7726
 EKCMT  =         0.0000  VIRIAL  =         0.0000  VOLUME     =   1334651.7887
                                                    SURFTEN    =         0.0000
                                                    Density    =         0.8882
 ------------------------------------------------------------------------------

 NMR restraints: Bond =    0.000   Angle =     0.000   Torsion =     0.000
===============================================================================

 NSTEP =    30000   TIME(PS) =      80.000  TEMP(K) =   309.43  PRESS =     0.0
 Etot   =   -202584.8411  EKtot   =     78896.3828  EPtot      =   -281481.2240
 BOND   =      5941.7492  ANGLE   =     23481.8484  DIHED      =     15445.3194
 1-4 NB =      5587.0390  1-4 EEL =      1836.1986  VDWAALS    =     30153.4750
 EELEC  =   -379018.1143  EHBOND  =         0.0000  RESTRAINT  =     15091.2609
 EAMBER (non-restraint)  =   -296572.4848
 EKCMT  =         0.0000  VIRIAL  =         0.0000  VOLUME     =   1331830.4857
                                                    SURFTEN    =         0.0000
                                                    Density    =         0.8901
 ------------------------------------------------------------------------------

 NMR restraints: Bond =    0.000   Angle =     0.000   Torsion =     0.000
===============================================================================

 NSTEP =    31000   TIME(PS) =      81.000  TEMP(K) =   308.45  PRESS =     0.0
 Etot   =   -203370.8065  EKtot   =     78647.6406  EPtot      =   -282018.4471
 BOND   =      5961.4369  ANGLE   =     23435.6044  DIHED      =     15410.4472
 1-4 NB =      5590.8658  1-4 EEL =      1825.7383  VDWAALS    =     30234.5058
 EELEC  =   -379454.9871  EHBOND  =         0.0000  RESTRAINT  =     14977.9416
 EAMBER (non-restraint)  =   -296996.3887
 EKCMT  =         0.0000  VIRIAL  =         0.0000  VOLUME     =   1331528.2341
                                                    SURFTEN    =         0.0000
                                                    Density    =         0.8903
 ------------------------------------------------------------------------------

 NMR restraints: Bond =    0.000   Angle =     0.000   Torsion =     0.000
===============================================================================

 NSTEP =    32000   TIME(PS) =      82.000  TEMP(K) =   309.78  PRESS =     0.0
 Etot   =   -202898.4367  EKtot   =     78985.5078  EPtot      =   -281883.9445
 BOND   =      5868.2714  ANGLE   =     23427.0387  DIHED      =     15462.6246
 1-4 NB =      5606.5415  1-4 EEL =      1934.4596  VDWAALS    =     30173.2716
 EELEC  =   -379384.4881  EHBOND  =         0.0000  RESTRAINT  =     15028.3361
 EAMBER (non-restraint)  =   -296912.2806
 EKCMT  =         0.0000  VIRIAL  =         0.0000  VOLUME     =   1332403.4757
                                                    SURFTEN    =         0.0000
                                                    Density    =         0.8897
 ------------------------------------------------------------------------------

 NMR restraints: Bond =    0.000   Angle =     0.000   Torsion =     0.000
===============================================================================

 NSTEP =    33000   TIME(PS) =      83.000  TEMP(K) =   309.49  PRESS =     0.0
 Etot   =   -203078.6457  EKtot   =     78911.6562  EPtot      =   -281990.3020
 BOND   =      5800.1920  ANGLE   =     23464.3005  DIHED      =     15490.7207
 1-4 NB =      5611.6523  1-4 EEL =      1910.9251  VDWAALS    =     29736.4630
 EELEC  =   -379026.7639  EHBOND  =         0.0000  RESTRAINT  =     15022.2083
 EAMBER (non-restraint)  =   -297012.5103
 EKCMT  =         0.0000  VIRIAL  =         0.0000  VOLUME     =   1333068.7835
                                                    SURFTEN    =         0.0000
                                                    Density    =         0.8893
 ------------------------------------------------------------------------------

 NMR restraints: Bond =    0.000   Angle =     0.000   Torsion =     0.000
===============================================================================

 NSTEP =    34000   TIME(PS) =      84.000  TEMP(K) =   308.48  PRESS =     0.0
 Etot   =   -203337.8476  EKtot   =     78654.7656  EPtot      =   -281992.6132
 BOND   =      5901.6390  ANGLE   =     23292.1155  DIHED      =     15389.9404
 1-4 NB =      5675.4042  1-4 EEL =      1982.9336  VDWAALS    =     30420.7885
 EELEC  =   -379667.7529  EHBOND  =         0.0000  RESTRAINT  =     15012.3187
 EAMBER (non-restraint)  =   -297004.9319
 EKCMT  =         0.0000  VIRIAL  =         0.0000  VOLUME     =   1331018.4654
                                                    SURFTEN    =         0.0000
                                                    Density    =         0.8906
 ------------------------------------------------------------------------------

 NMR restraints: Bond =    0.000   Angle =     0.000   Torsion =     0.000
===============================================================================

 NSTEP =    35000   TIME(PS) =      85.000  TEMP(K) =   308.63  PRESS =     0.0
 Etot   =   -203193.9448  EKtot   =     78693.0391  EPtot      =   -281886.9839
 BOND   =      6067.6981  ANGLE   =     23345.3041  DIHED      =     15428.5785
 1-4 NB =      5590.6173  1-4 EEL =      1920.4193  VDWAALS    =     29982.6948
 EELEC  =   -379178.8653  EHBOND  =         0.0000  RESTRAINT  =     14956.5692
 EAMBER (non-restraint)  =   -296843.5531
 EKCMT  =         0.0000  VIRIAL  =         0.0000  VOLUME     =   1331783.7787
                                                    SURFTEN    =         0.0000
                                                    Density    =         0.8901
 ------------------------------------------------------------------------------

 NMR restraints: Bond =    0.000   Angle =     0.000   Torsion =     0.000
===============================================================================

 NSTEP =    36000   TIME(PS) =      86.000  TEMP(K) =   310.90  PRESS =     0.0
 Etot   =   -203023.6868  EKtot   =     79271.5234  EPtot      =   -282295.2103
 BOND   =      6007.8290  ANGLE   =     22998.2557  DIHED      =     15370.7041
 1-4 NB =      5534.2722  1-4 EEL =      1873.2562  VDWAALS    =     30385.2149
 EELEC  =   -379492.4167  EHBOND  =         0.0000  RESTRAINT  =     15027.6742
 EAMBER (non-restraint)  =   -297322.8845
 EKCMT  =         0.0000  VIRIAL  =         0.0000  VOLUME     =   1330224.5847
                                                    SURFTEN    =         0.0000
                                                    Density    =         0.8912
 ------------------------------------------------------------------------------

 NMR restraints: Bond =    0.000   Angle =     0.000   Torsion =     0.000
===============================================================================

 NSTEP =    37000   TIME(PS) =      87.000  TEMP(K) =   310.01  PRESS =     0.0
 Etot   =   -202841.7036  EKtot   =     79045.4062  EPtot      =   -281887.1098
 BOND   =      6003.8087  ANGLE   =     23523.7767  DIHED      =     15405.4392
 1-4 NB =      5587.7449  1-4 EEL =      1907.9507  VDWAALS    =     30600.1887
 EELEC  =   -379923.5639  EHBOND  =         0.0000  RESTRAINT  =     15007.5450
 EAMBER (non-restraint)  =   -296894.6549
 EKCMT  =         0.0000  VIRIAL  =         0.0000  VOLUME     =   1330224.5847
                                                    SURFTEN    =         0.0000
                                                    Density    =         0.8912
 ------------------------------------------------------------------------------

 NMR restraints: Bond =    0.000   Angle =     0.000   Torsion =     0.000
===============================================================================
| MC Barostat: Decreasing size of volume moves

 NSTEP =    38000   TIME(PS) =      88.000  TEMP(K) =   309.97  PRESS =     0.0
 Etot   =   -203163.3005  EKtot   =     79034.5469  EPtot      =   -282197.8474
 BOND   =      5945.2258  ANGLE   =     23142.5769  DIHED      =     15411.1651
 1-4 NB =      5641.7207  1-4 EEL =      1880.3689  VDWAALS    =     30166.1977
 EELEC  =   -379397.1188  EHBOND  =         0.0000  RESTRAINT  =     15012.0165
 EAMBER (non-restraint)  =   -297209.8638
 EKCMT  =         0.0000  VIRIAL  =         0.0000  VOLUME     =   1330904.2478
                                                    SURFTEN    =         0.0000
                                                    Density    =         0.8907
 ------------------------------------------------------------------------------

 NMR restraints: Bond =    0.000   Angle =     0.000   Torsion =     0.000
===============================================================================
| MC Barostat: Decreasing size of volume moves

 NSTEP =    39000   TIME(PS) =      89.000  TEMP(K) =   309.67  PRESS =     0.0
 Etot   =   -203118.0833  EKtot   =     78957.7891  EPtot      =   -282075.8723
 BOND   =      5909.0882  ANGLE   =     23317.2837  DIHED      =     15411.3252
 1-4 NB =      5588.4531  1-4 EEL =      1844.5569  VDWAALS    =     30324.3658
 EELEC  =   -379461.2541  EHBOND  =         0.0000  RESTRAINT  =     14990.3089
 EAMBER (non-restraint)  =   -297066.1812
 EKCMT  =         0.0000  VIRIAL  =         0.0000  VOLUME     =   1330217.6622
                                                    SURFTEN    =         0.0000
                                                    Density    =         0.8912
 ------------------------------------------------------------------------------

 NMR restraints: Bond =    0.000   Angle =     0.000   Torsion =     0.000
===============================================================================
| MC Barostat: Decreasing size of volume moves

 NSTEP =    40000   TIME(PS) =      90.000  TEMP(K) =   311.17  PRESS =     0.0
 Etot   =   -202269.6769  EKtot   =     79340.9062  EPtot      =   -281610.5832
 BOND   =      5929.7694  ANGLE   =     23299.2580  DIHED      =     15378.7561
 1-4 NB =      5607.5997  1-4 EEL =      1844.9784  VDWAALS    =     29876.2883
 EELEC  =   -378613.8076  EHBOND  =         0.0000  RESTRAINT  =     15066.5744
 EAMBER (non-restraint)  =   -296677.1576
 EKCMT  =         0.0000  VIRIAL  =         0.0000  VOLUME     =   1330941.5774
                                                    SURFTEN    =         0.0000
                                                    Density    =         0.8907
 ------------------------------------------------------------------------------

 NMR restraints: Bond =    0.000   Angle =     0.000   Torsion =     0.000
===============================================================================

 NSTEP =    41000   TIME(PS) =      91.000  TEMP(K) =   310.42  PRESS =     0.0
 Etot   =   -202301.8863  EKtot   =     79150.6875  EPtot      =   -281452.5738
 BOND   =      5920.4550  ANGLE   =     23407.0904  DIHED      =     15370.9921
 1-4 NB =      5562.3316  1-4 EEL =      1880.2413  VDWAALS    =     30278.8604
 EELEC  =   -379025.4929  EHBOND  =         0.0000  RESTRAINT  =     15152.9483
 EAMBER (non-restraint)  =   -296605.5221
 EKCMT  =         0.0000  VIRIAL  =         0.0000  VOLUME     =   1332614.3386
                                                    SURFTEN    =         0.0000
                                                    Density    =         0.8896
 ------------------------------------------------------------------------------

 NMR restraints: Bond =    0.000   Angle =     0.000   Torsion =     0.000
===============================================================================
| MC Barostat: Decreasing size of volume moves

 NSTEP =    42000   TIME(PS) =      92.000  TEMP(K) =   311.32  PRESS =     0.0
 Etot   =   -202359.0620  EKtot   =     79379.4375  EPtot      =   -281738.4995
 BOND   =      5974.9119  ANGLE   =     23352.2335  DIHED      =     15482.9460
 1-4 NB =      5601.3648  1-4 EEL =      1837.2685  VDWAALS    =     29813.9177
 EELEC  =   -378730.5333  EHBOND  =         0.0000  RESTRAINT  =     14929.3914
 EAMBER (non-restraint)  =   -296667.8909
 EKCMT  =         0.0000  VIRIAL  =         0.0000  VOLUME     =   1332761.6797
                                                    SURFTEN    =         0.0000
                                                    Density    =         0.8895
 ------------------------------------------------------------------------------

 NMR restraints: Bond =    0.000   Angle =     0.000   Torsion =     0.000
===============================================================================
| MC Barostat: Decreasing size of volume moves

 NSTEP =    43000   TIME(PS) =      93.000  TEMP(K) =   310.67  PRESS =     0.0
 Etot   =   -202560.7461  EKtot   =     79212.5781  EPtot      =   -281773.3242
 BOND   =      5916.9250  ANGLE   =     23407.7990  DIHED      =     15442.0132
 1-4 NB =      5680.9449  1-4 EEL =      1889.1415  VDWAALS    =     29772.3011
 EELEC  =   -378917.8669  EHBOND  =         0.0000  RESTRAINT  =     15035.4179
 EAMBER (non-restraint)  =   -296808.7422
 EKCMT  =         0.0000  VIRIAL  =         0.0000  VOLUME     =   1332796.0257
                                                    SURFTEN    =         0.0000
                                                    Density    =         0.8894
 ------------------------------------------------------------------------------

 NMR restraints: Bond =    0.000   Angle =     0.000   Torsion =     0.000
===============================================================================
| MC Barostat: Decreasing size of volume moves

 NSTEP =    44000   TIME(PS) =      94.000  TEMP(K) =   310.48  PRESS =     0.0
 Etot   =   -202598.0785  EKtot   =     79165.2734  EPtot      =   -281763.3519
 BOND   =      6042.8329  ANGLE   =     23444.0705  DIHED      =     15366.5403
 1-4 NB =      5612.4702  1-4 EEL =      1950.2737  VDWAALS    =     30174.8067
 EELEC  =   -379394.9616  EHBOND  =         0.0000  RESTRAINT  =     15040.6153
 EAMBER (non-restraint)  =   -296803.9672
 EKCMT  =         0.0000  VIRIAL  =         0.0000  VOLUME     =   1332450.1521
                                                    SURFTEN    =         0.0000
                                                    Density    =         0.8897
 ------------------------------------------------------------------------------

 NMR restraints: Bond =    0.000   Angle =     0.000   Torsion =     0.000
===============================================================================

 NSTEP =    45000   TIME(PS) =      95.000  TEMP(K) =   310.46  PRESS =     0.0
 Etot   =   -202645.5688  EKtot   =     79160.7266  EPtot      =   -281806.2954
 BOND   =      5972.8437  ANGLE   =     23271.8748  DIHED      =     15417.9963
 1-4 NB =      5604.0941  1-4 EEL =      1920.9260  VDWAALS    =     29490.8271
 EELEC  =   -378505.6509  EHBOND  =         0.0000  RESTRAINT  =     15020.7936
 EAMBER (non-restraint)  =   -296827.0890
 EKCMT  =         0.0000  VIRIAL  =         0.0000  VOLUME     =   1333968.1935
                                                    SURFTEN    =         0.0000
                                                    Density    =         0.8887
 ------------------------------------------------------------------------------

 NMR restraints: Bond =    0.000   Angle =     0.000   Torsion =     0.000
===============================================================================

 NSTEP =    46000   TIME(PS) =      96.000  TEMP(K) =   309.34  PRESS =     0.0
 Etot   =   -202681.4974  EKtot   =     78873.9297  EPtot      =   -281555.4271
 BOND   =      5977.1152  ANGLE   =     23283.2395  DIHED      =     15455.9376
 1-4 NB =      5633.7386  1-4 EEL =      1908.4073  VDWAALS    =     29814.1360
 EELEC  =   -378668.3410  EHBOND  =         0.0000  RESTRAINT  =     15040.3397
 EAMBER (non-restraint)  =   -296595.7668
 EKCMT  =         0.0000  VIRIAL  =         0.0000  VOLUME     =   1333854.0157
                                                    SURFTEN    =         0.0000
                                                    Density    =         0.8887
 ------------------------------------------------------------------------------

 NMR restraints: Bond =    0.000   Angle =     0.000   Torsion =     0.000
===============================================================================

 NSTEP =    47000   TIME(PS) =      97.000  TEMP(K) =   311.33  PRESS =     0.0
 Etot   =   -202114.5650  EKtot   =     79380.9297  EPtot      =   -281495.4947
 BOND   =      5950.2926  ANGLE   =     23209.1674  DIHED      =     15497.0164
 1-4 NB =      5642.1402  1-4 EEL =      1942.4331  VDWAALS    =     29832.8937
 EELEC  =   -378804.8202  EHBOND  =         0.0000  RESTRAINT  =     15235.3822
 EAMBER (non-restraint)  =   -296730.8769
 EKCMT  =         0.0000  VIRIAL  =         0.0000  VOLUME     =   1332849.9042
                                                    SURFTEN    =         0.0000
                                                    Density    =         0.8894
 ------------------------------------------------------------------------------

 NMR restraints: Bond =    0.000   Angle =     0.000   Torsion =     0.000
===============================================================================

 NSTEP =    48000   TIME(PS) =      98.000  TEMP(K) =   310.62  PRESS =     0.0
 Etot   =   -202256.0336  EKtot   =     79200.8281  EPtot      =   -281456.8617
 BOND   =      5997.9364  ANGLE   =     23255.3185  DIHED      =     15519.7718
 1-4 NB =      5628.5952  1-4 EEL =      1884.3069  VDWAALS    =     29418.7872
 EELEC  =   -378254.9036  EHBOND  =         0.0000  RESTRAINT  =     15093.3257
 EAMBER (non-restraint)  =   -296550.1874
 EKCMT  =         0.0000  VIRIAL  =         0.0000  VOLUME     =   1334414.3688
                                                    SURFTEN    =         0.0000
                                                    Density    =         0.8884
 ------------------------------------------------------------------------------

 NMR restraints: Bond =    0.000   Angle =     0.000   Torsion =     0.000
===============================================================================

 NSTEP =    49000   TIME(PS) =      99.000  TEMP(K) =   310.97  PRESS =     0.0
 Etot   =   -202634.7124  EKtot   =     79290.5156  EPtot      =   -281925.2280
 BOND   =      5936.0108  ANGLE   =     23251.2559  DIHED      =     15346.9257
 1-4 NB =      5620.1690  1-4 EEL =      1889.7872  VDWAALS    =     29458.7819
 EELEC  =   -378567.5944  EHBOND  =         0.0000  RESTRAINT  =     15139.4359
 EAMBER (non-restraint)  =   -297064.6639
 EKCMT  =         0.0000  VIRIAL  =         0.0000  VOLUME     =   1334288.7306
                                                    SURFTEN    =         0.0000
                                                    Density    =         0.8884
 ------------------------------------------------------------------------------

 NMR restraints: Bond =    0.000   Angle =     0.000   Torsion =     0.000
===============================================================================

 NSTEP =    50000   TIME(PS) =     100.000  TEMP(K) =   310.11  PRESS =     0.0
 Etot   =   -202557.7633  EKtot   =     79069.7656  EPtot      =   -281627.5289
 BOND   =      5831.6874  ANGLE   =     23357.5391  DIHED      =     15443.4621
 1-4 NB =      5608.7798  1-4 EEL =      1904.3173  VDWAALS    =     30095.5621
 EELEC  =   -378953.0040  EHBOND  =         0.0000  RESTRAINT  =     15084.1272
 EAMBER (non-restraint)  =   -296711.6561
 EKCMT  =         0.0000  VIRIAL  =         0.0000  VOLUME     =   1332450.8323
                                                    SURFTEN    =         0.0000
                                                    Density    =         0.8897
 ------------------------------------------------------------------------------

 NMR restraints: Bond =    0.000   Angle =     0.000   Torsion =     0.000
===============================================================================

 NSTEP =    51000   TIME(PS) =     101.000  TEMP(K) =   308.47  PRESS =     0.0
 Etot   =   -203369.7959  EKtot   =     78653.5938  EPtot      =   -282023.3896
 BOND   =      5951.2324  ANGLE   =     23183.1366  DIHED      =     15447.2298
 1-4 NB =      5605.8303  1-4 EEL =      1935.7632  VDWAALS    =     29863.3674
 EELEC  =   -379056.5176  EHBOND  =         0.0000  RESTRAINT  =     15046.5683
 EAMBER (non-restraint)  =   -297069.9579
 EKCMT  =         0.0000  VIRIAL  =         0.0000  VOLUME     =   1332037.6958
                                                    SURFTEN    =         0.0000
                                                    Density    =         0.8900
 ------------------------------------------------------------------------------

 NMR restraints: Bond =    0.000   Angle =     0.000   Torsion =     0.000
===============================================================================

 NSTEP =    52000   TIME(PS) =     102.000  TEMP(K) =   307.40  PRESS =     0.0
 Etot   =   -203860.1189  EKtot   =     78378.9062  EPtot      =   -282239.0252
 BOND   =      5905.1148  ANGLE   =     23228.1345  DIHED      =     15425.7552
 1-4 NB =      5594.2637  1-4 EEL =      1916.5350  VDWAALS    =     29647.8990
 EELEC  =   -379031.6666  EHBOND  =         0.0000  RESTRAINT  =     15074.9394
 EAMBER (non-restraint)  =   -297313.9646
 EKCMT  =         0.0000  VIRIAL  =         0.0000  VOLUME     =   1332761.9976
                                                    SURFTEN    =         0.0000
                                                    Density    =         0.8895
 ------------------------------------------------------------------------------

 NMR restraints: Bond =    0.000   Angle =     0.000   Torsion =     0.000
===============================================================================

 NSTEP =    53000   TIME(PS) =     103.000  TEMP(K) =   309.63  PRESS =     0.0
 Etot   =   -202901.2959  EKtot   =     78948.8438  EPtot      =   -281850.1396
 BOND   =      5973.8110  ANGLE   =     23281.2644  DIHED      =     15454.6616
 1-4 NB =      5637.4514  1-4 EEL =      1918.4804  VDWAALS    =     29637.5719
 EELEC  =   -378838.8883  EHBOND  =         0.0000  RESTRAINT  =     15085.5080
 EAMBER (non-restraint)  =   -296935.6476
 EKCMT  =         0.0000  VIRIAL  =         0.0000  VOLUME     =   1333385.7477
                                                    SURFTEN    =         0.0000
                                                    Density    =         0.8891
 ------------------------------------------------------------------------------

 NMR restraints: Bond =    0.000   Angle =     0.000   Torsion =     0.000
===============================================================================

 NSTEP =    54000   TIME(PS) =     104.000  TEMP(K) =   310.23  PRESS =     0.0
 Etot   =   -202737.4407  EKtot   =     79100.8516  EPtot      =   -281838.2922
 BOND   =      5875.9543  ANGLE   =     23311.9507  DIHED      =     15488.4435
 1-4 NB =      5623.7321  1-4 EEL =      1929.1716  VDWAALS    =     29920.5918
 EELEC  =   -379066.5648  EHBOND  =         0.0000  RESTRAINT  =     15078.4287
 EAMBER (non-restraint)  =   -296916.7209
 EKCMT  =         0.0000  VIRIAL  =         0.0000  VOLUME     =   1332624.9918
                                                    SURFTEN    =         0.0000
                                                    Density    =         0.8896
 ------------------------------------------------------------------------------

 NMR restraints: Bond =    0.000   Angle =     0.000   Torsion =     0.000
===============================================================================

 NSTEP =    55000   TIME(PS) =     105.000  TEMP(K) =   311.55  PRESS =     0.0
 Etot   =   -202543.0804  EKtot   =     79438.5859  EPtot      =   -281981.6663
 BOND   =      5870.0048  ANGLE   =     23213.0314  DIHED      =     15495.7727
 1-4 NB =      5607.5567  1-4 EEL =      1976.9801  VDWAALS    =     29761.7809
 EELEC  =   -378920.2633  EHBOND  =         0.0000  RESTRAINT  =     15013.4704
 EAMBER (non-restraint)  =   -296995.1367
 EKCMT  =         0.0000  VIRIAL  =         0.0000  VOLUME     =   1331961.8982
                                                    SURFTEN    =         0.0000
                                                    Density    =         0.8900
 ------------------------------------------------------------------------------

 NMR restraints: Bond =    0.000   Angle =     0.000   Torsion =     0.000
===============================================================================

 NSTEP =    56000   TIME(PS) =     106.000  TEMP(K) =   309.26  PRESS =     0.0
 Etot   =   -203027.5111  EKtot   =     78855.2891  EPtot      =   -281882.8002
 BOND   =      5971.4593  ANGLE   =     23259.4597  DIHED      =     15418.7520
 1-4 NB =      5560.8891  1-4 EEL =      1851.1873  VDWAALS    =     29764.8713
 EELEC  =   -378792.6857  EHBOND  =         0.0000  RESTRAINT  =     15083.2669
 EAMBER (non-restraint)  =   -296966.0671
 EKCMT  =         0.0000  VIRIAL  =         0.0000  VOLUME     =   1331668.9908
                                                    SURFTEN    =         0.0000
                                                    Density    =         0.8902
 ------------------------------------------------------------------------------

 NMR restraints: Bond =    0.000   Angle =     0.000   Torsion =     0.000
===============================================================================

 NSTEP =    57000   TIME(PS) =     107.000  TEMP(K) =   308.29  PRESS =     0.0
 Etot   =   -203202.5659  EKtot   =     78606.1875  EPtot      =   -281808.7534
 BOND   =      5900.8075  ANGLE   =     23322.2934  DIHED      =     15359.9314
 1-4 NB =      5575.2808  1-4 EEL =      1864.1464  VDWAALS    =     30101.6084
 EELEC  =   -378894.1148  EHBOND  =         0.0000  RESTRAINT  =     14961.2935
 EAMBER (non-restraint)  =   -296770.0468
 EKCMT  =         0.0000  VIRIAL  =         0.0000  VOLUME     =   1330947.2864
                                                    SURFTEN    =         0.0000
                                                    Density    =         0.8907
 ------------------------------------------------------------------------------

 NMR restraints: Bond =    0.000   Angle =     0.000   Torsion =     0.000
===============================================================================

 NSTEP =    58000   TIME(PS) =     108.000  TEMP(K) =   309.79  PRESS =     0.0
 Etot   =   -203093.2649  EKtot   =     78990.0000  EPtot      =   -282083.2649
 BOND   =      5896.2618  ANGLE   =     23411.4197  DIHED      =     15397.6059
 1-4 NB =      5557.7221  1-4 EEL =      1903.4398  VDWAALS    =     29757.5355
 EELEC  =   -379096.6303  EHBOND  =         0.0000  RESTRAINT  =     15089.3806
 EAMBER (non-restraint)  =   -297172.6455
 EKCMT  =         0.0000  VIRIAL  =         0.0000  VOLUME     =   1331258.4171
                                                    SURFTEN    =         0.0000
                                                    Density    =         0.8905
 ------------------------------------------------------------------------------

 NMR restraints: Bond =    0.000   Angle =     0.000   Torsion =     0.000
===============================================================================

 NSTEP =    59000   TIME(PS) =     109.000  TEMP(K) =   308.96  PRESS =     0.0
 Etot   =   -203123.8206  EKtot   =     78777.6328  EPtot      =   -281901.4534
 BOND   =      5970.3043  ANGLE   =     23221.1972  DIHED      =     15347.3173
 1-4 NB =      5583.3155  1-4 EEL =      1907.1942  VDWAALS    =     29997.4312
 EELEC  =   -378986.9784  EHBOND  =         0.0000  RESTRAINT  =     15058.7653
 EAMBER (non-restraint)  =   -296960.2188
 EKCMT  =         0.0000  VIRIAL  =         0.0000  VOLUME     =   1331764.9243
                                                    SURFTEN    =         0.0000
                                                    Density    =         0.8901
 ------------------------------------------------------------------------------

 NMR restraints: Bond =    0.000   Angle =     0.000   Torsion =     0.000
===============================================================================

 NSTEP =    60000   TIME(PS) =     110.000  TEMP(K) =   309.57  PRESS =     0.0
 Etot   =   -202792.8120  EKtot   =     78933.1094  EPtot      =   -281725.9214
 BOND   =      5845.1637  ANGLE   =     23231.1356  DIHED      =     15433.5508
 1-4 NB =      5646.7635  1-4 EEL =      1900.2533  VDWAALS    =     29587.9049
 EELEC  =   -378471.5504  EHBOND  =         0.0000  RESTRAINT  =     15100.8572
 EAMBER (non-restraint)  =   -296826.7786
 EKCMT  =         0.0000  VIRIAL  =         0.0000  VOLUME     =   1333122.6929
                                                    SURFTEN    =         0.0000
                                                    Density    =         0.8892
 ------------------------------------------------------------------------------

 NMR restraints: Bond =    0.000   Angle =     0.000   Torsion =     0.000
===============================================================================

 NSTEP =    61000   TIME(PS) =     111.000  TEMP(K) =   309.85  PRESS =     0.0
 Etot   =   -202919.4731  EKtot   =     79003.9609  EPtot      =   -281923.4341
 BOND   =      5928.3534  ANGLE   =     23348.9826  DIHED      =     15353.9802
 1-4 NB =      5555.6177  1-4 EEL =      1906.3583  VDWAALS    =     30072.5698
 EELEC  =   -379120.9738  EHBOND  =         0.0000  RESTRAINT  =     15031.6777
 EAMBER (non-restraint)  =   -296955.1118
 EKCMT  =         0.0000  VIRIAL  =         0.0000  VOLUME     =   1332601.7694
                                                    SURFTEN    =         0.0000
                                                    Density    =         0.8896
 ------------------------------------------------------------------------------

 NMR restraints: Bond =    0.000   Angle =     0.000   Torsion =     0.000
===============================================================================

 NSTEP =    62000   TIME(PS) =     112.000  TEMP(K) =   309.80  PRESS =     0.0
 Etot   =   -202441.6174  EKtot   =     78990.5547  EPtot      =   -281432.1721
 BOND   =      5974.4865  ANGLE   =     23638.4424  DIHED      =     15350.5470
 1-4 NB =      5628.2502  1-4 EEL =      1923.6745  VDWAALS    =     30007.8192
 EELEC  =   -379093.3229  EHBOND  =         0.0000  RESTRAINT  =     15137.9310
 EAMBER (non-restraint)  =   -296570.1031
 EKCMT  =         0.0000  VIRIAL  =         0.0000  VOLUME     =   1331041.8562
                                                    SURFTEN    =         0.0000
                                                    Density    =         0.8906
 ------------------------------------------------------------------------------

 NMR restraints: Bond =    0.000   Angle =     0.000   Torsion =     0.000
===============================================================================

 NSTEP =    63000   TIME(PS) =     113.000  TEMP(K) =   309.75  PRESS =     0.0
 Etot   =   -202965.5299  EKtot   =     78979.5156  EPtot      =   -281945.0455
 BOND   =      5968.1162  ANGLE   =     23293.1737  DIHED      =     15414.2694
 1-4 NB =      5611.7640  1-4 EEL =      1857.5932  VDWAALS    =     30150.4105
 EELEC  =   -379266.2612  EHBOND  =         0.0000  RESTRAINT  =     15025.8886
 EAMBER (non-restraint)  =   -296970.9342
 EKCMT  =         0.0000  VIRIAL  =         0.0000  VOLUME     =   1330101.5516
                                                    SURFTEN    =         0.0000
                                                    Density    =         0.8912
 ------------------------------------------------------------------------------

 NMR restraints: Bond =    0.000   Angle =     0.000   Torsion =     0.000
===============================================================================

 NSTEP =    64000   TIME(PS) =     114.000  TEMP(K) =   310.27  PRESS =     0.0
 Etot   =   -202778.3208  EKtot   =     79111.7969  EPtot      =   -281890.1176
 BOND   =      5833.2241  ANGLE   =     23533.8435  DIHED      =     15369.0641
 1-4 NB =      5584.3562  1-4 EEL =      1838.2583  VDWAALS    =     29802.5136
 EELEC  =   -378930.4073  EHBOND  =         0.0000  RESTRAINT  =     15079.0298
 EAMBER (non-restraint)  =   -296969.1475
 EKCMT  =         0.0000  VIRIAL  =         0.0000  VOLUME     =   1331122.6495
                                                    SURFTEN    =         0.0000
                                                    Density    =         0.8906
 ------------------------------------------------------------------------------

 NMR restraints: Bond =    0.000   Angle =     0.000   Torsion =     0.000
===============================================================================

 NSTEP =    65000   TIME(PS) =     115.000  TEMP(K) =   311.26  PRESS =     0.0
 Etot   =   -202678.9381  EKtot   =     79363.5938  EPtot      =   -282042.5319
 BOND   =      5944.9116  ANGLE   =     23256.6461  DIHED      =     15323.1985
 1-4 NB =      5622.5298  1-4 EEL =      1821.2609  VDWAALS    =     29593.8873
 EELEC  =   -378662.5829  EHBOND  =         0.0000  RESTRAINT  =     15057.6167
 EAMBER (non-restraint)  =   -297100.1485
 EKCMT  =         0.0000  VIRIAL  =         0.0000  VOLUME     =   1331149.6949
                                                    SURFTEN    =         0.0000
                                                    Density    =         0.8905
 ------------------------------------------------------------------------------

 NMR restraints: Bond =    0.000   Angle =     0.000   Torsion =     0.000
===============================================================================

 NSTEP =    66000   TIME(PS) =     116.000  TEMP(K) =   310.59  PRESS =     0.0
 Etot   =   -202927.8304  EKtot   =     79194.1406  EPtot      =   -282121.9710
 BOND   =      5858.2508  ANGLE   =     23174.3240  DIHED      =     15330.1277
 1-4 NB =      5574.3633  1-4 EEL =      1820.3015  VDWAALS    =     30381.6008
 EELEC  =   -379377.1001  EHBOND  =         0.0000  RESTRAINT  =     15116.1610
 EAMBER (non-restraint)  =   -297238.1320
 EKCMT  =         0.0000  VIRIAL  =         0.0000  VOLUME     =   1330325.8877
                                                    SURFTEN    =         0.0000
                                                    Density    =         0.8911
 ------------------------------------------------------------------------------

 NMR restraints: Bond =    0.000   Angle =     0.000   Torsion =     0.000
===============================================================================

 NSTEP =    67000   TIME(PS) =     117.000  TEMP(K) =   309.93  PRESS =     0.0
 Etot   =   -202730.6120  EKtot   =     79024.6172  EPtot      =   -281755.2292
 BOND   =      5924.4024  ANGLE   =     23512.1994  DIHED      =     15376.6070
 1-4 NB =      5627.1166  1-4 EEL =      1844.1340  VDWAALS    =     29928.9594
 EELEC  =   -379081.2536  EHBOND  =         0.0000  RESTRAINT  =     15112.6056
 EAMBER (non-restraint)  =   -296867.8348
 EKCMT  =         0.0000  VIRIAL  =         0.0000  VOLUME     =   1329970.6525
                                                    SURFTEN    =         0.0000
                                                    Density    =         0.8913
 ------------------------------------------------------------------------------

 NMR restraints: Bond =    0.000   Angle =     0.000   Torsion =     0.000
===============================================================================

 NSTEP =    68000   TIME(PS) =     118.000  TEMP(K) =   310.99  PRESS =     0.0
 Etot   =   -202541.5631  EKtot   =     79295.5156  EPtot      =   -281837.0787
 BOND   =      6030.7021  ANGLE   =     23412.8348  DIHED      =     15432.7696
 1-4 NB =      5620.6542  1-4 EEL =      1867.8985  VDWAALS    =     29495.7380
 EELEC  =   -378744.8454  EHBOND  =         0.0000  RESTRAINT  =     15047.1697
 EAMBER (non-restraint)  =   -296884.2484
 EKCMT  =         0.0000  VIRIAL  =         0.0000  VOLUME     =   1333562.1299
                                                    SURFTEN    =         0.0000
                                                    Density    =         0.8889
 ------------------------------------------------------------------------------

 NMR restraints: Bond =    0.000   Angle =     0.000   Torsion =     0.000
===============================================================================

 NSTEP =    69000   TIME(PS) =     119.000  TEMP(K) =   310.72  PRESS =     0.0
 Etot   =   -202789.0342  EKtot   =     79226.5703  EPtot      =   -282015.6045
 BOND   =      5948.7302  ANGLE   =     23346.1993  DIHED      =     15354.4188
 1-4 NB =      5618.4864  1-4 EEL =      1870.5330  VDWAALS    =     29630.9877
 EELEC  =   -378842.6694  EHBOND  =         0.0000  RESTRAINT  =     15057.7096
 EAMBER (non-restraint)  =   -297073.3141
 EKCMT  =         0.0000  VIRIAL  =         0.0000  VOLUME     =   1333729.8622
                                                    SURFTEN    =         0.0000
                                                    Density    =         0.8888
 ------------------------------------------------------------------------------

 NMR restraints: Bond =    0.000   Angle =     0.000   Torsion =     0.000
===============================================================================

 NSTEP =    70000   TIME(PS) =     120.000  TEMP(K) =   310.27  PRESS =     0.0
 Etot   =   -203181.2006  EKtot   =     79112.3984  EPtot      =   -282293.5990
 BOND   =      6035.4105  ANGLE   =     23411.3188  DIHED      =     15401.0390
 1-4 NB =      5563.4816  1-4 EEL =      1789.4599  VDWAALS    =     29894.8140
 EELEC  =   -379467.1491  EHBOND  =         0.0000  RESTRAINT  =     15078.0262
 EAMBER (non-restraint)  =   -297371.6253
 EKCMT  =         0.0000  VIRIAL  =         0.0000  VOLUME     =   1333226.4096
                                                    SURFTEN    =         0.0000
                                                    Density    =         0.8892
 ------------------------------------------------------------------------------

 NMR restraints: Bond =    0.000   Angle =     0.000   Torsion =     0.000
===============================================================================

 NSTEP =    71000   TIME(PS) =     121.000  TEMP(K) =   309.23  PRESS =     0.0
 Etot   =   -203276.2358  EKtot   =     78846.5781  EPtot      =   -282122.8139
 BOND   =      5870.5220  ANGLE   =     23453.4173  DIHED      =     15329.8397
 1-4 NB =      5647.2655  1-4 EEL =      1810.9801  VDWAALS    =     29642.8493
 EELEC  =   -378978.5323  EHBOND  =         0.0000  RESTRAINT  =     15100.8445
 EAMBER (non-restraint)  =   -297223.6584
 EKCMT  =         0.0000  VIRIAL  =         0.0000  VOLUME     =   1334760.5462
                                                    SURFTEN    =         0.0000
                                                    Density    =         0.8881
 ------------------------------------------------------------------------------

 NMR restraints: Bond =    0.000   Angle =     0.000   Torsion =     0.000
===============================================================================

 NSTEP =    72000   TIME(PS) =     122.000  TEMP(K) =   309.85  PRESS =     0.0
 Etot   =   -203446.5406  EKtot   =     79005.6172  EPtot      =   -282452.1577
 BOND   =      5871.0227  ANGLE   =     23033.4501  DIHED      =     15477.0802
 1-4 NB =      5575.2084  1-4 EEL =      1869.5656  VDWAALS    =     29409.9372
 EELEC  =   -378884.1440  EHBOND  =         0.0000  RESTRAINT  =     15195.7221
 EAMBER (non-restraint)  =   -297647.8799
 EKCMT  =         0.0000  VIRIAL  =         0.0000  VOLUME     =   1333926.6329
                                                    SURFTEN    =         0.0000
                                                    Density    =         0.8887
 ------------------------------------------------------------------------------

 NMR restraints: Bond =    0.000   Angle =     0.000   Torsion =     0.000
===============================================================================

 NSTEP =    73000   TIME(PS) =     123.000  TEMP(K) =   309.06  PRESS =     0.0
 Etot   =   -204096.2071  EKtot   =     78804.3047  EPtot      =   -282900.5118
 BOND   =      5836.0083  ANGLE   =     23183.0105  DIHED      =     15347.0574
 1-4 NB =      5608.0890  1-4 EEL =      1875.2681  VDWAALS    =     29708.0983
 EELEC  =   -379299.8750  EHBOND  =         0.0000  RESTRAINT  =     14841.8316
 EAMBER (non-restraint)  =   -297742.3434
 EKCMT  =         0.0000  VIRIAL  =         0.0000  VOLUME     =   1332412.9571
                                                    SURFTEN    =         0.0000
                                                    Density    =         0.8897
 ------------------------------------------------------------------------------

 NMR restraints: Bond =    0.000   Angle =     0.000   Torsion =     0.000
===============================================================================

 NSTEP =    74000   TIME(PS) =     124.000  TEMP(K) =   309.90  PRESS =     0.0
 Etot   =   -203184.2863  EKtot   =     79016.4922  EPtot      =   -282200.7785
 BOND   =      6051.0417  ANGLE   =     23367.9433  DIHED      =     15420.7411
 1-4 NB =      5604.3764  1-4 EEL =      1832.2080  VDWAALS    =     29923.0602
 EELEC  =   -379488.1958  EHBOND  =         0.0000  RESTRAINT  =     15088.0466
 EAMBER (non-restraint)  =   -297288.8251
 EKCMT  =         0.0000  VIRIAL  =         0.0000  VOLUME     =   1332184.9029
                                                    SURFTEN    =         0.0000
                                                    Density    =         0.8899
 ------------------------------------------------------------------------------

 NMR restraints: Bond =    0.000   Angle =     0.000   Torsion =     0.000
===============================================================================

 NSTEP =    75000   TIME(PS) =     125.000  TEMP(K) =   311.03  PRESS =     0.0
 Etot   =   -203026.8807  EKtot   =     79305.8359  EPtot      =   -282332.7167
 BOND   =      5914.1835  ANGLE   =     23221.6725  DIHED      =     15398.1999
 1-4 NB =      5594.9050  1-4 EEL =      1843.1503  VDWAALS    =     29723.1774
 EELEC  =   -378947.5919  EHBOND  =         0.0000  RESTRAINT  =     14919.5867
 EAMBER (non-restraint)  =   -297252.3033
 EKCMT  =         0.0000  VIRIAL  =         0.0000  VOLUME     =   1331686.7094
                                                    SURFTEN    =         0.0000
                                                    Density    =         0.8902
 ------------------------------------------------------------------------------

 NMR restraints: Bond =    0.000   Angle =     0.000   Torsion =     0.000
===============================================================================

 NSTEP =    76000   TIME(PS) =     126.000  TEMP(K) =   311.48  PRESS =     0.0
 Etot   =   -203005.7029  EKtot   =     79419.6094  EPtot      =   -282425.3122
 BOND   =      5919.7127  ANGLE   =     23296.2143  DIHED      =     15373.2759
 1-4 NB =      5582.7700  1-4 EEL =      1880.5617  VDWAALS    =     30070.2480
 EELEC  =   -379643.7801  EHBOND  =         0.0000  RESTRAINT  =     15095.6853
 EAMBER (non-restraint)  =   -297520.9975
 EKCMT  =         0.0000  VIRIAL  =         0.0000  VOLUME     =   1331765.8400
                                                    SURFTEN    =         0.0000
                                                    Density    =         0.8901
 ------------------------------------------------------------------------------

 NMR restraints: Bond =    0.000   Angle =     0.000   Torsion =     0.000
===============================================================================

 NSTEP =    77000   TIME(PS) =     127.000  TEMP(K) =   309.71  PRESS =     0.0
 Etot   =   -203202.9584  EKtot   =     78969.8672  EPtot      =   -282172.8256
 BOND   =      5901.7669  ANGLE   =     23184.1144  DIHED      =     15389.1000
 1-4 NB =      5548.0455  1-4 EEL =      1887.4294  VDWAALS    =     30034.5371
 EELEC  =   -379297.1529  EHBOND  =         0.0000  RESTRAINT  =     15179.3340
 EAMBER (non-restraint)  =   -297352.1596
 EKCMT  =         0.0000  VIRIAL  =         0.0000  VOLUME     =   1331237.4347
                                                    SURFTEN    =         0.0000
                                                    Density    =         0.8905
 ------------------------------------------------------------------------------

 NMR restraints: Bond =    0.000   Angle =     0.000   Torsion =     0.000
===============================================================================

 NSTEP =    78000   TIME(PS) =     128.000  TEMP(K) =   310.20  PRESS =     0.0
 Etot   =   -203264.1817  EKtot   =     79093.0312  EPtot      =   -282357.2129
 BOND   =      5909.1234  ANGLE   =     23194.2737  DIHED      =     15411.9237
 1-4 NB =      5623.7848  1-4 EEL =      1810.2123  VDWAALS    =     29860.4523
 EELEC  =   -379153.9296  EHBOND  =         0.0000  RESTRAINT  =     14986.9463
 EAMBER (non-restraint)  =   -297344.1593
 EKCMT  =         0.0000  VIRIAL  =         0.0000  VOLUME     =   1332455.9135
                                                    SURFTEN    =         0.0000
                                                    Density    =         0.8897
 ------------------------------------------------------------------------------

 NMR restraints: Bond =    0.000   Angle =     0.000   Torsion =     0.000
===============================================================================

 NSTEP =    79000   TIME(PS) =     129.000  TEMP(K) =   310.73  PRESS =     0.0
 Etot   =   -202947.8733  EKtot   =     79228.7500  EPtot      =   -282176.6233
 BOND   =      5990.4141  ANGLE   =     23325.0380  DIHED      =     15332.1714
 1-4 NB =      5566.8342  1-4 EEL =      1853.2056  VDWAALS    =     30205.1756
 EELEC  =   -379476.4694  EHBOND  =         0.0000  RESTRAINT  =     15027.0073
 EAMBER (non-restraint)  =   -297203.6306
 EKCMT  =         0.0000  VIRIAL  =         0.0000  VOLUME     =   1332166.2832
                                                    SURFTEN    =         0.0000
                                                    Density    =         0.8899
 ------------------------------------------------------------------------------

 NMR restraints: Bond =    0.000   Angle =     0.000   Torsion =     0.000
===============================================================================

 NSTEP =    80000   TIME(PS) =     130.000  TEMP(K) =   310.06  PRESS =     0.0
 Etot   =   -203054.3939  EKtot   =     79058.2422  EPtot      =   -282112.6361
 BOND   =      5905.7940  ANGLE   =     23465.9404  DIHED      =     15361.2919
 1-4 NB =      5582.7702  1-4 EEL =      1856.1943  VDWAALS    =     29986.5579
 EELEC  =   -379451.0714  EHBOND  =         0.0000  RESTRAINT  =     15179.8865
 EAMBER (non-restraint)  =   -297292.5226
 EKCMT  =         0.0000  VIRIAL  =         0.0000  VOLUME     =   1332460.9778
                                                    SURFTEN    =         0.0000
                                                    Density    =         0.8897
 ------------------------------------------------------------------------------

 NMR restraints: Bond =    0.000   Angle =     0.000   Torsion =     0.000
===============================================================================

 NSTEP =    81000   TIME(PS) =     131.000  TEMP(K) =   309.33  PRESS =     0.0
 Etot   =   -203079.6887  EKtot   =     78872.1328  EPtot      =   -281951.8215
 BOND   =      5977.3925  ANGLE   =     23328.9880  DIHED      =     15473.8591
 1-4 NB =      5620.3169  1-4 EEL =      1795.9504  VDWAALS    =     29988.3053
 EELEC  =   -379206.3673  EHBOND  =         0.0000  RESTRAINT  =     15069.7337
 EAMBER (non-restraint)  =   -297021.5552
 EKCMT  =         0.0000  VIRIAL  =         0.0000  VOLUME     =   1331833.2769
                                                    SURFTEN    =         0.0000
                                                    Density    =         0.8901
 ------------------------------------------------------------------------------

 NMR restraints: Bond =    0.000   Angle =     0.000   Torsion =     0.000
===============================================================================

 NSTEP =    82000   TIME(PS) =     132.000  TEMP(K) =   311.15  PRESS =     0.0
 Etot   =   -202918.5055  EKtot   =     79335.5547  EPtot      =   -282254.0602
 BOND   =      5995.3032  ANGLE   =     23132.4650  DIHED      =     15447.5086
 1-4 NB =      5626.4891  1-4 EEL =      1896.7946  VDWAALS    =     29457.0355
 EELEC  =   -378890.5900  EHBOND  =         0.0000  RESTRAINT  =     15080.9339
 EAMBER (non-restraint)  =   -297334.9941
 EKCMT  =         0.0000  VIRIAL  =         0.0000  VOLUME     =   1331238.6648
                                                    SURFTEN    =         0.0000
                                                    Density    =         0.8905
 ------------------------------------------------------------------------------

 NMR restraints: Bond =    0.000   Angle =     0.000   Torsion =     0.000
===============================================================================

 NSTEP =    83000   TIME(PS) =     133.000  TEMP(K) =   310.76  PRESS =     0.0
 Etot   =   -203023.6787  EKtot   =     79236.5312  EPtot      =   -282260.2099
 BOND   =      5930.5172  ANGLE   =     23258.1881  DIHED      =     15358.0907
 1-4 NB =      5581.0889  1-4 EEL =      1925.2040  VDWAALS    =     29309.2444
 EELEC  =   -378658.9461  EHBOND  =         0.0000  RESTRAINT  =     15036.4029
 EAMBER (non-restraint)  =   -297296.6128
 EKCMT  =         0.0000  VIRIAL  =         0.0000  VOLUME     =   1334152.3241
                                                    SURFTEN    =         0.0000
                                                    Density    =         0.8885
 ------------------------------------------------------------------------------

 NMR restraints: Bond =    0.000   Angle =     0.000   Torsion =     0.000
===============================================================================

 NSTEP =    84000   TIME(PS) =     134.000  TEMP(K) =   309.93  PRESS =     0.0
 Etot   =   -203327.0289  EKtot   =     79023.9375  EPtot      =   -282350.9664
 BOND   =      5946.8677  ANGLE   =     23224.1161  DIHED      =     15370.3811
 1-4 NB =      5632.7495  1-4 EEL =      1911.9308  VDWAALS    =     29569.0357
 EELEC  =   -379135.5186  EHBOND  =         0.0000  RESTRAINT  =     15129.4713
 EAMBER (non-restraint)  =   -297480.4377
 EKCMT  =         0.0000  VIRIAL  =         0.0000  VOLUME     =   1334628.5499
                                                    SURFTEN    =         0.0000
                                                    Density    =         0.8882
 ------------------------------------------------------------------------------

 NMR restraints: Bond =    0.000   Angle =     0.000   Torsion =     0.000
===============================================================================

 NSTEP =    85000   TIME(PS) =     135.000  TEMP(K) =   310.82  PRESS =     0.0
 Etot   =   -203363.7661  EKtot   =     79251.1641  EPtot      =   -282614.9301
 BOND   =      5923.5951  ANGLE   =     23212.7840  DIHED      =     15403.6075
 1-4 NB =      5535.8993  1-4 EEL =      1845.6816  VDWAALS    =     29695.0019
 EELEC  =   -379212.5026  EHBOND  =         0.0000  RESTRAINT  =     14981.0032
 EAMBER (non-restraint)  =   -297595.9333
 EKCMT  =         0.0000  VIRIAL  =         0.0000  VOLUME     =   1333485.9806
                                                    SURFTEN    =         0.0000
                                                    Density    =         0.8890
 ------------------------------------------------------------------------------

 NMR restraints: Bond =    0.000   Angle =     0.000   Torsion =     0.000
===============================================================================

 NSTEP =    86000   TIME(PS) =     136.000  TEMP(K) =   308.72  PRESS =     0.0
 Etot   =   -203441.7160  EKtot   =     78717.6172  EPtot      =   -282159.3332
 BOND   =      5990.9681  ANGLE   =     23237.9373  DIHED      =     15490.0505
 1-4 NB =      5597.3751  1-4 EEL =      1922.8090  VDWAALS    =     29984.4476
 EELEC  =   -379444.0063  EHBOND  =         0.0000  RESTRAINT  =     15061.0854
 EAMBER (non-restraint)  =   -297220.4186
 EKCMT  =         0.0000  VIRIAL  =         0.0000  VOLUME     =   1333570.1983
                                                    SURFTEN    =         0.0000
                                                    Density    =         0.8889
 ------------------------------------------------------------------------------

 NMR restraints: Bond =    0.000   Angle =     0.000   Torsion =     0.000
===============================================================================

 NSTEP =    87000   TIME(PS) =     137.000  TEMP(K) =   309.97  PRESS =     0.0
 Etot   =   -203322.1077  EKtot   =     79035.4688  EPtot      =   -282357.5765
 BOND   =      5942.4625  ANGLE   =     23244.4528  DIHED      =     15394.5543
 1-4 NB =      5626.0789  1-4 EEL =      1856.0916  VDWAALS    =     29651.9769
 EELEC  =   -378996.3644  EHBOND  =         0.0000  RESTRAINT  =     14923.1709
 EAMBER (non-restraint)  =   -297280.7474
 EKCMT  =         0.0000  VIRIAL  =         0.0000  VOLUME     =   1334701.6617
                                                    SURFTEN    =         0.0000
                                                    Density    =         0.8882
 ------------------------------------------------------------------------------

 NMR restraints: Bond =    0.000   Angle =     0.000   Torsion =     0.000
===============================================================================

 NSTEP =    88000   TIME(PS) =     138.000  TEMP(K) =   310.23  PRESS =     0.0
 Etot   =   -203280.2025  EKtot   =     79100.6328  EPtot      =   -282380.8353
 BOND   =      5843.4461  ANGLE   =     23469.1647  DIHED      =     15374.1978
 1-4 NB =      5669.8612  1-4 EEL =      1900.0628  VDWAALS    =     30023.2911
 EELEC  =   -379658.0226  EHBOND  =         0.0000  RESTRAINT  =     14997.1637
 EAMBER (non-restraint)  =   -297377.9989
 EKCMT  =         0.0000  VIRIAL  =         0.0000  VOLUME     =   1332272.4051
                                                    SURFTEN    =         0.0000
                                                    Density    =         0.8898
 ------------------------------------------------------------------------------

 NMR restraints: Bond =    0.000   Angle =     0.000   Torsion =     0.000
===============================================================================

 NSTEP =    89000   TIME(PS) =     139.000  TEMP(K) =   309.19  PRESS =     0.0
 Etot   =   -203605.2317  EKtot   =     78836.8125  EPtot      =   -282442.0442
 BOND   =      5932.6551  ANGLE   =     23408.0488  DIHED      =     15400.9398
 1-4 NB =      5596.3894  1-4 EEL =      1828.0496  VDWAALS    =     29472.2981
 EELEC  =   -379175.5345  EHBOND  =         0.0000  RESTRAINT  =     15095.1096
 EAMBER (non-restraint)  =   -297537.1537
 EKCMT  =         0.0000  VIRIAL  =         0.0000  VOLUME     =   1332605.3777
                                                    SURFTEN    =         0.0000
                                                    Density    =         0.8896
 ------------------------------------------------------------------------------

 NMR restraints: Bond =    0.000   Angle =     0.000   Torsion =     0.000
===============================================================================

 NSTEP =    90000   TIME(PS) =     140.000  TEMP(K) =   308.66  PRESS =     0.0
 Etot   =   -203745.2703  EKtot   =     78700.8516  EPtot      =   -282446.1219
 BOND   =      5976.1795  ANGLE   =     23571.3112  DIHED      =     15402.7512
 1-4 NB =      5595.2409  1-4 EEL =      1844.9007  VDWAALS    =     29964.7522
 EELEC  =   -379796.0681  EHBOND  =         0.0000  RESTRAINT  =     14994.8106
 EAMBER (non-restraint)  =   -297440.9325
 EKCMT  =         0.0000  VIRIAL  =         0.0000  VOLUME     =   1331652.6820
                                                    SURFTEN    =         0.0000
                                                    Density    =         0.8902
 ------------------------------------------------------------------------------

 NMR restraints: Bond =    0.000   Angle =     0.000   Torsion =     0.000
===============================================================================

 NSTEP =    91000   TIME(PS) =     141.000  TEMP(K) =   308.97  PRESS =     0.0
 Etot   =   -203666.6150  EKtot   =     78779.0625  EPtot      =   -282445.6775
 BOND   =      5850.8749  ANGLE   =     23324.4386  DIHED      =     15375.1569
 1-4 NB =      5583.5940  1-4 EEL =      1855.1619  VDWAALS    =     29673.7493
 EELEC  =   -379319.2002  EHBOND  =         0.0000  RESTRAINT  =     15210.5471
 EAMBER (non-restraint)  =   -297656.2246
 EKCMT  =         0.0000  VIRIAL  =         0.0000  VOLUME     =   1331220.1633
                                                    SURFTEN    =         0.0000
                                                    Density    =         0.8905
 ------------------------------------------------------------------------------

 NMR restraints: Bond =    0.000   Angle =     0.000   Torsion =     0.000
===============================================================================

 NSTEP =    92000   TIME(PS) =     142.000  TEMP(K) =   309.30  PRESS =     0.0
 Etot   =   -203124.3334  EKtot   =     78863.8828  EPtot      =   -281988.2162
 BOND   =      5917.8072  ANGLE   =     23409.9810  DIHED      =     15429.0304
 1-4 NB =      5608.0428  1-4 EEL =      1888.0214  VDWAALS    =     29913.7387
 EELEC  =   -379205.8136  EHBOND  =         0.0000  RESTRAINT  =     15050.9760
 EAMBER (non-restraint)  =   -297039.1922
 EKCMT  =         0.0000  VIRIAL  =         0.0000  VOLUME     =   1332026.8149
                                                    SURFTEN    =         0.0000
                                                    Density    =         0.8900
 ------------------------------------------------------------------------------

 NMR restraints: Bond =    0.000   Angle =     0.000   Torsion =     0.000
===============================================================================

 NSTEP =    93000   TIME(PS) =     143.000  TEMP(K) =   308.63  PRESS =     0.0
 Etot   =   -203586.6309  EKtot   =     78693.4688  EPtot      =   -282280.0996
 BOND   =      6086.2001  ANGLE   =     23302.7702  DIHED      =     15354.6836
 1-4 NB =      5575.6160  1-4 EEL =      1887.9533  VDWAALS    =     29691.6296
 EELEC  =   -379275.4315  EHBOND  =         0.0000  RESTRAINT  =     15096.4790
 EAMBER (non-restraint)  =   -297376.5786
 EKCMT  =         0.0000  VIRIAL  =         0.0000  VOLUME     =   1333020.1963
                                                    SURFTEN    =         0.0000
                                                    Density    =         0.8893
 ------------------------------------------------------------------------------

 NMR restraints: Bond =    0.000   Angle =     0.000   Torsion =     0.000
===============================================================================

 NSTEP =    94000   TIME(PS) =     144.000  TEMP(K) =   309.50  PRESS =     0.0
 Etot   =   -203598.2727  EKtot   =     78914.5547  EPtot      =   -282512.8274
 BOND   =      5943.3619  ANGLE   =     23199.3782  DIHED      =     15487.8206
 1-4 NB =      5597.8341  1-4 EEL =      1761.0356  VDWAALS    =     29166.3613
 EELEC  =   -378700.9155  EHBOND  =         0.0000  RESTRAINT  =     15032.2964
 EAMBER (non-restraint)  =   -297545.1239
 EKCMT  =         0.0000  VIRIAL  =         0.0000  VOLUME     =   1333432.3813
                                                    SURFTEN    =         0.0000
                                                    Density    =         0.8890
 ------------------------------------------------------------------------------

 NMR restraints: Bond =    0.000   Angle =     0.000   Torsion =     0.000
===============================================================================

 NSTEP =    95000   TIME(PS) =     145.000  TEMP(K) =   309.39  PRESS =     0.0
 Etot   =   -203490.0008  EKtot   =     78887.6719  EPtot      =   -282377.6726
 BOND   =      5899.9644  ANGLE   =     23310.2342  DIHED      =     15430.7568
 1-4 NB =      5649.9861  1-4 EEL =      1818.2473  VDWAALS    =     29742.1013
 EELEC  =   -379318.1492  EHBOND  =         0.0000  RESTRAINT  =     15089.1866
 EAMBER (non-restraint)  =   -297466.8592
 EKCMT  =         0.0000  VIRIAL  =         0.0000  VOLUME     =   1332903.9145
                                                    SURFTEN    =         0.0000
                                                    Density    =         0.8894
 ------------------------------------------------------------------------------

 NMR restraints: Bond =    0.000   Angle =     0.000   Torsion =     0.000
===============================================================================

 NSTEP =    96000   TIME(PS) =     146.000  TEMP(K) =   310.86  PRESS =     0.0
 Etot   =   -202535.9886  EKtot   =     79261.4219  EPtot      =   -281797.4105
 BOND   =      5897.2920  ANGLE   =     23311.5036  DIHED      =     15348.0784
 1-4 NB =      5631.5974  1-4 EEL =      1877.3171  VDWAALS    =     29340.5850
 EELEC  =   -378420.5265  EHBOND  =         0.0000  RESTRAINT  =     15216.7426
 EAMBER (non-restraint)  =   -297014.1531
 EKCMT  =         0.0000  VIRIAL  =         0.0000  VOLUME     =   1334271.4764
                                                    SURFTEN    =         0.0000
                                                    Density    =         0.8885
 ------------------------------------------------------------------------------

 NMR restraints: Bond =    0.000   Angle =     0.000   Torsion =     0.000
===============================================================================

 NSTEP =    97000   TIME(PS) =     147.000  TEMP(K) =   309.56  PRESS =     0.0
 Etot   =   -203106.0740  EKtot   =     78930.4062  EPtot      =   -282036.4802
 BOND   =      5964.8535  ANGLE   =     23359.6134  DIHED      =     15386.2326
 1-4 NB =      5565.5968  1-4 EEL =      1812.7636  VDWAALS    =     29700.6243
 EELEC  =   -379033.5376  EHBOND  =         0.0000  RESTRAINT  =     15207.3732
 EAMBER (non-restraint)  =   -297243.8534
 EKCMT  =         0.0000  VIRIAL  =         0.0000  VOLUME     =   1334881.5322
                                                    SURFTEN    =         0.0000
                                                    Density    =         0.8881
 ------------------------------------------------------------------------------

 NMR restraints: Bond =    0.000   Angle =     0.000   Torsion =     0.000
===============================================================================

 NSTEP =    98000   TIME(PS) =     148.000  TEMP(K) =   309.81  PRESS =     0.0
 Etot   =   -203705.4001  EKtot   =     78994.0000  EPtot      =   -282699.4001
 BOND   =      5839.1438  ANGLE   =     23283.4899  DIHED      =     15363.8696
 1-4 NB =      5618.4753  1-4 EEL =      1800.1618  VDWAALS    =     29437.2032
 EELEC  =   -379083.8173  EHBOND  =         0.0000  RESTRAINT  =     15042.0736
 EAMBER (non-restraint)  =   -297741.4737
 EKCMT  =         0.0000  VIRIAL  =         0.0000  VOLUME     =   1334249.7659
                                                    SURFTEN    =         0.0000
                                                    Density    =         0.8885
 ------------------------------------------------------------------------------

 NMR restraints: Bond =    0.000   Angle =     0.000   Torsion =     0.000
===============================================================================

 NSTEP =    99000   TIME(PS) =     149.000  TEMP(K) =   309.10  PRESS =     0.0
 Etot   =   -203557.7192  EKtot   =     78812.7578  EPtot      =   -282370.4770
 BOND   =      5859.9372  ANGLE   =     23463.4890  DIHED      =     15310.6416
 1-4 NB =      5612.6578  1-4 EEL =      1878.1428  VDWAALS    =     29270.0895
 EELEC  =   -378928.2788  EHBOND  =         0.0000  RESTRAINT  =     15162.8439
 EAMBER (non-restraint)  =   -297533.3209
 EKCMT  =         0.0000  VIRIAL  =         0.0000  VOLUME     =   1332850.8148
                                                    SURFTEN    =         0.0000
                                                    Density    =         0.8894
 ------------------------------------------------------------------------------

 NMR restraints: Bond =    0.000   Angle =     0.000   Torsion =     0.000
===============================================================================

 NSTEP =   100000   TIME(PS) =     150.000  TEMP(K) =   310.87  PRESS =     0.0
 Etot   =   -203175.1943  EKtot   =     79264.9453  EPtot      =   -282440.1396
 BOND   =      5959.0240  ANGLE   =     23287.0820  DIHED      =     15350.1107
 1-4 NB =      5584.4050  1-4 EEL =      1753.0261  VDWAALS    =     29493.4799
 EELEC  =   -378992.1469  EHBOND  =         0.0000  RESTRAINT  =     15124.8797
 EAMBER (non-restraint)  =   -297565.0193
 EKCMT  =         0.0000  VIRIAL  =         0.0000  VOLUME     =   1334321.2368
                                                    SURFTEN    =         0.0000
                                                    Density    =         0.8884
 ------------------------------------------------------------------------------

 NMR restraints: Bond =    0.000   Angle =     0.000   Torsion =     0.000
===============================================================================

      A V E R A G E S   O V E R     100 S T E P S


 NSTEP =   100000   TIME(PS) =     150.000  TEMP(K) =   309.67  PRESS =     0.0
 Etot   =   -203019.7270  EKtot   =     78958.0874  EPtot      =   -281977.8144
 BOND   =      5933.9570  ANGLE   =     23330.8168  DIHED      =     15418.1429
 1-4 NB =      5601.0317  1-4 EEL =      1883.8192  VDWAALS    =     29939.9270
 EELEC  =   -379092.5730  EHBOND  =         0.0000  RESTRAINT  =     15007.0639
 EAMBER (non-restraint)  =   -296984.8784
 EKCMT  =         0.0000  VIRIAL  =         0.0000  VOLUME     =   1332318.9022
                                                    SURFTEN    =         0.0000
                                                    Density    =         0.8898
 ------------------------------------------------------------------------------

 NMR restraints: Bond =    0.000   Angle =     0.000   Torsion =     0.000
===============================================================================

      R M S  F L U C T U A T I O N S


 NSTEP =   100000   TIME(PS) =     150.000  TEMP(K) =     1.50  PRESS =     0.0
 Etot   =       751.9286  EKtot   =       381.5005  EPtot      =       470.8217
 BOND   =        60.4078  ANGLE   =       117.8150  DIHED      =        55.2689
 1-4 NB =        32.0013  1-4 EEL =        49.0707  VDWAALS    =       338.2026
 EELEC  =       439.9393  EHBOND  =         0.0000  RESTRAINT  =       168.6878
 EAMBER (non-restraint)  =       302.1339
 EKCMT  =         0.0000  VIRIAL  =         0.0000  VOLUME     =      1378.2141
                                                    SURFTEN    =         0.0000
                                                    Density    =         0.0009
 ------------------------------------------------------------------------------


 NMR restraints on final step:

| MC Barostat:       1000 volume changes attempted.
| MC Barostat:        313 changes successful ( 31.30%)
 ------------------------------------------------------------------------------

--------------------------------------------------------------------------------
   5.  TIMINGS
--------------------------------------------------------------------------------

|  NonSetup CPU Time in Major Routines:
|
|     Routine           Sec        %
|     ------------------------------
|     Nonbond          28.07    8.86
|     Bond              0.00    0.00
|     Angle             0.00    0.00
|     Dihedral          0.00    0.00
|     Shake             0.51    0.16
|     RunMD           283.87   89.63
|     Other             4.25    1.34
|     ------------------------------
|     Total           316.70

|  PME Nonbond Pairlist CPU Time:
|
|     Routine              Sec        %
|     ---------------------------------
|     Set Up Cit           0.00    0.00
|     Build List           0.00    0.00
|     ---------------------------------
|     Total                0.00    0.00

|  PME Direct Force CPU Time:
|
|     Routine              Sec        %
|     ---------------------------------
|     NonBonded Calc       0.00    0.00
|     Exclude Masked       0.00    0.00
|     Other                0.15    0.05
|     ---------------------------------
|     Total                0.15    0.05

|  PME Reciprocal Force CPU Time:
|
|     Routine              Sec        %
|     ---------------------------------
|     1D bspline           0.00    0.00
|     Grid Charges         0.00    0.00
|     Scalar Sum           0.00    0.00
|     Gradient Sum         0.00    0.00
|     FFT                  0.00    0.00
|     ---------------------------------
|     Total                0.00    0.00

|  Final Performance Info:
|     -----------------------------------------------------
|     Average timings for last    4000 steps:
|     Elapsed(s) =      12.74 Per Step(ms) =       3.18
|         ns/day =      27.13   seconds/ns =    3184.55
|
|     Average timings for all steps:
|     Elapsed(s) =     317.51 Per Step(ms) =       3.18
|         ns/day =      27.21   seconds/ns =    3175.09
|     -----------------------------------------------------

|  Setup CPU time:            1.28 seconds
|  NonSetup CPU time:       316.70 seconds
|  Total CPU time:          317.98 seconds     0.09 hours

|  Setup wall time:           1    seconds
|  NonSetup wall time:      318    seconds
|  Total wall time:         319    seconds     0.09 hours
