# Supplementary material for: Intermolecular Interactions in G Protein-Coupled Receptor Allosteric Sites at the Membrane Interface from Molecular Dynamics Simulations and Quantum Chemical Calculations
Source: J Chem Inf Model. 2022 Sep 30;62(19):4736–47. doi: 10.1021/acs.jcim.2c00788 (PMC9554917; doi:10.1021/acs.jcim.2c00788)
Supplement: Supplementary file 2 — ci2c00788_si_002.zip [file ci2c00788_si_002.zip › MD_simulations_inputs/GCGR_MD_simulations_inputs/dmpc/eq03.out]

          -------------------------------------------------------
          Amber 16 PMEMD                              2016
          -------------------------------------------------------

| PMEMD implementation of SANDER, Release 16

| Run on 04/29/2019 at 10:26:55

|   Executable path: /usr/local/amber16/bin/pmemd.cuda
| Working directory: /data/almu/Working/GCGR/gcgr-5mv-dmpc/1_equilibration
|          Hostname: c104342

  [-O]verwriting output

File Assignments:
|   MDIN: eq03.in                                                               
|  MDOUT: eq03.out                                                              
| INPCRD: gcgr-5mv-dmpc.eq02.rst                                                
|   PARM: gcgr-5mv-dmpc.top                                                     
| RESTRT: gcgr-5mv-dmpc.eq03.rst                                                
|   REFC: gcgr-5mv-dmpc.eq02.rst                                                
|  MDVEL: mdvel                                                                 
|   MDEN: mden                                                                  
|  MDCRD: eq03.nc                                                               
| MDINFO: mdinfo                                                                
|  MDFRC: mdfrc                                                                 


 Here is the input file:

&cntrl                                                                         
    imin=0,        ! No minimization                                           
    irest=1,       ! This IS a restart of an old MD simulation                 
    ntx=5,         ! So our inpcrd file has velocities                         
                                                                               
! Temperature control                                                          
    ntt=3,         ! Langevin dynamics                                         
    gamma_ln=1.0,  ! Friction coefficient (ps^-1)                              
    temp0=310,   ! Target temperature                                          
                                                                               
! Potential energy control                                                     
    cut=10.0,      ! Nonbonded cutoff, in Angstroms                            
                                                                               
! MD settings                                                                  
    nstlim=100000,  ! 100K steps, 100 ps total                                 
    dt=0.001,      ! time step (ps)                                            
                                                                               
! SHAKE                                                                        
    ntc=2,         ! Constrain bonds containing hydrogen                       
    ntf=2,         ! Do not calculate forces of bonds containing hydrogen      
                                                                               
! Control how often information is printed                                     
    ntpr=1000,     ! Print energies every 1000 steps                           
    ntwx=100,     ! Print coordinates every 1000 steps to the trajectory       
    ntwr=10000,    ! Print a restart file every 10K steps (can be less frequent
!   ntwv=-1,       ! Uncomment to also print velocities to trajectory          
!   ntwf=-1,       ! Uncomment to also print forces to trajectory              
    ntxo=2,        ! Write NetCDF format                                       
                                                                               
! Wrap coordinates when printing them to the same unit cell                    
    iwrap=1,                                                                   
                                                                               
! Constant pressure control.                                                   
    barostat=2,    ! MC barostat                                               
    ntp=3,         ! 1=isotropic, 2=anisotropic, 3=semi-isotropic w/ surften   
    pres0=1.0,     ! Target external pressure, in bar                          
                                                                               
! Constant surface tension (needed for semi-isotropic scaling). Uncomment      
    ! for this feature. csurften must be nonzero if ntp=3 above                
    csurften=3,    ! Interfaces in 1=yz plane, 2=xz plane, 3=xy plane          
    gamma_ten=0.0, ! Surface tension (dyne/cm). 0 gives pure semi-iso scaling  
    ninterface=2,  ! Number of interfaces (2 for bilayer)                      
                                                                               
! Restraint options                                                            
    ntr=1,         ! Positional restraints                                     
    nmropt=1,      ! Dihedral restraints for sugars and lipids                 
/                                                                              
                                                                               
 &wt                                                                           
    type='END'                                                                 
 /                                                                             
Hold protein fixed                                                             
5.0                                                                            
RES 1 281                                                                      
END                                                                            
Hold ligand fixed                                                              
5.0                                                                            
RES 282                                                                        
END                                                                            
Hold Xray waters fixed                                                         
5.0                                                                            
RES 1447                                                                       
END                                                                            
END                                                                            
                                                                               


Note: ig = -1. Setting random seed to   394580 based on wallclock time in 
      microseconds.
 
|--------------------- INFORMATION ----------------------
| GPU (CUDA) Version of PMEMD in use: NVIDIA GPU IN USE.
|                    Version 16.0.0
| 
|                      02/25/2016
| 
| Implementation by:
|                    Ross C. Walker     (SDSC)
|                    Scott Le Grand     (nVIDIA)
| 
| Precision model in use:
|      [SPFP] - Single Precision Forces, 64-bit Fixed Point
|               Accumulation. (Default)
| 
|--------------------------------------------------------
 
|----------------- CITATION INFORMATION -----------------
|
|    When publishing work that utilized the CUDA version
|    of AMBER, please cite the following in addition to
|    the regular AMBER citations:
|
|  - Romelia Salomon-Ferrer; Andreas W. Goetz; Duncan
|    Poole; Scott Le Grand; Ross C. Walker "Routine
|    microsecond molecular dynamics simulations with
|    AMBER - Part II: Particle Mesh Ewald", J. Chem.
|    Theory Comput., 2013, 9 (9), pp3878-3888,
|    DOI: 10.1021/ct400314y.
|
|  - Andreas W. Goetz; Mark J. Williamson; Dong Xu;
|    Duncan Poole; Scott Le Grand; Ross C. Walker
|    "Routine microsecond molecular dynamics simulations
|    with AMBER - Part I: Generalized Born", J. Chem.
|    Theory Comput., 2012, 8 (5), pp1542-1555.
|
|  - Scott Le Grand; Andreas W. Goetz; Ross C. Walker
|    "SPFP: Speed without compromise - a mixed precision
|    model for GPU accelerated molecular dynamics
|    simulations.", Comp. Phys. Comm., 2013, 184
|    pp374-380, DOI: 10.1016/j.cpc.2012.09.022
|
|--------------------------------------------------------
 
|------------------- GPU DEVICE INFO --------------------
|
|            CUDA_VISIBLE_DEVICES: 0
|   CUDA Capable Devices Detected:      1
|           CUDA Device ID in use:      0
|                CUDA Device Name: GeForce GTX 1080 Ti
|     CUDA Device Global Mem Size:  11178 MB
| CUDA Device Num Multiprocessors:     28
|           CUDA Device Core Freq:   1.58 GHz
|
|--------------------------------------------------------
 
 
| Conditional Compilation Defines Used:
| PUBFFT
| BINTRAJ
| CUDA
| EMIL

| Largest sphere to fit in unit cell has radius =    54.442

| New format PARM file being parsed.
| Version =    1.000 Date = 04/29/19 Time = 10:03:12

| Note: 1-4 EEL scale factors are being read from the topology file.

| Note: 1-4 VDW scale factors are being read from the topology file.
| Duplicated    0 dihedrals

| Duplicated    0 dihedrals

--------------------------------------------------------------------------------
   1.  RESOURCE   USE: 
--------------------------------------------------------------------------------

 getting box info from netcdf restart file
 NATOM  =  119268 NTYPES =      25 NBONH =  101184 MBONA  =   17667
 NTHETH =   64061 MTHETA =   21241 NPHIH =  103711 MPHIA  =   63064
 NHPARM =       0 NPARM  =       0 NNB   =  348918 NRES   =   26237
 NBONA  =   17667 NTHETA =   21241 NPHIA =   63064 NUMBND =     109
 NUMANG =     232 NPTRA  =     260 NATYP =      65 NPHB   =       1
 IFBOX  =       1 NMXRS  =      67 IFCAP =       0 NEXTRA =       0
 NCOPY  =       0

| Coordinate Index Table dimensions:    20   20   19
| Direct force subcell size =     5.5374    5.5326    5.7307

     BOX TYPE: RECTILINEAR

--------------------------------------------------------------------------------
   2.  CONTROL  DATA  FOR  THE  RUN
--------------------------------------------------------------------------------

default_name                                                                    

General flags:
     imin    =       0, nmropt  =       1

Nature and format of input:
     ntx     =       5, irest   =       1, ntrx    =       1

Nature and format of output:
     ntxo    =       2, ntpr    =    1000, ntrx    =       1, ntwr    =   10000
     iwrap   =       1, ntwx    =     100, ntwv    =       0, ntwe    =       0
     ioutfm  =       1, ntwprt  =       0, idecomp =       0, rbornstat=      0

Potential function:
     ntf     =       2, ntb     =       2, igb     =       0, nsnb    =      25
     ipol    =       0, gbsa    =       0, iesp    =       0
     dielc   =   1.00000, cut     =  10.00000, intdiel =   1.00000

Frozen or restrained atoms:
     ibelly  =       0, ntr     =       1
     restraint_wt =   0.00000

Molecular dynamics:
     nstlim  =    100000, nscm    =         0, nrespa  =         1
     t       =   0.00000, dt      =   0.00100, vlimit  =  -1.00000

Langevin dynamics temperature regulation:
     ig      =  394580
     temp0   = 310.00000, tempi   =   0.00000, gamma_ln=   1.00000

Pressure regulation:
     ntp     =       3
     pres0   =   1.00000, comp    =  44.60000, taup    =   1.00000
     Monte-Carlo Barostat:
     mcbarint  =     100

Constant surface tension:
     csurften  =       3
     gamma_ten =   0.00000 ninterface =       2

SHAKE:
     ntc     =       2, jfastw  =       0
     tol     =   0.00001

NMR refinement options:
     iscale  =       0, noeskp  =       1, ipnlty  =       1, mxsub   =       1
     scalm   = 100.00000, pencut  =   0.10000, tausw   =   0.10000

| Intermolecular bonds treatment:
|     no_intermolecular_bonds =       1

| Energy averages sample interval:
|     ene_avg_sampling =    1000

Ewald parameters:
     verbose =       0, ew_type =       0, nbflag  =       1, use_pme =       1
     vdwmeth =       1, eedmeth =       1, netfrc  =       1
     Box X =  110.748   Box Y =  110.652   Box Z =  108.884
     Alpha =   90.000   Beta  =   90.000   Gamma =   90.000
     NFFT1 =  112       NFFT2 =  112       NFFT3 =  112
     Cutoff=   10.000   Tol   =0.100E-04
     Ewald Coefficient =  0.27511
     Interpolation order =    4

    LOADING THE CONSTRAINED ATOMS AS GROUPS


   5.  REFERENCE ATOM COORDINATES

  default_name                                                                    
    ----- READING GROUP     1; TITLE:
 Hold protein fixed                                                          

     GROUP    1 HAS HARMONIC CONSTRAINTS     5.00000
 GRP    1 RES    1 TO   281
      Number of atoms in this group  =  4564
    ----- READING GROUP     2; TITLE:
 Hold ligand fixed                                                           

     GROUP    2 HAS HARMONIC CONSTRAINTS     5.00000
 GRP    2 RES  282 TO   282
      Number of atoms in this group  =    67
    ----- READING GROUP     3; TITLE:
 Hold Xray waters fixed                                                      

     GROUP    3 HAS HARMONIC CONSTRAINTS     5.00000
 GRP    3 RES 1447 TO  1447
      Number of atoms in this group  =     3
    ----- END OF GROUP READ -----
| MONTE CARLO BAROSTAT IMPORTANT NOTE:
|   The Monte-Carlo barostat does not require the virial to adjust the system volume.
|   Since it is an expensive calculation, it is skipped for efficiency. A side-effect
|   is that the reported pressure is always 0 because it is not calculated.

--------------------------------------------------------------------------------
   3.  ATOMIC COORDINATES AND VELOCITIES
--------------------------------------------------------------------------------

default_name                                                                    
 begin time read from input coords =   150.000 ps


           Begin reading energy term weight changes/NMR restraints
 WEIGHT CHANGES:
                         ** No weight changes given **

 RESTRAINTS:
  No valid redirection requests found
                          ** No restraint defined **

                  Done reading weight changes/NMR restraints


 
 Number of triangulated 3-point waters found:    24791

     Sum of charges from parm topology file =   0.00195630
     Forcing neutrality...

| Dynamic Memory, Types Used:
| Reals             5085485
| Integers          6921734

| Nonbonded Pairs Initial Allocation:    36075588

| GPU memory information (estimate):
| KB of GPU memory in use:    752817
| KB of CPU memory in use:    158679

--------------------------------------------------------------------------------
   4.  RESULTS
--------------------------------------------------------------------------------

 ---------------------------------------------------
 APPROXIMATING switch and d/dx switch using CUBIC SPLINE INTERPOLATION
 using   5000.0 points per unit in tabled values
 TESTING RELATIVE ERROR over r ranging from 0.0 to cutoff
| CHECK switch(x): max rel err =   0.2738E-14   at   2.422500
| CHECK d/dx switch(x): max rel err =   0.8314E-11   at   2.736960
 ---------------------------------------------------
|---------------------------------------------------
| APPROXIMATING direct energy using CUBIC SPLINE INTERPOLATION
|  with   50.0 points per unit in tabled values
| Relative Error Limit not exceeded for r .gt.   2.33
| APPROXIMATING direct force using CUBIC SPLINE INTERPOLATION
|  with   50.0 points per unit in tabled values
| Relative Error Limit not exceeded for r .gt.   2.80
|---------------------------------------------------

 NSTEP =     1000   TIME(PS) =     151.000  TEMP(K) =   299.11  PRESS =     0.0
 Etot   =   -210856.5467  EKtot   =     76266.4922  EPtot      =   -287123.0389
 BOND   =      5928.7900  ANGLE   =     23333.1050  DIHED      =     15290.7895
 1-4 NB =      5555.7259  1-4 EEL =      1778.2281  VDWAALS    =     18198.0257
 EELEC  =   -358000.0592  EHBOND  =         0.0000  RESTRAINT  =       792.3560
 EAMBER (non-restraint)  =   -287915.3949
 EKCMT  =         0.0000  VIRIAL  =         0.0000  VOLUME     =   1327190.2223
                                                    SURFTEN    =         0.0000
                                                    Density    =         0.8932
 ------------------------------------------------------------------------------

 NMR restraints: Bond =    0.000   Angle =     0.000   Torsion =     0.000
===============================================================================

 NSTEP =     2000   TIME(PS) =     152.000  TEMP(K) =   304.69  PRESS =     0.0
 Etot   =   -207103.9552  EKtot   =     77689.9141  EPtot      =   -284793.8692
 BOND   =      5943.7315  ANGLE   =     23170.8544  DIHED      =     15391.8623
 1-4 NB =      5574.5598  1-4 EEL =      1802.9159  VDWAALS    =     17790.4783
 EELEC  =   -355300.4153  EHBOND  =         0.0000  RESTRAINT  =       832.1439
 EAMBER (non-restraint)  =   -285626.0131
 EKCMT  =         0.0000  VIRIAL  =         0.0000  VOLUME     =   1310427.4106
                                                    SURFTEN    =         0.0000
                                                    Density    =         0.9046
 ------------------------------------------------------------------------------

 NMR restraints: Bond =    0.000   Angle =     0.000   Torsion =     0.000
===============================================================================

 NSTEP =     3000   TIME(PS) =     153.000  TEMP(K) =   308.09  PRESS =     0.0
 Etot   =   -205260.2955  EKtot   =     78555.9219  EPtot      =   -283816.2174
 BOND   =      6041.3257  ANGLE   =     23286.9947  DIHED      =     15410.6208
 1-4 NB =      5651.6365  1-4 EEL =      1883.9298  VDWAALS    =     17015.0469
 EELEC  =   -353936.2544  EHBOND  =         0.0000  RESTRAINT  =       830.4826
 EAMBER (non-restraint)  =   -284646.7000
 EKCMT  =         0.0000  VIRIAL  =         0.0000  VOLUME     =   1297589.1653
                                                    SURFTEN    =         0.0000
                                                    Density    =         0.9136
 ------------------------------------------------------------------------------

 NMR restraints: Bond =    0.000   Angle =     0.000   Torsion =     0.000
===============================================================================

 NSTEP =     4000   TIME(PS) =     154.000  TEMP(K) =   308.28  PRESS =     0.0
 Etot   =   -205227.9023  EKtot   =     78604.5547  EPtot      =   -283832.4570
 BOND   =      5950.8909  ANGLE   =     23496.6902  DIHED      =     15357.0937
 1-4 NB =      5665.4358  1-4 EEL =      1775.0500  VDWAALS    =     17507.6036
 EELEC  =   -354404.7492  EHBOND  =         0.0000  RESTRAINT  =       819.5279
 EAMBER (non-restraint)  =   -284651.9849
 EKCMT  =         0.0000  VIRIAL  =         0.0000  VOLUME     =   1283288.0228
                                                    SURFTEN    =         0.0000
                                                    Density    =         0.9238
 ------------------------------------------------------------------------------

 NMR restraints: Bond =    0.000   Angle =     0.000   Torsion =     0.000
===============================================================================

 NSTEP =     5000   TIME(PS) =     155.000  TEMP(K) =   309.93  PRESS =     0.0
 Etot   =   -204785.2203  EKtot   =     79025.8594  EPtot      =   -283811.0797
 BOND   =      5904.6493  ANGLE   =     23640.9555  DIHED      =     15440.2553
 1-4 NB =      5650.4750  1-4 EEL =      1807.0064  VDWAALS    =     16430.1952
 EELEC  =   -353505.1630  EHBOND  =         0.0000  RESTRAINT  =       820.5465
 EAMBER (non-restraint)  =   -284631.6262
 EKCMT  =         0.0000  VIRIAL  =         0.0000  VOLUME     =   1278841.2901
                                                    SURFTEN    =         0.0000
                                                    Density    =         0.9270
 ------------------------------------------------------------------------------

 NMR restraints: Bond =    0.000   Angle =     0.000   Torsion =     0.000
===============================================================================

 NSTEP =     6000   TIME(PS) =     156.000  TEMP(K) =   310.46  PRESS =     0.0
 Etot   =   -205571.7996  EKtot   =     79160.2500  EPtot      =   -284732.0496
 BOND   =      5916.2461  ANGLE   =     23236.7308  DIHED      =     15367.9126
 1-4 NB =      5698.1098  1-4 EEL =      1945.2520  VDWAALS    =     15981.4413
 EELEC  =   -353706.9526  EHBOND  =         0.0000  RESTRAINT  =       829.2104
 EAMBER (non-restraint)  =   -285561.2599
 EKCMT  =         0.0000  VIRIAL  =         0.0000  VOLUME     =   1267762.3266
                                                    SURFTEN    =         0.0000
                                                    Density    =         0.9351
 ------------------------------------------------------------------------------

 NMR restraints: Bond =    0.000   Angle =     0.000   Torsion =     0.000
===============================================================================

 NSTEP =     7000   TIME(PS) =     157.000  TEMP(K) =   310.91  PRESS =     0.0
 Etot   =   -205298.4444  EKtot   =     79274.4062  EPtot      =   -284572.8507
 BOND   =      5913.1474  ANGLE   =     23416.2325  DIHED      =     15381.7636
 1-4 NB =      5616.8981  1-4 EEL =      1820.7213  VDWAALS    =     16170.5646
 EELEC  =   -353736.8422  EHBOND  =         0.0000  RESTRAINT  =       844.6642
 EAMBER (non-restraint)  =   -285417.5148
 EKCMT  =         0.0000  VIRIAL  =         0.0000  VOLUME     =   1267762.3266
                                                    SURFTEN    =         0.0000
                                                    Density    =         0.9351
 ------------------------------------------------------------------------------

 NMR restraints: Bond =    0.000   Angle =     0.000   Torsion =     0.000
===============================================================================

 NSTEP =     8000   TIME(PS) =     158.000  TEMP(K) =   311.79  PRESS =     0.0
 Etot   =   -205354.1240  EKtot   =     79500.3438  EPtot      =   -284854.4678
 BOND   =      5913.0009  ANGLE   =     23408.4505  DIHED      =     15365.6019
 1-4 NB =      5605.9840  1-4 EEL =      1812.3786  VDWAALS    =     15930.3334
 EELEC  =   -353721.5620  EHBOND  =         0.0000  RESTRAINT  =       831.3450
 EAMBER (non-restraint)  =   -285685.8128
 EKCMT  =         0.0000  VIRIAL  =         0.0000  VOLUME     =   1259687.5777
                                                    SURFTEN    =         0.0000
                                                    Density    =         0.9411
 ------------------------------------------------------------------------------

 NMR restraints: Bond =    0.000   Angle =     0.000   Torsion =     0.000
===============================================================================

 NSTEP =     9000   TIME(PS) =     159.000  TEMP(K) =   311.41  PRESS =     0.0
 Etot   =   -205969.1863  EKtot   =     79402.0859  EPtot      =   -285371.2723
 BOND   =      5922.0243  ANGLE   =     23366.7013  DIHED      =     15383.6120
 1-4 NB =      5613.8280  1-4 EEL =      1856.8553  VDWAALS    =     16215.5208
 EELEC  =   -354562.0821  EHBOND  =         0.0000  RESTRAINT  =       832.2681
 EAMBER (non-restraint)  =   -286203.5403
 EKCMT  =         0.0000  VIRIAL  =         0.0000  VOLUME     =   1257848.0908
                                                    SURFTEN    =         0.0000
                                                    Density    =         0.9424
 ------------------------------------------------------------------------------

 NMR restraints: Bond =    0.000   Angle =     0.000   Torsion =     0.000
===============================================================================

 NSTEP =    10000   TIME(PS) =     160.000  TEMP(K) =   309.95  PRESS =     0.0
 Etot   =   -206665.2051  EKtot   =     79031.0156  EPtot      =   -285696.2208
 BOND   =      5910.0681  ANGLE   =     23319.2117  DIHED      =     15366.3060
 1-4 NB =      5689.9351  1-4 EEL =      1864.6544  VDWAALS    =     16555.8642
 EELEC  =   -355261.5972  EHBOND  =         0.0000  RESTRAINT  =       859.3369
 EAMBER (non-restraint)  =   -286555.5577
 EKCMT  =         0.0000  VIRIAL  =         0.0000  VOLUME     =   1254699.1927
                                                    SURFTEN    =         0.0000
                                                    Density    =         0.9448
 ------------------------------------------------------------------------------

 NMR restraints: Bond =    0.000   Angle =     0.000   Torsion =     0.000
===============================================================================

 NSTEP =    11000   TIME(PS) =     161.000  TEMP(K) =   310.96  PRESS =     0.0
 Etot   =   -206379.4216  EKtot   =     79287.7969  EPtot      =   -285667.2184
 BOND   =      5962.1868  ANGLE   =     23473.4878  DIHED      =     15380.6809
 1-4 NB =      5597.9882  1-4 EEL =      1844.7015  VDWAALS    =     16320.6733
 EELEC  =   -355104.4963  EHBOND  =         0.0000  RESTRAINT  =       857.5594
 EAMBER (non-restraint)  =   -286524.7778
 EKCMT  =         0.0000  VIRIAL  =         0.0000  VOLUME     =   1252743.1955
                                                    SURFTEN    =         0.0000
                                                    Density    =         0.9463
 ------------------------------------------------------------------------------

 NMR restraints: Bond =    0.000   Angle =     0.000   Torsion =     0.000
===============================================================================

 NSTEP =    12000   TIME(PS) =     162.000  TEMP(K) =   310.75  PRESS =     0.0
 Etot   =   -206083.2791  EKtot   =     79234.1719  EPtot      =   -285317.4510
 BOND   =      5992.1107  ANGLE   =     23393.0527  DIHED      =     15397.0760
 1-4 NB =      5576.7794  1-4 EEL =      1842.1596  VDWAALS    =     16245.4235
 EELEC  =   -354610.0891  EHBOND  =         0.0000  RESTRAINT  =       846.0364
 EAMBER (non-restraint)  =   -286163.4873
 EKCMT  =         0.0000  VIRIAL  =         0.0000  VOLUME     =   1251665.8763
                                                    SURFTEN    =         0.0000
                                                    Density    =         0.9471
 ------------------------------------------------------------------------------

 NMR restraints: Bond =    0.000   Angle =     0.000   Torsion =     0.000
===============================================================================

 NSTEP =    13000   TIME(PS) =     163.000  TEMP(K) =   310.35  PRESS =     0.0
 Etot   =   -206177.8742  EKtot   =     79133.0469  EPtot      =   -285310.9211
 BOND   =      5894.1723  ANGLE   =     23285.9667  DIHED      =     15410.8530
 1-4 NB =      5644.0123  1-4 EEL =      1868.1295  VDWAALS    =     16460.1426
 EELEC  =   -354713.1408  EHBOND  =         0.0000  RESTRAINT  =       838.9433
 EAMBER (non-restraint)  =   -286149.8644
 EKCMT  =         0.0000  VIRIAL  =         0.0000  VOLUME     =   1247433.3807
                                                    SURFTEN    =         0.0000
                                                    Density    =         0.9503
 ------------------------------------------------------------------------------

 NMR restraints: Bond =    0.000   Angle =     0.000   Torsion =     0.000
===============================================================================

 NSTEP =    14000   TIME(PS) =     164.000  TEMP(K) =   309.20  PRESS =     0.0
 Etot   =   -206984.8286  EKtot   =     78838.7891  EPtot      =   -285823.6177
 BOND   =      5781.6414  ANGLE   =     23452.6259  DIHED      =     15343.9808
 1-4 NB =      5660.6941  1-4 EEL =      1864.1669  VDWAALS    =     16240.8589
 EELEC  =   -355018.1148  EHBOND  =         0.0000  RESTRAINT  =       850.5291
 EAMBER (non-restraint)  =   -286674.1468
 EKCMT  =         0.0000  VIRIAL  =         0.0000  VOLUME     =   1247108.1594
                                                    SURFTEN    =         0.0000
                                                    Density    =         0.9506
 ------------------------------------------------------------------------------

 NMR restraints: Bond =    0.000   Angle =     0.000   Torsion =     0.000
===============================================================================

 NSTEP =    15000   TIME(PS) =     165.000  TEMP(K) =   309.75  PRESS =     0.0
 Etot   =   -207341.9519  EKtot   =     78978.1328  EPtot      =   -286320.0847
 BOND   =      5963.7658  ANGLE   =     23265.8947  DIHED      =     15409.4425
 1-4 NB =      5601.2246  1-4 EEL =      1821.4088  VDWAALS    =     16099.3183
 EELEC  =   -355310.5388  EHBOND  =         0.0000  RESTRAINT  =       829.3994
 EAMBER (non-restraint)  =   -287149.4841
 EKCMT  =         0.0000  VIRIAL  =         0.0000  VOLUME     =   1243308.8971
                                                    SURFTEN    =         0.0000
                                                    Density    =         0.9535
 ------------------------------------------------------------------------------

 NMR restraints: Bond =    0.000   Angle =     0.000   Torsion =     0.000
===============================================================================

 NSTEP =    16000   TIME(PS) =     166.000  TEMP(K) =   310.03  PRESS =     0.0
 Etot   =   -206927.8207  EKtot   =     79049.3828  EPtot      =   -285977.2035
 BOND   =      5878.3271  ANGLE   =     23475.1242  DIHED      =     15400.9675
 1-4 NB =      5609.1478  1-4 EEL =      1860.3097  VDWAALS    =     15841.8613
 EELEC  =   -354877.9193  EHBOND  =         0.0000  RESTRAINT  =       834.9784
 EAMBER (non-restraint)  =   -286812.1819
 EKCMT  =         0.0000  VIRIAL  =         0.0000  VOLUME     =   1238731.3425
                                                    SURFTEN    =         0.0000
                                                    Density    =         0.9570
 ------------------------------------------------------------------------------

 NMR restraints: Bond =    0.000   Angle =     0.000   Torsion =     0.000
===============================================================================

 NSTEP =    17000   TIME(PS) =     167.000  TEMP(K) =   309.92  PRESS =     0.0
 Etot   =   -207062.7032  EKtot   =     79021.2656  EPtot      =   -286083.9689
 BOND   =      5889.7831  ANGLE   =     23434.7540  DIHED      =     15461.8584
 1-4 NB =      5583.1970  1-4 EEL =      1790.5937  VDWAALS    =     16683.3135
 EELEC  =   -355771.3355  EHBOND  =         0.0000  RESTRAINT  =       843.8670
 EAMBER (non-restraint)  =   -286927.8359
 EKCMT  =         0.0000  VIRIAL  =         0.0000  VOLUME     =   1235954.1632
                                                    SURFTEN    =         0.0000
                                                    Density    =         0.9591
 ------------------------------------------------------------------------------

 NMR restraints: Bond =    0.000   Angle =     0.000   Torsion =     0.000
===============================================================================

 NSTEP =    18000   TIME(PS) =     168.000  TEMP(K) =   310.45  PRESS =     0.0
 Etot   =   -207331.5973  EKtot   =     79157.5156  EPtot      =   -286489.1129
 BOND   =      6052.8183  ANGLE   =     23197.3953  DIHED      =     15389.7873
 1-4 NB =      5613.6329  1-4 EEL =      1899.5134  VDWAALS    =     16016.3742
 EELEC  =   -355530.3333  EHBOND  =         0.0000  RESTRAINT  =       871.6989
 EAMBER (non-restraint)  =   -287360.8118
 EKCMT  =         0.0000  VIRIAL  =         0.0000  VOLUME     =   1233807.9463
                                                    SURFTEN    =         0.0000
                                                    Density    =         0.9608
 ------------------------------------------------------------------------------

 NMR restraints: Bond =    0.000   Angle =     0.000   Torsion =     0.000
===============================================================================

 NSTEP =    19000   TIME(PS) =     169.000  TEMP(K) =   310.15  PRESS =     0.0
 Etot   =   -207556.7601  EKtot   =     79080.0156  EPtot      =   -286636.7757
 BOND   =      5822.9818  ANGLE   =     23157.3208  DIHED      =     15383.3606
 1-4 NB =      5576.9333  1-4 EEL =      1865.5297  VDWAALS    =     16664.9627
 EELEC  =   -355942.9567  EHBOND  =         0.0000  RESTRAINT  =       835.0921
 EAMBER (non-restraint)  =   -287471.8678
 EKCMT  =         0.0000  VIRIAL  =         0.0000  VOLUME     =   1230586.9617
                                                    SURFTEN    =         0.0000
                                                    Density    =         0.9633
 ------------------------------------------------------------------------------

 NMR restraints: Bond =    0.000   Angle =     0.000   Torsion =     0.000
===============================================================================

 NSTEP =    20000   TIME(PS) =     170.000  TEMP(K) =   309.79  PRESS =     0.0
 Etot   =   -207557.2294  EKtot   =     78988.2031  EPtot      =   -286545.4325
 BOND   =      5869.6045  ANGLE   =     23264.2297  DIHED      =     15431.3845
 1-4 NB =      5661.1881  1-4 EEL =      1917.7754  VDWAALS    =     16214.3383
 EELEC  =   -355739.9470  EHBOND  =         0.0000  RESTRAINT  =       835.9940
 EAMBER (non-restraint)  =   -287381.4265
 EKCMT  =         0.0000  VIRIAL  =         0.0000  VOLUME     =   1229797.3390
                                                    SURFTEN    =         0.0000
                                                    Density    =         0.9639
 ------------------------------------------------------------------------------

 NMR restraints: Bond =    0.000   Angle =     0.000   Torsion =     0.000
===============================================================================

 NSTEP =    21000   TIME(PS) =     171.000  TEMP(K) =   309.92  PRESS =     0.0
 Etot   =   -207850.6359  EKtot   =     79021.5938  EPtot      =   -286872.2296
 BOND   =      5893.2449  ANGLE   =     23419.7782  DIHED      =     15380.6132
 1-4 NB =      5605.5307  1-4 EEL =      1869.3193  VDWAALS    =     15961.1676
 EELEC  =   -355829.8569  EHBOND  =         0.0000  RESTRAINT  =       827.9734
 EAMBER (non-restraint)  =   -287700.2030
 EKCMT  =         0.0000  VIRIAL  =         0.0000  VOLUME     =   1228208.0891
                                                    SURFTEN    =         0.0000
                                                    Density    =         0.9652
 ------------------------------------------------------------------------------

 NMR restraints: Bond =    0.000   Angle =     0.000   Torsion =     0.000
===============================================================================

 NSTEP =    22000   TIME(PS) =     172.000  TEMP(K) =   309.71  PRESS =     0.0
 Etot   =   -207768.7227  EKtot   =     78968.5781  EPtot      =   -286737.3008
 BOND   =      5983.7514  ANGLE   =     23288.3749  DIHED      =     15303.6182
 1-4 NB =      5584.5705  1-4 EEL =      1800.4882  VDWAALS    =     15827.3342
 EELEC  =   -355365.3892  EHBOND  =         0.0000  RESTRAINT  =       839.9509
 EAMBER (non-restraint)  =   -287577.2518
 EKCMT  =         0.0000  VIRIAL  =         0.0000  VOLUME     =   1227716.4534
                                                    SURFTEN    =         0.0000
                                                    Density    =         0.9656
 ------------------------------------------------------------------------------

 NMR restraints: Bond =    0.000   Angle =     0.000   Torsion =     0.000
===============================================================================

 NSTEP =    23000   TIME(PS) =     173.000  TEMP(K) =   309.91  PRESS =     0.0
 Etot   =   -208053.5703  EKtot   =     79020.0312  EPtot      =   -287073.6016
 BOND   =      5780.6991  ANGLE   =     23299.6647  DIHED      =     15300.8348
 1-4 NB =      5602.2130  1-4 EEL =      1798.8234  VDWAALS    =     15654.1797
 EELEC  =   -355351.3179  EHBOND  =         0.0000  RESTRAINT  =       841.3016
 EAMBER (non-restraint)  =   -287914.9032
 EKCMT  =         0.0000  VIRIAL  =         0.0000  VOLUME     =   1223370.0798
                                                    SURFTEN    =         0.0000
                                                    Density    =         0.9690
 ------------------------------------------------------------------------------

 NMR restraints: Bond =    0.000   Angle =     0.000   Torsion =     0.000
===============================================================================

 NSTEP =    24000   TIME(PS) =     174.000  TEMP(K) =   311.24  PRESS =     0.0
 Etot   =   -208074.9928  EKtot   =     79358.0234  EPtot      =   -287433.0163
 BOND   =      5803.2649  ANGLE   =     23306.7694  DIHED      =     15232.8771
 1-4 NB =      5615.3704  1-4 EEL =      1849.3302  VDWAALS    =     15553.1528
 EELEC  =   -355639.7052  EHBOND  =         0.0000  RESTRAINT  =       845.9241
 EAMBER (non-restraint)  =   -288278.9404
 EKCMT  =         0.0000  VIRIAL  =         0.0000  VOLUME     =   1221299.6010
                                                    SURFTEN    =         0.0000
                                                    Density    =         0.9706
 ------------------------------------------------------------------------------

 NMR restraints: Bond =    0.000   Angle =     0.000   Torsion =     0.000
===============================================================================

 NSTEP =    25000   TIME(PS) =     175.000  TEMP(K) =   310.83  PRESS =     0.0
 Etot   =   -207281.7690  EKtot   =     79255.3281  EPtot      =   -286537.0972
 BOND   =      5877.5938  ANGLE   =     23336.4428  DIHED      =     15479.6019
 1-4 NB =      5670.0890  1-4 EEL =      1870.5371  VDWAALS    =     15500.7340
 EELEC  =   -355108.2288  EHBOND  =         0.0000  RESTRAINT  =       836.1329
 EAMBER (non-restraint)  =   -287373.2301
 EKCMT  =         0.0000  VIRIAL  =         0.0000  VOLUME     =   1220756.3782
                                                    SURFTEN    =         0.0000
                                                    Density    =         0.9711
 ------------------------------------------------------------------------------

 NMR restraints: Bond =    0.000   Angle =     0.000   Torsion =     0.000
===============================================================================

 NSTEP =    26000   TIME(PS) =     176.000  TEMP(K) =   309.28  PRESS =     0.0
 Etot   =   -208385.3120  EKtot   =     78858.3828  EPtot      =   -287243.6948
 BOND   =      5879.8192  ANGLE   =     23284.4704  DIHED      =     15378.5948
 1-4 NB =      5630.6954  1-4 EEL =      1868.0894  VDWAALS    =     15897.4467
 EELEC  =   -356032.0069  EHBOND  =         0.0000  RESTRAINT  =       849.1962
 EAMBER (non-restraint)  =   -288092.8910
 EKCMT  =         0.0000  VIRIAL  =         0.0000  VOLUME     =   1219203.0978
                                                    SURFTEN    =         0.0000
                                                    Density    =         0.9723
 ------------------------------------------------------------------------------

 NMR restraints: Bond =    0.000   Angle =     0.000   Torsion =     0.000
===============================================================================

 NSTEP =    27000   TIME(PS) =     177.000  TEMP(K) =   312.12  PRESS =     0.0
 Etot   =   -207846.6251  EKtot   =     79583.7188  EPtot      =   -287430.3438
 BOND   =      5941.7835  ANGLE   =     23197.1644  DIHED      =     15304.4780
 1-4 NB =      5638.9872  1-4 EEL =      1880.7814  VDWAALS    =     15971.2429
 EELEC  =   -356207.5554  EHBOND  =         0.0000  RESTRAINT  =       842.7742
 EAMBER (non-restraint)  =   -288273.1180
 EKCMT  =         0.0000  VIRIAL  =         0.0000  VOLUME     =   1215882.6658
                                                    SURFTEN    =         0.0000
                                                    Density    =         0.9750
 ------------------------------------------------------------------------------

 NMR restraints: Bond =    0.000   Angle =     0.000   Torsion =     0.000
===============================================================================
| MC Barostat: Decreasing size of volume moves

 NSTEP =    28000   TIME(PS) =     178.000  TEMP(K) =   309.46  PRESS =     0.0
 Etot   =   -208274.2470  EKtot   =     78905.7578  EPtot      =   -287180.0048
 BOND   =      5861.4690  ANGLE   =     23254.8947  DIHED      =     15371.0126
 1-4 NB =      5634.7437  1-4 EEL =      1904.3822  VDWAALS    =     15766.6991
 EELEC  =   -355830.8942  EHBOND  =         0.0000  RESTRAINT  =       857.6880
 EAMBER (non-restraint)  =   -288037.6928
 EKCMT  =         0.0000  VIRIAL  =         0.0000  VOLUME     =   1214564.9469
                                                    SURFTEN    =         0.0000
                                                    Density    =         0.9760
 ------------------------------------------------------------------------------

 NMR restraints: Bond =    0.000   Angle =     0.000   Torsion =     0.000
===============================================================================

 NSTEP =    29000   TIME(PS) =     179.000  TEMP(K) =   310.19  PRESS =     0.0
 Etot   =   -208072.1630  EKtot   =     79092.2812  EPtot      =   -287164.4442
 BOND   =      5927.8808  ANGLE   =     23222.7797  DIHED      =     15383.7232
 1-4 NB =      5650.9124  1-4 EEL =      1951.2097  VDWAALS    =     16165.6831
 EELEC  =   -356310.5561  EHBOND  =         0.0000  RESTRAINT  =       843.9230
 EAMBER (non-restraint)  =   -288008.3673
 EKCMT  =         0.0000  VIRIAL  =         0.0000  VOLUME     =   1212293.2397
                                                    SURFTEN    =         0.0000
                                                    Density    =         0.9779
 ------------------------------------------------------------------------------

 NMR restraints: Bond =    0.000   Angle =     0.000   Torsion =     0.000
===============================================================================
| MC Barostat: Decreasing size of volume moves

 NSTEP =    30000   TIME(PS) =     180.000  TEMP(K) =   309.91  PRESS =     0.0
 Etot   =   -207805.7343  EKtot   =     79018.6250  EPtot      =   -286824.3593
 BOND   =      5998.2700  ANGLE   =     23484.1270  DIHED      =     15287.0153
 1-4 NB =      5607.8689  1-4 EEL =      1844.1239  VDWAALS    =     15925.7788
 EELEC  =   -355824.5922  EHBOND  =         0.0000  RESTRAINT  =       853.0490
 EAMBER (non-restraint)  =   -287677.4083
 EKCMT  =         0.0000  VIRIAL  =         0.0000  VOLUME     =   1212006.2011
                                                    SURFTEN    =         0.0000
                                                    Density    =         0.9781
 ------------------------------------------------------------------------------

 NMR restraints: Bond =    0.000   Angle =     0.000   Torsion =     0.000
===============================================================================
| MC Barostat: Decreasing size of volume moves

 NSTEP =    31000   TIME(PS) =     181.000  TEMP(K) =   310.24  PRESS =     0.0
 Etot   =   -208365.2625  EKtot   =     79102.6719  EPtot      =   -287467.9344
 BOND   =      5906.6451  ANGLE   =     23247.4585  DIHED      =     15380.8755
 1-4 NB =      5610.7713  1-4 EEL =      1881.4577  VDWAALS    =     15561.1980
 EELEC  =   -355905.0916  EHBOND  =         0.0000  RESTRAINT  =       848.7512
 EAMBER (non-restraint)  =   -288316.6856
 EKCMT  =         0.0000  VIRIAL  =         0.0000  VOLUME     =   1212006.2011
                                                    SURFTEN    =         0.0000
                                                    Density    =         0.9781
 ------------------------------------------------------------------------------

 NMR restraints: Bond =    0.000   Angle =     0.000   Torsion =     0.000
===============================================================================

 NSTEP =    32000   TIME(PS) =     182.000  TEMP(K) =   309.88  PRESS =     0.0
 Etot   =   -208478.9123  EKtot   =     79012.6797  EPtot      =   -287491.5919
 BOND   =      5982.6352  ANGLE   =     23285.8956  DIHED      =     15343.6815
 1-4 NB =      5638.3830  1-4 EEL =      1916.1825  VDWAALS    =     16038.2622
 EELEC  =   -356531.8143  EHBOND  =         0.0000  RESTRAINT  =       835.1824
 EAMBER (non-restraint)  =   -288326.7743
 EKCMT  =         0.0000  VIRIAL  =         0.0000  VOLUME     =   1211002.7419
                                                    SURFTEN    =         0.0000
                                                    Density    =         0.9789
 ------------------------------------------------------------------------------

 NMR restraints: Bond =    0.000   Angle =     0.000   Torsion =     0.000
===============================================================================

 NSTEP =    33000   TIME(PS) =     183.000  TEMP(K) =   310.93  PRESS =     0.0
 Etot   =   -208215.9525  EKtot   =     79279.8125  EPtot      =   -287495.7650
 BOND   =      5921.3258  ANGLE   =     23222.9774  DIHED      =     15391.7803
 1-4 NB =      5663.2211  1-4 EEL =      1817.9587  VDWAALS    =     15822.2446
 EELEC  =   -356204.8986  EHBOND  =         0.0000  RESTRAINT  =       869.6258
 EAMBER (non-restraint)  =   -288365.3908
 EKCMT  =         0.0000  VIRIAL  =         0.0000  VOLUME     =   1208419.8051
                                                    SURFTEN    =         0.0000
                                                    Density    =         0.9810
 ------------------------------------------------------------------------------

 NMR restraints: Bond =    0.000   Angle =     0.000   Torsion =     0.000
===============================================================================

 NSTEP =    34000   TIME(PS) =     184.000  TEMP(K) =   309.75  PRESS =     0.0
 Etot   =   -208385.8756  EKtot   =     78978.6484  EPtot      =   -287364.5240
 BOND   =      5886.9127  ANGLE   =     23342.5603  DIHED      =     15375.9905
 1-4 NB =      5597.1908  1-4 EEL =      1892.2276  VDWAALS    =     15480.5651
 EELEC  =   -355781.1158  EHBOND  =         0.0000  RESTRAINT  =       841.1447
 EAMBER (non-restraint)  =   -288205.6687
 EKCMT  =         0.0000  VIRIAL  =         0.0000  VOLUME     =   1206345.7839
                                                    SURFTEN    =         0.0000
                                                    Density    =         0.9827
 ------------------------------------------------------------------------------

 NMR restraints: Bond =    0.000   Angle =     0.000   Torsion =     0.000
===============================================================================

 NSTEP =    35000   TIME(PS) =     185.000  TEMP(K) =   310.94  PRESS =     0.0
 Etot   =   -208214.7348  EKtot   =     79283.3125  EPtot      =   -287498.0473
 BOND   =      6012.2669  ANGLE   =     23211.6369  DIHED      =     15341.2700
 1-4 NB =      5618.9225  1-4 EEL =      1846.0009  VDWAALS    =     16064.5848
 EELEC  =   -356404.1379  EHBOND  =         0.0000  RESTRAINT  =       811.4086
 EAMBER (non-restraint)  =   -288309.4559
 EKCMT  =         0.0000  VIRIAL  =         0.0000  VOLUME     =   1205852.5465
                                                    SURFTEN    =         0.0000
                                                    Density    =         0.9831
 ------------------------------------------------------------------------------

 NMR restraints: Bond =    0.000   Angle =     0.000   Torsion =     0.000
===============================================================================

 NSTEP =    36000   TIME(PS) =     186.000  TEMP(K) =   309.34  PRESS =     0.0
 Etot   =   -208377.4502  EKtot   =     78873.7422  EPtot      =   -287251.1924
 BOND   =      5873.3689  ANGLE   =     23565.1591  DIHED      =     15327.3663
 1-4 NB =      5614.5721  1-4 EEL =      1856.9124  VDWAALS    =     15550.1529
 EELEC  =   -355907.8580  EHBOND  =         0.0000  RESTRAINT  =       869.1340
 EAMBER (non-restraint)  =   -288120.3264
 EKCMT  =         0.0000  VIRIAL  =         0.0000  VOLUME     =   1204666.2070
                                                    SURFTEN    =         0.0000
                                                    Density    =         0.9840
 ------------------------------------------------------------------------------

 NMR restraints: Bond =    0.000   Angle =     0.000   Torsion =     0.000
===============================================================================

 NSTEP =    37000   TIME(PS) =     187.000  TEMP(K) =   311.14  PRESS =     0.0
 Etot   =   -208006.7359  EKtot   =     79334.3984  EPtot      =   -287341.1344
 BOND   =      5939.0686  ANGLE   =     23258.3368  DIHED      =     15337.9113
 1-4 NB =      5662.6847  1-4 EEL =      1900.4657  VDWAALS    =     15197.6146
 EELEC  =   -355472.7814  EHBOND  =         0.0000  RESTRAINT  =       835.5653
 EAMBER (non-restraint)  =   -288176.6996
 EKCMT  =         0.0000  VIRIAL  =         0.0000  VOLUME     =   1204737.5686
                                                    SURFTEN    =         0.0000
                                                    Density    =         0.9840
 ------------------------------------------------------------------------------

 NMR restraints: Bond =    0.000   Angle =     0.000   Torsion =     0.000
===============================================================================

 NSTEP =    38000   TIME(PS) =     188.000  TEMP(K) =   308.85  PRESS =     0.0
 Etot   =   -208900.6167  EKtot   =     78749.1406  EPtot      =   -287649.7574
 BOND   =      5894.7321  ANGLE   =     23325.3679  DIHED      =     15371.5512
 1-4 NB =      5605.5740  1-4 EEL =      1805.5911  VDWAALS    =     15818.3740
 EELEC  =   -356319.7202  EHBOND  =         0.0000  RESTRAINT  =       848.7726
 EAMBER (non-restraint)  =   -288498.5300
 EKCMT  =         0.0000  VIRIAL  =         0.0000  VOLUME     =   1203643.8215
                                                    SURFTEN    =         0.0000
                                                    Density    =         0.9849
 ------------------------------------------------------------------------------

 NMR restraints: Bond =    0.000   Angle =     0.000   Torsion =     0.000
===============================================================================
| MC Barostat: Decreasing size of volume moves

 NSTEP =    39000   TIME(PS) =     189.000  TEMP(K) =   310.39  PRESS =     0.0
 Etot   =   -209124.7489  EKtot   =     79143.2031  EPtot      =   -288267.9520
 BOND   =      5831.1505  ANGLE   =     23328.2065  DIHED      =     15323.0474
 1-4 NB =      5630.4877  1-4 EEL =      1880.2396  VDWAALS    =     15704.5605
 EELEC  =   -356791.1937  EHBOND  =         0.0000  RESTRAINT  =       825.5493
 EAMBER (non-restraint)  =   -289093.5013
 EKCMT  =         0.0000  VIRIAL  =         0.0000  VOLUME     =   1203534.5511
                                                    SURFTEN    =         0.0000
                                                    Density    =         0.9850
 ------------------------------------------------------------------------------

 NMR restraints: Bond =    0.000   Angle =     0.000   Torsion =     0.000
===============================================================================
| MC Barostat: Decreasing size of volume moves

 NSTEP =    40000   TIME(PS) =     190.000  TEMP(K) =   311.09  PRESS =     0.0
 Etot   =   -208673.3175  EKtot   =     79319.7188  EPtot      =   -287993.0362
 BOND   =      5863.8928  ANGLE   =     23230.7434  DIHED      =     15266.0172
 1-4 NB =      5616.7090  1-4 EEL =      1840.4423  VDWAALS    =     15969.3102
 EELEC  =   -356646.0137  EHBOND  =         0.0000  RESTRAINT  =       865.8625
 EAMBER (non-restraint)  =   -288858.8988
 EKCMT  =         0.0000  VIRIAL  =         0.0000  VOLUME     =   1203180.3192
                                                    SURFTEN    =         0.0000
                                                    Density    =         0.9853
 ------------------------------------------------------------------------------

 NMR restraints: Bond =    0.000   Angle =     0.000   Torsion =     0.000
===============================================================================
| MC Barostat: Decreasing size of volume moves

 NSTEP =    41000   TIME(PS) =     191.000  TEMP(K) =   309.38  PRESS =     0.0
 Etot   =   -208836.9627  EKtot   =     78883.8750  EPtot      =   -287720.8377
 BOND   =      5898.4656  ANGLE   =     23288.9398  DIHED      =     15411.2930
 1-4 NB =      5670.2140  1-4 EEL =      1867.0420  VDWAALS    =     15813.7917
 EELEC  =   -356530.6288  EHBOND  =         0.0000  RESTRAINT  =       860.0451
 EAMBER (non-restraint)  =   -288580.8828
 EKCMT  =         0.0000  VIRIAL  =         0.0000  VOLUME     =   1203180.3192
                                                    SURFTEN    =         0.0000
                                                    Density    =         0.9853
 ------------------------------------------------------------------------------

 NMR restraints: Bond =    0.000   Angle =     0.000   Torsion =     0.000
===============================================================================

 NSTEP =    42000   TIME(PS) =     192.000  TEMP(K) =   310.27  PRESS =     0.0
 Etot   =   -208971.8339  EKtot   =     79112.0234  EPtot      =   -288083.8573
 BOND   =      5891.8237  ANGLE   =     23344.9374  DIHED      =     15358.0860
 1-4 NB =      5637.2426  1-4 EEL =      1912.9214  VDWAALS    =     15373.0574
 EELEC  =   -356442.7256  EHBOND  =         0.0000  RESTRAINT  =       840.7997
 EAMBER (non-restraint)  =   -288924.6570
 EKCMT  =         0.0000  VIRIAL  =         0.0000  VOLUME     =   1198324.4856
                                                    SURFTEN    =         0.0000
                                                    Density    =         0.9893
 ------------------------------------------------------------------------------

 NMR restraints: Bond =    0.000   Angle =     0.000   Torsion =     0.000
===============================================================================
| MC Barostat: Decreasing size of volume moves

 NSTEP =    43000   TIME(PS) =     193.000  TEMP(K) =   311.35  PRESS =     0.0
 Etot   =   -208395.5988  EKtot   =     79387.5078  EPtot      =   -287783.1066
 BOND   =      5813.9927  ANGLE   =     23512.5627  DIHED      =     15362.5665
 1-4 NB =      5613.8516  1-4 EEL =      1834.8029  VDWAALS    =     15652.7207
 EELEC  =   -356444.6567  EHBOND  =         0.0000  RESTRAINT  =       871.0529
 EAMBER (non-restraint)  =   -288654.1595
 EKCMT  =         0.0000  VIRIAL  =         0.0000  VOLUME     =   1198324.4856
                                                    SURFTEN    =         0.0000
                                                    Density    =         0.9893
 ------------------------------------------------------------------------------

 NMR restraints: Bond =    0.000   Angle =     0.000   Torsion =     0.000
===============================================================================

 NSTEP =    44000   TIME(PS) =     194.000  TEMP(K) =   310.70  PRESS =     0.0
 Etot   =   -208460.2177  EKtot   =     79221.7656  EPtot      =   -287681.9833
 BOND   =      5872.2716  ANGLE   =     23470.9558  DIHED      =     15298.9369
 1-4 NB =      5602.3011  1-4 EEL =      1845.0768  VDWAALS    =     15880.6919
 EELEC  =   -356488.7046  EHBOND  =         0.0000  RESTRAINT  =       836.4872
 EAMBER (non-restraint)  =   -288518.4705
 EKCMT  =         0.0000  VIRIAL  =         0.0000  VOLUME     =   1197673.3125
                                                    SURFTEN    =         0.0000
                                                    Density    =         0.9898
 ------------------------------------------------------------------------------

 NMR restraints: Bond =    0.000   Angle =     0.000   Torsion =     0.000
===============================================================================
| MC Barostat: Decreasing size of volume moves

 NSTEP =    45000   TIME(PS) =     195.000  TEMP(K) =   309.35  PRESS =     0.0
 Etot   =   -209386.2865  EKtot   =     78878.2656  EPtot      =   -288264.5521
 BOND   =      5835.3311  ANGLE   =     23364.0882  DIHED      =     15309.5710
 1-4 NB =      5632.8826  1-4 EEL =      1919.9554  VDWAALS    =     15964.6783
 EELEC  =   -357124.1463  EHBOND  =         0.0000  RESTRAINT  =       833.0877
 EAMBER (non-restraint)  =   -289097.6398
 EKCMT  =         0.0000  VIRIAL  =         0.0000  VOLUME     =   1197210.0853
                                                    SURFTEN    =         0.0000
                                                    Density    =         0.9902
 ------------------------------------------------------------------------------

 NMR restraints: Bond =    0.000   Angle =     0.000   Torsion =     0.000
===============================================================================

 NSTEP =    46000   TIME(PS) =     196.000  TEMP(K) =   309.35  PRESS =     0.0
 Etot   =   -209201.1790  EKtot   =     78877.5156  EPtot      =   -288078.6946
 BOND   =      5912.1852  ANGLE   =     23348.2353  DIHED      =     15389.7980
 1-4 NB =      5635.0579  1-4 EEL =      1989.2882  VDWAALS    =     15541.4663
 EELEC  =   -356734.0894  EHBOND  =         0.0000  RESTRAINT  =       839.3639
 EAMBER (non-restraint)  =   -288918.0585
 EKCMT  =         0.0000  VIRIAL  =         0.0000  VOLUME     =   1196651.1340
                                                    SURFTEN    =         0.0000
                                                    Density    =         0.9906
 ------------------------------------------------------------------------------

 NMR restraints: Bond =    0.000   Angle =     0.000   Torsion =     0.000
===============================================================================

 NSTEP =    47000   TIME(PS) =     197.000  TEMP(K) =   309.01  PRESS =     0.0
 Etot   =   -209554.0496  EKtot   =     78790.3672  EPtot      =   -288344.4168
 BOND   =      5893.9915  ANGLE   =     23278.8022  DIHED      =     15333.5581
 1-4 NB =      5612.8164  1-4 EEL =      1950.5081  VDWAALS    =     15800.3487
 EELEC  =   -357075.2177  EHBOND  =         0.0000  RESTRAINT  =       860.7759
 EAMBER (non-restraint)  =   -289205.1927
 EKCMT  =         0.0000  VIRIAL  =         0.0000  VOLUME     =   1196222.6437
                                                    SURFTEN    =         0.0000
                                                    Density    =         0.9910
 ------------------------------------------------------------------------------

 NMR restraints: Bond =    0.000   Angle =     0.000   Torsion =     0.000
===============================================================================

 NSTEP =    48000   TIME(PS) =     198.000  TEMP(K) =   311.75  PRESS =     0.0
 Etot   =   -208858.3744  EKtot   =     79488.5234  EPtot      =   -288346.8978
 BOND   =      5870.5646  ANGLE   =     23241.7953  DIHED      =     15254.0748
 1-4 NB =      5589.0506  1-4 EEL =      1927.4744  VDWAALS    =     16161.0639
 EELEC  =   -357217.8564  EHBOND  =         0.0000  RESTRAINT  =       826.9350
 EAMBER (non-restraint)  =   -289173.8329
 EKCMT  =         0.0000  VIRIAL  =         0.0000  VOLUME     =   1193180.8720
                                                    SURFTEN    =         0.0000
                                                    Density    =         0.9935
 ------------------------------------------------------------------------------

 NMR restraints: Bond =    0.000   Angle =     0.000   Torsion =     0.000
===============================================================================

 NSTEP =    49000   TIME(PS) =     199.000  TEMP(K) =   310.50  PRESS =     0.0
 Etot   =   -209190.7638  EKtot   =     79170.0547  EPtot      =   -288360.8185
 BOND   =      5866.6704  ANGLE   =     23253.4740  DIHED      =     15230.3061
 1-4 NB =      5614.4369  1-4 EEL =      1856.9698  VDWAALS    =     15369.8927
 EELEC  =   -356436.9128  EHBOND  =         0.0000  RESTRAINT  =       884.3444
 EAMBER (non-restraint)  =   -289245.1629
 EKCMT  =         0.0000  VIRIAL  =         0.0000  VOLUME     =   1192409.0236
                                                    SURFTEN    =         0.0000
                                                    Density    =         0.9942
 ------------------------------------------------------------------------------

 NMR restraints: Bond =    0.000   Angle =     0.000   Torsion =     0.000
===============================================================================

 NSTEP =    50000   TIME(PS) =     200.000  TEMP(K) =   311.14  PRESS =     0.0
 Etot   =   -208741.4745  EKtot   =     79333.9375  EPtot      =   -288075.4120
 BOND   =      5945.2917  ANGLE   =     23244.9632  DIHED      =     15332.6875
 1-4 NB =      5605.8721  1-4 EEL =      1843.1293  VDWAALS    =     15787.8691
 EELEC  =   -356692.1145  EHBOND  =         0.0000  RESTRAINT  =       856.8896
 EAMBER (non-restraint)  =   -288932.3016
 EKCMT  =         0.0000  VIRIAL  =         0.0000  VOLUME     =   1193248.8664
                                                    SURFTEN    =         0.0000
                                                    Density    =         0.9935
 ------------------------------------------------------------------------------

 NMR restraints: Bond =    0.000   Angle =     0.000   Torsion =     0.000
===============================================================================

 NSTEP =    51000   TIME(PS) =     201.000  TEMP(K) =   311.02  PRESS =     0.0
 Etot   =   -208669.2987  EKtot   =     79303.3906  EPtot      =   -287972.6893
 BOND   =      5863.8750  ANGLE   =     23440.6945  DIHED      =     15262.0666
 1-4 NB =      5625.7667  1-4 EEL =      1947.4472  VDWAALS    =     15608.4461
 EELEC  =   -356568.6987  EHBOND  =         0.0000  RESTRAINT  =       847.7135
 EAMBER (non-restraint)  =   -288820.4028
 EKCMT  =         0.0000  VIRIAL  =         0.0000  VOLUME     =   1191869.9053
                                                    SURFTEN    =         0.0000
                                                    Density    =         0.9946
 ------------------------------------------------------------------------------

 NMR restraints: Bond =    0.000   Angle =     0.000   Torsion =     0.000
===============================================================================

 NSTEP =    52000   TIME(PS) =     202.000  TEMP(K) =   309.98  PRESS =     0.0
 Etot   =   -209286.4324  EKtot   =     79037.8984  EPtot      =   -288324.3308
 BOND   =      5926.1619  ANGLE   =     23289.3390  DIHED      =     15357.2407
 1-4 NB =      5615.9203  1-4 EEL =      1883.4065  VDWAALS    =     15574.8629
 EELEC  =   -356841.6587  EHBOND  =         0.0000  RESTRAINT  =       870.3966
 EAMBER (non-restraint)  =   -289194.7274
 EKCMT  =         0.0000  VIRIAL  =         0.0000  VOLUME     =   1190076.5797
                                                    SURFTEN    =         0.0000
                                                    Density    =         0.9961
 ------------------------------------------------------------------------------

 NMR restraints: Bond =    0.000   Angle =     0.000   Torsion =     0.000
===============================================================================

 NSTEP =    53000   TIME(PS) =     203.000  TEMP(K) =   311.25  PRESS =     0.0
 Etot   =   -209168.8233  EKtot   =     79361.5938  EPtot      =   -288530.4170
 BOND   =      5902.3868  ANGLE   =     23092.5746  DIHED      =     15205.5614
 1-4 NB =      5648.5685  1-4 EEL =      1963.8264  VDWAALS    =     15769.6981
 EELEC  =   -356993.2183  EHBOND  =         0.0000  RESTRAINT  =       880.1855
 EAMBER (non-restraint)  =   -289410.6026
 EKCMT  =         0.0000  VIRIAL  =         0.0000  VOLUME     =   1190305.0166
                                                    SURFTEN    =         0.0000
                                                    Density    =         0.9959
 ------------------------------------------------------------------------------

 NMR restraints: Bond =    0.000   Angle =     0.000   Torsion =     0.000
===============================================================================

 NSTEP =    54000   TIME(PS) =     204.000  TEMP(K) =   309.57  PRESS =     0.0
 Etot   =   -209541.1634  EKtot   =     78933.4922  EPtot      =   -288474.6556
 BOND   =      5901.0338  ANGLE   =     23166.1931  DIHED      =     15343.1894
 1-4 NB =      5653.5204  1-4 EEL =      1930.0757  VDWAALS    =     15573.8741
 EELEC  =   -356919.3209  EHBOND  =         0.0000  RESTRAINT  =       876.7788
 EAMBER (non-restraint)  =   -289351.4343
 EKCMT  =         0.0000  VIRIAL  =         0.0000  VOLUME     =   1189845.7560
                                                    SURFTEN    =         0.0000
                                                    Density    =         0.9963
 ------------------------------------------------------------------------------

 NMR restraints: Bond =    0.000   Angle =     0.000   Torsion =     0.000
===============================================================================

 NSTEP =    55000   TIME(PS) =     205.000  TEMP(K) =   310.34  PRESS =     0.0
 Etot   =   -209022.5386  EKtot   =     79129.0312  EPtot      =   -288151.5699
 BOND   =      5762.0902  ANGLE   =     23379.9481  DIHED      =     15276.6982
 1-4 NB =      5610.2578  1-4 EEL =      1867.4982  VDWAALS    =     15665.1773
 EELEC  =   -356561.0541  EHBOND  =         0.0000  RESTRAINT  =       847.8144
 EAMBER (non-restraint)  =   -288999.3843
 EKCMT  =         0.0000  VIRIAL  =         0.0000  VOLUME     =   1187620.6216
                                                    SURFTEN    =         0.0000
                                                    Density    =         0.9982
 ------------------------------------------------------------------------------

 NMR restraints: Bond =    0.000   Angle =     0.000   Torsion =     0.000
===============================================================================

 NSTEP =    56000   TIME(PS) =     206.000  TEMP(K) =   310.16  PRESS =     0.0
 Etot   =   -209373.4409  EKtot   =     79082.9922  EPtot      =   -288456.4331
 BOND   =      5884.4100  ANGLE   =     23167.1778  DIHED      =     15364.3052
 1-4 NB =      5659.7455  1-4 EEL =      1879.5872  VDWAALS    =     15838.0477
 EELEC  =   -357080.8011  EHBOND  =         0.0000  RESTRAINT  =       831.0945
 EAMBER (non-restraint)  =   -289287.5275
 EKCMT  =         0.0000  VIRIAL  =         0.0000  VOLUME     =   1185842.0624
                                                    SURFTEN    =         0.0000
                                                    Density    =         0.9997
 ------------------------------------------------------------------------------

 NMR restraints: Bond =    0.000   Angle =     0.000   Torsion =     0.000
===============================================================================

 NSTEP =    57000   TIME(PS) =     207.000  TEMP(K) =   310.21  PRESS =     0.0
 Etot   =   -209489.6809  EKtot   =     79095.2891  EPtot      =   -288584.9700
 BOND   =      5913.7215  ANGLE   =     23178.3158  DIHED      =     15257.6867
 1-4 NB =      5580.8402  1-4 EEL =      1936.0259  VDWAALS    =     15906.4145
 EELEC  =   -357196.4689  EHBOND  =         0.0000  RESTRAINT  =       838.4943
 EAMBER (non-restraint)  =   -289423.4643
 EKCMT  =         0.0000  VIRIAL  =         0.0000  VOLUME     =   1185021.2263
                                                    SURFTEN    =         0.0000
                                                    Density    =         1.0004
 ------------------------------------------------------------------------------

 NMR restraints: Bond =    0.000   Angle =     0.000   Torsion =     0.000
===============================================================================

 NSTEP =    58000   TIME(PS) =     208.000  TEMP(K) =   310.73  PRESS =     0.0
 Etot   =   -209147.1982  EKtot   =     79229.2656  EPtot      =   -288376.4638
 BOND   =      5804.1021  ANGLE   =     23473.2687  DIHED      =     15290.4885
 1-4 NB =      5631.6224  1-4 EEL =      1863.9850  VDWAALS    =     15321.0995
 EELEC  =   -356582.8438  EHBOND  =         0.0000  RESTRAINT  =       821.8137
 EAMBER (non-restraint)  =   -289198.2776
 EKCMT  =         0.0000  VIRIAL  =         0.0000  VOLUME     =   1184158.8690
                                                    SURFTEN    =         0.0000
                                                    Density    =         1.0011
 ------------------------------------------------------------------------------

 NMR restraints: Bond =    0.000   Angle =     0.000   Torsion =     0.000
===============================================================================

 NSTEP =    59000   TIME(PS) =     209.000  TEMP(K) =   310.28  PRESS =     0.0
 Etot   =   -209019.2523  EKtot   =     79112.8594  EPtot      =   -288132.1116
 BOND   =      5825.2424  ANGLE   =     23385.9662  DIHED      =     15359.5682
 1-4 NB =      5676.1264  1-4 EEL =      1919.4560  VDWAALS    =     15306.8866
 EELEC  =   -356457.0928  EHBOND  =         0.0000  RESTRAINT  =       851.7354
 EAMBER (non-restraint)  =   -288983.8470
 EKCMT  =         0.0000  VIRIAL  =         0.0000  VOLUME     =   1183376.9066
                                                    SURFTEN    =         0.0000
                                                    Density    =         1.0018
 ------------------------------------------------------------------------------

 NMR restraints: Bond =    0.000   Angle =     0.000   Torsion =     0.000
===============================================================================

 NSTEP =    60000   TIME(PS) =     210.000  TEMP(K) =   309.31  PRESS =     0.0
 Etot   =   -209845.4506  EKtot   =     78867.9531  EPtot      =   -288713.4037
 BOND   =      6038.1708  ANGLE   =     23254.3340  DIHED      =     15312.9127
 1-4 NB =      5639.4704  1-4 EEL =      1827.1193  VDWAALS    =     15544.6265
 EELEC  =   -357163.1413  EHBOND  =         0.0000  RESTRAINT  =       833.1041
 EAMBER (non-restraint)  =   -289546.5078
 EKCMT  =         0.0000  VIRIAL  =         0.0000  VOLUME     =   1183376.9066
                                                    SURFTEN    =         0.0000
                                                    Density    =         1.0018
 ------------------------------------------------------------------------------

 NMR restraints: Bond =    0.000   Angle =     0.000   Torsion =     0.000
===============================================================================

 NSTEP =    61000   TIME(PS) =     211.000  TEMP(K) =   310.00  PRESS =     0.0
 Etot   =   -209497.6794  EKtot   =     79043.5234  EPtot      =   -288541.2028
 BOND   =      5908.7745  ANGLE   =     23240.0640  DIHED      =     15282.2924
 1-4 NB =      5629.0041  1-4 EEL =      1841.6535  VDWAALS    =     15669.7054
 EELEC  =   -356979.0661  EHBOND  =         0.0000  RESTRAINT  =       866.3693
 EAMBER (non-restraint)  =   -289407.5721
 EKCMT  =         0.0000  VIRIAL  =         0.0000  VOLUME     =   1181867.1273
                                                    SURFTEN    =         0.0000
                                                    Density    =         1.0030
 ------------------------------------------------------------------------------

 NMR restraints: Bond =    0.000   Angle =     0.000   Torsion =     0.000
===============================================================================

 NSTEP =    62000   TIME(PS) =     212.000  TEMP(K) =   309.79  PRESS =     0.0
 Etot   =   -209505.8893  EKtot   =     78988.2812  EPtot      =   -288494.1706
 BOND   =      5904.7569  ANGLE   =     23322.1833  DIHED      =     15385.0302
 1-4 NB =      5597.3758  1-4 EEL =      1948.4309  VDWAALS    =     15315.6096
 EELEC  =   -356822.3788  EHBOND  =         0.0000  RESTRAINT  =       854.8215
 EAMBER (non-restraint)  =   -289348.9921
 EKCMT  =         0.0000  VIRIAL  =         0.0000  VOLUME     =   1181925.2557
                                                    SURFTEN    =         0.0000
                                                    Density    =         1.0030
 ------------------------------------------------------------------------------

 NMR restraints: Bond =    0.000   Angle =     0.000   Torsion =     0.000
===============================================================================

 NSTEP =    63000   TIME(PS) =     213.000  TEMP(K) =   310.20  PRESS =     0.0
 Etot   =   -209810.7436  EKtot   =     79094.9844  EPtot      =   -288905.7280
 BOND   =      5790.0886  ANGLE   =     23283.4446  DIHED      =     15269.5175
 1-4 NB =      5602.3235  1-4 EEL =      1841.8638  VDWAALS    =     15327.6031
 EELEC  =   -356867.1154  EHBOND  =         0.0000  RESTRAINT  =       846.5463
 EAMBER (non-restraint)  =   -289752.2742
 EKCMT  =         0.0000  VIRIAL  =         0.0000  VOLUME     =   1182104.9421
                                                    SURFTEN    =         0.0000
                                                    Density    =         1.0028
 ------------------------------------------------------------------------------

 NMR restraints: Bond =    0.000   Angle =     0.000   Torsion =     0.000
===============================================================================

 NSTEP =    64000   TIME(PS) =     214.000  TEMP(K) =   309.66  PRESS =     0.0
 Etot   =   -209784.6033  EKtot   =     78956.3359  EPtot      =   -288740.9392
 BOND   =      5931.9315  ANGLE   =     23455.4806  DIHED      =     15291.8691
 1-4 NB =      5573.8440  1-4 EEL =      1890.8399  VDWAALS    =     15150.0867
 EELEC  =   -356889.3798  EHBOND  =         0.0000  RESTRAINT  =       854.3889
 EAMBER (non-restraint)  =   -289595.3281
 EKCMT  =         0.0000  VIRIAL  =         0.0000  VOLUME     =   1181519.2167
                                                    SURFTEN    =         0.0000
                                                    Density    =         1.0033
 ------------------------------------------------------------------------------

 NMR restraints: Bond =    0.000   Angle =     0.000   Torsion =     0.000
===============================================================================

 NSTEP =    65000   TIME(PS) =     215.000  TEMP(K) =   310.29  PRESS =     0.0
 Etot   =   -209529.5972  EKtot   =     79117.5859  EPtot      =   -288647.1832
 BOND   =      5958.7655  ANGLE   =     23430.5649  DIHED      =     15227.1734
 1-4 NB =      5627.9386  1-4 EEL =      1881.9516  VDWAALS    =     15876.6654
 EELEC  =   -357525.9056  EHBOND  =         0.0000  RESTRAINT  =       875.6630
 EAMBER (non-restraint)  =   -289522.8462
 EKCMT  =         0.0000  VIRIAL  =         0.0000  VOLUME     =   1180925.5776
                                                    SURFTEN    =         0.0000
                                                    Density    =         1.0038
 ------------------------------------------------------------------------------

 NMR restraints: Bond =    0.000   Angle =     0.000   Torsion =     0.000
===============================================================================

 NSTEP =    66000   TIME(PS) =     216.000  TEMP(K) =   310.20  PRESS =     0.0
 Etot   =   -209327.5898  EKtot   =     79094.1328  EPtot      =   -288421.7226
 BOND   =      5932.7942  ANGLE   =     23523.0308  DIHED      =     15305.8043
 1-4 NB =      5591.8526  1-4 EEL =      1902.0753  VDWAALS    =     15682.9141
 EELEC  =   -357211.6893  EHBOND  =         0.0000  RESTRAINT  =       851.4954
 EAMBER (non-restraint)  =   -289273.2180
 EKCMT  =         0.0000  VIRIAL  =         0.0000  VOLUME     =   1178449.7436
                                                    SURFTEN    =         0.0000
                                                    Density    =         1.0059
 ------------------------------------------------------------------------------

 NMR restraints: Bond =    0.000   Angle =     0.000   Torsion =     0.000
===============================================================================

 NSTEP =    67000   TIME(PS) =     217.000  TEMP(K) =   311.02  PRESS =     0.0
 Etot   =   -209626.6928  EKtot   =     79302.3359  EPtot      =   -288929.0287
 BOND   =      5885.7524  ANGLE   =     23157.0152  DIHED      =     15285.8532
 1-4 NB =      5554.8782  1-4 EEL =      1865.0356  VDWAALS    =     15077.1005
 EELEC  =   -356604.3922  EHBOND  =         0.0000  RESTRAINT  =       849.7283
 EAMBER (non-restraint)  =   -289778.7570
 EKCMT  =         0.0000  VIRIAL  =         0.0000  VOLUME     =   1179289.7596
                                                    SURFTEN    =         0.0000
                                                    Density    =         1.0052
 ------------------------------------------------------------------------------

 NMR restraints: Bond =    0.000   Angle =     0.000   Torsion =     0.000
===============================================================================

 NSTEP =    68000   TIME(PS) =     218.000  TEMP(K) =   311.89  PRESS =     0.0
 Etot   =   -209268.6169  EKtot   =     79525.2500  EPtot      =   -288793.8669
 BOND   =      5945.6296  ANGLE   =     23297.5046  DIHED      =     15332.3405
 1-4 NB =      5639.7752  1-4 EEL =      1851.4254  VDWAALS    =     15516.0328
 EELEC  =   -357193.8729  EHBOND  =         0.0000  RESTRAINT  =       817.2979
 EAMBER (non-restraint)  =   -289611.1648
 EKCMT  =         0.0000  VIRIAL  =         0.0000  VOLUME     =   1179289.7596
                                                    SURFTEN    =         0.0000
                                                    Density    =         1.0052
 ------------------------------------------------------------------------------

 NMR restraints: Bond =    0.000   Angle =     0.000   Torsion =     0.000
===============================================================================

 NSTEP =    69000   TIME(PS) =     219.000  TEMP(K) =   311.07  PRESS =     0.0
 Etot   =   -209687.6719  EKtot   =     79314.6250  EPtot      =   -289002.2969
 BOND   =      5858.6471  ANGLE   =     23217.8395  DIHED      =     15271.3669
 1-4 NB =      5610.2271  1-4 EEL =      1802.4240  VDWAALS    =     15188.2961
 EELEC  =   -356840.6180  EHBOND  =         0.0000  RESTRAINT  =       889.5205
 EAMBER (non-restraint)  =   -289891.8173
 EKCMT  =         0.0000  VIRIAL  =         0.0000  VOLUME     =   1179244.0700
                                                    SURFTEN    =         0.0000
                                                    Density    =         1.0053
 ------------------------------------------------------------------------------

 NMR restraints: Bond =    0.000   Angle =     0.000   Torsion =     0.000
===============================================================================

 NSTEP =    70000   TIME(PS) =     220.000  TEMP(K) =   309.93  PRESS =     0.0
 Etot   =   -209566.6457  EKtot   =     79023.7969  EPtot      =   -288590.4426
 BOND   =      5910.9784  ANGLE   =     23386.5630  DIHED      =     15206.3407
 1-4 NB =      5611.5032  1-4 EEL =      1858.3736  VDWAALS    =     15475.5596
 EELEC  =   -356885.3175  EHBOND  =         0.0000  RESTRAINT  =       845.5565
 EAMBER (non-restraint)  =   -289435.9990
 EKCMT  =         0.0000  VIRIAL  =         0.0000  VOLUME     =   1180934.3831
                                                    SURFTEN    =         0.0000
                                                    Density    =         1.0038
 ------------------------------------------------------------------------------

 NMR restraints: Bond =    0.000   Angle =     0.000   Torsion =     0.000
===============================================================================

 NSTEP =    71000   TIME(PS) =     221.000  TEMP(K) =   309.09  PRESS =     0.0
 Etot   =   -209506.4769  EKtot   =     78809.8281  EPtot      =   -288316.3051
 BOND   =      5986.2019  ANGLE   =     23370.2599  DIHED      =     15335.8108
 1-4 NB =      5602.4600  1-4 EEL =      1913.0270  VDWAALS    =     15049.5917
 EELEC  =   -356428.2383  EHBOND  =         0.0000  RESTRAINT  =       854.5819
 EAMBER (non-restraint)  =   -289170.8869
 EKCMT  =         0.0000  VIRIAL  =         0.0000  VOLUME     =   1179108.3215
                                                    SURFTEN    =         0.0000
                                                    Density    =         1.0054
 ------------------------------------------------------------------------------

 NMR restraints: Bond =    0.000   Angle =     0.000   Torsion =     0.000
===============================================================================

 NSTEP =    72000   TIME(PS) =     222.000  TEMP(K) =   309.30  PRESS =     0.0
 Etot   =   -210119.7788  EKtot   =     78864.1562  EPtot      =   -288983.9350
 BOND   =      5865.6492  ANGLE   =     23178.3631  DIHED      =     15286.3311
 1-4 NB =      5624.8672  1-4 EEL =      1796.2881  VDWAALS    =     15502.3583
 EELEC  =   -357094.1499  EHBOND  =         0.0000  RESTRAINT  =       856.3577
 EAMBER (non-restraint)  =   -289840.2927
 EKCMT  =         0.0000  VIRIAL  =         0.0000  VOLUME     =   1177580.0538
                                                    SURFTEN    =         0.0000
                                                    Density    =         1.0067
 ------------------------------------------------------------------------------

 NMR restraints: Bond =    0.000   Angle =     0.000   Torsion =     0.000
===============================================================================

 NSTEP =    73000   TIME(PS) =     223.000  TEMP(K) =   310.91  PRESS =     0.0
 Etot   =   -209591.2497  EKtot   =     79273.5625  EPtot      =   -288864.8122
 BOND   =      5912.5077  ANGLE   =     23268.0464  DIHED      =     15225.7230
 1-4 NB =      5647.6401  1-4 EEL =      1850.2095  VDWAALS    =     15229.1251
 EELEC  =   -356835.3676  EHBOND  =         0.0000  RESTRAINT  =       837.3036
 EAMBER (non-restraint)  =   -289702.1158
 EKCMT  =         0.0000  VIRIAL  =         0.0000  VOLUME     =   1176562.5368
                                                    SURFTEN    =         0.0000
                                                    Density    =         1.0076
 ------------------------------------------------------------------------------

 NMR restraints: Bond =    0.000   Angle =     0.000   Torsion =     0.000
===============================================================================

 NSTEP =    74000   TIME(PS) =     224.000  TEMP(K) =   308.96  PRESS =     0.0
 Etot   =   -210032.6332  EKtot   =     78776.9062  EPtot      =   -288809.5395
 BOND   =      5924.6298  ANGLE   =     23297.4425  DIHED      =     15238.0350
 1-4 NB =      5569.8852  1-4 EEL =      1855.5000  VDWAALS    =     14889.5996
 EELEC  =   -356399.7530  EHBOND  =         0.0000  RESTRAINT  =       815.1214
 EAMBER (non-restraint)  =   -289624.6609
 EKCMT  =         0.0000  VIRIAL  =         0.0000  VOLUME     =   1179433.9202
                                                    SURFTEN    =         0.0000
                                                    Density    =         1.0051
 ------------------------------------------------------------------------------

 NMR restraints: Bond =    0.000   Angle =     0.000   Torsion =     0.000
===============================================================================

 NSTEP =    75000   TIME(PS) =     225.000  TEMP(K) =   311.20  PRESS =     0.0
 Etot   =   -209413.2421  EKtot   =     79349.8516  EPtot      =   -288763.0936
 BOND   =      5957.6435  ANGLE   =     23391.4039  DIHED      =     15282.4899
 1-4 NB =      5615.5667  1-4 EEL =      1906.8412  VDWAALS    =     15106.2351
 EELEC  =   -356835.8383  EHBOND  =         0.0000  RESTRAINT  =       812.5644
 EAMBER (non-restraint)  =   -289575.6580
 EKCMT  =         0.0000  VIRIAL  =         0.0000  VOLUME     =   1177574.2148
                                                    SURFTEN    =         0.0000
                                                    Density    =         1.0067
 ------------------------------------------------------------------------------

 NMR restraints: Bond =    0.000   Angle =     0.000   Torsion =     0.000
===============================================================================

 NSTEP =    76000   TIME(PS) =     226.000  TEMP(K) =   311.18  PRESS =     0.0
 Etot   =   -209482.8158  EKtot   =     79344.5469  EPtot      =   -288827.3627
 BOND   =      6019.2853  ANGLE   =     23268.8379  DIHED      =     15292.1978
 1-4 NB =      5655.4783  1-4 EEL =      1902.9646  VDWAALS    =     15354.0988
 EELEC  =   -357150.1434  EHBOND  =         0.0000  RESTRAINT  =       829.9179
 EAMBER (non-restraint)  =   -289657.2806
 EKCMT  =         0.0000  VIRIAL  =         0.0000  VOLUME     =   1177598.9149
                                                    SURFTEN    =         0.0000
                                                    Density    =         1.0067
 ------------------------------------------------------------------------------

 NMR restraints: Bond =    0.000   Angle =     0.000   Torsion =     0.000
===============================================================================

 NSTEP =    77000   TIME(PS) =     227.000  TEMP(K) =   310.40  PRESS =     0.0
 Etot   =   -209990.7667  EKtot   =     79144.8516  EPtot      =   -289135.6183
 BOND   =      5859.8436  ANGLE   =     23224.8806  DIHED      =     15368.1087
 1-4 NB =      5573.4401  1-4 EEL =      1927.8022  VDWAALS    =     15464.1982
 EELEC  =   -357379.4283  EHBOND  =         0.0000  RESTRAINT  =       825.5366
 EAMBER (non-restraint)  =   -289961.1549
 EKCMT  =         0.0000  VIRIAL  =         0.0000  VOLUME     =   1177701.1451
                                                    SURFTEN    =         0.0000
                                                    Density    =         1.0066
 ------------------------------------------------------------------------------

 NMR restraints: Bond =    0.000   Angle =     0.000   Torsion =     0.000
===============================================================================

 NSTEP =    78000   TIME(PS) =     228.000  TEMP(K) =   309.24  PRESS =     0.0
 Etot   =   -209916.8347  EKtot   =     78848.8281  EPtot      =   -288765.6628
 BOND   =      5937.0360  ANGLE   =     23367.0336  DIHED      =     15272.6651
 1-4 NB =      5607.6823  1-4 EEL =      1899.3422  VDWAALS    =     15605.5861
 EELEC  =   -357298.0992  EHBOND  =         0.0000  RESTRAINT  =       843.0911
 EAMBER (non-restraint)  =   -289608.7539
 EKCMT  =         0.0000  VIRIAL  =         0.0000  VOLUME     =   1178414.4074
                                                    SURFTEN    =         0.0000
                                                    Density    =         1.0060
 ------------------------------------------------------------------------------

 NMR restraints: Bond =    0.000   Angle =     0.000   Torsion =     0.000
===============================================================================

 NSTEP =    79000   TIME(PS) =     229.000  TEMP(K) =   310.21  PRESS =     0.0
 Etot   =   -210360.9737  EKtot   =     79096.3594  EPtot      =   -289457.3331
 BOND   =      5713.0047  ANGLE   =     23413.7533  DIHED      =     15224.0307
 1-4 NB =      5693.1589  1-4 EEL =      1954.1365  VDWAALS    =     15554.0977
 EELEC  =   -357860.0203  EHBOND  =         0.0000  RESTRAINT  =       850.5055
 EAMBER (non-restraint)  =   -290307.8386
 EKCMT  =         0.0000  VIRIAL  =         0.0000  VOLUME     =   1178250.0577
                                                    SURFTEN    =         0.0000
                                                    Density    =         1.0061
 ------------------------------------------------------------------------------

 NMR restraints: Bond =    0.000   Angle =     0.000   Torsion =     0.000
===============================================================================

 NSTEP =    80000   TIME(PS) =     230.000  TEMP(K) =   308.84  PRESS =     0.0
 Etot   =   -210361.1963  EKtot   =     78748.0312  EPtot      =   -289109.2275
 BOND   =      5894.3443  ANGLE   =     23107.0509  DIHED      =     15267.1713
 1-4 NB =      5615.3107  1-4 EEL =      1906.3005  VDWAALS    =     15339.4559
 EELEC  =   -357126.1380  EHBOND  =         0.0000  RESTRAINT  =       887.2768
 EAMBER (non-restraint)  =   -289996.5044
 EKCMT  =         0.0000  VIRIAL  =         0.0000  VOLUME     =   1179302.2295
                                                    SURFTEN    =         0.0000
                                                    Density    =         1.0052
 ------------------------------------------------------------------------------

 NMR restraints: Bond =    0.000   Angle =     0.000   Torsion =     0.000
===============================================================================

 NSTEP =    81000   TIME(PS) =     231.000  TEMP(K) =   309.82  PRESS =     0.0
 Etot   =   -210142.4010  EKtot   =     78996.2344  EPtot      =   -289138.6353
 BOND   =      5889.8524  ANGLE   =     23318.5163  DIHED      =     15324.7681
 1-4 NB =      5636.0980  1-4 EEL =      1907.3769  VDWAALS    =     15288.6764
 EELEC  =   -357349.8240  EHBOND  =         0.0000  RESTRAINT  =       845.9006
 EAMBER (non-restraint)  =   -289984.5359
 EKCMT  =         0.0000  VIRIAL  =         0.0000  VOLUME     =   1179058.4856
                                                    SURFTEN    =         0.0000
                                                    Density    =         1.0054
 ------------------------------------------------------------------------------

 NMR restraints: Bond =    0.000   Angle =     0.000   Torsion =     0.000
===============================================================================

 NSTEP =    82000   TIME(PS) =     232.000  TEMP(K) =   311.01  PRESS =     0.0
 Etot   =   -209565.7043  EKtot   =     79299.4922  EPtot      =   -288865.1965
 BOND   =      5837.3024  ANGLE   =     23272.0232  DIHED      =     15258.2757
 1-4 NB =      5601.5351  1-4 EEL =      1874.9731  VDWAALS    =     14875.3122
 EELEC  =   -356429.3783  EHBOND  =         0.0000  RESTRAINT  =       844.7603
 EAMBER (non-restraint)  =   -289709.9567
 EKCMT  =         0.0000  VIRIAL  =         0.0000  VOLUME     =   1178744.9823
                                                    SURFTEN    =         0.0000
                                                    Density    =         1.0057
 ------------------------------------------------------------------------------

 NMR restraints: Bond =    0.000   Angle =     0.000   Torsion =     0.000
===============================================================================

 NSTEP =    83000   TIME(PS) =     233.000  TEMP(K) =   311.67  PRESS =     0.0
 Etot   =   -209616.2947  EKtot   =     79467.7578  EPtot      =   -289084.0525
 BOND   =      5962.1378  ANGLE   =     23231.2516  DIHED      =     15291.9739
 1-4 NB =      5592.9366  1-4 EEL =      1891.7760  VDWAALS    =     15081.8974
 EELEC  =   -357004.6396  EHBOND  =         0.0000  RESTRAINT  =       868.6138
 EAMBER (non-restraint)  =   -289952.6663
 EKCMT  =         0.0000  VIRIAL  =         0.0000  VOLUME     =   1178795.5036
                                                    SURFTEN    =         0.0000
                                                    Density    =         1.0056
 ------------------------------------------------------------------------------

 NMR restraints: Bond =    0.000   Angle =     0.000   Torsion =     0.000
===============================================================================

 NSTEP =    84000   TIME(PS) =     234.000  TEMP(K) =   309.94  PRESS =     0.0
 Etot   =   -210356.3456  EKtot   =     79026.5781  EPtot      =   -289382.9237
 BOND   =      5841.6150  ANGLE   =     23178.2408  DIHED      =     15239.0073
 1-4 NB =      5652.2378  1-4 EEL =      1887.1299  VDWAALS    =     15161.6831
 EELEC  =   -357185.1113  EHBOND  =         0.0000  RESTRAINT  =       842.2738
 EAMBER (non-restraint)  =   -290225.1975
 EKCMT  =         0.0000  VIRIAL  =         0.0000  VOLUME     =   1178411.0346
                                                    SURFTEN    =         0.0000
                                                    Density    =         1.0060
 ------------------------------------------------------------------------------

 NMR restraints: Bond =    0.000   Angle =     0.000   Torsion =     0.000
===============================================================================

 NSTEP =    85000   TIME(PS) =     235.000  TEMP(K) =   309.02  PRESS =     0.0
 Etot   =   -210622.2688  EKtot   =     78793.9688  EPtot      =   -289416.2375
 BOND   =      5882.3722  ANGLE   =     23338.8838  DIHED      =     15365.3256
 1-4 NB =      5597.9736  1-4 EEL =      1872.5129  VDWAALS    =     15791.1970
 EELEC  =   -358110.5828  EHBOND  =         0.0000  RESTRAINT  =       846.0802
 EAMBER (non-restraint)  =   -290262.3177
 EKCMT  =         0.0000  VIRIAL  =         0.0000  VOLUME     =   1176716.9183
                                                    SURFTEN    =         0.0000
                                                    Density    =         1.0074
 ------------------------------------------------------------------------------

 NMR restraints: Bond =    0.000   Angle =     0.000   Torsion =     0.000
===============================================================================

 NSTEP =    86000   TIME(PS) =     236.000  TEMP(K) =   309.94  PRESS =     0.0
 Etot   =   -210548.2963  EKtot   =     79026.3750  EPtot      =   -289574.6713
 BOND   =      5930.8989  ANGLE   =     23070.9563  DIHED      =     15291.9491
 1-4 NB =      5594.4354  1-4 EEL =      1912.1632  VDWAALS    =     15126.2482
 EELEC  =   -357329.2035  EHBOND  =         0.0000  RESTRAINT  =       827.8810
 EAMBER (non-restraint)  =   -290402.5523
 EKCMT  =         0.0000  VIRIAL  =         0.0000  VOLUME     =   1177160.4272
                                                    SURFTEN    =         0.0000
                                                    Density    =         1.0070
 ------------------------------------------------------------------------------

 NMR restraints: Bond =    0.000   Angle =     0.000   Torsion =     0.000
===============================================================================

 NSTEP =    87000   TIME(PS) =     237.000  TEMP(K) =   309.13  PRESS =     0.0
 Etot   =   -210333.3216  EKtot   =     78819.8516  EPtot      =   -289153.1732
 BOND   =      5768.9241  ANGLE   =     23347.2988  DIHED      =     15216.4087
 1-4 NB =      5635.4582  1-4 EEL =      1965.1371  VDWAALS    =     15100.6148
 EELEC  =   -357064.4341  EHBOND  =         0.0000  RESTRAINT  =       877.4191
 EAMBER (non-restraint)  =   -290030.5923
 EKCMT  =         0.0000  VIRIAL  =         0.0000  VOLUME     =   1178075.9888
                                                    SURFTEN    =         0.0000
                                                    Density    =         1.0063
 ------------------------------------------------------------------------------

 NMR restraints: Bond =    0.000   Angle =     0.000   Torsion =     0.000
===============================================================================

 NSTEP =    88000   TIME(PS) =     238.000  TEMP(K) =   309.07  PRESS =     0.0
 Etot   =   -210846.9301  EKtot   =     78806.6016  EPtot      =   -289653.5317
 BOND   =      5835.0937  ANGLE   =     23148.9352  DIHED      =     15229.3718
 1-4 NB =      5599.3943  1-4 EEL =      1915.9655  VDWAALS    =     14885.2385
 EELEC  =   -357122.4907  EHBOND  =         0.0000  RESTRAINT  =       854.9601
 EAMBER (non-restraint)  =   -290508.4918
 EKCMT  =         0.0000  VIRIAL  =         0.0000  VOLUME     =   1177420.5265
                                                    SURFTEN    =         0.0000
                                                    Density    =         1.0068
 ------------------------------------------------------------------------------

 NMR restraints: Bond =    0.000   Angle =     0.000   Torsion =     0.000
===============================================================================

 NSTEP =    89000   TIME(PS) =     239.000  TEMP(K) =   309.82  PRESS =     0.0
 Etot   =   -210064.4324  EKtot   =     78996.3594  EPtot      =   -289060.7918
 BOND   =      5842.1971  ANGLE   =     23236.7197  DIHED      =     15243.9470
 1-4 NB =      5617.7743  1-4 EEL =      1875.8668  VDWAALS    =     14807.0301
 EELEC  =   -356522.3397  EHBOND  =         0.0000  RESTRAINT  =       838.0130
 EAMBER (non-restraint)  =   -289898.8047
 EKCMT  =         0.0000  VIRIAL  =         0.0000  VOLUME     =   1176926.7734
                                                    SURFTEN    =         0.0000
                                                    Density    =         1.0072
 ------------------------------------------------------------------------------

 NMR restraints: Bond =    0.000   Angle =     0.000   Torsion =     0.000
===============================================================================

 NSTEP =    90000   TIME(PS) =     240.000  TEMP(K) =   308.16  PRESS =     0.0
 Etot   =   -210689.6116  EKtot   =     78572.9375  EPtot      =   -289262.5491
 BOND   =      5985.0780  ANGLE   =     23185.4761  DIHED      =     15226.4703
 1-4 NB =      5615.4600  1-4 EEL =      1954.1849  VDWAALS    =     15243.2289
 EELEC  =   -357315.0185  EHBOND  =         0.0000  RESTRAINT  =       842.5711
 EAMBER (non-restraint)  =   -290105.1202
 EKCMT  =         0.0000  VIRIAL  =         0.0000  VOLUME     =   1176625.1348
                                                    SURFTEN    =         0.0000
                                                    Density    =         1.0075
 ------------------------------------------------------------------------------

 NMR restraints: Bond =    0.000   Angle =     0.000   Torsion =     0.000
===============================================================================

 NSTEP =    91000   TIME(PS) =     241.000  TEMP(K) =   310.02  PRESS =     0.0
 Etot   =   -210003.9108  EKtot   =     79047.2969  EPtot      =   -289051.2077
 BOND   =      5956.0592  ANGLE   =     23307.0996  DIHED      =     15275.4434
 1-4 NB =      5642.1133  1-4 EEL =      1800.8594  VDWAALS    =     15095.5902
 EELEC  =   -356960.0243  EHBOND  =         0.0000  RESTRAINT  =       831.6516
 EAMBER (non-restraint)  =   -289882.8592
 EKCMT  =         0.0000  VIRIAL  =         0.0000  VOLUME     =   1176425.5146
                                                    SURFTEN    =         0.0000
                                                    Density    =         1.0077
 ------------------------------------------------------------------------------

 NMR restraints: Bond =    0.000   Angle =     0.000   Torsion =     0.000
===============================================================================

 NSTEP =    92000   TIME(PS) =     242.000  TEMP(K) =   309.76  PRESS =     0.0
 Etot   =   -210342.2087  EKtot   =     78982.5000  EPtot      =   -289324.7087
 BOND   =      5843.2352  ANGLE   =     23316.8344  DIHED      =     15185.1456
 1-4 NB =      5607.8885  1-4 EEL =      1886.8654  VDWAALS    =     14760.5482
 EELEC  =   -356791.8645  EHBOND  =         0.0000  RESTRAINT  =       866.6386
 EAMBER (non-restraint)  =   -290191.3473
 EKCMT  =         0.0000  VIRIAL  =         0.0000  VOLUME     =   1175824.7069
                                                    SURFTEN    =         0.0000
                                                    Density    =         1.0082
 ------------------------------------------------------------------------------

 NMR restraints: Bond =    0.000   Angle =     0.000   Torsion =     0.000
===============================================================================

 NSTEP =    93000   TIME(PS) =     243.000  TEMP(K) =   310.14  PRESS =     0.0
 Etot   =   -210332.1999  EKtot   =     79077.8516  EPtot      =   -289410.0515
 BOND   =      5907.9858  ANGLE   =     23319.7072  DIHED      =     15222.3875
 1-4 NB =      5666.5308  1-4 EEL =      1832.9187  VDWAALS    =     15270.2718
 EELEC  =   -357497.0006  EHBOND  =         0.0000  RESTRAINT  =       867.1472
 EAMBER (non-restraint)  =   -290277.1987
 EKCMT  =         0.0000  VIRIAL  =         0.0000  VOLUME     =   1173856.5666
                                                    SURFTEN    =         0.0000
                                                    Density    =         1.0099
 ------------------------------------------------------------------------------

 NMR restraints: Bond =    0.000   Angle =     0.000   Torsion =     0.000
===============================================================================

 NSTEP =    94000   TIME(PS) =     244.000  TEMP(K) =   309.39  PRESS =     0.0
 Etot   =   -210210.6255  EKtot   =     78887.8516  EPtot      =   -289098.4770
 BOND   =      5854.2499  ANGLE   =     23336.3712  DIHED      =     15263.3361
 1-4 NB =      5632.7337  1-4 EEL =      1917.8377  VDWAALS    =     15270.2056
 EELEC  =   -357209.2961  EHBOND  =         0.0000  RESTRAINT  =       836.0848
 EAMBER (non-restraint)  =   -289934.5618
 EKCMT  =         0.0000  VIRIAL  =         0.0000  VOLUME     =   1174761.8697
                                                    SURFTEN    =         0.0000
                                                    Density    =         1.0091
 ------------------------------------------------------------------------------

 NMR restraints: Bond =    0.000   Angle =     0.000   Torsion =     0.000
===============================================================================

 NSTEP =    95000   TIME(PS) =     245.000  TEMP(K) =   309.63  PRESS =     0.0
 Etot   =   -210671.6569  EKtot   =     78947.4531  EPtot      =   -289619.1100
 BOND   =      5849.6491  ANGLE   =     23288.3489  DIHED      =     15177.9013
 1-4 NB =      5584.5183  1-4 EEL =      1826.6025  VDWAALS    =     15497.8903
 EELEC  =   -357696.0615  EHBOND  =         0.0000  RESTRAINT  =       852.0411
 EAMBER (non-restraint)  =   -290471.1512
 EKCMT  =         0.0000  VIRIAL  =         0.0000  VOLUME     =   1174275.3927
                                                    SURFTEN    =         0.0000
                                                    Density    =         1.0095
 ------------------------------------------------------------------------------

 NMR restraints: Bond =    0.000   Angle =     0.000   Torsion =     0.000
===============================================================================

 NSTEP =    96000   TIME(PS) =     246.000  TEMP(K) =   311.12  PRESS =     0.0
 Etot   =   -210178.2087  EKtot   =     79327.4922  EPtot      =   -289505.7009
 BOND   =      5827.7458  ANGLE   =     23357.1658  DIHED      =     15336.7780
 1-4 NB =      5603.7451  1-4 EEL =      1854.5169  VDWAALS    =     15087.8052
 EELEC  =   -357417.5649  EHBOND  =         0.0000  RESTRAINT  =       844.1074
 EAMBER (non-restraint)  =   -290349.8082
 EKCMT  =         0.0000  VIRIAL  =         0.0000  VOLUME     =   1174524.5979
                                                    SURFTEN    =         0.0000
                                                    Density    =         1.0093
 ------------------------------------------------------------------------------

 NMR restraints: Bond =    0.000   Angle =     0.000   Torsion =     0.000
===============================================================================

 NSTEP =    97000   TIME(PS) =     247.000  TEMP(K) =   309.25  PRESS =     0.0
 Etot   =   -210436.1738  EKtot   =     78852.2188  EPtot      =   -289288.3926
 BOND   =      5987.9442  ANGLE   =     23354.0192  DIHED      =     15319.7873
 1-4 NB =      5636.5877  1-4 EEL =      1813.5441  VDWAALS    =     15373.2364
 EELEC  =   -357591.9667  EHBOND  =         0.0000  RESTRAINT  =       818.4552
 EAMBER (non-restraint)  =   -290106.8478
 EKCMT  =         0.0000  VIRIAL  =         0.0000  VOLUME     =   1174524.5979
                                                    SURFTEN    =         0.0000
                                                    Density    =         1.0093
 ------------------------------------------------------------------------------

 NMR restraints: Bond =    0.000   Angle =     0.000   Torsion =     0.000
===============================================================================

 NSTEP =    98000   TIME(PS) =     248.000  TEMP(K) =   311.52  PRESS =     0.0
 Etot   =   -210121.5305  EKtot   =     79431.2109  EPtot      =   -289552.7415
 BOND   =      5893.6939  ANGLE   =     23151.0389  DIHED      =     15292.9147
 1-4 NB =      5619.4724  1-4 EEL =      1843.8401  VDWAALS    =     15187.3498
 EELEC  =   -357386.5258  EHBOND  =         0.0000  RESTRAINT  =       845.4744
 EAMBER (non-restraint)  =   -290398.2158
 EKCMT  =         0.0000  VIRIAL  =         0.0000  VOLUME     =   1176274.2545
                                                    SURFTEN    =         0.0000
                                                    Density    =         1.0078
 ------------------------------------------------------------------------------

 NMR restraints: Bond =    0.000   Angle =     0.000   Torsion =     0.000
===============================================================================

 NSTEP =    99000   TIME(PS) =     249.000  TEMP(K) =   309.93  PRESS =     0.0
 Etot   =   -210209.2629  EKtot   =     79025.6484  EPtot      =   -289234.9113
 BOND   =      5883.4136  ANGLE   =     23358.4291  DIHED      =     15254.4988
 1-4 NB =      5659.9149  1-4 EEL =      1867.7017  VDWAALS    =     15144.1717
 EELEC  =   -357268.3337  EHBOND  =         0.0000  RESTRAINT  =       865.2926
 EAMBER (non-restraint)  =   -290100.2039
 EKCMT  =         0.0000  VIRIAL  =         0.0000  VOLUME     =   1175683.3460
                                                    SURFTEN    =         0.0000
                                                    Density    =         1.0083
 ------------------------------------------------------------------------------

 NMR restraints: Bond =    0.000   Angle =     0.000   Torsion =     0.000
===============================================================================

 NSTEP =   100000   TIME(PS) =     250.000  TEMP(K) =   310.92  PRESS =     0.0
 Etot   =   -210144.3320  EKtot   =     79278.1797  EPtot      =   -289422.5117
 BOND   =      5834.7594  ANGLE   =     23161.2750  DIHED      =     15235.3742
 1-4 NB =      5609.6010  1-4 EEL =      1838.6322  VDWAALS    =     15353.4612
 EELEC  =   -357301.1233  EHBOND  =         0.0000  RESTRAINT  =       845.5084
 EAMBER (non-restraint)  =   -290268.0201
 EKCMT  =         0.0000  VIRIAL  =         0.0000  VOLUME     =   1176001.4215
                                                    SURFTEN    =         0.0000
                                                    Density    =         1.0080
 ------------------------------------------------------------------------------

 NMR restraints: Bond =    0.000   Angle =     0.000   Torsion =     0.000
===============================================================================

      A V E R A G E S   O V E R     100 S T E P S


 NSTEP =   100000   TIME(PS) =     250.000  TEMP(K) =   309.99  PRESS =     0.0
 Etot   =   -208776.3096  EKtot   =     79041.1805  EPtot      =   -287817.4901
 BOND   =      5898.4530  ANGLE   =     23308.4451  DIHED      =     15318.5888
 1-4 NB =      5621.5307  1-4 EEL =      1872.9833  VDWAALS    =     15702.4292
 EELEC  =   -356385.5032  EHBOND  =         0.0000  RESTRAINT  =       845.5832
 EAMBER (non-restraint)  =   -288663.0733
 EKCMT  =         0.0000  VIRIAL  =         0.0000  VOLUME     =   1204300.0594
                                                    SURFTEN    =         0.0000
                                                    Density    =         0.9851
 ------------------------------------------------------------------------------

 NMR restraints: Bond =    0.000   Angle =     0.000   Torsion =     0.000
===============================================================================

      R M S  F L U C T U A T I O N S


 NSTEP =   100000   TIME(PS) =     250.000  TEMP(K) =     1.48  PRESS =     0.0
 Etot   =      1455.9712  EKtot   =       377.4029  EPtot      =      1450.5797
 BOND   =        62.6888  ANGLE   =       107.2964  DIHED      =        65.4198
 1-4 NB =        29.6462  1-4 EEL =        46.3872  VDWAALS    =       581.6616
 EELEC  =      1008.4467  EHBOND  =         0.0000  RESTRAINT  =        17.7329
 EAMBER (non-restraint)  =      1432.8467
 EKCMT  =         0.0000  VIRIAL  =         0.0000  VOLUME     =     33476.5324
                                                    SURFTEN    =         0.0000
                                                    Density    =         0.0263
 ------------------------------------------------------------------------------


 NMR restraints on final step:

| MC Barostat:       1000 volume changes attempted.
| MC Barostat:        249 changes successful ( 24.90%)
 ------------------------------------------------------------------------------

--------------------------------------------------------------------------------
   5.  TIMINGS
--------------------------------------------------------------------------------

|  NonSetup CPU Time in Major Routines:
|
|     Routine           Sec        %
|     ------------------------------
|     Nonbond          28.87    8.83
|     Bond              0.00    0.00
|     Angle             0.00    0.00
|     Dihedral          0.00    0.00
|     Shake             0.53    0.16
|     RunMD           293.04   89.62
|     Other             4.55    1.39
|     ------------------------------
|     Total           326.99

|  PME Nonbond Pairlist CPU Time:
|
|     Routine              Sec        %
|     ---------------------------------
|     Set Up Cit           0.00    0.00
|     Build List           0.00    0.00
|     ---------------------------------
|     Total                0.00    0.00

|  PME Direct Force CPU Time:
|
|     Routine              Sec        %
|     ---------------------------------
|     NonBonded Calc       0.00    0.00
|     Exclude Masked       0.00    0.00
|     Other                0.16    0.05
|     ---------------------------------
|     Total                0.16    0.05

|  PME Reciprocal Force CPU Time:
|
|     Routine              Sec        %
|     ---------------------------------
|     1D bspline           0.00    0.00
|     Grid Charges         0.00    0.00
|     Scalar Sum           0.00    0.00
|     Gradient Sum         0.00    0.00
|     FFT                  0.00    0.00
|     ---------------------------------
|     Total                0.00    0.00

|  Final Performance Info:
|     -----------------------------------------------------
|     Average timings for last    6000 steps:
|     Elapsed(s) =      19.90 Per Step(ms) =       3.32
|         ns/day =      26.05   seconds/ns =    3316.87
|
|     Average timings for all steps:
|     Elapsed(s) =     329.31 Per Step(ms) =       3.29
|         ns/day =      26.24   seconds/ns =    3293.12
|     -----------------------------------------------------

|  Setup CPU time:            1.29 seconds
|  NonSetup CPU time:       326.99 seconds
|  Total CPU time:          328.28 seconds     0.09 hours

|  Setup wall time:           2    seconds
|  NonSetup wall time:      329    seconds
|  Total wall time:         331    seconds     0.09 hours
