# Supplementary material for: Intermolecular Interactions in G Protein-Coupled Receptor Allosteric Sites at the Membrane Interface from Molecular Dynamics Simulations and Quantum Chemical Calculations
Source: J Chem Inf Model. 2022 Sep 30;62(19):4736–47. doi: 10.1021/acs.jcim.2c00788 (PMC9554917; doi:10.1021/acs.jcim.2c00788)
Supplement: Supplementary file 2 — ci2c00788_si_002.zip [file ci2c00788_si_002.zip › MD_simulations_inputs/GCGR_MD_simulations_inputs/dmpc/eq04.out]

          -------------------------------------------------------
          Amber 16 PMEMD                              2016
          -------------------------------------------------------

| PMEMD implementation of SANDER, Release 16

| Run on 04/29/2019 at 10:33:17

|   Executable path: /usr/local/amber16/bin/pmemd.cuda
| Working directory: /data/almu/Working/GCGR/gcgr-5mv-dmpc/1_equilibration
|          Hostname: c104342

  [-O]verwriting output

File Assignments:
|   MDIN: eq04.in                                                               
|  MDOUT: eq04.out                                                              
| INPCRD: gcgr-5mv-dmpc.eq03.rst                                                
|   PARM: gcgr-5mv-dmpc.top                                                     
| RESTRT: gcgr-5mv-dmpc.eq04.rst                                                
|   REFC: gcgr-5mv-dmpc.eq03.rst                                                
|  MDVEL: mdvel                                                                 
|   MDEN: mden                                                                  
|  MDCRD: eq04.nc                                                               
| MDINFO: mdinfo                                                                
|  MDFRC: mdfrc                                                                 


 Here is the input file:

&cntrl                                                                         
    imin=0,        ! No minimization                                           
    irest=1,       ! This IS a restart of an old MD simulation                 
    ntx=5,         ! So our inpcrd file has velocities                         
                                                                               
! Temperature control                                                          
    ntt=3,         ! Langevin dynamics                                         
    gamma_ln=1.0,  ! Friction coefficient (ps^-1)                              
    temp0=310,   ! Target temperature                                          
                                                                               
! Potential energy control                                                     
    cut=10.0,      ! Nonbonded cutoff, in Angstroms                            
                                                                               
! MD settings                                                                  
    nstlim=250000,  ! 250K steps, 250 ps total                                 
    dt=0.001,      ! time step (ps)                                            
                                                                               
! SHAKE                                                                        
    ntc=2,         ! Constrain bonds containing hydrogen                       
    ntf=2,         ! Do not calculate forces of bonds containing hydrogen      
                                                                               
! Control how often information is printed                                     
    ntpr=1000,     ! Print energies every 1000 steps                           
    ntwx=100,     ! Print coordinates every 1000 steps to the trajectory       
    ntwr=10000,    ! Print a restart file every 10K steps (can be less frequent
!   ntwv=-1,       ! Uncomment to also print velocities to trajectory          
!   ntwf=-1,       ! Uncomment to also print forces to trajectory              
    ntxo=2,        ! Write NetCDF format                                       
                                                                               
! Wrap coordinates when printing them to the same unit cell                    
    iwrap=1,                                                                   
                                                                               
! Constant pressure control.                                                   
    barostat=2,    ! MC barostat                                               
    ntp=3,         ! 1=isotropic, 2=anisotropic, 3=semi-isotropic w/ surften   
    pres0=1.0,     ! Target external pressure, in bar                          
                                                                               
! Constant surface tension (needed for semi-isotropic scaling). Uncomment      
    ! for this feature. csurften must be nonzero if ntp=3 above                
    csurften=3,    ! Interfaces in 1=yz plane, 2=xz plane, 3=xy plane          
    gamma_ten=0.0, ! Surface tension (dyne/cm). 0 gives pure semi-iso scaling  
    ninterface=2,  ! Number of interfaces (2 for bilayer)                      
                                                                               
! Restraint options                                                            
    ntr=1,         ! Positional restraints                                     
    nmropt=1,      ! Dihedral restraints for sugars and lipids                 
/                                                                              
                                                                               
 &wt                                                                           
    type='END'                                                                 
 /                                                                             
Hold protein fixed                                                             
1.0                                                                            
RES 1 281                                                                      
END                                                                            
Hold ligand fixed                                                              
1.0                                                                            
RES 282                                                                        
END                                                                            
Hold Xray waters fixed                                                         
1.0                                                                            
RES 1447                                                                       
END                                                                            
END                                                                            


Note: ig = -1. Setting random seed to   672022 based on wallclock time in 
      microseconds.
 
|--------------------- INFORMATION ----------------------
| GPU (CUDA) Version of PMEMD in use: NVIDIA GPU IN USE.
|                    Version 16.0.0
| 
|                      02/25/2016
| 
| Implementation by:
|                    Ross C. Walker     (SDSC)
|                    Scott Le Grand     (nVIDIA)
| 
| Precision model in use:
|      [SPFP] - Single Precision Forces, 64-bit Fixed Point
|               Accumulation. (Default)
| 
|--------------------------------------------------------
 
|----------------- CITATION INFORMATION -----------------
|
|    When publishing work that utilized the CUDA version
|    of AMBER, please cite the following in addition to
|    the regular AMBER citations:
|
|  - Romelia Salomon-Ferrer; Andreas W. Goetz; Duncan
|    Poole; Scott Le Grand; Ross C. Walker "Routine
|    microsecond molecular dynamics simulations with
|    AMBER - Part II: Particle Mesh Ewald", J. Chem.
|    Theory Comput., 2013, 9 (9), pp3878-3888,
|    DOI: 10.1021/ct400314y.
|
|  - Andreas W. Goetz; Mark J. Williamson; Dong Xu;
|    Duncan Poole; Scott Le Grand; Ross C. Walker
|    "Routine microsecond molecular dynamics simulations
|    with AMBER - Part I: Generalized Born", J. Chem.
|    Theory Comput., 2012, 8 (5), pp1542-1555.
|
|  - Scott Le Grand; Andreas W. Goetz; Ross C. Walker
|    "SPFP: Speed without compromise - a mixed precision
|    model for GPU accelerated molecular dynamics
|    simulations.", Comp. Phys. Comm., 2013, 184
|    pp374-380, DOI: 10.1016/j.cpc.2012.09.022
|
|--------------------------------------------------------
 
|------------------- GPU DEVICE INFO --------------------
|
|            CUDA_VISIBLE_DEVICES: 0
|   CUDA Capable Devices Detected:      1
|           CUDA Device ID in use:      0
|                CUDA Device Name: GeForce GTX 1080 Ti
|     CUDA Device Global Mem Size:  11178 MB
| CUDA Device Num Multiprocessors:     28
|           CUDA Device Core Freq:   1.58 GHz
|
|--------------------------------------------------------
 
 
| Conditional Compilation Defines Used:
| PUBFFT
| BINTRAJ
| CUDA
| EMIL

| Largest sphere to fit in unit cell has radius =    52.606

| New format PARM file being parsed.
| Version =    1.000 Date = 04/29/19 Time = 10:03:12

| Note: 1-4 EEL scale factors are being read from the topology file.

| Note: 1-4 VDW scale factors are being read from the topology file.
| Duplicated    0 dihedrals

| Duplicated    0 dihedrals

--------------------------------------------------------------------------------
   1.  RESOURCE   USE: 
--------------------------------------------------------------------------------

 getting box info from netcdf restart file
 NATOM  =  119268 NTYPES =      25 NBONH =  101184 MBONA  =   17667
 NTHETH =   64061 MTHETA =   21241 NPHIH =  103711 MPHIA  =   63064
 NHPARM =       0 NPARM  =       0 NNB   =  348918 NRES   =   26237
 NBONA  =   17667 NTHETA =   21241 NPHIA =   63064 NUMBND =     109
 NUMANG =     232 NPTRA  =     260 NATYP =      65 NPHB   =       1
 IFBOX  =       1 NMXRS  =      67 IFCAP =       0 NEXTRA =       0
 NCOPY  =       0

| Coordinate Index Table dimensions:    19   19   19
| Direct force subcell size =     5.5668    5.5620    5.5375

     BOX TYPE: RECTILINEAR

--------------------------------------------------------------------------------
   2.  CONTROL  DATA  FOR  THE  RUN
--------------------------------------------------------------------------------

default_name                                                                    

General flags:
     imin    =       0, nmropt  =       1

Nature and format of input:
     ntx     =       5, irest   =       1, ntrx    =       1

Nature and format of output:
     ntxo    =       2, ntpr    =    1000, ntrx    =       1, ntwr    =   10000
     iwrap   =       1, ntwx    =     100, ntwv    =       0, ntwe    =       0
     ioutfm  =       1, ntwprt  =       0, idecomp =       0, rbornstat=      0

Potential function:
     ntf     =       2, ntb     =       2, igb     =       0, nsnb    =      25
     ipol    =       0, gbsa    =       0, iesp    =       0
     dielc   =   1.00000, cut     =  10.00000, intdiel =   1.00000

Frozen or restrained atoms:
     ibelly  =       0, ntr     =       1
     restraint_wt =   0.00000

Molecular dynamics:
     nstlim  =    250000, nscm    =         0, nrespa  =         1
     t       =   0.00000, dt      =   0.00100, vlimit  =  -1.00000

Langevin dynamics temperature regulation:
     ig      =  672022
     temp0   = 310.00000, tempi   =   0.00000, gamma_ln=   1.00000

Pressure regulation:
     ntp     =       3
     pres0   =   1.00000, comp    =  44.60000, taup    =   1.00000
     Monte-Carlo Barostat:
     mcbarint  =     100

Constant surface tension:
     csurften  =       3
     gamma_ten =   0.00000 ninterface =       2

SHAKE:
     ntc     =       2, jfastw  =       0
     tol     =   0.00001

NMR refinement options:
     iscale  =       0, noeskp  =       1, ipnlty  =       1, mxsub   =       1
     scalm   = 100.00000, pencut  =   0.10000, tausw   =   0.10000

| Intermolecular bonds treatment:
|     no_intermolecular_bonds =       1

| Energy averages sample interval:
|     ene_avg_sampling =    1000

Ewald parameters:
     verbose =       0, ew_type =       0, nbflag  =       1, use_pme =       1
     vdwmeth =       1, eedmeth =       1, netfrc  =       1
     Box X =  105.769   Box Y =  105.678   Box Z =  105.212
     Alpha =   90.000   Beta  =   90.000   Gamma =   90.000
     NFFT1 =  108       NFFT2 =  108       NFFT3 =  108
     Cutoff=   10.000   Tol   =0.100E-04
     Ewald Coefficient =  0.27511
     Interpolation order =    4

    LOADING THE CONSTRAINED ATOMS AS GROUPS


   5.  REFERENCE ATOM COORDINATES

  default_name                                                                    
    ----- READING GROUP     1; TITLE:
 Hold protein fixed                                                          

     GROUP    1 HAS HARMONIC CONSTRAINTS     1.00000
 GRP    1 RES    1 TO   281
      Number of atoms in this group  =  4564
    ----- READING GROUP     2; TITLE:
 Hold ligand fixed                                                           

     GROUP    2 HAS HARMONIC CONSTRAINTS     1.00000
 GRP    2 RES  282 TO   282
      Number of atoms in this group  =    67
    ----- READING GROUP     3; TITLE:
 Hold Xray waters fixed                                                      

     GROUP    3 HAS HARMONIC CONSTRAINTS     1.00000
 GRP    3 RES 1447 TO  1447
      Number of atoms in this group  =     3
    ----- END OF GROUP READ -----
| MONTE CARLO BAROSTAT IMPORTANT NOTE:
|   The Monte-Carlo barostat does not require the virial to adjust the system volume.
|   Since it is an expensive calculation, it is skipped for efficiency. A side-effect
|   is that the reported pressure is always 0 because it is not calculated.

--------------------------------------------------------------------------------
   3.  ATOMIC COORDINATES AND VELOCITIES
--------------------------------------------------------------------------------

default_name                                                                    
 begin time read from input coords =   250.000 ps


           Begin reading energy term weight changes/NMR restraints
 WEIGHT CHANGES:
                         ** No weight changes given **

 RESTRAINTS:
  No valid redirection requests found
                          ** No restraint defined **

                  Done reading weight changes/NMR restraints


 
 Number of triangulated 3-point waters found:    24791

     Sum of charges from parm topology file =   0.00195630
     Forcing neutrality...

| Dynamic Memory, Types Used:
| Reals             5085469
| Integers          6921734

| Nonbonded Pairs Initial Allocation:    36075588

| GPU memory information (estimate):
| KB of GPU memory in use:    796408
| KB of CPU memory in use:    162958

--------------------------------------------------------------------------------
   4.  RESULTS
--------------------------------------------------------------------------------

 ---------------------------------------------------
 APPROXIMATING switch and d/dx switch using CUBIC SPLINE INTERPOLATION
 using   5000.0 points per unit in tabled values
 TESTING RELATIVE ERROR over r ranging from 0.0 to cutoff
| CHECK switch(x): max rel err =   0.2738E-14   at   2.422500
| CHECK d/dx switch(x): max rel err =   0.8314E-11   at   2.736960
 ---------------------------------------------------
|---------------------------------------------------
| APPROXIMATING direct energy using CUBIC SPLINE INTERPOLATION
|  with   50.0 points per unit in tabled values
| Relative Error Limit not exceeded for r .gt.   2.33
| APPROXIMATING direct force using CUBIC SPLINE INTERPOLATION
|  with   50.0 points per unit in tabled values
| Relative Error Limit not exceeded for r .gt.   2.80
|---------------------------------------------------
| MC Barostat: Decreasing size of volume moves

 NSTEP =     1000   TIME(PS) =     251.000  TEMP(K) =   309.39  PRESS =     0.0
 Etot   =   -211134.1705  EKtot   =     78886.5000  EPtot      =   -290020.6705
 BOND   =      5942.0259  ANGLE   =     23280.5544  DIHED      =     15299.8971
 1-4 NB =      5615.3703  1-4 EEL =      1946.7617  VDWAALS    =     15376.8479
 EELEC  =   -357859.5650  EHBOND  =         0.0000  RESTRAINT  =       377.4372
 EAMBER (non-restraint)  =   -290398.1077
 EKCMT  =         0.0000  VIRIAL  =         0.0000  VOLUME     =   1176001.4215
                                                    SURFTEN    =         0.0000
                                                    Density    =         1.0080
 ------------------------------------------------------------------------------

 NMR restraints: Bond =    0.000   Angle =     0.000   Torsion =     0.000
===============================================================================
| MC Barostat: Decreasing size of volume moves

 NSTEP =     2000   TIME(PS) =     252.000  TEMP(K) =   308.86  PRESS =     0.0
 Etot   =   -211224.1922  EKtot   =     78752.2891  EPtot      =   -289976.4813
 BOND   =      5837.3898  ANGLE   =     23310.4569  DIHED      =     15301.9440
 1-4 NB =      5599.3906  1-4 EEL =      1884.3349  VDWAALS    =     15229.2136
 EELEC  =   -357543.0657  EHBOND  =         0.0000  RESTRAINT  =       403.8547
 EAMBER (non-restraint)  =   -290380.3360
 EKCMT  =         0.0000  VIRIAL  =         0.0000  VOLUME     =   1176566.6911
                                                    SURFTEN    =         0.0000
                                                    Density    =         1.0075
 ------------------------------------------------------------------------------

 NMR restraints: Bond =    0.000   Angle =     0.000   Torsion =     0.000
===============================================================================
| MC Barostat: Decreasing size of volume moves

 NSTEP =     3000   TIME(PS) =     253.000  TEMP(K) =   310.30  PRESS =     0.0
 Etot   =   -210821.0457  EKtot   =     79118.7266  EPtot      =   -289939.7723
 BOND   =      5921.8261  ANGLE   =     23373.6253  DIHED      =     15328.6426
 1-4 NB =      5625.1070  1-4 EEL =      1837.0942  VDWAALS    =     15148.2804
 EELEC  =   -357608.5364  EHBOND  =         0.0000  RESTRAINT  =       434.1886
 EAMBER (non-restraint)  =   -290373.9608
 EKCMT  =         0.0000  VIRIAL  =         0.0000  VOLUME     =   1176370.4151
                                                    SURFTEN    =         0.0000
                                                    Density    =         1.0077
 ------------------------------------------------------------------------------

 NMR restraints: Bond =    0.000   Angle =     0.000   Torsion =     0.000
===============================================================================
| MC Barostat: Decreasing size of volume moves

 NSTEP =     4000   TIME(PS) =     254.000  TEMP(K) =   308.21  PRESS =     0.0
 Etot   =   -211352.9267  EKtot   =     78585.1328  EPtot      =   -289938.0595
 BOND   =      5912.3687  ANGLE   =     23446.6839  DIHED      =     15190.0904
 1-4 NB =      5652.1040  1-4 EEL =      1860.0873  VDWAALS    =     15291.9679
 EELEC  =   -357719.9628  EHBOND  =         0.0000  RESTRAINT  =       428.6009
 EAMBER (non-restraint)  =   -290366.6604
 EKCMT  =         0.0000  VIRIAL  =         0.0000  VOLUME     =   1176370.4151
                                                    SURFTEN    =         0.0000
                                                    Density    =         1.0077
 ------------------------------------------------------------------------------

 NMR restraints: Bond =    0.000   Angle =     0.000   Torsion =     0.000
===============================================================================
| MC Barostat: Decreasing size of volume moves

 NSTEP =     5000   TIME(PS) =     255.000  TEMP(K) =   310.35  PRESS =     0.0
 Etot   =   -210434.1556  EKtot   =     79132.6016  EPtot      =   -289566.7572
 BOND   =      6005.3908  ANGLE   =     23314.8193  DIHED      =     15302.6088
 1-4 NB =      5631.6020  1-4 EEL =      1891.3956  VDWAALS    =     15098.7007
 EELEC  =   -357224.1653  EHBOND  =         0.0000  RESTRAINT  =       412.8909
 EAMBER (non-restraint)  =   -289979.6481
 EKCMT  =         0.0000  VIRIAL  =         0.0000  VOLUME     =   1175342.2910
                                                    SURFTEN    =         0.0000
                                                    Density    =         1.0086
 ------------------------------------------------------------------------------

 NMR restraints: Bond =    0.000   Angle =     0.000   Torsion =     0.000
===============================================================================
| MC Barostat: Decreasing size of volume moves

 NSTEP =     6000   TIME(PS) =     256.000  TEMP(K) =   309.45  PRESS =     0.0
 Etot   =   -210613.3682  EKtot   =     78902.1016  EPtot      =   -289515.4697
 BOND   =      5957.4976  ANGLE   =     23213.8700  DIHED      =     15252.6287
 1-4 NB =      5658.0971  1-4 EEL =      1984.0506  VDWAALS    =     15235.9212
 EELEC  =   -357221.7914  EHBOND  =         0.0000  RESTRAINT  =       404.2565
 EAMBER (non-restraint)  =   -289919.7262
 EKCMT  =         0.0000  VIRIAL  =         0.0000  VOLUME     =   1177541.3351
                                                    SURFTEN    =         0.0000
                                                    Density    =         1.0067
 ------------------------------------------------------------------------------

 NMR restraints: Bond =    0.000   Angle =     0.000   Torsion =     0.000
===============================================================================

 NSTEP =     7000   TIME(PS) =     257.000  TEMP(K) =   310.57  PRESS =     0.0
 Etot   =   -210272.0232  EKtot   =     79186.9688  EPtot      =   -289458.9919
 BOND   =      6019.5333  ANGLE   =     23448.5293  DIHED      =     15357.2823
 1-4 NB =      5599.9907  1-4 EEL =      1931.5391  VDWAALS    =     14780.6234
 EELEC  =   -357017.8147  EHBOND  =         0.0000  RESTRAINT  =       421.3248
 EAMBER (non-restraint)  =   -289880.3167
 EKCMT  =         0.0000  VIRIAL  =         0.0000  VOLUME     =   1176206.3327
                                                    SURFTEN    =         0.0000
                                                    Density    =         1.0079
 ------------------------------------------------------------------------------

 NMR restraints: Bond =    0.000   Angle =     0.000   Torsion =     0.000
===============================================================================

 NSTEP =     8000   TIME(PS) =     258.000  TEMP(K) =   309.86  PRESS =     0.0
 Etot   =   -210886.2283  EKtot   =     79006.7656  EPtot      =   -289892.9940
 BOND   =      5868.8725  ANGLE   =     23356.2323  DIHED      =     15258.2418
 1-4 NB =      5629.2555  1-4 EEL =      1816.9001  VDWAALS    =     15587.9392
 EELEC  =   -357819.5302  EHBOND  =         0.0000  RESTRAINT  =       409.0948
 EAMBER (non-restraint)  =   -290302.0888
 EKCMT  =         0.0000  VIRIAL  =         0.0000  VOLUME     =   1175023.7040
                                                    SURFTEN    =         0.0000
                                                    Density    =         1.0089
 ------------------------------------------------------------------------------

 NMR restraints: Bond =    0.000   Angle =     0.000   Torsion =     0.000
===============================================================================

 NSTEP =     9000   TIME(PS) =     259.000  TEMP(K) =   309.26  PRESS =     0.0
 Etot   =   -211331.5022  EKtot   =     78853.0938  EPtot      =   -290184.5960
 BOND   =      5946.9245  ANGLE   =     23258.3210  DIHED      =     15199.3525
 1-4 NB =      5614.1689  1-4 EEL =      1876.7394  VDWAALS    =     15309.8490
 EELEC  =   -357817.7462  EHBOND  =         0.0000  RESTRAINT  =       427.7949
 EAMBER (non-restraint)  =   -290612.3909
 EKCMT  =         0.0000  VIRIAL  =         0.0000  VOLUME     =   1175199.7506
                                                    SURFTEN    =         0.0000
                                                    Density    =         1.0087
 ------------------------------------------------------------------------------

 NMR restraints: Bond =    0.000   Angle =     0.000   Torsion =     0.000
===============================================================================

 NSTEP =    10000   TIME(PS) =     260.000  TEMP(K) =   309.74  PRESS =     0.0
 Etot   =   -210834.1406  EKtot   =     78975.7422  EPtot      =   -289809.8828
 BOND   =      5882.9884  ANGLE   =     23526.0346  DIHED      =     15247.3731
 1-4 NB =      5690.4675  1-4 EEL =      1895.3612  VDWAALS    =     15354.6172
 EELEC  =   -357822.2554  EHBOND  =         0.0000  RESTRAINT  =       415.5306
 EAMBER (non-restraint)  =   -290225.4134
 EKCMT  =         0.0000  VIRIAL  =         0.0000  VOLUME     =   1175195.3496
                                                    SURFTEN    =         0.0000
                                                    Density    =         1.0087
 ------------------------------------------------------------------------------

 NMR restraints: Bond =    0.000   Angle =     0.000   Torsion =     0.000
===============================================================================
| MC Barostat: Decreasing size of volume moves

 NSTEP =    11000   TIME(PS) =     261.000  TEMP(K) =   307.45  PRESS =     0.0
 Etot   =   -211234.1329  EKtot   =     78391.2891  EPtot      =   -289625.4219
 BOND   =      5905.4476  ANGLE   =     23524.4827  DIHED      =     15232.1269
 1-4 NB =      5601.2728  1-4 EEL =      1875.3764  VDWAALS    =     14906.6956
 EELEC  =   -357088.9354  EHBOND  =         0.0000  RESTRAINT  =       418.1114
 EAMBER (non-restraint)  =   -290043.5333
 EKCMT  =         0.0000  VIRIAL  =         0.0000  VOLUME     =   1175195.3496
                                                    SURFTEN    =         0.0000
                                                    Density    =         1.0087
 ------------------------------------------------------------------------------

 NMR restraints: Bond =    0.000   Angle =     0.000   Torsion =     0.000
===============================================================================
| MC Barostat: Decreasing size of volume moves

 NSTEP =    12000   TIME(PS) =     262.000  TEMP(K) =   309.39  PRESS =     0.0
 Etot   =   -210963.9403  EKtot   =     78887.1250  EPtot      =   -289851.0653
 BOND   =      5994.4895  ANGLE   =     23355.1014  DIHED      =     15268.6049
 1-4 NB =      5607.3850  1-4 EEL =      1903.1620  VDWAALS    =     15135.6537
 EELEC  =   -357517.0019  EHBOND  =         0.0000  RESTRAINT  =       401.5402
 EAMBER (non-restraint)  =   -290252.6055
 EKCMT  =         0.0000  VIRIAL  =         0.0000  VOLUME     =   1174420.9990
                                                    SURFTEN    =         0.0000
                                                    Density    =         1.0094
 ------------------------------------------------------------------------------

 NMR restraints: Bond =    0.000   Angle =     0.000   Torsion =     0.000
===============================================================================
| MC Barostat: Decreasing size of volume moves

 NSTEP =    13000   TIME(PS) =     263.000  TEMP(K) =   309.16  PRESS =     0.0
 Etot   =   -211005.5578  EKtot   =     78828.7812  EPtot      =   -289834.3391
 BOND   =      5892.0715  ANGLE   =     23395.2794  DIHED      =     15245.3536
 1-4 NB =      5587.5292  1-4 EEL =      1971.4731  VDWAALS    =     15243.6000
 EELEC  =   -357583.3160  EHBOND  =         0.0000  RESTRAINT  =       413.6702
 EAMBER (non-restraint)  =   -290248.0093
 EKCMT  =         0.0000  VIRIAL  =         0.0000  VOLUME     =   1172904.8107
                                                    SURFTEN    =         0.0000
                                                    Density    =         1.0107
 ------------------------------------------------------------------------------

 NMR restraints: Bond =    0.000   Angle =     0.000   Torsion =     0.000
===============================================================================
| MC Barostat: Decreasing size of volume moves

 NSTEP =    14000   TIME(PS) =     264.000  TEMP(K) =   310.32  PRESS =     0.0
 Etot   =   -210969.2753  EKtot   =     79125.1953  EPtot      =   -290094.4706
 BOND   =      5876.5504  ANGLE   =     23356.7653  DIHED      =     15315.0396
 1-4 NB =      5627.9781  1-4 EEL =      1919.9326  VDWAALS    =     14988.3502
 EELEC  =   -357603.1155  EHBOND  =         0.0000  RESTRAINT  =       424.0286
 EAMBER (non-restraint)  =   -290518.4993
 EKCMT  =         0.0000  VIRIAL  =         0.0000  VOLUME     =   1172904.8107
                                                    SURFTEN    =         0.0000
                                                    Density    =         1.0107
 ------------------------------------------------------------------------------

 NMR restraints: Bond =    0.000   Angle =     0.000   Torsion =     0.000
===============================================================================

 NSTEP =    15000   TIME(PS) =     265.000  TEMP(K) =   310.75  PRESS =     0.0
 Etot   =   -210859.5599  EKtot   =     79233.7109  EPtot      =   -290093.2708
 BOND   =      5911.7904  ANGLE   =     23417.1944  DIHED      =     15211.5068
 1-4 NB =      5540.4862  1-4 EEL =      1844.1692  VDWAALS    =     15469.4602
 EELEC  =   -357892.1407  EHBOND  =         0.0000  RESTRAINT  =       404.2627
 EAMBER (non-restraint)  =   -290497.5335
 EKCMT  =         0.0000  VIRIAL  =         0.0000  VOLUME     =   1173754.4623
                                                    SURFTEN    =         0.0000
                                                    Density    =         1.0100
 ------------------------------------------------------------------------------

 NMR restraints: Bond =    0.000   Angle =     0.000   Torsion =     0.000
===============================================================================

 NSTEP =    16000   TIME(PS) =     266.000  TEMP(K) =   310.92  PRESS =     0.0
 Etot   =   -210500.0404  EKtot   =     79278.5391  EPtot      =   -289778.5795
 BOND   =      5927.3903  ANGLE   =     23349.9353  DIHED      =     15258.2448
 1-4 NB =      5576.8399  1-4 EEL =      1916.2550  VDWAALS    =     15531.7403
 EELEC  =   -357754.0094  EHBOND  =         0.0000  RESTRAINT  =       415.0243
 EAMBER (non-restraint)  =   -290193.6038
 EKCMT  =         0.0000  VIRIAL  =         0.0000  VOLUME     =   1174093.2291
                                                    SURFTEN    =         0.0000
                                                    Density    =         1.0097
 ------------------------------------------------------------------------------

 NMR restraints: Bond =    0.000   Angle =     0.000   Torsion =     0.000
===============================================================================

 NSTEP =    17000   TIME(PS) =     267.000  TEMP(K) =   312.10  PRESS =     0.0
 Etot   =   -210817.3429  EKtot   =     79578.9766  EPtot      =   -290396.3194
 BOND   =      5859.9593  ANGLE   =     23067.9747  DIHED      =     15154.3563
 1-4 NB =      5646.0386  1-4 EEL =      1920.9133  VDWAALS    =     15127.9411
 EELEC  =   -357610.1706  EHBOND  =         0.0000  RESTRAINT  =       436.6679
 EAMBER (non-restraint)  =   -290832.9874
 EKCMT  =         0.0000  VIRIAL  =         0.0000  VOLUME     =   1173574.9501
                                                    SURFTEN    =         0.0000
                                                    Density    =         1.0101
 ------------------------------------------------------------------------------

 NMR restraints: Bond =    0.000   Angle =     0.000   Torsion =     0.000
===============================================================================

 NSTEP =    18000   TIME(PS) =     268.000  TEMP(K) =   310.58  PRESS =     0.0
 Etot   =   -211171.5758  EKtot   =     79191.4375  EPtot      =   -290363.0133
 BOND   =      5878.6076  ANGLE   =     23241.3432  DIHED      =     15243.1621
 1-4 NB =      5597.9828  1-4 EEL =      1850.7563  VDWAALS    =     15177.4341
 EELEC  =   -357783.1302  EHBOND  =         0.0000  RESTRAINT  =       430.8308
 EAMBER (non-restraint)  =   -290793.8441
 EKCMT  =         0.0000  VIRIAL  =         0.0000  VOLUME     =   1173038.5751
                                                    SURFTEN    =         0.0000
                                                    Density    =         1.0106
 ------------------------------------------------------------------------------

 NMR restraints: Bond =    0.000   Angle =     0.000   Torsion =     0.000
===============================================================================

 NSTEP =    19000   TIME(PS) =     269.000  TEMP(K) =   311.57  PRESS =     0.0
 Etot   =   -210654.9383  EKtot   =     79444.2109  EPtot      =   -290099.1493
 BOND   =      5972.3110  ANGLE   =     23342.3846  DIHED      =     15235.6868
 1-4 NB =      5649.4506  1-4 EEL =      1918.8217  VDWAALS    =     14991.6980
 EELEC  =   -357629.2009  EHBOND  =         0.0000  RESTRAINT  =       419.6990
 EAMBER (non-restraint)  =   -290518.8483
 EKCMT  =         0.0000  VIRIAL  =         0.0000  VOLUME     =   1173143.9645
                                                    SURFTEN    =         0.0000
                                                    Density    =         1.0105
 ------------------------------------------------------------------------------

 NMR restraints: Bond =    0.000   Angle =     0.000   Torsion =     0.000
===============================================================================
| MC Barostat: Decreasing size of volume moves

 NSTEP =    20000   TIME(PS) =     270.000  TEMP(K) =   309.07  PRESS =     0.0
 Etot   =   -210867.3239  EKtot   =     78806.1328  EPtot      =   -289673.4567
 BOND   =      5900.5091  ANGLE   =     23430.1324  DIHED      =     15265.1635
 1-4 NB =      5606.5962  1-4 EEL =      1857.3060  VDWAALS    =     14993.1214
 EELEC  =   -357144.6373  EHBOND  =         0.0000  RESTRAINT  =       418.3520
 EAMBER (non-restraint)  =   -290091.8087
 EKCMT  =         0.0000  VIRIAL  =         0.0000  VOLUME     =   1173137.9569
                                                    SURFTEN    =         0.0000
                                                    Density    =         1.0105
 ------------------------------------------------------------------------------

 NMR restraints: Bond =    0.000   Angle =     0.000   Torsion =     0.000
===============================================================================
| MC Barostat: Decreasing size of volume moves

 NSTEP =    21000   TIME(PS) =     271.000  TEMP(K) =   309.25  PRESS =     0.0
 Etot   =   -211029.9472  EKtot   =     78850.4922  EPtot      =   -289880.4394
 BOND   =      5965.4690  ANGLE   =     23201.0394  DIHED      =     15273.4716
 1-4 NB =      5605.4425  1-4 EEL =      1914.5202  VDWAALS    =     15303.2344
 EELEC  =   -357563.1861  EHBOND  =         0.0000  RESTRAINT  =       419.5696
 EAMBER (non-restraint)  =   -290300.0090
 EKCMT  =         0.0000  VIRIAL  =         0.0000  VOLUME     =   1173890.8019
                                                    SURFTEN    =         0.0000
                                                    Density    =         1.0098
 ------------------------------------------------------------------------------

 NMR restraints: Bond =    0.000   Angle =     0.000   Torsion =     0.000
===============================================================================

 NSTEP =    22000   TIME(PS) =     272.000  TEMP(K) =   310.16  PRESS =     0.0
 Etot   =   -211089.0681  EKtot   =     79083.8203  EPtot      =   -290172.8884
 BOND   =      6014.9963  ANGLE   =     23174.4673  DIHED      =     15239.2188
 1-4 NB =      5636.5281  1-4 EEL =      1896.9323  VDWAALS    =     14866.2165
 EELEC  =   -357403.0250  EHBOND  =         0.0000  RESTRAINT  =       401.7773
 EAMBER (non-restraint)  =   -290574.6657
 EKCMT  =         0.0000  VIRIAL  =         0.0000  VOLUME     =   1173767.2639
                                                    SURFTEN    =         0.0000
                                                    Density    =         1.0100
 ------------------------------------------------------------------------------

 NMR restraints: Bond =    0.000   Angle =     0.000   Torsion =     0.000
===============================================================================

 NSTEP =    23000   TIME(PS) =     273.000  TEMP(K) =   309.57  PRESS =     0.0
 Etot   =   -210966.8401  EKtot   =     78932.9219  EPtot      =   -289899.7619
 BOND   =      5819.0330  ANGLE   =     23367.5093  DIHED      =     15256.9453
 1-4 NB =      5673.5537  1-4 EEL =      1932.5161  VDWAALS    =     15010.4734
 EELEC  =   -357371.1391  EHBOND  =         0.0000  RESTRAINT  =       411.3463
 EAMBER (non-restraint)  =   -290311.1082
 EKCMT  =         0.0000  VIRIAL  =         0.0000  VOLUME     =   1173563.3044
                                                    SURFTEN    =         0.0000
                                                    Density    =         1.0101
 ------------------------------------------------------------------------------

 NMR restraints: Bond =    0.000   Angle =     0.000   Torsion =     0.000
===============================================================================

 NSTEP =    24000   TIME(PS) =     274.000  TEMP(K) =   310.53  PRESS =     0.0
 Etot   =   -211186.1107  EKtot   =     79178.0859  EPtot      =   -290364.1966
 BOND   =      5870.4144  ANGLE   =     23282.0885  DIHED      =     15209.8939
 1-4 NB =      5613.3401  1-4 EEL =      1926.8395  VDWAALS    =     15167.8118
 EELEC  =   -357847.1827  EHBOND  =         0.0000  RESTRAINT  =       412.5978
 EAMBER (non-restraint)  =   -290776.7944
 EKCMT  =         0.0000  VIRIAL  =         0.0000  VOLUME     =   1172508.1910
                                                    SURFTEN    =         0.0000
                                                    Density    =         1.0110
 ------------------------------------------------------------------------------

 NMR restraints: Bond =    0.000   Angle =     0.000   Torsion =     0.000
===============================================================================

 NSTEP =    25000   TIME(PS) =     275.000  TEMP(K) =   310.09  PRESS =     0.0
 Etot   =   -210954.7184  EKtot   =     79064.9766  EPtot      =   -290019.6950
 BOND   =      6042.1953  ANGLE   =     23269.0828  DIHED      =     15332.1288
 1-4 NB =      5642.7065  1-4 EEL =      1896.5286  VDWAALS    =     15366.4648
 EELEC  =   -357984.5238  EHBOND  =         0.0000  RESTRAINT  =       415.7219
 EAMBER (non-restraint)  =   -290435.4169
 EKCMT  =         0.0000  VIRIAL  =         0.0000  VOLUME     =   1173780.3423
                                                    SURFTEN    =         0.0000
                                                    Density    =         1.0099
 ------------------------------------------------------------------------------

 NMR restraints: Bond =    0.000   Angle =     0.000   Torsion =     0.000
===============================================================================

 NSTEP =    26000   TIME(PS) =     276.000  TEMP(K) =   310.33  PRESS =     0.0
 Etot   =   -211341.1218  EKtot   =     79127.2500  EPtot      =   -290468.3718
 BOND   =      5894.0737  ANGLE   =     23376.8409  DIHED      =     15225.2591
 1-4 NB =      5629.1888  1-4 EEL =      1914.4965  VDWAALS    =     15053.7803
 EELEC  =   -357993.6794  EHBOND  =         0.0000  RESTRAINT  =       431.6682
 EAMBER (non-restraint)  =   -290900.0401
 EKCMT  =         0.0000  VIRIAL  =         0.0000  VOLUME     =   1171138.3753
                                                    SURFTEN    =         0.0000
                                                    Density    =         1.0122
 ------------------------------------------------------------------------------

 NMR restraints: Bond =    0.000   Angle =     0.000   Torsion =     0.000
===============================================================================

 NSTEP =    27000   TIME(PS) =     277.000  TEMP(K) =   308.78  PRESS =     0.0
 Etot   =   -211307.8652  EKtot   =     78731.3828  EPtot      =   -290039.2480
 BOND   =      6005.8155  ANGLE   =     23420.4580  DIHED      =     15313.1958
 1-4 NB =      5591.3225  1-4 EEL =      1871.6659  VDWAALS    =     14972.5008
 EELEC  =   -357633.7947  EHBOND  =         0.0000  RESTRAINT  =       419.5882
 EAMBER (non-restraint)  =   -290458.8362
 EKCMT  =         0.0000  VIRIAL  =         0.0000  VOLUME     =   1171133.1590
                                                    SURFTEN    =         0.0000
                                                    Density    =         1.0122
 ------------------------------------------------------------------------------

 NMR restraints: Bond =    0.000   Angle =     0.000   Torsion =     0.000
===============================================================================

 NSTEP =    28000   TIME(PS) =     278.000  TEMP(K) =   308.72  PRESS =     0.0
 Etot   =   -211554.6737  EKtot   =     78717.0625  EPtot      =   -290271.7362
 BOND   =      5902.0536  ANGLE   =     23293.1707  DIHED      =     15172.5918
 1-4 NB =      5669.1475  1-4 EEL =      1871.7074  VDWAALS    =     15605.0021
 EELEC  =   -358199.2860  EHBOND  =         0.0000  RESTRAINT  =       413.8767
 EAMBER (non-restraint)  =   -290685.6128
 EKCMT  =         0.0000  VIRIAL  =         0.0000  VOLUME     =   1171502.0327
                                                    SURFTEN    =         0.0000
                                                    Density    =         1.0119
 ------------------------------------------------------------------------------

 NMR restraints: Bond =    0.000   Angle =     0.000   Torsion =     0.000
===============================================================================

 NSTEP =    29000   TIME(PS) =     279.000  TEMP(K) =   310.81  PRESS =     0.0
 Etot   =   -210983.5192  EKtot   =     79249.1797  EPtot      =   -290232.6989
 BOND   =      5870.8272  ANGLE   =     23369.3853  DIHED      =     15242.9371
 1-4 NB =      5648.9422  1-4 EEL =      1908.9885  VDWAALS    =     15338.1166
 EELEC  =   -358025.6421  EHBOND  =         0.0000  RESTRAINT  =       413.7462
 EAMBER (non-restraint)  =   -290646.4451
 EKCMT  =         0.0000  VIRIAL  =         0.0000  VOLUME     =   1171945.9247
                                                    SURFTEN    =         0.0000
                                                    Density    =         1.0115
 ------------------------------------------------------------------------------

 NMR restraints: Bond =    0.000   Angle =     0.000   Torsion =     0.000
===============================================================================

 NSTEP =    30000   TIME(PS) =     280.000  TEMP(K) =   310.29  PRESS =     0.0
 Etot   =   -210549.5943  EKtot   =     79115.4844  EPtot      =   -289665.0787
 BOND   =      5882.6798  ANGLE   =     23502.6589  DIHED      =     15260.9219
 1-4 NB =      5634.6657  1-4 EEL =      1909.8422  VDWAALS    =     14933.6792
 EELEC  =   -357201.4002  EHBOND  =         0.0000  RESTRAINT  =       411.8738
 EAMBER (non-restraint)  =   -290076.9525
 EKCMT  =         0.0000  VIRIAL  =         0.0000  VOLUME     =   1172846.0908
                                                    SURFTEN    =         0.0000
                                                    Density    =         1.0107
 ------------------------------------------------------------------------------

 NMR restraints: Bond =    0.000   Angle =     0.000   Torsion =     0.000
===============================================================================

 NSTEP =    31000   TIME(PS) =     281.000  TEMP(K) =   311.80  PRESS =     0.0
 Etot   =   -209968.6113  EKtot   =     79502.3750  EPtot      =   -289470.9863
 BOND   =      5888.4731  ANGLE   =     23343.6697  DIHED      =     15228.5841
 1-4 NB =      5668.7499  1-4 EEL =      1879.7662  VDWAALS    =     15060.4352
 EELEC  =   -356973.0996  EHBOND  =         0.0000  RESTRAINT  =       432.4352
 EAMBER (non-restraint)  =   -289903.4215
 EKCMT  =         0.0000  VIRIAL  =         0.0000  VOLUME     =   1174128.7486
                                                    SURFTEN    =         0.0000
                                                    Density    =         1.0096
 ------------------------------------------------------------------------------

 NMR restraints: Bond =    0.000   Angle =     0.000   Torsion =     0.000
===============================================================================

 NSTEP =    32000   TIME(PS) =     282.000  TEMP(K) =   311.77  PRESS =     0.0
 Etot   =   -210170.9523  EKtot   =     79493.2344  EPtot      =   -289664.1867
 BOND   =      5903.6895  ANGLE   =     23178.1040  DIHED      =     15265.6484
 1-4 NB =      5640.5637  1-4 EEL =      1906.0645  VDWAALS    =     15094.6500
 EELEC  =   -357069.6877  EHBOND  =         0.0000  RESTRAINT  =       416.7809
 EAMBER (non-restraint)  =   -290080.9676
 EKCMT  =         0.0000  VIRIAL  =         0.0000  VOLUME     =   1174068.9262
                                                    SURFTEN    =         0.0000
                                                    Density    =         1.0097
 ------------------------------------------------------------------------------

 NMR restraints: Bond =    0.000   Angle =     0.000   Torsion =     0.000
===============================================================================

 NSTEP =    33000   TIME(PS) =     283.000  TEMP(K) =   308.58  PRESS =     0.0
 Etot   =   -210974.5638  EKtot   =     78680.3281  EPtot      =   -289654.8919
 BOND   =      5895.2127  ANGLE   =     23407.4540  DIHED      =     15236.2464
 1-4 NB =      5600.0323  1-4 EEL =      1910.1820  VDWAALS    =     15443.5943
 EELEC  =   -357567.6709  EHBOND  =         0.0000  RESTRAINT  =       420.0572
 EAMBER (non-restraint)  =   -290074.9491
 EKCMT  =         0.0000  VIRIAL  =         0.0000  VOLUME     =   1172045.2436
                                                    SURFTEN    =         0.0000
                                                    Density    =         1.0114
 ------------------------------------------------------------------------------

 NMR restraints: Bond =    0.000   Angle =     0.000   Torsion =     0.000
===============================================================================

 NSTEP =    34000   TIME(PS) =     284.000  TEMP(K) =   310.76  PRESS =     0.0
 Etot   =   -210851.7162  EKtot   =     79236.9141  EPtot      =   -290088.6302
 BOND   =      5875.2056  ANGLE   =     23394.0572  DIHED      =     15245.9447
 1-4 NB =      5609.3774  1-4 EEL =      1827.9310  VDWAALS    =     14688.9740
 EELEC  =   -357121.3066  EHBOND  =         0.0000  RESTRAINT  =       391.1865
 EAMBER (non-restraint)  =   -290479.8167
 EKCMT  =         0.0000  VIRIAL  =         0.0000  VOLUME     =   1171030.8469
                                                    SURFTEN    =         0.0000
                                                    Density    =         1.0123
 ------------------------------------------------------------------------------

 NMR restraints: Bond =    0.000   Angle =     0.000   Torsion =     0.000
===============================================================================

 NSTEP =    35000   TIME(PS) =     285.000  TEMP(K) =   310.38  PRESS =     0.0
 Etot   =   -210765.3674  EKtot   =     79139.4062  EPtot      =   -289904.7737
 BOND   =      5948.5131  ANGLE   =     23380.2317  DIHED      =     15201.5452
 1-4 NB =      5610.2220  1-4 EEL =      1886.6574  VDWAALS    =     15076.6735
 EELEC  =   -357437.8669  EHBOND  =         0.0000  RESTRAINT  =       429.2503
 EAMBER (non-restraint)  =   -290334.0240
 EKCMT  =         0.0000  VIRIAL  =         0.0000  VOLUME     =   1168512.3922
                                                    SURFTEN    =         0.0000
                                                    Density    =         1.0145
 ------------------------------------------------------------------------------

 NMR restraints: Bond =    0.000   Angle =     0.000   Torsion =     0.000
===============================================================================

 NSTEP =    36000   TIME(PS) =     286.000  TEMP(K) =   310.47  PRESS =     0.0
 Etot   =   -210744.1774  EKtot   =     79163.1953  EPtot      =   -289907.3728
 BOND   =      5846.2595  ANGLE   =     23469.9381  DIHED      =     15215.0514
 1-4 NB =      5638.6552  1-4 EEL =      1892.6033  VDWAALS    =     15104.7324
 EELEC  =   -357493.5047  EHBOND  =         0.0000  RESTRAINT  =       418.8920
 EAMBER (non-restraint)  =   -290326.2647
 EKCMT  =         0.0000  VIRIAL  =         0.0000  VOLUME     =   1166691.9454
                                                    SURFTEN    =         0.0000
                                                    Density    =         1.0161
 ------------------------------------------------------------------------------

 NMR restraints: Bond =    0.000   Angle =     0.000   Torsion =     0.000
===============================================================================

 NSTEP =    37000   TIME(PS) =     287.000  TEMP(K) =   310.93  PRESS =     0.0
 Etot   =   -210510.0167  EKtot   =     79278.6172  EPtot      =   -289788.6339
 BOND   =      6009.2482  ANGLE   =     23203.4872  DIHED      =     15320.8579
 1-4 NB =      5637.4606  1-4 EEL =      1963.8249  VDWAALS    =     15298.0996
 EELEC  =   -357638.1490  EHBOND  =         0.0000  RESTRAINT  =       416.5368
 EAMBER (non-restraint)  =   -290205.1707
 EKCMT  =         0.0000  VIRIAL  =         0.0000  VOLUME     =   1167979.0846
                                                    SURFTEN    =         0.0000
                                                    Density    =         1.0150
 ------------------------------------------------------------------------------

 NMR restraints: Bond =    0.000   Angle =     0.000   Torsion =     0.000
===============================================================================

 NSTEP =    38000   TIME(PS) =     288.000  TEMP(K) =   309.13  PRESS =     0.0
 Etot   =   -211309.5930  EKtot   =     78821.9531  EPtot      =   -290131.5461
 BOND   =      5869.7767  ANGLE   =     23129.4443  DIHED      =     15217.5952
 1-4 NB =      5690.1469  1-4 EEL =      1912.3955  VDWAALS    =     15101.9988
 EELEC  =   -357469.7929  EHBOND  =         0.0000  RESTRAINT  =       416.8895
 EAMBER (non-restraint)  =   -290548.4356
 EKCMT  =         0.0000  VIRIAL  =         0.0000  VOLUME     =   1168958.3542
                                                    SURFTEN    =         0.0000
                                                    Density    =         1.0141
 ------------------------------------------------------------------------------

 NMR restraints: Bond =    0.000   Angle =     0.000   Torsion =     0.000
===============================================================================

 NSTEP =    39000   TIME(PS) =     289.000  TEMP(K) =   310.34  PRESS =     0.0
 Etot   =   -211566.8910  EKtot   =     79130.6641  EPtot      =   -290697.5550
 BOND   =      5953.0840  ANGLE   =     22949.7575  DIHED      =     15263.8773
 1-4 NB =      5676.3833  1-4 EEL =      1930.5224  VDWAALS    =     14973.7247
 EELEC  =   -357853.4906  EHBOND  =         0.0000  RESTRAINT  =       408.5864
 EAMBER (non-restraint)  =   -291106.1414
 EKCMT  =         0.0000  VIRIAL  =         0.0000  VOLUME     =   1168316.9343
                                                    SURFTEN    =         0.0000
                                                    Density    =         1.0147
 ------------------------------------------------------------------------------

 NMR restraints: Bond =    0.000   Angle =     0.000   Torsion =     0.000
===============================================================================

 NSTEP =    40000   TIME(PS) =     290.000  TEMP(K) =   308.95  PRESS =     0.0
 Etot   =   -211614.8586  EKtot   =     78776.2500  EPtot      =   -290391.1086
 BOND   =      5965.2022  ANGLE   =     23223.5096  DIHED      =     15228.1577
 1-4 NB =      5587.2919  1-4 EEL =      1937.8185  VDWAALS    =     15028.6367
 EELEC  =   -357774.7182  EHBOND  =         0.0000  RESTRAINT  =       412.9930
 EAMBER (non-restraint)  =   -290804.1015
 EKCMT  =         0.0000  VIRIAL  =         0.0000  VOLUME     =   1168150.4702
                                                    SURFTEN    =         0.0000
                                                    Density    =         1.0148
 ------------------------------------------------------------------------------

 NMR restraints: Bond =    0.000   Angle =     0.000   Torsion =     0.000
===============================================================================

 NSTEP =    41000   TIME(PS) =     291.000  TEMP(K) =   309.66  PRESS =     0.0
 Etot   =   -211342.4126  EKtot   =     78956.5469  EPtot      =   -290298.9594
 BOND   =      5905.2910  ANGLE   =     23288.5791  DIHED      =     15223.7530
 1-4 NB =      5562.0481  1-4 EEL =      1874.6877  VDWAALS    =     15229.4575
 EELEC  =   -357813.8205  EHBOND  =         0.0000  RESTRAINT  =       431.0447
 EAMBER (non-restraint)  =   -290730.0042
 EKCMT  =         0.0000  VIRIAL  =         0.0000  VOLUME     =   1168732.1324
                                                    SURFTEN    =         0.0000
                                                    Density    =         1.0143
 ------------------------------------------------------------------------------

 NMR restraints: Bond =    0.000   Angle =     0.000   Torsion =     0.000
===============================================================================

 NSTEP =    42000   TIME(PS) =     292.000  TEMP(K) =   310.75  PRESS =     0.0
 Etot   =   -211070.7003  EKtot   =     79233.8594  EPtot      =   -290304.5597
 BOND   =      5925.1780  ANGLE   =     23342.9915  DIHED      =     15220.7561
 1-4 NB =      5596.1618  1-4 EEL =      1979.3293  VDWAALS    =     15170.3527
 EELEC  =   -357971.7594  EHBOND  =         0.0000  RESTRAINT  =       432.4301
 EAMBER (non-restraint)  =   -290736.9898
 EKCMT  =         0.0000  VIRIAL  =         0.0000  VOLUME     =   1168579.5646
                                                    SURFTEN    =         0.0000
                                                    Density    =         1.0144
 ------------------------------------------------------------------------------

 NMR restraints: Bond =    0.000   Angle =     0.000   Torsion =     0.000
===============================================================================

 NSTEP =    43000   TIME(PS) =     293.000  TEMP(K) =   309.08  PRESS =     0.0
 Etot   =   -211788.4017  EKtot   =     78807.0469  EPtot      =   -290595.4486
 BOND   =      5918.9785  ANGLE   =     23097.5817  DIHED      =     15248.8510
 1-4 NB =      5637.3864  1-4 EEL =      1865.2472  VDWAALS    =     15579.9637
 EELEC  =   -358357.8898  EHBOND  =         0.0000  RESTRAINT  =       414.4326
 EAMBER (non-restraint)  =   -291009.8813
 EKCMT  =         0.0000  VIRIAL  =         0.0000  VOLUME     =   1169261.3641
                                                    SURFTEN    =         0.0000
                                                    Density    =         1.0138
 ------------------------------------------------------------------------------

 NMR restraints: Bond =    0.000   Angle =     0.000   Torsion =     0.000
===============================================================================

 NSTEP =    44000   TIME(PS) =     294.000  TEMP(K) =   309.85  PRESS =     0.0
 Etot   =   -211382.5412  EKtot   =     79004.2734  EPtot      =   -290386.8147
 BOND   =      6006.2752  ANGLE   =     23195.1022  DIHED      =     15316.7636
 1-4 NB =      5634.1650  1-4 EEL =      1930.0450  VDWAALS    =     15263.0636
 EELEC  =   -358144.8232  EHBOND  =         0.0000  RESTRAINT  =       412.5940
 EAMBER (non-restraint)  =   -290799.4087
 EKCMT  =         0.0000  VIRIAL  =         0.0000  VOLUME     =   1170239.1531
                                                    SURFTEN    =         0.0000
                                                    Density    =         1.0130
 ------------------------------------------------------------------------------

 NMR restraints: Bond =    0.000   Angle =     0.000   Torsion =     0.000
===============================================================================

 NSTEP =    45000   TIME(PS) =     295.000  TEMP(K) =   309.04  PRESS =     0.0
 Etot   =   -211569.3469  EKtot   =     78797.0000  EPtot      =   -290366.3469
 BOND   =      5869.9749  ANGLE   =     23245.2014  DIHED      =     15260.9177
 1-4 NB =      5677.3954  1-4 EEL =      1934.1105  VDWAALS    =     15088.3993
 EELEC  =   -357862.4800  EHBOND  =         0.0000  RESTRAINT  =       420.1339
 EAMBER (non-restraint)  =   -290786.4807
 EKCMT  =         0.0000  VIRIAL  =         0.0000  VOLUME     =   1169763.0217
                                                    SURFTEN    =         0.0000
                                                    Density    =         1.0134
 ------------------------------------------------------------------------------

 NMR restraints: Bond =    0.000   Angle =     0.000   Torsion =     0.000
===============================================================================

 NSTEP =    46000   TIME(PS) =     296.000  TEMP(K) =   309.22  PRESS =     0.0
 Etot   =   -211304.8489  EKtot   =     78843.2109  EPtot      =   -290148.0598
 BOND   =      5849.2310  ANGLE   =     23418.7129  DIHED      =     15342.0606
 1-4 NB =      5638.0249  1-4 EEL =      1880.4484  VDWAALS    =     15209.6206
 EELEC  =   -357892.3874  EHBOND  =         0.0000  RESTRAINT  =       406.2292
 EAMBER (non-restraint)  =   -290554.2890
 EKCMT  =         0.0000  VIRIAL  =         0.0000  VOLUME     =   1169852.7730
                                                    SURFTEN    =         0.0000
                                                    Density    =         1.0133
 ------------------------------------------------------------------------------

 NMR restraints: Bond =    0.000   Angle =     0.000   Torsion =     0.000
===============================================================================

 NSTEP =    47000   TIME(PS) =     297.000  TEMP(K) =   310.94  PRESS =     0.0
 Etot   =   -211100.2577  EKtot   =     79281.5000  EPtot      =   -290381.7577
 BOND   =      5885.2398  ANGLE   =     23309.7202  DIHED      =     15267.0858
 1-4 NB =      5609.5374  1-4 EEL =      1998.1366  VDWAALS    =     15144.8296
 EELEC  =   -357990.9749  EHBOND  =         0.0000  RESTRAINT  =       394.6677
 EAMBER (non-restraint)  =   -290776.4254
 EKCMT  =         0.0000  VIRIAL  =         0.0000  VOLUME     =   1169293.2974
                                                    SURFTEN    =         0.0000
                                                    Density    =         1.0138
 ------------------------------------------------------------------------------

 NMR restraints: Bond =    0.000   Angle =     0.000   Torsion =     0.000
===============================================================================

 NSTEP =    48000   TIME(PS) =     298.000  TEMP(K) =   310.17  PRESS =     0.0
 Etot   =   -211070.3152  EKtot   =     79085.0703  EPtot      =   -290155.3856
 BOND   =      5911.7633  ANGLE   =     23360.2681  DIHED      =     15183.0004
 1-4 NB =      5620.3613  1-4 EEL =      1891.9851  VDWAALS    =     14976.1604
 EELEC  =   -357527.0053  EHBOND  =         0.0000  RESTRAINT  =       428.0811
 EAMBER (non-restraint)  =   -290583.4666
 EKCMT  =         0.0000  VIRIAL  =         0.0000  VOLUME     =   1169786.1717
                                                    SURFTEN    =         0.0000
                                                    Density    =         1.0134
 ------------------------------------------------------------------------------

 NMR restraints: Bond =    0.000   Angle =     0.000   Torsion =     0.000
===============================================================================

 NSTEP =    49000   TIME(PS) =     299.000  TEMP(K) =   309.85  PRESS =     0.0
 Etot   =   -211508.5538  EKtot   =     79004.8281  EPtot      =   -290513.3819
 BOND   =      5966.5786  ANGLE   =     23273.6466  DIHED      =     15234.1681
 1-4 NB =      5654.5374  1-4 EEL =      1903.6944  VDWAALS    =     15275.7098
 EELEC  =   -358242.6648  EHBOND  =         0.0000  RESTRAINT  =       420.9480
 EAMBER (non-restraint)  =   -290934.3300
 EKCMT  =         0.0000  VIRIAL  =         0.0000  VOLUME     =   1170113.8411
                                                    SURFTEN    =         0.0000
                                                    Density    =         1.0131
 ------------------------------------------------------------------------------

 NMR restraints: Bond =    0.000   Angle =     0.000   Torsion =     0.000
===============================================================================

 NSTEP =    50000   TIME(PS) =     300.000  TEMP(K) =   308.82  PRESS =     0.0
 Etot   =   -211904.4431  EKtot   =     78743.1094  EPtot      =   -290647.5525
 BOND   =      5889.5900  ANGLE   =     23348.9823  DIHED      =     15292.2159
 1-4 NB =      5576.4411  1-4 EEL =      1892.8372  VDWAALS    =     15096.0175
 EELEC  =   -358167.3370  EHBOND  =         0.0000  RESTRAINT  =       423.7005
 EAMBER (non-restraint)  =   -291071.2530
 EKCMT  =         0.0000  VIRIAL  =         0.0000  VOLUME     =   1169765.8567
                                                    SURFTEN    =         0.0000
                                                    Density    =         1.0134
 ------------------------------------------------------------------------------

 NMR restraints: Bond =    0.000   Angle =     0.000   Torsion =     0.000
===============================================================================

 NSTEP =    51000   TIME(PS) =     301.000  TEMP(K) =   311.02  PRESS =     0.0
 Etot   =   -211032.5570  EKtot   =     79301.7656  EPtot      =   -290334.3226
 BOND   =      5881.7933  ANGLE   =     23390.2044  DIHED      =     15272.8027
 1-4 NB =      5648.4800  1-4 EEL =      1955.1674  VDWAALS    =     14959.6388
 EELEC  =   -357863.6776  EHBOND  =         0.0000  RESTRAINT  =       421.2682
 EAMBER (non-restraint)  =   -290755.5909
 EKCMT  =         0.0000  VIRIAL  =         0.0000  VOLUME     =   1169421.0281
                                                    SURFTEN    =         0.0000
                                                    Density    =         1.0137
 ------------------------------------------------------------------------------

 NMR restraints: Bond =    0.000   Angle =     0.000   Torsion =     0.000
===============================================================================

 NSTEP =    52000   TIME(PS) =     302.000  TEMP(K) =   313.01  PRESS =     0.0
 Etot   =   -210840.3122  EKtot   =     79809.0312  EPtot      =   -290649.3434
 BOND   =      5869.2905  ANGLE   =     23146.8437  DIHED      =     15333.3144
 1-4 NB =      5635.8452  1-4 EEL =      1883.1800  VDWAALS    =     15285.1464
 EELEC  =   -358214.4063  EHBOND  =         0.0000  RESTRAINT  =       411.4426
 EAMBER (non-restraint)  =   -291060.7861
 EKCMT  =         0.0000  VIRIAL  =         0.0000  VOLUME     =   1169809.4141
                                                    SURFTEN    =         0.0000
                                                    Density    =         1.0134
 ------------------------------------------------------------------------------

 NMR restraints: Bond =    0.000   Angle =     0.000   Torsion =     0.000
===============================================================================

 NSTEP =    53000   TIME(PS) =     303.000  TEMP(K) =   310.38  PRESS =     0.0
 Etot   =   -211072.3109  EKtot   =     79140.4922  EPtot      =   -290212.8031
 BOND   =      5833.5886  ANGLE   =     23456.3087  DIHED      =     15279.9378
 1-4 NB =      5655.8628  1-4 EEL =      1890.4585  VDWAALS    =     15404.3094
 EELEC  =   -358162.0736  EHBOND  =         0.0000  RESTRAINT  =       428.8048
 EAMBER (non-restraint)  =   -290641.6079
 EKCMT  =         0.0000  VIRIAL  =         0.0000  VOLUME     =   1170594.0767
                                                    SURFTEN    =         0.0000
                                                    Density    =         1.0127
 ------------------------------------------------------------------------------

 NMR restraints: Bond =    0.000   Angle =     0.000   Torsion =     0.000
===============================================================================

 NSTEP =    54000   TIME(PS) =     304.000  TEMP(K) =   310.47  PRESS =     0.0
 Etot   =   -211056.7762  EKtot   =     79162.7656  EPtot      =   -290219.5418
 BOND   =      5857.8581  ANGLE   =     23323.6356  DIHED      =     15263.3785
 1-4 NB =      5607.2037  1-4 EEL =      1952.6991  VDWAALS    =     15523.1396
 EELEC  =   -358187.6181  EHBOND  =         0.0000  RESTRAINT  =       440.1616
 EAMBER (non-restraint)  =   -290659.7034
 EKCMT  =         0.0000  VIRIAL  =         0.0000  VOLUME     =   1171826.6816
                                                    SURFTEN    =         0.0000
                                                    Density    =         1.0116
 ------------------------------------------------------------------------------

 NMR restraints: Bond =    0.000   Angle =     0.000   Torsion =     0.000
===============================================================================

 NSTEP =    55000   TIME(PS) =     305.000  TEMP(K) =   310.11  PRESS =     0.0
 Etot   =   -210908.8184  EKtot   =     79070.5547  EPtot      =   -289979.3731
 BOND   =      5951.6320  ANGLE   =     23176.1176  DIHED      =     15234.5784
 1-4 NB =      5601.4173  1-4 EEL =      1952.8593  VDWAALS    =     14830.3141
 EELEC  =   -357158.3375  EHBOND  =         0.0000  RESTRAINT  =       432.0457
 EAMBER (non-restraint)  =   -290411.4188
 EKCMT  =         0.0000  VIRIAL  =         0.0000  VOLUME     =   1172158.8830
                                                    SURFTEN    =         0.0000
                                                    Density    =         1.0113
 ------------------------------------------------------------------------------

 NMR restraints: Bond =    0.000   Angle =     0.000   Torsion =     0.000
===============================================================================

 NSTEP =    56000   TIME(PS) =     306.000  TEMP(K) =   310.91  PRESS =     0.0
 Etot   =   -210816.8236  EKtot   =     79274.6094  EPtot      =   -290091.4329
 BOND   =      5905.0936  ANGLE   =     23285.4125  DIHED      =     15174.5700
 1-4 NB =      5595.7542  1-4 EEL =      1885.5624  VDWAALS    =     14744.3407
 EELEC  =   -357072.1384  EHBOND  =         0.0000  RESTRAINT  =       389.9720
 EAMBER (non-restraint)  =   -290481.4050
 EKCMT  =         0.0000  VIRIAL  =         0.0000  VOLUME     =   1171941.4642
                                                    SURFTEN    =         0.0000
                                                    Density    =         1.0115
 ------------------------------------------------------------------------------

 NMR restraints: Bond =    0.000   Angle =     0.000   Torsion =     0.000
===============================================================================

 NSTEP =    57000   TIME(PS) =     307.000  TEMP(K) =   310.37  PRESS =     0.0
 Etot   =   -210723.1248  EKtot   =     79138.2422  EPtot      =   -289861.3670
 BOND   =      5948.2722  ANGLE   =     23391.7712  DIHED      =     15196.3547
 1-4 NB =      5602.9714  1-4 EEL =      1866.0123  VDWAALS    =     15060.8722
 EELEC  =   -357321.7080  EHBOND  =         0.0000  RESTRAINT  =       394.0870
 EAMBER (non-restraint)  =   -290255.4540
 EKCMT  =         0.0000  VIRIAL  =         0.0000  VOLUME     =   1171753.1708
                                                    SURFTEN    =         0.0000
                                                    Density    =         1.0117
 ------------------------------------------------------------------------------

 NMR restraints: Bond =    0.000   Angle =     0.000   Torsion =     0.000
===============================================================================

 NSTEP =    58000   TIME(PS) =     308.000  TEMP(K) =   309.93  PRESS =     0.0
 Etot   =   -211166.3582  EKtot   =     79024.3125  EPtot      =   -290190.6707
 BOND   =      5905.4756  ANGLE   =     23301.5149  DIHED      =     15252.3162
 1-4 NB =      5588.9395  1-4 EEL =      1896.3076  VDWAALS    =     15300.3796
 EELEC  =   -357862.4159  EHBOND  =         0.0000  RESTRAINT  =       426.8118
 EAMBER (non-restraint)  =   -290617.4826
 EKCMT  =         0.0000  VIRIAL  =         0.0000  VOLUME     =   1169253.8218
                                                    SURFTEN    =         0.0000
                                                    Density    =         1.0139
 ------------------------------------------------------------------------------

 NMR restraints: Bond =    0.000   Angle =     0.000   Torsion =     0.000
===============================================================================

 NSTEP =    59000   TIME(PS) =     309.000  TEMP(K) =   310.49  PRESS =     0.0
 Etot   =   -211389.8464  EKtot   =     79167.2031  EPtot      =   -290557.0495
 BOND   =      5896.8419  ANGLE   =     23322.1144  DIHED      =     15239.8917
 1-4 NB =      5588.8140  1-4 EEL =      1872.3920  VDWAALS    =     14832.5466
 EELEC  =   -357734.8291  EHBOND  =         0.0000  RESTRAINT  =       425.1788
 EAMBER (non-restraint)  =   -290982.2283
 EKCMT  =         0.0000  VIRIAL  =         0.0000  VOLUME     =   1168352.7107
                                                    SURFTEN    =         0.0000
                                                    Density    =         1.0146
 ------------------------------------------------------------------------------

 NMR restraints: Bond =    0.000   Angle =     0.000   Torsion =     0.000
===============================================================================

 NSTEP =    60000   TIME(PS) =     310.000  TEMP(K) =   310.65  PRESS =     0.0
 Etot   =   -211478.9178  EKtot   =     79207.8672  EPtot      =   -290686.7850
 BOND   =      5885.3436  ANGLE   =     23297.6443  DIHED      =     15207.8426
 1-4 NB =      5638.7130  1-4 EEL =      1963.2821  VDWAALS    =     15492.9501
 EELEC  =   -358591.6545  EHBOND  =         0.0000  RESTRAINT  =       419.0938
 EAMBER (non-restraint)  =   -291105.8788
 EKCMT  =         0.0000  VIRIAL  =         0.0000  VOLUME     =   1169017.0839
                                                    SURFTEN    =         0.0000
                                                    Density    =         1.0141
 ------------------------------------------------------------------------------

 NMR restraints: Bond =    0.000   Angle =     0.000   Torsion =     0.000
===============================================================================

 NSTEP =    61000   TIME(PS) =     311.000  TEMP(K) =   309.89  PRESS =     0.0
 Etot   =   -211304.8830  EKtot   =     79015.0391  EPtot      =   -290319.9221
 BOND   =      5910.2526  ANGLE   =     23312.4202  DIHED      =     15129.9800
 1-4 NB =      5622.0413  1-4 EEL =      1962.1705  VDWAALS    =     15095.8451
 EELEC  =   -357776.8557  EHBOND  =         0.0000  RESTRAINT  =       424.2240
 EAMBER (non-restraint)  =   -290744.1460
 EKCMT  =         0.0000  VIRIAL  =         0.0000  VOLUME     =   1168868.2006
                                                    SURFTEN    =         0.0000
                                                    Density    =         1.0142
 ------------------------------------------------------------------------------

 NMR restraints: Bond =    0.000   Angle =     0.000   Torsion =     0.000
===============================================================================

 NSTEP =    62000   TIME(PS) =     312.000  TEMP(K) =   310.32  PRESS =     0.0
 Etot   =   -211420.7201  EKtot   =     79123.0859  EPtot      =   -290543.8061
 BOND   =      5903.3872  ANGLE   =     23216.6208  DIHED      =     15172.8897
 1-4 NB =      5611.9588  1-4 EEL =      1970.7422  VDWAALS    =     14966.9322
 EELEC  =   -357812.0863  EHBOND  =         0.0000  RESTRAINT  =       425.7493
 EAMBER (non-restraint)  =   -290969.5554
 EKCMT  =         0.0000  VIRIAL  =         0.0000  VOLUME     =   1168190.1595
                                                    SURFTEN    =         0.0000
                                                    Density    =         1.0148
 ------------------------------------------------------------------------------

 NMR restraints: Bond =    0.000   Angle =     0.000   Torsion =     0.000
===============================================================================

 NSTEP =    63000   TIME(PS) =     313.000  TEMP(K) =   309.16  PRESS =     0.0
 Etot   =   -211407.2175  EKtot   =     78828.2109  EPtot      =   -290235.4284
 BOND   =      5824.4948  ANGLE   =     23196.3732  DIHED      =     15228.3103
 1-4 NB =      5643.5540  1-4 EEL =      1954.3718  VDWAALS    =     14961.9637
 EELEC  =   -357463.3526  EHBOND  =         0.0000  RESTRAINT  =       418.8565
 EAMBER (non-restraint)  =   -290654.2849
 EKCMT  =         0.0000  VIRIAL  =         0.0000  VOLUME     =   1168943.8485
                                                    SURFTEN    =         0.0000
                                                    Density    =         1.0141
 ------------------------------------------------------------------------------

 NMR restraints: Bond =    0.000   Angle =     0.000   Torsion =     0.000
===============================================================================

 NSTEP =    64000   TIME(PS) =     314.000  TEMP(K) =   310.61  PRESS =     0.0
 Etot   =   -211285.0022  EKtot   =     79197.8750  EPtot      =   -290482.8772
 BOND   =      5871.1573  ANGLE   =     23155.8495  DIHED      =     15149.3780
 1-4 NB =      5616.3186  1-4 EEL =      1979.1866  VDWAALS    =     14987.4086
 EELEC  =   -357656.3911  EHBOND  =         0.0000  RESTRAINT  =       414.2152
 EAMBER (non-restraint)  =   -290897.0924
 EKCMT  =         0.0000  VIRIAL  =         0.0000  VOLUME     =   1169920.0791
                                                    SURFTEN    =         0.0000
                                                    Density    =         1.0133
 ------------------------------------------------------------------------------

 NMR restraints: Bond =    0.000   Angle =     0.000   Torsion =     0.000
===============================================================================

 NSTEP =    65000   TIME(PS) =     315.000  TEMP(K) =   310.40  PRESS =     0.0
 Etot   =   -211147.8772  EKtot   =     79144.2812  EPtot      =   -290292.1585
 BOND   =      5938.1375  ANGLE   =     23340.1276  DIHED      =     15199.1842
 1-4 NB =      5628.7374  1-4 EEL =      1929.2618  VDWAALS    =     15146.8613
 EELEC  =   -357901.0320  EHBOND  =         0.0000  RESTRAINT  =       426.5637
 EAMBER (non-restraint)  =   -290718.7222
 EKCMT  =         0.0000  VIRIAL  =         0.0000  VOLUME     =   1171626.6911
                                                    SURFTEN    =         0.0000
                                                    Density    =         1.0118
 ------------------------------------------------------------------------------

 NMR restraints: Bond =    0.000   Angle =     0.000   Torsion =     0.000
===============================================================================

 NSTEP =    66000   TIME(PS) =     316.000  TEMP(K) =   309.81  PRESS =     0.0
 Etot   =   -211278.9658  EKtot   =     78994.7109  EPtot      =   -290273.6768
 BOND   =      5865.7882  ANGLE   =     23317.4072  DIHED      =     15169.2828
 1-4 NB =      5677.7722  1-4 EEL =      1982.7721  VDWAALS    =     15266.4268
 EELEC  =   -357991.7685  EHBOND  =         0.0000  RESTRAINT  =       438.6424
 EAMBER (non-restraint)  =   -290712.3192
 EKCMT  =         0.0000  VIRIAL  =         0.0000  VOLUME     =   1169827.1759
                                                    SURFTEN    =         0.0000
                                                    Density    =         1.0134
 ------------------------------------------------------------------------------

 NMR restraints: Bond =    0.000   Angle =     0.000   Torsion =     0.000
===============================================================================

 NSTEP =    67000   TIME(PS) =     317.000  TEMP(K) =   309.12  PRESS =     0.0
 Etot   =   -211912.8121  EKtot   =     78817.0938  EPtot      =   -290729.9059
 BOND   =      5824.5319  ANGLE   =     23261.3525  DIHED      =     15158.8141
 1-4 NB =      5626.4132  1-4 EEL =      1894.2265  VDWAALS    =     15032.4304
 EELEC  =   -357941.8150  EHBOND  =         0.0000  RESTRAINT  =       414.1404
 EAMBER (non-restraint)  =   -291144.0463
 EKCMT  =         0.0000  VIRIAL  =         0.0000  VOLUME     =   1171247.3788
                                                    SURFTEN    =         0.0000
                                                    Density    =         1.0121
 ------------------------------------------------------------------------------

 NMR restraints: Bond =    0.000   Angle =     0.000   Torsion =     0.000
===============================================================================

 NSTEP =    68000   TIME(PS) =     318.000  TEMP(K) =   309.44  PRESS =     0.0
 Etot   =   -211631.4424  EKtot   =     78900.3203  EPtot      =   -290531.7627
 BOND   =      5891.5850  ANGLE   =     23178.4416  DIHED      =     15195.9916
 1-4 NB =      5592.0520  1-4 EEL =      1932.8556  VDWAALS    =     15028.1638
 EELEC  =   -357759.4820  EHBOND  =         0.0000  RESTRAINT  =       408.6298
 EAMBER (non-restraint)  =   -290940.3925
 EKCMT  =         0.0000  VIRIAL  =         0.0000  VOLUME     =   1170754.8317
                                                    SURFTEN    =         0.0000
                                                    Density    =         1.0126
 ------------------------------------------------------------------------------

 NMR restraints: Bond =    0.000   Angle =     0.000   Torsion =     0.000
===============================================================================

 NSTEP =    69000   TIME(PS) =     319.000  TEMP(K) =   309.30  PRESS =     0.0
 Etot   =   -211770.4500  EKtot   =     78863.4141  EPtot      =   -290633.8641
 BOND   =      5850.3335  ANGLE   =     23177.8652  DIHED      =     15218.6939
 1-4 NB =      5668.2542  1-4 EEL =      1986.3645  VDWAALS    =     15331.2158
 EELEC  =   -358272.7054  EHBOND  =         0.0000  RESTRAINT  =       406.1141
 EAMBER (non-restraint)  =   -291039.9782
 EKCMT  =         0.0000  VIRIAL  =         0.0000  VOLUME     =   1170033.6963
                                                    SURFTEN    =         0.0000
                                                    Density    =         1.0132
 ------------------------------------------------------------------------------

 NMR restraints: Bond =    0.000   Angle =     0.000   Torsion =     0.000
===============================================================================

 NSTEP =    70000   TIME(PS) =     320.000  TEMP(K) =   309.97  PRESS =     0.0
 Etot   =   -211424.4492  EKtot   =     79034.4844  EPtot      =   -290458.9336
 BOND   =      5921.1382  ANGLE   =     23284.2818  DIHED      =     15186.6298
 1-4 NB =      5610.1477  1-4 EEL =      1925.1668  VDWAALS    =     14728.4923
 EELEC  =   -357510.3502  EHBOND  =         0.0000  RESTRAINT  =       395.5601
 EAMBER (non-restraint)  =   -290854.4937
 EKCMT  =         0.0000  VIRIAL  =         0.0000  VOLUME     =   1169030.2532
                                                    SURFTEN    =         0.0000
                                                    Density    =         1.0140
 ------------------------------------------------------------------------------

 NMR restraints: Bond =    0.000   Angle =     0.000   Torsion =     0.000
===============================================================================

 NSTEP =    71000   TIME(PS) =     321.000  TEMP(K) =   310.20  PRESS =     0.0
 Etot   =   -211672.0014  EKtot   =     79093.2031  EPtot      =   -290765.2045
 BOND   =      5738.4211  ANGLE   =     23490.2747  DIHED      =     15172.9772
 1-4 NB =      5648.7385  1-4 EEL =      1909.7177  VDWAALS    =     15213.8351
 EELEC  =   -358361.5488  EHBOND  =         0.0000  RESTRAINT  =       422.3799
 EAMBER (non-restraint)  =   -291187.5844
 EKCMT  =         0.0000  VIRIAL  =         0.0000  VOLUME     =   1169264.4252
                                                    SURFTEN    =         0.0000
                                                    Density    =         1.0138
 ------------------------------------------------------------------------------

 NMR restraints: Bond =    0.000   Angle =     0.000   Torsion =     0.000
===============================================================================

 NSTEP =    72000   TIME(PS) =     322.000  TEMP(K) =   310.48  PRESS =     0.0
 Etot   =   -211705.4558  EKtot   =     79164.3906  EPtot      =   -290869.8464
 BOND   =      5928.6649  ANGLE   =     23241.0420  DIHED      =     15193.8928
 1-4 NB =      5618.9527  1-4 EEL =      1872.6500  VDWAALS    =     15305.3668
 EELEC  =   -358450.2603  EHBOND  =         0.0000  RESTRAINT  =       419.8447
 EAMBER (non-restraint)  =   -291289.6910
 EKCMT  =         0.0000  VIRIAL  =         0.0000  VOLUME     =   1169264.4252
                                                    SURFTEN    =         0.0000
                                                    Density    =         1.0138
 ------------------------------------------------------------------------------

 NMR restraints: Bond =    0.000   Angle =     0.000   Torsion =     0.000
===============================================================================

 NSTEP =    73000   TIME(PS) =     323.000  TEMP(K) =   309.40  PRESS =     0.0
 Etot   =   -211481.3552  EKtot   =     78889.3281  EPtot      =   -290370.6833
 BOND   =      5937.1208  ANGLE   =     23305.3339  DIHED      =     15244.2747
 1-4 NB =      5622.7336  1-4 EEL =      1887.5252  VDWAALS    =     15129.2617
 EELEC  =   -357922.8562  EHBOND  =         0.0000  RESTRAINT  =       425.9231
 EAMBER (non-restraint)  =   -290796.6064
 EKCMT  =         0.0000  VIRIAL  =         0.0000  VOLUME     =   1168691.0855
                                                    SURFTEN    =         0.0000
                                                    Density    =         1.0143
 ------------------------------------------------------------------------------

 NMR restraints: Bond =    0.000   Angle =     0.000   Torsion =     0.000
===============================================================================

 NSTEP =    74000   TIME(PS) =     324.000  TEMP(K) =   310.13  PRESS =     0.0
 Etot   =   -211587.5438  EKtot   =     79075.2188  EPtot      =   -290662.7626
 BOND   =      5902.5811  ANGLE   =     23214.2322  DIHED      =     15283.9263
 1-4 NB =      5655.1161  1-4 EEL =      1887.6762  VDWAALS    =     14797.0283
 EELEC  =   -357812.0929  EHBOND  =         0.0000  RESTRAINT  =       408.7700
 EAMBER (non-restraint)  =   -291071.5326
 EKCMT  =         0.0000  VIRIAL  =         0.0000  VOLUME     =   1168405.5650
                                                    SURFTEN    =         0.0000
                                                    Density    =         1.0146
 ------------------------------------------------------------------------------

 NMR restraints: Bond =    0.000   Angle =     0.000   Torsion =     0.000
===============================================================================

 NSTEP =    75000   TIME(PS) =     325.000  TEMP(K) =   309.84  PRESS =     0.0
 Etot   =   -211428.7752  EKtot   =     79001.7969  EPtot      =   -290430.5721
 BOND   =      5800.2015  ANGLE   =     23343.0956  DIHED      =     15252.5332
 1-4 NB =      5650.1755  1-4 EEL =      1886.9326  VDWAALS    =     15236.1277
 EELEC  =   -358049.5499  EHBOND  =         0.0000  RESTRAINT  =       449.9118
 EAMBER (non-restraint)  =   -290880.4838
 EKCMT  =         0.0000  VIRIAL  =         0.0000  VOLUME     =   1168650.8634
                                                    SURFTEN    =         0.0000
                                                    Density    =         1.0144
 ------------------------------------------------------------------------------

 NMR restraints: Bond =    0.000   Angle =     0.000   Torsion =     0.000
===============================================================================

 NSTEP =    76000   TIME(PS) =     326.000  TEMP(K) =   309.54  PRESS =     0.0
 Etot   =   -211424.3606  EKtot   =     78924.2891  EPtot      =   -290348.6496
 BOND   =      5904.6471  ANGLE   =     23372.7317  DIHED      =     15181.6120
 1-4 NB =      5627.8005  1-4 EEL =      1892.3834  VDWAALS    =     15027.4342
 EELEC  =   -357785.1339  EHBOND  =         0.0000  RESTRAINT  =       429.8753
 EAMBER (non-restraint)  =   -290778.5250
 EKCMT  =         0.0000  VIRIAL  =         0.0000  VOLUME     =   1169782.6392
                                                    SURFTEN    =         0.0000
                                                    Density    =         1.0134
 ------------------------------------------------------------------------------

 NMR restraints: Bond =    0.000   Angle =     0.000   Torsion =     0.000
===============================================================================

 NSTEP =    77000   TIME(PS) =     327.000  TEMP(K) =   309.33  PRESS =     0.0
 Etot   =   -211568.9803  EKtot   =     78871.0625  EPtot      =   -290440.0428
 BOND   =      5799.1644  ANGLE   =     23323.1776  DIHED      =     15211.1877
 1-4 NB =      5628.5496  1-4 EEL =      1839.0668  VDWAALS    =     15383.8999
 EELEC  =   -358036.3913  EHBOND  =         0.0000  RESTRAINT  =       411.3024
 EAMBER (non-restraint)  =   -290851.3452
 EKCMT  =         0.0000  VIRIAL  =         0.0000  VOLUME     =   1168607.7693
                                                    SURFTEN    =         0.0000
                                                    Density    =         1.0144
 ------------------------------------------------------------------------------

 NMR restraints: Bond =    0.000   Angle =     0.000   Torsion =     0.000
===============================================================================

 NSTEP =    78000   TIME(PS) =     328.000  TEMP(K) =   308.37  PRESS =     0.0
 Etot   =   -211648.1280  EKtot   =     78627.3438  EPtot      =   -290275.4717
 BOND   =      5943.1243  ANGLE   =     23232.8992  DIHED      =     15186.8437
 1-4 NB =      5701.8238  1-4 EEL =      1854.7415  VDWAALS    =     14912.1690
 EELEC  =   -357547.2397  EHBOND  =         0.0000  RESTRAINT  =       440.1665
 EAMBER (non-restraint)  =   -290715.6382
 EKCMT  =         0.0000  VIRIAL  =         0.0000  VOLUME     =   1168263.3746
                                                    SURFTEN    =         0.0000
                                                    Density    =         1.0147
 ------------------------------------------------------------------------------

 NMR restraints: Bond =    0.000   Angle =     0.000   Torsion =     0.000
===============================================================================

 NSTEP =    79000   TIME(PS) =     329.000  TEMP(K) =   310.04  PRESS =     0.0
 Etot   =   -211795.2962  EKtot   =     79053.7422  EPtot      =   -290849.0384
 BOND   =      5921.3413  ANGLE   =     23117.6015  DIHED      =     15195.7761
 1-4 NB =      5611.6251  1-4 EEL =      1902.9557  VDWAALS    =     14829.4951
 EELEC  =   -357828.9799  EHBOND  =         0.0000  RESTRAINT  =       401.1467
 EAMBER (non-restraint)  =   -291250.1851
 EKCMT  =         0.0000  VIRIAL  =         0.0000  VOLUME     =   1169654.4942
                                                    SURFTEN    =         0.0000
                                                    Density    =         1.0135
 ------------------------------------------------------------------------------

 NMR restraints: Bond =    0.000   Angle =     0.000   Torsion =     0.000
===============================================================================

 NSTEP =    80000   TIME(PS) =     330.000  TEMP(K) =   310.32  PRESS =     0.0
 Etot   =   -211691.3324  EKtot   =     79123.2109  EPtot      =   -290814.5434
 BOND   =      5837.2194  ANGLE   =     23416.2668  DIHED      =     15172.4689
 1-4 NB =      5581.6109  1-4 EEL =      1917.9284  VDWAALS    =     15284.7564
 EELEC  =   -358444.2040  EHBOND  =         0.0000  RESTRAINT  =       419.4099
 EAMBER (non-restraint)  =   -291233.9532
 EKCMT  =         0.0000  VIRIAL  =         0.0000  VOLUME     =   1167916.2332
                                                    SURFTEN    =         0.0000
                                                    Density    =         1.0150
 ------------------------------------------------------------------------------

 NMR restraints: Bond =    0.000   Angle =     0.000   Torsion =     0.000
===============================================================================

 NSTEP =    81000   TIME(PS) =     331.000  TEMP(K) =   309.92  PRESS =     0.0
 Etot   =   -211364.6394  EKtot   =     79021.3047  EPtot      =   -290385.9441
 BOND   =      5810.1270  ANGLE   =     23619.5904  DIHED      =     15199.7501
 1-4 NB =      5649.5807  1-4 EEL =      1946.1920  VDWAALS    =     15202.9072
 EELEC  =   -358243.4269  EHBOND  =         0.0000  RESTRAINT  =       429.3356
 EAMBER (non-restraint)  =   -290815.2797
 EKCMT  =         0.0000  VIRIAL  =         0.0000  VOLUME     =   1167444.1121
                                                    SURFTEN    =         0.0000
                                                    Density    =         1.0154
 ------------------------------------------------------------------------------

 NMR restraints: Bond =    0.000   Angle =     0.000   Torsion =     0.000
===============================================================================

 NSTEP =    82000   TIME(PS) =     332.000  TEMP(K) =   309.92  PRESS =     0.0
 Etot   =   -211482.5221  EKtot   =     79022.9922  EPtot      =   -290505.5142
 BOND   =      5838.2854  ANGLE   =     23408.1153  DIHED      =     15285.6149
 1-4 NB =      5690.6778  1-4 EEL =      1988.1032  VDWAALS    =     15385.3363
 EELEC  =   -358535.6002  EHBOND  =         0.0000  RESTRAINT  =       433.9531
 EAMBER (non-restraint)  =   -290939.4673
 EKCMT  =         0.0000  VIRIAL  =         0.0000  VOLUME     =   1168731.1581
                                                    SURFTEN    =         0.0000
                                                    Density    =         1.0143
 ------------------------------------------------------------------------------

 NMR restraints: Bond =    0.000   Angle =     0.000   Torsion =     0.000
===============================================================================

 NSTEP =    83000   TIME(PS) =     333.000  TEMP(K) =   308.02  PRESS =     0.0
 Etot   =   -212017.7786  EKtot   =     78538.8594  EPtot      =   -290556.6380
 BOND   =      5796.8446  ANGLE   =     23237.9009  DIHED      =     15238.1078
 1-4 NB =      5668.6528  1-4 EEL =      1946.2331  VDWAALS    =     15269.2629
 EELEC  =   -358145.5166  EHBOND  =         0.0000  RESTRAINT  =       431.8765
 EAMBER (non-restraint)  =   -290988.5146
 EKCMT  =         0.0000  VIRIAL  =         0.0000  VOLUME     =   1169415.1838
                                                    SURFTEN    =         0.0000
                                                    Density    =         1.0137
 ------------------------------------------------------------------------------

 NMR restraints: Bond =    0.000   Angle =     0.000   Torsion =     0.000
===============================================================================

 NSTEP =    84000   TIME(PS) =     334.000  TEMP(K) =   310.46  PRESS =     0.0
 Etot   =   -211591.4726  EKtot   =     79161.0625  EPtot      =   -290752.5351
 BOND   =      5859.2340  ANGLE   =     23169.5334  DIHED      =     15146.9012
 1-4 NB =      5676.2850  1-4 EEL =      1998.0035  VDWAALS    =     15499.5667
 EELEC  =   -358517.8874  EHBOND  =         0.0000  RESTRAINT  =       415.8285
 EAMBER (non-restraint)  =   -291168.3636
 EKCMT  =         0.0000  VIRIAL  =         0.0000  VOLUME     =   1167543.2774
                                                    SURFTEN    =         0.0000
                                                    Density    =         1.0153
 ------------------------------------------------------------------------------

 NMR restraints: Bond =    0.000   Angle =     0.000   Torsion =     0.000
===============================================================================

 NSTEP =    85000   TIME(PS) =     335.000  TEMP(K) =   309.99  PRESS =     0.0
 Etot   =   -211798.1666  EKtot   =     79039.0938  EPtot      =   -290837.2604
 BOND   =      5922.6399  ANGLE   =     23044.7850  DIHED      =     15215.7772
 1-4 NB =      5624.6170  1-4 EEL =      1873.1878  VDWAALS    =     15287.7194
 EELEC  =   -358238.7879  EHBOND  =         0.0000  RESTRAINT  =       432.8014
 EAMBER (non-restraint)  =   -291270.0618
 EKCMT  =         0.0000  VIRIAL  =         0.0000  VOLUME     =   1168971.6130
                                                    SURFTEN    =         0.0000
                                                    Density    =         1.0141
 ------------------------------------------------------------------------------

 NMR restraints: Bond =    0.000   Angle =     0.000   Torsion =     0.000
===============================================================================

 NSTEP =    86000   TIME(PS) =     336.000  TEMP(K) =   309.19  PRESS =     0.0
 Etot   =   -211940.1986  EKtot   =     78836.9219  EPtot      =   -290777.1205
 BOND   =      5986.9978  ANGLE   =     23240.9386  DIHED      =     15183.3275
 1-4 NB =      5572.4378  1-4 EEL =      1965.9891  VDWAALS    =     15186.9928
 EELEC  =   -358307.1257  EHBOND  =         0.0000  RESTRAINT  =       393.3216
 EAMBER (non-restraint)  =   -291170.4421
 EKCMT  =         0.0000  VIRIAL  =         0.0000  VOLUME     =   1169239.8716
                                                    SURFTEN    =         0.0000
                                                    Density    =         1.0139
 ------------------------------------------------------------------------------

 NMR restraints: Bond =    0.000   Angle =     0.000   Torsion =     0.000
===============================================================================

 NSTEP =    87000   TIME(PS) =     337.000  TEMP(K) =   310.25  PRESS =     0.0
 Etot   =   -211244.3538  EKtot   =     79106.1172  EPtot      =   -290350.4710
 BOND   =      5942.5912  ANGLE   =     23323.4696  DIHED      =     15224.5827
 1-4 NB =      5597.2344  1-4 EEL =      1990.0941  VDWAALS    =     15110.6276
 EELEC  =   -357968.1693  EHBOND  =         0.0000  RESTRAINT  =       429.0987
 EAMBER (non-restraint)  =   -290779.5697
 EKCMT  =         0.0000  VIRIAL  =         0.0000  VOLUME     =   1168412.6658
                                                    SURFTEN    =         0.0000
                                                    Density    =         1.0146
 ------------------------------------------------------------------------------

 NMR restraints: Bond =    0.000   Angle =     0.000   Torsion =     0.000
===============================================================================

 NSTEP =    88000   TIME(PS) =     338.000  TEMP(K) =   309.39  PRESS =     0.0
 Etot   =   -211667.7963  EKtot   =     78886.0625  EPtot      =   -290553.8588
 BOND   =      5984.3777  ANGLE   =     23144.3460  DIHED      =     15197.6806
 1-4 NB =      5598.9348  1-4 EEL =      1904.2052  VDWAALS    =     15391.0474
 EELEC  =   -358197.7035  EHBOND  =         0.0000  RESTRAINT  =       423.2528
 EAMBER (non-restraint)  =   -290977.1116
 EKCMT  =         0.0000  VIRIAL  =         0.0000  VOLUME     =   1169870.5169
                                                    SURFTEN    =         0.0000
                                                    Density    =         1.0133
 ------------------------------------------------------------------------------

 NMR restraints: Bond =    0.000   Angle =     0.000   Torsion =     0.000
===============================================================================

 NSTEP =    89000   TIME(PS) =     339.000  TEMP(K) =   308.73  PRESS =     0.0
 Etot   =   -211942.2280  EKtot   =     78719.9844  EPtot      =   -290662.2124
 BOND   =      5975.3738  ANGLE   =     23270.6496  DIHED      =     15240.9584
 1-4 NB =      5655.7658  1-4 EEL =      1931.3917  VDWAALS    =     14648.0473
 EELEC  =   -357808.6404  EHBOND  =         0.0000  RESTRAINT  =       424.2414
 EAMBER (non-restraint)  =   -291086.4538
 EKCMT  =         0.0000  VIRIAL  =         0.0000  VOLUME     =   1168394.5686
                                                    SURFTEN    =         0.0000
                                                    Density    =         1.0146
 ------------------------------------------------------------------------------

 NMR restraints: Bond =    0.000   Angle =     0.000   Torsion =     0.000
===============================================================================

 NSTEP =    90000   TIME(PS) =     340.000  TEMP(K) =   310.51  PRESS =     0.0
 Etot   =   -211441.9042  EKtot   =     79172.3125  EPtot      =   -290614.2167
 BOND   =      5840.5258  ANGLE   =     23353.2806  DIHED      =     15156.5668
 1-4 NB =      5602.4424  1-4 EEL =      1964.5711  VDWAALS    =     15503.5110
 EELEC  =   -358431.5148  EHBOND  =         0.0000  RESTRAINT  =       396.4004
 EAMBER (non-restraint)  =   -291010.6171
 EKCMT  =         0.0000  VIRIAL  =         0.0000  VOLUME     =   1167711.1294
                                                    SURFTEN    =         0.0000
                                                    Density    =         1.0152
 ------------------------------------------------------------------------------

 NMR restraints: Bond =    0.000   Angle =     0.000   Torsion =     0.000
===============================================================================

 NSTEP =    91000   TIME(PS) =     341.000  TEMP(K) =   311.16  PRESS =     0.0
 Etot   =   -211517.1251  EKtot   =     79338.6562  EPtot      =   -290855.7814
 BOND   =      6023.9160  ANGLE   =     23208.5194  DIHED      =     15209.9751
 1-4 NB =      5639.9822  1-4 EEL =      1935.6363  VDWAALS    =     15322.3782
 EELEC  =   -358612.5388  EHBOND  =         0.0000  RESTRAINT  =       416.3503
 EAMBER (non-restraint)  =   -291272.1317
 EKCMT  =         0.0000  VIRIAL  =         0.0000  VOLUME     =   1167597.8403
                                                    SURFTEN    =         0.0000
                                                    Density    =         1.0153
 ------------------------------------------------------------------------------

 NMR restraints: Bond =    0.000   Angle =     0.000   Torsion =     0.000
===============================================================================

 NSTEP =    92000   TIME(PS) =     342.000  TEMP(K) =   309.90  PRESS =     0.0
 Etot   =   -211623.0099  EKtot   =     79017.4219  EPtot      =   -290640.4318
 BOND   =      5955.4227  ANGLE   =     23276.4024  DIHED      =     15128.8905
 1-4 NB =      5564.5517  1-4 EEL =      1847.4511  VDWAALS    =     15048.0023
 EELEC  =   -357892.8516  EHBOND  =         0.0000  RESTRAINT  =       431.6990
 EAMBER (non-restraint)  =   -291072.1309
 EKCMT  =         0.0000  VIRIAL  =         0.0000  VOLUME     =   1168765.3715
                                                    SURFTEN    =         0.0000
                                                    Density    =         1.0143
 ------------------------------------------------------------------------------

 NMR restraints: Bond =    0.000   Angle =     0.000   Torsion =     0.000
===============================================================================

 NSTEP =    93000   TIME(PS) =     343.000  TEMP(K) =   310.87  PRESS =     0.0
 Etot   =   -211354.8143  EKtot   =     79263.3438  EPtot      =   -290618.1580
 BOND   =      5833.6907  ANGLE   =     23143.3046  DIHED      =     15171.3807
 1-4 NB =      5611.2393  1-4 EEL =      1908.6313  VDWAALS    =     15346.8034
 EELEC  =   -358059.9672  EHBOND  =         0.0000  RESTRAINT  =       426.7592
 EAMBER (non-restraint)  =   -291044.9172
 EKCMT  =         0.0000  VIRIAL  =         0.0000  VOLUME     =   1169668.8305
                                                    SURFTEN    =         0.0000
                                                    Density    =         1.0135
 ------------------------------------------------------------------------------

 NMR restraints: Bond =    0.000   Angle =     0.000   Torsion =     0.000
===============================================================================

 NSTEP =    94000   TIME(PS) =     344.000  TEMP(K) =   309.88  PRESS =     0.0
 Etot   =   -211195.0341  EKtot   =     79012.0000  EPtot      =   -290207.0341
 BOND   =      5872.2701  ANGLE   =     23282.5876  DIHED      =     15187.5727
 1-4 NB =      5644.5708  1-4 EEL =      1989.4903  VDWAALS    =     15062.9538
 EELEC  =   -357660.0435  EHBOND  =         0.0000  RESTRAINT  =       413.5640
 EAMBER (non-restraint)  =   -290620.5981
 EKCMT  =         0.0000  VIRIAL  =         0.0000  VOLUME     =   1171331.3726
                                                    SURFTEN    =         0.0000
                                                    Density    =         1.0121
 ------------------------------------------------------------------------------

 NMR restraints: Bond =    0.000   Angle =     0.000   Torsion =     0.000
===============================================================================

 NSTEP =    95000   TIME(PS) =     345.000  TEMP(K) =   310.82  PRESS =     0.0
 Etot   =   -211427.5953  EKtot   =     79252.7578  EPtot      =   -290680.3532
 BOND   =      5810.4850  ANGLE   =     23265.4293  DIHED      =     15190.0990
 1-4 NB =      5601.9856  1-4 EEL =      1975.5881  VDWAALS    =     15250.1633
 EELEC  =   -358200.3315  EHBOND  =         0.0000  RESTRAINT  =       426.2281
 EAMBER (non-restraint)  =   -291106.5813
 EKCMT  =         0.0000  VIRIAL  =         0.0000  VOLUME     =   1168191.9483
                                                    SURFTEN    =         0.0000
                                                    Density    =         1.0148
 ------------------------------------------------------------------------------

 NMR restraints: Bond =    0.000   Angle =     0.000   Torsion =     0.000
===============================================================================

 NSTEP =    96000   TIME(PS) =     346.000  TEMP(K) =   309.32  PRESS =     0.0
 Etot   =   -211400.0616  EKtot   =     78870.1406  EPtot      =   -290270.2022
 BOND   =      5895.3625  ANGLE   =     23189.9014  DIHED      =     15275.5367
 1-4 NB =      5667.1202  1-4 EEL =      1931.4945  VDWAALS    =     15244.9772
 EELEC  =   -357909.6719  EHBOND  =         0.0000  RESTRAINT  =       435.0771
 EAMBER (non-restraint)  =   -290705.2793
 EKCMT  =         0.0000  VIRIAL  =         0.0000  VOLUME     =   1168888.1856
                                                    SURFTEN    =         0.0000
                                                    Density    =         1.0142
 ------------------------------------------------------------------------------

 NMR restraints: Bond =    0.000   Angle =     0.000   Torsion =     0.000
===============================================================================

 NSTEP =    97000   TIME(PS) =     347.000  TEMP(K) =   310.96  PRESS =     0.0
 Etot   =   -210808.4185  EKtot   =     79286.6797  EPtot      =   -290095.0982
 BOND   =      5901.0723  ANGLE   =     23412.9776  DIHED      =     15149.3270
 1-4 NB =      5647.4630  1-4 EEL =      1914.5939  VDWAALS    =     14816.1711
 EELEC  =   -357349.5156  EHBOND  =         0.0000  RESTRAINT  =       412.8124
 EAMBER (non-restraint)  =   -290507.9106
 EKCMT  =         0.0000  VIRIAL  =         0.0000  VOLUME     =   1168196.9606
                                                    SURFTEN    =         0.0000
                                                    Density    =         1.0148
 ------------------------------------------------------------------------------

 NMR restraints: Bond =    0.000   Angle =     0.000   Torsion =     0.000
===============================================================================

 NSTEP =    98000   TIME(PS) =     348.000  TEMP(K) =   310.43  PRESS =     0.0
 Etot   =   -210932.7693  EKtot   =     79152.4219  EPtot      =   -290085.1912
 BOND   =      6026.9444  ANGLE   =     23440.1763  DIHED      =     15286.2648
 1-4 NB =      5593.4410  1-4 EEL =      1885.6018  VDWAALS    =     15050.3729
 EELEC  =   -357789.2066  EHBOND  =         0.0000  RESTRAINT  =       421.2141
 EAMBER (non-restraint)  =   -290506.4053
 EKCMT  =         0.0000  VIRIAL  =         0.0000  VOLUME     =   1168767.7555
                                                    SURFTEN    =         0.0000
                                                    Density    =         1.0143
 ------------------------------------------------------------------------------

 NMR restraints: Bond =    0.000   Angle =     0.000   Torsion =     0.000
===============================================================================

 NSTEP =    99000   TIME(PS) =     349.000  TEMP(K) =   311.47  PRESS =     0.0
 Etot   =   -210631.6315  EKtot   =     79417.4062  EPtot      =   -290049.0378
 BOND   =      6001.1510  ANGLE   =     23428.4583  DIHED      =     15339.2021
 1-4 NB =      5673.0638  1-4 EEL =      1884.5268  VDWAALS    =     15081.7822
 EELEC  =   -357880.3796  EHBOND  =         0.0000  RESTRAINT  =       423.1576
 EAMBER (non-restraint)  =   -290472.1954
 EKCMT  =         0.0000  VIRIAL  =         0.0000  VOLUME     =   1169078.8061
                                                    SURFTEN    =         0.0000
                                                    Density    =         1.0140
 ------------------------------------------------------------------------------

 NMR restraints: Bond =    0.000   Angle =     0.000   Torsion =     0.000
===============================================================================

 NSTEP =   100000   TIME(PS) =     350.000  TEMP(K) =   310.91  PRESS =     0.0
 Etot   =   -210964.9409  EKtot   =     79274.6406  EPtot      =   -290239.5816
 BOND   =      5865.2770  ANGLE   =     23288.5385  DIHED      =     15147.2482
 1-4 NB =      5669.4624  1-4 EEL =      2004.9980  VDWAALS    =     14849.3978
 EELEC  =   -357473.4027  EHBOND  =         0.0000  RESTRAINT  =       408.8993
 EAMBER (non-restraint)  =   -290648.4808
 EKCMT  =         0.0000  VIRIAL  =         0.0000  VOLUME     =   1169006.8120
                                                    SURFTEN    =         0.0000
                                                    Density    =         1.0141
 ------------------------------------------------------------------------------

 NMR restraints: Bond =    0.000   Angle =     0.000   Torsion =     0.000
===============================================================================

 NSTEP =   101000   TIME(PS) =     351.000  TEMP(K) =   310.46  PRESS =     0.0
 Etot   =   -211455.9896  EKtot   =     79159.1406  EPtot      =   -290615.1302
 BOND   =      5849.2643  ANGLE   =     23272.8765  DIHED      =     15123.1752
 1-4 NB =      5677.4954  1-4 EEL =      1942.3472  VDWAALS    =     14775.9060
 EELEC  =   -357680.2327  EHBOND  =         0.0000  RESTRAINT  =       424.0379
 EAMBER (non-restraint)  =   -291039.1681
 EKCMT  =         0.0000  VIRIAL  =         0.0000  VOLUME     =   1168412.4487
                                                    SURFTEN    =         0.0000
                                                    Density    =         1.0146
 ------------------------------------------------------------------------------

 NMR restraints: Bond =    0.000   Angle =     0.000   Torsion =     0.000
===============================================================================

 NSTEP =   102000   TIME(PS) =     352.000  TEMP(K) =   310.81  PRESS =     0.0
 Etot   =   -211570.1231  EKtot   =     79250.3125  EPtot      =   -290820.4356
 BOND   =      5910.6836  ANGLE   =     23270.5979  DIHED      =     15232.8316
 1-4 NB =      5637.8310  1-4 EEL =      1926.3806  VDWAALS    =     14761.1036
 EELEC  =   -357997.4489  EHBOND  =         0.0000  RESTRAINT  =       437.5851
 EAMBER (non-restraint)  =   -291258.0207
 EKCMT  =         0.0000  VIRIAL  =         0.0000  VOLUME     =   1169086.1938
                                                    SURFTEN    =         0.0000
                                                    Density    =         1.0140
 ------------------------------------------------------------------------------

 NMR restraints: Bond =    0.000   Angle =     0.000   Torsion =     0.000
===============================================================================

 NSTEP =   103000   TIME(PS) =     353.000  TEMP(K) =   310.06  PRESS =     0.0
 Etot   =   -212082.9101  EKtot   =     79057.5234  EPtot      =   -291140.4336
 BOND   =      5790.2882  ANGLE   =     23343.2602  DIHED      =     15247.7769
 1-4 NB =      5600.4015  1-4 EEL =      1872.8158  VDWAALS    =     15426.8905
 EELEC  =   -358835.1416  EHBOND  =         0.0000  RESTRAINT  =       413.2748
 EAMBER (non-restraint)  =   -291553.7083
 EKCMT  =         0.0000  VIRIAL  =         0.0000  VOLUME     =   1169210.4269
                                                    SURFTEN    =         0.0000
                                                    Density    =         1.0139
 ------------------------------------------------------------------------------

 NMR restraints: Bond =    0.000   Angle =     0.000   Torsion =     0.000
===============================================================================

 NSTEP =   104000   TIME(PS) =     354.000  TEMP(K) =   309.69  PRESS =     0.0
 Etot   =   -211935.5925  EKtot   =     78963.6562  EPtot      =   -290899.2488
 BOND   =      5843.8206  ANGLE   =     23393.2001  DIHED      =     15191.2649
 1-4 NB =      5575.7569  1-4 EEL =      1944.5979  VDWAALS    =     14856.0784
 EELEC  =   -358122.1627  EHBOND  =         0.0000  RESTRAINT  =       418.1951
 EAMBER (non-restraint)  =   -291317.4439
 EKCMT  =         0.0000  VIRIAL  =         0.0000  VOLUME     =   1169372.7635
                                                    SURFTEN    =         0.0000
                                                    Density    =         1.0137
 ------------------------------------------------------------------------------

 NMR restraints: Bond =    0.000   Angle =     0.000   Torsion =     0.000
===============================================================================

 NSTEP =   105000   TIME(PS) =     355.000  TEMP(K) =   308.44  PRESS =     0.0
 Etot   =   -211775.3135  EKtot   =     78644.8047  EPtot      =   -290420.1181
 BOND   =      5967.6696  ANGLE   =     23319.3465  DIHED      =     15237.9023
 1-4 NB =      5592.1713  1-4 EEL =      1915.7932  VDWAALS    =     14866.4234
 EELEC  =   -357728.6736  EHBOND  =         0.0000  RESTRAINT  =       409.2493
 EAMBER (non-restraint)  =   -290829.3674
 EKCMT  =         0.0000  VIRIAL  =         0.0000  VOLUME     =   1170271.5320
                                                    SURFTEN    =         0.0000
                                                    Density    =         1.0130
 ------------------------------------------------------------------------------

 NMR restraints: Bond =    0.000   Angle =     0.000   Torsion =     0.000
===============================================================================

 NSTEP =   106000   TIME(PS) =     356.000  TEMP(K) =   308.30  PRESS =     0.0
 Etot   =   -212206.1641  EKtot   =     78609.5312  EPtot      =   -290815.6953
 BOND   =      5924.0085  ANGLE   =     22919.6604  DIHED      =     15258.9445
 1-4 NB =      5616.0231  1-4 EEL =      1900.5563  VDWAALS    =     15271.0209
 EELEC  =   -358105.0657  EHBOND  =         0.0000  RESTRAINT  =       399.1567
 EAMBER (non-restraint)  =   -291214.8520
 EKCMT  =         0.0000  VIRIAL  =         0.0000  VOLUME     =   1169867.2787
                                                    SURFTEN    =         0.0000
                                                    Density    =         1.0133
 ------------------------------------------------------------------------------

 NMR restraints: Bond =    0.000   Angle =     0.000   Torsion =     0.000
===============================================================================

 NSTEP =   107000   TIME(PS) =     357.000  TEMP(K) =   310.97  PRESS =     0.0
 Etot   =   -211398.3310  EKtot   =     79289.1719  EPtot      =   -290687.5028
 BOND   =      5931.8848  ANGLE   =     23210.9313  DIHED      =     15155.6051
 1-4 NB =      5626.5466  1-4 EEL =      1936.2387  VDWAALS    =     15400.4325
 EELEC  =   -358379.6848  EHBOND  =         0.0000  RESTRAINT  =       430.5429
 EAMBER (non-restraint)  =   -291118.0458
 EKCMT  =         0.0000  VIRIAL  =         0.0000  VOLUME     =   1170101.2703
                                                    SURFTEN    =         0.0000
                                                    Density    =         1.0131
 ------------------------------------------------------------------------------

 NMR restraints: Bond =    0.000   Angle =     0.000   Torsion =     0.000
===============================================================================

 NSTEP =   108000   TIME(PS) =     358.000  TEMP(K) =   311.49  PRESS =     0.0
 Etot   =   -210927.0531  EKtot   =     79421.7891  EPtot      =   -290348.8421
 BOND   =      6011.4456  ANGLE   =     23328.0443  DIHED      =     15305.1764
 1-4 NB =      5637.4271  1-4 EEL =      1871.8455  VDWAALS    =     15277.2253
 EELEC  =   -358178.8414  EHBOND  =         0.0000  RESTRAINT  =       398.8352
 EAMBER (non-restraint)  =   -290747.6773
 EKCMT  =         0.0000  VIRIAL  =         0.0000  VOLUME     =   1169540.2736
                                                    SURFTEN    =         0.0000
                                                    Density    =         1.0136
 ------------------------------------------------------------------------------

 NMR restraints: Bond =    0.000   Angle =     0.000   Torsion =     0.000
===============================================================================

 NSTEP =   109000   TIME(PS) =     359.000  TEMP(K) =   311.31  PRESS =     0.0
 Etot   =   -211070.8131  EKtot   =     79376.9453  EPtot      =   -290447.7584
 BOND   =      5948.5230  ANGLE   =     23202.3061  DIHED      =     15160.0776
 1-4 NB =      5636.5597  1-4 EEL =      2003.7042  VDWAALS    =     15076.9486
 EELEC  =   -357879.4211  EHBOND  =         0.0000  RESTRAINT  =       403.5436
 EAMBER (non-restraint)  =   -290851.3020
 EKCMT  =         0.0000  VIRIAL  =         0.0000  VOLUME     =   1169379.4818
                                                    SURFTEN    =         0.0000
                                                    Density    =         1.0137
 ------------------------------------------------------------------------------

 NMR restraints: Bond =    0.000   Angle =     0.000   Torsion =     0.000
===============================================================================

 NSTEP =   110000   TIME(PS) =     360.000  TEMP(K) =   309.19  PRESS =     0.0
 Etot   =   -211635.8507  EKtot   =     78836.0859  EPtot      =   -290471.9367
 BOND   =      5776.7505  ANGLE   =     23298.3718  DIHED      =     15219.2923
 1-4 NB =      5637.6100  1-4 EEL =      1907.7677  VDWAALS    =     14861.0478
 EELEC  =   -357579.2063  EHBOND  =         0.0000  RESTRAINT  =       406.4295
 EAMBER (non-restraint)  =   -290878.3662
 EKCMT  =         0.0000  VIRIAL  =         0.0000  VOLUME     =   1167395.4351
                                                    SURFTEN    =         0.0000
                                                    Density    =         1.0155
 ------------------------------------------------------------------------------

 NMR restraints: Bond =    0.000   Angle =     0.000   Torsion =     0.000
===============================================================================

 NSTEP =   111000   TIME(PS) =     361.000  TEMP(K) =   310.27  PRESS =     0.0
 Etot   =   -211591.3743  EKtot   =     79110.6172  EPtot      =   -290701.9915
 BOND   =      5896.1400  ANGLE   =     23290.2351  DIHED      =     15189.5606
 1-4 NB =      5622.2187  1-4 EEL =      1946.1191  VDWAALS    =     15082.8486
 EELEC  =   -358142.1509  EHBOND  =         0.0000  RESTRAINT  =       413.0373
 EAMBER (non-restraint)  =   -291115.0288
 EKCMT  =         0.0000  VIRIAL  =         0.0000  VOLUME     =   1168204.4222
                                                    SURFTEN    =         0.0000
                                                    Density    =         1.0148
 ------------------------------------------------------------------------------

 NMR restraints: Bond =    0.000   Angle =     0.000   Torsion =     0.000
===============================================================================

 NSTEP =   112000   TIME(PS) =     362.000  TEMP(K) =   310.49  PRESS =     0.0
 Etot   =   -211589.1259  EKtot   =     79167.9297  EPtot      =   -290757.0555
 BOND   =      5913.6488  ANGLE   =     23374.5719  DIHED      =     15305.7971
 1-4 NB =      5610.3265  1-4 EEL =      1937.9830  VDWAALS    =     14494.3386
 EELEC  =   -357818.4365  EHBOND  =         0.0000  RESTRAINT  =       424.7150
 EAMBER (non-restraint)  =   -291181.7705
 EKCMT  =         0.0000  VIRIAL  =         0.0000  VOLUME     =   1168694.5091
                                                    SURFTEN    =         0.0000
                                                    Density    =         1.0143
 ------------------------------------------------------------------------------

 NMR restraints: Bond =    0.000   Angle =     0.000   Torsion =     0.000
===============================================================================

 NSTEP =   113000   TIME(PS) =     363.000  TEMP(K) =   311.06  PRESS =     0.0
 Etot   =   -211404.8626  EKtot   =     79313.7656  EPtot      =   -290718.6283
 BOND   =      5919.4275  ANGLE   =     23277.3226  DIHED      =     15173.0892
 1-4 NB =      5630.1232  1-4 EEL =      1915.5696  VDWAALS    =     15065.3394
 EELEC  =   -358116.6883  EHBOND  =         0.0000  RESTRAINT  =       417.1884
 EAMBER (non-restraint)  =   -291135.8167
 EKCMT  =         0.0000  VIRIAL  =         0.0000  VOLUME     =   1168547.8580
                                                    SURFTEN    =         0.0000
                                                    Density    =         1.0145
 ------------------------------------------------------------------------------

 NMR restraints: Bond =    0.000   Angle =     0.000   Torsion =     0.000
===============================================================================

 NSTEP =   114000   TIME(PS) =     364.000  TEMP(K) =   309.37  PRESS =     0.0
 Etot   =   -211645.7866  EKtot   =     78882.4141  EPtot      =   -290528.2007
 BOND   =      5872.2544  ANGLE   =     23487.4398  DIHED      =     15252.8529
 1-4 NB =      5628.1094  1-4 EEL =      1943.2862  VDWAALS    =     15028.7268
 EELEC  =   -358148.0222  EHBOND  =         0.0000  RESTRAINT  =       407.1520
 EAMBER (non-restraint)  =   -290935.3526
 EKCMT  =         0.0000  VIRIAL  =         0.0000  VOLUME     =   1170266.0185
                                                    SURFTEN    =         0.0000
                                                    Density    =         1.0130
 ------------------------------------------------------------------------------

 NMR restraints: Bond =    0.000   Angle =     0.000   Torsion =     0.000
===============================================================================

 NSTEP =   115000   TIME(PS) =     365.000  TEMP(K) =   309.43  PRESS =     0.0
 Etot   =   -211576.4627  EKtot   =     78896.6406  EPtot      =   -290473.1033
 BOND   =      5945.1250  ANGLE   =     23401.5291  DIHED      =     15115.9663
 1-4 NB =      5653.4465  1-4 EEL =      1927.4857  VDWAALS    =     15371.5117
 EELEC  =   -358310.0273  EHBOND  =         0.0000  RESTRAINT  =       421.8596
 EAMBER (non-restraint)  =   -290894.9629
 EKCMT  =         0.0000  VIRIAL  =         0.0000  VOLUME     =   1169341.9224
                                                    SURFTEN    =         0.0000
                                                    Density    =         1.0138
 ------------------------------------------------------------------------------

 NMR restraints: Bond =    0.000   Angle =     0.000   Torsion =     0.000
===============================================================================

 NSTEP =   116000   TIME(PS) =     366.000  TEMP(K) =   310.51  PRESS =     0.0
 Etot   =   -211375.0843  EKtot   =     79172.7969  EPtot      =   -290547.8812
 BOND   =      5845.4132  ANGLE   =     23431.5933  DIHED      =     15197.4523
 1-4 NB =      5658.1907  1-4 EEL =      1921.5042  VDWAALS    =     15050.8538
 EELEC  =   -358074.4966  EHBOND  =         0.0000  RESTRAINT  =       421.6080
 EAMBER (non-restraint)  =   -290969.4892
 EKCMT  =         0.0000  VIRIAL  =         0.0000  VOLUME     =   1169341.9224
                                                    SURFTEN    =         0.0000
                                                    Density    =         1.0138
 ------------------------------------------------------------------------------

 NMR restraints: Bond =    0.000   Angle =     0.000   Torsion =     0.000
===============================================================================

 NSTEP =   117000   TIME(PS) =     367.000  TEMP(K) =   309.42  PRESS =     0.0
 Etot   =   -211685.6008  EKtot   =     78894.0469  EPtot      =   -290579.6476
 BOND   =      5980.5801  ANGLE   =     23290.4343  DIHED      =     15204.9900
 1-4 NB =      5625.3489  1-4 EEL =      1931.5026  VDWAALS    =     15508.5488
 EELEC  =   -358549.6386  EHBOND  =         0.0000  RESTRAINT  =       428.5862
 EAMBER (non-restraint)  =   -291008.2339
 EKCMT  =         0.0000  VIRIAL  =         0.0000  VOLUME     =   1168956.7675
                                                    SURFTEN    =         0.0000
                                                    Density    =         1.0141
 ------------------------------------------------------------------------------

 NMR restraints: Bond =    0.000   Angle =     0.000   Torsion =     0.000
===============================================================================

 NSTEP =   118000   TIME(PS) =     368.000  TEMP(K) =   308.63  PRESS =     0.0
 Etot   =   -211256.0522  EKtot   =     78692.8203  EPtot      =   -289948.8725
 BOND   =      5850.1418  ANGLE   =     23223.2547  DIHED      =     15186.6982
 1-4 NB =      5660.2926  1-4 EEL =      1975.1677  VDWAALS    =     15479.8453
 EELEC  =   -357740.5560  EHBOND  =         0.0000  RESTRAINT  =       416.2832
 EAMBER (non-restraint)  =   -290365.1557
 EKCMT  =         0.0000  VIRIAL  =         0.0000  VOLUME     =   1167385.6738
                                                    SURFTEN    =         0.0000
                                                    Density    =         1.0155
 ------------------------------------------------------------------------------

 NMR restraints: Bond =    0.000   Angle =     0.000   Torsion =     0.000
===============================================================================

 NSTEP =   119000   TIME(PS) =     369.000  TEMP(K) =   309.94  PRESS =     0.0
 Etot   =   -211243.6855  EKtot   =     79028.0391  EPtot      =   -290271.7246
 BOND   =      5874.0261  ANGLE   =     23362.2605  DIHED      =     15265.9716
 1-4 NB =      5644.6727  1-4 EEL =      1863.3500  VDWAALS    =     15091.3482
 EELEC  =   -357795.2326  EHBOND  =         0.0000  RESTRAINT  =       421.8788
 EAMBER (non-restraint)  =   -290693.6034
 EKCMT  =         0.0000  VIRIAL  =         0.0000  VOLUME     =   1168740.9805
                                                    SURFTEN    =         0.0000
                                                    Density    =         1.0143
 ------------------------------------------------------------------------------

 NMR restraints: Bond =    0.000   Angle =     0.000   Torsion =     0.000
===============================================================================

 NSTEP =   120000   TIME(PS) =     370.000  TEMP(K) =   308.99  PRESS =     0.0
 Etot   =   -211797.6773  EKtot   =     78784.1875  EPtot      =   -290581.8648
 BOND   =      5951.2147  ANGLE   =     23302.3044  DIHED      =     15129.7274
 1-4 NB =      5599.3529  1-4 EEL =      2000.1520  VDWAALS    =     15369.0764
 EELEC  =   -358340.0386  EHBOND  =         0.0000  RESTRAINT  =       406.3459
 EAMBER (non-restraint)  =   -290988.2107
 EKCMT  =         0.0000  VIRIAL  =         0.0000  VOLUME     =   1169910.8472
                                                    SURFTEN    =         0.0000
                                                    Density    =         1.0133
 ------------------------------------------------------------------------------

 NMR restraints: Bond =    0.000   Angle =     0.000   Torsion =     0.000
===============================================================================

 NSTEP =   121000   TIME(PS) =     371.000  TEMP(K) =   308.83  PRESS =     0.0
 Etot   =   -211972.4221  EKtot   =     78744.4375  EPtot      =   -290716.8596
 BOND   =      5877.8434  ANGLE   =     22989.1567  DIHED      =     15309.6622
 1-4 NB =      5668.4561  1-4 EEL =      1868.4126  VDWAALS    =     14994.2695
 EELEC  =   -357849.0928  EHBOND  =         0.0000  RESTRAINT  =       424.4326
 EAMBER (non-restraint)  =   -291141.2923
 EKCMT  =         0.0000  VIRIAL  =         0.0000  VOLUME     =   1169088.8710
                                                    SURFTEN    =         0.0000
                                                    Density    =         1.0140
 ------------------------------------------------------------------------------

 NMR restraints: Bond =    0.000   Angle =     0.000   Torsion =     0.000
===============================================================================

 NSTEP =   122000   TIME(PS) =     372.000  TEMP(K) =   309.42  PRESS =     0.0
 Etot   =   -211492.9195  EKtot   =     78893.5938  EPtot      =   -290386.5133
 BOND   =      5891.4400  ANGLE   =     23334.3345  DIHED      =     15281.9321
 1-4 NB =      5607.2689  1-4 EEL =      1904.7842  VDWAALS    =     14968.5272
 EELEC  =   -357811.2108  EHBOND  =         0.0000  RESTRAINT  =       436.4106
 EAMBER (non-restraint)  =   -290822.9239
 EKCMT  =         0.0000  VIRIAL  =         0.0000  VOLUME     =   1170265.6206
                                                    SURFTEN    =         0.0000
                                                    Density    =         1.0130
 ------------------------------------------------------------------------------

 NMR restraints: Bond =    0.000   Angle =     0.000   Torsion =     0.000
===============================================================================

 NSTEP =   123000   TIME(PS) =     373.000  TEMP(K) =   310.65  PRESS =     0.0
 Etot   =   -211514.2316  EKtot   =     79207.3906  EPtot      =   -290721.6222
 BOND   =      5813.6680  ANGLE   =     23341.2897  DIHED      =     15144.0934
 1-4 NB =      5600.8266  1-4 EEL =      1948.4141  VDWAALS    =     14803.0507
 EELEC  =   -357786.6492  EHBOND  =         0.0000  RESTRAINT  =       413.6845
 EAMBER (non-restraint)  =   -291135.3068
 EKCMT  =         0.0000  VIRIAL  =         0.0000  VOLUME     =   1169015.2700
                                                    SURFTEN    =         0.0000
                                                    Density    =         1.0141
 ------------------------------------------------------------------------------

 NMR restraints: Bond =    0.000   Angle =     0.000   Torsion =     0.000
===============================================================================

 NSTEP =   124000   TIME(PS) =     374.000  TEMP(K) =   308.95  PRESS =     0.0
 Etot   =   -211937.8091  EKtot   =     78774.7188  EPtot      =   -290712.5278
 BOND   =      5952.2563  ANGLE   =     23324.2429  DIHED      =     15282.0247
 1-4 NB =      5577.9335  1-4 EEL =      1935.0990  VDWAALS    =     15837.9922
 EELEC  =   -359039.9378  EHBOND  =         0.0000  RESTRAINT  =       417.8614
 EAMBER (non-restraint)  =   -291130.3892
 EKCMT  =         0.0000  VIRIAL  =         0.0000  VOLUME     =   1170248.4925
                                                    SURFTEN    =         0.0000
                                                    Density    =         1.0130
 ------------------------------------------------------------------------------

 NMR restraints: Bond =    0.000   Angle =     0.000   Torsion =     0.000
===============================================================================

 NSTEP =   125000   TIME(PS) =     375.000  TEMP(K) =   308.68  PRESS =     0.0
 Etot   =   -211963.1360  EKtot   =     78706.9453  EPtot      =   -290670.0814
 BOND   =      5860.9641  ANGLE   =     23432.9673  DIHED      =     15303.8628
 1-4 NB =      5642.5720  1-4 EEL =      1871.7828  VDWAALS    =     14924.8962
 EELEC  =   -358131.1308  EHBOND  =         0.0000  RESTRAINT  =       424.0044
 EAMBER (non-restraint)  =   -291094.0857
 EKCMT  =         0.0000  VIRIAL  =         0.0000  VOLUME     =   1170212.0871
                                                    SURFTEN    =         0.0000
                                                    Density    =         1.0130
 ------------------------------------------------------------------------------

 NMR restraints: Bond =    0.000   Angle =     0.000   Torsion =     0.000
===============================================================================

 NSTEP =   126000   TIME(PS) =     376.000  TEMP(K) =   309.35  PRESS =     0.0
 Etot   =   -211668.0674  EKtot   =     78876.8984  EPtot      =   -290544.9658
 BOND   =      5912.8232  ANGLE   =     23136.7785  DIHED      =     15261.8268
 1-4 NB =      5666.5358  1-4 EEL =      1947.5849  VDWAALS    =     15103.2887
 EELEC  =   -357985.6559  EHBOND  =         0.0000  RESTRAINT  =       411.8523
 EAMBER (non-restraint)  =   -290956.8181
 EKCMT  =         0.0000  VIRIAL  =         0.0000  VOLUME     =   1169717.3093
                                                    SURFTEN    =         0.0000
                                                    Density    =         1.0134
 ------------------------------------------------------------------------------

 NMR restraints: Bond =    0.000   Angle =     0.000   Torsion =     0.000
===============================================================================

 NSTEP =   127000   TIME(PS) =     377.000  TEMP(K) =   310.94  PRESS =     0.0
 Etot   =   -211697.2299  EKtot   =     79282.0938  EPtot      =   -290979.3237
 BOND   =      5831.7797  ANGLE   =     23256.3384  DIHED      =     15225.0599
 1-4 NB =      5661.2876  1-4 EEL =      1934.4638  VDWAALS    =     14478.3751
 EELEC  =   -357795.8117  EHBOND  =         0.0000  RESTRAINT  =       429.1837
 EAMBER (non-restraint)  =   -291408.5073
 EKCMT  =         0.0000  VIRIAL  =         0.0000  VOLUME     =   1168470.2755
                                                    SURFTEN    =         0.0000
                                                    Density    =         1.0145
 ------------------------------------------------------------------------------

 NMR restraints: Bond =    0.000   Angle =     0.000   Torsion =     0.000
===============================================================================

 NSTEP =   128000   TIME(PS) =     378.000  TEMP(K) =   310.72  PRESS =     0.0
 Etot   =   -211818.6388  EKtot   =     79225.8281  EPtot      =   -291044.4669
 BOND   =      5803.4312  ANGLE   =     23346.2835  DIHED      =     15244.0766
 1-4 NB =      5629.0162  1-4 EEL =      1909.3705  VDWAALS    =     15295.6846
 EELEC  =   -358688.8545  EHBOND  =         0.0000  RESTRAINT  =       416.5249
 EAMBER (non-restraint)  =   -291460.9918
 EKCMT  =         0.0000  VIRIAL  =         0.0000  VOLUME     =   1168281.5969
                                                    SURFTEN    =         0.0000
                                                    Density    =         1.0147
 ------------------------------------------------------------------------------

 NMR restraints: Bond =    0.000   Angle =     0.000   Torsion =     0.000
===============================================================================

 NSTEP =   129000   TIME(PS) =     379.000  TEMP(K) =   309.21  PRESS =     0.0
 Etot   =   -212198.6235  EKtot   =     78841.6719  EPtot      =   -291040.2954
 BOND   =      5877.3922  ANGLE   =     23202.1541  DIHED      =     15178.2155
 1-4 NB =      5575.5945  1-4 EEL =      1904.9086  VDWAALS    =     15389.2821
 EELEC  =   -358591.2177  EHBOND  =         0.0000  RESTRAINT  =       423.3754
 EAMBER (non-restraint)  =   -291463.6708
 EKCMT  =         0.0000  VIRIAL  =         0.0000  VOLUME     =   1168860.2221
                                                    SURFTEN    =         0.0000
                                                    Density    =         1.0142
 ------------------------------------------------------------------------------

 NMR restraints: Bond =    0.000   Angle =     0.000   Torsion =     0.000
===============================================================================

 NSTEP =   130000   TIME(PS) =     380.000  TEMP(K) =   309.99  PRESS =     0.0
 Etot   =   -212049.6612  EKtot   =     79039.9688  EPtot      =   -291089.6299
 BOND   =      5784.4210  ANGLE   =     23235.1256  DIHED      =     15201.1235
 1-4 NB =      5605.2753  1-4 EEL =      1784.9016  VDWAALS    =     15563.9638
 EELEC  =   -358703.4373  EHBOND  =         0.0000  RESTRAINT  =       438.9966
 EAMBER (non-restraint)  =   -291528.6265
 EKCMT  =         0.0000  VIRIAL  =         0.0000  VOLUME     =   1170172.6372
                                                    SURFTEN    =         0.0000
                                                    Density    =         1.0131
 ------------------------------------------------------------------------------

 NMR restraints: Bond =    0.000   Angle =     0.000   Torsion =     0.000
===============================================================================

 NSTEP =   131000   TIME(PS) =     381.000  TEMP(K) =   311.53  PRESS =     0.0
 Etot   =   -211582.8735  EKtot   =     79432.7891  EPtot      =   -291015.6626
 BOND   =      5924.5481  ANGLE   =     23102.7979  DIHED      =     15213.0816
 1-4 NB =      5628.0241  1-4 EEL =      1862.0060  VDWAALS    =     15239.2242
 EELEC  =   -358424.3164  EHBOND  =         0.0000  RESTRAINT  =       438.9720
 EAMBER (non-restraint)  =   -291454.6345
 EKCMT  =         0.0000  VIRIAL  =         0.0000  VOLUME     =   1167582.4141
                                                    SURFTEN    =         0.0000
                                                    Density    =         1.0153
 ------------------------------------------------------------------------------

 NMR restraints: Bond =    0.000   Angle =     0.000   Torsion =     0.000
===============================================================================

 NSTEP =   132000   TIME(PS) =     382.000  TEMP(K) =   308.90  PRESS =     0.0
 Etot   =   -211253.8064  EKtot   =     78762.8828  EPtot      =   -290016.6893
 BOND   =      5981.9534  ANGLE   =     23401.0279  DIHED      =     15190.8261
 1-4 NB =      5664.4092  1-4 EEL =      1842.8853  VDWAALS    =     14827.9981
 EELEC  =   -357346.5764  EHBOND  =         0.0000  RESTRAINT  =       420.7872
 EAMBER (non-restraint)  =   -290437.4764
 EKCMT  =         0.0000  VIRIAL  =         0.0000  VOLUME     =   1168396.1794
                                                    SURFTEN    =         0.0000
                                                    Density    =         1.0146
 ------------------------------------------------------------------------------

 NMR restraints: Bond =    0.000   Angle =     0.000   Torsion =     0.000
===============================================================================

 NSTEP =   133000   TIME(PS) =     383.000  TEMP(K) =   310.16  PRESS =     0.0
 Etot   =   -211486.2353  EKtot   =     79082.5938  EPtot      =   -290568.8291
 BOND   =      5897.0601  ANGLE   =     23375.0192  DIHED      =     15289.8890
 1-4 NB =      5635.0056  1-4 EEL =      1885.0206  VDWAALS    =     14973.8960
 EELEC  =   -358047.7383  EHBOND  =         0.0000  RESTRAINT  =       423.0187
 EAMBER (non-restraint)  =   -290991.8478
 EKCMT  =         0.0000  VIRIAL  =         0.0000  VOLUME     =   1168396.5665
                                                    SURFTEN    =         0.0000
                                                    Density    =         1.0146
 ------------------------------------------------------------------------------

 NMR restraints: Bond =    0.000   Angle =     0.000   Torsion =     0.000
===============================================================================

 NSTEP =   134000   TIME(PS) =     384.000  TEMP(K) =   310.86  PRESS =     0.0
 Etot   =   -211426.0707  EKtot   =     79261.1328  EPtot      =   -290687.2036
 BOND   =      5933.6026  ANGLE   =     23219.9467  DIHED      =     15295.4379
 1-4 NB =      5609.8559  1-4 EEL =      1932.3328  VDWAALS    =     15239.5669
 EELEC  =   -358341.6306  EHBOND  =         0.0000  RESTRAINT  =       423.6843
 EAMBER (non-restraint)  =   -291110.8879
 EKCMT  =         0.0000  VIRIAL  =         0.0000  VOLUME     =   1168300.3506
                                                    SURFTEN    =         0.0000
                                                    Density    =         1.0147
 ------------------------------------------------------------------------------

 NMR restraints: Bond =    0.000   Angle =     0.000   Torsion =     0.000
===============================================================================

 NSTEP =   135000   TIME(PS) =     385.000  TEMP(K) =   310.58  PRESS =     0.0
 Etot   =   -211377.2120  EKtot   =     79190.6484  EPtot      =   -290567.8604
 BOND   =      5943.1451  ANGLE   =     23454.7211  DIHED      =     15255.1970
 1-4 NB =      5640.2749  1-4 EEL =      1857.2685  VDWAALS    =     15753.9274
 EELEC  =   -358886.3309  EHBOND  =         0.0000  RESTRAINT  =       413.9364
 EAMBER (non-restraint)  =   -290981.7969
 EKCMT  =         0.0000  VIRIAL  =         0.0000  VOLUME     =   1167201.6171
                                                    SURFTEN    =         0.0000
                                                    Density    =         1.0156
 ------------------------------------------------------------------------------

 NMR restraints: Bond =    0.000   Angle =     0.000   Torsion =     0.000
===============================================================================

 NSTEP =   136000   TIME(PS) =     386.000  TEMP(K) =   309.99  PRESS =     0.0
 Etot   =   -211265.1652  EKtot   =     79039.2266  EPtot      =   -290304.3918
 BOND   =      5877.0967  ANGLE   =     23357.7256  DIHED      =     15280.8832
 1-4 NB =      5610.8236  1-4 EEL =      1996.2798  VDWAALS    =     15338.2411
 EELEC  =   -358181.6487  EHBOND  =         0.0000  RESTRAINT  =       416.2069
 EAMBER (non-restraint)  =   -290720.5987
 EKCMT  =         0.0000  VIRIAL  =         0.0000  VOLUME     =   1167685.7879
                                                    SURFTEN    =         0.0000
                                                    Density    =         1.0152
 ------------------------------------------------------------------------------

 NMR restraints: Bond =    0.000   Angle =     0.000   Torsion =     0.000
===============================================================================

 NSTEP =   137000   TIME(PS) =     387.000  TEMP(K) =   311.37  PRESS =     0.0
 Etot   =   -211319.4238  EKtot   =     79391.5625  EPtot      =   -290710.9863
 BOND   =      5899.8907  ANGLE   =     23290.5333  DIHED      =     15298.1681
 1-4 NB =      5673.3832  1-4 EEL =      1901.6424  VDWAALS    =     14963.8986
 EELEC  =   -358164.9178  EHBOND  =         0.0000  RESTRAINT  =       426.4151
 EAMBER (non-restraint)  =   -291137.4015
 EKCMT  =         0.0000  VIRIAL  =         0.0000  VOLUME     =   1167224.8602
                                                    SURFTEN    =         0.0000
                                                    Density    =         1.0156
 ------------------------------------------------------------------------------

 NMR restraints: Bond =    0.000   Angle =     0.000   Torsion =     0.000
===============================================================================

 NSTEP =   138000   TIME(PS) =     388.000  TEMP(K) =   310.46  PRESS =     0.0
 Etot   =   -211437.2063  EKtot   =     79159.4141  EPtot      =   -290596.6204
 BOND   =      5852.9855  ANGLE   =     23197.1450  DIHED      =     15368.8805
 1-4 NB =      5695.9885  1-4 EEL =      1889.4241  VDWAALS    =     15096.1678
 EELEC  =   -358117.1851  EHBOND  =         0.0000  RESTRAINT  =       419.9733
 EAMBER (non-restraint)  =   -291016.5937
 EKCMT  =         0.0000  VIRIAL  =         0.0000  VOLUME     =   1166533.1022
                                                    SURFTEN    =         0.0000
                                                    Density    =         1.0162
 ------------------------------------------------------------------------------

 NMR restraints: Bond =    0.000   Angle =     0.000   Torsion =     0.000
===============================================================================

 NSTEP =   139000   TIME(PS) =     389.000  TEMP(K) =   308.74  PRESS =     0.0
 Etot   =   -212322.3981  EKtot   =     78721.1250  EPtot      =   -291043.5231
 BOND   =      5811.0133  ANGLE   =     23278.6019  DIHED      =     15253.7106
 1-4 NB =      5618.1981  1-4 EEL =      1931.6598  VDWAALS    =     15405.7743
 EELEC  =   -358775.5236  EHBOND  =         0.0000  RESTRAINT  =       433.0426
 EAMBER (non-restraint)  =   -291476.5657
 EKCMT  =         0.0000  VIRIAL  =         0.0000  VOLUME     =   1165924.1729
                                                    SURFTEN    =         0.0000
                                                    Density    =         1.0167
 ------------------------------------------------------------------------------

 NMR restraints: Bond =    0.000   Angle =     0.000   Torsion =     0.000
===============================================================================

 NSTEP =   140000   TIME(PS) =     390.000  TEMP(K) =   310.21  PRESS =     0.0
 Etot   =   -212179.5270  EKtot   =     79096.8672  EPtot      =   -291276.3942
 BOND   =      5815.0046  ANGLE   =     23290.5403  DIHED      =     15290.3663
 1-4 NB =      5652.7551  1-4 EEL =      1927.8447  VDWAALS    =     15096.3748
 EELEC  =   -358774.9730  EHBOND  =         0.0000  RESTRAINT  =       425.6931
 EAMBER (non-restraint)  =   -291702.0872
 EKCMT  =         0.0000  VIRIAL  =         0.0000  VOLUME     =   1164367.2995
                                                    SURFTEN    =         0.0000
                                                    Density    =         1.0181
 ------------------------------------------------------------------------------

 NMR restraints: Bond =    0.000   Angle =     0.000   Torsion =     0.000
===============================================================================

 NSTEP =   141000   TIME(PS) =     391.000  TEMP(K) =   309.29  PRESS =     0.0
 Etot   =   -211837.7508  EKtot   =     78862.7344  EPtot      =   -290700.4851
 BOND   =      5895.6803  ANGLE   =     23456.1991  DIHED      =     15242.7311
 1-4 NB =      5587.2745  1-4 EEL =      1940.7846  VDWAALS    =     15166.0987
 EELEC  =   -358411.6681  EHBOND  =         0.0000  RESTRAINT  =       422.4147
 EAMBER (non-restraint)  =   -291122.8998
 EKCMT  =         0.0000  VIRIAL  =         0.0000  VOLUME     =   1167632.2588
                                                    SURFTEN    =         0.0000
                                                    Density    =         1.0153
 ------------------------------------------------------------------------------

 NMR restraints: Bond =    0.000   Angle =     0.000   Torsion =     0.000
===============================================================================

 NSTEP =   142000   TIME(PS) =     392.000  TEMP(K) =   309.42  PRESS =     0.0
 Etot   =   -211790.1712  EKtot   =     78894.8906  EPtot      =   -290685.0618
 BOND   =      5956.0656  ANGLE   =     23393.8799  DIHED      =     15219.8782
 1-4 NB =      5624.1366  1-4 EEL =      1835.2523  VDWAALS    =     14723.0351
 EELEC  =   -357854.8018  EHBOND  =         0.0000  RESTRAINT  =       417.4922
 EAMBER (non-restraint)  =   -291102.5540
 EKCMT  =         0.0000  VIRIAL  =         0.0000  VOLUME     =   1170062.8754
                                                    SURFTEN    =         0.0000
                                                    Density    =         1.0131
 ------------------------------------------------------------------------------

 NMR restraints: Bond =    0.000   Angle =     0.000   Torsion =     0.000
===============================================================================

 NSTEP =   143000   TIME(PS) =     393.000  TEMP(K) =   310.94  PRESS =     0.0
 Etot   =   -211466.6178  EKtot   =     79281.2734  EPtot      =   -290747.8913
 BOND   =      5779.1793  ANGLE   =     23357.4594  DIHED      =     15332.3334
 1-4 NB =      5667.6250  1-4 EEL =      1867.5841  VDWAALS    =     14653.1626
 EELEC  =   -357815.5765  EHBOND  =         0.0000  RESTRAINT  =       410.3415
 EAMBER (non-restraint)  =   -291158.2328
 EKCMT  =         0.0000  VIRIAL  =         0.0000  VOLUME     =   1166335.7862
                                                    SURFTEN    =         0.0000
                                                    Density    =         1.0164
 ------------------------------------------------------------------------------

 NMR restraints: Bond =    0.000   Angle =     0.000   Torsion =     0.000
===============================================================================

 NSTEP =   144000   TIME(PS) =     394.000  TEMP(K) =   309.96  PRESS =     0.0
 Etot   =   -212167.7283  EKtot   =     79032.1797  EPtot      =   -291199.9079
 BOND   =      5840.7433  ANGLE   =     23151.4690  DIHED      =     15223.7655
 1-4 NB =      5615.8544  1-4 EEL =      1960.8331  VDWAALS    =     14748.3769
 EELEC  =   -358161.4504  EHBOND  =         0.0000  RESTRAINT  =       420.5001
 EAMBER (non-restraint)  =   -291620.4081
 EKCMT  =         0.0000  VIRIAL  =         0.0000  VOLUME     =   1167068.1830
                                                    SURFTEN    =         0.0000
                                                    Density    =         1.0157
 ------------------------------------------------------------------------------

 NMR restraints: Bond =    0.000   Angle =     0.000   Torsion =     0.000
===============================================================================

 NSTEP =   145000   TIME(PS) =     395.000  TEMP(K) =   309.49  PRESS =     0.0
 Etot   =   -212399.1691  EKtot   =     78911.8594  EPtot      =   -291311.0285
 BOND   =      5869.8236  ANGLE   =     23112.6503  DIHED      =     15185.4414
 1-4 NB =      5645.8260  1-4 EEL =      1913.7519  VDWAALS    =     14806.9196
 EELEC  =   -358292.8064  EHBOND  =         0.0000  RESTRAINT  =       447.3652
 EAMBER (non-restraint)  =   -291758.3937
 EKCMT  =         0.0000  VIRIAL  =         0.0000  VOLUME     =   1165558.7641
                                                    SURFTEN    =         0.0000
                                                    Density    =         1.0171
 ------------------------------------------------------------------------------

 NMR restraints: Bond =    0.000   Angle =     0.000   Torsion =     0.000
===============================================================================

 NSTEP =   146000   TIME(PS) =     396.000  TEMP(K) =   308.91  PRESS =     0.0
 Etot   =   -211940.8666  EKtot   =     78765.5469  EPtot      =   -290706.4135
 BOND   =      5945.6342  ANGLE   =     23418.5085  DIHED      =     15268.5427
 1-4 NB =      5682.2846  1-4 EEL =      1902.3833  VDWAALS    =     15434.3390
 EELEC  =   -358794.4475  EHBOND  =         0.0000  RESTRAINT  =       436.3417
 EAMBER (non-restraint)  =   -291142.7552
 EKCMT  =         0.0000  VIRIAL  =         0.0000  VOLUME     =   1165837.7656
                                                    SURFTEN    =         0.0000
                                                    Density    =         1.0168
 ------------------------------------------------------------------------------

 NMR restraints: Bond =    0.000   Angle =     0.000   Torsion =     0.000
===============================================================================

 NSTEP =   147000   TIME(PS) =     397.000  TEMP(K) =   309.04  PRESS =     0.0
 Etot   =   -212510.3598  EKtot   =     78798.0938  EPtot      =   -291308.4536
 BOND   =      5918.9217  ANGLE   =     23014.6429  DIHED      =     15244.3047
 1-4 NB =      5628.7252  1-4 EEL =      1933.3302  VDWAALS    =     14758.9121
 EELEC  =   -358231.9436  EHBOND  =         0.0000  RESTRAINT  =       424.6533
 EAMBER (non-restraint)  =   -291733.1068
 EKCMT  =         0.0000  VIRIAL  =         0.0000  VOLUME     =   1166045.4165
                                                    SURFTEN    =         0.0000
                                                    Density    =         1.0166
 ------------------------------------------------------------------------------

 NMR restraints: Bond =    0.000   Angle =     0.000   Torsion =     0.000
===============================================================================

 NSTEP =   148000   TIME(PS) =     398.000  TEMP(K) =   309.60  PRESS =     0.0
 Etot   =   -211939.8943  EKtot   =     78940.1484  EPtot      =   -290880.0427
 BOND   =      5876.1864  ANGLE   =     23382.2288  DIHED      =     15258.2559
 1-4 NB =      5648.9477  1-4 EEL =      1919.7968  VDWAALS    =     14897.5205
 EELEC  =   -358269.1720  EHBOND  =         0.0000  RESTRAINT  =       406.1931
 EAMBER (non-restraint)  =   -291286.2359
 EKCMT  =         0.0000  VIRIAL  =         0.0000  VOLUME     =   1165915.9285
                                                    SURFTEN    =         0.0000
                                                    Density    =         1.0168
 ------------------------------------------------------------------------------

 NMR restraints: Bond =    0.000   Angle =     0.000   Torsion =     0.000
===============================================================================

 NSTEP =   149000   TIME(PS) =     399.000  TEMP(K) =   310.90  PRESS =     0.0
 Etot   =   -211500.7650  EKtot   =     79271.8047  EPtot      =   -290772.5697
 BOND   =      5899.9082  ANGLE   =     23307.5502  DIHED      =     15236.2505
 1-4 NB =      5661.7224  1-4 EEL =      1910.7045  VDWAALS    =     14933.6812
 EELEC  =   -358144.6161  EHBOND  =         0.0000  RESTRAINT  =       422.2294
 EAMBER (non-restraint)  =   -291194.7991
 EKCMT  =         0.0000  VIRIAL  =         0.0000  VOLUME     =   1166642.9580
                                                    SURFTEN    =         0.0000
                                                    Density    =         1.0161
 ------------------------------------------------------------------------------

 NMR restraints: Bond =    0.000   Angle =     0.000   Torsion =     0.000
===============================================================================

 NSTEP =   150000   TIME(PS) =     400.000  TEMP(K) =   311.10  PRESS =     0.0
 Etot   =   -211970.9077  EKtot   =     79322.0391  EPtot      =   -291292.9468
 BOND   =      5859.1466  ANGLE   =     23341.5402  DIHED      =     15196.4668
 1-4 NB =      5620.5635  1-4 EEL =      1916.3213  VDWAALS    =     15404.9334
 EELEC  =   -359047.2808  EHBOND  =         0.0000  RESTRAINT  =       415.3623
 EAMBER (non-restraint)  =   -291708.3091
 EKCMT  =         0.0000  VIRIAL  =         0.0000  VOLUME     =   1166071.2682
                                                    SURFTEN    =         0.0000
                                                    Density    =         1.0166
 ------------------------------------------------------------------------------

 NMR restraints: Bond =    0.000   Angle =     0.000   Torsion =     0.000
===============================================================================

 NSTEP =   151000   TIME(PS) =     401.000  TEMP(K) =   309.92  PRESS =     0.0
 Etot   =   -211841.0719  EKtot   =     79022.0781  EPtot      =   -290863.1500
 BOND   =      5826.3012  ANGLE   =     23517.1454  DIHED      =     15275.0787
 1-4 NB =      5626.6745  1-4 EEL =      1923.5934  VDWAALS    =     15422.3465
 EELEC  =   -358889.6242  EHBOND  =         0.0000  RESTRAINT  =       435.3345
 EAMBER (non-restraint)  =   -291298.4845
 EKCMT  =         0.0000  VIRIAL  =         0.0000  VOLUME     =   1165752.0540
                                                    SURFTEN    =         0.0000
                                                    Density    =         1.0169
 ------------------------------------------------------------------------------

 NMR restraints: Bond =    0.000   Angle =     0.000   Torsion =     0.000
===============================================================================

 NSTEP =   152000   TIME(PS) =     402.000  TEMP(K) =   309.97  PRESS =     0.0
 Etot   =   -211989.8387  EKtot   =     79034.2422  EPtot      =   -291024.0809
 BOND   =      5845.9644  ANGLE   =     23378.1557  DIHED      =     15248.9857
 1-4 NB =      5558.4032  1-4 EEL =      1936.4852  VDWAALS    =     15014.9590
 EELEC  =   -358422.7807  EHBOND  =         0.0000  RESTRAINT  =       415.7465
 EAMBER (non-restraint)  =   -291439.8274
 EKCMT  =         0.0000  VIRIAL  =         0.0000  VOLUME     =   1165587.8315
                                                    SURFTEN    =         0.0000
                                                    Density    =         1.0170
 ------------------------------------------------------------------------------

 NMR restraints: Bond =    0.000   Angle =     0.000   Torsion =     0.000
===============================================================================

 NSTEP =   153000   TIME(PS) =     403.000  TEMP(K) =   311.00  PRESS =     0.0
 Etot   =   -211214.4162  EKtot   =     79297.6094  EPtot      =   -290512.0256
 BOND   =      5900.5945  ANGLE   =     23212.5893  DIHED      =     15225.4159
 1-4 NB =      5670.8276  1-4 EEL =      1868.2303  VDWAALS    =     15032.5093
 EELEC  =   -357863.3386  EHBOND  =         0.0000  RESTRAINT  =       441.1461
 EAMBER (non-restraint)  =   -290953.1717
 EKCMT  =         0.0000  VIRIAL  =         0.0000  VOLUME     =   1165141.4409
                                                    SURFTEN    =         0.0000
                                                    Density    =         1.0174
 ------------------------------------------------------------------------------

 NMR restraints: Bond =    0.000   Angle =     0.000   Torsion =     0.000
===============================================================================

 NSTEP =   154000   TIME(PS) =     404.000  TEMP(K) =   310.61  PRESS =     0.0
 Etot   =   -211777.5702  EKtot   =     79199.0469  EPtot      =   -290976.6171
 BOND   =      5890.0705  ANGLE   =     23276.9080  DIHED      =     15213.5715
 1-4 NB =      5674.7736  1-4 EEL =      1902.1439  VDWAALS    =     15519.1865
 EELEC  =   -358890.2369  EHBOND  =         0.0000  RESTRAINT  =       436.9659
 EAMBER (non-restraint)  =   -291413.5830
 EKCMT  =         0.0000  VIRIAL  =         0.0000  VOLUME     =   1165740.0454
                                                    SURFTEN    =         0.0000
                                                    Density    =         1.0169
 ------------------------------------------------------------------------------

 NMR restraints: Bond =    0.000   Angle =     0.000   Torsion =     0.000
===============================================================================

 NSTEP =   155000   TIME(PS) =     405.000  TEMP(K) =   310.81  PRESS =     0.0
 Etot   =   -211740.8847  EKtot   =     79249.3594  EPtot      =   -290990.2440
 BOND   =      5844.7496  ANGLE   =     23131.3157  DIHED      =     15169.6492
 1-4 NB =      5656.5223  1-4 EEL =      1875.7639  VDWAALS    =     14735.0384
 EELEC  =   -357839.4400  EHBOND  =         0.0000  RESTRAINT  =       436.1569
 EAMBER (non-restraint)  =   -291426.4009
 EKCMT  =         0.0000  VIRIAL  =         0.0000  VOLUME     =   1165436.6002
                                                    SURFTEN    =         0.0000
                                                    Density    =         1.0172
 ------------------------------------------------------------------------------

 NMR restraints: Bond =    0.000   Angle =     0.000   Torsion =     0.000
===============================================================================

 NSTEP =   156000   TIME(PS) =     406.000  TEMP(K) =   309.81  PRESS =     0.0
 Etot   =   -211944.5457  EKtot   =     78994.0156  EPtot      =   -290938.5613
 BOND   =      5824.2870  ANGLE   =     23198.4822  DIHED      =     15179.8573
 1-4 NB =      5632.9661  1-4 EEL =      1901.3023  VDWAALS    =     14777.9225
 EELEC  =   -357887.3308  EHBOND  =         0.0000  RESTRAINT  =       433.9521
 EAMBER (non-restraint)  =   -291372.5134
 EKCMT  =         0.0000  VIRIAL  =         0.0000  VOLUME     =   1165112.9227
                                                    SURFTEN    =         0.0000
                                                    Density    =         1.0175
 ------------------------------------------------------------------------------

 NMR restraints: Bond =    0.000   Angle =     0.000   Torsion =     0.000
===============================================================================

 NSTEP =   157000   TIME(PS) =     407.000  TEMP(K) =   308.22  PRESS =     0.0
 Etot   =   -212190.4612  EKtot   =     78588.4766  EPtot      =   -290778.9378
 BOND   =      5992.1417  ANGLE   =     23201.9474  DIHED      =     15192.3667
 1-4 NB =      5623.2396  1-4 EEL =      1917.7447  VDWAALS    =     15228.4314
 EELEC  =   -358363.6520  EHBOND  =         0.0000  RESTRAINT  =       428.8428
 EAMBER (non-restraint)  =   -291207.7806
 EKCMT  =         0.0000  VIRIAL  =         0.0000  VOLUME     =   1165165.8061
                                                    SURFTEN    =         0.0000
                                                    Density    =         1.0174
 ------------------------------------------------------------------------------

 NMR restraints: Bond =    0.000   Angle =     0.000   Torsion =     0.000
===============================================================================

 NSTEP =   158000   TIME(PS) =     408.000  TEMP(K) =   309.58  PRESS =     0.0
 Etot   =   -212165.4434  EKtot   =     78936.1797  EPtot      =   -291101.6231
 BOND   =      5977.3943  ANGLE   =     23142.8156  DIHED      =     15131.9224
 1-4 NB =      5625.5984  1-4 EEL =      1900.2036  VDWAALS    =     15326.4677
 EELEC  =   -358612.6711  EHBOND  =         0.0000  RESTRAINT  =       406.6460
 EAMBER (non-restraint)  =   -291508.2691
 EKCMT  =         0.0000  VIRIAL  =         0.0000  VOLUME     =   1167356.5374
                                                    SURFTEN    =         0.0000
                                                    Density    =         1.0155
 ------------------------------------------------------------------------------

 NMR restraints: Bond =    0.000   Angle =     0.000   Torsion =     0.000
===============================================================================

 NSTEP =   159000   TIME(PS) =     409.000  TEMP(K) =   311.16  PRESS =     0.0
 Etot   =   -211445.5588  EKtot   =     79338.2500  EPtot      =   -290783.8088
 BOND   =      5931.1728  ANGLE   =     23217.2083  DIHED      =     15167.1433
 1-4 NB =      5648.5852  1-4 EEL =      1924.9891  VDWAALS    =     15661.9652
 EELEC  =   -358751.8164  EHBOND  =         0.0000  RESTRAINT  =       416.9437
 EAMBER (non-restraint)  =   -291200.7525
 EKCMT  =         0.0000  VIRIAL  =         0.0000  VOLUME     =   1167460.9462
                                                    SURFTEN    =         0.0000
                                                    Density    =         1.0154
 ------------------------------------------------------------------------------

 NMR restraints: Bond =    0.000   Angle =     0.000   Torsion =     0.000
===============================================================================

 NSTEP =   160000   TIME(PS) =     410.000  TEMP(K) =   309.72  PRESS =     0.0
 Etot   =   -211831.5392  EKtot   =     78972.4453  EPtot      =   -290803.9845
 BOND   =      5765.5728  ANGLE   =     23270.1840  DIHED      =     15199.8358
 1-4 NB =      5626.4940  1-4 EEL =      1813.4723  VDWAALS    =     15336.2784
 EELEC  =   -358231.8111  EHBOND  =         0.0000  RESTRAINT  =       415.9893
 EAMBER (non-restraint)  =   -291219.9739
 EKCMT  =         0.0000  VIRIAL  =         0.0000  VOLUME     =   1167156.7906
                                                    SURFTEN    =         0.0000
                                                    Density    =         1.0157
 ------------------------------------------------------------------------------

 NMR restraints: Bond =    0.000   Angle =     0.000   Torsion =     0.000
===============================================================================

 NSTEP =   161000   TIME(PS) =     411.000  TEMP(K) =   310.87  PRESS =     0.0
 Etot   =   -211315.6013  EKtot   =     79264.0703  EPtot      =   -290579.6716
 BOND   =      5920.9791  ANGLE   =     23278.3489  DIHED      =     15257.2239
 1-4 NB =      5680.2589  1-4 EEL =      1892.4179  VDWAALS    =     15110.5716
 EELEC  =   -358125.3411  EHBOND  =         0.0000  RESTRAINT  =       405.8693
 EAMBER (non-restraint)  =   -290985.5409
 EKCMT  =         0.0000  VIRIAL  =         0.0000  VOLUME     =   1167297.4436
                                                    SURFTEN    =         0.0000
                                                    Density    =         1.0155
 ------------------------------------------------------------------------------

 NMR restraints: Bond =    0.000   Angle =     0.000   Torsion =     0.000
===============================================================================

 NSTEP =   162000   TIME(PS) =     412.000  TEMP(K) =   310.93  PRESS =     0.0
 Etot   =   -211511.9119  EKtot   =     79279.0156  EPtot      =   -290790.9275
 BOND   =      5834.1344  ANGLE   =     23479.9971  DIHED      =     15178.5118
 1-4 NB =      5632.2884  1-4 EEL =      1887.4953  VDWAALS    =     14804.6530
 EELEC  =   -358029.9057  EHBOND  =         0.0000  RESTRAINT  =       421.8981
 EAMBER (non-restraint)  =   -291212.8256
 EKCMT  =         0.0000  VIRIAL  =         0.0000  VOLUME     =   1165934.3658
                                                    SURFTEN    =         0.0000
                                                    Density    =         1.0167
 ------------------------------------------------------------------------------

 NMR restraints: Bond =    0.000   Angle =     0.000   Torsion =     0.000
===============================================================================

 NSTEP =   163000   TIME(PS) =     413.000  TEMP(K) =   310.90  PRESS =     0.0
 Etot   =   -211822.1282  EKtot   =     79271.5859  EPtot      =   -291093.7142
 BOND   =      5900.1627  ANGLE   =     23382.4204  DIHED      =     15185.8791
 1-4 NB =      5651.2592  1-4 EEL =      1865.8122  VDWAALS    =     15145.6087
 EELEC  =   -358631.3476  EHBOND  =         0.0000  RESTRAINT  =       406.4912
 EAMBER (non-restraint)  =   -291500.2054
 EKCMT  =         0.0000  VIRIAL  =         0.0000  VOLUME     =   1167670.3506
                                                    SURFTEN    =         0.0000
                                                    Density    =         1.0152
 ------------------------------------------------------------------------------

 NMR restraints: Bond =    0.000   Angle =     0.000   Torsion =     0.000
===============================================================================

 NSTEP =   164000   TIME(PS) =     414.000  TEMP(K) =   310.85  PRESS =     0.0
 Etot   =   -212001.4570  EKtot   =     79258.8672  EPtot      =   -291260.3242
 BOND   =      5929.7248  ANGLE   =     23284.6482  DIHED      =     15135.8544
 1-4 NB =      5613.7799  1-4 EEL =      1882.9080  VDWAALS    =     15075.5794
 EELEC  =   -358612.1169  EHBOND  =         0.0000  RESTRAINT  =       429.2980
 EAMBER (non-restraint)  =   -291689.6222
 EKCMT  =         0.0000  VIRIAL  =         0.0000  VOLUME     =   1167972.5167
                                                    SURFTEN    =         0.0000
                                                    Density    =         1.0150
 ------------------------------------------------------------------------------

 NMR restraints: Bond =    0.000   Angle =     0.000   Torsion =     0.000
===============================================================================

 NSTEP =   165000   TIME(PS) =     415.000  TEMP(K) =   311.37  PRESS =     0.0
 Etot   =   -211969.2169  EKtot   =     79391.5078  EPtot      =   -291360.7247
 BOND   =      5814.9312  ANGLE   =     23211.3527  DIHED      =     15280.9494
 1-4 NB =      5627.1157  1-4 EEL =      1909.4080  VDWAALS    =     15645.8150
 EELEC  =   -359291.3913  EHBOND  =         0.0000  RESTRAINT  =       441.0946
 EAMBER (non-restraint)  =   -291801.8193
 EKCMT  =         0.0000  VIRIAL  =         0.0000  VOLUME     =   1166820.0110
                                                    SURFTEN    =         0.0000
                                                    Density    =         1.0160
 ------------------------------------------------------------------------------

 NMR restraints: Bond =    0.000   Angle =     0.000   Torsion =     0.000
===============================================================================

 NSTEP =   166000   TIME(PS) =     416.000  TEMP(K) =   309.31  PRESS =     0.0
 Etot   =   -212091.3293  EKtot   =     78867.7109  EPtot      =   -290959.0403
 BOND   =      5853.3881  ANGLE   =     23138.5977  DIHED      =     15180.4602
 1-4 NB =      5609.2845  1-4 EEL =      1884.6467  VDWAALS    =     15367.3393
 EELEC  =   -358419.2674  EHBOND  =         0.0000  RESTRAINT  =       426.5107
 EAMBER (non-restraint)  =   -291385.5509
 EKCMT  =         0.0000  VIRIAL  =         0.0000  VOLUME     =   1166947.6352
                                                    SURFTEN    =         0.0000
                                                    Density    =         1.0159
 ------------------------------------------------------------------------------

 NMR restraints: Bond =    0.000   Angle =     0.000   Torsion =     0.000
===============================================================================

 NSTEP =   167000   TIME(PS) =     417.000  TEMP(K) =   310.15  PRESS =     0.0
 Etot   =   -212003.9309  EKtot   =     79081.2656  EPtot      =   -291085.1966
 BOND   =      5818.1346  ANGLE   =     23459.1405  DIHED      =     15107.7594
 1-4 NB =      5576.1428  1-4 EEL =      1873.0122  VDWAALS    =     15021.4291
 EELEC  =   -358350.7320  EHBOND  =         0.0000  RESTRAINT  =       409.9169
 EAMBER (non-restraint)  =   -291495.1135
 EKCMT  =         0.0000  VIRIAL  =         0.0000  VOLUME     =   1168400.7751
                                                    SURFTEN    =         0.0000
                                                    Density    =         1.0146
 ------------------------------------------------------------------------------

 NMR restraints: Bond =    0.000   Angle =     0.000   Torsion =     0.000
===============================================================================

 NSTEP =   168000   TIME(PS) =     418.000  TEMP(K) =   309.40  PRESS =     0.0
 Etot   =   -211897.3786  EKtot   =     78889.3672  EPtot      =   -290786.7458
 BOND   =      5886.5982  ANGLE   =     23269.5370  DIHED      =     15262.6381
 1-4 NB =      5650.7017  1-4 EEL =      1947.7604  VDWAALS    =     15385.6738
 EELEC  =   -358627.8607  EHBOND  =         0.0000  RESTRAINT  =       438.2056
 EAMBER (non-restraint)  =   -291224.9513
 EKCMT  =         0.0000  VIRIAL  =         0.0000  VOLUME     =   1170340.7508
                                                    SURFTEN    =         0.0000
                                                    Density    =         1.0129
 ------------------------------------------------------------------------------

 NMR restraints: Bond =    0.000   Angle =     0.000   Torsion =     0.000
===============================================================================

 NSTEP =   169000   TIME(PS) =     419.000  TEMP(K) =   310.01  PRESS =     0.0
 Etot   =   -211956.6083  EKtot   =     79045.5859  EPtot      =   -291002.1942
 BOND   =      5970.5700  ANGLE   =     23222.3109  DIHED      =     15186.3020
 1-4 NB =      5559.9671  1-4 EEL =      1930.0765  VDWAALS    =     15215.8915
 EELEC  =   -358510.1491  EHBOND  =         0.0000  RESTRAINT  =       422.8369
 EAMBER (non-restraint)  =   -291425.0311
 EKCMT  =         0.0000  VIRIAL  =         0.0000  VOLUME     =   1170628.4099
                                                    SURFTEN    =         0.0000
                                                    Density    =         1.0127
 ------------------------------------------------------------------------------

 NMR restraints: Bond =    0.000   Angle =     0.000   Torsion =     0.000
===============================================================================

 NSTEP =   170000   TIME(PS) =     420.000  TEMP(K) =   310.34  PRESS =     0.0
 Etot   =   -211689.5771  EKtot   =     79128.6094  EPtot      =   -290818.1865
 BOND   =      5821.8816  ANGLE   =     23243.7003  DIHED      =     15136.1668
 1-4 NB =      5608.9090  1-4 EEL =      1921.5941  VDWAALS    =     15112.9066
 EELEC  =   -358094.8518  EHBOND  =         0.0000  RESTRAINT  =       431.5068
 EAMBER (non-restraint)  =   -291249.6933
 EKCMT  =         0.0000  VIRIAL  =         0.0000  VOLUME     =   1171217.6513
                                                    SURFTEN    =         0.0000
                                                    Density    =         1.0122
 ------------------------------------------------------------------------------

 NMR restraints: Bond =    0.000   Angle =     0.000   Torsion =     0.000
===============================================================================

 NSTEP =   171000   TIME(PS) =     421.000  TEMP(K) =   310.00  PRESS =     0.0
 Etot   =   -211692.9128  EKtot   =     79041.5703  EPtot      =   -290734.4831
 BOND   =      5914.6524  ANGLE   =     23538.0241  DIHED      =     15137.1023
 1-4 NB =      5551.5625  1-4 EEL =      1811.6083  VDWAALS    =     15196.0136
 EELEC  =   -358311.3289  EHBOND  =         0.0000  RESTRAINT  =       427.8826
 EAMBER (non-restraint)  =   -291162.3657
 EKCMT  =         0.0000  VIRIAL  =         0.0000  VOLUME     =   1169203.5146
                                                    SURFTEN    =         0.0000
                                                    Density    =         1.0139
 ------------------------------------------------------------------------------

 NMR restraints: Bond =    0.000   Angle =     0.000   Torsion =     0.000
===============================================================================

 NSTEP =   172000   TIME(PS) =     422.000  TEMP(K) =   310.17  PRESS =     0.0
 Etot   =   -212287.8347  EKtot   =     79084.9766  EPtot      =   -291372.8112
 BOND   =      5944.7943  ANGLE   =     23280.2243  DIHED      =     15073.6093
 1-4 NB =      5595.7272  1-4 EEL =      1920.9989  VDWAALS    =     15885.4757
 EELEC  =   -359503.1283  EHBOND  =         0.0000  RESTRAINT  =       429.4875
 EAMBER (non-restraint)  =   -291802.2988
 EKCMT  =         0.0000  VIRIAL  =         0.0000  VOLUME     =   1168783.7874
                                                    SURFTEN    =         0.0000
                                                    Density    =         1.0143
 ------------------------------------------------------------------------------

 NMR restraints: Bond =    0.000   Angle =     0.000   Torsion =     0.000
===============================================================================

 NSTEP =   173000   TIME(PS) =     423.000  TEMP(K) =   307.84  PRESS =     0.0
 Etot   =   -212214.1382  EKtot   =     78491.3281  EPtot      =   -290705.4663
 BOND   =      5903.9633  ANGLE   =     23298.9213  DIHED      =     15112.7888
 1-4 NB =      5614.0849  1-4 EEL =      1904.6738  VDWAALS    =     14625.6699
 EELEC  =   -357572.4478  EHBOND  =         0.0000  RESTRAINT  =       406.8795
 EAMBER (non-restraint)  =   -291112.3458
 EKCMT  =         0.0000  VIRIAL  =         0.0000  VOLUME     =   1168369.0724
                                                    SURFTEN    =         0.0000
                                                    Density    =         1.0146
 ------------------------------------------------------------------------------

 NMR restraints: Bond =    0.000   Angle =     0.000   Torsion =     0.000
===============================================================================

 NSTEP =   174000   TIME(PS) =     424.000  TEMP(K) =   309.71  PRESS =     0.0
 Etot   =   -211798.5340  EKtot   =     78969.3438  EPtot      =   -290767.8777
 BOND   =      5866.6251  ANGLE   =     23342.1188  DIHED      =     15178.7737
 1-4 NB =      5642.7460  1-4 EEL =      1927.1356  VDWAALS    =     15217.7476
 EELEC  =   -358356.9699  EHBOND  =         0.0000  RESTRAINT  =       413.9453
 EAMBER (non-restraint)  =   -291181.8230
 EKCMT  =         0.0000  VIRIAL  =         0.0000  VOLUME     =   1168181.3669
                                                    SURFTEN    =         0.0000
                                                    Density    =         1.0148
 ------------------------------------------------------------------------------

 NMR restraints: Bond =    0.000   Angle =     0.000   Torsion =     0.000
===============================================================================

 NSTEP =   175000   TIME(PS) =     425.000  TEMP(K) =   309.62  PRESS =     0.0
 Etot   =   -211845.0124  EKtot   =     78944.5859  EPtot      =   -290789.5983
 BOND   =      5871.7455  ANGLE   =     23169.6889  DIHED      =     15150.6023
 1-4 NB =      5626.2707  1-4 EEL =      1929.3843  VDWAALS    =     15391.1165
 EELEC  =   -358360.3663  EHBOND  =         0.0000  RESTRAINT  =       431.9598
 EAMBER (non-restraint)  =   -291221.5582
 EKCMT  =         0.0000  VIRIAL  =         0.0000  VOLUME     =   1166833.2318
                                                    SURFTEN    =         0.0000
                                                    Density    =         1.0160
 ------------------------------------------------------------------------------

 NMR restraints: Bond =    0.000   Angle =     0.000   Torsion =     0.000
===============================================================================

 NSTEP =   176000   TIME(PS) =     426.000  TEMP(K) =   310.48  PRESS =     0.0
 Etot   =   -211762.0667  EKtot   =     79164.3203  EPtot      =   -290926.3870
 BOND   =      5940.7142  ANGLE   =     23052.6600  DIHED      =     15157.3192
 1-4 NB =      5604.3372  1-4 EEL =      1975.5169  VDWAALS    =     15415.0025
 EELEC  =   -358477.0441  EHBOND  =         0.0000  RESTRAINT  =       405.1071
 EAMBER (non-restraint)  =   -291331.4941
 EKCMT  =         0.0000  VIRIAL  =         0.0000  VOLUME     =   1166987.6948
                                                    SURFTEN    =         0.0000
                                                    Density    =         1.0158
 ------------------------------------------------------------------------------

 NMR restraints: Bond =    0.000   Angle =     0.000   Torsion =     0.000
===============================================================================

 NSTEP =   177000   TIME(PS) =     427.000  TEMP(K) =   309.96  PRESS =     0.0
 Etot   =   -211794.8538  EKtot   =     79033.3203  EPtot      =   -290828.1741
 BOND   =      5979.2390  ANGLE   =     23299.7655  DIHED      =     15087.0663
 1-4 NB =      5685.0277  1-4 EEL =      1972.9417  VDWAALS    =     14771.2072
 EELEC  =   -358036.4480  EHBOND  =         0.0000  RESTRAINT  =       413.0264
 EAMBER (non-restraint)  =   -291241.2005
 EKCMT  =         0.0000  VIRIAL  =         0.0000  VOLUME     =   1168532.8408
                                                    SURFTEN    =         0.0000
                                                    Density    =         1.0145
 ------------------------------------------------------------------------------

 NMR restraints: Bond =    0.000   Angle =     0.000   Torsion =     0.000
===============================================================================

 NSTEP =   178000   TIME(PS) =     428.000  TEMP(K) =   310.73  PRESS =     0.0
 Etot   =   -211783.0589  EKtot   =     79228.1484  EPtot      =   -291011.2073
 BOND   =      5931.7227  ANGLE   =     23166.8049  DIHED      =     15168.0079
 1-4 NB =      5622.4319  1-4 EEL =      1951.3933  VDWAALS    =     15238.3815
 EELEC  =   -358503.7230  EHBOND  =         0.0000  RESTRAINT  =       413.7735
 EAMBER (non-restraint)  =   -291424.9808
 EKCMT  =         0.0000  VIRIAL  =         0.0000  VOLUME     =   1168868.1027
                                                    SURFTEN    =         0.0000
                                                    Density    =         1.0142
 ------------------------------------------------------------------------------

 NMR restraints: Bond =    0.000   Angle =     0.000   Torsion =     0.000
===============================================================================

 NSTEP =   179000   TIME(PS) =     429.000  TEMP(K) =   310.05  PRESS =     0.0
 Etot   =   -211625.4795  EKtot   =     79056.6875  EPtot      =   -290682.1670
 BOND   =      5912.5002  ANGLE   =     23334.4816  DIHED      =     15172.6298
 1-4 NB =      5652.0165  1-4 EEL =      1875.2706  VDWAALS    =     14877.7775
 EELEC  =   -357909.9144  EHBOND  =         0.0000  RESTRAINT  =       403.0712
 EAMBER (non-restraint)  =   -291085.2382
 EKCMT  =         0.0000  VIRIAL  =         0.0000  VOLUME     =   1167083.8454
                                                    SURFTEN    =         0.0000
                                                    Density    =         1.0157
 ------------------------------------------------------------------------------

 NMR restraints: Bond =    0.000   Angle =     0.000   Torsion =     0.000
===============================================================================

 NSTEP =   180000   TIME(PS) =     430.000  TEMP(K) =   310.87  PRESS =     0.0
 Etot   =   -211620.4153  EKtot   =     79265.3438  EPtot      =   -290885.7591
 BOND   =      5921.7654  ANGLE   =     23386.5045  DIHED      =     15157.7280
 1-4 NB =      5571.8656  1-4 EEL =      1968.5275  VDWAALS    =     15088.2656
 EELEC  =   -358409.4089  EHBOND  =         0.0000  RESTRAINT  =       428.9933
 EAMBER (non-restraint)  =   -291314.7524
 EKCMT  =         0.0000  VIRIAL  =         0.0000  VOLUME     =   1167738.0026
                                                    SURFTEN    =         0.0000
                                                    Density    =         1.0152
 ------------------------------------------------------------------------------

 NMR restraints: Bond =    0.000   Angle =     0.000   Torsion =     0.000
===============================================================================

 NSTEP =   181000   TIME(PS) =     431.000  TEMP(K) =   310.19  PRESS =     0.0
 Etot   =   -211416.7050  EKtot   =     79090.3125  EPtot      =   -290507.0175
 BOND   =      5815.0443  ANGLE   =     23381.5297  DIHED      =     15156.8999
 1-4 NB =      5625.3156  1-4 EEL =      1933.5183  VDWAALS    =     14817.0237
 EELEC  =   -357654.7224  EHBOND  =         0.0000  RESTRAINT  =       418.3734
 EAMBER (non-restraint)  =   -290925.3909
 EKCMT  =         0.0000  VIRIAL  =         0.0000  VOLUME     =   1167450.8745
                                                    SURFTEN    =         0.0000
                                                    Density    =         1.0154
 ------------------------------------------------------------------------------

 NMR restraints: Bond =    0.000   Angle =     0.000   Torsion =     0.000
===============================================================================

 NSTEP =   182000   TIME(PS) =     432.000  TEMP(K) =   311.48  PRESS =     0.0
 Etot   =   -211329.0864  EKtot   =     79419.7578  EPtot      =   -290748.8442
 BOND   =      5833.4119  ANGLE   =     23175.3750  DIHED      =     15281.1375
 1-4 NB =      5623.0217  1-4 EEL =      1945.8842  VDWAALS    =     15462.6431
 EELEC  =   -358502.0899  EHBOND  =         0.0000  RESTRAINT  =       431.7724
 EAMBER (non-restraint)  =   -291180.6167
 EKCMT  =         0.0000  VIRIAL  =         0.0000  VOLUME     =   1166691.3975
                                                    SURFTEN    =         0.0000
                                                    Density    =         1.0161
 ------------------------------------------------------------------------------

 NMR restraints: Bond =    0.000   Angle =     0.000   Torsion =     0.000
===============================================================================

 NSTEP =   183000   TIME(PS) =     433.000  TEMP(K) =   311.60  PRESS =     0.0
 Etot   =   -211478.2949  EKtot   =     79450.5938  EPtot      =   -290928.8887
 BOND   =      5893.7825  ANGLE   =     23238.0347  DIHED      =     15179.4547
 1-4 NB =      5545.3320  1-4 EEL =      1847.0437  VDWAALS    =     15526.9409
 EELEC  =   -358583.8988  EHBOND  =         0.0000  RESTRAINT  =       424.4217
 EAMBER (non-restraint)  =   -291353.3104
 EKCMT  =         0.0000  VIRIAL  =         0.0000  VOLUME     =   1166322.0464
                                                    SURFTEN    =         0.0000
                                                    Density    =         1.0164
 ------------------------------------------------------------------------------

 NMR restraints: Bond =    0.000   Angle =     0.000   Torsion =     0.000
===============================================================================

 NSTEP =   184000   TIME(PS) =     434.000  TEMP(K) =   309.67  PRESS =     0.0
 Etot   =   -211399.0093  EKtot   =     78959.4922  EPtot      =   -290358.5015
 BOND   =      6017.5150  ANGLE   =     23360.0430  DIHED      =     15179.6981
 1-4 NB =      5615.7994  1-4 EEL =      1891.0214  VDWAALS    =     14716.3688
 EELEC  =   -357562.9821  EHBOND  =         0.0000  RESTRAINT  =       424.0350
 EAMBER (non-restraint)  =   -290782.5365
 EKCMT  =         0.0000  VIRIAL  =         0.0000  VOLUME     =   1167180.1271
                                                    SURFTEN    =         0.0000
                                                    Density    =         1.0157
 ------------------------------------------------------------------------------

 NMR restraints: Bond =    0.000   Angle =     0.000   Torsion =     0.000
===============================================================================

 NSTEP =   185000   TIME(PS) =     435.000  TEMP(K) =   310.24  PRESS =     0.0
 Etot   =   -211759.3345  EKtot   =     79103.6016  EPtot      =   -290862.9361
 BOND   =      5850.3266  ANGLE   =     23160.0582  DIHED      =     15234.1822
 1-4 NB =      5650.2163  1-4 EEL =      1929.8558  VDWAALS    =     14897.9086
 EELEC  =   -357983.8417  EHBOND  =         0.0000  RESTRAINT  =       398.3578
 EAMBER (non-restraint)  =   -291261.2939
 EKCMT  =         0.0000  VIRIAL  =         0.0000  VOLUME     =   1168937.8298
                                                    SURFTEN    =         0.0000
                                                    Density    =         1.0141
 ------------------------------------------------------------------------------

 NMR restraints: Bond =    0.000   Angle =     0.000   Torsion =     0.000
===============================================================================

 NSTEP =   186000   TIME(PS) =     436.000  TEMP(K) =   309.80  PRESS =     0.0
 Etot   =   -211632.0607  EKtot   =     78991.1250  EPtot      =   -290623.1857
 BOND   =      5869.6103  ANGLE   =     23167.3595  DIHED      =     15223.5637
 1-4 NB =      5594.5762  1-4 EEL =      1965.9448  VDWAALS    =     15336.7034
 EELEC  =   -358185.0086  EHBOND  =         0.0000  RESTRAINT  =       404.0649
 EAMBER (non-restraint)  =   -291027.2506
 EKCMT  =         0.0000  VIRIAL  =         0.0000  VOLUME     =   1168850.2969
                                                    SURFTEN    =         0.0000
                                                    Density    =         1.0142
 ------------------------------------------------------------------------------

 NMR restraints: Bond =    0.000   Angle =     0.000   Torsion =     0.000
===============================================================================

 NSTEP =   187000   TIME(PS) =     437.000  TEMP(K) =   310.34  PRESS =     0.0
 Etot   =   -211490.9571  EKtot   =     79128.8203  EPtot      =   -290619.7774
 BOND   =      5915.2437  ANGLE   =     23121.8356  DIHED      =     15305.4225
 1-4 NB =      5637.0270  1-4 EEL =      1847.1454  VDWAALS    =     15437.4787
 EELEC  =   -358293.7975  EHBOND  =         0.0000  RESTRAINT  =       409.8671
 EAMBER (non-restraint)  =   -291029.6445
 EKCMT  =         0.0000  VIRIAL  =         0.0000  VOLUME     =   1170397.5078
                                                    SURFTEN    =         0.0000
                                                    Density    =         1.0129
 ------------------------------------------------------------------------------

 NMR restraints: Bond =    0.000   Angle =     0.000   Torsion =     0.000
===============================================================================

 NSTEP =   188000   TIME(PS) =     438.000  TEMP(K) =   309.72  PRESS =     0.0
 Etot   =   -211839.1743  EKtot   =     78972.1094  EPtot      =   -290811.2837
 BOND   =      5831.4169  ANGLE   =     23082.4843  DIHED      =     15253.6283
 1-4 NB =      5637.9591  1-4 EEL =      1810.9892  VDWAALS    =     15040.8587
 EELEC  =   -357906.4913  EHBOND  =         0.0000  RESTRAINT  =       437.8709
 EAMBER (non-restraint)  =   -291249.1546
 EKCMT  =         0.0000  VIRIAL  =         0.0000  VOLUME     =   1170041.3183
                                                    SURFTEN    =         0.0000
                                                    Density    =         1.0132
 ------------------------------------------------------------------------------

 NMR restraints: Bond =    0.000   Angle =     0.000   Torsion =     0.000
===============================================================================

 NSTEP =   189000   TIME(PS) =     439.000  TEMP(K) =   310.84  PRESS =     0.0
 Etot   =   -211085.4123  EKtot   =     79257.4531  EPtot      =   -290342.8654
 BOND   =      5951.2265  ANGLE   =     23430.9968  DIHED      =     15311.3140
 1-4 NB =      5638.9810  1-4 EEL =      1898.8968  VDWAALS    =     14785.1050
 EELEC  =   -357769.9114  EHBOND  =         0.0000  RESTRAINT  =       410.5259
 EAMBER (non-restraint)  =   -290753.3913
 EKCMT  =         0.0000  VIRIAL  =         0.0000  VOLUME     =   1170247.1398
                                                    SURFTEN    =         0.0000
                                                    Density    =         1.0130
 ------------------------------------------------------------------------------

 NMR restraints: Bond =    0.000   Angle =     0.000   Torsion =     0.000
===============================================================================

 NSTEP =   190000   TIME(PS) =     440.000  TEMP(K) =   310.29  PRESS =     0.0
 Etot   =   -211326.6679  EKtot   =     79117.2500  EPtot      =   -290443.9179
 BOND   =      5867.6380  ANGLE   =     23233.0227  DIHED      =     15231.8003
 1-4 NB =      5683.1414  1-4 EEL =      1952.3674  VDWAALS    =     15018.8726
 EELEC  =   -357848.7685  EHBOND  =         0.0000  RESTRAINT  =       418.0082
 EAMBER (non-restraint)  =   -290861.9261
 EKCMT  =         0.0000  VIRIAL  =         0.0000  VOLUME     =   1168017.1052
                                                    SURFTEN    =         0.0000
                                                    Density    =         1.0149
 ------------------------------------------------------------------------------

 NMR restraints: Bond =    0.000   Angle =     0.000   Torsion =     0.000
===============================================================================

 NSTEP =   191000   TIME(PS) =     441.000  TEMP(K) =   310.54  PRESS =     0.0
 Etot   =   -212045.2859  EKtot   =     79180.0938  EPtot      =   -291225.3796
 BOND   =      5871.8190  ANGLE   =     23226.0018  DIHED      =     15162.2179
 1-4 NB =      5606.3197  1-4 EEL =      1866.9360  VDWAALS    =     15130.2163
 EELEC  =   -358497.6965  EHBOND  =         0.0000  RESTRAINT  =       408.8061
 EAMBER (non-restraint)  =   -291634.1857
 EKCMT  =         0.0000  VIRIAL  =         0.0000  VOLUME     =   1167405.4565
                                                    SURFTEN    =         0.0000
                                                    Density    =         1.0155
 ------------------------------------------------------------------------------

 NMR restraints: Bond =    0.000   Angle =     0.000   Torsion =     0.000
===============================================================================

 NSTEP =   192000   TIME(PS) =     442.000  TEMP(K) =   310.42  PRESS =     0.0
 Etot   =   -211224.3186  EKtot   =     79148.8906  EPtot      =   -290373.2092
 BOND   =      5940.9443  ANGLE   =     23323.2690  DIHED      =     15231.6850
 1-4 NB =      5613.6463  1-4 EEL =      1902.8865  VDWAALS    =     14932.9932
 EELEC  =   -357747.6560  EHBOND  =         0.0000  RESTRAINT  =       429.0225
 EAMBER (non-restraint)  =   -290802.2317
 EKCMT  =         0.0000  VIRIAL  =         0.0000  VOLUME     =   1168995.0624
                                                    SURFTEN    =         0.0000
                                                    Density    =         1.0141
 ------------------------------------------------------------------------------

 NMR restraints: Bond =    0.000   Angle =     0.000   Torsion =     0.000
===============================================================================

 NSTEP =   193000   TIME(PS) =     443.000  TEMP(K) =   309.46  PRESS =     0.0
 Etot   =   -211836.8260  EKtot   =     78903.9688  EPtot      =   -290740.7948
 BOND   =      5893.9207  ANGLE   =     23293.4431  DIHED      =     15203.8885
 1-4 NB =      5639.2759  1-4 EEL =      1902.7250  VDWAALS    =     15745.1725
 EELEC  =   -358854.3987  EHBOND  =         0.0000  RESTRAINT  =       435.1783
 EAMBER (non-restraint)  =   -291175.9730
 EKCMT  =         0.0000  VIRIAL  =         0.0000  VOLUME     =   1168247.7403
                                                    SURFTEN    =         0.0000
                                                    Density    =         1.0147
 ------------------------------------------------------------------------------

 NMR restraints: Bond =    0.000   Angle =     0.000   Torsion =     0.000
===============================================================================

 NSTEP =   194000   TIME(PS) =     444.000  TEMP(K) =   310.51  PRESS =     0.0
 Etot   =   -211619.5197  EKtot   =     79173.9688  EPtot      =   -290793.4885
 BOND   =      5898.4876  ANGLE   =     23373.3981  DIHED      =     15258.4833
 1-4 NB =      5679.3828  1-4 EEL =      1857.7737  VDWAALS    =     15379.4885
 EELEC  =   -358644.5867  EHBOND  =         0.0000  RESTRAINT  =       404.0842
 EAMBER (non-restraint)  =   -291197.5727
 EKCMT  =         0.0000  VIRIAL  =         0.0000  VOLUME     =   1166594.4149
                                                    SURFTEN    =         0.0000
                                                    Density    =         1.0162
 ------------------------------------------------------------------------------

 NMR restraints: Bond =    0.000   Angle =     0.000   Torsion =     0.000
===============================================================================

 NSTEP =   195000   TIME(PS) =     445.000  TEMP(K) =   311.44  PRESS =     0.0
 Etot   =   -211819.6241  EKtot   =     79409.7031  EPtot      =   -291229.3272
 BOND   =      5806.0816  ANGLE   =     23126.1616  DIHED      =     15236.2304
 1-4 NB =      5636.0854  1-4 EEL =      1937.3391  VDWAALS    =     14912.6020
 EELEC  =   -358306.0975  EHBOND  =         0.0000  RESTRAINT  =       422.2702
 EAMBER (non-restraint)  =   -291651.5974
 EKCMT  =         0.0000  VIRIAL  =         0.0000  VOLUME     =   1167601.4998
                                                    SURFTEN    =         0.0000
                                                    Density    =         1.0153
 ------------------------------------------------------------------------------

 NMR restraints: Bond =    0.000   Angle =     0.000   Torsion =     0.000
===============================================================================

 NSTEP =   196000   TIME(PS) =     446.000  TEMP(K) =   309.17  PRESS =     0.0
 Etot   =   -211997.7003  EKtot   =     78830.4141  EPtot      =   -290828.1143
 BOND   =      5952.4382  ANGLE   =     23257.0263  DIHED      =     15240.6082
 1-4 NB =      5589.5427  1-4 EEL =      1837.1043  VDWAALS    =     14781.4167
 EELEC  =   -357911.4523  EHBOND  =         0.0000  RESTRAINT  =       425.2016
 EAMBER (non-restraint)  =   -291253.3159
 EKCMT  =         0.0000  VIRIAL  =         0.0000  VOLUME     =   1168101.4212
                                                    SURFTEN    =         0.0000
                                                    Density    =         1.0149
 ------------------------------------------------------------------------------

 NMR restraints: Bond =    0.000   Angle =     0.000   Torsion =     0.000
===============================================================================

 NSTEP =   197000   TIME(PS) =     447.000  TEMP(K) =   309.88  PRESS =     0.0
 Etot   =   -211340.3213  EKtot   =     79012.4062  EPtot      =   -290352.7275
 BOND   =      5942.1633  ANGLE   =     23549.4624  DIHED      =     15249.4682
 1-4 NB =      5576.3738  1-4 EEL =      1870.4039  VDWAALS    =     15571.8070
 EELEC  =   -358519.3277  EHBOND  =         0.0000  RESTRAINT  =       406.9216
 EAMBER (non-restraint)  =   -290759.6491
 EKCMT  =         0.0000  VIRIAL  =         0.0000  VOLUME     =   1167601.5925
                                                    SURFTEN    =         0.0000
                                                    Density    =         1.0153
 ------------------------------------------------------------------------------

 NMR restraints: Bond =    0.000   Angle =     0.000   Torsion =     0.000
===============================================================================

 NSTEP =   198000   TIME(PS) =     448.000  TEMP(K) =   310.92  PRESS =     0.0
 Etot   =   -211557.1082  EKtot   =     79277.6484  EPtot      =   -290834.7566
 BOND   =      5977.0088  ANGLE   =     23234.0341  DIHED      =     15206.4120
 1-4 NB =      5609.8772  1-4 EEL =      1962.9725  VDWAALS    =     15087.3107
 EELEC  =   -358325.5470  EHBOND  =         0.0000  RESTRAINT  =       413.1751
 EAMBER (non-restraint)  =   -291247.9317
 EKCMT  =         0.0000  VIRIAL  =         0.0000  VOLUME     =   1166754.8972
                                                    SURFTEN    =         0.0000
                                                    Density    =         1.0160
 ------------------------------------------------------------------------------

 NMR restraints: Bond =    0.000   Angle =     0.000   Torsion =     0.000
===============================================================================

 NSTEP =   199000   TIME(PS) =     449.000  TEMP(K) =   310.60  PRESS =     0.0
 Etot   =   -212065.4885  EKtot   =     79195.7656  EPtot      =   -291261.2541
 BOND   =      5861.5388  ANGLE   =     23069.3568  DIHED      =     15172.9909
 1-4 NB =      5670.0838  1-4 EEL =      1935.0305  VDWAALS    =     15031.7534
 EELEC  =   -358414.9493  EHBOND  =         0.0000  RESTRAINT  =       412.9410
 EAMBER (non-restraint)  =   -291674.1951
 EKCMT  =         0.0000  VIRIAL  =         0.0000  VOLUME     =   1165173.3680
                                                    SURFTEN    =         0.0000
                                                    Density    =         1.0174
 ------------------------------------------------------------------------------

 NMR restraints: Bond =    0.000   Angle =     0.000   Torsion =     0.000
===============================================================================

 NSTEP =   200000   TIME(PS) =     450.000  TEMP(K) =   310.44  PRESS =     0.0
 Etot   =   -212140.4262  EKtot   =     79153.7734  EPtot      =   -291294.1997
 BOND   =      5958.8982  ANGLE   =     23028.8326  DIHED      =     15218.8684
 1-4 NB =      5605.9768  1-4 EEL =      1899.2827  VDWAALS    =     15411.7697
 EELEC  =   -358857.1519  EHBOND  =         0.0000  RESTRAINT  =       439.3238
 EAMBER (non-restraint)  =   -291733.5234
 EKCMT  =         0.0000  VIRIAL  =         0.0000  VOLUME     =   1164574.7338
                                                    SURFTEN    =         0.0000
                                                    Density    =         1.0179
 ------------------------------------------------------------------------------

 NMR restraints: Bond =    0.000   Angle =     0.000   Torsion =     0.000
===============================================================================

 NSTEP =   201000   TIME(PS) =     451.000  TEMP(K) =   309.92  PRESS =     0.0
 Etot   =   -212158.1904  EKtot   =     79022.2734  EPtot      =   -291180.4638
 BOND   =      5854.6467  ANGLE   =     23296.6856  DIHED      =     15208.0108
 1-4 NB =      5594.8223  1-4 EEL =      1786.1068  VDWAALS    =     15065.2065
 EELEC  =   -358414.8469  EHBOND  =         0.0000  RESTRAINT  =       428.9044
 EAMBER (non-restraint)  =   -291609.3682
 EKCMT  =         0.0000  VIRIAL  =         0.0000  VOLUME     =   1164729.2463
                                                    SURFTEN    =         0.0000
                                                    Density    =         1.0178
 ------------------------------------------------------------------------------

 NMR restraints: Bond =    0.000   Angle =     0.000   Torsion =     0.000
===============================================================================

 NSTEP =   202000   TIME(PS) =     452.000  TEMP(K) =   309.31  PRESS =     0.0
 Etot   =   -211832.2006  EKtot   =     78866.4844  EPtot      =   -290698.6850
 BOND   =      5940.7010  ANGLE   =     23332.2463  DIHED      =     15133.4072
 1-4 NB =      5648.6470  1-4 EEL =      1923.9307  VDWAALS    =     15044.7917
 EELEC  =   -358145.9320  EHBOND  =         0.0000  RESTRAINT  =       423.5231
 EAMBER (non-restraint)  =   -291122.2081
 EKCMT  =         0.0000  VIRIAL  =         0.0000  VOLUME     =   1165809.5673
                                                    SURFTEN    =         0.0000
                                                    Density    =         1.0168
 ------------------------------------------------------------------------------

 NMR restraints: Bond =    0.000   Angle =     0.000   Torsion =     0.000
===============================================================================

 NSTEP =   203000   TIME(PS) =     453.000  TEMP(K) =   310.56  PRESS =     0.0
 Etot   =   -211967.3281  EKtot   =     79184.3203  EPtot      =   -291151.6484
 BOND   =      5918.4960  ANGLE   =     23303.6196  DIHED      =     15168.9749
 1-4 NB =      5648.6712  1-4 EEL =      1884.9501  VDWAALS    =     14864.4523
 EELEC  =   -358350.7340  EHBOND  =         0.0000  RESTRAINT  =       409.9216
 EAMBER (non-restraint)  =   -291561.5700
 EKCMT  =         0.0000  VIRIAL  =         0.0000  VOLUME     =   1164475.7043
                                                    SURFTEN    =         0.0000
                                                    Density    =         1.0180
 ------------------------------------------------------------------------------

 NMR restraints: Bond =    0.000   Angle =     0.000   Torsion =     0.000
===============================================================================

 NSTEP =   204000   TIME(PS) =     454.000  TEMP(K) =   308.86  PRESS =     0.0
 Etot   =   -212072.3618  EKtot   =     78751.7969  EPtot      =   -290824.1587
 BOND   =      5959.5515  ANGLE   =     23438.1229  DIHED      =     15257.4153
 1-4 NB =      5625.5505  1-4 EEL =      1807.7412  VDWAALS    =     15154.8333
 EELEC  =   -358475.1859  EHBOND  =         0.0000  RESTRAINT  =       407.8125
 EAMBER (non-restraint)  =   -291231.9712
 EKCMT  =         0.0000  VIRIAL  =         0.0000  VOLUME     =   1164576.8708
                                                    SURFTEN    =         0.0000
                                                    Density    =         1.0179
 ------------------------------------------------------------------------------

 NMR restraints: Bond =    0.000   Angle =     0.000   Torsion =     0.000
===============================================================================

 NSTEP =   205000   TIME(PS) =     455.000  TEMP(K) =   310.58  PRESS =     0.0
 Etot   =   -211718.2804  EKtot   =     79189.6484  EPtot      =   -290907.9289
 BOND   =      5827.5444  ANGLE   =     23206.0311  DIHED      =     15275.3239
 1-4 NB =      5630.0740  1-4 EEL =      1910.8597  VDWAALS    =     14695.0708
 EELEC  =   -357868.3277  EHBOND  =         0.0000  RESTRAINT  =       415.4950
 EAMBER (non-restraint)  =   -291323.4238
 EKCMT  =         0.0000  VIRIAL  =         0.0000  VOLUME     =   1166642.3549
                                                    SURFTEN    =         0.0000
                                                    Density    =         1.0161
 ------------------------------------------------------------------------------

 NMR restraints: Bond =    0.000   Angle =     0.000   Torsion =     0.000
===============================================================================

 NSTEP =   206000   TIME(PS) =     456.000  TEMP(K) =   311.19  PRESS =     0.0
 Etot   =   -211183.4499  EKtot   =     79346.8672  EPtot      =   -290530.3170
 BOND   =      5866.9741  ANGLE   =     23332.5769  DIHED      =     15243.1515
 1-4 NB =      5584.8218  1-4 EEL =      2001.1558  VDWAALS    =     15145.3075
 EELEC  =   -358133.3967  EHBOND  =         0.0000  RESTRAINT  =       429.0922
 EAMBER (non-restraint)  =   -290959.4092
 EKCMT  =         0.0000  VIRIAL  =         0.0000  VOLUME     =   1166875.0996
                                                    SURFTEN    =         0.0000
                                                    Density    =         1.0159
 ------------------------------------------------------------------------------

 NMR restraints: Bond =    0.000   Angle =     0.000   Torsion =     0.000
===============================================================================

 NSTEP =   207000   TIME(PS) =     457.000  TEMP(K) =   309.78  PRESS =     0.0
 Etot   =   -211802.4302  EKtot   =     78986.9688  EPtot      =   -290789.3990
 BOND   =      5853.2154  ANGLE   =     23308.1477  DIHED      =     15202.8374
 1-4 NB =      5662.2809  1-4 EEL =      1878.7628  VDWAALS    =     14711.2506
 EELEC  =   -357822.6904  EHBOND  =         0.0000  RESTRAINT  =       416.7966
 EAMBER (non-restraint)  =   -291206.1956
 EKCMT  =         0.0000  VIRIAL  =         0.0000  VOLUME     =   1167327.1315
                                                    SURFTEN    =         0.0000
                                                    Density    =         1.0155
 ------------------------------------------------------------------------------

 NMR restraints: Bond =    0.000   Angle =     0.000   Torsion =     0.000
===============================================================================

 NSTEP =   208000   TIME(PS) =     458.000  TEMP(K) =   310.33  PRESS =     0.0
 Etot   =   -212029.9404  EKtot   =     79127.1172  EPtot      =   -291157.0576
 BOND   =      5828.2339  ANGLE   =     23109.3780  DIHED      =     15180.0221
 1-4 NB =      5637.6303  1-4 EEL =      1941.0236  VDWAALS    =     15310.6339
 EELEC  =   -358598.2110  EHBOND  =         0.0000  RESTRAINT  =       434.2316
 EAMBER (non-restraint)  =   -291591.2892
 EKCMT  =         0.0000  VIRIAL  =         0.0000  VOLUME     =   1167696.1487
                                                    SURFTEN    =         0.0000
                                                    Density    =         1.0152
 ------------------------------------------------------------------------------

 NMR restraints: Bond =    0.000   Angle =     0.000   Torsion =     0.000
===============================================================================

 NSTEP =   209000   TIME(PS) =     459.000  TEMP(K) =   311.94  PRESS =     0.0
 Etot   =   -211745.0030  EKtot   =     79537.5000  EPtot      =   -291282.5030
 BOND   =      5865.8332  ANGLE   =     23218.2538  DIHED      =     15219.6408
 1-4 NB =      5593.6662  1-4 EEL =      2009.3683  VDWAALS    =     14852.7178
 EELEC  =   -358451.8587  EHBOND  =         0.0000  RESTRAINT  =       409.8756
 EAMBER (non-restraint)  =   -291692.3786
 EKCMT  =         0.0000  VIRIAL  =         0.0000  VOLUME     =   1168580.5655
                                                    SURFTEN    =         0.0000
                                                    Density    =         1.0144
 ------------------------------------------------------------------------------

 NMR restraints: Bond =    0.000   Angle =     0.000   Torsion =     0.000
===============================================================================

 NSTEP =   210000   TIME(PS) =     460.000  TEMP(K) =   309.18  PRESS =     0.0
 Etot   =   -211907.4399  EKtot   =     78833.6328  EPtot      =   -290741.0727
 BOND   =      5914.8837  ANGLE   =     23351.3108  DIHED      =     15236.8008
 1-4 NB =      5648.7123  1-4 EEL =      1885.9674  VDWAALS    =     15162.1814
 EELEC  =   -358344.2229  EHBOND  =         0.0000  RESTRAINT  =       403.2938
 EAMBER (non-restraint)  =   -291144.3665
 EKCMT  =         0.0000  VIRIAL  =         0.0000  VOLUME     =   1167419.2904
                                                    SURFTEN    =         0.0000
                                                    Density    =         1.0154
 ------------------------------------------------------------------------------

 NMR restraints: Bond =    0.000   Angle =     0.000   Torsion =     0.000
===============================================================================

 NSTEP =   211000   TIME(PS) =     461.000  TEMP(K) =   310.41  PRESS =     0.0
 Etot   =   -212128.9221  EKtot   =     79146.5859  EPtot      =   -291275.5080
 BOND   =      6011.1173  ANGLE   =     23095.3459  DIHED      =     15216.9550
 1-4 NB =      5669.1217  1-4 EEL =      1934.7605  VDWAALS    =     15285.7191
 EELEC  =   -358914.3412  EHBOND  =         0.0000  RESTRAINT  =       425.8137
 EAMBER (non-restraint)  =   -291701.3218
 EKCMT  =         0.0000  VIRIAL  =         0.0000  VOLUME     =   1167056.1880
                                                    SURFTEN    =         0.0000
                                                    Density    =         1.0158
 ------------------------------------------------------------------------------

 NMR restraints: Bond =    0.000   Angle =     0.000   Torsion =     0.000
===============================================================================

 NSTEP =   212000   TIME(PS) =     462.000  TEMP(K) =   309.61  PRESS =     0.0
 Etot   =   -212379.2547  EKtot   =     78942.6094  EPtot      =   -291321.8641
 BOND   =      5891.3568  ANGLE   =     23105.2555  DIHED      =     15153.1302
 1-4 NB =      5591.3514  1-4 EEL =      1899.6853  VDWAALS    =     14688.6717
 EELEC  =   -358061.8953  EHBOND  =         0.0000  RESTRAINT  =       410.5803
 EAMBER (non-restraint)  =   -291732.4444
 EKCMT  =         0.0000  VIRIAL  =         0.0000  VOLUME     =   1166065.3659
                                                    SURFTEN    =         0.0000
                                                    Density    =         1.0166
 ------------------------------------------------------------------------------

 NMR restraints: Bond =    0.000   Angle =     0.000   Torsion =     0.000
===============================================================================

 NSTEP =   213000   TIME(PS) =     463.000  TEMP(K) =   309.98  PRESS =     0.0
 Etot   =   -212472.3834  EKtot   =     79038.5547  EPtot      =   -291510.9381
 BOND   =      5917.4341  ANGLE   =     23144.9119  DIHED      =     15217.5335
 1-4 NB =      5597.6498  1-4 EEL =      1851.4917  VDWAALS    =     15398.1953
 EELEC  =   -359046.3104  EHBOND  =         0.0000  RESTRAINT  =       408.1561
 EAMBER (non-restraint)  =   -291919.0942
 EKCMT  =         0.0000  VIRIAL  =         0.0000  VOLUME     =   1166076.0631
                                                    SURFTEN    =         0.0000
                                                    Density    =         1.0166
 ------------------------------------------------------------------------------

 NMR restraints: Bond =    0.000   Angle =     0.000   Torsion =     0.000
===============================================================================

 NSTEP =   214000   TIME(PS) =     464.000  TEMP(K) =   310.17  PRESS =     0.0
 Etot   =   -212377.2829  EKtot   =     79085.3047  EPtot      =   -291462.5876
 BOND   =      5845.0539  ANGLE   =     23256.5970  DIHED      =     15173.3760
 1-4 NB =      5628.2097  1-4 EEL =      1897.2541  VDWAALS    =     15004.8363
 EELEC  =   -358696.3972  EHBOND  =         0.0000  RESTRAINT  =       428.4826
 EAMBER (non-restraint)  =   -291891.0702
 EKCMT  =         0.0000  VIRIAL  =         0.0000  VOLUME     =   1166531.8188
                                                    SURFTEN    =         0.0000
                                                    Density    =         1.0162
 ------------------------------------------------------------------------------

 NMR restraints: Bond =    0.000   Angle =     0.000   Torsion =     0.000
===============================================================================

 NSTEP =   215000   TIME(PS) =     465.000  TEMP(K) =   311.44  PRESS =     0.0
 Etot   =   -211912.8113  EKtot   =     79409.6406  EPtot      =   -291322.4520
 BOND   =      5786.2899  ANGLE   =     23104.3248  DIHED      =     15258.4913
 1-4 NB =      5583.2320  1-4 EEL =      1974.6630  VDWAALS    =     15235.3185
 EELEC  =   -358677.9829  EHBOND  =         0.0000  RESTRAINT  =       413.2114
 EAMBER (non-restraint)  =   -291735.6634
 EKCMT  =         0.0000  VIRIAL  =         0.0000  VOLUME     =   1166630.9518
                                                    SURFTEN    =         0.0000
                                                    Density    =         1.0161
 ------------------------------------------------------------------------------

 NMR restraints: Bond =    0.000   Angle =     0.000   Torsion =     0.000
===============================================================================

 NSTEP =   216000   TIME(PS) =     466.000  TEMP(K) =   309.05  PRESS =     0.0
 Etot   =   -211832.0897  EKtot   =     78799.6641  EPtot      =   -290631.7538
 BOND   =      5934.6365  ANGLE   =     23353.1334  DIHED      =     15260.6031
 1-4 NB =      5648.5367  1-4 EEL =      1909.8063  VDWAALS    =     15766.6030
 EELEC  =   -358947.2965  EHBOND  =         0.0000  RESTRAINT  =       442.2236
 EAMBER (non-restraint)  =   -291073.9774
 EKCMT  =         0.0000  VIRIAL  =         0.0000  VOLUME     =   1166305.3054
                                                    SURFTEN    =         0.0000
                                                    Density    =         1.0164
 ------------------------------------------------------------------------------

 NMR restraints: Bond =    0.000   Angle =     0.000   Torsion =     0.000
===============================================================================

 NSTEP =   217000   TIME(PS) =     467.000  TEMP(K) =   308.73  PRESS =     0.0
 Etot   =   -212066.4659  EKtot   =     78717.8047  EPtot      =   -290784.2706
 BOND   =      5918.9088  ANGLE   =     23363.2778  DIHED      =     15149.0762
 1-4 NB =      5600.8320  1-4 EEL =      1901.2501  VDWAALS    =     14956.4204
 EELEC  =   -358094.9468  EHBOND  =         0.0000  RESTRAINT  =       420.9109
 EAMBER (non-restraint)  =   -291205.1815
 EKCMT  =         0.0000  VIRIAL  =         0.0000  VOLUME     =   1166639.3568
                                                    SURFTEN    =         0.0000
                                                    Density    =         1.0161
 ------------------------------------------------------------------------------

 NMR restraints: Bond =    0.000   Angle =     0.000   Torsion =     0.000
===============================================================================

 NSTEP =   218000   TIME(PS) =     468.000  TEMP(K) =   309.34  PRESS =     0.0
 Etot   =   -212379.4323  EKtot   =     78874.8203  EPtot      =   -291254.2526
 BOND   =      5855.7935  ANGLE   =     23344.6293  DIHED      =     15228.3567
 1-4 NB =      5622.9859  1-4 EEL =      1916.3315  VDWAALS    =     15450.2626
 EELEC  =   -359107.6523  EHBOND  =         0.0000  RESTRAINT  =       435.0402
 EAMBER (non-restraint)  =   -291689.2927
 EKCMT  =         0.0000  VIRIAL  =         0.0000  VOLUME     =   1165262.4987
                                                    SURFTEN    =         0.0000
                                                    Density    =         1.0173
 ------------------------------------------------------------------------------

 NMR restraints: Bond =    0.000   Angle =     0.000   Torsion =     0.000
===============================================================================

 NSTEP =   219000   TIME(PS) =     469.000  TEMP(K) =   309.64  PRESS =     0.0
 Etot   =   -212778.0203  EKtot   =     78950.6016  EPtot      =   -291728.6218
 BOND   =      5786.8315  ANGLE   =     23161.0291  DIHED      =     15121.9978
 1-4 NB =      5636.8076  1-4 EEL =      1854.7279  VDWAALS    =     15032.9792
 EELEC  =   -358750.2336  EHBOND  =         0.0000  RESTRAINT  =       427.2387
 EAMBER (non-restraint)  =   -292155.8605
 EKCMT  =         0.0000  VIRIAL  =         0.0000  VOLUME     =   1163546.1659
                                                    SURFTEN    =         0.0000
                                                    Density    =         1.0188
 ------------------------------------------------------------------------------

 NMR restraints: Bond =    0.000   Angle =     0.000   Torsion =     0.000
===============================================================================

 NSTEP =   220000   TIME(PS) =     470.000  TEMP(K) =   309.83  PRESS =     0.0
 Etot   =   -212290.7344  EKtot   =     79000.5781  EPtot      =   -291291.3125
 BOND   =      6017.4747  ANGLE   =     23225.6794  DIHED      =     15173.3569
 1-4 NB =      5621.9777  1-4 EEL =      1891.0188  VDWAALS    =     15118.7631
 EELEC  =   -358759.5385  EHBOND  =         0.0000  RESTRAINT  =       419.9554
 EAMBER (non-restraint)  =   -291711.2679
 EKCMT  =         0.0000  VIRIAL  =         0.0000  VOLUME     =   1164908.7106
                                                    SURFTEN    =         0.0000
                                                    Density    =         1.0176
 ------------------------------------------------------------------------------

 NMR restraints: Bond =    0.000   Angle =     0.000   Torsion =     0.000
===============================================================================

 NSTEP =   221000   TIME(PS) =     471.000  TEMP(K) =   309.26  PRESS =     0.0
 Etot   =   -212134.8853  EKtot   =     78855.2969  EPtot      =   -290990.1822
 BOND   =      5872.7189  ANGLE   =     23347.5178  DIHED      =     15091.9155
 1-4 NB =      5636.3640  1-4 EEL =      1888.8261  VDWAALS    =     14959.8487
 EELEC  =   -358200.8891  EHBOND  =         0.0000  RESTRAINT  =       413.5159
 EAMBER (non-restraint)  =   -291403.6981
 EKCMT  =         0.0000  VIRIAL  =         0.0000  VOLUME     =   1167272.1466
                                                    SURFTEN    =         0.0000
                                                    Density    =         1.0156
 ------------------------------------------------------------------------------

 NMR restraints: Bond =    0.000   Angle =     0.000   Torsion =     0.000
===============================================================================

 NSTEP =   222000   TIME(PS) =     472.000  TEMP(K) =   311.20  PRESS =     0.0
 Etot   =   -211509.9632  EKtot   =     79348.1406  EPtot      =   -290858.1038
 BOND   =      5902.1524  ANGLE   =     23393.8924  DIHED      =     15221.4964
 1-4 NB =      5627.2420  1-4 EEL =      1948.5058  VDWAALS    =     15320.6848
 EELEC  =   -358679.2388  EHBOND  =         0.0000  RESTRAINT  =       407.1611
 EAMBER (non-restraint)  =   -291265.2649
 EKCMT  =         0.0000  VIRIAL  =         0.0000  VOLUME     =   1165189.7276
                                                    SURFTEN    =         0.0000
                                                    Density    =         1.0174
 ------------------------------------------------------------------------------

 NMR restraints: Bond =    0.000   Angle =     0.000   Torsion =     0.000
===============================================================================

 NSTEP =   223000   TIME(PS) =     473.000  TEMP(K) =   311.41  PRESS =     0.0
 Etot   =   -211971.0430  EKtot   =     79403.1641  EPtot      =   -291374.2071
 BOND   =      5858.8109  ANGLE   =     23162.8469  DIHED      =     15197.8402
 1-4 NB =      5669.8263  1-4 EEL =      1914.3012  VDWAALS    =     15338.3655
 EELEC  =   -358923.9624  EHBOND  =         0.0000  RESTRAINT  =       407.7644
 EAMBER (non-restraint)  =   -291781.9715
 EKCMT  =         0.0000  VIRIAL  =         0.0000  VOLUME     =   1165961.0805
                                                    SURFTEN    =         0.0000
                                                    Density    =         1.0167
 ------------------------------------------------------------------------------

 NMR restraints: Bond =    0.000   Angle =     0.000   Torsion =     0.000
===============================================================================

 NSTEP =   224000   TIME(PS) =     474.000  TEMP(K) =   309.93  PRESS =     0.0
 Etot   =   -211995.2245  EKtot   =     79024.7500  EPtot      =   -291019.9745
 BOND   =      5793.2557  ANGLE   =     23381.0406  DIHED      =     15201.1210
 1-4 NB =      5617.2372  1-4 EEL =      1947.7746  VDWAALS    =     14848.1838
 EELEC  =   -358217.4644  EHBOND  =         0.0000  RESTRAINT  =       408.8769
 EAMBER (non-restraint)  =   -291428.8515
 EKCMT  =         0.0000  VIRIAL  =         0.0000  VOLUME     =   1166177.2506
                                                    SURFTEN    =         0.0000
                                                    Density    =         1.0165
 ------------------------------------------------------------------------------

 NMR restraints: Bond =    0.000   Angle =     0.000   Torsion =     0.000
===============================================================================

 NSTEP =   225000   TIME(PS) =     475.000  TEMP(K) =   309.47  PRESS =     0.0
 Etot   =   -212000.5823  EKtot   =     78907.4922  EPtot      =   -290908.0745
 BOND   =      5849.9438  ANGLE   =     23355.0907  DIHED      =     15173.0366
 1-4 NB =      5601.0657  1-4 EEL =      1960.5287  VDWAALS    =     15292.9215
 EELEC  =   -358565.0159  EHBOND  =         0.0000  RESTRAINT  =       424.3544
 EAMBER (non-restraint)  =   -291332.4289
 EKCMT  =         0.0000  VIRIAL  =         0.0000  VOLUME     =   1166160.6960
                                                    SURFTEN    =         0.0000
                                                    Density    =         1.0165
 ------------------------------------------------------------------------------

 NMR restraints: Bond =    0.000   Angle =     0.000   Torsion =     0.000
===============================================================================

 NSTEP =   226000   TIME(PS) =     476.000  TEMP(K) =   309.83  PRESS =     0.0
 Etot   =   -212649.3385  EKtot   =     78999.8359  EPtot      =   -291649.1745
 BOND   =      5857.3345  ANGLE   =     23231.9035  DIHED      =     15117.4585
 1-4 NB =      5612.5871  1-4 EEL =      1874.0205  VDWAALS    =     15318.8620
 EELEC  =   -359081.4960  EHBOND  =         0.0000  RESTRAINT  =       420.1553
 EAMBER (non-restraint)  =   -292069.3298
 EKCMT  =         0.0000  VIRIAL  =         0.0000  VOLUME     =   1164298.7851
                                                    SURFTEN    =         0.0000
                                                    Density    =         1.0182
 ------------------------------------------------------------------------------

 NMR restraints: Bond =    0.000   Angle =     0.000   Torsion =     0.000
===============================================================================

 NSTEP =   227000   TIME(PS) =     477.000  TEMP(K) =   310.31  PRESS =     0.0
 Etot   =   -212382.4182  EKtot   =     79121.3750  EPtot      =   -291503.7932
 BOND   =      5816.2471  ANGLE   =     23313.4392  DIHED      =     15093.9760
 1-4 NB =      5670.7602  1-4 EEL =      1973.0142  VDWAALS    =     15198.9824
 EELEC  =   -359007.8180  EHBOND  =         0.0000  RESTRAINT  =       437.6057
 EAMBER (non-restraint)  =   -291941.3989
 EKCMT  =         0.0000  VIRIAL  =         0.0000  VOLUME     =   1163895.5037
                                                    SURFTEN    =         0.0000
                                                    Density    =         1.0185
 ------------------------------------------------------------------------------

 NMR restraints: Bond =    0.000   Angle =     0.000   Torsion =     0.000
===============================================================================

 NSTEP =   228000   TIME(PS) =     478.000  TEMP(K) =   310.40  PRESS =     0.0
 Etot   =   -211933.2790  EKtot   =     79145.4766  EPtot      =   -291078.7555
 BOND   =      6085.7884  ANGLE   =     23381.0385  DIHED      =     15171.3386
 1-4 NB =      5621.8256  1-4 EEL =      1923.3508  VDWAALS    =     15268.4301
 EELEC  =   -358937.9440  EHBOND  =         0.0000  RESTRAINT  =       407.4165
 EAMBER (non-restraint)  =   -291486.1721
 EKCMT  =         0.0000  VIRIAL  =         0.0000  VOLUME     =   1164619.6208
                                                    SURFTEN    =         0.0000
                                                    Density    =         1.0179
 ------------------------------------------------------------------------------

 NMR restraints: Bond =    0.000   Angle =     0.000   Torsion =     0.000
===============================================================================

 NSTEP =   229000   TIME(PS) =     479.000  TEMP(K) =   310.25  PRESS =     0.0
 Etot   =   -212137.5609  EKtot   =     79107.2812  EPtot      =   -291244.8422
 BOND   =      6018.4311  ANGLE   =     23234.2407  DIHED      =     15222.2269
 1-4 NB =      5674.5825  1-4 EEL =      1924.7810  VDWAALS    =     15026.0881
 EELEC  =   -358771.4286  EHBOND  =         0.0000  RESTRAINT  =       426.2362
 EAMBER (non-restraint)  =   -291671.0783
 EKCMT  =         0.0000  VIRIAL  =         0.0000  VOLUME     =   1164964.3892
                                                    SURFTEN    =         0.0000
                                                    Density    =         1.0176
 ------------------------------------------------------------------------------

 NMR restraints: Bond =    0.000   Angle =     0.000   Torsion =     0.000
===============================================================================

 NSTEP =   230000   TIME(PS) =     480.000  TEMP(K) =   309.04  PRESS =     0.0
 Etot   =   -212880.1403  EKtot   =     78798.6641  EPtot      =   -291678.8043
 BOND   =      5951.2566  ANGLE   =     22905.4610  DIHED      =     15163.9237
 1-4 NB =      5665.5309  1-4 EEL =      1963.9968  VDWAALS    =     15472.5463
 EELEC  =   -359221.8246  EHBOND  =         0.0000  RESTRAINT  =       420.3050
 EAMBER (non-restraint)  =   -292099.1094
 EKCMT  =         0.0000  VIRIAL  =         0.0000  VOLUME     =   1163820.9977
                                                    SURFTEN    =         0.0000
                                                    Density    =         1.0186
 ------------------------------------------------------------------------------

 NMR restraints: Bond =    0.000   Angle =     0.000   Torsion =     0.000
===============================================================================

 NSTEP =   231000   TIME(PS) =     481.000  TEMP(K) =   310.09  PRESS =     0.0
 Etot   =   -212250.6177  EKtot   =     79064.8750  EPtot      =   -291315.4927
 BOND   =      5960.3570  ANGLE   =     23265.0920  DIHED      =     15210.3057
 1-4 NB =      5620.2060  1-4 EEL =      1906.4759  VDWAALS    =     15114.4447
 EELEC  =   -358810.8777  EHBOND  =         0.0000  RESTRAINT  =       418.5037
 EAMBER (non-restraint)  =   -291733.9964
 EKCMT  =         0.0000  VIRIAL  =         0.0000  VOLUME     =   1163607.1022
                                                    SURFTEN    =         0.0000
                                                    Density    =         1.0188
 ------------------------------------------------------------------------------

 NMR restraints: Bond =    0.000   Angle =     0.000   Torsion =     0.000
===============================================================================

 NSTEP =   232000   TIME(PS) =     482.000  TEMP(K) =   309.30  PRESS =     0.0
 Etot   =   -212239.1313  EKtot   =     78865.3672  EPtot      =   -291104.4985
 BOND   =      5856.9983  ANGLE   =     23215.0063  DIHED      =     15269.0853
 1-4 NB =      5667.5278  1-4 EEL =      1916.5166  VDWAALS    =     15088.8070
 EELEC  =   -358545.0320  EHBOND  =         0.0000  RESTRAINT  =       426.5922
 EAMBER (non-restraint)  =   -291531.0908
 EKCMT  =         0.0000  VIRIAL  =         0.0000  VOLUME     =   1163784.0393
                                                    SURFTEN    =         0.0000
                                                    Density    =         1.0186
 ------------------------------------------------------------------------------

 NMR restraints: Bond =    0.000   Angle =     0.000   Torsion =     0.000
===============================================================================

 NSTEP =   233000   TIME(PS) =     483.000  TEMP(K) =   311.40  PRESS =     0.0
 Etot   =   -211759.4603  EKtot   =     79399.9062  EPtot      =   -291159.3665
 BOND   =      5938.9643  ANGLE   =     23272.7911  DIHED      =     15150.5174
 1-4 NB =      5650.1584  1-4 EEL =      1950.1522  VDWAALS    =     15368.7707
 EELEC  =   -358907.2446  EHBOND  =         0.0000  RESTRAINT  =       416.5240
 EAMBER (non-restraint)  =   -291575.8906
 EKCMT  =         0.0000  VIRIAL  =         0.0000  VOLUME     =   1167706.4337
                                                    SURFTEN    =         0.0000
                                                    Density    =         1.0152
 ------------------------------------------------------------------------------

 NMR restraints: Bond =    0.000   Angle =     0.000   Torsion =     0.000
===============================================================================

 NSTEP =   234000   TIME(PS) =     484.000  TEMP(K) =   309.31  PRESS =     0.0
 Etot   =   -212215.3981  EKtot   =     78866.5469  EPtot      =   -291081.9450
 BOND   =      5896.4486  ANGLE   =     23245.2824  DIHED      =     15157.7306
 1-4 NB =      5601.2206  1-4 EEL =      1850.0996  VDWAALS    =     15354.1108
 EELEC  =   -358636.4092  EHBOND  =         0.0000  RESTRAINT  =       449.5716
 EAMBER (non-restraint)  =   -291531.5167
 EKCMT  =         0.0000  VIRIAL  =         0.0000  VOLUME     =   1167421.3952
                                                    SURFTEN    =         0.0000
                                                    Density    =         1.0154
 ------------------------------------------------------------------------------

 NMR restraints: Bond =    0.000   Angle =     0.000   Torsion =     0.000
===============================================================================

 NSTEP =   235000   TIME(PS) =     485.000  TEMP(K) =   310.86  PRESS =     0.0
 Etot   =   -211882.5200  EKtot   =     79262.5938  EPtot      =   -291145.1137
 BOND   =      5803.7338  ANGLE   =     23192.1526  DIHED      =     15235.5208
 1-4 NB =      5667.5655  1-4 EEL =      1944.9516  VDWAALS    =     15422.7363
 EELEC  =   -358842.9315  EHBOND  =         0.0000  RESTRAINT  =       431.1572
 EAMBER (non-restraint)  =   -291576.2709
 EKCMT  =         0.0000  VIRIAL  =         0.0000  VOLUME     =   1167110.6340
                                                    SURFTEN    =         0.0000
                                                    Density    =         1.0157
 ------------------------------------------------------------------------------

 NMR restraints: Bond =    0.000   Angle =     0.000   Torsion =     0.000
===============================================================================

 NSTEP =   236000   TIME(PS) =     486.000  TEMP(K) =   311.58  PRESS =     0.0
 Etot   =   -211501.8144  EKtot   =     79445.2891  EPtot      =   -290947.1034
 BOND   =      5927.3780  ANGLE   =     23283.3951  DIHED      =     15229.8635
 1-4 NB =      5637.9164  1-4 EEL =      1850.9230  VDWAALS    =     15277.6528
 EELEC  =   -358571.0846  EHBOND  =         0.0000  RESTRAINT  =       416.8524
 EAMBER (non-restraint)  =   -291363.9558
 EKCMT  =         0.0000  VIRIAL  =         0.0000  VOLUME     =   1166079.4955
                                                    SURFTEN    =         0.0000
                                                    Density    =         1.0166
 ------------------------------------------------------------------------------

 NMR restraints: Bond =    0.000   Angle =     0.000   Torsion =     0.000
===============================================================================

 NSTEP =   237000   TIME(PS) =     487.000  TEMP(K) =   310.32  PRESS =     0.0
 Etot   =   -212060.4167  EKtot   =     79123.3203  EPtot      =   -291183.7370
 BOND   =      5923.5134  ANGLE   =     23290.3843  DIHED      =     15226.8642
 1-4 NB =      5619.9281  1-4 EEL =      1829.8515  VDWAALS    =     15021.5957
 EELEC  =   -358537.8360  EHBOND  =         0.0000  RESTRAINT  =       441.9618
 EAMBER (non-restraint)  =   -291625.6988
 EKCMT  =         0.0000  VIRIAL  =         0.0000  VOLUME     =   1165262.0314
                                                    SURFTEN    =         0.0000
                                                    Density    =         1.0173
 ------------------------------------------------------------------------------

 NMR restraints: Bond =    0.000   Angle =     0.000   Torsion =     0.000
===============================================================================

 NSTEP =   238000   TIME(PS) =     488.000  TEMP(K) =   308.95  PRESS =     0.0
 Etot   =   -211942.0153  EKtot   =     78776.1406  EPtot      =   -290718.1559
 BOND   =      5918.7929  ANGLE   =     23416.9353  DIHED      =     15175.3707
 1-4 NB =      5628.7720  1-4 EEL =      1944.3232  VDWAALS    =     15018.7023
 EELEC  =   -358249.0340  EHBOND  =         0.0000  RESTRAINT  =       427.9816
 EAMBER (non-restraint)  =   -291146.1375
 EKCMT  =         0.0000  VIRIAL  =         0.0000  VOLUME     =   1164317.4270
                                                    SURFTEN    =         0.0000
                                                    Density    =         1.0181
 ------------------------------------------------------------------------------

 NMR restraints: Bond =    0.000   Angle =     0.000   Torsion =     0.000
===============================================================================

 NSTEP =   239000   TIME(PS) =     489.000  TEMP(K) =   310.35  PRESS =     0.0
 Etot   =   -211918.6312  EKtot   =     79132.4766  EPtot      =   -291051.1077
 BOND   =      5915.6458  ANGLE   =     23378.6710  DIHED      =     15200.8731
 1-4 NB =      5568.4685  1-4 EEL =      1947.8924  VDWAALS    =     15017.3646
 EELEC  =   -358509.9075  EHBOND  =         0.0000  RESTRAINT  =       429.8845
 EAMBER (non-restraint)  =   -291480.9922
 EKCMT  =         0.0000  VIRIAL  =         0.0000  VOLUME     =   1165677.8950
                                                    SURFTEN    =         0.0000
                                                    Density    =         1.0170
 ------------------------------------------------------------------------------

 NMR restraints: Bond =    0.000   Angle =     0.000   Torsion =     0.000
===============================================================================

 NSTEP =   240000   TIME(PS) =     490.000  TEMP(K) =   310.16  PRESS =     0.0
 Etot   =   -211760.4888  EKtot   =     79084.2109  EPtot      =   -290844.6997
 BOND   =      6014.0903  ANGLE   =     23518.1801  DIHED      =     15177.2962
 1-4 NB =      5586.5536  1-4 EEL =      1996.4919  VDWAALS    =     15229.5692
 EELEC  =   -358793.8610  EHBOND  =         0.0000  RESTRAINT  =       426.9800
 EAMBER (non-restraint)  =   -291271.6797
 EKCMT  =         0.0000  VIRIAL  =         0.0000  VOLUME     =   1166754.7035
                                                    SURFTEN    =         0.0000
                                                    Density    =         1.0160
 ------------------------------------------------------------------------------

 NMR restraints: Bond =    0.000   Angle =     0.000   Torsion =     0.000
===============================================================================

 NSTEP =   241000   TIME(PS) =     491.000  TEMP(K) =   310.84  PRESS =     0.0
 Etot   =   -212106.9148  EKtot   =     79256.7891  EPtot      =   -291363.7039
 BOND   =      5892.7272  ANGLE   =     23413.8911  DIHED      =     15230.5695
 1-4 NB =      5630.0539  1-4 EEL =      1903.7414  VDWAALS    =     15360.8282
 EELEC  =   -359221.7700  EHBOND  =         0.0000  RESTRAINT  =       426.2548
 EAMBER (non-restraint)  =   -291789.9587
 EKCMT  =         0.0000  VIRIAL  =         0.0000  VOLUME     =   1165689.3053
                                                    SURFTEN    =         0.0000
                                                    Density    =         1.0170
 ------------------------------------------------------------------------------

 NMR restraints: Bond =    0.000   Angle =     0.000   Torsion =     0.000
===============================================================================

 NSTEP =   242000   TIME(PS) =     492.000  TEMP(K) =   311.29  PRESS =     0.0
 Etot   =   -211901.4457  EKtot   =     79370.8516  EPtot      =   -291272.2973
 BOND   =      5949.7764  ANGLE   =     23266.2175  DIHED      =     15197.0622
 1-4 NB =      5685.5180  1-4 EEL =      1950.8914  VDWAALS    =     14859.4020
 EELEC  =   -358617.8768  EHBOND  =         0.0000  RESTRAINT  =       436.7119
 EAMBER (non-restraint)  =   -291709.0092
 EKCMT  =         0.0000  VIRIAL  =         0.0000  VOLUME     =   1166547.8400
                                                    SURFTEN    =         0.0000
                                                    Density    =         1.0162
 ------------------------------------------------------------------------------

 NMR restraints: Bond =    0.000   Angle =     0.000   Torsion =     0.000
===============================================================================

 NSTEP =   243000   TIME(PS) =     493.000  TEMP(K) =   308.98  PRESS =     0.0
 Etot   =   -212676.1281  EKtot   =     78781.5156  EPtot      =   -291457.6437
 BOND   =      5839.6108  ANGLE   =     23161.4895  DIHED      =     15247.2402
 1-4 NB =      5652.0127  1-4 EEL =      1875.3432  VDWAALS    =     15053.4762
 EELEC  =   -358721.6405  EHBOND  =         0.0000  RESTRAINT  =       434.8241
 EAMBER (non-restraint)  =   -291892.4679
 EKCMT  =         0.0000  VIRIAL  =         0.0000  VOLUME     =   1165912.9272
                                                    SURFTEN    =         0.0000
                                                    Density    =         1.0168
 ------------------------------------------------------------------------------

 NMR restraints: Bond =    0.000   Angle =     0.000   Torsion =     0.000
===============================================================================

 NSTEP =   244000   TIME(PS) =     494.000  TEMP(K) =   309.69  PRESS =     0.0
 Etot   =   -211919.7964  EKtot   =     78962.5234  EPtot      =   -290882.3198
 BOND   =      5881.0234  ANGLE   =     23253.1469  DIHED      =     15274.6351
 1-4 NB =      5637.4135  1-4 EEL =      1913.4881  VDWAALS    =     14897.1669
 EELEC  =   -358162.9808  EHBOND  =         0.0000  RESTRAINT  =       423.7870
 EAMBER (non-restraint)  =   -291306.1068
 EKCMT  =         0.0000  VIRIAL  =         0.0000  VOLUME     =   1166422.0051
                                                    SURFTEN    =         0.0000
                                                    Density    =         1.0163
 ------------------------------------------------------------------------------

 NMR restraints: Bond =    0.000   Angle =     0.000   Torsion =     0.000
===============================================================================

 NSTEP =   245000   TIME(PS) =     495.000  TEMP(K) =   309.54  PRESS =     0.0
 Etot   =   -211869.6467  EKtot   =     78924.1875  EPtot      =   -290793.8342
 BOND   =      5842.5498  ANGLE   =     23241.0302  DIHED      =     15183.1972
 1-4 NB =      5688.7588  1-4 EEL =      1855.1224  VDWAALS    =     15254.9784
 EELEC  =   -358278.6254  EHBOND  =         0.0000  RESTRAINT  =       419.1544
 EAMBER (non-restraint)  =   -291212.9886
 EKCMT  =         0.0000  VIRIAL  =         0.0000  VOLUME     =   1167971.0082
                                                    SURFTEN    =         0.0000
                                                    Density    =         1.0150
 ------------------------------------------------------------------------------

 NMR restraints: Bond =    0.000   Angle =     0.000   Torsion =     0.000
===============================================================================

 NSTEP =   246000   TIME(PS) =     496.000  TEMP(K) =   310.94  PRESS =     0.0
 Etot   =   -211260.3838  EKtot   =     79281.3984  EPtot      =   -290541.7822
 BOND   =      6037.4763  ANGLE   =     23416.6425  DIHED      =     15256.3271
 1-4 NB =      5604.4338  1-4 EEL =      1889.6532  VDWAALS    =     15050.0664
 EELEC  =   -358217.1850  EHBOND  =         0.0000  RESTRAINT  =       420.8036
 EAMBER (non-restraint)  =   -290962.5858
 EKCMT  =         0.0000  VIRIAL  =         0.0000  VOLUME     =   1167948.1041
                                                    SURFTEN    =         0.0000
                                                    Density    =         1.0150
 ------------------------------------------------------------------------------

 NMR restraints: Bond =    0.000   Angle =     0.000   Torsion =     0.000
===============================================================================

 NSTEP =   247000   TIME(PS) =     497.000  TEMP(K) =   310.95  PRESS =     0.0
 Etot   =   -211656.8915  EKtot   =     79284.8828  EPtot      =   -290941.7744
 BOND   =      5980.8223  ANGLE   =     23267.7860  DIHED      =     15263.0578
 1-4 NB =      5644.0823  1-4 EEL =      1911.8496  VDWAALS    =     14696.2409
 EELEC  =   -358136.8571  EHBOND  =         0.0000  RESTRAINT  =       431.2438
 EAMBER (non-restraint)  =   -291373.0182
 EKCMT  =         0.0000  VIRIAL  =         0.0000  VOLUME     =   1165532.3307
                                                    SURFTEN    =         0.0000
                                                    Density    =         1.0171
 ------------------------------------------------------------------------------

 NMR restraints: Bond =    0.000   Angle =     0.000   Torsion =     0.000
===============================================================================

 NSTEP =   248000   TIME(PS) =     498.000  TEMP(K) =   309.33  PRESS =     0.0
 Etot   =   -212243.7899  EKtot   =     78871.5703  EPtot      =   -291115.3602
 BOND   =      5926.0459  ANGLE   =     23200.0469  DIHED      =     15198.7661
 1-4 NB =      5721.1839  1-4 EEL =      1932.0732  VDWAALS    =     14976.6087
 EELEC  =   -358501.1239  EHBOND  =         0.0000  RESTRAINT  =       431.0390
 EAMBER (non-restraint)  =   -291546.3992
 EKCMT  =         0.0000  VIRIAL  =         0.0000  VOLUME     =   1165892.0196
                                                    SURFTEN    =         0.0000
                                                    Density    =         1.0168
 ------------------------------------------------------------------------------

 NMR restraints: Bond =    0.000   Angle =     0.000   Torsion =     0.000
===============================================================================

 NSTEP =   249000   TIME(PS) =     499.000  TEMP(K) =   310.71  PRESS =     0.0
 Etot   =   -212028.4382  EKtot   =     79224.5469  EPtot      =   -291252.9851
 BOND   =      5902.4230  ANGLE   =     23392.6132  DIHED      =     15225.8837
 1-4 NB =      5579.8538  1-4 EEL =      1895.2664  VDWAALS    =     15129.7457
 EELEC  =   -358799.6348  EHBOND  =         0.0000  RESTRAINT  =       420.8639
 EAMBER (non-restraint)  =   -291673.8490
 EKCMT  =         0.0000  VIRIAL  =         0.0000  VOLUME     =   1164652.1681
                                                    SURFTEN    =         0.0000
                                                    Density    =         1.0179
 ------------------------------------------------------------------------------

 NMR restraints: Bond =    0.000   Angle =     0.000   Torsion =     0.000
===============================================================================

 NSTEP =   250000   TIME(PS) =     500.000  TEMP(K) =   309.98  PRESS =     0.0
 Etot   =   -211890.7864  EKtot   =     79037.2656  EPtot      =   -290928.0520
 BOND   =      5922.2572  ANGLE   =     23577.3995  DIHED      =     15287.1881
 1-4 NB =      5670.5738  1-4 EEL =      1875.7064  VDWAALS    =     14664.6237
 EELEC  =   -358354.7368  EHBOND  =         0.0000  RESTRAINT  =       428.9361
 EAMBER (non-restraint)  =   -291356.9881
 EKCMT  =         0.0000  VIRIAL  =         0.0000  VOLUME     =   1164634.3254
                                                    SURFTEN    =         0.0000
                                                    Density    =         1.0179
 ------------------------------------------------------------------------------

 NMR restraints: Bond =    0.000   Angle =     0.000   Torsion =     0.000
===============================================================================

      A V E R A G E S   O V E R     250 S T E P S


 NSTEP =   250000   TIME(PS) =     500.000  TEMP(K) =   310.06  PRESS =     0.0
 Etot   =   -211578.0033  EKtot   =     79058.7825  EPtot      =   -290636.7859
 BOND   =      5899.0312  ANGLE   =     23287.6401  DIHED      =     15219.8044
 1-4 NB =      5628.6949  1-4 EEL =      1911.4030  VDWAALS    =     15138.4535
 EELEC  =   -358141.9998  EHBOND  =         0.0000  RESTRAINT  =       420.1868
 EAMBER (non-restraint)  =   -291056.9726
 EKCMT  =         0.0000  VIRIAL  =         0.0000  VOLUME     =   1168688.4874
                                                    SURFTEN    =         0.0000
                                                    Density    =         1.0143
 ------------------------------------------------------------------------------

 NMR restraints: Bond =    0.000   Angle =     0.000   Torsion =     0.000
===============================================================================

      R M S  F L U C T U A T I O N S


 NSTEP =   250000   TIME(PS) =     500.000  TEMP(K) =     0.85  PRESS =     0.0
 Etot   =       484.9340  EKtot   =       217.6865  EPtot      =       458.1355
 BOND   =        60.3461  ANGLE   =       117.8650  DIHED      =        54.6516
 1-4 NB =        32.0043  1-4 EEL =        43.2699  VDWAALS    =       255.5601
 EELEC  =       485.1002  EHBOND  =         0.0000  RESTRAINT  =        11.6835
 EAMBER (non-restraint)  =       446.4520
 EKCMT  =         0.0000  VIRIAL  =         0.0000  VOLUME     =      2764.6941
                                                    SURFTEN    =         0.0000
                                                    Density    =         0.0024
 ------------------------------------------------------------------------------


 NMR restraints on final step:

| MC Barostat:       2500 volume changes attempted.
| MC Barostat:        808 changes successful ( 32.32%)
 ------------------------------------------------------------------------------

--------------------------------------------------------------------------------
   5.  TIMINGS
--------------------------------------------------------------------------------

|  NonSetup CPU Time in Major Routines:
|
|     Routine           Sec        %
|     ------------------------------
|     Nonbond          68.02    8.11
|     Bond              0.00    0.00
|     Angle             0.00    0.00
|     Dihedral          0.00    0.00
|     Shake             1.30    0.15
|     RunMD           758.26   90.38
|     Other            11.43    1.36
|     ------------------------------
|     Total           839.00

|  PME Nonbond Pairlist CPU Time:
|
|     Routine              Sec        %
|     ---------------------------------
|     Set Up Cit           0.00    0.00
|     Build List           0.00    0.00
|     ---------------------------------
|     Total                0.00    0.00

|  PME Direct Force CPU Time:
|
|     Routine              Sec        %
|     ---------------------------------
|     NonBonded Calc       0.00    0.00
|     Exclude Masked       0.00    0.00
|     Other                0.39    0.05
|     ---------------------------------
|     Total                0.39    0.05

|  PME Reciprocal Force CPU Time:
|
|     Routine              Sec        %
|     ---------------------------------
|     1D bspline           0.00    0.00
|     Grid Charges         0.00    0.00
|     Scalar Sum           0.00    0.00
|     Gradient Sum         0.00    0.00
|     FFT                  0.00    0.00
|     ---------------------------------
|     Total                0.00    0.00

|  Final Performance Info:
|     -----------------------------------------------------
|     Average timings for last   15000 steps:
|     Elapsed(s) =      51.18 Per Step(ms) =       3.41
|         ns/day =      25.32   seconds/ns =    3412.12
|
|     Average timings for all steps:
|     Elapsed(s) =     848.16 Per Step(ms) =       3.39
|         ns/day =      25.47   seconds/ns =    3392.64
|     -----------------------------------------------------

|  Setup CPU time:            1.26 seconds
|  NonSetup CPU time:       839.00 seconds
|  Total CPU time:          840.26 seconds     0.23 hours

|  Setup wall time:           1    seconds
|  NonSetup wall time:      848    seconds
|  Total wall time:         849    seconds     0.24 hours
