# Supplementary material for: Intermolecular Interactions in G Protein-Coupled Receptor Allosteric Sites at the Membrane Interface from Molecular Dynamics Simulations and Quantum Chemical Calculations
Source: J Chem Inf Model. 2022 Sep 30;62(19):4736–47. doi: 10.1021/acs.jcim.2c00788 (PMC9554917; doi:10.1021/acs.jcim.2c00788)
Supplement: Supplementary file 2 — ci2c00788_si_002.zip [file ci2c00788_si_002.zip › MD_simulations_inputs/GCGR_MD_simulations_inputs/dmpc/eq05.out]

          -------------------------------------------------------
          Amber 16 PMEMD                              2016
          -------------------------------------------------------

| PMEMD implementation of SANDER, Release 16

| Run on 04/29/2019 at 10:48:16

|   Executable path: /usr/local/amber16/bin/pmemd.cuda
| Working directory: /data/almu/Working/GCGR/gcgr-5mv-dmpc/1_equilibration
|          Hostname: c104342

  [-O]verwriting output

File Assignments:
|   MDIN: eq05.in                                                               
|  MDOUT: eq05.out                                                              
| INPCRD: gcgr-5mv-dmpc.eq04.rst                                                
|   PARM: gcgr-5mv-dmpc.top                                                     
| RESTRT: gcgr-5mv-dmpc.eq05.rst                                                
|   REFC: gcgr-5mv-dmpc.eq04.rst                                                
|  MDVEL: mdvel                                                                 
|   MDEN: mden                                                                  
|  MDCRD: eq05.nc                                                               
| MDINFO: mdinfo                                                                
|  MDFRC: mdfrc                                                                 


 Here is the input file:

&cntrl                                                                         
    imin=0,        ! No minimization                                           
    irest=1,       ! This IS a restart of an old MD simulation                 
    ntx=5,         ! So our inpcrd file has velocities                         
                                                                               
! Temperature control                                                          
    ntt=3,         ! Langevin dynamics                                         
    gamma_ln=1.0,  ! Friction coefficient (ps^-1)                              
    temp0=310,   ! Target temperature                                          
                                                                               
! Potential energy control                                                     
    cut=10.0,      ! Nonbonded cutoff, in Angstroms                            
                                                                               
! MD settings                                                                  
    nstlim=500000,  ! 500K steps, 500 ps total                                 
    dt=0.001,      ! time step (ps)                                            
                                                                               
! SHAKE                                                                        
    ntc=2,         ! Constrain bonds containing hydrogen                       
    ntf=2,         ! Do not calculate forces of bonds containing hydrogen      
                                                                               
! Control how often information is printed                                     
    ntpr=1000,     ! Print energies every 1000 steps                           
    ntwx=100,     ! Print coordinates every 1000 steps to the trajectory       
    ntwr=10000,    ! Print a restart file every 10K steps (can be less frequent
!   ntwv=-1,       ! Uncomment to also print velocities to trajectory          
!   ntwf=-1,       ! Uncomment to also print forces to trajectory              
    ntxo=2,        ! Write NetCDF format                                       
                                                                               
! Wrap coordinates when printing them to the same unit cell                    
    iwrap=1,                                                                   
                                                                               
! Constant pressure control.                                                   
    barostat=2,    ! MC barostat                                               
    ntp=3,         ! 1=isotropic, 2=anisotropic, 3=semi-isotropic w/ surften   
    pres0=1.0,     ! Target external pressure, in bar                          
                                                                               
! Constant surface tension (needed for semi-isotropic scaling). Uncomment      
    ! for this feature. csurften must be nonzero if ntp=3 above                
    csurften=3,    ! Interfaces in 1=yz plane, 2=xz plane, 3=xy plane          
    gamma_ten=0.0, ! Surface tension (dyne/cm). 0 gives pure semi-iso scaling  
    ninterface=2,  ! Number of interfaces (2 for bilayer)                      
/                                                                              


Note: ig = -1. Setting random seed to   523030 based on wallclock time in 
      microseconds.
 
|--------------------- INFORMATION ----------------------
| GPU (CUDA) Version of PMEMD in use: NVIDIA GPU IN USE.
|                    Version 16.0.0
| 
|                      02/25/2016
| 
| Implementation by:
|                    Ross C. Walker     (SDSC)
|                    Scott Le Grand     (nVIDIA)
| 
| Precision model in use:
|      [SPFP] - Single Precision Forces, 64-bit Fixed Point
|               Accumulation. (Default)
| 
|--------------------------------------------------------
 
|----------------- CITATION INFORMATION -----------------
|
|    When publishing work that utilized the CUDA version
|    of AMBER, please cite the following in addition to
|    the regular AMBER citations:
|
|  - Romelia Salomon-Ferrer; Andreas W. Goetz; Duncan
|    Poole; Scott Le Grand; Ross C. Walker "Routine
|    microsecond molecular dynamics simulations with
|    AMBER - Part II: Particle Mesh Ewald", J. Chem.
|    Theory Comput., 2013, 9 (9), pp3878-3888,
|    DOI: 10.1021/ct400314y.
|
|  - Andreas W. Goetz; Mark J. Williamson; Dong Xu;
|    Duncan Poole; Scott Le Grand; Ross C. Walker
|    "Routine microsecond molecular dynamics simulations
|    with AMBER - Part I: Generalized Born", J. Chem.
|    Theory Comput., 2012, 8 (5), pp1542-1555.
|
|  - Scott Le Grand; Andreas W. Goetz; Ross C. Walker
|    "SPFP: Speed without compromise - a mixed precision
|    model for GPU accelerated molecular dynamics
|    simulations.", Comp. Phys. Comm., 2013, 184
|    pp374-380, DOI: 10.1016/j.cpc.2012.09.022
|
|--------------------------------------------------------
 
|------------------- GPU DEVICE INFO --------------------
|
|            CUDA_VISIBLE_DEVICES: 0
|   CUDA Capable Devices Detected:      1
|           CUDA Device ID in use:      0
|                CUDA Device Name: GeForce GTX 1080 Ti
|     CUDA Device Global Mem Size:  11178 MB
| CUDA Device Num Multiprocessors:     28
|           CUDA Device Core Freq:   1.58 GHz
|
|--------------------------------------------------------
 
 
| Conditional Compilation Defines Used:
| PUBFFT
| BINTRAJ
| CUDA
| EMIL

| Largest sphere to fit in unit cell has radius =    52.222

| New format PARM file being parsed.
| Version =    1.000 Date = 04/29/19 Time = 10:03:12

| Note: 1-4 EEL scale factors are being read from the topology file.

| Note: 1-4 VDW scale factors are being read from the topology file.
| Duplicated    0 dihedrals

| Duplicated    0 dihedrals

--------------------------------------------------------------------------------
   1.  RESOURCE   USE: 
--------------------------------------------------------------------------------

 getting box info from netcdf restart file
 NATOM  =  119268 NTYPES =      25 NBONH =  101184 MBONA  =   17667
 NTHETH =   64061 MTHETA =   21241 NPHIH =  103711 MPHIA  =   63064
 NHPARM =       0 NPARM  =       0 NNB   =  348918 NRES   =   26237
 NBONA  =   17667 NTHETA =   21241 NPHIA =   63064 NUMBND =     109
 NUMANG =     232 NPTRA  =     260 NATYP =      65 NPHB   =       1
 IFBOX  =       1 NMXRS  =      67 IFCAP =       0 NEXTRA =       0
 NCOPY  =       0

| Coordinate Index Table dimensions:    19   19   18
| Direct force subcell size =     5.5602    5.5554    5.8024

     BOX TYPE: RECTILINEAR

--------------------------------------------------------------------------------
   2.  CONTROL  DATA  FOR  THE  RUN
--------------------------------------------------------------------------------

default_name                                                                    

General flags:
     imin    =       0, nmropt  =       0

Nature and format of input:
     ntx     =       5, irest   =       1, ntrx    =       1

Nature and format of output:
     ntxo    =       2, ntpr    =    1000, ntrx    =       1, ntwr    =   10000
     iwrap   =       1, ntwx    =     100, ntwv    =       0, ntwe    =       0
     ioutfm  =       1, ntwprt  =       0, idecomp =       0, rbornstat=      0

Potential function:
     ntf     =       2, ntb     =       2, igb     =       0, nsnb    =      25
     ipol    =       0, gbsa    =       0, iesp    =       0
     dielc   =   1.00000, cut     =  10.00000, intdiel =   1.00000

Frozen or restrained atoms:
     ibelly  =       0, ntr     =       0

Molecular dynamics:
     nstlim  =    500000, nscm    =      1000, nrespa  =         1
     t       =   0.00000, dt      =   0.00100, vlimit  =  -1.00000

Langevin dynamics temperature regulation:
     ig      =  523030
     temp0   = 310.00000, tempi   =   0.00000, gamma_ln=   1.00000

Pressure regulation:
     ntp     =       3
     pres0   =   1.00000, comp    =  44.60000, taup    =   1.00000
     Monte-Carlo Barostat:
     mcbarint  =     100

Constant surface tension:
     csurften  =       3
     gamma_ten =   0.00000 ninterface =       2

SHAKE:
     ntc     =       2, jfastw  =       0
     tol     =   0.00001

| Intermolecular bonds treatment:
|     no_intermolecular_bonds =       1

| Energy averages sample interval:
|     ene_avg_sampling =    1000

Ewald parameters:
     verbose =       0, ew_type =       0, nbflag  =       1, use_pme =       1
     vdwmeth =       1, eedmeth =       1, netfrc  =       1
     Box X =  105.644   Box Y =  105.552   Box Z =  104.443
     Alpha =   90.000   Beta  =   90.000   Gamma =   90.000
     NFFT1 =  108       NFFT2 =  108       NFFT3 =  108
     Cutoff=   10.000   Tol   =0.100E-04
     Ewald Coefficient =  0.27511
     Interpolation order =    4
| MONTE CARLO BAROSTAT IMPORTANT NOTE:
|   The Monte-Carlo barostat does not require the virial to adjust the system volume.
|   Since it is an expensive calculation, it is skipped for efficiency. A side-effect
|   is that the reported pressure is always 0 because it is not calculated.

--------------------------------------------------------------------------------
   3.  ATOMIC COORDINATES AND VELOCITIES
--------------------------------------------------------------------------------

default_name                                                                    
 begin time read from input coords =   500.000 ps

 
 Number of triangulated 3-point waters found:    24791

     Sum of charges from parm topology file =   0.00195630
     Forcing neutrality...

| Dynamic Memory, Types Used:
| Reals             4608377
| Integers          6802441

| Nonbonded Pairs Initial Allocation:    36075588

| GPU memory information (estimate):
| KB of GPU memory in use:    796010
| KB of CPU memory in use:    162560

--------------------------------------------------------------------------------
   4.  RESULTS
--------------------------------------------------------------------------------

 ---------------------------------------------------
 APPROXIMATING switch and d/dx switch using CUBIC SPLINE INTERPOLATION
 using   5000.0 points per unit in tabled values
 TESTING RELATIVE ERROR over r ranging from 0.0 to cutoff
| CHECK switch(x): max rel err =   0.2738E-14   at   2.422500
| CHECK d/dx switch(x): max rel err =   0.8314E-11   at   2.736960
 ---------------------------------------------------
|---------------------------------------------------
| APPROXIMATING direct energy using CUBIC SPLINE INTERPOLATION
|  with   50.0 points per unit in tabled values
| Relative Error Limit not exceeded for r .gt.   2.33
| APPROXIMATING direct force using CUBIC SPLINE INTERPOLATION
|  with   50.0 points per unit in tabled values
| Relative Error Limit not exceeded for r .gt.   2.80
|---------------------------------------------------
| MC Barostat: Decreasing size of volume moves

 NSTEP =     1000   TIME(PS) =     501.000  TEMP(K) =   310.32  PRESS =     0.0
 Etot   =   -212681.4004  EKtot   =     79125.2812  EPtot      =   -291806.6817
 BOND   =      5968.7073  ANGLE   =     23254.0601  DIHED      =     15221.8513
 1-4 NB =      5631.1443  1-4 EEL =      1834.6584  VDWAALS    =     15266.9394
 EELEC  =   -358984.0425  EHBOND  =         0.0000  RESTRAINT  =         0.0000
 EKCMT  =         0.0000  VIRIAL  =         0.0000  VOLUME     =   1164634.3254
                                                    SURFTEN    =         0.0000
                                                    Density    =         1.0179
 ------------------------------------------------------------------------------

| MC Barostat: Decreasing size of volume moves

 NSTEP =     2000   TIME(PS) =     502.000  TEMP(K) =   308.93  PRESS =     0.0
 Etot   =   -212545.1779  EKtot   =     78769.8438  EPtot      =   -291315.0216
 BOND   =      6043.2427  ANGLE   =     23383.4854  DIHED      =     15296.0621
 1-4 NB =      5608.2684  1-4 EEL =      1861.7645  VDWAALS    =     15157.9704
 EELEC  =   -358665.8152  EHBOND  =         0.0000  RESTRAINT  =         0.0000
 EKCMT  =         0.0000  VIRIAL  =         0.0000  VOLUME     =   1164634.3254
                                                    SURFTEN    =         0.0000
                                                    Density    =         1.0179
 ------------------------------------------------------------------------------


 NSTEP =     3000   TIME(PS) =     503.000  TEMP(K) =   309.08  PRESS =     0.0
 Etot   =   -212674.0557  EKtot   =     78809.2422  EPtot      =   -291483.2979
 BOND   =      5905.5819  ANGLE   =     23421.8077  DIHED      =     15342.1931
 1-4 NB =      5653.1876  1-4 EEL =      1889.2059  VDWAALS    =     14985.5180
 EELEC  =   -358680.7920  EHBOND  =         0.0000  RESTRAINT  =         0.0000
 EKCMT  =         0.0000  VIRIAL  =         0.0000  VOLUME     =   1165324.1340
                                                    SURFTEN    =         0.0000
                                                    Density    =         1.0173
 ------------------------------------------------------------------------------

| MC Barostat: Decreasing size of volume moves

 NSTEP =     4000   TIME(PS) =     504.000  TEMP(K) =   308.97  PRESS =     0.0
 Etot   =   -212965.0034  EKtot   =     78779.8906  EPtot      =   -291744.8941
 BOND   =      5802.5011  ANGLE   =     23633.4565  DIHED      =     15209.8696
 1-4 NB =      5623.6069  1-4 EEL =      1841.2218  VDWAALS    =     15739.6191
 EELEC  =   -359595.1691  EHBOND  =         0.0000  RESTRAINT  =         0.0000
 EKCMT  =         0.0000  VIRIAL  =         0.0000  VOLUME     =   1165293.2124
                                                    SURFTEN    =         0.0000
                                                    Density    =         1.0173
 ------------------------------------------------------------------------------

| MC Barostat: Decreasing size of volume moves

 NSTEP =     5000   TIME(PS) =     505.000  TEMP(K) =   309.97  PRESS =     0.0
 Etot   =   -212632.5543  EKtot   =     79034.5078  EPtot      =   -291667.0621
 BOND   =      5791.6859  ANGLE   =     23414.4733  DIHED      =     15221.5554
 1-4 NB =      5592.9229  1-4 EEL =      1833.4001  VDWAALS    =     14969.7257
 EELEC  =   -358490.8254  EHBOND  =         0.0000  RESTRAINT  =         0.0000
 EKCMT  =         0.0000  VIRIAL  =         0.0000  VOLUME     =   1165375.6074
                                                    SURFTEN    =         0.0000
                                                    Density    =         1.0172
 ------------------------------------------------------------------------------

| MC Barostat: Decreasing size of volume moves

 NSTEP =     6000   TIME(PS) =     506.000  TEMP(K) =   309.74  PRESS =     0.0
 Etot   =   -212992.6307  EKtot   =     78975.7656  EPtot      =   -291968.3963
 BOND   =      5866.3162  ANGLE   =     23311.8565  DIHED      =     15104.0623
 1-4 NB =      5620.6326  1-4 EEL =      1819.2970  VDWAALS    =     15305.4969
 EELEC  =   -358996.0578  EHBOND  =         0.0000  RESTRAINT  =         0.0000
 EKCMT  =         0.0000  VIRIAL  =         0.0000  VOLUME     =   1165440.1483
                                                    SURFTEN    =         0.0000
                                                    Density    =         1.0172
 ------------------------------------------------------------------------------

| MC Barostat: Decreasing size of volume moves

 NSTEP =     7000   TIME(PS) =     507.000  TEMP(K) =   309.58  PRESS =     0.0
 Etot   =   -212579.8498  EKtot   =     78936.4453  EPtot      =   -291516.2951
 BOND   =      5913.9555  ANGLE   =     23249.6857  DIHED      =     15228.4225
 1-4 NB =      5626.5207  1-4 EEL =      1874.8518  VDWAALS    =     15157.1721
 EELEC  =   -358566.9034  EHBOND  =         0.0000  RESTRAINT  =         0.0000
 EKCMT  =         0.0000  VIRIAL  =         0.0000  VOLUME     =   1166199.3267
                                                    SURFTEN    =         0.0000
                                                    Density    =         1.0165
 ------------------------------------------------------------------------------

| MC Barostat: Decreasing size of volume moves

 NSTEP =     8000   TIME(PS) =     508.000  TEMP(K) =   309.43  PRESS =     0.0
 Etot   =   -212781.5634  EKtot   =     78898.6719  EPtot      =   -291680.2353
 BOND   =      5875.9136  ANGLE   =     23229.9924  DIHED      =     15165.1212
 1-4 NB =      5584.7568  1-4 EEL =      1782.4514  VDWAALS    =     14998.4700
 EELEC  =   -358316.9407  EHBOND  =         0.0000  RESTRAINT  =         0.0000
 EKCMT  =         0.0000  VIRIAL  =         0.0000  VOLUME     =   1166199.3267
                                                    SURFTEN    =         0.0000
                                                    Density    =         1.0165
 ------------------------------------------------------------------------------


 NSTEP =     9000   TIME(PS) =     509.000  TEMP(K) =   309.36  PRESS =     0.0
 Etot   =   -212572.7783  EKtot   =     78878.3750  EPtot      =   -291451.1533
 BOND   =      5876.5664  ANGLE   =     23290.8480  DIHED      =     15174.4179
 1-4 NB =      5620.4231  1-4 EEL =      1829.4601  VDWAALS    =     15126.8728
 EELEC  =   -358369.7416  EHBOND  =         0.0000  RESTRAINT  =         0.0000
 EKCMT  =         0.0000  VIRIAL  =         0.0000  VOLUME     =   1165576.7274
                                                    SURFTEN    =         0.0000
                                                    Density    =         1.0170
 ------------------------------------------------------------------------------


 NSTEP =    10000   TIME(PS) =     510.000  TEMP(K) =   308.43  PRESS =     0.0
 Etot   =   -212848.3479  EKtot   =     78643.5703  EPtot      =   -291491.9182
 BOND   =      5943.5275  ANGLE   =     23264.9573  DIHED      =     15251.3665
 1-4 NB =      5605.1361  1-4 EEL =      1848.1149  VDWAALS    =     15365.8333
 EELEC  =   -358770.8538  EHBOND  =         0.0000  RESTRAINT  =         0.0000
 EKCMT  =         0.0000  VIRIAL  =         0.0000  VOLUME     =   1166027.5378
                                                    SURFTEN    =         0.0000
                                                    Density    =         1.0167
 ------------------------------------------------------------------------------


 NSTEP =    11000   TIME(PS) =     511.000  TEMP(K) =   309.87  PRESS =     0.0
 Etot   =   -212177.3188  EKtot   =     79008.7031  EPtot      =   -291186.0219
 BOND   =      5850.7269  ANGLE   =     23177.2462  DIHED      =     15289.3548
 1-4 NB =      5682.5297  1-4 EEL =      1899.9495  VDWAALS    =     15167.8377
 EELEC  =   -358253.6666  EHBOND  =         0.0000  RESTRAINT  =         0.0000
 EKCMT  =         0.0000  VIRIAL  =         0.0000  VOLUME     =   1167308.7849
                                                    SURFTEN    =         0.0000
                                                    Density    =         1.0155
 ------------------------------------------------------------------------------


 NSTEP =    12000   TIME(PS) =     512.000  TEMP(K) =   310.39  PRESS =     0.0
 Etot   =   -212101.5320  EKtot   =     79141.0469  EPtot      =   -291242.5789
 BOND   =      5975.6550  ANGLE   =     23465.6109  DIHED      =     15202.5225
 1-4 NB =      5637.3929  1-4 EEL =      1839.4882  VDWAALS    =     14951.9764
 EELEC  =   -358315.2247  EHBOND  =         0.0000  RESTRAINT  =         0.0000
 EKCMT  =         0.0000  VIRIAL  =         0.0000  VOLUME     =   1168250.6245
                                                    SURFTEN    =         0.0000
                                                    Density    =         1.0147
 ------------------------------------------------------------------------------


 NSTEP =    13000   TIME(PS) =     513.000  TEMP(K) =   312.26  PRESS =     0.0
 Etot   =   -211765.5825  EKtot   =     79618.3906  EPtot      =   -291383.9731
 BOND   =      5782.6634  ANGLE   =     23377.4756  DIHED      =     15265.4182
 1-4 NB =      5637.2657  1-4 EEL =      1885.8534  VDWAALS    =     15481.2805
 EELEC  =   -358813.9300  EHBOND  =         0.0000  RESTRAINT  =         0.0000
 EKCMT  =         0.0000  VIRIAL  =         0.0000  VOLUME     =   1168171.9946
                                                    SURFTEN    =         0.0000
                                                    Density    =         1.0148
 ------------------------------------------------------------------------------

| MC Barostat: Decreasing size of volume moves

 NSTEP =    14000   TIME(PS) =     514.000  TEMP(K) =   309.58  PRESS =     0.0
 Etot   =   -212330.4135  EKtot   =     78936.9062  EPtot      =   -291267.3198
 BOND   =      5953.0431  ANGLE   =     23256.2301  DIHED      =     15305.6242
 1-4 NB =      5603.5202  1-4 EEL =      1877.4087  VDWAALS    =     14988.4654
 EELEC  =   -358251.6116  EHBOND  =         0.0000  RESTRAINT  =         0.0000
 EKCMT  =         0.0000  VIRIAL  =         0.0000  VOLUME     =   1167385.7269
                                                    SURFTEN    =         0.0000
                                                    Density    =         1.0155
 ------------------------------------------------------------------------------

| MC Barostat: Decreasing size of volume moves

 NSTEP =    15000   TIME(PS) =     515.000  TEMP(K) =   309.37  PRESS =     0.0
 Etot   =   -212319.7756  EKtot   =     78883.2344  EPtot      =   -291203.0099
 BOND   =      6058.7404  ANGLE   =     23473.7792  DIHED      =     15156.3929
 1-4 NB =      5658.2503  1-4 EEL =      1790.2622  VDWAALS    =     14717.6738
 EELEC  =   -358058.1087  EHBOND  =         0.0000  RESTRAINT  =         0.0000
 EKCMT  =         0.0000  VIRIAL  =         0.0000  VOLUME     =   1167218.3228
                                                    SURFTEN    =         0.0000
                                                    Density    =         1.0156
 ------------------------------------------------------------------------------

| MC Barostat: Decreasing size of volume moves

 NSTEP =    16000   TIME(PS) =     516.000  TEMP(K) =   309.20  PRESS =     0.0
 Etot   =   -212604.5685  EKtot   =     78838.2031  EPtot      =   -291442.7716
 BOND   =      5969.6595  ANGLE   =     23392.6118  DIHED      =     15152.7038
 1-4 NB =      5625.5864  1-4 EEL =      1924.6156  VDWAALS    =     15129.4962
 EELEC  =   -358637.4449  EHBOND  =         0.0000  RESTRAINT  =         0.0000
 EKCMT  =         0.0000  VIRIAL  =         0.0000  VOLUME     =   1165542.6639
                                                    SURFTEN    =         0.0000
                                                    Density    =         1.0171
 ------------------------------------------------------------------------------


 NSTEP =    17000   TIME(PS) =     517.000  TEMP(K) =   309.25  PRESS =     0.0
 Etot   =   -212343.9714  EKtot   =     78850.3906  EPtot      =   -291194.3620
 BOND   =      5886.1737  ANGLE   =     23442.0433  DIHED      =     15208.7058
 1-4 NB =      5644.5391  1-4 EEL =      1864.0036  VDWAALS    =     15978.8578
 EELEC  =   -359218.6853  EHBOND  =         0.0000  RESTRAINT  =         0.0000
 EKCMT  =         0.0000  VIRIAL  =         0.0000  VOLUME     =   1166916.1059
                                                    SURFTEN    =         0.0000
                                                    Density    =         1.0159
 ------------------------------------------------------------------------------


 NSTEP =    18000   TIME(PS) =     518.000  TEMP(K) =   309.85  PRESS =     0.0
 Etot   =   -212204.2505  EKtot   =     79005.6484  EPtot      =   -291209.8990
 BOND   =      5908.5573  ANGLE   =     23352.0980  DIHED      =     15216.2992
 1-4 NB =      5610.2332  1-4 EEL =      1839.4464  VDWAALS    =     15208.1941
 EELEC  =   -358344.7272  EHBOND  =         0.0000  RESTRAINT  =         0.0000
 EKCMT  =         0.0000  VIRIAL  =         0.0000  VOLUME     =   1168399.7596
                                                    SURFTEN    =         0.0000
                                                    Density    =         1.0146
 ------------------------------------------------------------------------------


 NSTEP =    19000   TIME(PS) =     519.000  TEMP(K) =   309.19  PRESS =     0.0
 Etot   =   -211759.3044  EKtot   =     78837.3828  EPtot      =   -290596.6872
 BOND   =      5935.3280  ANGLE   =     23556.1027  DIHED      =     15349.5638
 1-4 NB =      5717.1187  1-4 EEL =      1836.6571  VDWAALS    =     15231.3013
 EELEC  =   -358222.7587  EHBOND  =         0.0000  RESTRAINT  =         0.0000
 EKCMT  =         0.0000  VIRIAL  =         0.0000  VOLUME     =   1167512.7775
                                                    SURFTEN    =         0.0000
                                                    Density    =         1.0154
 ------------------------------------------------------------------------------


 NSTEP =    20000   TIME(PS) =     520.000  TEMP(K) =   311.86  PRESS =     0.0
 Etot   =   -211798.3945  EKtot   =     79516.2422  EPtot      =   -291314.6367
 BOND   =      6042.1824  ANGLE   =     23080.0513  DIHED      =     15159.2297
 1-4 NB =      5665.8660  1-4 EEL =      1965.4017  VDWAALS    =     14820.3401
 EELEC  =   -358047.7079  EHBOND  =         0.0000  RESTRAINT  =         0.0000
 EKCMT  =         0.0000  VIRIAL  =         0.0000  VOLUME     =   1167607.1951
                                                    SURFTEN    =         0.0000
                                                    Density    =         1.0153
 ------------------------------------------------------------------------------


 NSTEP =    21000   TIME(PS) =     521.000  TEMP(K) =   309.79  PRESS =     0.0
 Etot   =   -212518.3645  EKtot   =     78990.3906  EPtot      =   -291508.7551
 BOND   =      5941.3637  ANGLE   =     23331.9463  DIHED      =     15140.7265
 1-4 NB =      5621.3544  1-4 EEL =      1973.7002  VDWAALS    =     15136.0749
 EELEC  =   -358653.9211  EHBOND  =         0.0000  RESTRAINT  =         0.0000
 EKCMT  =         0.0000  VIRIAL  =         0.0000  VOLUME     =   1167814.8195
                                                    SURFTEN    =         0.0000
                                                    Density    =         1.0151
 ------------------------------------------------------------------------------

| MC Barostat: Decreasing size of volume moves

 NSTEP =    22000   TIME(PS) =     522.000  TEMP(K) =   309.29  PRESS =     0.0
 Etot   =   -212397.6872  EKtot   =     78861.9844  EPtot      =   -291259.6715
 BOND   =      5939.0272  ANGLE   =     23433.5973  DIHED      =     15250.3507
 1-4 NB =      5629.3878  1-4 EEL =      1950.3623  VDWAALS    =     15267.3003
 EELEC  =   -358729.6972  EHBOND  =         0.0000  RESTRAINT  =         0.0000
 EKCMT  =         0.0000  VIRIAL  =         0.0000  VOLUME     =   1167896.5827
                                                    SURFTEN    =         0.0000
                                                    Density    =         1.0150
 ------------------------------------------------------------------------------


 NSTEP =    23000   TIME(PS) =     523.000  TEMP(K) =   309.53  PRESS =     0.0
 Etot   =   -212330.4368  EKtot   =     78922.8594  EPtot      =   -291253.2962
 BOND   =      5976.8652  ANGLE   =     23468.7811  DIHED      =     15144.0601
 1-4 NB =      5595.9225  1-4 EEL =      1882.6631  VDWAALS    =     15441.4858
 EELEC  =   -358763.0740  EHBOND  =         0.0000  RESTRAINT  =         0.0000
 EKCMT  =         0.0000  VIRIAL  =         0.0000  VOLUME     =   1166992.9242
                                                    SURFTEN    =         0.0000
                                                    Density    =         1.0158
 ------------------------------------------------------------------------------

| MC Barostat: Decreasing size of volume moves

 NSTEP =    24000   TIME(PS) =     524.000  TEMP(K) =   309.33  PRESS =     0.0
 Etot   =   -212919.1234  EKtot   =     78871.4922  EPtot      =   -291790.6156
 BOND   =      5845.1243  ANGLE   =     23263.2152  DIHED      =     15169.3158
 1-4 NB =      5673.2417  1-4 EEL =      1871.0188  VDWAALS    =     15359.8469
 EELEC  =   -358972.3783  EHBOND  =         0.0000  RESTRAINT  =         0.0000
 EKCMT  =         0.0000  VIRIAL  =         0.0000  VOLUME     =   1166554.4473
                                                    SURFTEN    =         0.0000
                                                    Density    =         1.0162
 ------------------------------------------------------------------------------


 NSTEP =    25000   TIME(PS) =     525.000  TEMP(K) =   309.53  PRESS =     0.0
 Etot   =   -212824.0360  EKtot   =     78921.8828  EPtot      =   -291745.9188
 BOND   =      5919.0499  ANGLE   =     23501.3214  DIHED      =     15181.4183
 1-4 NB =      5628.6610  1-4 EEL =      1862.7628  VDWAALS    =     15655.2856
 EELEC  =   -359494.4180  EHBOND  =         0.0000  RESTRAINT  =         0.0000
 EKCMT  =         0.0000  VIRIAL  =         0.0000  VOLUME     =   1166878.7886
                                                    SURFTEN    =         0.0000
                                                    Density    =         1.0159
 ------------------------------------------------------------------------------


 NSTEP =    26000   TIME(PS) =     526.000  TEMP(K) =   311.76  PRESS =     0.0
 Etot   =   -211805.2057  EKtot   =     79490.5312  EPtot      =   -291295.7370
 BOND   =      5866.6798  ANGLE   =     23502.9946  DIHED      =     15183.2615
 1-4 NB =      5644.2951  1-4 EEL =      1964.7833  VDWAALS    =     15130.6811
 EELEC  =   -358588.4323  EHBOND  =         0.0000  RESTRAINT  =         0.0000
 EKCMT  =         0.0000  VIRIAL  =         0.0000  VOLUME     =   1166811.3373
                                                    SURFTEN    =         0.0000
                                                    Density    =         1.0160
 ------------------------------------------------------------------------------


 NSTEP =    27000   TIME(PS) =     527.000  TEMP(K) =   310.26  PRESS =     0.0
 Etot   =   -212233.7309  EKtot   =     79109.5312  EPtot      =   -291343.2621
 BOND   =      5793.8439  ANGLE   =     23523.6338  DIHED      =     15223.5952
 1-4 NB =      5631.8547  1-4 EEL =      1894.0436  VDWAALS    =     15930.3930
 EELEC  =   -359340.6263  EHBOND  =         0.0000  RESTRAINT  =         0.0000
 EKCMT  =         0.0000  VIRIAL  =         0.0000  VOLUME     =   1165955.5615
                                                    SURFTEN    =         0.0000
                                                    Density    =         1.0167
 ------------------------------------------------------------------------------


 NSTEP =    28000   TIME(PS) =     528.000  TEMP(K) =   310.71  PRESS =     0.0
 Etot   =   -212539.0623  EKtot   =     79223.8438  EPtot      =   -291762.9060
 BOND   =      5954.7845  ANGLE   =     23321.6417  DIHED      =     15174.4639
 1-4 NB =      5604.8271  1-4 EEL =      1910.9124  VDWAALS    =     14707.2674
 EELEC  =   -358436.8030  EHBOND  =         0.0000  RESTRAINT  =         0.0000
 EKCMT  =         0.0000  VIRIAL  =         0.0000  VOLUME     =   1165913.5571
                                                    SURFTEN    =         0.0000
                                                    Density    =         1.0168
 ------------------------------------------------------------------------------


 NSTEP =    29000   TIME(PS) =     529.000  TEMP(K) =   310.57  PRESS =     0.0
 Etot   =   -212707.6902  EKtot   =     79188.0547  EPtot      =   -291895.7449
 BOND   =      5870.8276  ANGLE   =     23082.6633  DIHED      =     15155.6559
 1-4 NB =      5677.5002  1-4 EEL =      1866.9495  VDWAALS    =     15384.6756
 EELEC  =   -358934.0170  EHBOND  =         0.0000  RESTRAINT  =         0.0000
 EKCMT  =         0.0000  VIRIAL  =         0.0000  VOLUME     =   1166639.5205
                                                    SURFTEN    =         0.0000
                                                    Density    =         1.0161
 ------------------------------------------------------------------------------


 NSTEP =    30000   TIME(PS) =     530.000  TEMP(K) =   310.21  PRESS =     0.0
 Etot   =   -212960.4003  EKtot   =     79095.3750  EPtot      =   -292055.7753
 BOND   =      5806.1715  ANGLE   =     23156.3504  DIHED      =     15197.6743
 1-4 NB =      5626.6000  1-4 EEL =      1894.8388  VDWAALS    =     15756.2398
 EELEC  =   -359493.6501  EHBOND  =         0.0000  RESTRAINT  =         0.0000
 EKCMT  =         0.0000  VIRIAL  =         0.0000  VOLUME     =   1165632.5849
                                                    SURFTEN    =         0.0000
                                                    Density    =         1.0170
 ------------------------------------------------------------------------------


 NSTEP =    31000   TIME(PS) =     531.000  TEMP(K) =   309.94  PRESS =     0.0
 Etot   =   -212649.1290  EKtot   =     79027.5625  EPtot      =   -291676.6915
 BOND   =      5965.0396  ANGLE   =     23213.4250  DIHED      =     15131.7963
 1-4 NB =      5630.8204  1-4 EEL =      1857.7706  VDWAALS    =     15451.7396
 EELEC  =   -358927.2831  EHBOND  =         0.0000  RESTRAINT  =         0.0000
 EKCMT  =         0.0000  VIRIAL  =         0.0000  VOLUME     =   1166159.7162
                                                    SURFTEN    =         0.0000
                                                    Density    =         1.0165
 ------------------------------------------------------------------------------


 NSTEP =    32000   TIME(PS) =     532.000  TEMP(K) =   309.40  PRESS =     0.0
 Etot   =   -213168.7543  EKtot   =     78889.4375  EPtot      =   -292058.1918
 BOND   =      5936.0269  ANGLE   =     23392.4288  DIHED      =     15128.5447
 1-4 NB =      5629.3900  1-4 EEL =      1876.2843  VDWAALS    =     15473.0184
 EELEC  =   -359493.8849  EHBOND  =         0.0000  RESTRAINT  =         0.0000
 EKCMT  =         0.0000  VIRIAL  =         0.0000  VOLUME     =   1164856.2278
                                                    SURFTEN    =         0.0000
                                                    Density    =         1.0177
 ------------------------------------------------------------------------------


 NSTEP =    33000   TIME(PS) =     533.000  TEMP(K) =   308.87  PRESS =     0.0
 Etot   =   -213050.4900  EKtot   =     78755.0859  EPtot      =   -291805.5760
 BOND   =      6011.9204  ANGLE   =     23229.7886  DIHED      =     15185.1052
 1-4 NB =      5601.6886  1-4 EEL =      1847.2650  VDWAALS    =     15434.6532
 EELEC  =   -359115.9970  EHBOND  =         0.0000  RESTRAINT  =         0.0000
 EKCMT  =         0.0000  VIRIAL  =         0.0000  VOLUME     =   1164662.1569
                                                    SURFTEN    =         0.0000
                                                    Density    =         1.0178
 ------------------------------------------------------------------------------


 NSTEP =    34000   TIME(PS) =     534.000  TEMP(K) =   308.66  PRESS =     0.0
 Etot   =   -213340.0038  EKtot   =     78701.7656  EPtot      =   -292041.7694
 BOND   =      5924.6981  ANGLE   =     23386.9485  DIHED      =     15226.3246
 1-4 NB =      5605.6689  1-4 EEL =      1879.2079  VDWAALS    =     14998.8505
 EELEC  =   -359063.4679  EHBOND  =         0.0000  RESTRAINT  =         0.0000
 EKCMT  =         0.0000  VIRIAL  =         0.0000  VOLUME     =   1163810.4619
                                                    SURFTEN    =         0.0000
                                                    Density    =         1.0186
 ------------------------------------------------------------------------------


 NSTEP =    35000   TIME(PS) =     535.000  TEMP(K) =   309.23  PRESS =     0.0
 Etot   =   -212781.3770  EKtot   =     78846.4219  EPtot      =   -291627.7989
 BOND   =      5846.9833  ANGLE   =     23471.9288  DIHED      =     15168.5745
 1-4 NB =      5649.3505  1-4 EEL =      1964.0390  VDWAALS    =     15485.7930
 EELEC  =   -359214.4681  EHBOND  =         0.0000  RESTRAINT  =         0.0000
 EKCMT  =         0.0000  VIRIAL  =         0.0000  VOLUME     =   1163052.2633
                                                    SURFTEN    =         0.0000
                                                    Density    =         1.0193
 ------------------------------------------------------------------------------


 NSTEP =    36000   TIME(PS) =     536.000  TEMP(K) =   309.70  PRESS =     0.0
 Etot   =   -213247.8505  EKtot   =     78965.5781  EPtot      =   -292213.4287
 BOND   =      5935.2988  ANGLE   =     23321.9908  DIHED      =     15060.1515
 1-4 NB =      5545.2092  1-4 EEL =      1894.2492  VDWAALS    =     15471.3000
 EELEC  =   -359441.6282  EHBOND  =         0.0000  RESTRAINT  =         0.0000
 EKCMT  =         0.0000  VIRIAL  =         0.0000  VOLUME     =   1163878.7541
                                                    SURFTEN    =         0.0000
                                                    Density    =         1.0185
 ------------------------------------------------------------------------------


 NSTEP =    37000   TIME(PS) =     537.000  TEMP(K) =   310.49  PRESS =     0.0
 Etot   =   -213239.2451  EKtot   =     79167.6172  EPtot      =   -292406.8623
 BOND   =      5870.0518  ANGLE   =     23196.7438  DIHED      =     15112.9556
 1-4 NB =      5632.0472  1-4 EEL =      1868.2481  VDWAALS    =     15350.1498
 EELEC  =   -359437.0586  EHBOND  =         0.0000  RESTRAINT  =         0.0000
 EKCMT  =         0.0000  VIRIAL  =         0.0000  VOLUME     =   1163357.7235
                                                    SURFTEN    =         0.0000
                                                    Density    =         1.0190
 ------------------------------------------------------------------------------


 NSTEP =    38000   TIME(PS) =     538.000  TEMP(K) =   308.98  PRESS =     0.0
 Etot   =   -213033.8655  EKtot   =     78783.1484  EPtot      =   -291817.0139
 BOND   =      5987.6235  ANGLE   =     23479.1908  DIHED      =     15137.0836
 1-4 NB =      5616.7365  1-4 EEL =      1998.8854  VDWAALS    =     15472.0113
 EELEC  =   -359508.5450  EHBOND  =         0.0000  RESTRAINT  =         0.0000
 EKCMT  =         0.0000  VIRIAL  =         0.0000  VOLUME     =   1161956.2092
                                                    SURFTEN    =         0.0000
                                                    Density    =         1.0202
 ------------------------------------------------------------------------------


 NSTEP =    39000   TIME(PS) =     539.000  TEMP(K) =   309.65  PRESS =     0.0
 Etot   =   -213258.9300  EKtot   =     78952.2422  EPtot      =   -292211.1722
 BOND   =      5926.1656  ANGLE   =     23389.7461  DIHED      =     15296.2036
 1-4 NB =      5666.4402  1-4 EEL =      1802.2901  VDWAALS    =     15261.0024
 EELEC  =   -359553.0202  EHBOND  =         0.0000  RESTRAINT  =         0.0000
 EKCMT  =         0.0000  VIRIAL  =         0.0000  VOLUME     =   1162600.4384
                                                    SURFTEN    =         0.0000
                                                    Density    =         1.0197
 ------------------------------------------------------------------------------


 NSTEP =    40000   TIME(PS) =     540.000  TEMP(K) =   309.92  PRESS =     0.0
 Etot   =   -213175.1326  EKtot   =     79023.2734  EPtot      =   -292198.4060
 BOND   =      5790.2483  ANGLE   =     23474.9316  DIHED      =     15203.8016
 1-4 NB =      5657.6020  1-4 EEL =      1894.9579  VDWAALS    =     15947.3705
 EELEC  =   -360167.3180  EHBOND  =         0.0000  RESTRAINT  =         0.0000
 EKCMT  =         0.0000  VIRIAL  =         0.0000  VOLUME     =   1164097.3877
                                                    SURFTEN    =         0.0000
                                                    Density    =         1.0183
 ------------------------------------------------------------------------------


 NSTEP =    41000   TIME(PS) =     541.000  TEMP(K) =   310.86  PRESS =     0.0
 Etot   =   -212938.8000  EKtot   =     79262.6094  EPtot      =   -292201.4094
 BOND   =      5960.9394  ANGLE   =     23181.3419  DIHED      =     15220.2358
 1-4 NB =      5672.3892  1-4 EEL =      1901.4474  VDWAALS    =     15230.0106
 EELEC  =   -359367.7737  EHBOND  =         0.0000  RESTRAINT  =         0.0000
 EKCMT  =         0.0000  VIRIAL  =         0.0000  VOLUME     =   1164056.9782
                                                    SURFTEN    =         0.0000
                                                    Density    =         1.0184
 ------------------------------------------------------------------------------


 NSTEP =    42000   TIME(PS) =     542.000  TEMP(K) =   308.59  PRESS =     0.0
 Etot   =   -212811.5697  EKtot   =     78683.0625  EPtot      =   -291494.6322
 BOND   =      5891.9268  ANGLE   =     23470.4069  DIHED      =     15215.2599
 1-4 NB =      5620.4932  1-4 EEL =      1910.0054  VDWAALS    =     14849.3915
 EELEC  =   -358452.1159  EHBOND  =         0.0000  RESTRAINT  =         0.0000
 EKCMT  =         0.0000  VIRIAL  =         0.0000  VOLUME     =   1166443.8572
                                                    SURFTEN    =         0.0000
                                                    Density    =         1.0163
 ------------------------------------------------------------------------------


 NSTEP =    43000   TIME(PS) =     543.000  TEMP(K) =   310.19  PRESS =     0.0
 Etot   =   -212804.0096  EKtot   =     79090.1719  EPtot      =   -291894.1815
 BOND   =      5862.6510  ANGLE   =     23196.8399  DIHED      =     15196.6896
 1-4 NB =      5665.9623  1-4 EEL =      1885.8472  VDWAALS    =     15254.6911
 EELEC  =   -358956.8626  EHBOND  =         0.0000  RESTRAINT  =         0.0000
 EKCMT  =         0.0000  VIRIAL  =         0.0000  VOLUME     =   1165326.0039
                                                    SURFTEN    =         0.0000
                                                    Density    =         1.0173
 ------------------------------------------------------------------------------


 NSTEP =    44000   TIME(PS) =     544.000  TEMP(K) =   311.28  PRESS =     0.0
 Etot   =   -212787.8406  EKtot   =     79368.7734  EPtot      =   -292156.6141
 BOND   =      5778.2792  ANGLE   =     23302.3176  DIHED      =     15139.4793
 1-4 NB =      5636.4650  1-4 EEL =      1892.5711  VDWAALS    =     15180.3304
 EELEC  =   -359086.0567  EHBOND  =         0.0000  RESTRAINT  =         0.0000
 EKCMT  =         0.0000  VIRIAL  =         0.0000  VOLUME     =   1165292.6469
                                                    SURFTEN    =         0.0000
                                                    Density    =         1.0173
 ------------------------------------------------------------------------------


 NSTEP =    45000   TIME(PS) =     545.000  TEMP(K) =   310.66  PRESS =     0.0
 Etot   =   -212584.4323  EKtot   =     79211.4688  EPtot      =   -291795.9010
 BOND   =      5823.3348  ANGLE   =     23281.0384  DIHED      =     15119.3058
 1-4 NB =      5637.6782  1-4 EEL =      1963.3807  VDWAALS    =     15512.5662
 EELEC  =   -359133.2052  EHBOND  =         0.0000  RESTRAINT  =         0.0000
 EKCMT  =         0.0000  VIRIAL  =         0.0000  VOLUME     =   1164186.4908
                                                    SURFTEN    =         0.0000
                                                    Density    =         1.0183
 ------------------------------------------------------------------------------


 NSTEP =    46000   TIME(PS) =     546.000  TEMP(K) =   311.01  PRESS =     0.0
 Etot   =   -212488.0928  EKtot   =     79299.9219  EPtot      =   -291788.0147
 BOND   =      5998.2166  ANGLE   =     23264.5238  DIHED      =     15151.4717
 1-4 NB =      5650.5400  1-4 EEL =      1828.1685  VDWAALS    =     15161.6511
 EELEC  =   -358842.5862  EHBOND  =         0.0000  RESTRAINT  =         0.0000
 EKCMT  =         0.0000  VIRIAL  =         0.0000  VOLUME     =   1164593.6739
                                                    SURFTEN    =         0.0000
                                                    Density    =         1.0179
 ------------------------------------------------------------------------------


 NSTEP =    47000   TIME(PS) =     547.000  TEMP(K) =   310.17  PRESS =     0.0
 Etot   =   -212514.8993  EKtot   =     79086.7969  EPtot      =   -291601.6962
 BOND   =      5925.4725  ANGLE   =     23459.7992  DIHED      =     15223.0877
 1-4 NB =      5612.7220  1-4 EEL =      1841.4236  VDWAALS    =     15115.3779
 EELEC  =   -358779.5791  EHBOND  =         0.0000  RESTRAINT  =         0.0000
 EKCMT  =         0.0000  VIRIAL  =         0.0000  VOLUME     =   1163711.1798
                                                    SURFTEN    =         0.0000
                                                    Density    =         1.0187
 ------------------------------------------------------------------------------


 NSTEP =    48000   TIME(PS) =     548.000  TEMP(K) =   309.81  PRESS =     0.0
 Etot   =   -212884.8405  EKtot   =     78994.4531  EPtot      =   -291879.2936
 BOND   =      5775.5550  ANGLE   =     23351.1741  DIHED      =     15202.6297
 1-4 NB =      5645.4794  1-4 EEL =      1871.9364  VDWAALS    =     15290.4078
 EELEC  =   -359016.4760  EHBOND  =         0.0000  RESTRAINT  =         0.0000
 EKCMT  =         0.0000  VIRIAL  =         0.0000  VOLUME     =   1165015.7509
                                                    SURFTEN    =         0.0000
                                                    Density    =         1.0175
 ------------------------------------------------------------------------------


 NSTEP =    49000   TIME(PS) =     549.000  TEMP(K) =   310.97  PRESS =     0.0
 Etot   =   -212625.8461  EKtot   =     79289.3047  EPtot      =   -291915.1508
 BOND   =      5922.1746  ANGLE   =     23150.8981  DIHED      =     15195.2464
 1-4 NB =      5693.0987  1-4 EEL =      1888.0660  VDWAALS    =     15317.8805
 EELEC  =   -359082.5151  EHBOND  =         0.0000  RESTRAINT  =         0.0000
 EKCMT  =         0.0000  VIRIAL  =         0.0000  VOLUME     =   1163613.9791
                                                    SURFTEN    =         0.0000
                                                    Density    =         1.0188
 ------------------------------------------------------------------------------


 NSTEP =    50000   TIME(PS) =     550.000  TEMP(K) =   309.80  PRESS =     0.0
 Etot   =   -213319.4405  EKtot   =     78992.3984  EPtot      =   -292311.8389
 BOND   =      5800.4743  ANGLE   =     23284.2499  DIHED      =     15238.8651
 1-4 NB =      5600.6471  1-4 EEL =      1917.8589  VDWAALS    =     15276.1879
 EELEC  =   -359430.1221  EHBOND  =         0.0000  RESTRAINT  =         0.0000
 EKCMT  =         0.0000  VIRIAL  =         0.0000  VOLUME     =   1162354.4983
                                                    SURFTEN    =         0.0000
                                                    Density    =         1.0199
 ------------------------------------------------------------------------------


 NSTEP =    51000   TIME(PS) =     551.000  TEMP(K) =   308.40  PRESS =     0.0
 Etot   =   -213258.0051  EKtot   =     78634.5156  EPtot      =   -291892.5208
 BOND   =      5839.0051  ANGLE   =     23294.7751  DIHED      =     15116.5456
 1-4 NB =      5618.4762  1-4 EEL =      1957.8404  VDWAALS    =     15321.2062
 EELEC  =   -359040.3693  EHBOND  =         0.0000  RESTRAINT  =         0.0000
 EKCMT  =         0.0000  VIRIAL  =         0.0000  VOLUME     =   1162011.0899
                                                    SURFTEN    =         0.0000
                                                    Density    =         1.0202
 ------------------------------------------------------------------------------


 NSTEP =    52000   TIME(PS) =     552.000  TEMP(K) =   308.55  PRESS =     0.0
 Etot   =   -213034.7128  EKtot   =     78673.4766  EPtot      =   -291708.1893
 BOND   =      5943.0823  ANGLE   =     23326.2813  DIHED      =     15146.0349
 1-4 NB =      5680.9562  1-4 EEL =      1885.3998  VDWAALS    =     14928.9618
 EELEC  =   -358618.9055  EHBOND  =         0.0000  RESTRAINT  =         0.0000
 EKCMT  =         0.0000  VIRIAL  =         0.0000  VOLUME     =   1162818.2019
                                                    SURFTEN    =         0.0000
                                                    Density    =         1.0195
 ------------------------------------------------------------------------------


 NSTEP =    53000   TIME(PS) =     553.000  TEMP(K) =   310.50  PRESS =     0.0
 Etot   =   -212766.3405  EKtot   =     79171.0469  EPtot      =   -291937.3874
 BOND   =      5855.0028  ANGLE   =     23463.2120  DIHED      =     15108.3030
 1-4 NB =      5570.0114  1-4 EEL =      1940.0254  VDWAALS    =     15420.9182
 EELEC  =   -359294.8602  EHBOND  =         0.0000  RESTRAINT  =         0.0000
 EKCMT  =         0.0000  VIRIAL  =         0.0000  VOLUME     =   1162186.7186
                                                    SURFTEN    =         0.0000
                                                    Density    =         1.0200
 ------------------------------------------------------------------------------


 NSTEP =    54000   TIME(PS) =     554.000  TEMP(K) =   309.85  PRESS =     0.0
 Etot   =   -212778.4110  EKtot   =     79004.7500  EPtot      =   -291783.1610
 BOND   =      5795.3671  ANGLE   =     23425.9684  DIHED      =     15218.8805
 1-4 NB =      5656.8349  1-4 EEL =      2003.8236  VDWAALS    =     15247.3526
 EELEC  =   -359131.3881  EHBOND  =         0.0000  RESTRAINT  =         0.0000
 EKCMT  =         0.0000  VIRIAL  =         0.0000  VOLUME     =   1161665.5859
                                                    SURFTEN    =         0.0000
                                                    Density    =         1.0205
 ------------------------------------------------------------------------------


 NSTEP =    55000   TIME(PS) =     555.000  TEMP(K) =   311.43  PRESS =     0.0
 Etot   =   -212622.5759  EKtot   =     79406.0938  EPtot      =   -292028.6696
 BOND   =      6035.8709  ANGLE   =     23299.9975  DIHED      =     15147.9451
 1-4 NB =      5625.2522  1-4 EEL =      2025.5196  VDWAALS    =     15374.5015
 EELEC  =   -359537.7564  EHBOND  =         0.0000  RESTRAINT  =         0.0000
 EKCMT  =         0.0000  VIRIAL  =         0.0000  VOLUME     =   1163330.3284
                                                    SURFTEN    =         0.0000
                                                    Density    =         1.0190
 ------------------------------------------------------------------------------


 NSTEP =    56000   TIME(PS) =     556.000  TEMP(K) =   310.79  PRESS =     0.0
 Etot   =   -213089.5002  EKtot   =     79244.0078  EPtot      =   -292333.5080
 BOND   =      5827.1071  ANGLE   =     23249.2681  DIHED      =     15165.6622
 1-4 NB =      5647.5804  1-4 EEL =      1950.0724  VDWAALS    =     15473.6479
 EELEC  =   -359646.8459  EHBOND  =         0.0000  RESTRAINT  =         0.0000
 EKCMT  =         0.0000  VIRIAL  =         0.0000  VOLUME     =   1163189.9709
                                                    SURFTEN    =         0.0000
                                                    Density    =         1.0191
 ------------------------------------------------------------------------------


 NSTEP =    57000   TIME(PS) =     557.000  TEMP(K) =   310.47  PRESS =     0.0
 Etot   =   -212809.4283  EKtot   =     79162.6562  EPtot      =   -291972.0846
 BOND   =      5856.1413  ANGLE   =     23224.9291  DIHED      =     15228.1282
 1-4 NB =      5594.8300  1-4 EEL =      1919.4209  VDWAALS    =     14852.1949
 EELEC  =   -358647.7289  EHBOND  =         0.0000  RESTRAINT  =         0.0000
 EKCMT  =         0.0000  VIRIAL  =         0.0000  VOLUME     =   1163429.8955
                                                    SURFTEN    =         0.0000
                                                    Density    =         1.0189
 ------------------------------------------------------------------------------


 NSTEP =    58000   TIME(PS) =     558.000  TEMP(K) =   310.96  PRESS =     0.0
 Etot   =   -212200.3153  EKtot   =     79287.5469  EPtot      =   -291487.8622
 BOND   =      5865.0773  ANGLE   =     23378.6939  DIHED      =     15160.0383
 1-4 NB =      5577.8508  1-4 EEL =      1914.1684  VDWAALS    =     15142.5785
 EELEC  =   -358526.2693  EHBOND  =         0.0000  RESTRAINT  =         0.0000
 EKCMT  =         0.0000  VIRIAL  =         0.0000  VOLUME     =   1165254.6767
                                                    SURFTEN    =         0.0000
                                                    Density    =         1.0173
 ------------------------------------------------------------------------------


 NSTEP =    59000   TIME(PS) =     559.000  TEMP(K) =   311.63  PRESS =     0.0
 Etot   =   -212350.7228  EKtot   =     79459.3359  EPtot      =   -291810.0587
 BOND   =      5917.9917  ANGLE   =     23299.9466  DIHED      =     15116.5517
 1-4 NB =      5687.0906  1-4 EEL =      1956.0712  VDWAALS    =     15495.8945
 EELEC  =   -359283.6050  EHBOND  =         0.0000  RESTRAINT  =         0.0000
 EKCMT  =         0.0000  VIRIAL  =         0.0000  VOLUME     =   1165918.4417
                                                    SURFTEN    =         0.0000
                                                    Density    =         1.0168
 ------------------------------------------------------------------------------


 NSTEP =    60000   TIME(PS) =     560.000  TEMP(K) =   310.35  PRESS =     0.0
 Etot   =   -212953.6785  EKtot   =     79131.0312  EPtot      =   -292084.7097
 BOND   =      5847.6283  ANGLE   =     23195.3316  DIHED      =     15183.5437
 1-4 NB =      5638.7557  1-4 EEL =      1920.3379  VDWAALS    =     15145.3808
 EELEC  =   -359015.6877  EHBOND  =         0.0000  RESTRAINT  =         0.0000
 EKCMT  =         0.0000  VIRIAL  =         0.0000  VOLUME     =   1166143.3279
                                                    SURFTEN    =         0.0000
                                                    Density    =         1.0166
 ------------------------------------------------------------------------------


 NSTEP =    61000   TIME(PS) =     561.000  TEMP(K) =   309.21  PRESS =     0.0
 Etot   =   -212750.5264  EKtot   =     78841.1797  EPtot      =   -291591.7061
 BOND   =      5932.2777  ANGLE   =     23420.4449  DIHED      =     15197.7564
 1-4 NB =      5579.6176  1-4 EEL =      1906.6976  VDWAALS    =     14911.3752
 EELEC  =   -358539.8754  EHBOND  =         0.0000  RESTRAINT  =         0.0000
 EKCMT  =         0.0000  VIRIAL  =         0.0000  VOLUME     =   1165720.5217
                                                    SURFTEN    =         0.0000
                                                    Density    =         1.0169
 ------------------------------------------------------------------------------


 NSTEP =    62000   TIME(PS) =     562.000  TEMP(K) =   309.74  PRESS =     0.0
 Etot   =   -212838.1723  EKtot   =     78976.2656  EPtot      =   -291814.4379
 BOND   =      5860.4618  ANGLE   =     23301.9938  DIHED      =     15216.5049
 1-4 NB =      5667.9990  1-4 EEL =      1957.2622  VDWAALS    =     15122.2204
 EELEC  =   -358940.8799  EHBOND  =         0.0000  RESTRAINT  =         0.0000
 EKCMT  =         0.0000  VIRIAL  =         0.0000  VOLUME     =   1164426.0282
                                                    SURFTEN    =         0.0000
                                                    Density    =         1.0181
 ------------------------------------------------------------------------------


 NSTEP =    63000   TIME(PS) =     563.000  TEMP(K) =   310.30  PRESS =     0.0
 Etot   =   -212712.9436  EKtot   =     79119.2188  EPtot      =   -291832.1624
 BOND   =      5953.5608  ANGLE   =     23229.9548  DIHED      =     15095.6804
 1-4 NB =      5622.2236  1-4 EEL =      1970.1778  VDWAALS    =     15424.0807
 EELEC  =   -359127.8406  EHBOND  =         0.0000  RESTRAINT  =         0.0000
 EKCMT  =         0.0000  VIRIAL  =         0.0000  VOLUME     =   1165040.8584
                                                    SURFTEN    =         0.0000
                                                    Density    =         1.0175
 ------------------------------------------------------------------------------


 NSTEP =    64000   TIME(PS) =     564.000  TEMP(K) =   311.02  PRESS =     0.0
 Etot   =   -212533.5243  EKtot   =     79302.1641  EPtot      =   -291835.6883
 BOND   =      5931.3963  ANGLE   =     23251.8818  DIHED      =     15180.3311
 1-4 NB =      5669.5426  1-4 EEL =      1939.4488  VDWAALS    =     14833.6653
 EELEC  =   -358641.9540  EHBOND  =         0.0000  RESTRAINT  =         0.0000
 EKCMT  =         0.0000  VIRIAL  =         0.0000  VOLUME     =   1164083.2260
                                                    SURFTEN    =         0.0000
                                                    Density    =         1.0184
 ------------------------------------------------------------------------------


 NSTEP =    65000   TIME(PS) =     565.000  TEMP(K) =   310.55  PRESS =     0.0
 Etot   =   -212462.1365  EKtot   =     79182.7812  EPtot      =   -291644.9178
 BOND   =      5902.2188  ANGLE   =     23394.2379  DIHED      =     15130.5658
 1-4 NB =      5620.7862  1-4 EEL =      2044.9517  VDWAALS    =     15022.2944
 EELEC  =   -358759.9726  EHBOND  =         0.0000  RESTRAINT  =         0.0000
 EKCMT  =         0.0000  VIRIAL  =         0.0000  VOLUME     =   1164083.2260
                                                    SURFTEN    =         0.0000
                                                    Density    =         1.0184
 ------------------------------------------------------------------------------


 NSTEP =    66000   TIME(PS) =     566.000  TEMP(K) =   311.24  PRESS =     0.0
 Etot   =   -212482.3056  EKtot   =     79358.5469  EPtot      =   -291840.8525
 BOND   =      5858.8285  ANGLE   =     23217.7734  DIHED      =     15154.9637
 1-4 NB =      5657.3597  1-4 EEL =      1983.3730  VDWAALS    =     14591.3952
 EELEC  =   -358304.5460  EHBOND  =         0.0000  RESTRAINT  =         0.0000
 EKCMT  =         0.0000  VIRIAL  =         0.0000  VOLUME     =   1164420.1163
                                                    SURFTEN    =         0.0000
                                                    Density    =         1.0181
 ------------------------------------------------------------------------------


 NSTEP =    67000   TIME(PS) =     567.000  TEMP(K) =   311.99  PRESS =     0.0
 Etot   =   -212601.8330  EKtot   =     79550.6406  EPtot      =   -292152.4736
 BOND   =      5880.0009  ANGLE   =     23049.2739  DIHED      =     15173.7659
 1-4 NB =      5604.1948  1-4 EEL =      1962.6987  VDWAALS    =     14951.6214
 EELEC  =   -358774.0292  EHBOND  =         0.0000  RESTRAINT  =         0.0000
 EKCMT  =         0.0000  VIRIAL  =         0.0000  VOLUME     =   1165200.6995
                                                    SURFTEN    =         0.0000
                                                    Density    =         1.0174
 ------------------------------------------------------------------------------


 NSTEP =    68000   TIME(PS) =     568.000  TEMP(K) =   310.63  PRESS =     0.0
 Etot   =   -212737.1268  EKtot   =     79203.0000  EPtot      =   -291940.1268
 BOND   =      5853.5806  ANGLE   =     23263.5236  DIHED      =     15132.8295
 1-4 NB =      5633.9314  1-4 EEL =      1943.3099  VDWAALS    =     15233.4490
 EELEC  =   -359000.7508  EHBOND  =         0.0000  RESTRAINT  =         0.0000
 EKCMT  =         0.0000  VIRIAL  =         0.0000  VOLUME     =   1166027.7567
                                                    SURFTEN    =         0.0000
                                                    Density    =         1.0167
 ------------------------------------------------------------------------------


 NSTEP =    69000   TIME(PS) =     569.000  TEMP(K) =   309.46  PRESS =     0.0
 Etot   =   -213160.5956  EKtot   =     78904.2500  EPtot      =   -292064.8456
 BOND   =      5883.0527  ANGLE   =     23271.3978  DIHED      =     15136.0177
 1-4 NB =      5604.9813  1-4 EEL =      1925.3997  VDWAALS    =     14662.2381
 EELEC  =   -358547.9329  EHBOND  =         0.0000  RESTRAINT  =         0.0000
 EKCMT  =         0.0000  VIRIAL  =         0.0000  VOLUME     =   1165889.8191
                                                    SURFTEN    =         0.0000
                                                    Density    =         1.0168
 ------------------------------------------------------------------------------


 NSTEP =    70000   TIME(PS) =     570.000  TEMP(K) =   308.74  PRESS =     0.0
 Etot   =   -213353.1980  EKtot   =     78720.9531  EPtot      =   -292074.1511
 BOND   =      5921.8630  ANGLE   =     23114.8343  DIHED      =     15188.9922
 1-4 NB =      5655.2919  1-4 EEL =      1987.7184  VDWAALS    =     14870.0513
 EELEC  =   -358812.9022  EHBOND  =         0.0000  RESTRAINT  =         0.0000
 EKCMT  =         0.0000  VIRIAL  =         0.0000  VOLUME     =   1165221.7530
                                                    SURFTEN    =         0.0000
                                                    Density    =         1.0174
 ------------------------------------------------------------------------------


 NSTEP =    71000   TIME(PS) =     571.000  TEMP(K) =   309.91  PRESS =     0.0
 Etot   =   -213322.4612  EKtot   =     79020.3594  EPtot      =   -292342.8206
 BOND   =      5869.1011  ANGLE   =     23251.0507  DIHED      =     15180.9106
 1-4 NB =      5625.1885  1-4 EEL =      1912.1798  VDWAALS    =     15708.6703
 EELEC  =   -359889.9217  EHBOND  =         0.0000  RESTRAINT  =         0.0000
 EKCMT  =         0.0000  VIRIAL  =         0.0000  VOLUME     =   1163399.8459
                                                    SURFTEN    =         0.0000
                                                    Density    =         1.0190
 ------------------------------------------------------------------------------


 NSTEP =    72000   TIME(PS) =     572.000  TEMP(K) =   308.79  PRESS =     0.0
 Etot   =   -212886.0817  EKtot   =     78733.0469  EPtot      =   -291619.1286
 BOND   =      5859.5993  ANGLE   =     23398.1343  DIHED      =     15088.1959
 1-4 NB =      5615.8919  1-4 EEL =      1923.1743  VDWAALS    =     15710.2822
 EELEC  =   -359214.4063  EHBOND  =         0.0000  RESTRAINT  =         0.0000
 EKCMT  =         0.0000  VIRIAL  =         0.0000  VOLUME     =   1163641.2919
                                                    SURFTEN    =         0.0000
                                                    Density    =         1.0187
 ------------------------------------------------------------------------------


 NSTEP =    73000   TIME(PS) =     573.000  TEMP(K) =   309.94  PRESS =     0.0
 Etot   =   -213094.7161  EKtot   =     79026.2891  EPtot      =   -292121.0052
 BOND   =      5821.3976  ANGLE   =     23058.1197  DIHED      =     15136.1447
 1-4 NB =      5576.5354  1-4 EEL =      1985.7945  VDWAALS    =     15269.9718
 EELEC  =   -358968.9689  EHBOND  =         0.0000  RESTRAINT  =         0.0000
 EKCMT  =         0.0000  VIRIAL  =         0.0000  VOLUME     =   1164286.1274
                                                    SURFTEN    =         0.0000
                                                    Density    =         1.0182
 ------------------------------------------------------------------------------


 NSTEP =    74000   TIME(PS) =     574.000  TEMP(K) =   311.02  PRESS =     0.0
 Etot   =   -212790.1194  EKtot   =     79304.0859  EPtot      =   -292094.2053
 BOND   =      5897.7834  ANGLE   =     23253.3685  DIHED      =     15178.9641
 1-4 NB =      5643.0394  1-4 EEL =      1956.2087  VDWAALS    =     15155.0364
 EELEC  =   -359178.6058  EHBOND  =         0.0000  RESTRAINT  =         0.0000
 EKCMT  =         0.0000  VIRIAL  =         0.0000  VOLUME     =   1165544.7276
                                                    SURFTEN    =         0.0000
                                                    Density    =         1.0171
 ------------------------------------------------------------------------------


 NSTEP =    75000   TIME(PS) =     575.000  TEMP(K) =   310.83  PRESS =     0.0
 Etot   =   -212960.9942  EKtot   =     79253.2656  EPtot      =   -292214.2599
 BOND   =      5880.0837  ANGLE   =     23204.5525  DIHED      =     15159.2509
 1-4 NB =      5649.9731  1-4 EEL =      1944.8804  VDWAALS    =     15350.0661
 EELEC  =   -359403.0665  EHBOND  =         0.0000  RESTRAINT  =         0.0000
 EKCMT  =         0.0000  VIRIAL  =         0.0000  VOLUME     =   1165520.3174
                                                    SURFTEN    =         0.0000
                                                    Density    =         1.0171
 ------------------------------------------------------------------------------


 NSTEP =    76000   TIME(PS) =     576.000  TEMP(K) =   309.93  PRESS =     0.0
 Etot   =   -213114.9700  EKtot   =     79025.4375  EPtot      =   -292140.4075
 BOND   =      5892.3403  ANGLE   =     23247.3228  DIHED      =     15157.8160
 1-4 NB =      5612.6378  1-4 EEL =      1924.5677  VDWAALS    =     15436.4685
 EELEC  =   -359411.5606  EHBOND  =         0.0000  RESTRAINT  =         0.0000
 EKCMT  =         0.0000  VIRIAL  =         0.0000  VOLUME     =   1165508.2462
                                                    SURFTEN    =         0.0000
                                                    Density    =         1.0171
 ------------------------------------------------------------------------------


 NSTEP =    77000   TIME(PS) =     577.000  TEMP(K) =   310.82  PRESS =     0.0
 Etot   =   -212685.5966  EKtot   =     79251.6953  EPtot      =   -291937.2919
 BOND   =      5851.1786  ANGLE   =     23266.2576  DIHED      =     15152.1842
 1-4 NB =      5595.3983  1-4 EEL =      1945.4592  VDWAALS    =     15420.3818
 EELEC  =   -359168.1515  EHBOND  =         0.0000  RESTRAINT  =         0.0000
 EKCMT  =         0.0000  VIRIAL  =         0.0000  VOLUME     =   1165927.1389
                                                    SURFTEN    =         0.0000
                                                    Density    =         1.0167
 ------------------------------------------------------------------------------


 NSTEP =    78000   TIME(PS) =     578.000  TEMP(K) =   309.24  PRESS =     0.0
 Etot   =   -212529.1241  EKtot   =     78848.6953  EPtot      =   -291377.8194
 BOND   =      5851.4147  ANGLE   =     23134.6682  DIHED      =     15244.4520
 1-4 NB =      5641.9109  1-4 EEL =      1897.1957  VDWAALS    =     15057.3973
 EELEC  =   -358204.8582  EHBOND  =         0.0000  RESTRAINT  =         0.0000
 EKCMT  =         0.0000  VIRIAL  =         0.0000  VOLUME     =   1165713.8931
                                                    SURFTEN    =         0.0000
                                                    Density    =         1.0169
 ------------------------------------------------------------------------------


 NSTEP =    79000   TIME(PS) =     579.000  TEMP(K) =   309.88  PRESS =     0.0
 Etot   =   -212617.5324  EKtot   =     79012.5859  EPtot      =   -291630.1183
 BOND   =      5853.7295  ANGLE   =     23547.0708  DIHED      =     15140.8472
 1-4 NB =      5615.3395  1-4 EEL =      1891.2858  VDWAALS    =     15450.8102
 EELEC  =   -359129.2013  EHBOND  =         0.0000  RESTRAINT  =         0.0000
 EKCMT  =         0.0000  VIRIAL  =         0.0000  VOLUME     =   1164383.4293
                                                    SURFTEN    =         0.0000
                                                    Density    =         1.0181
 ------------------------------------------------------------------------------


 NSTEP =    80000   TIME(PS) =     580.000  TEMP(K) =   309.34  PRESS =     0.0
 Etot   =   -213503.1584  EKtot   =     78875.5469  EPtot      =   -292378.7053
 BOND   =      5948.4834  ANGLE   =     23250.6094  DIHED      =     15080.0182
 1-4 NB =      5639.7702  1-4 EEL =      1824.7209  VDWAALS    =     15188.5519
 EELEC  =   -359310.8593  EHBOND  =         0.0000  RESTRAINT  =         0.0000
 EKCMT  =         0.0000  VIRIAL  =         0.0000  VOLUME     =   1164585.9127
                                                    SURFTEN    =         0.0000
                                                    Density    =         1.0179
 ------------------------------------------------------------------------------


 NSTEP =    81000   TIME(PS) =     581.000  TEMP(K) =   310.36  PRESS =     0.0
 Etot   =   -213136.4059  EKtot   =     79135.4922  EPtot      =   -292271.8980
 BOND   =      5920.6500  ANGLE   =     23322.1588  DIHED      =     15090.7725
 1-4 NB =      5605.7442  1-4 EEL =      1950.8773  VDWAALS    =     15214.6585
 EELEC  =   -359376.7592  EHBOND  =         0.0000  RESTRAINT  =         0.0000
 EKCMT  =         0.0000  VIRIAL  =         0.0000  VOLUME     =   1162881.1982
                                                    SURFTEN    =         0.0000
                                                    Density    =         1.0194
 ------------------------------------------------------------------------------


 NSTEP =    82000   TIME(PS) =     582.000  TEMP(K) =   308.56  PRESS =     0.0
 Etot   =   -213256.5420  EKtot   =     78675.4688  EPtot      =   -291932.0108
 BOND   =      5955.3035  ANGLE   =     23096.2341  DIHED      =     15140.3153
 1-4 NB =      5625.2403  1-4 EEL =      1902.8132  VDWAALS    =     15161.8846
 EELEC  =   -358813.8019  EHBOND  =         0.0000  RESTRAINT  =         0.0000
 EKCMT  =         0.0000  VIRIAL  =         0.0000  VOLUME     =   1163429.0802
                                                    SURFTEN    =         0.0000
                                                    Density    =         1.0189
 ------------------------------------------------------------------------------


 NSTEP =    83000   TIME(PS) =     583.000  TEMP(K) =   310.21  PRESS =     0.0
 Etot   =   -212498.2180  EKtot   =     79096.7266  EPtot      =   -291594.9446
 BOND   =      5882.3124  ANGLE   =     23293.5068  DIHED      =     15076.8636
 1-4 NB =      5636.5817  1-4 EEL =      1862.9346  VDWAALS    =     15452.4547
 EELEC  =   -358799.5983  EHBOND  =         0.0000  RESTRAINT  =         0.0000
 EKCMT  =         0.0000  VIRIAL  =         0.0000  VOLUME     =   1165325.4185
                                                    SURFTEN    =         0.0000
                                                    Density    =         1.0173
 ------------------------------------------------------------------------------


 NSTEP =    84000   TIME(PS) =     584.000  TEMP(K) =   310.54  PRESS =     0.0
 Etot   =   -212365.1585  EKtot   =     79179.9375  EPtot      =   -291545.0960
 BOND   =      5972.7545  ANGLE   =     23411.2058  DIHED      =     15049.7773
 1-4 NB =      5674.7048  1-4 EEL =      1979.4029  VDWAALS    =     15540.8757
 EELEC  =   -359173.8170  EHBOND  =         0.0000  RESTRAINT  =         0.0000
 EKCMT  =         0.0000  VIRIAL  =         0.0000  VOLUME     =   1164678.0034
                                                    SURFTEN    =         0.0000
                                                    Density    =         1.0178
 ------------------------------------------------------------------------------


 NSTEP =    85000   TIME(PS) =     585.000  TEMP(K) =   310.42  PRESS =     0.0
 Etot   =   -212726.6356  EKtot   =     79149.8047  EPtot      =   -291876.4403
 BOND   =      5868.0697  ANGLE   =     23451.1039  DIHED      =     15085.3990
 1-4 NB =      5620.8894  1-4 EEL =      1915.9944  VDWAALS    =     15476.8961
 EELEC  =   -359294.7927  EHBOND  =         0.0000  RESTRAINT  =         0.0000
 EKCMT  =         0.0000  VIRIAL  =         0.0000  VOLUME     =   1164735.5861
                                                    SURFTEN    =         0.0000
                                                    Density    =         1.0178
 ------------------------------------------------------------------------------


 NSTEP =    86000   TIME(PS) =     586.000  TEMP(K) =   310.06  PRESS =     0.0
 Etot   =   -212957.3739  EKtot   =     79058.1484  EPtot      =   -292015.5223
 BOND   =      6088.5586  ANGLE   =     23363.7462  DIHED      =     15169.6664
 1-4 NB =      5616.9393  1-4 EEL =      1896.6475  VDWAALS    =     15726.2863
 EELEC  =   -359877.3666  EHBOND  =         0.0000  RESTRAINT  =         0.0000
 EKCMT  =         0.0000  VIRIAL  =         0.0000  VOLUME     =   1163474.9611
                                                    SURFTEN    =         0.0000
                                                    Density    =         1.0189
 ------------------------------------------------------------------------------


 NSTEP =    87000   TIME(PS) =     587.000  TEMP(K) =   309.32  PRESS =     0.0
 Etot   =   -213425.5465  EKtot   =     78869.1719  EPtot      =   -292294.7184
 BOND   =      5893.5566  ANGLE   =     23236.3593  DIHED      =     15182.1823
 1-4 NB =      5632.4098  1-4 EEL =      1893.5580  VDWAALS    =     15054.1544
 EELEC  =   -359186.9388  EHBOND  =         0.0000  RESTRAINT  =         0.0000
 EKCMT  =         0.0000  VIRIAL  =         0.0000  VOLUME     =   1163738.0943
                                                    SURFTEN    =         0.0000
                                                    Density    =         1.0187
 ------------------------------------------------------------------------------


 NSTEP =    88000   TIME(PS) =     588.000  TEMP(K) =   310.49  PRESS =     0.0
 Etot   =   -212907.9819  EKtot   =     79168.3516  EPtot      =   -292076.3334
 BOND   =      5876.4275  ANGLE   =     23284.9184  DIHED      =     15185.0015
 1-4 NB =      5607.3299  1-4 EEL =      1884.8023  VDWAALS    =     15363.6514
 EELEC  =   -359278.4644  EHBOND  =         0.0000  RESTRAINT  =         0.0000
 EKCMT  =         0.0000  VIRIAL  =         0.0000  VOLUME     =   1163071.6375
                                                    SURFTEN    =         0.0000
                                                    Density    =         1.0192
 ------------------------------------------------------------------------------


 NSTEP =    89000   TIME(PS) =     589.000  TEMP(K) =   309.21  PRESS =     0.0
 Etot   =   -212738.1492  EKtot   =     78842.1172  EPtot      =   -291580.2664
 BOND   =      5949.7909  ANGLE   =     23246.5130  DIHED      =     15044.4617
 1-4 NB =      5654.4569  1-4 EEL =      1928.4630  VDWAALS    =     14998.0440
 EELEC  =   -358401.9959  EHBOND  =         0.0000  RESTRAINT  =         0.0000
 EKCMT  =         0.0000  VIRIAL  =         0.0000  VOLUME     =   1165243.6525
                                                    SURFTEN    =         0.0000
                                                    Density    =         1.0173
 ------------------------------------------------------------------------------


 NSTEP =    90000   TIME(PS) =     590.000  TEMP(K) =   310.67  PRESS =     0.0
 Etot   =   -212212.0299  EKtot   =     79213.7812  EPtot      =   -291425.8112
 BOND   =      5862.6518  ANGLE   =     23333.4385  DIHED      =     15069.7724
 1-4 NB =      5606.7905  1-4 EEL =      1915.1718  VDWAALS    =     15330.4808
 EELEC  =   -358544.1170  EHBOND  =         0.0000  RESTRAINT  =         0.0000
 EKCMT  =         0.0000  VIRIAL  =         0.0000  VOLUME     =   1164793.0349
                                                    SURFTEN    =         0.0000
                                                    Density    =         1.0177
 ------------------------------------------------------------------------------


 NSTEP =    91000   TIME(PS) =     591.000  TEMP(K) =   309.00  PRESS =     0.0
 Etot   =   -213003.4994  EKtot   =     78788.3984  EPtot      =   -291791.8978
 BOND   =      5842.6303  ANGLE   =     23175.7950  DIHED      =     15104.7958
 1-4 NB =      5600.4473  1-4 EEL =      1922.8808  VDWAALS    =     15301.3053
 EELEC  =   -358739.7524  EHBOND  =         0.0000  RESTRAINT  =         0.0000
 EKCMT  =         0.0000  VIRIAL  =         0.0000  VOLUME     =   1164487.3852
                                                    SURFTEN    =         0.0000
                                                    Density    =         1.0180
 ------------------------------------------------------------------------------


 NSTEP =    92000   TIME(PS) =     592.000  TEMP(K) =   311.29  PRESS =     0.0
 Etot   =   -212775.6088  EKtot   =     79370.6562  EPtot      =   -292146.2651
 BOND   =      5866.4022  ANGLE   =     23207.8980  DIHED      =     15143.5878
 1-4 NB =      5594.8950  1-4 EEL =      1980.5468  VDWAALS    =     15001.1683
 EELEC  =   -358940.7633  EHBOND  =         0.0000  RESTRAINT  =         0.0000
 EKCMT  =         0.0000  VIRIAL  =         0.0000  VOLUME     =   1164622.1723
                                                    SURFTEN    =         0.0000
                                                    Density    =         1.0179
 ------------------------------------------------------------------------------


 NSTEP =    93000   TIME(PS) =     593.000  TEMP(K) =   308.47  PRESS =     0.0
 Etot   =   -213421.5162  EKtot   =     78652.0781  EPtot      =   -292073.5943
 BOND   =      5949.9615  ANGLE   =     23201.4443  DIHED      =     15123.8169
 1-4 NB =      5573.3114  1-4 EEL =      1896.7386  VDWAALS    =     15397.7995
 EELEC  =   -359216.6664  EHBOND  =         0.0000  RESTRAINT  =         0.0000
 EKCMT  =         0.0000  VIRIAL  =         0.0000  VOLUME     =   1167260.4640
                                                    SURFTEN    =         0.0000
                                                    Density    =         1.0156
 ------------------------------------------------------------------------------


 NSTEP =    94000   TIME(PS) =     594.000  TEMP(K) =   308.56  PRESS =     0.0
 Etot   =   -213020.3512  EKtot   =     78674.6797  EPtot      =   -291695.0309
 BOND   =      5949.3749  ANGLE   =     23412.8678  DIHED      =     15144.0323
 1-4 NB =      5605.2482  1-4 EEL =      1931.4238  VDWAALS    =     15048.9162
 EELEC  =   -358786.8941  EHBOND  =         0.0000  RESTRAINT  =         0.0000
 EKCMT  =         0.0000  VIRIAL  =         0.0000  VOLUME     =   1168158.7024
                                                    SURFTEN    =         0.0000
                                                    Density    =         1.0148
 ------------------------------------------------------------------------------


 NSTEP =    95000   TIME(PS) =     595.000  TEMP(K) =   308.30  PRESS =     0.0
 Etot   =   -213001.6982  EKtot   =     78608.4766  EPtot      =   -291610.1748
 BOND   =      5786.5234  ANGLE   =     23459.8874  DIHED      =     15207.8944
 1-4 NB =      5617.5673  1-4 EEL =      1991.9994  VDWAALS    =     15092.3726
 EELEC  =   -358766.4193  EHBOND  =         0.0000  RESTRAINT  =         0.0000
 EKCMT  =         0.0000  VIRIAL  =         0.0000  VOLUME     =   1167752.6125
                                                    SURFTEN    =         0.0000
                                                    Density    =         1.0152
 ------------------------------------------------------------------------------


 NSTEP =    96000   TIME(PS) =     596.000  TEMP(K) =   309.61  PRESS =     0.0
 Etot   =   -212670.6401  EKtot   =     78943.3516  EPtot      =   -291613.9916
 BOND   =      5865.0522  ANGLE   =     23357.5318  DIHED      =     15180.4533
 1-4 NB =      5659.2376  1-4 EEL =      1945.0011  VDWAALS    =     14879.3236
 EELEC  =   -358500.5913  EHBOND  =         0.0000  RESTRAINT  =         0.0000
 EKCMT  =         0.0000  VIRIAL  =         0.0000  VOLUME     =   1168722.9786
                                                    SURFTEN    =         0.0000
                                                    Density    =         1.0143
 ------------------------------------------------------------------------------


 NSTEP =    97000   TIME(PS) =     597.000  TEMP(K) =   308.54  PRESS =     0.0
 Etot   =   -213073.3610  EKtot   =     78671.0312  EPtot      =   -291744.3923
 BOND   =      5863.3923  ANGLE   =     23369.5229  DIHED      =     15062.5124
 1-4 NB =      5658.0010  1-4 EEL =      1947.4644  VDWAALS    =     15215.5219
 EELEC  =   -358860.8072  EHBOND  =         0.0000  RESTRAINT  =         0.0000
 EKCMT  =         0.0000  VIRIAL  =         0.0000  VOLUME     =   1169208.8260
                                                    SURFTEN    =         0.0000
                                                    Density    =         1.0139
 ------------------------------------------------------------------------------


 NSTEP =    98000   TIME(PS) =     598.000  TEMP(K) =   308.00  PRESS =     0.0
 Etot   =   -213430.7225  EKtot   =     78532.5234  EPtot      =   -291963.2459
 BOND   =      5858.4027  ANGLE   =     23381.1142  DIHED      =     15176.9146
 1-4 NB =      5592.1197  1-4 EEL =      1906.1994  VDWAALS    =     15661.7713
 EELEC  =   -359539.7677  EHBOND  =         0.0000  RESTRAINT  =         0.0000
 EKCMT  =         0.0000  VIRIAL  =         0.0000  VOLUME     =   1168814.4995
                                                    SURFTEN    =         0.0000
                                                    Density    =         1.0142
 ------------------------------------------------------------------------------


 NSTEP =    99000   TIME(PS) =     599.000  TEMP(K) =   308.64  PRESS =     0.0
 Etot   =   -213561.0281  EKtot   =     78694.9531  EPtot      =   -292255.9812
 BOND   =      5947.9234  ANGLE   =     23133.5025  DIHED      =     15093.8861
 1-4 NB =      5653.2833  1-4 EEL =      1915.6954  VDWAALS    =     15431.6614
 EELEC  =   -359431.9334  EHBOND  =         0.0000  RESTRAINT  =         0.0000
 EKCMT  =         0.0000  VIRIAL  =         0.0000  VOLUME     =   1169114.4133
                                                    SURFTEN    =         0.0000
                                                    Density    =         1.0140
 ------------------------------------------------------------------------------


 NSTEP =   100000   TIME(PS) =     600.000  TEMP(K) =   308.73  PRESS =     0.0
 Etot   =   -212943.5780  EKtot   =     78718.8672  EPtot      =   -291662.4452
 BOND   =      5898.2399  ANGLE   =     23398.9048  DIHED      =     15209.3839
 1-4 NB =      5654.7975  1-4 EEL =      1933.5343  VDWAALS    =     15471.3122
 EELEC  =   -359228.6180  EHBOND  =         0.0000  RESTRAINT  =         0.0000
 EKCMT  =         0.0000  VIRIAL  =         0.0000  VOLUME     =   1167891.8886
                                                    SURFTEN    =         0.0000
                                                    Density    =         1.0150
 ------------------------------------------------------------------------------


 NSTEP =   101000   TIME(PS) =     601.000  TEMP(K) =   309.07  PRESS =     0.0
 Etot   =   -212678.4722  EKtot   =     78804.3438  EPtot      =   -291482.8160
 BOND   =      5939.5284  ANGLE   =     23382.7664  DIHED      =     15124.4275
 1-4 NB =      5653.0009  1-4 EEL =      1957.5460  VDWAALS    =     14866.0142
 EELEC  =   -358406.0994  EHBOND  =         0.0000  RESTRAINT  =         0.0000
 EKCMT  =         0.0000  VIRIAL  =         0.0000  VOLUME     =   1168030.6553
                                                    SURFTEN    =         0.0000
                                                    Density    =         1.0149
 ------------------------------------------------------------------------------


 NSTEP =   102000   TIME(PS) =     602.000  TEMP(K) =   311.13  PRESS =     0.0
 Etot   =   -212022.4316  EKtot   =     79330.2656  EPtot      =   -291352.6973
 BOND   =      5795.3046  ANGLE   =     23374.1341  DIHED      =     15229.1517
 1-4 NB =      5715.2092  1-4 EEL =      1894.5535  VDWAALS    =     15115.6627
 EELEC  =   -358476.7129  EHBOND  =         0.0000  RESTRAINT  =         0.0000
 EKCMT  =         0.0000  VIRIAL  =         0.0000  VOLUME     =   1166588.3325
                                                    SURFTEN    =         0.0000
                                                    Density    =         1.0162
 ------------------------------------------------------------------------------


 NSTEP =   103000   TIME(PS) =     603.000  TEMP(K) =   311.57  PRESS =     0.0
 Etot   =   -211825.2838  EKtot   =     79442.2031  EPtot      =   -291267.4869
 BOND   =      5958.8764  ANGLE   =     23369.6550  DIHED      =     15100.1201
 1-4 NB =      5601.8828  1-4 EEL =      1831.3111  VDWAALS    =     15546.7442
 EELEC  =   -358676.0766  EHBOND  =         0.0000  RESTRAINT  =         0.0000
 EKCMT  =         0.0000  VIRIAL  =         0.0000  VOLUME     =   1166211.2907
                                                    SURFTEN    =         0.0000
                                                    Density    =         1.0165
 ------------------------------------------------------------------------------


 NSTEP =   104000   TIME(PS) =     604.000  TEMP(K) =   309.77  PRESS =     0.0
 Etot   =   -212530.9880  EKtot   =     78984.7578  EPtot      =   -291515.7458
 BOND   =      5944.1842  ANGLE   =     23256.5853  DIHED      =     15135.7066
 1-4 NB =      5627.9427  1-4 EEL =      1957.0075  VDWAALS    =     14963.9332
 EELEC  =   -358401.1055  EHBOND  =         0.0000  RESTRAINT  =         0.0000
 EKCMT  =         0.0000  VIRIAL  =         0.0000  VOLUME     =   1166813.3088
                                                    SURFTEN    =         0.0000
                                                    Density    =         1.0160
 ------------------------------------------------------------------------------


 NSTEP =   105000   TIME(PS) =     605.000  TEMP(K) =   310.55  PRESS =     0.0
 Etot   =   -212504.6823  EKtot   =     79181.8828  EPtot      =   -291686.5651
 BOND   =      5754.5373  ANGLE   =     23404.8366  DIHED      =     15158.4650
 1-4 NB =      5698.7609  1-4 EEL =      1931.4239  VDWAALS    =     15078.9479
 EELEC  =   -358713.5366  EHBOND  =         0.0000  RESTRAINT  =         0.0000
 EKCMT  =         0.0000  VIRIAL  =         0.0000  VOLUME     =   1166752.4224
                                                    SURFTEN    =         0.0000
                                                    Density    =         1.0160
 ------------------------------------------------------------------------------


 NSTEP =   106000   TIME(PS) =     606.000  TEMP(K) =   311.31  PRESS =     0.0
 Etot   =   -212389.2806  EKtot   =     79377.0391  EPtot      =   -291766.3197
 BOND   =      5821.8763  ANGLE   =     23418.6944  DIHED      =     15167.7918
 1-4 NB =      5621.9088  1-4 EEL =      1865.9184  VDWAALS    =     14992.4706
 EELEC  =   -358654.9798  EHBOND  =         0.0000  RESTRAINT  =         0.0000
 EKCMT  =         0.0000  VIRIAL  =         0.0000  VOLUME     =   1166426.5876
                                                    SURFTEN    =         0.0000
                                                    Density    =         1.0163
 ------------------------------------------------------------------------------


 NSTEP =   107000   TIME(PS) =     607.000  TEMP(K) =   310.76  PRESS =     0.0
 Etot   =   -212243.4477  EKtot   =     79235.6250  EPtot      =   -291479.0727
 BOND   =      5872.1034  ANGLE   =     23499.0537  DIHED      =     15202.5392
 1-4 NB =      5580.3861  1-4 EEL =      1988.1505  VDWAALS    =     15049.8615
 EELEC  =   -358671.1671  EHBOND  =         0.0000  RESTRAINT  =         0.0000
 EKCMT  =         0.0000  VIRIAL  =         0.0000  VOLUME     =   1166886.3438
                                                    SURFTEN    =         0.0000
                                                    Density    =         1.0159
 ------------------------------------------------------------------------------


 NSTEP =   108000   TIME(PS) =     608.000  TEMP(K) =   311.38  PRESS =     0.0
 Etot   =   -212356.0049  EKtot   =     79394.0781  EPtot      =   -291750.0831
 BOND   =      5900.1634  ANGLE   =     23461.6440  DIHED      =     15114.5950
 1-4 NB =      5603.0949  1-4 EEL =      1861.5021  VDWAALS    =     14955.8749
 EELEC  =   -358646.9573  EHBOND  =         0.0000  RESTRAINT  =         0.0000
 EKCMT  =         0.0000  VIRIAL  =         0.0000  VOLUME     =   1166453.9681
                                                    SURFTEN    =         0.0000
                                                    Density    =         1.0163
 ------------------------------------------------------------------------------


 NSTEP =   109000   TIME(PS) =     609.000  TEMP(K) =   309.13  PRESS =     0.0
 Etot   =   -212237.6854  EKtot   =     78820.5781  EPtot      =   -291058.2636
 BOND   =      5855.9234  ANGLE   =     23448.4138  DIHED      =     15146.9829
 1-4 NB =      5599.9591  1-4 EEL =      1904.1265  VDWAALS    =     15071.7483
 EELEC  =   -358085.4175  EHBOND  =         0.0000  RESTRAINT  =         0.0000
 EKCMT  =         0.0000  VIRIAL  =         0.0000  VOLUME     =   1167077.1223
                                                    SURFTEN    =         0.0000
                                                    Density    =         1.0157
 ------------------------------------------------------------------------------


 NSTEP =   110000   TIME(PS) =     610.000  TEMP(K) =   309.63  PRESS =     0.0
 Etot   =   -212759.6680  EKtot   =     78947.3359  EPtot      =   -291707.0039
 BOND   =      5894.4644  ANGLE   =     23291.7810  DIHED      =     15097.7972
 1-4 NB =      5631.2892  1-4 EEL =      1840.5459  VDWAALS    =     15037.2220
 EELEC  =   -358500.1035  EHBOND  =         0.0000  RESTRAINT  =         0.0000
 EKCMT  =         0.0000  VIRIAL  =         0.0000  VOLUME     =   1165201.9810
                                                    SURFTEN    =         0.0000
                                                    Density    =         1.0174
 ------------------------------------------------------------------------------


 NSTEP =   111000   TIME(PS) =     611.000  TEMP(K) =   310.65  PRESS =     0.0
 Etot   =   -212923.0661  EKtot   =     79208.8984  EPtot      =   -292131.9646
 BOND   =      5838.2915  ANGLE   =     23053.1326  DIHED      =     15187.1656
 1-4 NB =      5711.3735  1-4 EEL =      1923.4795  VDWAALS    =     15399.5515
 EELEC  =   -359244.9588  EHBOND  =         0.0000  RESTRAINT  =         0.0000
 EKCMT  =         0.0000  VIRIAL  =         0.0000  VOLUME     =   1164629.1843
                                                    SURFTEN    =         0.0000
                                                    Density    =         1.0179
 ------------------------------------------------------------------------------


 NSTEP =   112000   TIME(PS) =     612.000  TEMP(K) =   308.65  PRESS =     0.0
 Etot   =   -213053.5449  EKtot   =     78699.0391  EPtot      =   -291752.5839
 BOND   =      5928.8326  ANGLE   =     23199.1462  DIHED      =     15091.6499
 1-4 NB =      5635.1993  1-4 EEL =      1884.9192  VDWAALS    =     15135.7359
 EELEC  =   -358628.0671  EHBOND  =         0.0000  RESTRAINT  =         0.0000
 EKCMT  =         0.0000  VIRIAL  =         0.0000  VOLUME     =   1166451.2640
                                                    SURFTEN    =         0.0000
                                                    Density    =         1.0163
 ------------------------------------------------------------------------------


 NSTEP =   113000   TIME(PS) =     613.000  TEMP(K) =   310.00  PRESS =     0.0
 Etot   =   -213102.3290  EKtot   =     79041.9688  EPtot      =   -292144.2978
 BOND   =      5879.3577  ANGLE   =     23352.1950  DIHED      =     15182.4854
 1-4 NB =      5660.6434  1-4 EEL =      1896.4710  VDWAALS    =     14891.8119
 EELEC  =   -359007.2622  EHBOND  =         0.0000  RESTRAINT  =         0.0000
 EKCMT  =         0.0000  VIRIAL  =         0.0000  VOLUME     =   1165174.8511
                                                    SURFTEN    =         0.0000
                                                    Density    =         1.0174
 ------------------------------------------------------------------------------


 NSTEP =   114000   TIME(PS) =     614.000  TEMP(K) =   310.64  PRESS =     0.0
 Etot   =   -212778.1754  EKtot   =     79205.9922  EPtot      =   -291984.1676
 BOND   =      5952.5260  ANGLE   =     23232.5876  DIHED      =     15087.7564
 1-4 NB =      5597.5925  1-4 EEL =      1920.0441  VDWAALS    =     15366.0664
 EELEC  =   -359140.7406  EHBOND  =         0.0000  RESTRAINT  =         0.0000
 EKCMT  =         0.0000  VIRIAL  =         0.0000  VOLUME     =   1164841.8663
                                                    SURFTEN    =         0.0000
                                                    Density    =         1.0177
 ------------------------------------------------------------------------------


 NSTEP =   115000   TIME(PS) =     615.000  TEMP(K) =   311.93  PRESS =     0.0
 Etot   =   -212384.7247  EKtot   =     79535.7109  EPtot      =   -291920.4356
 BOND   =      5908.6956  ANGLE   =     23440.0098  DIHED      =     15194.2207
 1-4 NB =      5651.7918  1-4 EEL =      1816.9989  VDWAALS    =     15108.5121
 EELEC  =   -359040.6646  EHBOND  =         0.0000  RESTRAINT  =         0.0000
 EKCMT  =         0.0000  VIRIAL  =         0.0000  VOLUME     =   1165143.5444
                                                    SURFTEN    =         0.0000
                                                    Density    =         1.0174
 ------------------------------------------------------------------------------


 NSTEP =   116000   TIME(PS) =     616.000  TEMP(K) =   309.35  PRESS =     0.0
 Etot   =   -212778.1658  EKtot   =     78876.7891  EPtot      =   -291654.9548
 BOND   =      5945.1619  ANGLE   =     23400.9117  DIHED      =     15142.1009
 1-4 NB =      5610.8239  1-4 EEL =      1810.9157  VDWAALS    =     15467.1820
 EELEC  =   -359032.0509  EHBOND  =         0.0000  RESTRAINT  =         0.0000
 EKCMT  =         0.0000  VIRIAL  =         0.0000  VOLUME     =   1164071.8924
                                                    SURFTEN    =         0.0000
                                                    Density    =         1.0184
 ------------------------------------------------------------------------------


 NSTEP =   117000   TIME(PS) =     617.000  TEMP(K) =   311.49  PRESS =     0.0
 Etot   =   -212558.0372  EKtot   =     79422.8359  EPtot      =   -291980.8732
 BOND   =      5880.6575  ANGLE   =     23261.3170  DIHED      =     15263.1781
 1-4 NB =      5666.4267  1-4 EEL =      1867.6966  VDWAALS    =     15010.8113
 EELEC  =   -358930.9604  EHBOND  =         0.0000  RESTRAINT  =         0.0000
 EKCMT  =         0.0000  VIRIAL  =         0.0000  VOLUME     =   1164928.4076
                                                    SURFTEN    =         0.0000
                                                    Density    =         1.0176
 ------------------------------------------------------------------------------


 NSTEP =   118000   TIME(PS) =     618.000  TEMP(K) =   310.07  PRESS =     0.0
 Etot   =   -212747.2124  EKtot   =     79060.5781  EPtot      =   -291807.7905
 BOND   =      5950.3593  ANGLE   =     23348.1064  DIHED      =     15183.4475
 1-4 NB =      5670.0858  1-4 EEL =      1818.7724  VDWAALS    =     14830.4731
 EELEC  =   -358609.0351  EHBOND  =         0.0000  RESTRAINT  =         0.0000
 EKCMT  =         0.0000  VIRIAL  =         0.0000  VOLUME     =   1164232.7373
                                                    SURFTEN    =         0.0000
                                                    Density    =         1.0182
 ------------------------------------------------------------------------------


 NSTEP =   119000   TIME(PS) =     619.000  TEMP(K) =   310.58  PRESS =     0.0
 Etot   =   -212710.8487  EKtot   =     79190.6953  EPtot      =   -291901.5440
 BOND   =      5930.9570  ANGLE   =     23286.3902  DIHED      =     15237.3657
 1-4 NB =      5603.1180  1-4 EEL =      1897.3987  VDWAALS    =     15735.2648
 EELEC  =   -359592.0383  EHBOND  =         0.0000  RESTRAINT  =         0.0000
 EKCMT  =         0.0000  VIRIAL  =         0.0000  VOLUME     =   1165188.8309
                                                    SURFTEN    =         0.0000
                                                    Density    =         1.0174
 ------------------------------------------------------------------------------


 NSTEP =   120000   TIME(PS) =     620.000  TEMP(K) =   310.66  PRESS =     0.0
 Etot   =   -212825.7342  EKtot   =     79209.7812  EPtot      =   -292035.5154
 BOND   =      5864.0419  ANGLE   =     23289.0411  DIHED      =     15100.5770
 1-4 NB =      5589.6609  1-4 EEL =      1925.9412  VDWAALS    =     15392.4185
 EELEC  =   -359197.1960  EHBOND  =         0.0000  RESTRAINT  =         0.0000
 EKCMT  =         0.0000  VIRIAL  =         0.0000  VOLUME     =   1165224.9076
                                                    SURFTEN    =         0.0000
                                                    Density    =         1.0174
 ------------------------------------------------------------------------------


 NSTEP =   121000   TIME(PS) =     621.000  TEMP(K) =   310.07  PRESS =     0.0
 Etot   =   -212575.5560  EKtot   =     79060.0625  EPtot      =   -291635.6185
 BOND   =      5943.2563  ANGLE   =     23306.3350  DIHED      =     15126.6859
 1-4 NB =      5645.4733  1-4 EEL =      1906.4174  VDWAALS    =     15897.8405
 EELEC  =   -359461.6268  EHBOND  =         0.0000  RESTRAINT  =         0.0000
 EKCMT  =         0.0000  VIRIAL  =         0.0000  VOLUME     =   1165302.2266
                                                    SURFTEN    =         0.0000
                                                    Density    =         1.0173
 ------------------------------------------------------------------------------


 NSTEP =   122000   TIME(PS) =     622.000  TEMP(K) =   310.96  PRESS =     0.0
 Etot   =   -212806.7912  EKtot   =     79288.5703  EPtot      =   -292095.3615
 BOND   =      5889.7062  ANGLE   =     23152.1083  DIHED      =     15124.7674
 1-4 NB =      5641.2121  1-4 EEL =      1888.5438  VDWAALS    =     15378.2667
 EELEC  =   -359169.9661  EHBOND  =         0.0000  RESTRAINT  =         0.0000
 EKCMT  =         0.0000  VIRIAL  =         0.0000  VOLUME     =   1166104.9223
                                                    SURFTEN    =         0.0000
                                                    Density    =         1.0166
 ------------------------------------------------------------------------------


 NSTEP =   123000   TIME(PS) =     623.000  TEMP(K) =   310.52  PRESS =     0.0
 Etot   =   -212566.7321  EKtot   =     79175.9922  EPtot      =   -291742.7243
 BOND   =      5905.9649  ANGLE   =     23253.7145  DIHED      =     15067.8656
 1-4 NB =      5664.4754  1-4 EEL =      1857.0905  VDWAALS    =     15475.5327
 EELEC  =   -358967.3678  EHBOND  =         0.0000  RESTRAINT  =         0.0000
 EKCMT  =         0.0000  VIRIAL  =         0.0000  VOLUME     =   1166036.5403
                                                    SURFTEN    =         0.0000
                                                    Density    =         1.0166
 ------------------------------------------------------------------------------


 NSTEP =   124000   TIME(PS) =     624.000  TEMP(K) =   310.95  PRESS =     0.0
 Etot   =   -212515.6776  EKtot   =     79285.3828  EPtot      =   -291801.0604
 BOND   =      5835.6825  ANGLE   =     23270.2523  DIHED      =     15218.0286
 1-4 NB =      5660.7383  1-4 EEL =      1915.9341  VDWAALS    =     15288.6940
 EELEC  =   -358990.3901  EHBOND  =         0.0000  RESTRAINT  =         0.0000
 EKCMT  =         0.0000  VIRIAL  =         0.0000  VOLUME     =   1163832.9628
                                                    SURFTEN    =         0.0000
                                                    Density    =         1.0186
 ------------------------------------------------------------------------------


 NSTEP =   125000   TIME(PS) =     625.000  TEMP(K) =   308.95  PRESS =     0.0
 Etot   =   -213383.6521  EKtot   =     78775.6250  EPtot      =   -292159.2771
 BOND   =      5824.5229  ANGLE   =     23369.5392  DIHED      =     15154.9729
 1-4 NB =      5636.9940  1-4 EEL =      1873.3281  VDWAALS    =     15170.7890
 EELEC  =   -359189.4232  EHBOND  =         0.0000  RESTRAINT  =         0.0000
 EKCMT  =         0.0000  VIRIAL  =         0.0000  VOLUME     =   1164049.6174
                                                    SURFTEN    =         0.0000
                                                    Density    =         1.0184
 ------------------------------------------------------------------------------


 NSTEP =   126000   TIME(PS) =     626.000  TEMP(K) =   308.78  PRESS =     0.0
 Etot   =   -213454.0615  EKtot   =     78732.6641  EPtot      =   -292186.7256
 BOND   =      5883.2009  ANGLE   =     23283.9339  DIHED      =     15051.8278
 1-4 NB =      5620.3313  1-4 EEL =      1862.1131  VDWAALS    =     14985.5357
 EELEC  =   -358873.6683  EHBOND  =         0.0000  RESTRAINT  =         0.0000
 EKCMT  =         0.0000  VIRIAL  =         0.0000  VOLUME     =   1164143.4278
                                                    SURFTEN    =         0.0000
                                                    Density    =         1.0183
 ------------------------------------------------------------------------------


 NSTEP =   127000   TIME(PS) =     627.000  TEMP(K) =   308.58  PRESS =     0.0
 Etot   =   -213462.7943  EKtot   =     78680.8125  EPtot      =   -292143.6068
 BOND   =      5881.0917  ANGLE   =     23222.0717  DIHED      =     15142.4972
 1-4 NB =      5673.6817  1-4 EEL =      1914.9307  VDWAALS    =     15639.6965
 EELEC  =   -359617.5763  EHBOND  =         0.0000  RESTRAINT  =         0.0000
 EKCMT  =         0.0000  VIRIAL  =         0.0000  VOLUME     =   1162273.4408
                                                    SURFTEN    =         0.0000
                                                    Density    =         1.0199
 ------------------------------------------------------------------------------


 NSTEP =   128000   TIME(PS) =     628.000  TEMP(K) =   310.93  PRESS =     0.0
 Etot   =   -213312.5146  EKtot   =     79278.6250  EPtot      =   -292591.1396
 BOND   =      5736.1151  ANGLE   =     23262.5304  DIHED      =     15090.0363
 1-4 NB =      5640.3016  1-4 EEL =      1884.9881  VDWAALS    =     15330.0894
 EELEC  =   -359535.2005  EHBOND  =         0.0000  RESTRAINT  =         0.0000
 EKCMT  =         0.0000  VIRIAL  =         0.0000  VOLUME     =   1163310.2237
                                                    SURFTEN    =         0.0000
                                                    Density    =         1.0190
 ------------------------------------------------------------------------------


 NSTEP =   129000   TIME(PS) =     629.000  TEMP(K) =   308.32  PRESS =     0.0
 Etot   =   -213001.5264  EKtot   =     78615.5938  EPtot      =   -291617.1201
 BOND   =      6009.1511  ANGLE   =     23374.7911  DIHED      =     15133.1802
 1-4 NB =      5617.8937  1-4 EEL =      1845.8565  VDWAALS    =     15385.1015
 EELEC  =   -358983.0942  EHBOND  =         0.0000  RESTRAINT  =         0.0000
 EKCMT  =         0.0000  VIRIAL  =         0.0000  VOLUME     =   1163494.5030
                                                    SURFTEN    =         0.0000
                                                    Density    =         1.0189
 ------------------------------------------------------------------------------


 NSTEP =   130000   TIME(PS) =     630.000  TEMP(K) =   310.44  PRESS =     0.0
 Etot   =   -212935.1027  EKtot   =     79155.1172  EPtot      =   -292090.2199
 BOND   =      5994.2918  ANGLE   =     23410.5880  DIHED      =     15084.0770
 1-4 NB =      5558.6091  1-4 EEL =      1862.9675  VDWAALS    =     15309.1352
 EELEC  =   -359309.8884  EHBOND  =         0.0000  RESTRAINT  =         0.0000
 EKCMT  =         0.0000  VIRIAL  =         0.0000  VOLUME     =   1163494.5030
                                                    SURFTEN    =         0.0000
                                                    Density    =         1.0189
 ------------------------------------------------------------------------------


 NSTEP =   131000   TIME(PS) =     631.000  TEMP(K) =   310.05  PRESS =     0.0
 Etot   =   -213035.1219  EKtot   =     79054.6484  EPtot      =   -292089.7704
 BOND   =      5937.7875  ANGLE   =     23472.1305  DIHED      =     15075.8817
 1-4 NB =      5648.5067  1-4 EEL =      1957.7293  VDWAALS    =     15624.4173
 EELEC  =   -359806.2234  EHBOND  =         0.0000  RESTRAINT  =         0.0000
 EKCMT  =         0.0000  VIRIAL  =         0.0000  VOLUME     =   1165052.8814
                                                    SURFTEN    =         0.0000
                                                    Density    =         1.0175
 ------------------------------------------------------------------------------


 NSTEP =   132000   TIME(PS) =     632.000  TEMP(K) =   310.02  PRESS =     0.0
 Etot   =   -213003.2666  EKtot   =     79046.5703  EPtot      =   -292049.8369
 BOND   =      5956.5347  ANGLE   =     23454.3488  DIHED      =     15109.3094
 1-4 NB =      5589.2186  1-4 EEL =      1965.4281  VDWAALS    =     15379.4665
 EELEC  =   -359504.1429  EHBOND  =         0.0000  RESTRAINT  =         0.0000
 EKCMT  =         0.0000  VIRIAL  =         0.0000  VOLUME     =   1164199.9147
                                                    SURFTEN    =         0.0000
                                                    Density    =         1.0183
 ------------------------------------------------------------------------------


 NSTEP =   133000   TIME(PS) =     633.000  TEMP(K) =   309.96  PRESS =     0.0
 Etot   =   -212517.9655  EKtot   =     79031.5625  EPtot      =   -291549.5280
 BOND   =      5914.7080  ANGLE   =     23285.4851  DIHED      =     15146.4465
 1-4 NB =      5655.0438  1-4 EEL =      1980.7497  VDWAALS    =     15171.2716
 EELEC  =   -358703.2326  EHBOND  =         0.0000  RESTRAINT  =         0.0000
 EKCMT  =         0.0000  VIRIAL  =         0.0000  VOLUME     =   1165865.9282
                                                    SURFTEN    =         0.0000
                                                    Density    =         1.0168
 ------------------------------------------------------------------------------


 NSTEP =   134000   TIME(PS) =     634.000  TEMP(K) =   310.81  PRESS =     0.0
 Etot   =   -213076.9716  EKtot   =     79248.0625  EPtot      =   -292325.0341
 BOND   =      5914.1874  ANGLE   =     23244.1885  DIHED      =     15113.9258
 1-4 NB =      5632.7667  1-4 EEL =      1998.0779  VDWAALS    =     14745.1877
 EELEC  =   -358973.3679  EHBOND  =         0.0000  RESTRAINT  =         0.0000
 EKCMT  =         0.0000  VIRIAL  =         0.0000  VOLUME     =   1164710.8502
                                                    SURFTEN    =         0.0000
                                                    Density    =         1.0178
 ------------------------------------------------------------------------------


 NSTEP =   135000   TIME(PS) =     635.000  TEMP(K) =   309.63  PRESS =     0.0
 Etot   =   -213080.7624  EKtot   =     78949.6641  EPtot      =   -292030.4264
 BOND   =      5910.1303  ANGLE   =     23281.7022  DIHED      =     15082.4896
 1-4 NB =      5612.2680  1-4 EEL =      2017.1771  VDWAALS    =     15202.7330
 EELEC  =   -359136.9267  EHBOND  =         0.0000  RESTRAINT  =         0.0000
 EKCMT  =         0.0000  VIRIAL  =         0.0000  VOLUME     =   1164575.8936
                                                    SURFTEN    =         0.0000
                                                    Density    =         1.0179
 ------------------------------------------------------------------------------


 NSTEP =   136000   TIME(PS) =     636.000  TEMP(K) =   309.18  PRESS =     0.0
 Etot   =   -213310.3610  EKtot   =     78832.5391  EPtot      =   -292142.9000
 BOND   =      5911.4436  ANGLE   =     23111.2200  DIHED      =     15068.6024
 1-4 NB =      5630.4162  1-4 EEL =      1909.8014  VDWAALS    =     15402.7101
 EELEC  =   -359177.0936  EHBOND  =         0.0000  RESTRAINT  =         0.0000
 EKCMT  =         0.0000  VIRIAL  =         0.0000  VOLUME     =   1164654.8299
                                                    SURFTEN    =         0.0000
                                                    Density    =         1.0179
 ------------------------------------------------------------------------------


 NSTEP =   137000   TIME(PS) =     637.000  TEMP(K) =   309.81  PRESS =     0.0
 Etot   =   -212905.9737  EKtot   =     78994.1562  EPtot      =   -291900.1299
 BOND   =      5892.8939  ANGLE   =     23265.4671  DIHED      =     15073.4681
 1-4 NB =      5605.5230  1-4 EEL =      1875.3504  VDWAALS    =     15226.2401
 EELEC  =   -358839.0725  EHBOND  =         0.0000  RESTRAINT  =         0.0000
 EKCMT  =         0.0000  VIRIAL  =         0.0000  VOLUME     =   1163845.8532
                                                    SURFTEN    =         0.0000
                                                    Density    =         1.0186
 ------------------------------------------------------------------------------


 NSTEP =   138000   TIME(PS) =     638.000  TEMP(K) =   310.17  PRESS =     0.0
 Etot   =   -212826.5768  EKtot   =     79085.7734  EPtot      =   -291912.3503
 BOND   =      5935.4023  ANGLE   =     23156.5507  DIHED      =     14987.3435
 1-4 NB =      5597.4596  1-4 EEL =      1933.4231  VDWAALS    =     15520.3508
 EELEC  =   -359042.8804  EHBOND  =         0.0000  RESTRAINT  =         0.0000
 EKCMT  =         0.0000  VIRIAL  =         0.0000  VOLUME     =   1165616.9836
                                                    SURFTEN    =         0.0000
                                                    Density    =         1.0170
 ------------------------------------------------------------------------------


 NSTEP =   139000   TIME(PS) =     639.000  TEMP(K) =   310.18  PRESS =     0.0
 Etot   =   -212646.8208  EKtot   =     79088.5000  EPtot      =   -291735.3208
 BOND   =      5868.2018  ANGLE   =     23266.9999  DIHED      =     15061.7377
 1-4 NB =      5639.7817  1-4 EEL =      1939.2518  VDWAALS    =     15573.0109
 EELEC  =   -359084.3046  EHBOND  =         0.0000  RESTRAINT  =         0.0000
 EKCMT  =         0.0000  VIRIAL  =         0.0000  VOLUME     =   1165925.2456
                                                    SURFTEN    =         0.0000
                                                    Density    =         1.0167
 ------------------------------------------------------------------------------


 NSTEP =   140000   TIME(PS) =     640.000  TEMP(K) =   309.35  PRESS =     0.0
 Etot   =   -213017.3857  EKtot   =     78876.5703  EPtot      =   -291893.9560
 BOND   =      5873.3629  ANGLE   =     23298.9187  DIHED      =     15080.5493
 1-4 NB =      5655.2615  1-4 EEL =      1983.2321  VDWAALS    =     14999.9669
 EELEC  =   -358785.2473  EHBOND  =         0.0000  RESTRAINT  =         0.0000
 EKCMT  =         0.0000  VIRIAL  =         0.0000  VOLUME     =   1167034.8363
                                                    SURFTEN    =         0.0000
                                                    Density    =         1.0158
 ------------------------------------------------------------------------------


 NSTEP =   141000   TIME(PS) =     641.000  TEMP(K) =   308.71  PRESS =     0.0
 Etot   =   -213233.1429  EKtot   =     78712.6406  EPtot      =   -291945.7835
 BOND   =      6044.7265  ANGLE   =     23267.3390  DIHED      =     15056.6912
 1-4 NB =      5659.7000  1-4 EEL =      1896.5069  VDWAALS    =     15320.4431
 EELEC  =   -359191.1902  EHBOND  =         0.0000  RESTRAINT  =         0.0000
 EKCMT  =         0.0000  VIRIAL  =         0.0000  VOLUME     =   1166420.2521
                                                    SURFTEN    =         0.0000
                                                    Density    =         1.0163
 ------------------------------------------------------------------------------


 NSTEP =   142000   TIME(PS) =     642.000  TEMP(K) =   309.11  PRESS =     0.0
 Etot   =   -213087.4259  EKtot   =     78815.2109  EPtot      =   -291902.6369
 BOND   =      5895.1504  ANGLE   =     23251.5458  DIHED      =     15089.2267
 1-4 NB =      5643.6928  1-4 EEL =      1934.5053  VDWAALS    =     15457.1229
 EELEC  =   -359173.8807  EHBOND  =         0.0000  RESTRAINT  =         0.0000
 EKCMT  =         0.0000  VIRIAL  =         0.0000  VOLUME     =   1167552.9197
                                                    SURFTEN    =         0.0000
                                                    Density    =         1.0153
 ------------------------------------------------------------------------------


 NSTEP =   143000   TIME(PS) =     643.000  TEMP(K) =   310.78  PRESS =     0.0
 Etot   =   -212699.4721  EKtot   =     79241.4375  EPtot      =   -291940.9096
 BOND   =      5966.6756  ANGLE   =     23329.1091  DIHED      =     15091.4202
 1-4 NB =      5648.8613  1-4 EEL =      1943.4692  VDWAALS    =     15368.7046
 EELEC  =   -359289.1497  EHBOND  =         0.0000  RESTRAINT  =         0.0000
 EKCMT  =         0.0000  VIRIAL  =         0.0000  VOLUME     =   1167190.4437
                                                    SURFTEN    =         0.0000
                                                    Density    =         1.0156
 ------------------------------------------------------------------------------


 NSTEP =   144000   TIME(PS) =     644.000  TEMP(K) =   310.12  PRESS =     0.0
 Etot   =   -212712.5609  EKtot   =     79073.4922  EPtot      =   -291786.0531
 BOND   =      5938.8366  ANGLE   =     23301.6631  DIHED      =     15098.1896
 1-4 NB =      5643.8692  1-4 EEL =      1924.0999  VDWAALS    =     15591.8413
 EELEC  =   -359284.5527  EHBOND  =         0.0000  RESTRAINT  =         0.0000
 EKCMT  =         0.0000  VIRIAL  =         0.0000  VOLUME     =   1163028.5614
                                                    SURFTEN    =         0.0000
                                                    Density    =         1.0193
 ------------------------------------------------------------------------------


 NSTEP =   145000   TIME(PS) =     645.000  TEMP(K) =   309.39  PRESS =     0.0
 Etot   =   -212761.5178  EKtot   =     78886.7578  EPtot      =   -291648.2756
 BOND   =      5996.8676  ANGLE   =     23096.6427  DIHED      =     15129.0188
 1-4 NB =      5631.3248  1-4 EEL =      1978.6102  VDWAALS    =     14939.2849
 EELEC  =   -358420.0246  EHBOND  =         0.0000  RESTRAINT  =         0.0000
 EKCMT  =         0.0000  VIRIAL  =         0.0000  VOLUME     =   1165964.3304
                                                    SURFTEN    =         0.0000
                                                    Density    =         1.0167
 ------------------------------------------------------------------------------


 NSTEP =   146000   TIME(PS) =     646.000  TEMP(K) =   307.90  PRESS =     0.0
 Etot   =   -213409.2322  EKtot   =     78506.0547  EPtot      =   -291915.2868
 BOND   =      5809.2647  ANGLE   =     23427.5225  DIHED      =     14995.0010
 1-4 NB =      5606.9459  1-4 EEL =      2036.7045  VDWAALS    =     15065.6684
 EELEC  =   -358856.3938  EHBOND  =         0.0000  RESTRAINT  =         0.0000
 EKCMT  =         0.0000  VIRIAL  =         0.0000  VOLUME     =   1164978.1145
                                                    SURFTEN    =         0.0000
                                                    Density    =         1.0176
 ------------------------------------------------------------------------------


 NSTEP =   147000   TIME(PS) =     647.000  TEMP(K) =   309.28  PRESS =     0.0
 Etot   =   -212937.4648  EKtot   =     78860.3594  EPtot      =   -291797.8241
 BOND   =      5922.6178  ANGLE   =     23237.2998  DIHED      =     15074.8483
 1-4 NB =      5641.4550  1-4 EEL =      1953.5656  VDWAALS    =     15243.2228
 EELEC  =   -358870.8336  EHBOND  =         0.0000  RESTRAINT  =         0.0000
 EKCMT  =         0.0000  VIRIAL  =         0.0000  VOLUME     =   1166644.4624
                                                    SURFTEN    =         0.0000
                                                    Density    =         1.0161
 ------------------------------------------------------------------------------


 NSTEP =   148000   TIME(PS) =     648.000  TEMP(K) =   309.00  PRESS =     0.0
 Etot   =   -213003.4652  EKtot   =     78787.2109  EPtot      =   -291790.6761
 BOND   =      5907.7615  ANGLE   =     23255.1842  DIHED      =     15105.6088
 1-4 NB =      5640.7144  1-4 EEL =      1964.4461  VDWAALS    =     15094.4095
 EELEC  =   -358758.8006  EHBOND  =         0.0000  RESTRAINT  =         0.0000
 EKCMT  =         0.0000  VIRIAL  =         0.0000  VOLUME     =   1166529.7072
                                                    SURFTEN    =         0.0000
                                                    Density    =         1.0162
 ------------------------------------------------------------------------------


 NSTEP =   149000   TIME(PS) =     649.000  TEMP(K) =   310.84  PRESS =     0.0
 Etot   =   -212828.3346  EKtot   =     79257.2578  EPtot      =   -292085.5924
 BOND   =      5973.0863  ANGLE   =     23425.0390  DIHED      =     15172.8835
 1-4 NB =      5611.3468  1-4 EEL =      2010.6348  VDWAALS    =     15240.9897
 EELEC  =   -359519.5725  EHBOND  =         0.0000  RESTRAINT  =         0.0000
 EKCMT  =         0.0000  VIRIAL  =         0.0000  VOLUME     =   1165710.1180
                                                    SURFTEN    =         0.0000
                                                    Density    =         1.0169
 ------------------------------------------------------------------------------


 NSTEP =   150000   TIME(PS) =     650.000  TEMP(K) =   310.40  PRESS =     0.0
 Etot   =   -213139.1982  EKtot   =     79145.2969  EPtot      =   -292284.4951
 BOND   =      5921.8379  ANGLE   =     23373.3751  DIHED      =     15038.1476
 1-4 NB =      5630.2226  1-4 EEL =      1981.2245  VDWAALS    =     15560.8760
 EELEC  =   -359790.1788  EHBOND  =         0.0000  RESTRAINT  =         0.0000
 EKCMT  =         0.0000  VIRIAL  =         0.0000  VOLUME     =   1165701.5680
                                                    SURFTEN    =         0.0000
                                                    Density    =         1.0169
 ------------------------------------------------------------------------------


 NSTEP =   151000   TIME(PS) =     651.000  TEMP(K) =   309.76  PRESS =     0.0
 Etot   =   -213208.2333  EKtot   =     78981.8672  EPtot      =   -292190.1005
 BOND   =      5943.7103  ANGLE   =     23390.5604  DIHED      =     15074.7523
 1-4 NB =      5598.4380  1-4 EEL =      1910.6543  VDWAALS    =     15249.4236
 EELEC  =   -359357.6395  EHBOND  =         0.0000  RESTRAINT  =         0.0000
 EKCMT  =         0.0000  VIRIAL  =         0.0000  VOLUME     =   1167026.3038
                                                    SURFTEN    =         0.0000
                                                    Density    =         1.0158
 ------------------------------------------------------------------------------


 NSTEP =   152000   TIME(PS) =     652.000  TEMP(K) =   308.67  PRESS =     0.0
 Etot   =   -213299.4840  EKtot   =     78704.4375  EPtot      =   -292003.9215
 BOND   =      5823.0017  ANGLE   =     23372.5081  DIHED      =     15148.2691
 1-4 NB =      5621.7251  1-4 EEL =      1889.7136  VDWAALS    =     15332.3612
 EELEC  =   -359191.5003  EHBOND  =         0.0000  RESTRAINT  =         0.0000
 EKCMT  =         0.0000  VIRIAL  =         0.0000  VOLUME     =   1166963.3179
                                                    SURFTEN    =         0.0000
                                                    Density    =         1.0158
 ------------------------------------------------------------------------------


 NSTEP =   153000   TIME(PS) =     653.000  TEMP(K) =   309.30  PRESS =     0.0
 Etot   =   -213120.6564  EKtot   =     78863.7031  EPtot      =   -291984.3595
 BOND   =      5895.5195  ANGLE   =     23407.4409  DIHED      =     15113.1940
 1-4 NB =      5598.6819  1-4 EEL =      1927.9663  VDWAALS    =     15882.1516
 EELEC  =   -359809.3137  EHBOND  =         0.0000  RESTRAINT  =         0.0000
 EKCMT  =         0.0000  VIRIAL  =         0.0000  VOLUME     =   1167543.9012
                                                    SURFTEN    =         0.0000
                                                    Density    =         1.0153
 ------------------------------------------------------------------------------


 NSTEP =   154000   TIME(PS) =     654.000  TEMP(K) =   310.91  PRESS =     0.0
 Etot   =   -212354.1393  EKtot   =     79274.0781  EPtot      =   -291628.2174
 BOND   =      5881.5919  ANGLE   =     23433.7505  DIHED      =     15152.3078
 1-4 NB =      5641.9054  1-4 EEL =      1957.2413  VDWAALS    =     14966.0482
 EELEC  =   -358661.0625  EHBOND  =         0.0000  RESTRAINT  =         0.0000
 EKCMT  =         0.0000  VIRIAL  =         0.0000  VOLUME     =   1166347.4183
                                                    SURFTEN    =         0.0000
                                                    Density    =         1.0164
 ------------------------------------------------------------------------------


 NSTEP =   155000   TIME(PS) =     655.000  TEMP(K) =   311.60  PRESS =     0.0
 Etot   =   -212320.7468  EKtot   =     79451.3984  EPtot      =   -291772.1452
 BOND   =      5951.6012  ANGLE   =     23390.0898  DIHED      =     15124.9258
 1-4 NB =      5624.7905  1-4 EEL =      1948.5231  VDWAALS    =     15619.2243
 EELEC  =   -359431.2999  EHBOND  =         0.0000  RESTRAINT  =         0.0000
 EKCMT  =         0.0000  VIRIAL  =         0.0000  VOLUME     =   1165915.5548
                                                    SURFTEN    =         0.0000
                                                    Density    =         1.0168
 ------------------------------------------------------------------------------


 NSTEP =   156000   TIME(PS) =     656.000  TEMP(K) =   308.85  PRESS =     0.0
 Etot   =   -212616.6892  EKtot   =     78748.4922  EPtot      =   -291365.1814
 BOND   =      5892.8482  ANGLE   =     23553.0625  DIHED      =     15136.9461
 1-4 NB =      5649.0471  1-4 EEL =      1940.2213  VDWAALS    =     14828.4144
 EELEC  =   -358365.7212  EHBOND  =         0.0000  RESTRAINT  =         0.0000
 EKCMT  =         0.0000  VIRIAL  =         0.0000  VOLUME     =   1165396.8087
                                                    SURFTEN    =         0.0000
                                                    Density    =         1.0172
 ------------------------------------------------------------------------------


 NSTEP =   157000   TIME(PS) =     657.000  TEMP(K) =   310.27  PRESS =     0.0
 Etot   =   -212460.4038  EKtot   =     79111.7188  EPtot      =   -291572.1225
 BOND   =      5934.1244  ANGLE   =     23150.9561  DIHED      =     15047.5975
 1-4 NB =      5658.8626  1-4 EEL =      1967.2709  VDWAALS    =     15140.9984
 EELEC  =   -358471.9324  EHBOND  =         0.0000  RESTRAINT  =         0.0000
 EKCMT  =         0.0000  VIRIAL  =         0.0000  VOLUME     =   1165802.1535
                                                    SURFTEN    =         0.0000
                                                    Density    =         1.0169
 ------------------------------------------------------------------------------


 NSTEP =   158000   TIME(PS) =     658.000  TEMP(K) =   310.85  PRESS =     0.0
 Etot   =   -212701.8936  EKtot   =     79260.2734  EPtot      =   -291962.1670
 BOND   =      5884.3229  ANGLE   =     23275.6947  DIHED      =     15094.7487
 1-4 NB =      5630.7390  1-4 EEL =      1882.7692  VDWAALS    =     15153.1111
 EELEC  =   -358883.5526  EHBOND  =         0.0000  RESTRAINT  =         0.0000
 EKCMT  =         0.0000  VIRIAL  =         0.0000  VOLUME     =   1165105.4605
                                                    SURFTEN    =         0.0000
                                                    Density    =         1.0175
 ------------------------------------------------------------------------------


 NSTEP =   159000   TIME(PS) =     659.000  TEMP(K) =   309.55  PRESS =     0.0
 Etot   =   -212885.4970  EKtot   =     78927.7500  EPtot      =   -291813.2470
 BOND   =      5875.5105  ANGLE   =     23408.2037  DIHED      =     15161.3732
 1-4 NB =      5639.0196  1-4 EEL =      2010.9378  VDWAALS    =     15230.1768
 EELEC  =   -359138.4685  EHBOND  =         0.0000  RESTRAINT  =         0.0000
 EKCMT  =         0.0000  VIRIAL  =         0.0000  VOLUME     =   1165348.0984
                                                    SURFTEN    =         0.0000
                                                    Density    =         1.0172
 ------------------------------------------------------------------------------


 NSTEP =   160000   TIME(PS) =     660.000  TEMP(K) =   310.59  PRESS =     0.0
 Etot   =   -212909.6486  EKtot   =     79193.8984  EPtot      =   -292103.5471
 BOND   =      5924.5304  ANGLE   =     23329.5072  DIHED      =     15081.0505
 1-4 NB =      5636.8687  1-4 EEL =      1843.4538  VDWAALS    =     15500.3221
 EELEC  =   -359419.2797  EHBOND  =         0.0000  RESTRAINT  =         0.0000
 EKCMT  =         0.0000  VIRIAL  =         0.0000  VOLUME     =   1166685.6523
                                                    SURFTEN    =         0.0000
                                                    Density    =         1.0161
 ------------------------------------------------------------------------------


 NSTEP =   161000   TIME(PS) =     661.000  TEMP(K) =   310.76  PRESS =     0.0
 Etot   =   -212474.4088  EKtot   =     79236.1797  EPtot      =   -291710.5885
 BOND   =      5810.7565  ANGLE   =     23475.2409  DIHED      =     15071.7355
 1-4 NB =      5617.6089  1-4 EEL =      1952.3477  VDWAALS    =     15130.1550
 EELEC  =   -358768.4330  EHBOND  =         0.0000  RESTRAINT  =         0.0000
 EKCMT  =         0.0000  VIRIAL  =         0.0000  VOLUME     =   1166143.5605
                                                    SURFTEN    =         0.0000
                                                    Density    =         1.0166
 ------------------------------------------------------------------------------


 NSTEP =   162000   TIME(PS) =     662.000  TEMP(K) =   309.96  PRESS =     0.0
 Etot   =   -212757.5232  EKtot   =     79031.3125  EPtot      =   -291788.8357
 BOND   =      5884.0031  ANGLE   =     23169.1740  DIHED      =     15165.9662
 1-4 NB =      5637.0944  1-4 EEL =      1924.6129  VDWAALS    =     15517.6044
 EELEC  =   -359087.2908  EHBOND  =         0.0000  RESTRAINT  =         0.0000
 EKCMT  =         0.0000  VIRIAL  =         0.0000  VOLUME     =   1166483.6070
                                                    SURFTEN    =         0.0000
                                                    Density    =         1.0163
 ------------------------------------------------------------------------------


 NSTEP =   163000   TIME(PS) =     663.000  TEMP(K) =   311.82  PRESS =     0.0
 Etot   =   -212365.3844  EKtot   =     79506.9375  EPtot      =   -291872.3219
 BOND   =      5949.9120  ANGLE   =     23256.1184  DIHED      =     15025.9247
 1-4 NB =      5601.8463  1-4 EEL =      1972.8450  VDWAALS    =     14770.0962
 EELEC  =   -358449.0644  EHBOND  =         0.0000  RESTRAINT  =         0.0000
 EKCMT  =         0.0000  VIRIAL  =         0.0000  VOLUME     =   1166947.6823
                                                    SURFTEN    =         0.0000
                                                    Density    =         1.0159
 ------------------------------------------------------------------------------


 NSTEP =   164000   TIME(PS) =     664.000  TEMP(K) =   310.36  PRESS =     0.0
 Etot   =   -212539.3444  EKtot   =     79134.0547  EPtot      =   -291673.3991
 BOND   =      5895.6944  ANGLE   =     23310.2101  DIHED      =     15094.6344
 1-4 NB =      5623.9797  1-4 EEL =      1906.7221  VDWAALS    =     14871.1085
 EELEC  =   -358375.7482  EHBOND  =         0.0000  RESTRAINT  =         0.0000
 EKCMT  =         0.0000  VIRIAL  =         0.0000  VOLUME     =   1166249.2619
                                                    SURFTEN    =         0.0000
                                                    Density    =         1.0165
 ------------------------------------------------------------------------------


 NSTEP =   165000   TIME(PS) =     665.000  TEMP(K) =   309.00  PRESS =     0.0
 Etot   =   -213147.2924  EKtot   =     78787.5391  EPtot      =   -291934.8315
 BOND   =      5870.8035  ANGLE   =     23100.0869  DIHED      =     15053.8161
 1-4 NB =      5620.1763  1-4 EEL =      1967.0617  VDWAALS    =     15208.4553
 EELEC  =   -358755.2313  EHBOND  =         0.0000  RESTRAINT  =         0.0000
 EKCMT  =         0.0000  VIRIAL  =         0.0000  VOLUME     =   1165647.4849
                                                    SURFTEN    =         0.0000
                                                    Density    =         1.0170
 ------------------------------------------------------------------------------


 NSTEP =   166000   TIME(PS) =     666.000  TEMP(K) =   308.65  PRESS =     0.0
 Etot   =   -213237.9181  EKtot   =     78699.3516  EPtot      =   -291937.2697
 BOND   =      5859.5904  ANGLE   =     23200.1031  DIHED      =     15061.5877
 1-4 NB =      5623.9871  1-4 EEL =      1976.6353  VDWAALS    =     15081.8636
 EELEC  =   -358741.0369  EHBOND  =         0.0000  RESTRAINT  =         0.0000
 EKCMT  =         0.0000  VIRIAL  =         0.0000  VOLUME     =   1166638.7745
                                                    SURFTEN    =         0.0000
                                                    Density    =         1.0161
 ------------------------------------------------------------------------------


 NSTEP =   167000   TIME(PS) =     667.000  TEMP(K) =   310.13  PRESS =     0.0
 Etot   =   -213084.6888  EKtot   =     79076.3125  EPtot      =   -292161.0013
 BOND   =      5956.8523  ANGLE   =     23320.4386  DIHED      =     15092.2212
 1-4 NB =      5618.5480  1-4 EEL =      1865.7839  VDWAALS    =     15397.5630
 EELEC  =   -359412.4083  EHBOND  =         0.0000  RESTRAINT  =         0.0000
 EKCMT  =         0.0000  VIRIAL  =         0.0000  VOLUME     =   1164574.2396
                                                    SURFTEN    =         0.0000
                                                    Density    =         1.0179
 ------------------------------------------------------------------------------


 NSTEP =   168000   TIME(PS) =     668.000  TEMP(K) =   309.30  PRESS =     0.0
 Etot   =   -213347.5606  EKtot   =     78863.9297  EPtot      =   -292211.4903
 BOND   =      5906.0886  ANGLE   =     23513.7579  DIHED      =     15022.7176
 1-4 NB =      5673.4886  1-4 EEL =      1975.9008  VDWAALS    =     15060.8083
 EELEC  =   -359364.2522  EHBOND  =         0.0000  RESTRAINT  =         0.0000
 EKCMT  =         0.0000  VIRIAL  =         0.0000  VOLUME     =   1164545.8247
                                                    SURFTEN    =         0.0000
                                                    Density    =         1.0179
 ------------------------------------------------------------------------------


 NSTEP =   169000   TIME(PS) =     669.000  TEMP(K) =   310.11  PRESS =     0.0
 Etot   =   -213287.2153  EKtot   =     79072.0234  EPtot      =   -292359.2388
 BOND   =      5887.3151  ANGLE   =     23377.5493  DIHED      =     15027.4123
 1-4 NB =      5662.5194  1-4 EEL =      1929.5670  VDWAALS    =     15433.5043
 EELEC  =   -359677.1061  EHBOND  =         0.0000  RESTRAINT  =         0.0000
 EKCMT  =         0.0000  VIRIAL  =         0.0000  VOLUME     =   1164357.6013
                                                    SURFTEN    =         0.0000
                                                    Density    =         1.0181
 ------------------------------------------------------------------------------


 NSTEP =   170000   TIME(PS) =     670.000  TEMP(K) =   310.22  PRESS =     0.0
 Etot   =   -213614.1709  EKtot   =     79097.8750  EPtot      =   -292712.0459
 BOND   =      5881.6466  ANGLE   =     23128.8600  DIHED      =     15091.6083
 1-4 NB =      5627.3838  1-4 EEL =      1986.3746  VDWAALS    =     15259.3734
 EELEC  =   -359687.2926  EHBOND  =         0.0000  RESTRAINT  =         0.0000
 EKCMT  =         0.0000  VIRIAL  =         0.0000  VOLUME     =   1164151.3687
                                                    SURFTEN    =         0.0000
                                                    Density    =         1.0183
 ------------------------------------------------------------------------------


 NSTEP =   171000   TIME(PS) =     671.000  TEMP(K) =   310.83  PRESS =     0.0
 Etot   =   -213223.5908  EKtot   =     79253.3125  EPtot      =   -292476.9033
 BOND   =      5750.5638  ANGLE   =     23290.5086  DIHED      =     15013.0596
 1-4 NB =      5646.1170  1-4 EEL =      1945.1282  VDWAALS    =     15228.1276
 EELEC  =   -359350.4081  EHBOND  =         0.0000  RESTRAINT  =         0.0000
 EKCMT  =         0.0000  VIRIAL  =         0.0000  VOLUME     =   1163360.7822
                                                    SURFTEN    =         0.0000
                                                    Density    =         1.0190
 ------------------------------------------------------------------------------


 NSTEP =   172000   TIME(PS) =     672.000  TEMP(K) =   310.39  PRESS =     0.0
 Etot   =   -213025.2640  EKtot   =     79141.4766  EPtot      =   -292166.7406
 BOND   =      5954.0179  ANGLE   =     23351.0231  DIHED      =     15049.9924
 1-4 NB =      5648.4458  1-4 EEL =      1864.9006  VDWAALS    =     15537.7187
 EELEC  =   -359572.8390  EHBOND  =         0.0000  RESTRAINT  =         0.0000
 EKCMT  =         0.0000  VIRIAL  =         0.0000  VOLUME     =   1164097.0171
                                                    SURFTEN    =         0.0000
                                                    Density    =         1.0183
 ------------------------------------------------------------------------------


 NSTEP =   173000   TIME(PS) =     673.000  TEMP(K) =   309.22  PRESS =     0.0
 Etot   =   -213085.9641  EKtot   =     78844.1875  EPtot      =   -291930.1516
 BOND   =      5818.3617  ANGLE   =     23187.9974  DIHED      =     15081.7992
 1-4 NB =      5664.8493  1-4 EEL =      1953.0795  VDWAALS    =     14906.3173
 EELEC  =   -358542.5561  EHBOND  =         0.0000  RESTRAINT  =         0.0000
 EKCMT  =         0.0000  VIRIAL  =         0.0000  VOLUME     =   1164880.4434
                                                    SURFTEN    =         0.0000
                                                    Density    =         1.0177
 ------------------------------------------------------------------------------


 NSTEP =   174000   TIME(PS) =     674.000  TEMP(K) =   309.69  PRESS =     0.0
 Etot   =   -213075.1942  EKtot   =     78963.9922  EPtot      =   -292039.1863
 BOND   =      5878.4420  ANGLE   =     23182.2139  DIHED      =     15078.3910
 1-4 NB =      5622.0732  1-4 EEL =      1842.5541  VDWAALS    =     15116.3200
 EELEC  =   -358759.1806  EHBOND  =         0.0000  RESTRAINT  =         0.0000
 EKCMT  =         0.0000  VIRIAL  =         0.0000  VOLUME     =   1163473.8979
                                                    SURFTEN    =         0.0000
                                                    Density    =         1.0189
 ------------------------------------------------------------------------------


 NSTEP =   175000   TIME(PS) =     675.000  TEMP(K) =   310.26  PRESS =     0.0
 Etot   =   -213133.1352  EKtot   =     79109.8281  EPtot      =   -292242.9633
 BOND   =      5899.8964  ANGLE   =     23318.8543  DIHED      =     15103.5194
 1-4 NB =      5644.2926  1-4 EEL =      1829.4381  VDWAALS    =     15378.3896
 EELEC  =   -359417.3537  EHBOND  =         0.0000  RESTRAINT  =         0.0000
 EKCMT  =         0.0000  VIRIAL  =         0.0000  VOLUME     =   1162923.6300
                                                    SURFTEN    =         0.0000
                                                    Density    =         1.0194
 ------------------------------------------------------------------------------


 NSTEP =   176000   TIME(PS) =     676.000  TEMP(K) =   309.57  PRESS =     0.0
 Etot   =   -213194.8861  EKtot   =     78932.0938  EPtot      =   -292126.9798
 BOND   =      6015.3984  ANGLE   =     23431.0492  DIHED      =     15102.5318
 1-4 NB =      5647.6998  1-4 EEL =      1945.0726  VDWAALS    =     15156.4651
 EELEC  =   -359425.1967  EHBOND  =         0.0000  RESTRAINT  =         0.0000
 EKCMT  =         0.0000  VIRIAL  =         0.0000  VOLUME     =   1163575.4359
                                                    SURFTEN    =         0.0000
                                                    Density    =         1.0188
 ------------------------------------------------------------------------------


 NSTEP =   177000   TIME(PS) =     677.000  TEMP(K) =   309.45  PRESS =     0.0
 Etot   =   -213088.6444  EKtot   =     78902.4844  EPtot      =   -291991.1288
 BOND   =      5927.9988  ANGLE   =     23292.3716  DIHED      =     15148.6699
 1-4 NB =      5656.5064  1-4 EEL =      1891.9941  VDWAALS    =     15329.2235
 EELEC  =   -359237.8932  EHBOND  =         0.0000  RESTRAINT  =         0.0000
 EKCMT  =         0.0000  VIRIAL  =         0.0000  VOLUME     =   1163539.5859
                                                    SURFTEN    =         0.0000
                                                    Density    =         1.0188
 ------------------------------------------------------------------------------


 NSTEP =   178000   TIME(PS) =     678.000  TEMP(K) =   309.54  PRESS =     0.0
 Etot   =   -213215.9333  EKtot   =     78925.9297  EPtot      =   -292141.8630
 BOND   =      5904.4399  ANGLE   =     23298.0286  DIHED      =     15131.0074
 1-4 NB =      5640.7085  1-4 EEL =      1923.0940  VDWAALS    =     15502.4539
 EELEC  =   -359541.5954  EHBOND  =         0.0000  RESTRAINT  =         0.0000
 EKCMT  =         0.0000  VIRIAL  =         0.0000  VOLUME     =   1164482.0606
                                                    SURFTEN    =         0.0000
                                                    Density    =         1.0180
 ------------------------------------------------------------------------------


 NSTEP =   179000   TIME(PS) =     679.000  TEMP(K) =   308.87  PRESS =     0.0
 Etot   =   -213515.7527  EKtot   =     78755.6797  EPtot      =   -292271.4324
 BOND   =      5873.6163  ANGLE   =     23117.2566  DIHED      =     15100.0253
 1-4 NB =      5665.0809  1-4 EEL =      1869.9176  VDWAALS    =     15345.8725
 EELEC  =   -359243.2016  EHBOND  =         0.0000  RESTRAINT  =         0.0000
 EKCMT  =         0.0000  VIRIAL  =         0.0000  VOLUME     =   1165138.3836
                                                    SURFTEN    =         0.0000
                                                    Density    =         1.0174
 ------------------------------------------------------------------------------


 NSTEP =   180000   TIME(PS) =     680.000  TEMP(K) =   308.10  PRESS =     0.0
 Etot   =   -213412.8068  EKtot   =     78559.1250  EPtot      =   -291971.9318
 BOND   =      5942.2036  ANGLE   =     23444.4371  DIHED      =     15114.6232
 1-4 NB =      5617.4932  1-4 EEL =      1935.8285  VDWAALS    =     15259.1435
 EELEC  =   -359285.6610  EHBOND  =         0.0000  RESTRAINT  =         0.0000
 EKCMT  =         0.0000  VIRIAL  =         0.0000  VOLUME     =   1165138.3836
                                                    SURFTEN    =         0.0000
                                                    Density    =         1.0174
 ------------------------------------------------------------------------------


 NSTEP =   181000   TIME(PS) =     681.000  TEMP(K) =   308.84  PRESS =     0.0
 Etot   =   -213768.7480  EKtot   =     78746.8047  EPtot      =   -292515.5527
 BOND   =      5811.9152  ANGLE   =     23413.1302  DIHED      =     15050.9559
 1-4 NB =      5622.8745  1-4 EEL =      1846.8285  VDWAALS    =     15741.7227
 EELEC  =   -360002.9797  EHBOND  =         0.0000  RESTRAINT  =         0.0000
 EKCMT  =         0.0000  VIRIAL  =         0.0000  VOLUME     =   1165391.3431
                                                    SURFTEN    =         0.0000
                                                    Density    =         1.0172
 ------------------------------------------------------------------------------


 NSTEP =   182000   TIME(PS) =     682.000  TEMP(K) =   309.87  PRESS =     0.0
 Etot   =   -213020.7928  EKtot   =     79009.0703  EPtot      =   -292029.8631
 BOND   =      5887.4120  ANGLE   =     23254.2237  DIHED      =     15028.0474
 1-4 NB =      5635.6991  1-4 EEL =      1899.5631  VDWAALS    =     15362.2645
 EELEC  =   -359097.0728  EHBOND  =         0.0000  RESTRAINT  =         0.0000
 EKCMT  =         0.0000  VIRIAL  =         0.0000  VOLUME     =   1164942.2787
                                                    SURFTEN    =         0.0000
                                                    Density    =         1.0176
 ------------------------------------------------------------------------------


 NSTEP =   183000   TIME(PS) =     683.000  TEMP(K) =   310.17  PRESS =     0.0
 Etot   =   -212891.5632  EKtot   =     79086.8125  EPtot      =   -291978.3757
 BOND   =      5802.1776  ANGLE   =     23145.3145  DIHED      =     15134.9818
 1-4 NB =      5642.4411  1-4 EEL =      1857.3447  VDWAALS    =     15294.9702
 EELEC  =   -358855.6055  EHBOND  =         0.0000  RESTRAINT  =         0.0000
 EKCMT  =         0.0000  VIRIAL  =         0.0000  VOLUME     =   1163965.1694
                                                    SURFTEN    =         0.0000
                                                    Density    =         1.0185
 ------------------------------------------------------------------------------


 NSTEP =   184000   TIME(PS) =     684.000  TEMP(K) =   311.09  PRESS =     0.0
 Etot   =   -212610.2227  EKtot   =     79320.0078  EPtot      =   -291930.2305
 BOND   =      5873.3838  ANGLE   =     23177.2679  DIHED      =     15173.3892
 1-4 NB =      5621.0799  1-4 EEL =      1899.4430  VDWAALS    =     15130.4384
 EELEC  =   -358805.2328  EHBOND  =         0.0000  RESTRAINT  =         0.0000
 EKCMT  =         0.0000  VIRIAL  =         0.0000  VOLUME     =   1164445.6575
                                                    SURFTEN    =         0.0000
                                                    Density    =         1.0180
 ------------------------------------------------------------------------------


 NSTEP =   185000   TIME(PS) =     685.000  TEMP(K) =   310.64  PRESS =     0.0
 Etot   =   -212583.8634  EKtot   =     79205.1797  EPtot      =   -291789.0431
 BOND   =      6003.9215  ANGLE   =     23288.8021  DIHED      =     15125.2264
 1-4 NB =      5642.9611  1-4 EEL =      1899.7627  VDWAALS    =     15345.9139
 EELEC  =   -359095.6308  EHBOND  =         0.0000  RESTRAINT  =         0.0000
 EKCMT  =         0.0000  VIRIAL  =         0.0000  VOLUME     =   1164789.2984
                                                    SURFTEN    =         0.0000
                                                    Density    =         1.0177
 ------------------------------------------------------------------------------


 NSTEP =   186000   TIME(PS) =     686.000  TEMP(K) =   307.71  PRESS =     0.0
 Etot   =   -213456.3544  EKtot   =     78459.8672  EPtot      =   -291916.2216
 BOND   =      5825.4637  ANGLE   =     23266.2231  DIHED      =     15187.4410
 1-4 NB =      5631.4252  1-4 EEL =      1838.3163  VDWAALS    =     15172.5960
 EELEC  =   -358837.6868  EHBOND  =         0.0000  RESTRAINT  =         0.0000
 EKCMT  =         0.0000  VIRIAL  =         0.0000  VOLUME     =   1164330.4415
                                                    SURFTEN    =         0.0000
                                                    Density    =         1.0181
 ------------------------------------------------------------------------------


 NSTEP =   187000   TIME(PS) =     687.000  TEMP(K) =   310.38  PRESS =     0.0
 Etot   =   -213047.9376  EKtot   =     79139.3516  EPtot      =   -292187.2892
 BOND   =      5840.4326  ANGLE   =     23101.7173  DIHED      =     15137.2874
 1-4 NB =      5642.3862  1-4 EEL =      1916.1316  VDWAALS    =     15138.6936
 EELEC  =   -358963.9379  EHBOND  =         0.0000  RESTRAINT  =         0.0000
 EKCMT  =         0.0000  VIRIAL  =         0.0000  VOLUME     =   1164517.5833
                                                    SURFTEN    =         0.0000
                                                    Density    =         1.0180
 ------------------------------------------------------------------------------


 NSTEP =   188000   TIME(PS) =     688.000  TEMP(K) =   309.79  PRESS =     0.0
 Etot   =   -213026.1306  EKtot   =     78988.6328  EPtot      =   -292014.7634
 BOND   =      5870.2646  ANGLE   =     23357.4130  DIHED      =     15054.9532
 1-4 NB =      5651.5957  1-4 EEL =      1840.4699  VDWAALS    =     15316.2810
 EELEC  =   -359105.7408  EHBOND  =         0.0000  RESTRAINT  =         0.0000
 EKCMT  =         0.0000  VIRIAL  =         0.0000  VOLUME     =   1164159.3197
                                                    SURFTEN    =         0.0000
                                                    Density    =         1.0183
 ------------------------------------------------------------------------------


 NSTEP =   189000   TIME(PS) =     689.000  TEMP(K) =   310.88  PRESS =     0.0
 Etot   =   -212818.9775  EKtot   =     79268.1875  EPtot      =   -292087.1650
 BOND   =      5920.5458  ANGLE   =     23389.2260  DIHED      =     15050.0976
 1-4 NB =      5625.3022  1-4 EEL =      1939.2570  VDWAALS    =     15096.8883
 EELEC  =   -359108.4820  EHBOND  =         0.0000  RESTRAINT  =         0.0000
 EKCMT  =         0.0000  VIRIAL  =         0.0000  VOLUME     =   1163581.1851
                                                    SURFTEN    =         0.0000
                                                    Density    =         1.0188
 ------------------------------------------------------------------------------


 NSTEP =   190000   TIME(PS) =     690.000  TEMP(K) =   310.01  PRESS =     0.0
 Etot   =   -212986.7145  EKtot   =     79045.9453  EPtot      =   -292032.6598
 BOND   =      5928.2346  ANGLE   =     23246.3813  DIHED      =     15141.7627
 1-4 NB =      5654.5594  1-4 EEL =      1865.2512  VDWAALS    =     15004.8851
 EELEC  =   -358873.7340  EHBOND  =         0.0000  RESTRAINT  =         0.0000
 EKCMT  =         0.0000  VIRIAL  =         0.0000  VOLUME     =   1162481.9178
                                                    SURFTEN    =         0.0000
                                                    Density    =         1.0198
 ------------------------------------------------------------------------------


 NSTEP =   191000   TIME(PS) =     691.000  TEMP(K) =   310.03  PRESS =     0.0
 Etot   =   -213434.7204  EKtot   =     79051.2812  EPtot      =   -292486.0017
 BOND   =      5822.8204  ANGLE   =     23311.6834  DIHED      =     15137.2777
 1-4 NB =      5590.3947  1-4 EEL =      1890.8401  VDWAALS    =     15240.9509
 EELEC  =   -359479.9689  EHBOND  =         0.0000  RESTRAINT  =         0.0000
 EKCMT  =         0.0000  VIRIAL  =         0.0000  VOLUME     =   1163395.5081
                                                    SURFTEN    =         0.0000
                                                    Density    =         1.0190
 ------------------------------------------------------------------------------


 NSTEP =   192000   TIME(PS) =     692.000  TEMP(K) =   312.23  PRESS =     0.0
 Etot   =   -212488.9530  EKtot   =     79611.9766  EPtot      =   -292100.9296
 BOND   =      5904.9267  ANGLE   =     23321.6355  DIHED      =     15115.2225
 1-4 NB =      5610.7705  1-4 EEL =      1965.4855  VDWAALS    =     15007.9364
 EELEC  =   -359026.9066  EHBOND  =         0.0000  RESTRAINT  =         0.0000
 EKCMT  =         0.0000  VIRIAL  =         0.0000  VOLUME     =   1164346.0414
                                                    SURFTEN    =         0.0000
                                                    Density    =         1.0181
 ------------------------------------------------------------------------------


 NSTEP =   193000   TIME(PS) =     693.000  TEMP(K) =   309.59  PRESS =     0.0
 Etot   =   -212884.8569  EKtot   =     78937.5859  EPtot      =   -291822.4428
 BOND   =      5897.7158  ANGLE   =     23488.5571  DIHED      =     15085.6684
 1-4 NB =      5653.6045  1-4 EEL =      1943.9476  VDWAALS    =     14866.1589
 EELEC  =   -358758.0951  EHBOND  =         0.0000  RESTRAINT  =         0.0000
 EKCMT  =         0.0000  VIRIAL  =         0.0000  VOLUME     =   1165652.0110
                                                    SURFTEN    =         0.0000
                                                    Density    =         1.0170
 ------------------------------------------------------------------------------


 NSTEP =   194000   TIME(PS) =     694.000  TEMP(K) =   309.11  PRESS =     0.0
 Etot   =   -213277.4220  EKtot   =     78815.2109  EPtot      =   -292092.6329
 BOND   =      6069.8958  ANGLE   =     23416.9488  DIHED      =     15103.4752
 1-4 NB =      5596.5261  1-4 EEL =      1791.4779  VDWAALS    =     14753.1768
 EELEC  =   -358824.1335  EHBOND  =         0.0000  RESTRAINT  =         0.0000
 EKCMT  =         0.0000  VIRIAL  =         0.0000  VOLUME     =   1165328.1939
                                                    SURFTEN    =         0.0000
                                                    Density    =         1.0173
 ------------------------------------------------------------------------------


 NSTEP =   195000   TIME(PS) =     695.000  TEMP(K) =   309.73  PRESS =     0.0
 Etot   =   -213511.4969  EKtot   =     78973.2031  EPtot      =   -292484.7000
 BOND   =      5902.4435  ANGLE   =     23176.1019  DIHED      =     15229.9783
 1-4 NB =      5648.6353  1-4 EEL =      1964.0807  VDWAALS    =     15130.1545
 EELEC  =   -359536.0942  EHBOND  =         0.0000  RESTRAINT  =         0.0000
 EKCMT  =         0.0000  VIRIAL  =         0.0000  VOLUME     =   1164207.1568
                                                    SURFTEN    =         0.0000
                                                    Density    =         1.0182
 ------------------------------------------------------------------------------


 NSTEP =   196000   TIME(PS) =     696.000  TEMP(K) =   309.35  PRESS =     0.0
 Etot   =   -213439.3102  EKtot   =     78877.2734  EPtot      =   -292316.5836
 BOND   =      5956.1396  ANGLE   =     23437.1580  DIHED      =     15088.0256
 1-4 NB =      5598.3827  1-4 EEL =      1986.7742  VDWAALS    =     15485.5867
 EELEC  =   -359868.6503  EHBOND  =         0.0000  RESTRAINT  =         0.0000
 EKCMT  =         0.0000  VIRIAL  =         0.0000  VOLUME     =   1164287.8524
                                                    SURFTEN    =         0.0000
                                                    Density    =         1.0182
 ------------------------------------------------------------------------------


 NSTEP =   197000   TIME(PS) =     697.000  TEMP(K) =   309.75  PRESS =     0.0
 Etot   =   -213242.3135  EKtot   =     78977.9219  EPtot      =   -292220.2354
 BOND   =      5936.1308  ANGLE   =     23366.4069  DIHED      =     15079.8742
 1-4 NB =      5639.9666  1-4 EEL =      1895.5182  VDWAALS    =     15728.5565
 EELEC  =   -359866.6886  EHBOND  =         0.0000  RESTRAINT  =         0.0000
 EKCMT  =         0.0000  VIRIAL  =         0.0000  VOLUME     =   1165623.5439
                                                    SURFTEN    =         0.0000
                                                    Density    =         1.0170
 ------------------------------------------------------------------------------


 NSTEP =   198000   TIME(PS) =     698.000  TEMP(K) =   310.12  PRESS =     0.0
 Etot   =   -213132.0608  EKtot   =     79072.8594  EPtot      =   -292204.9202
 BOND   =      5944.5088  ANGLE   =     23304.6627  DIHED      =     15137.3567
 1-4 NB =      5655.0202  1-4 EEL =      1888.6294  VDWAALS    =     15123.2615
 EELEC  =   -359258.3595  EHBOND  =         0.0000  RESTRAINT  =         0.0000
 EKCMT  =         0.0000  VIRIAL  =         0.0000  VOLUME     =   1165405.2786
                                                    SURFTEN    =         0.0000
                                                    Density    =         1.0172
 ------------------------------------------------------------------------------


 NSTEP =   199000   TIME(PS) =     699.000  TEMP(K) =   309.18  PRESS =     0.0
 Etot   =   -213291.5761  EKtot   =     78834.5938  EPtot      =   -292126.1699
 BOND   =      5894.7258  ANGLE   =     23331.1485  DIHED      =     15135.4279
 1-4 NB =      5656.3114  1-4 EEL =      1864.8651  VDWAALS    =     15045.0316
 EELEC  =   -359053.6801  EHBOND  =         0.0000  RESTRAINT  =         0.0000
 EKCMT  =         0.0000  VIRIAL  =         0.0000  VOLUME     =   1166360.5593
                                                    SURFTEN    =         0.0000
                                                    Density    =         1.0164
 ------------------------------------------------------------------------------


 NSTEP =   200000   TIME(PS) =     700.000  TEMP(K) =   310.73  PRESS =     0.0
 Etot   =   -213181.0189  EKtot   =     79228.6328  EPtot      =   -292409.6518
 BOND   =      5942.2498  ANGLE   =     23148.8245  DIHED      =     15106.1510
 1-4 NB =      5651.1142  1-4 EEL =      1943.6033  VDWAALS    =     15136.0660
 EELEC  =   -359337.6606  EHBOND  =         0.0000  RESTRAINT  =         0.0000
 EKCMT  =         0.0000  VIRIAL  =         0.0000  VOLUME     =   1162846.4883
                                                    SURFTEN    =         0.0000
                                                    Density    =         1.0194
 ------------------------------------------------------------------------------


 NSTEP =   201000   TIME(PS) =     701.000  TEMP(K) =   310.00  PRESS =     0.0
 Etot   =   -212622.8010  EKtot   =     79043.9609  EPtot      =   -291666.7620
 BOND   =      5899.4434  ANGLE   =     23449.4337  DIHED      =     15148.3337
 1-4 NB =      5631.2708  1-4 EEL =      1910.1872  VDWAALS    =     15419.9716
 EELEC  =   -359125.4024  EHBOND  =         0.0000  RESTRAINT  =         0.0000
 EKCMT  =         0.0000  VIRIAL  =         0.0000  VOLUME     =   1163313.3452
                                                    SURFTEN    =         0.0000
                                                    Density    =         1.0190
 ------------------------------------------------------------------------------


 NSTEP =   202000   TIME(PS) =     702.000  TEMP(K) =   310.68  PRESS =     0.0
 Etot   =   -212933.7733  EKtot   =     79215.6172  EPtot      =   -292149.3905
 BOND   =      5817.0519  ANGLE   =     23299.4735  DIHED      =     15179.6178
 1-4 NB =      5679.4387  1-4 EEL =      1951.1493  VDWAALS    =     15295.5697
 EELEC  =   -359371.6914  EHBOND  =         0.0000  RESTRAINT  =         0.0000
 EKCMT  =         0.0000  VIRIAL  =         0.0000  VOLUME     =   1163639.4850
                                                    SURFTEN    =         0.0000
                                                    Density    =         1.0187
 ------------------------------------------------------------------------------


 NSTEP =   203000   TIME(PS) =     703.000  TEMP(K) =   309.90  PRESS =     0.0
 Etot   =   -212923.2702  EKtot   =     79016.0156  EPtot      =   -291939.2859
 BOND   =      5900.1825  ANGLE   =     23458.8031  DIHED      =     15174.9461
 1-4 NB =      5644.1161  1-4 EEL =      1870.8363  VDWAALS    =     15299.9100
 EELEC  =   -359288.0799  EHBOND  =         0.0000  RESTRAINT  =         0.0000
 EKCMT  =         0.0000  VIRIAL  =         0.0000  VOLUME     =   1163601.9403
                                                    SURFTEN    =         0.0000
                                                    Density    =         1.0188
 ------------------------------------------------------------------------------


 NSTEP =   204000   TIME(PS) =     704.000  TEMP(K) =   310.00  PRESS =     0.0
 Etot   =   -212845.2632  EKtot   =     79042.8906  EPtot      =   -291888.1538
 BOND   =      5911.1591  ANGLE   =     23334.5111  DIHED      =     15064.6415
 1-4 NB =      5600.4952  1-4 EEL =      1942.0519  VDWAALS    =     14828.1357
 EELEC  =   -358569.1484  EHBOND  =         0.0000  RESTRAINT  =         0.0000
 EKCMT  =         0.0000  VIRIAL  =         0.0000  VOLUME     =   1163398.0792
                                                    SURFTEN    =         0.0000
                                                    Density    =         1.0190
 ------------------------------------------------------------------------------


 NSTEP =   205000   TIME(PS) =     705.000  TEMP(K) =   309.46  PRESS =     0.0
 Etot   =   -213312.1078  EKtot   =     78905.4453  EPtot      =   -292217.5531
 BOND   =      5895.0697  ANGLE   =     23377.1793  DIHED      =     15117.0968
 1-4 NB =      5617.8526  1-4 EEL =      1946.3801  VDWAALS    =     15520.4672
 EELEC  =   -359691.5987  EHBOND  =         0.0000  RESTRAINT  =         0.0000
 EKCMT  =         0.0000  VIRIAL  =         0.0000  VOLUME     =   1163390.4363
                                                    SURFTEN    =         0.0000
                                                    Density    =         1.0190
 ------------------------------------------------------------------------------


 NSTEP =   206000   TIME(PS) =     706.000  TEMP(K) =   309.20  PRESS =     0.0
 Etot   =   -213634.7641  EKtot   =     78839.7734  EPtot      =   -292474.5375
 BOND   =      5880.2106  ANGLE   =     23300.3710  DIHED      =     15076.2835
 1-4 NB =      5619.4750  1-4 EEL =      1893.0826  VDWAALS    =     15298.7575
 EELEC  =   -359542.7177  EHBOND  =         0.0000  RESTRAINT  =         0.0000
 EKCMT  =         0.0000  VIRIAL  =         0.0000  VOLUME     =   1162920.6554
                                                    SURFTEN    =         0.0000
                                                    Density    =         1.0194
 ------------------------------------------------------------------------------


 NSTEP =   207000   TIME(PS) =     707.000  TEMP(K) =   308.09  PRESS =     0.0
 Etot   =   -213428.0703  EKtot   =     78554.6094  EPtot      =   -291982.6796
 BOND   =      6001.5339  ANGLE   =     23353.6509  DIHED      =     15029.8787
 1-4 NB =      5593.4211  1-4 EEL =      1941.1144  VDWAALS    =     14600.1987
 EELEC  =   -358502.4773  EHBOND  =         0.0000  RESTRAINT  =         0.0000
 EKCMT  =         0.0000  VIRIAL  =         0.0000  VOLUME     =   1163160.0831
                                                    SURFTEN    =         0.0000
                                                    Density    =         1.0192
 ------------------------------------------------------------------------------


 NSTEP =   208000   TIME(PS) =     708.000  TEMP(K) =   310.64  PRESS =     0.0
 Etot   =   -213018.6449  EKtot   =     79205.2422  EPtot      =   -292223.8871
 BOND   =      5963.5020  ANGLE   =     23301.8119  DIHED      =     15124.5055
 1-4 NB =      5627.2453  1-4 EEL =      1864.1812  VDWAALS    =     15474.2811
 EELEC  =   -359579.4141  EHBOND  =         0.0000  RESTRAINT  =         0.0000
 EKCMT  =         0.0000  VIRIAL  =         0.0000  VOLUME     =   1163051.5871
                                                    SURFTEN    =         0.0000
                                                    Density    =         1.0193
 ------------------------------------------------------------------------------


 NSTEP =   209000   TIME(PS) =     709.000  TEMP(K) =   310.42  PRESS =     0.0
 Etot   =   -213387.3174  EKtot   =     79150.3281  EPtot      =   -292537.6455
 BOND   =      5974.8750  ANGLE   =     23164.0748  DIHED      =     15085.2367
 1-4 NB =      5628.4415  1-4 EEL =      1888.4167  VDWAALS    =     15468.3600
 EELEC  =   -359747.0501  EHBOND  =         0.0000  RESTRAINT  =         0.0000
 EKCMT  =         0.0000  VIRIAL  =         0.0000  VOLUME     =   1162870.5650
                                                    SURFTEN    =         0.0000
                                                    Density    =         1.0194
 ------------------------------------------------------------------------------


 NSTEP =   210000   TIME(PS) =     710.000  TEMP(K) =   309.82  PRESS =     0.0
 Etot   =   -213839.0375  EKtot   =     78997.5547  EPtot      =   -292836.5922
 BOND   =      5829.4937  ANGLE   =     23257.5397  DIHED      =     15076.3941
 1-4 NB =      5584.8741  1-4 EEL =      2012.3938  VDWAALS    =     14865.8121
 EELEC  =   -359463.0995  EHBOND  =         0.0000  RESTRAINT  =         0.0000
 EKCMT  =         0.0000  VIRIAL  =         0.0000  VOLUME     =   1162267.1359
                                                    SURFTEN    =         0.0000
                                                    Density    =         1.0199
 ------------------------------------------------------------------------------


 NSTEP =   211000   TIME(PS) =     711.000  TEMP(K) =   311.26  PRESS =     0.0
 Etot   =   -213196.2382  EKtot   =     79362.8203  EPtot      =   -292559.0585
 BOND   =      5861.7224  ANGLE   =     23319.9130  DIHED      =     15126.8225
 1-4 NB =      5631.7764  1-4 EEL =      1920.3934  VDWAALS    =     15295.7608
 EELEC  =   -359715.4469  EHBOND  =         0.0000  RESTRAINT  =         0.0000
 EKCMT  =         0.0000  VIRIAL  =         0.0000  VOLUME     =   1163306.4950
                                                    SURFTEN    =         0.0000
                                                    Density    =         1.0190
 ------------------------------------------------------------------------------


 NSTEP =   212000   TIME(PS) =     712.000  TEMP(K) =   309.81  PRESS =     0.0
 Etot   =   -213318.0003  EKtot   =     78994.8672  EPtot      =   -292312.8675
 BOND   =      5868.6756  ANGLE   =     23286.6514  DIHED      =     15064.2864
 1-4 NB =      5653.4936  1-4 EEL =      1974.9897  VDWAALS    =     15522.4979
 EELEC  =   -359683.4621  EHBOND  =         0.0000  RESTRAINT  =         0.0000
 EKCMT  =         0.0000  VIRIAL  =         0.0000  VOLUME     =   1164408.6074
                                                    SURFTEN    =         0.0000
                                                    Density    =         1.0181
 ------------------------------------------------------------------------------


 NSTEP =   213000   TIME(PS) =     713.000  TEMP(K) =   309.30  PRESS =     0.0
 Etot   =   -213510.4914  EKtot   =     78865.1719  EPtot      =   -292375.6633
 BOND   =      5939.6451  ANGLE   =     23194.3215  DIHED      =     15092.4037
 1-4 NB =      5622.4472  1-4 EEL =      1921.4674  VDWAALS    =     15505.5146
 EELEC  =   -359651.4627  EHBOND  =         0.0000  RESTRAINT  =         0.0000
 EKCMT  =         0.0000  VIRIAL  =         0.0000  VOLUME     =   1162884.2166
                                                    SURFTEN    =         0.0000
                                                    Density    =         1.0194
 ------------------------------------------------------------------------------


 NSTEP =   214000   TIME(PS) =     714.000  TEMP(K) =   308.79  PRESS =     0.0
 Etot   =   -213356.1481  EKtot   =     78733.9062  EPtot      =   -292090.0544
 BOND   =      5972.4697  ANGLE   =     23425.5650  DIHED      =     15046.3782
 1-4 NB =      5638.2438  1-4 EEL =      1971.6551  VDWAALS    =     15293.4621
 EELEC  =   -359437.8282  EHBOND  =         0.0000  RESTRAINT  =         0.0000
 EKCMT  =         0.0000  VIRIAL  =         0.0000  VOLUME     =   1163806.9637
                                                    SURFTEN    =         0.0000
                                                    Density    =         1.0186
 ------------------------------------------------------------------------------


 NSTEP =   215000   TIME(PS) =     715.000  TEMP(K) =   309.78  PRESS =     0.0
 Etot   =   -213165.7972  EKtot   =     78985.6641  EPtot      =   -292151.4612
 BOND   =      5941.7412  ANGLE   =     23267.3724  DIHED      =     15141.9677
 1-4 NB =      5635.5985  1-4 EEL =      1927.6221  VDWAALS    =     15547.0954
 EELEC  =   -359612.8586  EHBOND  =         0.0000  RESTRAINT  =         0.0000
 EKCMT  =         0.0000  VIRIAL  =         0.0000  VOLUME     =   1163715.4648
                                                    SURFTEN    =         0.0000
                                                    Density    =         1.0187
 ------------------------------------------------------------------------------


 NSTEP =   216000   TIME(PS) =     716.000  TEMP(K) =   309.21  PRESS =     0.0
 Etot   =   -213277.4499  EKtot   =     78841.1719  EPtot      =   -292118.6218
 BOND   =      5865.8394  ANGLE   =     23380.6898  DIHED      =     15146.5642
 1-4 NB =      5632.4494  1-4 EEL =      1997.1074  VDWAALS    =     15211.9378
 EELEC  =   -359353.2099  EHBOND  =         0.0000  RESTRAINT  =         0.0000
 EKCMT  =         0.0000  VIRIAL  =         0.0000  VOLUME     =   1163715.4648
                                                    SURFTEN    =         0.0000
                                                    Density    =         1.0187
 ------------------------------------------------------------------------------


 NSTEP =   217000   TIME(PS) =     717.000  TEMP(K) =   309.27  PRESS =     0.0
 Etot   =   -213320.7508  EKtot   =     78856.4844  EPtot      =   -292177.2352
 BOND   =      5784.6503  ANGLE   =     23387.9728  DIHED      =     15202.8499
 1-4 NB =      5651.3744  1-4 EEL =      1965.3977  VDWAALS    =     15193.8641
 EELEC  =   -359363.3443  EHBOND  =         0.0000  RESTRAINT  =         0.0000
 EKCMT  =         0.0000  VIRIAL  =         0.0000  VOLUME     =   1164657.1719
                                                    SURFTEN    =         0.0000
                                                    Density    =         1.0179
 ------------------------------------------------------------------------------


 NSTEP =   218000   TIME(PS) =     718.000  TEMP(K) =   309.82  PRESS =     0.0
 Etot   =   -212896.1668  EKtot   =     78997.3672  EPtot      =   -291893.5340
 BOND   =      5907.1835  ANGLE   =     23381.4705  DIHED      =     15093.0819
 1-4 NB =      5651.5111  1-4 EEL =      1923.6849  VDWAALS    =     15261.3429
 EELEC  =   -359111.8087  EHBOND  =         0.0000  RESTRAINT  =         0.0000
 EKCMT  =         0.0000  VIRIAL  =         0.0000  VOLUME     =   1165151.5816
                                                    SURFTEN    =         0.0000
                                                    Density    =         1.0174
 ------------------------------------------------------------------------------


 NSTEP =   219000   TIME(PS) =     719.000  TEMP(K) =   307.90  PRESS =     0.0
 Etot   =   -213431.3940  EKtot   =     78508.4531  EPtot      =   -291939.8471
 BOND   =      5896.9144  ANGLE   =     23516.7341  DIHED      =     15192.1773
 1-4 NB =      5639.7603  1-4 EEL =      1892.2824  VDWAALS    =     15225.2973
 EELEC  =   -359303.0130  EHBOND  =         0.0000  RESTRAINT  =         0.0000
 EKCMT  =         0.0000  VIRIAL  =         0.0000  VOLUME     =   1165094.0838
                                                    SURFTEN    =         0.0000
                                                    Density    =         1.0175
 ------------------------------------------------------------------------------


 NSTEP =   220000   TIME(PS) =     720.000  TEMP(K) =   309.42  PRESS =     0.0
 Etot   =   -213672.8790  EKtot   =     78894.3047  EPtot      =   -292567.1837
 BOND   =      5950.3619  ANGLE   =     23163.7843  DIHED      =     15148.4493
 1-4 NB =      5620.9041  1-4 EEL =      1932.1248  VDWAALS    =     15429.6288
 EELEC  =   -359812.4370  EHBOND  =         0.0000  RESTRAINT  =         0.0000
 EKCMT  =         0.0000  VIRIAL  =         0.0000  VOLUME     =   1163079.6287
                                                    SURFTEN    =         0.0000
                                                    Density    =         1.0192
 ------------------------------------------------------------------------------


 NSTEP =   221000   TIME(PS) =     721.000  TEMP(K) =   309.81  PRESS =     0.0
 Etot   =   -213468.4549  EKtot   =     78993.6953  EPtot      =   -292462.1502
 BOND   =      5764.3774  ANGLE   =     23080.7194  DIHED      =     15074.6095
 1-4 NB =      5609.2155  1-4 EEL =      1926.4105  VDWAALS    =     15056.7618
 EELEC  =   -358974.2443  EHBOND  =         0.0000  RESTRAINT  =         0.0000
 EKCMT  =         0.0000  VIRIAL  =         0.0000  VOLUME     =   1165197.7455
                                                    SURFTEN    =         0.0000
                                                    Density    =         1.0174
 ------------------------------------------------------------------------------


 NSTEP =   222000   TIME(PS) =     722.000  TEMP(K) =   308.02  PRESS =     0.0
 Etot   =   -213712.7921  EKtot   =     78537.5391  EPtot      =   -292250.3312
 BOND   =      5774.4611  ANGLE   =     23393.2677  DIHED      =     15047.1582
 1-4 NB =      5642.5873  1-4 EEL =      1955.6654  VDWAALS    =     15386.4050
 EELEC  =   -359449.8758  EHBOND  =         0.0000  RESTRAINT  =         0.0000
 EKCMT  =         0.0000  VIRIAL  =         0.0000  VOLUME     =   1164052.8226
                                                    SURFTEN    =         0.0000
                                                    Density    =         1.0184
 ------------------------------------------------------------------------------


 NSTEP =   223000   TIME(PS) =     723.000  TEMP(K) =   310.09  PRESS =     0.0
 Etot   =   -213137.0783  EKtot   =     79065.8359  EPtot      =   -292202.9143
 BOND   =      5808.9946  ANGLE   =     23251.5909  DIHED      =     15166.0871
 1-4 NB =      5641.5184  1-4 EEL =      1962.2298  VDWAALS    =     15476.0128
 EELEC  =   -359509.3479  EHBOND  =         0.0000  RESTRAINT  =         0.0000
 EKCMT  =         0.0000  VIRIAL  =         0.0000  VOLUME     =   1163540.9380
                                                    SURFTEN    =         0.0000
                                                    Density    =         1.0188
 ------------------------------------------------------------------------------


 NSTEP =   224000   TIME(PS) =     724.000  TEMP(K) =   310.33  PRESS =     0.0
 Etot   =   -213240.6849  EKtot   =     79127.0781  EPtot      =   -292367.7630
 BOND   =      5815.9056  ANGLE   =     23346.5392  DIHED      =     15161.7454
 1-4 NB =      5610.0967  1-4 EEL =      1948.5988  VDWAALS    =     15198.2716
 EELEC  =   -359448.9202  EHBOND  =         0.0000  RESTRAINT  =         0.0000
 EKCMT  =         0.0000  VIRIAL  =         0.0000  VOLUME     =   1164812.0611
                                                    SURFTEN    =         0.0000
                                                    Density    =         1.0177
 ------------------------------------------------------------------------------


 NSTEP =   225000   TIME(PS) =     725.000  TEMP(K) =   310.22  PRESS =     0.0
 Etot   =   -212733.2092  EKtot   =     79098.6016  EPtot      =   -291831.8108
 BOND   =      5993.9059  ANGLE   =     23113.9491  DIHED      =     15088.9855
 1-4 NB =      5602.3747  1-4 EEL =      1897.1177  VDWAALS    =     14741.0389
 EELEC  =   -358269.1825  EHBOND  =         0.0000  RESTRAINT  =         0.0000
 EKCMT  =         0.0000  VIRIAL  =         0.0000  VOLUME     =   1166447.0644
                                                    SURFTEN    =         0.0000
                                                    Density    =         1.0163
 ------------------------------------------------------------------------------


 NSTEP =   226000   TIME(PS) =     726.000  TEMP(K) =   310.14  PRESS =     0.0
 Etot   =   -212759.6409  EKtot   =     79079.1641  EPtot      =   -291838.8049
 BOND   =      6013.1768  ANGLE   =     23240.4490  DIHED      =     15086.3841
 1-4 NB =      5594.3461  1-4 EEL =      1877.1208  VDWAALS    =     15039.5743
 EELEC  =   -358689.8561  EHBOND  =         0.0000  RESTRAINT  =         0.0000
 EKCMT  =         0.0000  VIRIAL  =         0.0000  VOLUME     =   1164505.4911
                                                    SURFTEN    =         0.0000
                                                    Density    =         1.0180
 ------------------------------------------------------------------------------


 NSTEP =   227000   TIME(PS) =     727.000  TEMP(K) =   310.91  PRESS =     0.0
 Etot   =   -212945.5118  EKtot   =     79274.9375  EPtot      =   -292220.4493
 BOND   =      5948.1222  ANGLE   =     23258.6550  DIHED      =     15067.5653
 1-4 NB =      5650.3078  1-4 EEL =      2017.0155  VDWAALS    =     15313.7416
 EELEC  =   -359475.8567  EHBOND  =         0.0000  RESTRAINT  =         0.0000
 EKCMT  =         0.0000  VIRIAL  =         0.0000  VOLUME     =   1163583.9967
                                                    SURFTEN    =         0.0000
                                                    Density    =         1.0188
 ------------------------------------------------------------------------------


 NSTEP =   228000   TIME(PS) =     728.000  TEMP(K) =   310.00  PRESS =     0.0
 Etot   =   -212737.3004  EKtot   =     79043.5391  EPtot      =   -291780.8394
 BOND   =      5867.4438  ANGLE   =     23409.0044  DIHED      =     15154.1315
 1-4 NB =      5647.7473  1-4 EEL =      1908.6250  VDWAALS    =     15166.2312
 EELEC  =   -358934.0226  EHBOND  =         0.0000  RESTRAINT  =         0.0000
 EKCMT  =         0.0000  VIRIAL  =         0.0000  VOLUME     =   1164410.6159
                                                    SURFTEN    =         0.0000
                                                    Density    =         1.0181
 ------------------------------------------------------------------------------


 NSTEP =   229000   TIME(PS) =     729.000  TEMP(K) =   310.92  PRESS =     0.0
 Etot   =   -212457.0746  EKtot   =     79276.3594  EPtot      =   -291733.4340
 BOND   =      5996.9821  ANGLE   =     23347.5392  DIHED      =     15122.8129
 1-4 NB =      5598.4599  1-4 EEL =      1915.2358  VDWAALS    =     15592.5842
 EELEC  =   -359307.0481  EHBOND  =         0.0000  RESTRAINT  =         0.0000
 EKCMT  =         0.0000  VIRIAL  =         0.0000  VOLUME     =   1163700.2933
                                                    SURFTEN    =         0.0000
                                                    Density    =         1.0187
 ------------------------------------------------------------------------------


 NSTEP =   230000   TIME(PS) =     730.000  TEMP(K) =   310.06  PRESS =     0.0
 Etot   =   -213177.0266  EKtot   =     79057.8984  EPtot      =   -292234.9250
 BOND   =      5891.1979  ANGLE   =     23311.2424  DIHED      =     15156.8764
 1-4 NB =      5612.2811  1-4 EEL =      1957.1792  VDWAALS    =     14832.6103
 EELEC  =   -358996.3124  EHBOND  =         0.0000  RESTRAINT  =         0.0000
 EKCMT  =         0.0000  VIRIAL  =         0.0000  VOLUME     =   1162473.6164
                                                    SURFTEN    =         0.0000
                                                    Density    =         1.0198
 ------------------------------------------------------------------------------


 NSTEP =   231000   TIME(PS) =     731.000  TEMP(K) =   311.50  PRESS =     0.0
 Etot   =   -212690.6748  EKtot   =     79425.4688  EPtot      =   -292116.1435
 BOND   =      5817.7540  ANGLE   =     23141.4722  DIHED      =     15097.2985
 1-4 NB =      5654.0698  1-4 EEL =      2003.2545  VDWAALS    =     15281.9002
 EELEC  =   -359111.8928  EHBOND  =         0.0000  RESTRAINT  =         0.0000
 EKCMT  =         0.0000  VIRIAL  =         0.0000  VOLUME     =   1164680.3910
                                                    SURFTEN    =         0.0000
                                                    Density    =         1.0178
 ------------------------------------------------------------------------------


 NSTEP =   232000   TIME(PS) =     732.000  TEMP(K) =   310.05  PRESS =     0.0
 Etot   =   -212804.6946  EKtot   =     79055.9141  EPtot      =   -291860.6087
 BOND   =      5858.2226  ANGLE   =     23333.1426  DIHED      =     15138.9943
 1-4 NB =      5612.4401  1-4 EEL =      1977.9816  VDWAALS    =     15069.6035
 EELEC  =   -358850.9934  EHBOND  =         0.0000  RESTRAINT  =         0.0000
 EKCMT  =         0.0000  VIRIAL  =         0.0000  VOLUME     =   1166398.8138
                                                    SURFTEN    =         0.0000
                                                    Density    =         1.0163
 ------------------------------------------------------------------------------


 NSTEP =   233000   TIME(PS) =     733.000  TEMP(K) =   309.77  PRESS =     0.0
 Etot   =   -212840.0970  EKtot   =     78983.9844  EPtot      =   -291824.0814
 BOND   =      5828.7841  ANGLE   =     23512.7771  DIHED      =     15053.5264
 1-4 NB =      5660.0986  1-4 EEL =      1995.4351  VDWAALS    =     15910.9583
 EELEC  =   -359785.6610  EHBOND  =         0.0000  RESTRAINT  =         0.0000
 EKCMT  =         0.0000  VIRIAL  =         0.0000  VOLUME     =   1164547.1854
                                                    SURFTEN    =         0.0000
                                                    Density    =         1.0179
 ------------------------------------------------------------------------------


 NSTEP =   234000   TIME(PS) =     734.000  TEMP(K) =   310.11  PRESS =     0.0
 Etot   =   -213104.1841  EKtot   =     79071.2812  EPtot      =   -292175.4653
 BOND   =      5872.6887  ANGLE   =     23507.3304  DIHED      =     15107.0225
 1-4 NB =      5634.0359  1-4 EEL =      1933.6407  VDWAALS    =     15512.3291
 EELEC  =   -359742.5125  EHBOND  =         0.0000  RESTRAINT  =         0.0000
 EKCMT  =         0.0000  VIRIAL  =         0.0000  VOLUME     =   1164305.3048
                                                    SURFTEN    =         0.0000
                                                    Density    =         1.0182
 ------------------------------------------------------------------------------


 NSTEP =   235000   TIME(PS) =     735.000  TEMP(K) =   308.78  PRESS =     0.0
 Etot   =   -213128.2823  EKtot   =     78730.9922  EPtot      =   -291859.2745
 BOND   =      5889.7057  ANGLE   =     23434.7389  DIHED      =     15076.6928
 1-4 NB =      5631.6077  1-4 EEL =      1963.3162  VDWAALS    =     15397.8666
 EELEC  =   -359253.2024  EHBOND  =         0.0000  RESTRAINT  =         0.0000
 EKCMT  =         0.0000  VIRIAL  =         0.0000  VOLUME     =   1164811.1524
                                                    SURFTEN    =         0.0000
                                                    Density    =         1.0177
 ------------------------------------------------------------------------------


 NSTEP =   236000   TIME(PS) =     736.000  TEMP(K) =   310.83  PRESS =     0.0
 Etot   =   -212872.0954  EKtot   =     79254.7344  EPtot      =   -292126.8298
 BOND   =      5900.2834  ANGLE   =     23240.4394  DIHED      =     15011.5318
 1-4 NB =      5675.8235  1-4 EEL =      1959.2996  VDWAALS    =     15949.0174
 EELEC  =   -359863.2248  EHBOND  =         0.0000  RESTRAINT  =         0.0000
 EKCMT  =         0.0000  VIRIAL  =         0.0000  VOLUME     =   1165041.2159
                                                    SURFTEN    =         0.0000
                                                    Density    =         1.0175
 ------------------------------------------------------------------------------


 NSTEP =   237000   TIME(PS) =     737.000  TEMP(K) =   311.01  PRESS =     0.0
 Etot   =   -212753.3009  EKtot   =     79300.3906  EPtot      =   -292053.6916
 BOND   =      5893.1605  ANGLE   =     23309.4856  DIHED      =     15155.6421
 1-4 NB =      5636.3458  1-4 EEL =      1945.5790  VDWAALS    =     15282.5928
 EELEC  =   -359276.4975  EHBOND  =         0.0000  RESTRAINT  =         0.0000
 EKCMT  =         0.0000  VIRIAL  =         0.0000  VOLUME     =   1164159.8392
                                                    SURFTEN    =         0.0000
                                                    Density    =         1.0183
 ------------------------------------------------------------------------------


 NSTEP =   238000   TIME(PS) =     738.000  TEMP(K) =   309.96  PRESS =     0.0
 Etot   =   -212711.0644  EKtot   =     79032.9453  EPtot      =   -291744.0098
 BOND   =      6051.3835  ANGLE   =     23374.2051  DIHED      =     15121.6838
 1-4 NB =      5683.9085  1-4 EEL =      1960.7815  VDWAALS    =     15199.3629
 EELEC  =   -359135.3350  EHBOND  =         0.0000  RESTRAINT  =         0.0000
 EKCMT  =         0.0000  VIRIAL  =         0.0000  VOLUME     =   1163738.9520
                                                    SURFTEN    =         0.0000
                                                    Density    =         1.0187
 ------------------------------------------------------------------------------


 NSTEP =   239000   TIME(PS) =     739.000  TEMP(K) =   310.10  PRESS =     0.0
 Etot   =   -212765.2351  EKtot   =     79069.4688  EPtot      =   -291834.7038
 BOND   =      5829.8135  ANGLE   =     23515.5040  DIHED      =     15062.7528
 1-4 NB =      5659.9207  1-4 EEL =      1954.3815  VDWAALS    =     15077.6434
 EELEC  =   -358934.7197  EHBOND  =         0.0000  RESTRAINT  =         0.0000
 EKCMT  =         0.0000  VIRIAL  =         0.0000  VOLUME     =   1163958.5740
                                                    SURFTEN    =         0.0000
                                                    Density    =         1.0185
 ------------------------------------------------------------------------------


 NSTEP =   240000   TIME(PS) =     740.000  TEMP(K) =   310.40  PRESS =     0.0
 Etot   =   -212661.5759  EKtot   =     79144.5625  EPtot      =   -291806.1384
 BOND   =      5938.3228  ANGLE   =     23345.6280  DIHED      =     15163.7500
 1-4 NB =      5648.1221  1-4 EEL =      1924.2608  VDWAALS    =     15497.0348
 EELEC  =   -359323.2567  EHBOND  =         0.0000  RESTRAINT  =         0.0000
 EKCMT  =         0.0000  VIRIAL  =         0.0000  VOLUME     =   1163904.0892
                                                    SURFTEN    =         0.0000
                                                    Density    =         1.0185
 ------------------------------------------------------------------------------


 NSTEP =   241000   TIME(PS) =     741.000  TEMP(K) =   311.80  PRESS =     0.0
 Etot   =   -212459.8173  EKtot   =     79500.8906  EPtot      =   -291960.7079
 BOND   =      5840.6049  ANGLE   =     23148.1938  DIHED      =     15140.1363
 1-4 NB =      5688.7547  1-4 EEL =      2003.8601  VDWAALS    =     15291.9714
 EELEC  =   -359074.2291  EHBOND  =         0.0000  RESTRAINT  =         0.0000
 EKCMT  =         0.0000  VIRIAL  =         0.0000  VOLUME     =   1165146.5488
                                                    SURFTEN    =         0.0000
                                                    Density    =         1.0174
 ------------------------------------------------------------------------------


 NSTEP =   242000   TIME(PS) =     742.000  TEMP(K) =   310.53  PRESS =     0.0
 Etot   =   -212532.3991  EKtot   =     79177.8906  EPtot      =   -291710.2897
 BOND   =      5990.9460  ANGLE   =     23219.6091  DIHED      =     15079.8731
 1-4 NB =      5604.2889  1-4 EEL =      1990.5850  VDWAALS    =     15181.0300
 EELEC  =   -358776.6218  EHBOND  =         0.0000  RESTRAINT  =         0.0000
 EKCMT  =         0.0000  VIRIAL  =         0.0000  VOLUME     =   1165752.6251
                                                    SURFTEN    =         0.0000
                                                    Density    =         1.0169
 ------------------------------------------------------------------------------


 NSTEP =   243000   TIME(PS) =     743.000  TEMP(K) =   310.12  PRESS =     0.0
 Etot   =   -212614.5099  EKtot   =     79073.8984  EPtot      =   -291688.4083
 BOND   =      6015.9226  ANGLE   =     23354.0967  DIHED      =     15177.3954
 1-4 NB =      5613.4729  1-4 EEL =      1829.0510  VDWAALS    =     15110.8017
 EELEC  =   -358789.1486  EHBOND  =         0.0000  RESTRAINT  =         0.0000
 EKCMT  =         0.0000  VIRIAL  =         0.0000  VOLUME     =   1166585.9463
                                                    SURFTEN    =         0.0000
                                                    Density    =         1.0162
 ------------------------------------------------------------------------------


 NSTEP =   244000   TIME(PS) =     744.000  TEMP(K) =   310.70  PRESS =     0.0
 Etot   =   -212290.5470  EKtot   =     79221.6562  EPtot      =   -291512.2033
 BOND   =      6025.0547  ANGLE   =     23415.0491  DIHED      =     15145.6522
 1-4 NB =      5664.9232  1-4 EEL =      1921.8591  VDWAALS    =     14910.7729
 EELEC  =   -358595.5145  EHBOND  =         0.0000  RESTRAINT  =         0.0000
 EKCMT  =         0.0000  VIRIAL  =         0.0000  VOLUME     =   1163451.2156
                                                    SURFTEN    =         0.0000
                                                    Density    =         1.0189
 ------------------------------------------------------------------------------


 NSTEP =   245000   TIME(PS) =     745.000  TEMP(K) =   311.29  PRESS =     0.0
 Etot   =   -212286.6867  EKtot   =     79371.3828  EPtot      =   -291658.0695
 BOND   =      5984.4327  ANGLE   =     23426.9065  DIHED      =     15156.5255
 1-4 NB =      5623.5106  1-4 EEL =      2029.2187  VDWAALS    =     15030.2888
 EELEC  =   -358908.9523  EHBOND  =         0.0000  RESTRAINT  =         0.0000
 EKCMT  =         0.0000  VIRIAL  =         0.0000  VOLUME     =   1163509.8380
                                                    SURFTEN    =         0.0000
                                                    Density    =         1.0189
 ------------------------------------------------------------------------------


 NSTEP =   246000   TIME(PS) =     746.000  TEMP(K) =   310.19  PRESS =     0.0
 Etot   =   -212939.6878  EKtot   =     79092.2109  EPtot      =   -292031.8987
 BOND   =      5911.1025  ANGLE   =     23295.0596  DIHED      =     15176.9550
 1-4 NB =      5626.9734  1-4 EEL =      1934.5858  VDWAALS    =     15503.0964
 EELEC  =   -359479.6714  EHBOND  =         0.0000  RESTRAINT  =         0.0000
 EKCMT  =         0.0000  VIRIAL  =         0.0000  VOLUME     =   1164642.5610
                                                    SURFTEN    =         0.0000
                                                    Density    =         1.0179
 ------------------------------------------------------------------------------


 NSTEP =   247000   TIME(PS) =     747.000  TEMP(K) =   309.95  PRESS =     0.0
 Etot   =   -213169.7206  EKtot   =     79028.8203  EPtot      =   -292198.5409
 BOND   =      5954.5643  ANGLE   =     23362.1568  DIHED      =     15007.1566
 1-4 NB =      5612.9216  1-4 EEL =      1910.5750  VDWAALS    =     15418.4577
 EELEC  =   -359464.3728  EHBOND  =         0.0000  RESTRAINT  =         0.0000
 EKCMT  =         0.0000  VIRIAL  =         0.0000  VOLUME     =   1164594.8232
                                                    SURFTEN    =         0.0000
                                                    Density    =         1.0179
 ------------------------------------------------------------------------------


 NSTEP =   248000   TIME(PS) =     748.000  TEMP(K) =   309.57  PRESS =     0.0
 Etot   =   -213953.2218  EKtot   =     78933.9375  EPtot      =   -292887.1593
 BOND   =      5839.4286  ANGLE   =     23178.0918  DIHED      =     15107.8171
 1-4 NB =      5623.3501  1-4 EEL =      1912.8784  VDWAALS    =     15554.4509
 EELEC  =   -360103.1762  EHBOND  =         0.0000  RESTRAINT  =         0.0000
 EKCMT  =         0.0000  VIRIAL  =         0.0000  VOLUME     =   1163353.5961
                                                    SURFTEN    =         0.0000
                                                    Density    =         1.0190
 ------------------------------------------------------------------------------


 NSTEP =   249000   TIME(PS) =     749.000  TEMP(K) =   310.64  PRESS =     0.0
 Etot   =   -213383.4392  EKtot   =     79205.2656  EPtot      =   -292588.7049
 BOND   =      5841.2903  ANGLE   =     23269.7391  DIHED      =     15039.3904
 1-4 NB =      5649.3696  1-4 EEL =      2032.6014  VDWAALS    =     15377.8118
 EELEC  =   -359798.9075  EHBOND  =         0.0000  RESTRAINT  =         0.0000
 EKCMT  =         0.0000  VIRIAL  =         0.0000  VOLUME     =   1163199.9203
                                                    SURFTEN    =         0.0000
                                                    Density    =         1.0191
 ------------------------------------------------------------------------------


 NSTEP =   250000   TIME(PS) =     750.000  TEMP(K) =   309.83  PRESS =     0.0
 Etot   =   -213577.0806  EKtot   =     78999.0859  EPtot      =   -292576.1666
 BOND   =      5873.4922  ANGLE   =     23054.7318  DIHED      =     15011.2348
 1-4 NB =      5597.1334  1-4 EEL =      1970.0457  VDWAALS    =     15269.0356
 EELEC  =   -359351.8400  EHBOND  =         0.0000  RESTRAINT  =         0.0000
 EKCMT  =         0.0000  VIRIAL  =         0.0000  VOLUME     =   1165159.5238
                                                    SURFTEN    =         0.0000
                                                    Density    =         1.0174
 ------------------------------------------------------------------------------


 NSTEP =   251000   TIME(PS) =     751.000  TEMP(K) =   309.97  PRESS =     0.0
 Etot   =   -212951.3302  EKtot   =     79035.9766  EPtot      =   -291987.3068
 BOND   =      5986.4834  ANGLE   =     23249.6150  DIHED      =     15150.9121
 1-4 NB =      5638.1704  1-4 EEL =      1931.9249  VDWAALS    =     15110.2834
 EELEC  =   -359054.6960  EHBOND  =         0.0000  RESTRAINT  =         0.0000
 EKCMT  =         0.0000  VIRIAL  =         0.0000  VOLUME     =   1162439.5002
                                                    SURFTEN    =         0.0000
                                                    Density    =         1.0198
 ------------------------------------------------------------------------------


 NSTEP =   252000   TIME(PS) =     752.000  TEMP(K) =   311.12  PRESS =     0.0
 Etot   =   -213354.2978  EKtot   =     79329.4375  EPtot      =   -292683.7353
 BOND   =      5951.9001  ANGLE   =     23236.0174  DIHED      =     15007.7308
 1-4 NB =      5641.5338  1-4 EEL =      1917.0611  VDWAALS    =     15218.8193
 EELEC  =   -359656.7977  EHBOND  =         0.0000  RESTRAINT  =         0.0000
 EKCMT  =         0.0000  VIRIAL  =         0.0000  VOLUME     =   1162207.6455
                                                    SURFTEN    =         0.0000
                                                    Density    =         1.0200
 ------------------------------------------------------------------------------


 NSTEP =   253000   TIME(PS) =     753.000  TEMP(K) =   308.65  PRESS =     0.0
 Etot   =   -213344.2125  EKtot   =     78699.1562  EPtot      =   -292043.3687
 BOND   =      5897.8831  ANGLE   =     23305.2153  DIHED      =     15064.0124
 1-4 NB =      5631.0440  1-4 EEL =      1902.2589  VDWAALS    =     15205.2471
 EELEC  =   -359049.0295  EHBOND  =         0.0000  RESTRAINT  =         0.0000
 EKCMT  =         0.0000  VIRIAL  =         0.0000  VOLUME     =   1163101.7367
                                                    SURFTEN    =         0.0000
                                                    Density    =         1.0192
 ------------------------------------------------------------------------------


 NSTEP =   254000   TIME(PS) =     754.000  TEMP(K) =   309.79  PRESS =     0.0
 Etot   =   -213018.9764  EKtot   =     78989.7422  EPtot      =   -292008.7185
 BOND   =      6016.5799  ANGLE   =     23361.3076  DIHED      =     15080.2680
 1-4 NB =      5664.9049  1-4 EEL =      1939.9302  VDWAALS    =     15549.5388
 EELEC  =   -359621.2480  EHBOND  =         0.0000  RESTRAINT  =         0.0000
 EKCMT  =         0.0000  VIRIAL  =         0.0000  VOLUME     =   1164194.0802
                                                    SURFTEN    =         0.0000
                                                    Density    =         1.0183
 ------------------------------------------------------------------------------


 NSTEP =   255000   TIME(PS) =     755.000  TEMP(K) =   311.39  PRESS =     0.0
 Etot   =   -212464.9728  EKtot   =     79396.1953  EPtot      =   -291861.1681
 BOND   =      5885.2698  ANGLE   =     23497.4896  DIHED      =     15027.0186
 1-4 NB =      5667.8443  1-4 EEL =      1942.9258  VDWAALS    =     15490.8881
 EELEC  =   -359372.6043  EHBOND  =         0.0000  RESTRAINT  =         0.0000
 EKCMT  =         0.0000  VIRIAL  =         0.0000  VOLUME     =   1164977.1084
                                                    SURFTEN    =         0.0000
                                                    Density    =         1.0176
 ------------------------------------------------------------------------------


 NSTEP =   256000   TIME(PS) =     756.000  TEMP(K) =   310.72  PRESS =     0.0
 Etot   =   -212294.7933  EKtot   =     79226.2188  EPtot      =   -291521.0120
 BOND   =      5837.2800  ANGLE   =     23372.3931  DIHED      =     15073.6761
 1-4 NB =      5654.4691  1-4 EEL =      1997.7644  VDWAALS    =     15107.6371
 EELEC  =   -358564.2318  EHBOND  =         0.0000  RESTRAINT  =         0.0000
 EKCMT  =         0.0000  VIRIAL  =         0.0000  VOLUME     =   1165192.6641
                                                    SURFTEN    =         0.0000
                                                    Density    =         1.0174
 ------------------------------------------------------------------------------


 NSTEP =   257000   TIME(PS) =     757.000  TEMP(K) =   309.04  PRESS =     0.0
 Etot   =   -212765.9964  EKtot   =     78798.2891  EPtot      =   -291564.2855
 BOND   =      5837.0562  ANGLE   =     23383.8154  DIHED      =     15093.6738
 1-4 NB =      5704.9838  1-4 EEL =      1986.0073  VDWAALS    =     15194.6594
 EELEC  =   -358764.4813  EHBOND  =         0.0000  RESTRAINT  =         0.0000
 EKCMT  =         0.0000  VIRIAL  =         0.0000  VOLUME     =   1166431.9910
                                                    SURFTEN    =         0.0000
                                                    Density    =         1.0163
 ------------------------------------------------------------------------------


 NSTEP =   258000   TIME(PS) =     758.000  TEMP(K) =   310.42  PRESS =     0.0
 Etot   =   -213035.8933  EKtot   =     79150.6484  EPtot      =   -292186.5418
 BOND   =      5962.1822  ANGLE   =     23321.0253  DIHED      =     15054.0199
 1-4 NB =      5633.5370  1-4 EEL =      1964.2803  VDWAALS    =     15102.6026
 EELEC  =   -359224.1891  EHBOND  =         0.0000  RESTRAINT  =         0.0000
 EKCMT  =         0.0000  VIRIAL  =         0.0000  VOLUME     =   1165301.8785
                                                    SURFTEN    =         0.0000
                                                    Density    =         1.0173
 ------------------------------------------------------------------------------


 NSTEP =   259000   TIME(PS) =     759.000  TEMP(K) =   312.96  PRESS =     0.0
 Etot   =   -212581.1899  EKtot   =     79796.4297  EPtot      =   -292377.6196
 BOND   =      5871.4967  ANGLE   =     23402.1516  DIHED      =     15181.3037
 1-4 NB =      5651.3741  1-4 EEL =      1914.8798  VDWAALS    =     15374.1273
 EELEC  =   -359772.9529  EHBOND  =         0.0000  RESTRAINT  =         0.0000
 EKCMT  =         0.0000  VIRIAL  =         0.0000  VOLUME     =   1165982.8430
                                                    SURFTEN    =         0.0000
                                                    Density    =         1.0167
 ------------------------------------------------------------------------------


 NSTEP =   260000   TIME(PS) =     760.000  TEMP(K) =   309.61  PRESS =     0.0
 Etot   =   -212839.2875  EKtot   =     78943.4531  EPtot      =   -291782.7406
 BOND   =      5811.1995  ANGLE   =     23401.4452  DIHED      =     15134.8421
 1-4 NB =      5657.1084  1-4 EEL =      1996.6155  VDWAALS    =     15095.1198
 EELEC  =   -358879.0712  EHBOND  =         0.0000  RESTRAINT  =         0.0000
 EKCMT  =         0.0000  VIRIAL  =         0.0000  VOLUME     =   1167365.7798
                                                    SURFTEN    =         0.0000
                                                    Density    =         1.0155
 ------------------------------------------------------------------------------


 NSTEP =   261000   TIME(PS) =     761.000  TEMP(K) =   311.28  PRESS =     0.0
 Etot   =   -212780.1798  EKtot   =     79370.0312  EPtot      =   -292150.2111
 BOND   =      5927.1602  ANGLE   =     23240.3496  DIHED      =     15162.4359
 1-4 NB =      5641.1558  1-4 EEL =      1917.7913  VDWAALS    =     15556.1483
 EELEC  =   -359595.2521  EHBOND  =         0.0000  RESTRAINT  =         0.0000
 EKCMT  =         0.0000  VIRIAL  =         0.0000  VOLUME     =   1165546.0690
                                                    SURFTEN    =         0.0000
                                                    Density    =         1.0171
 ------------------------------------------------------------------------------


 NSTEP =   262000   TIME(PS) =     762.000  TEMP(K) =   309.75  PRESS =     0.0
 Etot   =   -212840.4024  EKtot   =     78978.6562  EPtot      =   -291819.0586
 BOND   =      5903.7760  ANGLE   =     23400.7315  DIHED      =     15104.9780
 1-4 NB =      5542.9037  1-4 EEL =      1926.5630  VDWAALS    =     15848.5134
 EELEC  =   -359546.5242  EHBOND  =         0.0000  RESTRAINT  =         0.0000
 EKCMT  =         0.0000  VIRIAL  =         0.0000  VOLUME     =   1166953.5897
                                                    SURFTEN    =         0.0000
                                                    Density    =         1.0158
 ------------------------------------------------------------------------------


 NSTEP =   263000   TIME(PS) =     763.000  TEMP(K) =   310.53  PRESS =     0.0
 Etot   =   -212550.9226  EKtot   =     79178.6250  EPtot      =   -291729.5476
 BOND   =      5866.4038  ANGLE   =     23261.9434  DIHED      =     15232.9549
 1-4 NB =      5622.7358  1-4 EEL =      1968.8225  VDWAALS    =     14718.9749
 EELEC  =   -358401.3828  EHBOND  =         0.0000  RESTRAINT  =         0.0000
 EKCMT  =         0.0000  VIRIAL  =         0.0000  VOLUME     =   1166528.3831
                                                    SURFTEN    =         0.0000
                                                    Density    =         1.0162
 ------------------------------------------------------------------------------


 NSTEP =   264000   TIME(PS) =     764.000  TEMP(K) =   309.66  PRESS =     0.0
 Etot   =   -213284.4588  EKtot   =     78955.7344  EPtot      =   -292240.1932
 BOND   =      5937.8411  ANGLE   =     23189.4269  DIHED      =     15138.4438
 1-4 NB =      5661.4994  1-4 EEL =      1876.3751  VDWAALS    =     15393.4418
 EELEC  =   -359437.2214  EHBOND  =         0.0000  RESTRAINT  =         0.0000
 EKCMT  =         0.0000  VIRIAL  =         0.0000  VOLUME     =   1164249.7542
                                                    SURFTEN    =         0.0000
                                                    Density    =         1.0182
 ------------------------------------------------------------------------------


 NSTEP =   265000   TIME(PS) =     765.000  TEMP(K) =   309.71  PRESS =     0.0
 Etot   =   -212716.9113  EKtot   =     78968.8125  EPtot      =   -291685.7238
 BOND   =      5918.4177  ANGLE   =     23477.9713  DIHED      =     15117.0474
 1-4 NB =      5606.0042  1-4 EEL =      1843.7416  VDWAALS    =     14922.1209
 EELEC  =   -358571.0270  EHBOND  =         0.0000  RESTRAINT  =         0.0000
 EKCMT  =         0.0000  VIRIAL  =         0.0000  VOLUME     =   1165944.0529
                                                    SURFTEN    =         0.0000
                                                    Density    =         1.0167
 ------------------------------------------------------------------------------


 NSTEP =   266000   TIME(PS) =     766.000  TEMP(K) =   310.99  PRESS =     0.0
 Etot   =   -212782.7756  EKtot   =     79295.6797  EPtot      =   -292078.4553
 BOND   =      5888.3826  ANGLE   =     23139.0643  DIHED      =     15166.4810
 1-4 NB =      5703.9267  1-4 EEL =      2025.3757  VDWAALS    =     15282.9853
 EELEC  =   -359284.6708  EHBOND  =         0.0000  RESTRAINT  =         0.0000
 EKCMT  =         0.0000  VIRIAL  =         0.0000  VOLUME     =   1166755.7032
                                                    SURFTEN    =         0.0000
                                                    Density    =         1.0160
 ------------------------------------------------------------------------------


 NSTEP =   267000   TIME(PS) =     767.000  TEMP(K) =   310.30  PRESS =     0.0
 Etot   =   -212512.5771  EKtot   =     79119.2344  EPtot      =   -291631.8115
 BOND   =      5877.3166  ANGLE   =     23403.7714  DIHED      =     15121.3724
 1-4 NB =      5605.4613  1-4 EEL =      1997.3059  VDWAALS    =     15257.1882
 EELEC  =   -358894.2274  EHBOND  =         0.0000  RESTRAINT  =         0.0000
 EKCMT  =         0.0000  VIRIAL  =         0.0000  VOLUME     =   1166419.7603
                                                    SURFTEN    =         0.0000
                                                    Density    =         1.0163
 ------------------------------------------------------------------------------


 NSTEP =   268000   TIME(PS) =     768.000  TEMP(K) =   309.25  PRESS =     0.0
 Etot   =   -213194.2953  EKtot   =     78850.9453  EPtot      =   -292045.2406
 BOND   =      5898.9916  ANGLE   =     23209.8468  DIHED      =     15168.5698
 1-4 NB =      5659.6687  1-4 EEL =      2038.3654  VDWAALS    =     15294.4970
 EELEC  =   -359315.1800  EHBOND  =         0.0000  RESTRAINT  =         0.0000
 EKCMT  =         0.0000  VIRIAL  =         0.0000  VOLUME     =   1165330.9806
                                                    SURFTEN    =         0.0000
                                                    Density    =         1.0173
 ------------------------------------------------------------------------------


 NSTEP =   269000   TIME(PS) =     769.000  TEMP(K) =   310.01  PRESS =     0.0
 Etot   =   -212922.7919  EKtot   =     79044.2031  EPtot      =   -291966.9950
 BOND   =      5804.1699  ANGLE   =     23354.8529  DIHED      =     15033.8601
 1-4 NB =      5581.3103  1-4 EEL =      1954.7541  VDWAALS    =     14737.3251
 EELEC  =   -358433.2673  EHBOND  =         0.0000  RESTRAINT  =         0.0000
 EKCMT  =         0.0000  VIRIAL  =         0.0000  VOLUME     =   1165939.5815
                                                    SURFTEN    =         0.0000
                                                    Density    =         1.0167
 ------------------------------------------------------------------------------


 NSTEP =   270000   TIME(PS) =     770.000  TEMP(K) =   311.18  PRESS =     0.0
 Etot   =   -213166.4348  EKtot   =     79344.5859  EPtot      =   -292511.0207
 BOND   =      5939.2608  ANGLE   =     23369.7852  DIHED      =     15118.0935
 1-4 NB =      5654.1376  1-4 EEL =      1846.7002  VDWAALS    =     15207.8903
 EELEC  =   -359646.8882  EHBOND  =         0.0000  RESTRAINT  =         0.0000
 EKCMT  =         0.0000  VIRIAL  =         0.0000  VOLUME     =   1163962.3486
                                                    SURFTEN    =         0.0000
                                                    Density    =         1.0185
 ------------------------------------------------------------------------------


 NSTEP =   271000   TIME(PS) =     771.000  TEMP(K) =   310.12  PRESS =     0.0
 Etot   =   -213291.9935  EKtot   =     79074.4219  EPtot      =   -292366.4154
 BOND   =      5830.8862  ANGLE   =     23211.5384  DIHED      =     15071.5872
 1-4 NB =      5622.4357  1-4 EEL =      1891.3748  VDWAALS    =     14843.9538
 EELEC  =   -358838.1915  EHBOND  =         0.0000  RESTRAINT  =         0.0000
 EKCMT  =         0.0000  VIRIAL  =         0.0000  VOLUME     =   1164764.5438
                                                    SURFTEN    =         0.0000
                                                    Density    =         1.0178
 ------------------------------------------------------------------------------


 NSTEP =   272000   TIME(PS) =     772.000  TEMP(K) =   309.75  PRESS =     0.0
 Etot   =   -213095.8231  EKtot   =     78978.4922  EPtot      =   -292074.3153
 BOND   =      5990.3128  ANGLE   =     23130.1498  DIHED      =     15068.2365
 1-4 NB =      5665.2758  1-4 EEL =      1991.1340  VDWAALS    =     15503.2712
 EELEC  =   -359422.6954  EHBOND  =         0.0000  RESTRAINT  =         0.0000
 EKCMT  =         0.0000  VIRIAL  =         0.0000  VOLUME     =   1164715.4990
                                                    SURFTEN    =         0.0000
                                                    Density    =         1.0178
 ------------------------------------------------------------------------------


 NSTEP =   273000   TIME(PS) =     773.000  TEMP(K) =   311.07  PRESS =     0.0
 Etot   =   -212783.3515  EKtot   =     79315.0000  EPtot      =   -292098.3515
 BOND   =      5958.5063  ANGLE   =     23276.9156  DIHED      =     15179.2821
 1-4 NB =      5684.0053  1-4 EEL =      1982.4513  VDWAALS    =     15177.3658
 EELEC  =   -359356.8778  EHBOND  =         0.0000  RESTRAINT  =         0.0000
 EKCMT  =         0.0000  VIRIAL  =         0.0000  VOLUME     =   1163779.6243
                                                    SURFTEN    =         0.0000
                                                    Density    =         1.0186
 ------------------------------------------------------------------------------


 NSTEP =   274000   TIME(PS) =     774.000  TEMP(K) =   310.50  PRESS =     0.0
 Etot   =   -212751.5565  EKtot   =     79170.6641  EPtot      =   -291922.2205
 BOND   =      5890.9159  ANGLE   =     23375.8183  DIHED      =     15131.9513
 1-4 NB =      5702.8339  1-4 EEL =      1975.3790  VDWAALS    =     15128.5423
 EELEC  =   -359127.6611  EHBOND  =         0.0000  RESTRAINT  =         0.0000
 EKCMT  =         0.0000  VIRIAL  =         0.0000  VOLUME     =   1165876.0481
                                                    SURFTEN    =         0.0000
                                                    Density    =         1.0168
 ------------------------------------------------------------------------------


 NSTEP =   275000   TIME(PS) =     775.000  TEMP(K) =   311.67  PRESS =     0.0
 Etot   =   -212608.2763  EKtot   =     79469.4453  EPtot      =   -292077.7216
 BOND   =      5933.4667  ANGLE   =     23237.0187  DIHED      =     15162.4140
 1-4 NB =      5604.7992  1-4 EEL =      1954.4847  VDWAALS    =     15106.2849
 EELEC  =   -359076.1897  EHBOND  =         0.0000  RESTRAINT  =         0.0000
 EKCMT  =         0.0000  VIRIAL  =         0.0000  VOLUME     =   1166226.4371
                                                    SURFTEN    =         0.0000
                                                    Density    =         1.0165
 ------------------------------------------------------------------------------


 NSTEP =   276000   TIME(PS) =     776.000  TEMP(K) =   310.55  PRESS =     0.0
 Etot   =   -212664.9057  EKtot   =     79182.1016  EPtot      =   -291847.0072
 BOND   =      5843.8815  ANGLE   =     23160.7884  DIHED      =     15094.1790
 1-4 NB =      5657.7742  1-4 EEL =      1959.0585  VDWAALS    =     15225.2649
 EELEC  =   -358787.9538  EHBOND  =         0.0000  RESTRAINT  =         0.0000
 EKCMT  =         0.0000  VIRIAL  =         0.0000  VOLUME     =   1166772.8097
                                                    SURFTEN    =         0.0000
                                                    Density    =         1.0160
 ------------------------------------------------------------------------------


 NSTEP =   277000   TIME(PS) =     777.000  TEMP(K) =   309.43  PRESS =     0.0
 Etot   =   -213367.6673  EKtot   =     78898.4062  EPtot      =   -292266.0735
 BOND   =      5916.0432  ANGLE   =     23230.5493  DIHED      =     15078.3329
 1-4 NB =      5635.3821  1-4 EEL =      1916.1344  VDWAALS    =     14682.6381
 EELEC  =   -358725.1535  EHBOND  =         0.0000  RESTRAINT  =         0.0000
 EKCMT  =         0.0000  VIRIAL  =         0.0000  VOLUME     =   1168270.3859
                                                    SURFTEN    =         0.0000
                                                    Density    =         1.0147
 ------------------------------------------------------------------------------


 NSTEP =   278000   TIME(PS) =     778.000  TEMP(K) =   311.35  PRESS =     0.0
 Etot   =   -213201.3861  EKtot   =     79387.5547  EPtot      =   -292588.9408
 BOND   =      5847.3547  ANGLE   =     23101.2771  DIHED      =     15149.9735
 1-4 NB =      5591.5542  1-4 EEL =      1855.7132  VDWAALS    =     15061.2192
 EELEC  =   -359196.0327  EHBOND  =         0.0000  RESTRAINT  =         0.0000
 EKCMT  =         0.0000  VIRIAL  =         0.0000  VOLUME     =   1166983.2499
                                                    SURFTEN    =         0.0000
                                                    Density    =         1.0158
 ------------------------------------------------------------------------------


 NSTEP =   279000   TIME(PS) =     779.000  TEMP(K) =   309.96  PRESS =     0.0
 Etot   =   -213424.1858  EKtot   =     79031.4141  EPtot      =   -292455.5999
 BOND   =      5815.7915  ANGLE   =     23241.1452  DIHED      =     15185.5624
 1-4 NB =      5651.7704  1-4 EEL =      1932.8776  VDWAALS    =     15315.2889
 EELEC  =   -359598.0358  EHBOND  =         0.0000  RESTRAINT  =         0.0000
 EKCMT  =         0.0000  VIRIAL  =         0.0000  VOLUME     =   1166693.8889
                                                    SURFTEN    =         0.0000
                                                    Density    =         1.0161
 ------------------------------------------------------------------------------


 NSTEP =   280000   TIME(PS) =     780.000  TEMP(K) =   309.44  PRESS =     0.0
 Etot   =   -212947.2478  EKtot   =     78900.5000  EPtot      =   -291847.7478
 BOND   =      5871.8526  ANGLE   =     23335.3669  DIHED      =     15212.1196
 1-4 NB =      5627.1275  1-4 EEL =      1828.7750  VDWAALS    =     15181.7992
 EELEC  =   -358904.7887  EHBOND  =         0.0000  RESTRAINT  =         0.0000
 EKCMT  =         0.0000  VIRIAL  =         0.0000  VOLUME     =   1166693.8889
                                                    SURFTEN    =         0.0000
                                                    Density    =         1.0161
 ------------------------------------------------------------------------------


 NSTEP =   281000   TIME(PS) =     781.000  TEMP(K) =   311.09  PRESS =     0.0
 Etot   =   -212872.8143  EKtot   =     79321.7266  EPtot      =   -292194.5408
 BOND   =      5995.6017  ANGLE   =     23313.8350  DIHED      =     15141.2364
 1-4 NB =      5620.4848  1-4 EEL =      1961.9514  VDWAALS    =     14787.0219
 EELEC  =   -359014.6721  EHBOND  =         0.0000  RESTRAINT  =         0.0000
 EKCMT  =         0.0000  VIRIAL  =         0.0000  VOLUME     =   1165534.0418
                                                    SURFTEN    =         0.0000
                                                    Density    =         1.0171
 ------------------------------------------------------------------------------


 NSTEP =   282000   TIME(PS) =     782.000  TEMP(K) =   310.13  PRESS =     0.0
 Etot   =   -212681.9614  EKtot   =     79077.0938  EPtot      =   -291759.0551
 BOND   =      5988.0821  ANGLE   =     23301.7172  DIHED      =     15094.0813
 1-4 NB =      5689.9106  1-4 EEL =      1896.4276  VDWAALS    =     15340.8961
 EELEC  =   -359070.1701  EHBOND  =         0.0000  RESTRAINT  =         0.0000
 EKCMT  =         0.0000  VIRIAL  =         0.0000  VOLUME     =   1165611.6535
                                                    SURFTEN    =         0.0000
                                                    Density    =         1.0170
 ------------------------------------------------------------------------------


 NSTEP =   283000   TIME(PS) =     783.000  TEMP(K) =   311.30  PRESS =     0.0
 Etot   =   -212813.9509  EKtot   =     79372.9531  EPtot      =   -292186.9040
 BOND   =      5866.6810  ANGLE   =     23325.3993  DIHED      =     15177.4193
 1-4 NB =      5650.5679  1-4 EEL =      1941.3989  VDWAALS    =     15408.4751
 EELEC  =   -359556.8456  EHBOND  =         0.0000  RESTRAINT  =         0.0000
 EKCMT  =         0.0000  VIRIAL  =         0.0000  VOLUME     =   1165679.3431
                                                    SURFTEN    =         0.0000
                                                    Density    =         1.0170
 ------------------------------------------------------------------------------


 NSTEP =   284000   TIME(PS) =     784.000  TEMP(K) =   308.67  PRESS =     0.0
 Etot   =   -213430.9831  EKtot   =     78704.8750  EPtot      =   -292135.8581
 BOND   =      5850.0411  ANGLE   =     23272.5124  DIHED      =     15140.1716
 1-4 NB =      5653.0071  1-4 EEL =      2016.5604  VDWAALS    =     15049.4588
 EELEC  =   -359117.6095  EHBOND  =         0.0000  RESTRAINT  =         0.0000
 EKCMT  =         0.0000  VIRIAL  =         0.0000  VOLUME     =   1167380.1008
                                                    SURFTEN    =         0.0000
                                                    Density    =         1.0155
 ------------------------------------------------------------------------------


 NSTEP =   285000   TIME(PS) =     785.000  TEMP(K) =   309.96  PRESS =     0.0
 Etot   =   -213224.2551  EKtot   =     79031.4688  EPtot      =   -292255.7238
 BOND   =      5959.6226  ANGLE   =     22954.7755  DIHED      =     15086.5997
 1-4 NB =      5659.1363  1-4 EEL =      2018.1067  VDWAALS    =     15408.4160
 EELEC  =   -359342.3806  EHBOND  =         0.0000  RESTRAINT  =         0.0000
 EKCMT  =         0.0000  VIRIAL  =         0.0000  VOLUME     =   1166666.1846
                                                    SURFTEN    =         0.0000
                                                    Density    =         1.0161
 ------------------------------------------------------------------------------


 NSTEP =   286000   TIME(PS) =     786.000  TEMP(K) =   309.50  PRESS =     0.0
 Etot   =   -213153.1972  EKtot   =     78915.3438  EPtot      =   -292068.5409
 BOND   =      5958.3645  ANGLE   =     23219.0453  DIHED      =     15121.1693
 1-4 NB =      5639.6277  1-4 EEL =      1952.7023  VDWAALS    =     15543.8731
 EELEC  =   -359503.3231  EHBOND  =         0.0000  RESTRAINT  =         0.0000
 EKCMT  =         0.0000  VIRIAL  =         0.0000  VOLUME     =   1164747.2440
                                                    SURFTEN    =         0.0000
                                                    Density    =         1.0178
 ------------------------------------------------------------------------------


 NSTEP =   287000   TIME(PS) =     787.000  TEMP(K) =   310.38  PRESS =     0.0
 Etot   =   -212687.9465  EKtot   =     79139.1797  EPtot      =   -291827.1262
 BOND   =      5834.0297  ANGLE   =     23135.3034  DIHED      =     15147.5855
 1-4 NB =      5632.2091  1-4 EEL =      1951.1827  VDWAALS    =     15496.5415
 EELEC  =   -359023.9781  EHBOND  =         0.0000  RESTRAINT  =         0.0000
 EKCMT  =         0.0000  VIRIAL  =         0.0000  VOLUME     =   1165517.2187
                                                    SURFTEN    =         0.0000
                                                    Density    =         1.0171
 ------------------------------------------------------------------------------


 NSTEP =   288000   TIME(PS) =     788.000  TEMP(K) =   310.69  PRESS =     0.0
 Etot   =   -212610.7380  EKtot   =     79218.3828  EPtot      =   -291829.1208
 BOND   =      5850.3661  ANGLE   =     23325.1997  DIHED      =     15110.9608
 1-4 NB =      5643.5329  1-4 EEL =      1953.6301  VDWAALS    =     15438.3716
 EELEC  =   -359151.1821  EHBOND  =         0.0000  RESTRAINT  =         0.0000
 EKCMT  =         0.0000  VIRIAL  =         0.0000  VOLUME     =   1166516.5175
                                                    SURFTEN    =         0.0000
                                                    Density    =         1.0162
 ------------------------------------------------------------------------------


 NSTEP =   289000   TIME(PS) =     789.000  TEMP(K) =   310.02  PRESS =     0.0
 Etot   =   -212461.5629  EKtot   =     79047.4766  EPtot      =   -291509.0395
 BOND   =      5814.6069  ANGLE   =     23195.4580  DIHED      =     15085.4827
 1-4 NB =      5618.3092  1-4 EEL =      1953.2758  VDWAALS    =     14639.9672
 EELEC  =   -357816.1392  EHBOND  =         0.0000  RESTRAINT  =         0.0000
 EKCMT  =         0.0000  VIRIAL  =         0.0000  VOLUME     =   1165960.5732
                                                    SURFTEN    =         0.0000
                                                    Density    =         1.0167
 ------------------------------------------------------------------------------


 NSTEP =   290000   TIME(PS) =     790.000  TEMP(K) =   310.55  PRESS =     0.0
 Etot   =   -212878.5854  EKtot   =     79183.8750  EPtot      =   -292062.4604
 BOND   =      5942.7608  ANGLE   =     23038.9493  DIHED      =     15153.5852
 1-4 NB =      5629.2299  1-4 EEL =      1952.8503  VDWAALS    =     15694.8307
 EELEC  =   -359474.6668  EHBOND  =         0.0000  RESTRAINT  =         0.0000
 EKCMT  =         0.0000  VIRIAL  =         0.0000  VOLUME     =   1167377.1511
                                                    SURFTEN    =         0.0000
                                                    Density    =         1.0155
 ------------------------------------------------------------------------------


 NSTEP =   291000   TIME(PS) =     791.000  TEMP(K) =   310.46  PRESS =     0.0
 Etot   =   -211902.5126  EKtot   =     79158.8750  EPtot      =   -291061.3876
 BOND   =      5915.2239  ANGLE   =     23452.7855  DIHED      =     15139.0295
 1-4 NB =      5677.9723  1-4 EEL =      1953.1655  VDWAALS    =     15324.5325
 EELEC  =   -358524.0968  EHBOND  =         0.0000  RESTRAINT  =         0.0000
 EKCMT  =         0.0000  VIRIAL  =         0.0000  VOLUME     =   1167880.9911
                                                    SURFTEN    =         0.0000
                                                    Density    =         1.0150
 ------------------------------------------------------------------------------


 NSTEP =   292000   TIME(PS) =     792.000  TEMP(K) =   310.73  PRESS =     0.0
 Etot   =   -212119.3734  EKtot   =     79228.2734  EPtot      =   -291347.6468
 BOND   =      5853.9031  ANGLE   =     23431.1900  DIHED      =     15116.6364
 1-4 NB =      5641.3324  1-4 EEL =      1875.0538  VDWAALS    =     14621.7322
 EELEC  =   -357887.4946  EHBOND  =         0.0000  RESTRAINT  =         0.0000
 EKCMT  =         0.0000  VIRIAL  =         0.0000  VOLUME     =   1167894.2434
                                                    SURFTEN    =         0.0000
                                                    Density    =         1.0150
 ------------------------------------------------------------------------------


 NSTEP =   293000   TIME(PS) =     793.000  TEMP(K) =   310.35  PRESS =     0.0
 Etot   =   -211950.1227  EKtot   =     79132.5391  EPtot      =   -291082.6618
 BOND   =      5881.0894  ANGLE   =     23379.9883  DIHED      =     15159.1828
 1-4 NB =      5627.1968  1-4 EEL =      1872.2588  VDWAALS    =     15336.1412
 EELEC  =   -358338.5191  EHBOND  =         0.0000  RESTRAINT  =         0.0000
 EKCMT  =         0.0000  VIRIAL  =         0.0000  VOLUME     =   1170474.7308
                                                    SURFTEN    =         0.0000
                                                    Density    =         1.0128
 ------------------------------------------------------------------------------


 NSTEP =   294000   TIME(PS) =     794.000  TEMP(K) =   310.92  PRESS =     0.0
 Etot   =   -212512.4352  EKtot   =     79276.7578  EPtot      =   -291789.1930
 BOND   =      5971.5879  ANGLE   =     23366.2550  DIHED      =     15140.0254
 1-4 NB =      5661.1981  1-4 EEL =      1890.5153  VDWAALS    =     15506.0309
 EELEC  =   -359324.8058  EHBOND  =         0.0000  RESTRAINT  =         0.0000
 EKCMT  =         0.0000  VIRIAL  =         0.0000  VOLUME     =   1168102.7209
                                                    SURFTEN    =         0.0000
                                                    Density    =         1.0148
 ------------------------------------------------------------------------------


 NSTEP =   295000   TIME(PS) =     795.000  TEMP(K) =   311.09  PRESS =     0.0
 Etot   =   -212603.3800  EKtot   =     79320.4922  EPtot      =   -291923.8722
 BOND   =      6016.3937  ANGLE   =     23411.7311  DIHED      =     15050.3312
 1-4 NB =      5619.5768  1-4 EEL =      1954.4704  VDWAALS    =     15177.2633
 EELEC  =   -359153.6386  EHBOND  =         0.0000  RESTRAINT  =         0.0000
 EKCMT  =         0.0000  VIRIAL  =         0.0000  VOLUME     =   1168198.8284
                                                    SURFTEN    =         0.0000
                                                    Density    =         1.0148
 ------------------------------------------------------------------------------


 NSTEP =   296000   TIME(PS) =     796.000  TEMP(K) =   310.85  PRESS =     0.0
 Etot   =   -212231.4061  EKtot   =     79260.5156  EPtot      =   -291491.9217
 BOND   =      5866.4684  ANGLE   =     23444.2382  DIHED      =     15061.3866
 1-4 NB =      5606.1647  1-4 EEL =      1910.2331  VDWAALS    =     15158.2526
 EELEC  =   -358538.6652  EHBOND  =         0.0000  RESTRAINT  =         0.0000
 EKCMT  =         0.0000  VIRIAL  =         0.0000  VOLUME     =   1167614.1043
                                                    SURFTEN    =         0.0000
                                                    Density    =         1.0153
 ------------------------------------------------------------------------------


 NSTEP =   297000   TIME(PS) =     797.000  TEMP(K) =   310.24  PRESS =     0.0
 Etot   =   -212502.4582  EKtot   =     79102.6953  EPtot      =   -291605.1535
 BOND   =      5851.8367  ANGLE   =     23346.6476  DIHED      =     15094.0222
 1-4 NB =      5609.5713  1-4 EEL =      1945.8904  VDWAALS    =     15052.3662
 EELEC  =   -358505.4880  EHBOND  =         0.0000  RESTRAINT  =         0.0000
 EKCMT  =         0.0000  VIRIAL  =         0.0000  VOLUME     =   1169179.7656
                                                    SURFTEN    =         0.0000
                                                    Density    =         1.0139
 ------------------------------------------------------------------------------


 NSTEP =   298000   TIME(PS) =     798.000  TEMP(K) =   309.83  PRESS =     0.0
 Etot   =   -213287.3082  EKtot   =     78998.5000  EPtot      =   -292285.8082
 BOND   =      5728.9650  ANGLE   =     23226.7946  DIHED      =     14984.8467
 1-4 NB =      5616.6405  1-4 EEL =      1945.0339  VDWAALS    =     15630.2123
 EELEC  =   -359418.3012  EHBOND  =         0.0000  RESTRAINT  =         0.0000
 EKCMT  =         0.0000  VIRIAL  =         0.0000  VOLUME     =   1165983.0308
                                                    SURFTEN    =         0.0000
                                                    Density    =         1.0167
 ------------------------------------------------------------------------------


 NSTEP =   299000   TIME(PS) =     799.000  TEMP(K) =   308.50  PRESS =     0.0
 Etot   =   -213205.4826  EKtot   =     78661.4453  EPtot      =   -291866.9279
 BOND   =      5835.0330  ANGLE   =     23129.7599  DIHED      =     15119.1678
 1-4 NB =      5620.0099  1-4 EEL =      1906.7837  VDWAALS    =     15078.4546
 EELEC  =   -358556.1368  EHBOND  =         0.0000  RESTRAINT  =         0.0000
 EKCMT  =         0.0000  VIRIAL  =         0.0000  VOLUME     =   1166599.4551
                                                    SURFTEN    =         0.0000
                                                    Density    =         1.0162
 ------------------------------------------------------------------------------


 NSTEP =   300000   TIME(PS) =     800.000  TEMP(K) =   310.42  PRESS =     0.0
 Etot   =   -212777.8533  EKtot   =     79150.4219  EPtot      =   -291928.2751
 BOND   =      5925.9633  ANGLE   =     23117.1716  DIHED      =     15005.1646
 1-4 NB =      5628.8111  1-4 EEL =      1852.3486  VDWAALS    =     15096.1324
 EELEC  =   -358553.8665  EHBOND  =         0.0000  RESTRAINT  =         0.0000
 EKCMT  =         0.0000  VIRIAL  =         0.0000  VOLUME     =   1168316.9555
                                                    SURFTEN    =         0.0000
                                                    Density    =         1.0147
 ------------------------------------------------------------------------------


 NSTEP =   301000   TIME(PS) =     801.000  TEMP(K) =   309.55  PRESS =     0.0
 Etot   =   -212790.3131  EKtot   =     78926.8750  EPtot      =   -291717.1881
 BOND   =      5895.0355  ANGLE   =     23186.0994  DIHED      =     15118.4665
 1-4 NB =      5622.8478  1-4 EEL =      2006.5413  VDWAALS    =     15084.9947
 EELEC  =   -358631.1733  EHBOND  =         0.0000  RESTRAINT  =         0.0000
 EKCMT  =         0.0000  VIRIAL  =         0.0000  VOLUME     =   1167024.6504
                                                    SURFTEN    =         0.0000
                                                    Density    =         1.0158
 ------------------------------------------------------------------------------


 NSTEP =   302000   TIME(PS) =     802.000  TEMP(K) =   309.97  PRESS =     0.0
 Etot   =   -212418.5244  EKtot   =     79035.6250  EPtot      =   -291454.1494
 BOND   =      5971.8298  ANGLE   =     23193.3761  DIHED      =     15092.7294
 1-4 NB =      5696.5170  1-4 EEL =      1906.1106  VDWAALS    =     14614.9954
 EELEC  =   -357929.7077  EHBOND  =         0.0000  RESTRAINT  =         0.0000
 EKCMT  =         0.0000  VIRIAL  =         0.0000  VOLUME     =   1167920.6438
                                                    SURFTEN    =         0.0000
                                                    Density    =         1.0150
 ------------------------------------------------------------------------------


 NSTEP =   303000   TIME(PS) =     803.000  TEMP(K) =   311.19  PRESS =     0.0
 Etot   =   -212347.5703  EKtot   =     79345.9766  EPtot      =   -291693.5469
 BOND   =      5889.0872  ANGLE   =     23234.1667  DIHED      =     15017.2529
 1-4 NB =      5685.3525  1-4 EEL =      1933.5593  VDWAALS    =     15263.3913
 EELEC  =   -358716.3567  EHBOND  =         0.0000  RESTRAINT  =         0.0000
 EKCMT  =         0.0000  VIRIAL  =         0.0000  VOLUME     =   1167041.4938
                                                    SURFTEN    =         0.0000
                                                    Density    =         1.0158
 ------------------------------------------------------------------------------


 NSTEP =   304000   TIME(PS) =     804.000  TEMP(K) =   311.27  PRESS =     0.0
 Etot   =   -212497.4045  EKtot   =     79367.3906  EPtot      =   -291864.7951
 BOND   =      5957.5880  ANGLE   =     23259.0059  DIHED      =     15008.6932
 1-4 NB =      5658.5189  1-4 EEL =      2009.7897  VDWAALS    =     14645.0366
 EELEC  =   -358403.4274  EHBOND  =         0.0000  RESTRAINT  =         0.0000
 EKCMT  =         0.0000  VIRIAL  =         0.0000  VOLUME     =   1166212.9999
                                                    SURFTEN    =         0.0000
                                                    Density    =         1.0165
 ------------------------------------------------------------------------------


 NSTEP =   305000   TIME(PS) =     805.000  TEMP(K) =   310.20  PRESS =     0.0
 Etot   =   -212671.2344  EKtot   =     79094.2656  EPtot      =   -291765.5000
 BOND   =      5895.1969  ANGLE   =     23385.8877  DIHED      =     15034.9735
 1-4 NB =      5648.1602  1-4 EEL =      1906.7401  VDWAALS    =     15127.3005
 EELEC  =   -358763.7590  EHBOND  =         0.0000  RESTRAINT  =         0.0000
 EKCMT  =         0.0000  VIRIAL  =         0.0000  VOLUME     =   1166253.0349
                                                    SURFTEN    =         0.0000
                                                    Density    =         1.0165
 ------------------------------------------------------------------------------


 NSTEP =   306000   TIME(PS) =     806.000  TEMP(K) =   310.46  PRESS =     0.0
 Etot   =   -212865.1132  EKtot   =     79158.9688  EPtot      =   -292024.0819
 BOND   =      5886.8072  ANGLE   =     23337.4227  DIHED      =     15056.0821
 1-4 NB =      5639.6216  1-4 EEL =      1851.7324  VDWAALS    =     15360.7969
 EELEC  =   -359156.5448  EHBOND  =         0.0000  RESTRAINT  =         0.0000
 EKCMT  =         0.0000  VIRIAL  =         0.0000  VOLUME     =   1166233.7149
                                                    SURFTEN    =         0.0000
                                                    Density    =         1.0165
 ------------------------------------------------------------------------------


 NSTEP =   307000   TIME(PS) =     807.000  TEMP(K) =   310.14  PRESS =     0.0
 Etot   =   -213049.5989  EKtot   =     79079.4922  EPtot      =   -292129.0911
 BOND   =      5935.4478  ANGLE   =     23086.3271  DIHED      =     15107.4487
 1-4 NB =      5641.6611  1-4 EEL =      1990.9870  VDWAALS    =     15578.7637
 EELEC  =   -359469.7266  EHBOND  =         0.0000  RESTRAINT  =         0.0000
 EKCMT  =         0.0000  VIRIAL  =         0.0000  VOLUME     =   1166408.1136
                                                    SURFTEN    =         0.0000
                                                    Density    =         1.0163
 ------------------------------------------------------------------------------


 NSTEP =   308000   TIME(PS) =     808.000  TEMP(K) =   309.50  PRESS =     0.0
 Etot   =   -213138.0295  EKtot   =     78915.5156  EPtot      =   -292053.5452
 BOND   =      5873.2610  ANGLE   =     23237.4168  DIHED      =     15079.9199
 1-4 NB =      5611.0567  1-4 EEL =      1917.2456  VDWAALS    =     15263.7296
 EELEC  =   -359036.1748  EHBOND  =         0.0000  RESTRAINT  =         0.0000
 EKCMT  =         0.0000  VIRIAL  =         0.0000  VOLUME     =   1167030.8414
                                                    SURFTEN    =         0.0000
                                                    Density    =         1.0158
 ------------------------------------------------------------------------------


 NSTEP =   309000   TIME(PS) =     809.000  TEMP(K) =   309.63  PRESS =     0.0
 Etot   =   -212694.8438  EKtot   =     78949.4609  EPtot      =   -291644.3047
 BOND   =      5853.8891  ANGLE   =     23327.1540  DIHED      =     15056.1669
 1-4 NB =      5707.7509  1-4 EEL =      1997.1482  VDWAALS    =     15275.5851
 EELEC  =   -358861.9990  EHBOND  =         0.0000  RESTRAINT  =         0.0000
 EKCMT  =         0.0000  VIRIAL  =         0.0000  VOLUME     =   1166434.3047
                                                    SURFTEN    =         0.0000
                                                    Density    =         1.0163
 ------------------------------------------------------------------------------


 NSTEP =   310000   TIME(PS) =     810.000  TEMP(K) =   310.16  PRESS =     0.0
 Etot   =   -212596.4071  EKtot   =     79083.8281  EPtot      =   -291680.2352
 BOND   =      5774.2878  ANGLE   =     23516.4656  DIHED      =     15131.9762
 1-4 NB =      5661.2290  1-4 EEL =      1924.6829  VDWAALS    =     14890.6352
 EELEC  =   -358579.5119  EHBOND  =         0.0000  RESTRAINT  =         0.0000
 EKCMT  =         0.0000  VIRIAL  =         0.0000  VOLUME     =   1166992.5979
                                                    SURFTEN    =         0.0000
                                                    Density    =         1.0158
 ------------------------------------------------------------------------------


 NSTEP =   311000   TIME(PS) =     811.000  TEMP(K) =   310.16  PRESS =     0.0
 Etot   =   -212415.3196  EKtot   =     79082.3203  EPtot      =   -291497.6399
 BOND   =      5844.4867  ANGLE   =     23425.4451  DIHED      =     15066.1284
 1-4 NB =      5626.0473  1-4 EEL =      1965.5992  VDWAALS    =     14957.9298
 EELEC  =   -358383.2763  EHBOND  =         0.0000  RESTRAINT  =         0.0000
 EKCMT  =         0.0000  VIRIAL  =         0.0000  VOLUME     =   1165693.9552
                                                    SURFTEN    =         0.0000
                                                    Density    =         1.0169
 ------------------------------------------------------------------------------


 NSTEP =   312000   TIME(PS) =     812.000  TEMP(K) =   310.92  PRESS =     0.0
 Etot   =   -212658.7966  EKtot   =     79276.1328  EPtot      =   -291934.9294
 BOND   =      5903.6273  ANGLE   =     23357.4740  DIHED      =     15029.5162
 1-4 NB =      5646.8886  1-4 EEL =      2001.9571  VDWAALS    =     15243.5466
 EELEC  =   -359117.9393  EHBOND  =         0.0000  RESTRAINT  =         0.0000
 EKCMT  =         0.0000  VIRIAL  =         0.0000  VOLUME     =   1165292.9623
                                                    SURFTEN    =         0.0000
                                                    Density    =         1.0173
 ------------------------------------------------------------------------------


 NSTEP =   313000   TIME(PS) =     813.000  TEMP(K) =   310.29  PRESS =     0.0
 Etot   =   -212680.7307  EKtot   =     79117.9141  EPtot      =   -291798.6448
 BOND   =      5955.8565  ANGLE   =     23168.6258  DIHED      =     15178.8525
 1-4 NB =      5651.2481  1-4 EEL =      1969.2488  VDWAALS    =     15175.4450
 EELEC  =   -358897.9215  EHBOND  =         0.0000  RESTRAINT  =         0.0000
 EKCMT  =         0.0000  VIRIAL  =         0.0000  VOLUME     =   1165194.0972
                                                    SURFTEN    =         0.0000
                                                    Density    =         1.0174
 ------------------------------------------------------------------------------


 NSTEP =   314000   TIME(PS) =     814.000  TEMP(K) =   309.51  PRESS =     0.0
 Etot   =   -212946.6793  EKtot   =     78918.3125  EPtot      =   -291864.9918
 BOND   =      5932.8394  ANGLE   =     23345.7497  DIHED      =     15092.6065
 1-4 NB =      5596.0735  1-4 EEL =      2004.4383  VDWAALS    =     15268.4309
 EELEC  =   -359105.1301  EHBOND  =         0.0000  RESTRAINT  =         0.0000
 EKCMT  =         0.0000  VIRIAL  =         0.0000  VOLUME     =   1165523.2817
                                                    SURFTEN    =         0.0000
                                                    Density    =         1.0171
 ------------------------------------------------------------------------------


 NSTEP =   315000   TIME(PS) =     815.000  TEMP(K) =   309.34  PRESS =     0.0
 Etot   =   -212972.0771  EKtot   =     78875.7031  EPtot      =   -291847.7802
 BOND   =      6073.3641  ANGLE   =     23260.2400  DIHED      =     15140.2195
 1-4 NB =      5682.5487  1-4 EEL =      1910.9217  VDWAALS    =     15344.2231
 EELEC  =   -359259.2974  EHBOND  =         0.0000  RESTRAINT  =         0.0000
 EKCMT  =         0.0000  VIRIAL  =         0.0000  VOLUME     =   1166617.0790
                                                    SURFTEN    =         0.0000
                                                    Density    =         1.0161
 ------------------------------------------------------------------------------


 NSTEP =   316000   TIME(PS) =     816.000  TEMP(K) =   310.04  PRESS =     0.0
 Etot   =   -212717.6697  EKtot   =     79052.5703  EPtot      =   -291770.2401
 BOND   =      5864.2286  ANGLE   =     23342.5627  DIHED      =     15107.9266
 1-4 NB =      5665.4654  1-4 EEL =      1954.4332  VDWAALS    =     14966.9268
 EELEC  =   -358671.7834  EHBOND  =         0.0000  RESTRAINT  =         0.0000
 EKCMT  =         0.0000  VIRIAL  =         0.0000  VOLUME     =   1165969.1301
                                                    SURFTEN    =         0.0000
                                                    Density    =         1.0167
 ------------------------------------------------------------------------------


 NSTEP =   317000   TIME(PS) =     817.000  TEMP(K) =   310.63  PRESS =     0.0
 Etot   =   -212560.5524  EKtot   =     79203.6016  EPtot      =   -291764.1540
 BOND   =      5911.2422  ANGLE   =     23417.6088  DIHED      =     15144.9921
 1-4 NB =      5643.2688  1-4 EEL =      1999.7824  VDWAALS    =     15086.1057
 EELEC  =   -358967.1541  EHBOND  =         0.0000  RESTRAINT  =         0.0000
 EKCMT  =         0.0000  VIRIAL  =         0.0000  VOLUME     =   1166311.1639
                                                    SURFTEN    =         0.0000
                                                    Density    =         1.0164
 ------------------------------------------------------------------------------


 NSTEP =   318000   TIME(PS) =     818.000  TEMP(K) =   309.34  PRESS =     0.0
 Etot   =   -212840.9229  EKtot   =     78875.3984  EPtot      =   -291716.3214
 BOND   =      5758.1913  ANGLE   =     23423.5021  DIHED      =     15181.4637
 1-4 NB =      5626.6898  1-4 EEL =      1956.3314  VDWAALS    =     15624.5262
 EELEC  =   -359287.0259  EHBOND  =         0.0000  RESTRAINT  =         0.0000
 EKCMT  =         0.0000  VIRIAL  =         0.0000  VOLUME     =   1165717.6751
                                                    SURFTEN    =         0.0000
                                                    Density    =         1.0169
 ------------------------------------------------------------------------------


 NSTEP =   319000   TIME(PS) =     819.000  TEMP(K) =   311.01  PRESS =     0.0
 Etot   =   -212441.7724  EKtot   =     79299.9375  EPtot      =   -291741.7099
 BOND   =      5884.0102  ANGLE   =     23452.5355  DIHED      =     15125.9918
 1-4 NB =      5667.3537  1-4 EEL =      1937.1799  VDWAALS    =     15295.0259
 EELEC  =   -359103.8070  EHBOND  =         0.0000  RESTRAINT  =         0.0000
 EKCMT  =         0.0000  VIRIAL  =         0.0000  VOLUME     =   1163384.0227
                                                    SURFTEN    =         0.0000
                                                    Density    =         1.0190
 ------------------------------------------------------------------------------


 NSTEP =   320000   TIME(PS) =     820.000  TEMP(K) =   311.91  PRESS =     0.0
 Etot   =   -212671.3825  EKtot   =     79529.5156  EPtot      =   -292200.8981
 BOND   =      5801.1460  ANGLE   =     23109.7357  DIHED      =     15088.7228
 1-4 NB =      5660.2467  1-4 EEL =      1970.9607  VDWAALS    =     15815.2384
 EELEC  =   -359646.9485  EHBOND  =         0.0000  RESTRAINT  =         0.0000
 EKCMT  =         0.0000  VIRIAL  =         0.0000  VOLUME     =   1163759.3175
                                                    SURFTEN    =         0.0000
                                                    Density    =         1.0186
 ------------------------------------------------------------------------------


 NSTEP =   321000   TIME(PS) =     821.000  TEMP(K) =   310.19  PRESS =     0.0
 Etot   =   -212951.9471  EKtot   =     79090.9453  EPtot      =   -292042.8924
 BOND   =      5835.3720  ANGLE   =     23119.0257  DIHED      =     15132.6561
 1-4 NB =      5608.6177  1-4 EEL =      2024.9643  VDWAALS    =     14871.2772
 EELEC  =   -358634.8053  EHBOND  =         0.0000  RESTRAINT  =         0.0000
 EKCMT  =         0.0000  VIRIAL  =         0.0000  VOLUME     =   1164384.5699
                                                    SURFTEN    =         0.0000
                                                    Density    =         1.0181
 ------------------------------------------------------------------------------


 NSTEP =   322000   TIME(PS) =     822.000  TEMP(K) =   310.95  PRESS =     0.0
 Etot   =   -212935.7133  EKtot   =     79284.8203  EPtot      =   -292220.5336
 BOND   =      5901.7538  ANGLE   =     23235.1198  DIHED      =     15112.5703
 1-4 NB =      5642.1015  1-4 EEL =      1939.1911  VDWAALS    =     15459.3353
 EELEC  =   -359510.6055  EHBOND  =         0.0000  RESTRAINT  =         0.0000
 EKCMT  =         0.0000  VIRIAL  =         0.0000  VOLUME     =   1166184.0686
                                                    SURFTEN    =         0.0000
                                                    Density    =         1.0165
 ------------------------------------------------------------------------------


 NSTEP =   323000   TIME(PS) =     823.000  TEMP(K) =   309.45  PRESS =     0.0
 Etot   =   -213179.7830  EKtot   =     78902.2578  EPtot      =   -292082.0408
 BOND   =      5937.3583  ANGLE   =     23272.0927  DIHED      =     15188.0368
 1-4 NB =      5636.6473  1-4 EEL =      1951.4548  VDWAALS    =     15264.3727
 EELEC  =   -359332.0033  EHBOND  =         0.0000  RESTRAINT  =         0.0000
 EKCMT  =         0.0000  VIRIAL  =         0.0000  VOLUME     =   1165494.8186
                                                    SURFTEN    =         0.0000
                                                    Density    =         1.0171
 ------------------------------------------------------------------------------


 NSTEP =   324000   TIME(PS) =     824.000  TEMP(K) =   311.11  PRESS =     0.0
 Etot   =   -212763.4140  EKtot   =     79326.1016  EPtot      =   -292089.5156
 BOND   =      5965.7321  ANGLE   =     23349.2645  DIHED      =     15161.5052
 1-4 NB =      5602.6802  1-4 EEL =      1952.0142  VDWAALS    =     15291.4017
 EELEC  =   -359412.1135  EHBOND  =         0.0000  RESTRAINT  =         0.0000
 EKCMT  =         0.0000  VIRIAL  =         0.0000  VOLUME     =   1165202.5215
                                                    SURFTEN    =         0.0000
                                                    Density    =         1.0174
 ------------------------------------------------------------------------------


 NSTEP =   325000   TIME(PS) =     825.000  TEMP(K) =   309.32  PRESS =     0.0
 Etot   =   -212799.5475  EKtot   =     78868.7188  EPtot      =   -291668.2663
 BOND   =      5852.1596  ANGLE   =     23280.9624  DIHED      =     15149.7626
 1-4 NB =      5674.0942  1-4 EEL =      1907.1646  VDWAALS    =     15527.5620
 EELEC  =   -359059.9717  EHBOND  =         0.0000  RESTRAINT  =         0.0000
 EKCMT  =         0.0000  VIRIAL  =         0.0000  VOLUME     =   1167344.5278
                                                    SURFTEN    =         0.0000
                                                    Density    =         1.0155
 ------------------------------------------------------------------------------


 NSTEP =   326000   TIME(PS) =     826.000  TEMP(K) =   310.07  PRESS =     0.0
 Etot   =   -212529.3107  EKtot   =     79059.4062  EPtot      =   -291588.7169
 BOND   =      5973.9678  ANGLE   =     23405.5948  DIHED      =     15184.3890
 1-4 NB =      5661.6591  1-4 EEL =      1891.8630  VDWAALS    =     15304.5716
 EELEC  =   -359010.7622  EHBOND  =         0.0000  RESTRAINT  =         0.0000
 EKCMT  =         0.0000  VIRIAL  =         0.0000  VOLUME     =   1168639.6539
                                                    SURFTEN    =         0.0000
                                                    Density    =         1.0144
 ------------------------------------------------------------------------------


 NSTEP =   327000   TIME(PS) =     827.000  TEMP(K) =   309.94  PRESS =     0.0
 Etot   =   -212682.9064  EKtot   =     79026.7266  EPtot      =   -291709.6330
 BOND   =      5991.2434  ANGLE   =     23102.7383  DIHED      =     15169.1195
 1-4 NB =      5570.7063  1-4 EEL =      1951.0166  VDWAALS    =     15172.7428
 EELEC  =   -358667.1998  EHBOND  =         0.0000  RESTRAINT  =         0.0000
 EKCMT  =         0.0000  VIRIAL  =         0.0000  VOLUME     =   1168950.6546
                                                    SURFTEN    =         0.0000
                                                    Density    =         1.0141
 ------------------------------------------------------------------------------


 NSTEP =   328000   TIME(PS) =     828.000  TEMP(K) =   310.57  PRESS =     0.0
 Etot   =   -212462.4283  EKtot   =     79189.2812  EPtot      =   -291651.7096
 BOND   =      5966.7539  ANGLE   =     23251.4381  DIHED      =     15202.9768
 1-4 NB =      5655.4717  1-4 EEL =      1909.3088  VDWAALS    =     14639.6458
 EELEC  =   -358277.3047  EHBOND  =         0.0000  RESTRAINT  =         0.0000
 EKCMT  =         0.0000  VIRIAL  =         0.0000  VOLUME     =   1169197.8322
                                                    SURFTEN    =         0.0000
                                                    Density    =         1.0139
 ------------------------------------------------------------------------------


 NSTEP =   329000   TIME(PS) =     829.000  TEMP(K) =   310.17  PRESS =     0.0
 Etot   =   -213080.3603  EKtot   =     79085.3906  EPtot      =   -292165.7509
 BOND   =      5881.8111  ANGLE   =     23231.9938  DIHED      =     15042.5188
 1-4 NB =      5656.7650  1-4 EEL =      1959.7509  VDWAALS    =     15608.9523
 EELEC  =   -359547.5429  EHBOND  =         0.0000  RESTRAINT  =         0.0000
 EKCMT  =         0.0000  VIRIAL  =         0.0000  VOLUME     =   1168629.1772
                                                    SURFTEN    =         0.0000
                                                    Density    =         1.0144
 ------------------------------------------------------------------------------


 NSTEP =   330000   TIME(PS) =     830.000  TEMP(K) =   310.26  PRESS =     0.0
 Etot   =   -212337.1116  EKtot   =     79108.6953  EPtot      =   -291445.8069
 BOND   =      5928.8786  ANGLE   =     23312.4491  DIHED      =     15153.9270
 1-4 NB =      5610.4787  1-4 EEL =      1887.7173  VDWAALS    =     15361.4607
 EELEC  =   -358700.7183  EHBOND  =         0.0000  RESTRAINT  =         0.0000
 EKCMT  =         0.0000  VIRIAL  =         0.0000  VOLUME     =   1168954.7916
                                                    SURFTEN    =         0.0000
                                                    Density    =         1.0141
 ------------------------------------------------------------------------------


 NSTEP =   331000   TIME(PS) =     831.000  TEMP(K) =   310.89  PRESS =     0.0
 Etot   =   -212538.4349  EKtot   =     79270.5312  EPtot      =   -291808.9662
 BOND   =      5928.4883  ANGLE   =     23322.8283  DIHED      =     15055.6078
 1-4 NB =      5605.6791  1-4 EEL =      1879.8827  VDWAALS    =     15212.3734
 EELEC  =   -358813.8259  EHBOND  =         0.0000  RESTRAINT  =         0.0000
 EKCMT  =         0.0000  VIRIAL  =         0.0000  VOLUME     =   1166881.3084
                                                    SURFTEN    =         0.0000
                                                    Density    =         1.0159
 ------------------------------------------------------------------------------


 NSTEP =   332000   TIME(PS) =     832.000  TEMP(K) =   309.78  PRESS =     0.0
 Etot   =   -212852.6315  EKtot   =     78985.5781  EPtot      =   -291838.2096
 BOND   =      5873.8593  ANGLE   =     23246.6317  DIHED      =     15147.9304
 1-4 NB =      5712.3017  1-4 EEL =      1965.8083  VDWAALS    =     15491.4502
 EELEC  =   -359276.1912  EHBOND  =         0.0000  RESTRAINT  =         0.0000
 EKCMT  =         0.0000  VIRIAL  =         0.0000  VOLUME     =   1164996.0312
                                                    SURFTEN    =         0.0000
                                                    Density    =         1.0176
 ------------------------------------------------------------------------------


 NSTEP =   333000   TIME(PS) =     833.000  TEMP(K) =   309.68  PRESS =     0.0
 Etot   =   -213090.2823  EKtot   =     78960.3047  EPtot      =   -292050.5870
 BOND   =      5985.0465  ANGLE   =     23231.5308  DIHED      =     15183.4310
 1-4 NB =      5602.8016  1-4 EEL =      1942.6988  VDWAALS    =     15669.6607
 EELEC  =   -359665.7564  EHBOND  =         0.0000  RESTRAINT  =         0.0000
 EKCMT  =         0.0000  VIRIAL  =         0.0000  VOLUME     =   1164300.6021
                                                    SURFTEN    =         0.0000
                                                    Density    =         1.0182
 ------------------------------------------------------------------------------


 NSTEP =   334000   TIME(PS) =     834.000  TEMP(K) =   309.48  PRESS =     0.0
 Etot   =   -212842.9630  EKtot   =     78911.3516  EPtot      =   -291754.3146
 BOND   =      5825.4283  ANGLE   =     23205.6221  DIHED      =     15185.2406
 1-4 NB =      5663.0071  1-4 EEL =      2024.7902  VDWAALS    =     14671.5558
 EELEC  =   -358329.9587  EHBOND  =         0.0000  RESTRAINT  =         0.0000
 EKCMT  =         0.0000  VIRIAL  =         0.0000  VOLUME     =   1166137.0711
                                                    SURFTEN    =         0.0000
                                                    Density    =         1.0166
 ------------------------------------------------------------------------------


 NSTEP =   335000   TIME(PS) =     835.000  TEMP(K) =   309.69  PRESS =     0.0
 Etot   =   -212472.9884  EKtot   =     78962.7578  EPtot      =   -291435.7463
 BOND   =      6005.1809  ANGLE   =     23484.1658  DIHED      =     15126.5545
 1-4 NB =      5641.2886  1-4 EEL =      2007.4271  VDWAALS    =     15055.6336
 EELEC  =   -358755.9968  EHBOND  =         0.0000  RESTRAINT  =         0.0000
 EKCMT  =         0.0000  VIRIAL  =         0.0000  VOLUME     =   1166178.9358
                                                    SURFTEN    =         0.0000
                                                    Density    =         1.0165
 ------------------------------------------------------------------------------


 NSTEP =   336000   TIME(PS) =     836.000  TEMP(K) =   310.10  PRESS =     0.0
 Etot   =   -212850.5225  EKtot   =     79068.6250  EPtot      =   -291919.1475
 BOND   =      5949.9647  ANGLE   =     23221.7810  DIHED      =     15037.1095
 1-4 NB =      5696.5218  1-4 EEL =      1988.0468  VDWAALS    =     15030.3200
 EELEC  =   -358842.8914  EHBOND  =         0.0000  RESTRAINT  =         0.0000
 EKCMT  =         0.0000  VIRIAL  =         0.0000  VOLUME     =   1165965.9149
                                                    SURFTEN    =         0.0000
                                                    Density    =         1.0167
 ------------------------------------------------------------------------------


 NSTEP =   337000   TIME(PS) =     837.000  TEMP(K) =   310.00  PRESS =     0.0
 Etot   =   -212611.8397  EKtot   =     79043.9609  EPtot      =   -291655.8006
 BOND   =      5939.3088  ANGLE   =     23325.0227  DIHED      =     15068.2154
 1-4 NB =      5582.2889  1-4 EEL =      1966.7761  VDWAALS    =     15237.7833
 EELEC  =   -358775.1958  EHBOND  =         0.0000  RESTRAINT  =         0.0000
 EKCMT  =         0.0000  VIRIAL  =         0.0000  VOLUME     =   1165965.9149
                                                    SURFTEN    =         0.0000
                                                    Density    =         1.0167
 ------------------------------------------------------------------------------


 NSTEP =   338000   TIME(PS) =     838.000  TEMP(K) =   309.03  PRESS =     0.0
 Etot   =   -213315.4147  EKtot   =     78794.8828  EPtot      =   -292110.2975
 BOND   =      5812.2550  ANGLE   =     23331.1232  DIHED      =     15145.5822
 1-4 NB =      5644.3825  1-4 EEL =      2036.4135  VDWAALS    =     15012.5773
 EELEC  =   -359092.6312  EHBOND  =         0.0000  RESTRAINT  =         0.0000
 EKCMT  =         0.0000  VIRIAL  =         0.0000  VOLUME     =   1166407.1942
                                                    SURFTEN    =         0.0000
                                                    Density    =         1.0163
 ------------------------------------------------------------------------------


 NSTEP =   339000   TIME(PS) =     839.000  TEMP(K) =   308.44  PRESS =     0.0
 Etot   =   -214052.9515  EKtot   =     78645.1094  EPtot      =   -292698.0609
 BOND   =      5904.7986  ANGLE   =     23154.3216  DIHED      =     15056.5571
 1-4 NB =      5583.0280  1-4 EEL =      2010.8095  VDWAALS    =     15275.2878
 EELEC  =   -359682.8635  EHBOND  =         0.0000  RESTRAINT  =         0.0000
 EKCMT  =         0.0000  VIRIAL  =         0.0000  VOLUME     =   1166407.1942
                                                    SURFTEN    =         0.0000
                                                    Density    =         1.0163
 ------------------------------------------------------------------------------


 NSTEP =   340000   TIME(PS) =     840.000  TEMP(K) =   310.55  PRESS =     0.0
 Etot   =   -212890.0581  EKtot   =     79184.2188  EPtot      =   -292074.2769
 BOND   =      5836.4798  ANGLE   =     23323.4093  DIHED      =     15063.9782
 1-4 NB =      5659.5661  1-4 EEL =      1961.6786  VDWAALS    =     14992.6361
 EELEC  =   -358912.0249  EHBOND  =         0.0000  RESTRAINT  =         0.0000
 EKCMT  =         0.0000  VIRIAL  =         0.0000  VOLUME     =   1164678.8738
                                                    SURFTEN    =         0.0000
                                                    Density    =         1.0178
 ------------------------------------------------------------------------------


 NSTEP =   341000   TIME(PS) =     841.000  TEMP(K) =   309.49  PRESS =     0.0
 Etot   =   -212873.1830  EKtot   =     78912.9922  EPtot      =   -291786.1752
 BOND   =      5971.4640  ANGLE   =     23471.8853  DIHED      =     15125.9157
 1-4 NB =      5655.3374  1-4 EEL =      1884.7682  VDWAALS    =     14936.2549
 EELEC  =   -358831.8007  EHBOND  =         0.0000  RESTRAINT  =         0.0000
 EKCMT  =         0.0000  VIRIAL  =         0.0000  VOLUME     =   1164924.9952
                                                    SURFTEN    =         0.0000
                                                    Density    =         1.0176
 ------------------------------------------------------------------------------


 NSTEP =   342000   TIME(PS) =     842.000  TEMP(K) =   309.07  PRESS =     0.0
 Etot   =   -213530.1274  EKtot   =     78804.8594  EPtot      =   -292334.9867
 BOND   =      6066.5858  ANGLE   =     23244.6971  DIHED      =     15060.3016
 1-4 NB =      5582.1262  1-4 EEL =      1857.6408  VDWAALS    =     15456.2504
 EELEC  =   -359602.5887  EHBOND  =         0.0000  RESTRAINT  =         0.0000
 EKCMT  =         0.0000  VIRIAL  =         0.0000  VOLUME     =   1165055.7846
                                                    SURFTEN    =         0.0000
                                                    Density    =         1.0175
 ------------------------------------------------------------------------------


 NSTEP =   343000   TIME(PS) =     843.000  TEMP(K) =   310.15  PRESS =     0.0
 Etot   =   -212671.2924  EKtot   =     79082.0469  EPtot      =   -291753.3393
 BOND   =      5847.3607  ANGLE   =     23461.1213  DIHED      =     15184.0570
 1-4 NB =      5646.2190  1-4 EEL =      1938.2438  VDWAALS    =     15430.9316
 EELEC  =   -359261.2727  EHBOND  =         0.0000  RESTRAINT  =         0.0000
 EKCMT  =         0.0000  VIRIAL  =         0.0000  VOLUME     =   1165538.6998
                                                    SURFTEN    =         0.0000
                                                    Density    =         1.0171
 ------------------------------------------------------------------------------


 NSTEP =   344000   TIME(PS) =     844.000  TEMP(K) =   310.35  PRESS =     0.0
 Etot   =   -212785.1122  EKtot   =     79131.6094  EPtot      =   -291916.7215
 BOND   =      5886.0216  ANGLE   =     23513.1542  DIHED      =     15055.4965
 1-4 NB =      5556.2051  1-4 EEL =      1953.0798  VDWAALS    =     15067.7924
 EELEC  =   -358948.4711  EHBOND  =         0.0000  RESTRAINT  =         0.0000
 EKCMT  =         0.0000  VIRIAL  =         0.0000  VOLUME     =   1165822.5099
                                                    SURFTEN    =         0.0000
                                                    Density    =         1.0168
 ------------------------------------------------------------------------------


 NSTEP =   345000   TIME(PS) =     845.000  TEMP(K) =   310.28  PRESS =     0.0
 Etot   =   -213049.3249  EKtot   =     79115.3281  EPtot      =   -292164.6531
 BOND   =      5848.3356  ANGLE   =     23245.3206  DIHED      =     15211.6652
 1-4 NB =      5662.5361  1-4 EEL =      1958.8759  VDWAALS    =     15045.2693
 EELEC  =   -359136.6557  EHBOND  =         0.0000  RESTRAINT  =         0.0000
 EKCMT  =         0.0000  VIRIAL  =         0.0000  VOLUME     =   1166732.9834
                                                    SURFTEN    =         0.0000
                                                    Density    =         1.0160
 ------------------------------------------------------------------------------


 NSTEP =   346000   TIME(PS) =     846.000  TEMP(K) =   309.07  PRESS =     0.0
 Etot   =   -213304.1392  EKtot   =     78804.8672  EPtot      =   -292109.0064
 BOND   =      6002.4652  ANGLE   =     23228.7764  DIHED      =     15123.5868
 1-4 NB =      5629.5369  1-4 EEL =      1852.7285  VDWAALS    =     15180.8805
 EELEC  =   -359126.9806  EHBOND  =         0.0000  RESTRAINT  =         0.0000
 EKCMT  =         0.0000  VIRIAL  =         0.0000  VOLUME     =   1165249.6654
                                                    SURFTEN    =         0.0000
                                                    Density    =         1.0173
 ------------------------------------------------------------------------------


 NSTEP =   347000   TIME(PS) =     847.000  TEMP(K) =   308.40  PRESS =     0.0
 Etot   =   -213488.0628  EKtot   =     78634.9141  EPtot      =   -292122.9769
 BOND   =      5838.9577  ANGLE   =     23291.5268  DIHED      =     15025.2863
 1-4 NB =      5627.1696  1-4 EEL =      1999.0300  VDWAALS    =     15084.3434
 EELEC  =   -358989.2907  EHBOND  =         0.0000  RESTRAINT  =         0.0000
 EKCMT  =         0.0000  VIRIAL  =         0.0000  VOLUME     =   1167577.6749
                                                    SURFTEN    =         0.0000
                                                    Density    =         1.0153
 ------------------------------------------------------------------------------


 NSTEP =   348000   TIME(PS) =     848.000  TEMP(K) =   308.98  PRESS =     0.0
 Etot   =   -213242.8666  EKtot   =     78783.0078  EPtot      =   -292025.8744
 BOND   =      5902.7010  ANGLE   =     23207.2536  DIHED      =     15185.9497
 1-4 NB =      5637.3210  1-4 EEL =      1861.6874  VDWAALS    =     15207.5194
 EELEC  =   -359028.3065  EHBOND  =         0.0000  RESTRAINT  =         0.0000
 EKCMT  =         0.0000  VIRIAL  =         0.0000  VOLUME     =   1166577.2883
                                                    SURFTEN    =         0.0000
                                                    Density    =         1.0162
 ------------------------------------------------------------------------------


 NSTEP =   349000   TIME(PS) =     849.000  TEMP(K) =   309.93  PRESS =     0.0
 Etot   =   -213170.0888  EKtot   =     79026.0156  EPtot      =   -292196.1044
 BOND   =      5901.4227  ANGLE   =     23415.2387  DIHED      =     15090.3469
 1-4 NB =      5656.2393  1-4 EEL =      1986.3289  VDWAALS    =     15734.2895
 EELEC  =   -359979.9705  EHBOND  =         0.0000  RESTRAINT  =         0.0000
 EKCMT  =         0.0000  VIRIAL  =         0.0000  VOLUME     =   1165497.4924
                                                    SURFTEN    =         0.0000
                                                    Density    =         1.0171
 ------------------------------------------------------------------------------


 NSTEP =   350000   TIME(PS) =     850.000  TEMP(K) =   309.68  PRESS =     0.0
 Etot   =   -213264.7226  EKtot   =     78960.1953  EPtot      =   -292224.9179
 BOND   =      5907.1432  ANGLE   =     23284.4716  DIHED      =     15022.4624
 1-4 NB =      5601.7496  1-4 EEL =      1937.5010  VDWAALS    =     15032.1184
 EELEC  =   -359010.3642  EHBOND  =         0.0000  RESTRAINT  =         0.0000
 EKCMT  =         0.0000  VIRIAL  =         0.0000  VOLUME     =   1166808.9046
                                                    SURFTEN    =         0.0000
                                                    Density    =         1.0160
 ------------------------------------------------------------------------------


 NSTEP =   351000   TIME(PS) =     851.000  TEMP(K) =   310.22  PRESS =     0.0
 Etot   =   -213057.6242  EKtot   =     79099.0781  EPtot      =   -292156.7024
 BOND   =      5873.6710  ANGLE   =     23315.6701  DIHED      =     15171.6569
 1-4 NB =      5608.3371  1-4 EEL =      1936.6426  VDWAALS    =     15514.6920
 EELEC  =   -359577.3721  EHBOND  =         0.0000  RESTRAINT  =         0.0000
 EKCMT  =         0.0000  VIRIAL  =         0.0000  VOLUME     =   1166229.4689
                                                    SURFTEN    =         0.0000
                                                    Density    =         1.0165
 ------------------------------------------------------------------------------


 NSTEP =   352000   TIME(PS) =     852.000  TEMP(K) =   309.94  PRESS =     0.0
 Etot   =   -213388.7454  EKtot   =     79027.3203  EPtot      =   -292416.0657
 BOND   =      5797.8385  ANGLE   =     23248.0057  DIHED      =     15085.4882
 1-4 NB =      5638.4699  1-4 EEL =      1919.3442  VDWAALS    =     15161.4499
 EELEC  =   -359266.6621  EHBOND  =         0.0000  RESTRAINT  =         0.0000
 EKCMT  =         0.0000  VIRIAL  =         0.0000  VOLUME     =   1166525.5961
                                                    SURFTEN    =         0.0000
                                                    Density    =         1.0162
 ------------------------------------------------------------------------------


 NSTEP =   353000   TIME(PS) =     853.000  TEMP(K) =   311.41  PRESS =     0.0
 Etot   =   -212536.3484  EKtot   =     79402.6562  EPtot      =   -291939.0047
 BOND   =      5842.0507  ANGLE   =     23454.2282  DIHED      =     15130.6570
 1-4 NB =      5604.8778  1-4 EEL =      1895.0630  VDWAALS    =     14995.1981
 EELEC  =   -358861.0794  EHBOND  =         0.0000  RESTRAINT  =         0.0000
 EKCMT  =         0.0000  VIRIAL  =         0.0000  VOLUME     =   1167825.8547
                                                    SURFTEN    =         0.0000
                                                    Density    =         1.0151
 ------------------------------------------------------------------------------


 NSTEP =   354000   TIME(PS) =     854.000  TEMP(K) =   310.30  PRESS =     0.0
 Etot   =   -212959.4334  EKtot   =     79119.5625  EPtot      =   -292078.9959
 BOND   =      5964.2420  ANGLE   =     23404.8594  DIHED      =     15008.1211
 1-4 NB =      5666.1957  1-4 EEL =      1940.3602  VDWAALS    =     15620.0696
 EELEC  =   -359682.8439  EHBOND  =         0.0000  RESTRAINT  =         0.0000
 EKCMT  =         0.0000  VIRIAL  =         0.0000  VOLUME     =   1165881.4591
                                                    SURFTEN    =         0.0000
                                                    Density    =         1.0168
 ------------------------------------------------------------------------------


 NSTEP =   355000   TIME(PS) =     855.000  TEMP(K) =   309.37  PRESS =     0.0
 Etot   =   -213264.9033  EKtot   =     78882.9844  EPtot      =   -292147.8877
 BOND   =      5920.0006  ANGLE   =     23246.7968  DIHED      =     15143.4607
 1-4 NB =      5650.4282  1-4 EEL =      1982.9563  VDWAALS    =     15606.2810
 EELEC  =   -359697.8112  EHBOND  =         0.0000  RESTRAINT  =         0.0000
 EKCMT  =         0.0000  VIRIAL  =         0.0000  VOLUME     =   1166936.3569
                                                    SURFTEN    =         0.0000
                                                    Density    =         1.0159
 ------------------------------------------------------------------------------


 NSTEP =   356000   TIME(PS) =     856.000  TEMP(K) =   311.75  PRESS =     0.0
 Etot   =   -212831.1287  EKtot   =     79489.1797  EPtot      =   -292320.3084
 BOND   =      5911.6619  ANGLE   =     23257.9257  DIHED      =     15196.7351
 1-4 NB =      5680.7956  1-4 EEL =      1959.8908  VDWAALS    =     15489.0188
 EELEC  =   -359816.3362  EHBOND  =         0.0000  RESTRAINT  =         0.0000
 EKCMT  =         0.0000  VIRIAL  =         0.0000  VOLUME     =   1166068.7636
                                                    SURFTEN    =         0.0000
                                                    Density    =         1.0166
 ------------------------------------------------------------------------------


 NSTEP =   357000   TIME(PS) =     857.000  TEMP(K) =   309.11  PRESS =     0.0
 Etot   =   -213091.0279  EKtot   =     78815.1406  EPtot      =   -291906.1685
 BOND   =      5880.9448  ANGLE   =     23349.0855  DIHED      =     15088.9635
 1-4 NB =      5657.2142  1-4 EEL =      1979.1271  VDWAALS    =     15253.4256
 EELEC  =   -359114.9293  EHBOND  =         0.0000  RESTRAINT  =         0.0000
 EKCMT  =         0.0000  VIRIAL  =         0.0000  VOLUME     =   1167316.3778
                                                    SURFTEN    =         0.0000
                                                    Density    =         1.0155
 ------------------------------------------------------------------------------


 NSTEP =   358000   TIME(PS) =     858.000  TEMP(K) =   311.18  PRESS =     0.0
 Etot   =   -212376.5109  EKtot   =     79343.2891  EPtot      =   -291719.7999
 BOND   =      5859.0024  ANGLE   =     23465.9331  DIHED      =     15023.2507
 1-4 NB =      5606.3963  1-4 EEL =      1914.6678  VDWAALS    =     15219.5744
 EELEC  =   -358808.6247  EHBOND  =         0.0000  RESTRAINT  =         0.0000
 EKCMT  =         0.0000  VIRIAL  =         0.0000  VOLUME     =   1167368.3479
                                                    SURFTEN    =         0.0000
                                                    Density    =         1.0155
 ------------------------------------------------------------------------------


 NSTEP =   359000   TIME(PS) =     859.000  TEMP(K) =   309.21  PRESS =     0.0
 Etot   =   -212805.3231  EKtot   =     78841.2031  EPtot      =   -291646.5262
 BOND   =      5878.6100  ANGLE   =     23476.8086  DIHED      =     15096.5149
 1-4 NB =      5642.7014  1-4 EEL =      1870.6027  VDWAALS    =     15144.6867
 EELEC  =   -358756.4505  EHBOND  =         0.0000  RESTRAINT  =         0.0000
 EKCMT  =         0.0000  VIRIAL  =         0.0000  VOLUME     =   1166470.0684
                                                    SURFTEN    =         0.0000
                                                    Density    =         1.0163
 ------------------------------------------------------------------------------


 NSTEP =   360000   TIME(PS) =     860.000  TEMP(K) =   309.73  PRESS =     0.0
 Etot   =   -212857.4930  EKtot   =     78972.8906  EPtot      =   -291830.3836
 BOND   =      5918.5412  ANGLE   =     23322.1300  DIHED      =     15064.4402
 1-4 NB =      5601.5250  1-4 EEL =      1985.9057  VDWAALS    =     14766.9227
 EELEC  =   -358489.8485  EHBOND  =         0.0000  RESTRAINT  =         0.0000
 EKCMT  =         0.0000  VIRIAL  =         0.0000  VOLUME     =   1165795.6739
                                                    SURFTEN    =         0.0000
                                                    Density    =         1.0169
 ------------------------------------------------------------------------------


 NSTEP =   361000   TIME(PS) =     861.000  TEMP(K) =   310.91  PRESS =     0.0
 Etot   =   -212909.3080  EKtot   =     79275.4062  EPtot      =   -292184.7142
 BOND   =      5954.7615  ANGLE   =     23058.7028  DIHED      =     15090.6778
 1-4 NB =      5685.2523  1-4 EEL =      2006.8348  VDWAALS    =     15383.3834
 EELEC  =   -359364.3267  EHBOND  =         0.0000  RESTRAINT  =         0.0000
 EKCMT  =         0.0000  VIRIAL  =         0.0000  VOLUME     =   1165421.1639
                                                    SURFTEN    =         0.0000
                                                    Density    =         1.0172
 ------------------------------------------------------------------------------


 NSTEP =   362000   TIME(PS) =     862.000  TEMP(K) =   309.20  PRESS =     0.0
 Etot   =   -213272.7334  EKtot   =     78838.1953  EPtot      =   -292110.9287
 BOND   =      5921.9709  ANGLE   =     23164.3981  DIHED      =     15078.7393
 1-4 NB =      5656.3180  1-4 EEL =      1870.1111  VDWAALS    =     14967.8653
 EELEC  =   -358770.3315  EHBOND  =         0.0000  RESTRAINT  =         0.0000
 EKCMT  =         0.0000  VIRIAL  =         0.0000  VOLUME     =   1164836.1442
                                                    SURFTEN    =         0.0000
                                                    Density    =         1.0177
 ------------------------------------------------------------------------------


 NSTEP =   363000   TIME(PS) =     863.000  TEMP(K) =   309.09  PRESS =     0.0
 Etot   =   -212896.2352  EKtot   =     78810.2734  EPtot      =   -291706.5087
 BOND   =      6059.1779  ANGLE   =     23348.8005  DIHED      =     15067.6166
 1-4 NB =      5615.8901  1-4 EEL =      1992.7537  VDWAALS    =     15592.0499
 EELEC  =   -359382.7974  EHBOND  =         0.0000  RESTRAINT  =         0.0000
 EKCMT  =         0.0000  VIRIAL  =         0.0000  VOLUME     =   1165222.3532
                                                    SURFTEN    =         0.0000
                                                    Density    =         1.0174
 ------------------------------------------------------------------------------


 NSTEP =   364000   TIME(PS) =     864.000  TEMP(K) =   309.22  PRESS =     0.0
 Etot   =   -212900.0054  EKtot   =     78845.0078  EPtot      =   -291745.0132
 BOND   =      5912.0184  ANGLE   =     23324.9710  DIHED      =     15000.4950
 1-4 NB =      5625.3723  1-4 EEL =      1963.1890  VDWAALS    =     15096.1611
 EELEC  =   -358667.2200  EHBOND  =         0.0000  RESTRAINT  =         0.0000
 EKCMT  =         0.0000  VIRIAL  =         0.0000  VOLUME     =   1164479.2468
                                                    SURFTEN    =         0.0000
                                                    Density    =         1.0180
 ------------------------------------------------------------------------------


 NSTEP =   365000   TIME(PS) =     865.000  TEMP(K) =   310.28  PRESS =     0.0
 Etot   =   -212876.1983  EKtot   =     79114.6953  EPtot      =   -291990.8936
 BOND   =      6012.6030  ANGLE   =     23362.0445  DIHED      =     15043.9101
 1-4 NB =      5637.2297  1-4 EEL =      1939.4034  VDWAALS    =     15548.8383
 EELEC  =   -359534.9225  EHBOND  =         0.0000  RESTRAINT  =         0.0000
 EKCMT  =         0.0000  VIRIAL  =         0.0000  VOLUME     =   1163619.1224
                                                    SURFTEN    =         0.0000
                                                    Density    =         1.0188
 ------------------------------------------------------------------------------


 NSTEP =   366000   TIME(PS) =     866.000  TEMP(K) =   310.21  PRESS =     0.0
 Etot   =   -213120.3769  EKtot   =     79096.0859  EPtot      =   -292216.4629
 BOND   =      5823.3203  ANGLE   =     23373.3619  DIHED      =     15112.4142
 1-4 NB =      5657.6224  1-4 EEL =      1951.5835  VDWAALS    =     15506.4483
 EELEC  =   -359641.2135  EHBOND  =         0.0000  RESTRAINT  =         0.0000
 EKCMT  =         0.0000  VIRIAL  =         0.0000  VOLUME     =   1164337.1531
                                                    SURFTEN    =         0.0000
                                                    Density    =         1.0181
 ------------------------------------------------------------------------------


 NSTEP =   367000   TIME(PS) =     867.000  TEMP(K) =   309.36  PRESS =     0.0
 Etot   =   -213143.1249  EKtot   =     78879.6406  EPtot      =   -292022.7655
 BOND   =      5837.0432  ANGLE   =     23298.7713  DIHED      =     15076.2829
 1-4 NB =      5673.9663  1-4 EEL =      1937.6764  VDWAALS    =     15822.1604
 EELEC  =   -359668.6658  EHBOND  =         0.0000  RESTRAINT  =         0.0000
 EKCMT  =         0.0000  VIRIAL  =         0.0000  VOLUME     =   1164245.8882
                                                    SURFTEN    =         0.0000
                                                    Density    =         1.0182
 ------------------------------------------------------------------------------


 NSTEP =   368000   TIME(PS) =     868.000  TEMP(K) =   309.19  PRESS =     0.0
 Etot   =   -213451.1383  EKtot   =     78835.1406  EPtot      =   -292286.2789
 BOND   =      5824.6401  ANGLE   =     23399.9204  DIHED      =     15031.5550
 1-4 NB =      5684.7637  1-4 EEL =      1959.0009  VDWAALS    =     15095.2863
 EELEC  =   -359281.4453  EHBOND  =         0.0000  RESTRAINT  =         0.0000
 EKCMT  =         0.0000  VIRIAL  =         0.0000  VOLUME     =   1164163.6976
                                                    SURFTEN    =         0.0000
                                                    Density    =         1.0183
 ------------------------------------------------------------------------------


 NSTEP =   369000   TIME(PS) =     869.000  TEMP(K) =   310.16  PRESS =     0.0
 Etot   =   -212917.8349  EKtot   =     79083.8281  EPtot      =   -292001.6630
 BOND   =      5971.7531  ANGLE   =     23311.5310  DIHED      =     15024.2367
 1-4 NB =      5602.3453  1-4 EEL =      1986.5910  VDWAALS    =     15260.8914
 EELEC  =   -359159.0114  EHBOND  =         0.0000  RESTRAINT  =         0.0000
 EKCMT  =         0.0000  VIRIAL  =         0.0000  VOLUME     =   1164546.0104
                                                    SURFTEN    =         0.0000
                                                    Density    =         1.0179
 ------------------------------------------------------------------------------


 NSTEP =   370000   TIME(PS) =     870.000  TEMP(K) =   308.52  PRESS =     0.0
 Etot   =   -213333.5757  EKtot   =     78666.3203  EPtot      =   -291999.8960
 BOND   =      5884.4756  ANGLE   =     23431.0158  DIHED      =     15041.4142
 1-4 NB =      5601.8060  1-4 EEL =      2000.7428  VDWAALS    =     15328.5878
 EELEC  =   -359287.9382  EHBOND  =         0.0000  RESTRAINT  =         0.0000
 EKCMT  =         0.0000  VIRIAL  =         0.0000  VOLUME     =   1164482.7097
                                                    SURFTEN    =         0.0000
                                                    Density    =         1.0180
 ------------------------------------------------------------------------------


 NSTEP =   371000   TIME(PS) =     871.000  TEMP(K) =   309.36  PRESS =     0.0
 Etot   =   -213563.6354  EKtot   =     78878.4531  EPtot      =   -292442.0886
 BOND   =      5904.4504  ANGLE   =     23307.3211  DIHED      =     15058.0798
 1-4 NB =      5676.0441  1-4 EEL =      2014.9023  VDWAALS    =     14626.5738
 EELEC  =   -359029.4600  EHBOND  =         0.0000  RESTRAINT  =         0.0000
 EKCMT  =         0.0000  VIRIAL  =         0.0000  VOLUME     =   1162993.4284
                                                    SURFTEN    =         0.0000
                                                    Density    =         1.0193
 ------------------------------------------------------------------------------


 NSTEP =   372000   TIME(PS) =     872.000  TEMP(K) =   309.83  PRESS =     0.0
 Etot   =   -213040.7022  EKtot   =     78998.8359  EPtot      =   -292039.5382
 BOND   =      6073.7781  ANGLE   =     23314.1732  DIHED      =     15064.4759
 1-4 NB =      5687.4716  1-4 EEL =      2045.1748  VDWAALS    =     14900.7825
 EELEC  =   -359125.3944  EHBOND  =         0.0000  RESTRAINT  =         0.0000
 EKCMT  =         0.0000  VIRIAL  =         0.0000  VOLUME     =   1165304.2469
                                                    SURFTEN    =         0.0000
                                                    Density    =         1.0173
 ------------------------------------------------------------------------------


 NSTEP =   373000   TIME(PS) =     873.000  TEMP(K) =   311.01  PRESS =     0.0
 Etot   =   -213006.4653  EKtot   =     79301.3750  EPtot      =   -292307.8403
 BOND   =      5914.2789  ANGLE   =     23328.9216  DIHED      =     15087.9299
 1-4 NB =      5606.1286  1-4 EEL =      2052.5281  VDWAALS    =     15054.0800
 EELEC  =   -359351.7073  EHBOND  =         0.0000  RESTRAINT  =         0.0000
 EKCMT  =         0.0000  VIRIAL  =         0.0000  VOLUME     =   1164124.2242
                                                    SURFTEN    =         0.0000
                                                    Density    =         1.0183
 ------------------------------------------------------------------------------


 NSTEP =   374000   TIME(PS) =     874.000  TEMP(K) =   310.09  PRESS =     0.0
 Etot   =   -213019.5648  EKtot   =     79065.2500  EPtot      =   -292084.8148
 BOND   =      6006.1673  ANGLE   =     23242.2469  DIHED      =     15134.9003
 1-4 NB =      5627.4448  1-4 EEL =      2005.3251  VDWAALS    =     15509.7194
 EELEC  =   -359610.6185  EHBOND  =         0.0000  RESTRAINT  =         0.0000
 EKCMT  =         0.0000  VIRIAL  =         0.0000  VOLUME     =   1165062.4226
                                                    SURFTEN    =         0.0000
                                                    Density    =         1.0175
 ------------------------------------------------------------------------------


 NSTEP =   375000   TIME(PS) =     875.000  TEMP(K) =   310.29  PRESS =     0.0
 Etot   =   -213443.5655  EKtot   =     79115.8125  EPtot      =   -292559.3780
 BOND   =      5798.2319  ANGLE   =     23204.2737  DIHED      =     15091.3556
 1-4 NB =      5629.9917  1-4 EEL =      2095.0334  VDWAALS    =     15324.9642
 EELEC  =   -359703.2285  EHBOND  =         0.0000  RESTRAINT  =         0.0000
 EKCMT  =         0.0000  VIRIAL  =         0.0000  VOLUME     =   1163534.9654
                                                    SURFTEN    =         0.0000
                                                    Density    =         1.0188
 ------------------------------------------------------------------------------


 NSTEP =   376000   TIME(PS) =     876.000  TEMP(K) =   309.48  PRESS =     0.0
 Etot   =   -213129.0399  EKtot   =     78909.8516  EPtot      =   -292038.8914
 BOND   =      5997.1017  ANGLE   =     23389.9113  DIHED      =     15039.7373
 1-4 NB =      5587.2092  1-4 EEL =      2085.2173  VDWAALS    =     15402.3068
 EELEC  =   -359540.3749  EHBOND  =         0.0000  RESTRAINT  =         0.0000
 EKCMT  =         0.0000  VIRIAL  =         0.0000  VOLUME     =   1165229.1883
                                                    SURFTEN    =         0.0000
                                                    Density    =         1.0174
 ------------------------------------------------------------------------------


 NSTEP =   377000   TIME(PS) =     877.000  TEMP(K) =   311.97  PRESS =     0.0
 Etot   =   -212713.7888  EKtot   =     79545.5234  EPtot      =   -292259.3122
 BOND   =      5941.6311  ANGLE   =     23245.5826  DIHED      =     15057.6642
 1-4 NB =      5657.2719  1-4 EEL =      2032.9440  VDWAALS    =     15349.1173
 EELEC  =   -359543.5233  EHBOND  =         0.0000  RESTRAINT  =         0.0000
 EKCMT  =         0.0000  VIRIAL  =         0.0000  VOLUME     =   1164362.6269
                                                    SURFTEN    =         0.0000
                                                    Density    =         1.0181
 ------------------------------------------------------------------------------


 NSTEP =   378000   TIME(PS) =     878.000  TEMP(K) =   309.52  PRESS =     0.0
 Etot   =   -212839.5591  EKtot   =     78920.1172  EPtot      =   -291759.6763
 BOND   =      6002.3061  ANGLE   =     23239.6285  DIHED      =     15088.3979
 1-4 NB =      5705.5166  1-4 EEL =      2141.6752  VDWAALS    =     15137.4857
 EELEC  =   -359074.6861  EHBOND  =         0.0000  RESTRAINT  =         0.0000
 EKCMT  =         0.0000  VIRIAL  =         0.0000  VOLUME     =   1164437.3243
                                                    SURFTEN    =         0.0000
                                                    Density    =         1.0180
 ------------------------------------------------------------------------------


 NSTEP =   379000   TIME(PS) =     879.000  TEMP(K) =   312.04  PRESS =     0.0
 Etot   =   -212711.6960  EKtot   =     79561.8750  EPtot      =   -292273.5710
 BOND   =      6021.0642  ANGLE   =     23259.2448  DIHED      =     15093.3341
 1-4 NB =      5647.7830  1-4 EEL =      1953.2956  VDWAALS    =     15535.1778
 EELEC  =   -359783.4705  EHBOND  =         0.0000  RESTRAINT  =         0.0000
 EKCMT  =         0.0000  VIRIAL  =         0.0000  VOLUME     =   1164123.4605
                                                    SURFTEN    =         0.0000
                                                    Density    =         1.0183
 ------------------------------------------------------------------------------


 NSTEP =   380000   TIME(PS) =     880.000  TEMP(K) =   311.37  PRESS =     0.0
 Etot   =   -212793.9751  EKtot   =     79392.7969  EPtot      =   -292186.7720
 BOND   =      5916.1569  ANGLE   =     23438.3008  DIHED      =     15035.0321
 1-4 NB =      5627.0441  1-4 EEL =      2114.1542  VDWAALS    =     15279.2910
 EELEC  =   -359596.7511  EHBOND  =         0.0000  RESTRAINT  =         0.0000
 EKCMT  =         0.0000  VIRIAL  =         0.0000  VOLUME     =   1164740.9060
                                                    SURFTEN    =         0.0000
                                                    Density    =         1.0178
 ------------------------------------------------------------------------------


 NSTEP =   381000   TIME(PS) =     881.000  TEMP(K) =   311.54  PRESS =     0.0
 Etot   =   -212781.2843  EKtot   =     79436.5859  EPtot      =   -292217.8703
 BOND   =      5757.1745  ANGLE   =     23241.3628  DIHED      =     14971.8218
 1-4 NB =      5597.7661  1-4 EEL =      1995.4685  VDWAALS    =     14684.1371
 EELEC  =   -358465.6012  EHBOND  =         0.0000  RESTRAINT  =         0.0000
 EKCMT  =         0.0000  VIRIAL  =         0.0000  VOLUME     =   1165314.1410
                                                    SURFTEN    =         0.0000
                                                    Density    =         1.0173
 ------------------------------------------------------------------------------


 NSTEP =   382000   TIME(PS) =     882.000  TEMP(K) =   310.95  PRESS =     0.0
 Etot   =   -212650.8213  EKtot   =     79285.0938  EPtot      =   -291935.9150
 BOND   =      5935.1646  ANGLE   =     23333.9165  DIHED      =     15041.8892
 1-4 NB =      5633.3794  1-4 EEL =      2022.6610  VDWAALS    =     15146.1655
 EELEC  =   -359049.0912  EHBOND  =         0.0000  RESTRAINT  =         0.0000
 EKCMT  =         0.0000  VIRIAL  =         0.0000  VOLUME     =   1166094.8688
                                                    SURFTEN    =         0.0000
                                                    Density    =         1.0166
 ------------------------------------------------------------------------------


 NSTEP =   383000   TIME(PS) =     883.000  TEMP(K) =   311.32  PRESS =     0.0
 Etot   =   -212587.5999  EKtot   =     79378.3594  EPtot      =   -291965.9593
 BOND   =      5892.2685  ANGLE   =     23352.8657  DIHED      =     15055.6988
 1-4 NB =      5615.9413  1-4 EEL =      2086.2452  VDWAALS    =     15520.4332
 EELEC  =   -359489.4119  EHBOND  =         0.0000  RESTRAINT  =         0.0000
 EKCMT  =         0.0000  VIRIAL  =         0.0000  VOLUME     =   1164249.0328
                                                    SURFTEN    =         0.0000
                                                    Density    =         1.0182
 ------------------------------------------------------------------------------


 NSTEP =   384000   TIME(PS) =     884.000  TEMP(K) =   310.49  PRESS =     0.0
 Etot   =   -212792.7759  EKtot   =     79168.6016  EPtot      =   -291961.3774
 BOND   =      5795.3388  ANGLE   =     23307.2791  DIHED      =     15049.3287
 1-4 NB =      5632.6501  1-4 EEL =      1989.2827  VDWAALS    =     14976.1555
 EELEC  =   -358711.4123  EHBOND  =         0.0000  RESTRAINT  =         0.0000
 EKCMT  =         0.0000  VIRIAL  =         0.0000  VOLUME     =   1164855.6557
                                                    SURFTEN    =         0.0000
                                                    Density    =         1.0177
 ------------------------------------------------------------------------------


 NSTEP =   385000   TIME(PS) =     885.000  TEMP(K) =   309.73  PRESS =     0.0
 Etot   =   -212556.9580  EKtot   =     78972.7188  EPtot      =   -291529.6768
 BOND   =      5908.3534  ANGLE   =     23336.5072  DIHED      =     15075.2207
 1-4 NB =      5664.0169  1-4 EEL =      1988.9463  VDWAALS    =     14994.8421
 EELEC  =   -358497.5634  EHBOND  =         0.0000  RESTRAINT  =         0.0000
 EKCMT  =         0.0000  VIRIAL  =         0.0000  VOLUME     =   1166544.4106
                                                    SURFTEN    =         0.0000
                                                    Density    =         1.0162
 ------------------------------------------------------------------------------


 NSTEP =   386000   TIME(PS) =     886.000  TEMP(K) =   310.65  PRESS =     0.0
 Etot   =   -212618.3153  EKtot   =     79209.0156  EPtot      =   -291827.3309
 BOND   =      5818.1976  ANGLE   =     23233.1356  DIHED      =     15034.0820
 1-4 NB =      5663.2392  1-4 EEL =      1994.3002  VDWAALS    =     15117.1452
 EELEC  =   -358687.4309  EHBOND  =         0.0000  RESTRAINT  =         0.0000
 EKCMT  =         0.0000  VIRIAL  =         0.0000  VOLUME     =   1165267.7209
                                                    SURFTEN    =         0.0000
                                                    Density    =         1.0173
 ------------------------------------------------------------------------------


 NSTEP =   387000   TIME(PS) =     887.000  TEMP(K) =   310.20  PRESS =     0.0
 Etot   =   -212681.8560  EKtot   =     79094.9922  EPtot      =   -291776.8481
 BOND   =      5891.7546  ANGLE   =     23210.5790  DIHED      =     15107.0377
 1-4 NB =      5640.6490  1-4 EEL =      2005.5318  VDWAALS    =     14963.1458
 EELEC  =   -358595.5461  EHBOND  =         0.0000  RESTRAINT  =         0.0000
 EKCMT  =         0.0000  VIRIAL  =         0.0000  VOLUME     =   1165202.4827
                                                    SURFTEN    =         0.0000
                                                    Density    =         1.0174
 ------------------------------------------------------------------------------


 NSTEP =   388000   TIME(PS) =     888.000  TEMP(K) =   311.08  PRESS =     0.0
 Etot   =   -213038.7065  EKtot   =     79318.9453  EPtot      =   -292357.6518
 BOND   =      5866.1709  ANGLE   =     23207.0907  DIHED      =     15076.8219
 1-4 NB =      5663.9578  1-4 EEL =      2009.0765  VDWAALS    =     15414.8047
 EELEC  =   -359595.5744  EHBOND  =         0.0000  RESTRAINT  =         0.0000
 EKCMT  =         0.0000  VIRIAL  =         0.0000  VOLUME     =   1166141.8045
                                                    SURFTEN    =         0.0000
                                                    Density    =         1.0166
 ------------------------------------------------------------------------------


 NSTEP =   389000   TIME(PS) =     889.000  TEMP(K) =   311.41  PRESS =     0.0
 Etot   =   -212531.6646  EKtot   =     79401.4453  EPtot      =   -291933.1099
 BOND   =      5928.6744  ANGLE   =     23198.0210  DIHED      =     15030.5105
 1-4 NB =      5623.8378  1-4 EEL =      2069.9545  VDWAALS    =     15042.3699
 EELEC  =   -358826.4780  EHBOND  =         0.0000  RESTRAINT  =         0.0000
 EKCMT  =         0.0000  VIRIAL  =         0.0000  VOLUME     =   1166262.8416
                                                    SURFTEN    =         0.0000
                                                    Density    =         1.0165
 ------------------------------------------------------------------------------


 NSTEP =   390000   TIME(PS) =     890.000  TEMP(K) =   309.80  PRESS =     0.0
 Etot   =   -212657.8410  EKtot   =     78992.1641  EPtot      =   -291650.0051
 BOND   =      5966.4641  ANGLE   =     23356.6354  DIHED      =     15024.7150
 1-4 NB =      5659.2994  1-4 EEL =      2068.1922  VDWAALS    =     15124.5192
 EELEC  =   -358849.8304  EHBOND  =         0.0000  RESTRAINT  =         0.0000
 EKCMT  =         0.0000  VIRIAL  =         0.0000  VOLUME     =   1167246.9376
                                                    SURFTEN    =         0.0000
                                                    Density    =         1.0156
 ------------------------------------------------------------------------------


 NSTEP =   391000   TIME(PS) =     891.000  TEMP(K) =   311.70  PRESS =     0.0
 Etot   =   -212779.1400  EKtot   =     79476.1562  EPtot      =   -292255.2962
 BOND   =      5798.9689  ANGLE   =     23159.6274  DIHED      =     15033.4867
 1-4 NB =      5677.7975  1-4 EEL =      1987.1027  VDWAALS    =     15501.3039
 EELEC  =   -359413.5834  EHBOND  =         0.0000  RESTRAINT  =         0.0000
 EKCMT  =         0.0000  VIRIAL  =         0.0000  VOLUME     =   1165514.7312
                                                    SURFTEN    =         0.0000
                                                    Density    =         1.0171
 ------------------------------------------------------------------------------


 NSTEP =   392000   TIME(PS) =     892.000  TEMP(K) =   310.84  PRESS =     0.0
 Etot   =   -212479.9203  EKtot   =     79256.2109  EPtot      =   -291736.1313
 BOND   =      6016.1745  ANGLE   =     23273.8102  DIHED      =     15060.4280
 1-4 NB =      5609.7128  1-4 EEL =      2031.6951  VDWAALS    =     14737.4287
 EELEC  =   -358465.3806  EHBOND  =         0.0000  RESTRAINT  =         0.0000
 EKCMT  =         0.0000  VIRIAL  =         0.0000  VOLUME     =   1165870.6187
                                                    SURFTEN    =         0.0000
                                                    Density    =         1.0168
 ------------------------------------------------------------------------------


 NSTEP =   393000   TIME(PS) =     893.000  TEMP(K) =   310.32  PRESS =     0.0
 Etot   =   -213151.4159  EKtot   =     79124.2969  EPtot      =   -292275.7128
 BOND   =      5809.8353  ANGLE   =     23190.0788  DIHED      =     15044.2372
 1-4 NB =      5638.2009  1-4 EEL =      1999.6922  VDWAALS    =     15103.6232
 EELEC  =   -359061.3804  EHBOND  =         0.0000  RESTRAINT  =         0.0000
 EKCMT  =         0.0000  VIRIAL  =         0.0000  VOLUME     =   1166473.4731
                                                    SURFTEN    =         0.0000
                                                    Density    =         1.0163
 ------------------------------------------------------------------------------


 NSTEP =   394000   TIME(PS) =     894.000  TEMP(K) =   311.66  PRESS =     0.0
 Etot   =   -213098.0417  EKtot   =     79467.1641  EPtot      =   -292565.2058
 BOND   =      5914.9287  ANGLE   =     23214.2198  DIHED      =     14990.4277
 1-4 NB =      5648.4167  1-4 EEL =      1974.9191  VDWAALS    =     15326.4059
 EELEC  =   -359634.5236  EHBOND  =         0.0000  RESTRAINT  =         0.0000
 EKCMT  =         0.0000  VIRIAL  =         0.0000  VOLUME     =   1165086.5893
                                                    SURFTEN    =         0.0000
                                                    Density    =         1.0175
 ------------------------------------------------------------------------------


 NSTEP =   395000   TIME(PS) =     895.000  TEMP(K) =   309.56  PRESS =     0.0
 Etot   =   -213290.8396  EKtot   =     78929.4219  EPtot      =   -292220.2615
 BOND   =      5953.2655  ANGLE   =     23319.0104  DIHED      =     15025.2198
 1-4 NB =      5602.6774  1-4 EEL =      1982.4264  VDWAALS    =     14604.8137
 EELEC  =   -358707.6747  EHBOND  =         0.0000  RESTRAINT  =         0.0000
 EKCMT  =         0.0000  VIRIAL  =         0.0000  VOLUME     =   1165123.3311
                                                    SURFTEN    =         0.0000
                                                    Density    =         1.0174
 ------------------------------------------------------------------------------


 NSTEP =   396000   TIME(PS) =     896.000  TEMP(K) =   308.80  PRESS =     0.0
 Etot   =   -214151.5906  EKtot   =     78736.7188  EPtot      =   -292888.3093
 BOND   =      5869.1909  ANGLE   =     23144.3452  DIHED      =     15091.3980
 1-4 NB =      5675.0282  1-4 EEL =      1987.9491  VDWAALS    =     15412.3596
 EELEC  =   -360068.5805  EHBOND  =         0.0000  RESTRAINT  =         0.0000
 EKCMT  =         0.0000  VIRIAL  =         0.0000  VOLUME     =   1163780.0499
                                                    SURFTEN    =         0.0000
                                                    Density    =         1.0186
 ------------------------------------------------------------------------------


 NSTEP =   397000   TIME(PS) =     897.000  TEMP(K) =   309.20  PRESS =     0.0
 Etot   =   -214336.0829  EKtot   =     78838.8984  EPtot      =   -293174.9813
 BOND   =      5946.2835  ANGLE   =     23071.1028  DIHED      =     15111.6459
 1-4 NB =      5554.8262  1-4 EEL =      1961.6353  VDWAALS    =     15305.6613
 EELEC  =   -360126.1365  EHBOND  =         0.0000  RESTRAINT  =         0.0000
 EKCMT  =         0.0000  VIRIAL  =         0.0000  VOLUME     =   1163816.8805
                                                    SURFTEN    =         0.0000
                                                    Density    =         1.0186
 ------------------------------------------------------------------------------


 NSTEP =   398000   TIME(PS) =     898.000  TEMP(K) =   310.55  PRESS =     0.0
 Etot   =   -213346.1814  EKtot   =     79183.8203  EPtot      =   -292530.0017
 BOND   =      5871.2743  ANGLE   =     23242.8260  DIHED      =     15022.5651
 1-4 NB =      5617.9013  1-4 EEL =      2092.3640  VDWAALS    =     15443.9235
 EELEC  =   -359820.8558  EHBOND  =         0.0000  RESTRAINT  =         0.0000
 EKCMT  =         0.0000  VIRIAL  =         0.0000  VOLUME     =   1165207.3222
                                                    SURFTEN    =         0.0000
                                                    Density    =         1.0174
 ------------------------------------------------------------------------------


 NSTEP =   399000   TIME(PS) =     899.000  TEMP(K) =   309.72  PRESS =     0.0
 Etot   =   -213260.3388  EKtot   =     78971.4844  EPtot      =   -292231.8232
 BOND   =      5981.3168  ANGLE   =     23211.7284  DIHED      =     15039.1567
 1-4 NB =      5596.6510  1-4 EEL =      1901.0573  VDWAALS    =     15114.4421
 EELEC  =   -359076.1755  EHBOND  =         0.0000  RESTRAINT  =         0.0000
 EKCMT  =         0.0000  VIRIAL  =         0.0000  VOLUME     =   1167427.6962
                                                    SURFTEN    =         0.0000
                                                    Density    =         1.0154
 ------------------------------------------------------------------------------


 NSTEP =   400000   TIME(PS) =     900.000  TEMP(K) =   309.39  PRESS =     0.0
 Etot   =   -213289.4561  EKtot   =     78887.2109  EPtot      =   -292176.6670
 BOND   =      6009.7579  ANGLE   =     23312.2570  DIHED      =     15079.9340
 1-4 NB =      5598.7902  1-4 EEL =      2036.5188  VDWAALS    =     15726.9186
 EELEC  =   -359940.8435  EHBOND  =         0.0000  RESTRAINT  =         0.0000
 EKCMT  =         0.0000  VIRIAL  =         0.0000  VOLUME     =   1165955.5504
                                                    SURFTEN    =         0.0000
                                                    Density    =         1.0167
 ------------------------------------------------------------------------------


 NSTEP =   401000   TIME(PS) =     901.000  TEMP(K) =   310.25  PRESS =     0.0
 Etot   =   -213221.0260  EKtot   =     79105.6172  EPtot      =   -292326.6432
 BOND   =      6046.4499  ANGLE   =     23149.0033  DIHED      =     15046.4679
 1-4 NB =      5603.3647  1-4 EEL =      1970.8603  VDWAALS    =     15095.1383
 EELEC  =   -359237.9276  EHBOND  =         0.0000  RESTRAINT  =         0.0000
 EKCMT  =         0.0000  VIRIAL  =         0.0000  VOLUME     =   1165151.6603
                                                    SURFTEN    =         0.0000
                                                    Density    =         1.0174
 ------------------------------------------------------------------------------


 NSTEP =   402000   TIME(PS) =     902.000  TEMP(K) =   309.50  PRESS =     0.0
 Etot   =   -213468.5385  EKtot   =     78916.0156  EPtot      =   -292384.5542
 BOND   =      5792.8749  ANGLE   =     23308.8261  DIHED      =     14968.4895
 1-4 NB =      5613.0305  1-4 EEL =      1974.8778  VDWAALS    =     15533.5686
 EELEC  =   -359576.2215  EHBOND  =         0.0000  RESTRAINT  =         0.0000
 EKCMT  =         0.0000  VIRIAL  =         0.0000  VOLUME     =   1164566.9620
                                                    SURFTEN    =         0.0000
                                                    Density    =         1.0179
 ------------------------------------------------------------------------------


 NSTEP =   403000   TIME(PS) =     903.000  TEMP(K) =   309.04  PRESS =     0.0
 Etot   =   -213725.3948  EKtot   =     78797.7266  EPtot      =   -292523.1214
 BOND   =      5804.1712  ANGLE   =     23198.6580  DIHED      =     15047.4816
 1-4 NB =      5652.3479  1-4 EEL =      2013.8362  VDWAALS    =     15220.2074
 EELEC  =   -359459.8237  EHBOND  =         0.0000  RESTRAINT  =         0.0000
 EKCMT  =         0.0000  VIRIAL  =         0.0000  VOLUME     =   1164720.1652
                                                    SURFTEN    =         0.0000
                                                    Density    =         1.0178
 ------------------------------------------------------------------------------


 NSTEP =   404000   TIME(PS) =     904.000  TEMP(K) =   308.35  PRESS =     0.0
 Etot   =   -213904.6141  EKtot   =     78622.3984  EPtot      =   -292527.0126
 BOND   =      5963.2274  ANGLE   =     23228.0245  DIHED      =     15073.8826
 1-4 NB =      5612.8370  1-4 EEL =      1958.5522  VDWAALS    =     15088.6137
 EELEC  =   -359452.1500  EHBOND  =         0.0000  RESTRAINT  =         0.0000
 EKCMT  =         0.0000  VIRIAL  =         0.0000  VOLUME     =   1165075.9015
                                                    SURFTEN    =         0.0000
                                                    Density    =         1.0175
 ------------------------------------------------------------------------------


 NSTEP =   405000   TIME(PS) =     905.000  TEMP(K) =   309.41  PRESS =     0.0
 Etot   =   -213548.3531  EKtot   =     78893.2188  EPtot      =   -292441.5718
 BOND   =      5951.0079  ANGLE   =     23198.2808  DIHED      =     15080.9165
 1-4 NB =      5617.1652  1-4 EEL =      1882.4455  VDWAALS    =     15613.3833
 EELEC  =   -359784.7709  EHBOND  =         0.0000  RESTRAINT  =         0.0000
 EKCMT  =         0.0000  VIRIAL  =         0.0000  VOLUME     =   1165400.1152
                                                    SURFTEN    =         0.0000
                                                    Density    =         1.0172
 ------------------------------------------------------------------------------


 NSTEP =   406000   TIME(PS) =     906.000  TEMP(K) =   310.15  PRESS =     0.0
 Etot   =   -213380.2903  EKtot   =     79080.9531  EPtot      =   -292461.2435
 BOND   =      5802.7773  ANGLE   =     23265.5005  DIHED      =     15049.0830
 1-4 NB =      5591.5983  1-4 EEL =      2030.8732  VDWAALS    =     14924.9522
 EELEC  =   -359126.0279  EHBOND  =         0.0000  RESTRAINT  =         0.0000
 EKCMT  =         0.0000  VIRIAL  =         0.0000  VOLUME     =   1167051.2268
                                                    SURFTEN    =         0.0000
                                                    Density    =         1.0158
 ------------------------------------------------------------------------------


 NSTEP =   407000   TIME(PS) =     907.000  TEMP(K) =   308.81  PRESS =     0.0
 Etot   =   -213108.5666  EKtot   =     78739.0938  EPtot      =   -291847.6603
 BOND   =      5919.8599  ANGLE   =     23416.7614  DIHED      =     15200.4772
 1-4 NB =      5589.4183  1-4 EEL =      1975.8788  VDWAALS    =     15931.3934
 EELEC  =   -359881.4495  EHBOND  =         0.0000  RESTRAINT  =         0.0000
 EKCMT  =         0.0000  VIRIAL  =         0.0000  VOLUME     =   1166910.2757
                                                    SURFTEN    =         0.0000
                                                    Density    =         1.0159
 ------------------------------------------------------------------------------


 NSTEP =   408000   TIME(PS) =     908.000  TEMP(K) =   308.97  PRESS =     0.0
 Etot   =   -213868.0913  EKtot   =     78779.2422  EPtot      =   -292647.3335
 BOND   =      5875.5771  ANGLE   =     23128.5175  DIHED      =     15006.6483
 1-4 NB =      5629.1474  1-4 EEL =      2098.7616  VDWAALS    =     15603.9435
 EELEC  =   -359989.9290  EHBOND  =         0.0000  RESTRAINT  =         0.0000
 EKCMT  =         0.0000  VIRIAL  =         0.0000  VOLUME     =   1168553.3266
                                                    SURFTEN    =         0.0000
                                                    Density    =         1.0145
 ------------------------------------------------------------------------------


 NSTEP =   409000   TIME(PS) =     909.000  TEMP(K) =   310.43  PRESS =     0.0
 Etot   =   -213476.4647  EKtot   =     79152.6562  EPtot      =   -292629.1210
 BOND   =      5928.4594  ANGLE   =     23105.8244  DIHED      =     15092.3134
 1-4 NB =      5590.8745  1-4 EEL =      1922.3806  VDWAALS    =     15454.2817
 EELEC  =   -359723.2549  EHBOND  =         0.0000  RESTRAINT  =         0.0000
 EKCMT  =         0.0000  VIRIAL  =         0.0000  VOLUME     =   1165333.5524
                                                    SURFTEN    =         0.0000
                                                    Density    =         1.0173
 ------------------------------------------------------------------------------


 NSTEP =   410000   TIME(PS) =     910.000  TEMP(K) =   310.08  PRESS =     0.0
 Etot   =   -213279.9816  EKtot   =     79062.8906  EPtot      =   -292342.8722
 BOND   =      5951.5337  ANGLE   =     23395.5243  DIHED      =     15041.1122
 1-4 NB =      5600.2179  1-4 EEL =      1981.4897  VDWAALS    =     15327.1411
 EELEC  =   -359639.8909  EHBOND  =         0.0000  RESTRAINT  =         0.0000
 EKCMT  =         0.0000  VIRIAL  =         0.0000  VOLUME     =   1165046.4632
                                                    SURFTEN    =         0.0000
                                                    Density    =         1.0175
 ------------------------------------------------------------------------------


 NSTEP =   411000   TIME(PS) =     911.000  TEMP(K) =   309.99  PRESS =     0.0
 Etot   =   -213381.0917  EKtot   =     79040.7344  EPtot      =   -292421.8260
 BOND   =      5956.1957  ANGLE   =     23247.5505  DIHED      =     15126.2306
 1-4 NB =      5627.2307  1-4 EEL =      1960.0592  VDWAALS    =     15094.4555
 EELEC  =   -359433.5483  EHBOND  =         0.0000  RESTRAINT  =         0.0000
 EKCMT  =         0.0000  VIRIAL  =         0.0000  VOLUME     =   1164766.4219
                                                    SURFTEN    =         0.0000
                                                    Density    =         1.0178
 ------------------------------------------------------------------------------


 NSTEP =   412000   TIME(PS) =     912.000  TEMP(K) =   310.01  PRESS =     0.0
 Etot   =   -213537.7941  EKtot   =     79044.3125  EPtot      =   -292582.1066
 BOND   =      5858.9501  ANGLE   =     23027.1665  DIHED      =     15038.1030
 1-4 NB =      5610.3173  1-4 EEL =      2029.9780  VDWAALS    =     15402.6100
 EELEC  =   -359549.2315  EHBOND  =         0.0000  RESTRAINT  =         0.0000
 EKCMT  =         0.0000  VIRIAL  =         0.0000  VOLUME     =   1165593.2414
                                                    SURFTEN    =         0.0000
                                                    Density    =         1.0170
 ------------------------------------------------------------------------------


 NSTEP =   413000   TIME(PS) =     913.000  TEMP(K) =   310.02  PRESS =     0.0
 Etot   =   -213216.3900  EKtot   =     79047.1172  EPtot      =   -292263.5071
 BOND   =      5950.7434  ANGLE   =     23284.4987  DIHED      =     15039.6533
 1-4 NB =      5595.3898  1-4 EEL =      1919.4403  VDWAALS    =     15423.6920
 EELEC  =   -359476.9246  EHBOND  =         0.0000  RESTRAINT  =         0.0000
 EKCMT  =         0.0000  VIRIAL  =         0.0000  VOLUME     =   1165141.7658
                                                    SURFTEN    =         0.0000
                                                    Density    =         1.0174
 ------------------------------------------------------------------------------


 NSTEP =   414000   TIME(PS) =     914.000  TEMP(K) =   310.02  PRESS =     0.0
 Etot   =   -213228.1709  EKtot   =     79047.7812  EPtot      =   -292275.9521
 BOND   =      5804.8629  ANGLE   =     23393.9395  DIHED      =     15065.5515
 1-4 NB =      5637.5667  1-4 EEL =      1944.9519  VDWAALS    =     15444.3080
 EELEC  =   -359567.1327  EHBOND  =         0.0000  RESTRAINT  =         0.0000
 EKCMT  =         0.0000  VIRIAL  =         0.0000  VOLUME     =   1165835.8520
                                                    SURFTEN    =         0.0000
                                                    Density    =         1.0168
 ------------------------------------------------------------------------------


 NSTEP =   415000   TIME(PS) =     915.000  TEMP(K) =   309.05  PRESS =     0.0
 Etot   =   -213145.3102  EKtot   =     78800.3828  EPtot      =   -291945.6930
 BOND   =      5969.5397  ANGLE   =     23329.0548  DIHED      =     15027.9549
 1-4 NB =      5580.5293  1-4 EEL =      1942.0853  VDWAALS    =     15062.8859
 EELEC  =   -358857.7429  EHBOND  =         0.0000  RESTRAINT  =         0.0000
 EKCMT  =         0.0000  VIRIAL  =         0.0000  VOLUME     =   1166653.3555
                                                    SURFTEN    =         0.0000
                                                    Density    =         1.0161
 ------------------------------------------------------------------------------


 NSTEP =   416000   TIME(PS) =     916.000  TEMP(K) =   309.96  PRESS =     0.0
 Etot   =   -212894.2298  EKtot   =     79033.5547  EPtot      =   -291927.7845
 BOND   =      5927.1943  ANGLE   =     23163.8540  DIHED      =     15079.9150
 1-4 NB =      5608.5254  1-4 EEL =      1908.4143  VDWAALS    =     15311.6420
 EELEC  =   -358927.3295  EHBOND  =         0.0000  RESTRAINT  =         0.0000
 EKCMT  =         0.0000  VIRIAL  =         0.0000  VOLUME     =   1166163.7802
                                                    SURFTEN    =         0.0000
                                                    Density    =         1.0165
 ------------------------------------------------------------------------------


 NSTEP =   417000   TIME(PS) =     917.000  TEMP(K) =   310.48  PRESS =     0.0
 Etot   =   -212930.0408  EKtot   =     79165.2109  EPtot      =   -292095.2518
 BOND   =      5874.2879  ANGLE   =     23162.2429  DIHED      =     15072.1767
 1-4 NB =      5628.3854  1-4 EEL =      2010.8515  VDWAALS    =     14815.9554
 EELEC  =   -358659.1517  EHBOND  =         0.0000  RESTRAINT  =         0.0000
 EKCMT  =         0.0000  VIRIAL  =         0.0000  VOLUME     =   1166163.7802
                                                    SURFTEN    =         0.0000
                                                    Density    =         1.0165
 ------------------------------------------------------------------------------


 NSTEP =   418000   TIME(PS) =     918.000  TEMP(K) =   309.93  PRESS =     0.0
 Etot   =   -213309.9223  EKtot   =     79023.8438  EPtot      =   -292333.7661
 BOND   =      5927.4174  ANGLE   =     23199.7621  DIHED      =     15008.3408
 1-4 NB =      5578.1135  1-4 EEL =      1912.5622  VDWAALS    =     15030.8988
 EELEC  =   -358990.8607  EHBOND  =         0.0000  RESTRAINT  =         0.0000
 EKCMT  =         0.0000  VIRIAL  =         0.0000  VOLUME     =   1165531.9782
                                                    SURFTEN    =         0.0000
                                                    Density    =         1.0171
 ------------------------------------------------------------------------------


 NSTEP =   419000   TIME(PS) =     919.000  TEMP(K) =   310.62  PRESS =     0.0
 Etot   =   -212981.4536  EKtot   =     79200.2969  EPtot      =   -292181.7505
 BOND   =      5957.3097  ANGLE   =     23253.0729  DIHED      =     15096.2190
 1-4 NB =      5591.3353  1-4 EEL =      1925.4530  VDWAALS    =     15281.7528
 EELEC  =   -359286.8932  EHBOND  =         0.0000  RESTRAINT  =         0.0000
 EKCMT  =         0.0000  VIRIAL  =         0.0000  VOLUME     =   1165041.1543
                                                    SURFTEN    =         0.0000
                                                    Density    =         1.0175
 ------------------------------------------------------------------------------


 NSTEP =   420000   TIME(PS) =     920.000  TEMP(K) =   310.76  PRESS =     0.0
 Etot   =   -212931.5281  EKtot   =     79235.8984  EPtot      =   -292167.4265
 BOND   =      5917.3743  ANGLE   =     23211.4304  DIHED      =     15001.8365
 1-4 NB =      5672.3569  1-4 EEL =      1950.2580  VDWAALS    =     15687.8934
 EELEC  =   -359608.5760  EHBOND  =         0.0000  RESTRAINT  =         0.0000
 EKCMT  =         0.0000  VIRIAL  =         0.0000  VOLUME     =   1166896.5123
                                                    SURFTEN    =         0.0000
                                                    Density    =         1.0159
 ------------------------------------------------------------------------------


 NSTEP =   421000   TIME(PS) =     921.000  TEMP(K) =   311.44  PRESS =     0.0
 Etot   =   -212768.2839  EKtot   =     79411.0938  EPtot      =   -292179.3776
 BOND   =      5838.7892  ANGLE   =     23247.5182  DIHED      =     14998.1291
 1-4 NB =      5644.3903  1-4 EEL =      1938.6139  VDWAALS    =     15398.4705
 EELEC  =   -359245.2889  EHBOND  =         0.0000  RESTRAINT  =         0.0000
 EKCMT  =         0.0000  VIRIAL  =         0.0000  VOLUME     =   1166804.8396
                                                    SURFTEN    =         0.0000
                                                    Density    =         1.0160
 ------------------------------------------------------------------------------


 NSTEP =   422000   TIME(PS) =     922.000  TEMP(K) =   310.02  PRESS =     0.0
 Etot   =   -213297.9129  EKtot   =     79048.2891  EPtot      =   -292346.2019
 BOND   =      5879.2755  ANGLE   =     23011.9932  DIHED      =     15041.1817
 1-4 NB =      5647.7565  1-4 EEL =      1995.5759  VDWAALS    =     15479.4751
 EELEC  =   -359401.4598  EHBOND  =         0.0000  RESTRAINT  =         0.0000
 EKCMT  =         0.0000  VIRIAL  =         0.0000  VOLUME     =   1167038.7300
                                                    SURFTEN    =         0.0000
                                                    Density    =         1.0158
 ------------------------------------------------------------------------------


 NSTEP =   423000   TIME(PS) =     923.000  TEMP(K) =   309.83  PRESS =     0.0
 Etot   =   -213173.9624  EKtot   =     78999.3438  EPtot      =   -292173.3061
 BOND   =      5799.8711  ANGLE   =     23232.9579  DIHED      =     15095.5296
 1-4 NB =      5654.5222  1-4 EEL =      1964.2802  VDWAALS    =     14863.4482
 EELEC  =   -358783.9152  EHBOND  =         0.0000  RESTRAINT  =         0.0000
 EKCMT  =         0.0000  VIRIAL  =         0.0000  VOLUME     =   1166518.0456
                                                    SURFTEN    =         0.0000
                                                    Density    =         1.0162
 ------------------------------------------------------------------------------


 NSTEP =   424000   TIME(PS) =     924.000  TEMP(K) =   309.89  PRESS =     0.0
 Etot   =   -213553.8350  EKtot   =     79015.1797  EPtot      =   -292569.0146
 BOND   =      5852.3139  ANGLE   =     23194.7255  DIHED      =     15074.7755
 1-4 NB =      5649.8492  1-4 EEL =      2029.3419  VDWAALS    =     15483.0457
 EELEC  =   -359853.0663  EHBOND  =         0.0000  RESTRAINT  =         0.0000
 EKCMT  =         0.0000  VIRIAL  =         0.0000  VOLUME     =   1164325.8851
                                                    SURFTEN    =         0.0000
                                                    Density    =         1.0181
 ------------------------------------------------------------------------------


 NSTEP =   425000   TIME(PS) =     925.000  TEMP(K) =   308.91  PRESS =     0.0
 Etot   =   -213658.0087  EKtot   =     78764.0391  EPtot      =   -292422.0477
 BOND   =      5927.3134  ANGLE   =     23188.7741  DIHED      =     15083.9780
 1-4 NB =      5616.0127  1-4 EEL =      2010.5854  VDWAALS    =     15333.6537
 EELEC  =   -359582.3650  EHBOND  =         0.0000  RESTRAINT  =         0.0000
 EKCMT  =         0.0000  VIRIAL  =         0.0000  VOLUME     =   1164309.0649
                                                    SURFTEN    =         0.0000
                                                    Density    =         1.0182
 ------------------------------------------------------------------------------


 NSTEP =   426000   TIME(PS) =     926.000  TEMP(K) =   310.26  PRESS =     0.0
 Etot   =   -213228.2329  EKtot   =     79109.8750  EPtot      =   -292338.1079
 BOND   =      5893.9329  ANGLE   =     23318.6223  DIHED      =     15180.6569
 1-4 NB =      5698.6449  1-4 EEL =      2033.1101  VDWAALS    =     15292.1378
 EELEC  =   -359755.2129  EHBOND  =         0.0000  RESTRAINT  =         0.0000
 EKCMT  =         0.0000  VIRIAL  =         0.0000  VOLUME     =   1162964.2284
                                                    SURFTEN    =         0.0000
                                                    Density    =         1.0193
 ------------------------------------------------------------------------------


 NSTEP =   427000   TIME(PS) =     927.000  TEMP(K) =   310.43  PRESS =     0.0
 Etot   =   -213408.8114  EKtot   =     79153.2656  EPtot      =   -292562.0770
 BOND   =      5826.1826  ANGLE   =     23263.8539  DIHED      =     15119.7968
 1-4 NB =      5643.7370  1-4 EEL =      2003.7549  VDWAALS    =     14933.7131
 EELEC  =   -359353.1153  EHBOND  =         0.0000  RESTRAINT  =         0.0000
 EKCMT  =         0.0000  VIRIAL  =         0.0000  VOLUME     =   1163242.4771
                                                    SURFTEN    =         0.0000
                                                    Density    =         1.0191
 ------------------------------------------------------------------------------


 NSTEP =   428000   TIME(PS) =     928.000  TEMP(K) =   309.89  PRESS =     0.0
 Etot   =   -213399.7991  EKtot   =     79014.8516  EPtot      =   -292414.6507
 BOND   =      5907.5873  ANGLE   =     23272.8021  DIHED      =     15067.8549
 1-4 NB =      5653.3347  1-4 EEL =      2023.7693  VDWAALS    =     15317.5929
 EELEC  =   -359657.5917  EHBOND  =         0.0000  RESTRAINT  =         0.0000
 EKCMT  =         0.0000  VIRIAL  =         0.0000  VOLUME     =   1161778.4341
                                                    SURFTEN    =         0.0000
                                                    Density    =         1.0204
 ------------------------------------------------------------------------------


 NSTEP =   429000   TIME(PS) =     929.000  TEMP(K) =   311.23  PRESS =     0.0
 Etot   =   -213050.7556  EKtot   =     79357.6016  EPtot      =   -292408.3571
 BOND   =      5867.5160  ANGLE   =     22982.8662  DIHED      =     15104.3829
 1-4 NB =      5572.2677  1-4 EEL =      1997.9416  VDWAALS    =     15158.8588
 EELEC  =   -359092.1903  EHBOND  =         0.0000  RESTRAINT  =         0.0000
 EKCMT  =         0.0000  VIRIAL  =         0.0000  VOLUME     =   1163374.0810
                                                    SURFTEN    =         0.0000
                                                    Density    =         1.0190
 ------------------------------------------------------------------------------


 NSTEP =   430000   TIME(PS) =     930.000  TEMP(K) =   309.27  PRESS =     0.0
 Etot   =   -213277.0933  EKtot   =     78855.7031  EPtot      =   -292132.7965
 BOND   =      5789.9595  ANGLE   =     23075.3041  DIHED      =     15165.3221
 1-4 NB =      5671.1980  1-4 EEL =      1980.8183  VDWAALS    =     15143.7123
 EELEC  =   -358959.1108  EHBOND  =         0.0000  RESTRAINT  =         0.0000
 EKCMT  =         0.0000  VIRIAL  =         0.0000  VOLUME     =   1162359.5941
                                                    SURFTEN    =         0.0000
                                                    Density    =         1.0199
 ------------------------------------------------------------------------------


 NSTEP =   431000   TIME(PS) =     931.000  TEMP(K) =   309.33  PRESS =     0.0
 Etot   =   -213343.8799  EKtot   =     78870.6328  EPtot      =   -292214.5127
 BOND   =      5933.8930  ANGLE   =     23380.6663  DIHED      =     15095.0067
 1-4 NB =      5659.5331  1-4 EEL =      1983.8162  VDWAALS    =     14895.8300
 EELEC  =   -359163.2580  EHBOND  =         0.0000  RESTRAINT  =         0.0000
 EKCMT  =         0.0000  VIRIAL  =         0.0000  VOLUME     =   1162876.0157
                                                    SURFTEN    =         0.0000
                                                    Density    =         1.0194
 ------------------------------------------------------------------------------


 NSTEP =   432000   TIME(PS) =     932.000  TEMP(K) =   309.32  PRESS =     0.0
 Etot   =   -213630.4489  EKtot   =     78868.3594  EPtot      =   -292498.8082
 BOND   =      5868.0819  ANGLE   =     23213.6596  DIHED      =     15017.7150
 1-4 NB =      5669.6121  1-4 EEL =      2019.9187  VDWAALS    =     14836.7861
 EELEC  =   -359124.5816  EHBOND  =         0.0000  RESTRAINT  =         0.0000
 EKCMT  =         0.0000  VIRIAL  =         0.0000  VOLUME     =   1163522.6758
                                                    SURFTEN    =         0.0000
                                                    Density    =         1.0188
 ------------------------------------------------------------------------------


 NSTEP =   433000   TIME(PS) =     933.000  TEMP(K) =   310.14  PRESS =     0.0
 Etot   =   -213104.3955  EKtot   =     79077.6172  EPtot      =   -292182.0127
 BOND   =      5740.4509  ANGLE   =     23350.6123  DIHED      =     15068.0695
 1-4 NB =      5684.6729  1-4 EEL =      1973.8032  VDWAALS    =     15128.9194
 EELEC  =   -359128.5410  EHBOND  =         0.0000  RESTRAINT  =         0.0000
 EKCMT  =         0.0000  VIRIAL  =         0.0000  VOLUME     =   1164153.7744
                                                    SURFTEN    =         0.0000
                                                    Density    =         1.0183
 ------------------------------------------------------------------------------


 NSTEP =   434000   TIME(PS) =     934.000  TEMP(K) =   309.38  PRESS =     0.0
 Etot   =   -212770.9176  EKtot   =     78885.1172  EPtot      =   -291656.0348
 BOND   =      5961.8317  ANGLE   =     23307.1541  DIHED      =     15190.4337
 1-4 NB =      5589.2105  1-4 EEL =      1949.1939  VDWAALS    =     14884.9485
 EELEC  =   -358538.8071  EHBOND  =         0.0000  RESTRAINT  =         0.0000
 EKCMT  =         0.0000  VIRIAL  =         0.0000  VOLUME     =   1164173.2176
                                                    SURFTEN    =         0.0000
                                                    Density    =         1.0183
 ------------------------------------------------------------------------------


 NSTEP =   435000   TIME(PS) =     935.000  TEMP(K) =   309.83  PRESS =     0.0
 Etot   =   -212698.7472  EKtot   =     78998.7422  EPtot      =   -291697.4893
 BOND   =      5931.1629  ANGLE   =     23207.2368  DIHED      =     15133.0514
 1-4 NB =      5623.7008  1-4 EEL =      1960.6663  VDWAALS    =     15300.3490
 EELEC  =   -358853.6565  EHBOND  =         0.0000  RESTRAINT  =         0.0000
 EKCMT  =         0.0000  VIRIAL  =         0.0000  VOLUME     =   1165019.5706
                                                    SURFTEN    =         0.0000
                                                    Density    =         1.0175
 ------------------------------------------------------------------------------


 NSTEP =   436000   TIME(PS) =     936.000  TEMP(K) =   307.86  PRESS =     0.0
 Etot   =   -213240.1948  EKtot   =     78497.5703  EPtot      =   -291737.7651
 BOND   =      5920.0141  ANGLE   =     23197.3032  DIHED      =     15133.6206
 1-4 NB =      5701.1865  1-4 EEL =      2002.0268  VDWAALS    =     14631.6593
 EELEC  =   -358323.5755  EHBOND  =         0.0000  RESTRAINT  =         0.0000
 EKCMT  =         0.0000  VIRIAL  =         0.0000  VOLUME     =   1165582.9135
                                                    SURFTEN    =         0.0000
                                                    Density    =         1.0170
 ------------------------------------------------------------------------------


 NSTEP =   437000   TIME(PS) =     937.000  TEMP(K) =   309.94  PRESS =     0.0
 Etot   =   -213066.4734  EKtot   =     79028.0781  EPtot      =   -292094.5515
 BOND   =      5912.5524  ANGLE   =     23142.7453  DIHED      =     15109.6743
 1-4 NB =      5719.6768  1-4 EEL =      1942.2445  VDWAALS    =     15054.7056
 EELEC  =   -358976.1503  EHBOND  =         0.0000  RESTRAINT  =         0.0000
 EKCMT  =         0.0000  VIRIAL  =         0.0000  VOLUME     =   1165635.0865
                                                    SURFTEN    =         0.0000
                                                    Density    =         1.0170
 ------------------------------------------------------------------------------


 NSTEP =   438000   TIME(PS) =     938.000  TEMP(K) =   309.51  PRESS =     0.0
 Etot   =   -213318.7180  EKtot   =     78919.0078  EPtot      =   -292237.7259
 BOND   =      5861.7375  ANGLE   =     23262.7165  DIHED      =     15067.6517
 1-4 NB =      5639.4913  1-4 EEL =      1947.9340  VDWAALS    =     15318.5567
 EELEC  =   -359335.8136  EHBOND  =         0.0000  RESTRAINT  =         0.0000
 EKCMT  =         0.0000  VIRIAL  =         0.0000  VOLUME     =   1166809.9460
                                                    SURFTEN    =         0.0000
                                                    Density    =         1.0160
 ------------------------------------------------------------------------------


 NSTEP =   439000   TIME(PS) =     939.000  TEMP(K) =   311.00  PRESS =     0.0
 Etot   =   -212833.1394  EKtot   =     79297.8359  EPtot      =   -292130.9754
 BOND   =      5893.0964  ANGLE   =     23298.9292  DIHED      =     15086.4805
 1-4 NB =      5622.7102  1-4 EEL =      2016.7842  VDWAALS    =     15337.2472
 EELEC  =   -359386.2231  EHBOND  =         0.0000  RESTRAINT  =         0.0000
 EKCMT  =         0.0000  VIRIAL  =         0.0000  VOLUME     =   1165554.9226
                                                    SURFTEN    =         0.0000
                                                    Density    =         1.0171
 ------------------------------------------------------------------------------


 NSTEP =   440000   TIME(PS) =     940.000  TEMP(K) =   311.16  PRESS =     0.0
 Etot   =   -212523.2578  EKtot   =     79337.6016  EPtot      =   -291860.8593
 BOND   =      5926.9807  ANGLE   =     23137.0764  DIHED      =     15067.7031
 1-4 NB =      5610.5037  1-4 EEL =      1967.2071  VDWAALS    =     14977.6833
 EELEC  =   -358548.0136  EHBOND  =         0.0000  RESTRAINT  =         0.0000
 EKCMT  =         0.0000  VIRIAL  =         0.0000  VOLUME     =   1166006.0734
                                                    SURFTEN    =         0.0000
                                                    Density    =         1.0167
 ------------------------------------------------------------------------------


 NSTEP =   441000   TIME(PS) =     941.000  TEMP(K) =   310.09  PRESS =     0.0
 Etot   =   -212847.1309  EKtot   =     79066.8594  EPtot      =   -291913.9903
 BOND   =      5940.2963  ANGLE   =     23141.3139  DIHED      =     15116.0993
 1-4 NB =      5656.4318  1-4 EEL =      1941.2062  VDWAALS    =     15211.4742
 EELEC  =   -358920.8119  EHBOND  =         0.0000  RESTRAINT  =         0.0000
 EKCMT  =         0.0000  VIRIAL  =         0.0000  VOLUME     =   1165713.2472
                                                    SURFTEN    =         0.0000
                                                    Density    =         1.0169
 ------------------------------------------------------------------------------


 NSTEP =   442000   TIME(PS) =     942.000  TEMP(K) =   309.92  PRESS =     0.0
 Etot   =   -212485.4120  EKtot   =     79021.9922  EPtot      =   -291507.4042
 BOND   =      6009.8209  ANGLE   =     23271.1628  DIHED      =     15008.2324
 1-4 NB =      5642.1765  1-4 EEL =      1964.8856  VDWAALS    =     14571.0519
 EELEC  =   -357974.7342  EHBOND  =         0.0000  RESTRAINT  =         0.0000
 EKCMT  =         0.0000  VIRIAL  =         0.0000  VOLUME     =   1166083.5864
                                                    SURFTEN    =         0.0000
                                                    Density    =         1.0166
 ------------------------------------------------------------------------------


 NSTEP =   443000   TIME(PS) =     943.000  TEMP(K) =   309.34  PRESS =     0.0
 Etot   =   -212510.8315  EKtot   =     78874.3359  EPtot      =   -291385.1674
 BOND   =      5903.7866  ANGLE   =     23699.2256  DIHED      =     15077.5182
 1-4 NB =      5625.4107  1-4 EEL =      1983.2172  VDWAALS    =     15244.8045
 EELEC  =   -358919.1302  EHBOND  =         0.0000  RESTRAINT  =         0.0000
 EKCMT  =         0.0000  VIRIAL  =         0.0000  VOLUME     =   1166254.3079
                                                    SURFTEN    =         0.0000
                                                    Density    =         1.0165
 ------------------------------------------------------------------------------


 NSTEP =   444000   TIME(PS) =     944.000  TEMP(K) =   311.69  PRESS =     0.0
 Etot   =   -212864.3775  EKtot   =     79472.8984  EPtot      =   -292337.2759
 BOND   =      5808.3790  ANGLE   =     23242.0420  DIHED      =     14995.3842
 1-4 NB =      5596.7765  1-4 EEL =      1950.9556  VDWAALS    =     14959.4591
 EELEC  =   -358890.2723  EHBOND  =         0.0000  RESTRAINT  =         0.0000
 EKCMT  =         0.0000  VIRIAL  =         0.0000  VOLUME     =   1165969.9028
                                                    SURFTEN    =         0.0000
                                                    Density    =         1.0167
 ------------------------------------------------------------------------------


 NSTEP =   445000   TIME(PS) =     945.000  TEMP(K) =   310.59  PRESS =     0.0
 Etot   =   -213137.3112  EKtot   =     79193.3281  EPtot      =   -292330.6393
 BOND   =      5853.6199  ANGLE   =     23306.9165  DIHED      =     14989.9879
 1-4 NB =      5626.3834  1-4 EEL =      2115.7781  VDWAALS    =     15101.0533
 EELEC  =   -359324.3784  EHBOND  =         0.0000  RESTRAINT  =         0.0000
 EKCMT  =         0.0000  VIRIAL  =         0.0000  VOLUME     =   1165542.8554
                                                    SURFTEN    =         0.0000
                                                    Density    =         1.0171
 ------------------------------------------------------------------------------


 NSTEP =   446000   TIME(PS) =     946.000  TEMP(K) =   309.55  PRESS =     0.0
 Etot   =   -213259.7173  EKtot   =     78927.7578  EPtot      =   -292187.4751
 BOND   =      5948.4290  ANGLE   =     23219.0722  DIHED      =     15123.3916
 1-4 NB =      5684.8388  1-4 EEL =      1990.8232  VDWAALS    =     15107.2896
 EELEC  =   -359261.3195  EHBOND  =         0.0000  RESTRAINT  =         0.0000
 EKCMT  =         0.0000  VIRIAL  =         0.0000  VOLUME     =   1166359.8031
                                                    SURFTEN    =         0.0000
                                                    Density    =         1.0164
 ------------------------------------------------------------------------------


 NSTEP =   447000   TIME(PS) =     947.000  TEMP(K) =   310.31  PRESS =     0.0
 Etot   =   -213211.4691  EKtot   =     79120.9531  EPtot      =   -292332.4222
 BOND   =      5917.0061  ANGLE   =     23237.9750  DIHED      =     14972.5035
 1-4 NB =      5666.9603  1-4 EEL =      1974.0785  VDWAALS    =     15003.2981
 EELEC  =   -359104.2436  EHBOND  =         0.0000  RESTRAINT  =         0.0000
 EKCMT  =         0.0000  VIRIAL  =         0.0000  VOLUME     =   1166950.7496
                                                    SURFTEN    =         0.0000
                                                    Density    =         1.0159
 ------------------------------------------------------------------------------


 NSTEP =   448000   TIME(PS) =     948.000  TEMP(K) =   309.56  PRESS =     0.0
 Etot   =   -213074.9692  EKtot   =     78931.0234  EPtot      =   -292005.9926
 BOND   =      6016.5090  ANGLE   =     23178.3425  DIHED      =     15021.5815
 1-4 NB =      5634.1361  1-4 EEL =      1961.8141  VDWAALS    =     14784.7077
 EELEC  =   -358603.0835  EHBOND  =         0.0000  RESTRAINT  =         0.0000
 EKCMT  =         0.0000  VIRIAL  =         0.0000  VOLUME     =   1166001.9467
                                                    SURFTEN    =         0.0000
                                                    Density    =         1.0167
 ------------------------------------------------------------------------------


 NSTEP =   449000   TIME(PS) =     949.000  TEMP(K) =   309.35  PRESS =     0.0
 Etot   =   -213578.5857  EKtot   =     78876.1250  EPtot      =   -292454.7107
 BOND   =      5985.8773  ANGLE   =     23059.0416  DIHED      =     15013.0892
 1-4 NB =      5614.3286  1-4 EEL =      1994.6582  VDWAALS    =     15378.9097
 EELEC  =   -359500.6153  EHBOND  =         0.0000  RESTRAINT  =         0.0000
 EKCMT  =         0.0000  VIRIAL  =         0.0000  VOLUME     =   1165978.5262
                                                    SURFTEN    =         0.0000
                                                    Density    =         1.0167
 ------------------------------------------------------------------------------


 NSTEP =   450000   TIME(PS) =     950.000  TEMP(K) =   308.82  PRESS =     0.0
 Etot   =   -213625.2259  EKtot   =     78742.8906  EPtot      =   -292368.1166
 BOND   =      5797.7463  ANGLE   =     23049.9629  DIHED      =     15155.0263
 1-4 NB =      5684.9744  1-4 EEL =      1970.9246  VDWAALS    =     15549.2937
 EELEC  =   -359576.0448  EHBOND  =         0.0000  RESTRAINT  =         0.0000
 EKCMT  =         0.0000  VIRIAL  =         0.0000  VOLUME     =   1165807.1714
                                                    SURFTEN    =         0.0000
                                                    Density    =         1.0168
 ------------------------------------------------------------------------------


 NSTEP =   451000   TIME(PS) =     951.000  TEMP(K) =   310.87  PRESS =     0.0
 Etot   =   -213030.9321  EKtot   =     79263.9922  EPtot      =   -292294.9243
 BOND   =      6036.8409  ANGLE   =     23096.9668  DIHED      =     15094.5268
 1-4 NB =      5591.2803  1-4 EEL =      1974.9526  VDWAALS    =     15465.1976
 EELEC  =   -359554.6893  EHBOND  =         0.0000  RESTRAINT  =         0.0000
 EKCMT  =         0.0000  VIRIAL  =         0.0000  VOLUME     =   1165957.5030
                                                    SURFTEN    =         0.0000
                                                    Density    =         1.0167
 ------------------------------------------------------------------------------


 NSTEP =   452000   TIME(PS) =     952.000  TEMP(K) =   310.24  PRESS =     0.0
 Etot   =   -213149.0510  EKtot   =     79104.4141  EPtot      =   -292253.4651
 BOND   =      5811.7765  ANGLE   =     23296.7142  DIHED      =     15110.7729
 1-4 NB =      5682.8851  1-4 EEL =      1960.9273  VDWAALS    =     15395.2898
 EELEC  =   -359511.8310  EHBOND  =         0.0000  RESTRAINT  =         0.0000
 EKCMT  =         0.0000  VIRIAL  =         0.0000  VOLUME     =   1165437.2905
                                                    SURFTEN    =         0.0000
                                                    Density    =         1.0172
 ------------------------------------------------------------------------------


 NSTEP =   453000   TIME(PS) =     953.000  TEMP(K) =   310.28  PRESS =     0.0
 Etot   =   -212899.9179  EKtot   =     79113.6328  EPtot      =   -292013.5507
 BOND   =      5966.0154  ANGLE   =     23334.6839  DIHED      =     15007.9358
 1-4 NB =      5635.5137  1-4 EEL =      1868.1271  VDWAALS    =     15334.4122
 EELEC  =   -359160.2388  EHBOND  =         0.0000  RESTRAINT  =         0.0000
 EKCMT  =         0.0000  VIRIAL  =         0.0000  VOLUME     =   1165997.6011
                                                    SURFTEN    =         0.0000
                                                    Density    =         1.0167
 ------------------------------------------------------------------------------


 NSTEP =   454000   TIME(PS) =     954.000  TEMP(K) =   311.26  PRESS =     0.0
 Etot   =   -212797.7091  EKtot   =     79363.9453  EPtot      =   -292161.6544
 BOND   =      5970.5908  ANGLE   =     23148.6891  DIHED      =     15047.3770
 1-4 NB =      5639.4058  1-4 EEL =      1936.8353  VDWAALS    =     15313.5580
 EELEC  =   -359218.1105  EHBOND  =         0.0000  RESTRAINT  =         0.0000
 EKCMT  =         0.0000  VIRIAL  =         0.0000  VOLUME     =   1165713.1608
                                                    SURFTEN    =         0.0000
                                                    Density    =         1.0169
 ------------------------------------------------------------------------------


 NSTEP =   455000   TIME(PS) =     955.000  TEMP(K) =   311.95  PRESS =     0.0
 Etot   =   -212886.8739  EKtot   =     79541.0078  EPtot      =   -292427.8818
 BOND   =      6002.4612  ANGLE   =     23067.9498  DIHED      =     15004.8489
 1-4 NB =      5667.5990  1-4 EEL =      2075.3194  VDWAALS    =     15995.3139
 EELEC  =   -360241.3738  EHBOND  =         0.0000  RESTRAINT  =         0.0000
 EKCMT  =         0.0000  VIRIAL  =         0.0000  VOLUME     =   1166075.4546
                                                    SURFTEN    =         0.0000
                                                    Density    =         1.0166
 ------------------------------------------------------------------------------


 NSTEP =   456000   TIME(PS) =     956.000  TEMP(K) =   309.98  PRESS =     0.0
 Etot   =   -212987.1305  EKtot   =     79038.6641  EPtot      =   -292025.7945
 BOND   =      5881.0031  ANGLE   =     23233.6097  DIHED      =     15053.6102
 1-4 NB =      5642.2516  1-4 EEL =      1987.4825  VDWAALS    =     15141.9931
 EELEC  =   -358965.7446  EHBOND  =         0.0000  RESTRAINT  =         0.0000
 EKCMT  =         0.0000  VIRIAL  =         0.0000  VOLUME     =   1165590.6517
                                                    SURFTEN    =         0.0000
                                                    Density    =         1.0170
 ------------------------------------------------------------------------------


 NSTEP =   457000   TIME(PS) =     957.000  TEMP(K) =   309.11  PRESS =     0.0
 Etot   =   -213296.4272  EKtot   =     78816.1484  EPtot      =   -292112.5756
 BOND   =      5919.9793  ANGLE   =     23234.0857  DIHED      =     15068.1360
 1-4 NB =      5665.0302  1-4 EEL =      2036.2787  VDWAALS    =     15765.3476
 EELEC  =   -359801.4333  EHBOND  =         0.0000  RESTRAINT  =         0.0000
 EKCMT  =         0.0000  VIRIAL  =         0.0000  VOLUME     =   1165226.1896
                                                    SURFTEN    =         0.0000
                                                    Density    =         1.0174
 ------------------------------------------------------------------------------


 NSTEP =   458000   TIME(PS) =     958.000  TEMP(K) =   311.64  PRESS =     0.0
 Etot   =   -212688.6206  EKtot   =     79460.5000  EPtot      =   -292149.1206
 BOND   =      5894.3549  ANGLE   =     23274.9573  DIHED      =     15014.8207
 1-4 NB =      5640.7266  1-4 EEL =      2004.4162  VDWAALS    =     15386.1396
 EELEC  =   -359364.5360  EHBOND  =         0.0000  RESTRAINT  =         0.0000
 EKCMT  =         0.0000  VIRIAL  =         0.0000  VOLUME     =   1166149.4829
                                                    SURFTEN    =         0.0000
                                                    Density    =         1.0165
 ------------------------------------------------------------------------------


 NSTEP =   459000   TIME(PS) =     959.000  TEMP(K) =   309.34  PRESS =     0.0
 Etot   =   -212842.5571  EKtot   =     78875.5625  EPtot      =   -291718.1196
 BOND   =      6022.8639  ANGLE   =     23335.2642  DIHED      =     15075.7132
 1-4 NB =      5579.0027  1-4 EEL =      2055.9951  VDWAALS    =     14952.8199
 EELEC  =   -358739.7786  EHBOND  =         0.0000  RESTRAINT  =         0.0000
 EKCMT  =         0.0000  VIRIAL  =         0.0000  VOLUME     =   1163991.6184
                                                    SURFTEN    =         0.0000
                                                    Density    =         1.0184
 ------------------------------------------------------------------------------


 NSTEP =   460000   TIME(PS) =     960.000  TEMP(K) =   310.29  PRESS =     0.0
 Etot   =   -213258.6907  EKtot   =     79115.5391  EPtot      =   -292374.2298
 BOND   =      5912.4684  ANGLE   =     23118.7887  DIHED      =     15032.6370
 1-4 NB =      5646.8628  1-4 EEL =      1926.7158  VDWAALS    =     15300.7761
 EELEC  =   -359312.4785  EHBOND  =         0.0000  RESTRAINT  =         0.0000
 EKCMT  =         0.0000  VIRIAL  =         0.0000  VOLUME     =   1163854.5975
                                                    SURFTEN    =         0.0000
                                                    Density    =         1.0186
 ------------------------------------------------------------------------------


 NSTEP =   461000   TIME(PS) =     961.000  TEMP(K) =   308.18  PRESS =     0.0
 Etot   =   -213405.9134  EKtot   =     78578.5547  EPtot      =   -291984.4681
 BOND   =      5857.1035  ANGLE   =     23471.6411  DIHED      =     15062.8073
 1-4 NB =      5583.6312  1-4 EEL =      1977.9794  VDWAALS    =     15276.1727
 EELEC  =   -359213.8031  EHBOND  =         0.0000  RESTRAINT  =         0.0000
 EKCMT  =         0.0000  VIRIAL  =         0.0000  VOLUME     =   1165747.3702
                                                    SURFTEN    =         0.0000
                                                    Density    =         1.0169
 ------------------------------------------------------------------------------


 NSTEP =   462000   TIME(PS) =     962.000  TEMP(K) =   310.32  PRESS =     0.0
 Etot   =   -212956.1447  EKtot   =     79124.6250  EPtot      =   -292080.7697
 BOND   =      5867.9206  ANGLE   =     23335.3946  DIHED      =     15012.1277
 1-4 NB =      5620.2672  1-4 EEL =      2074.3707  VDWAALS    =     15307.7634
 EELEC  =   -359298.6140  EHBOND  =         0.0000  RESTRAINT  =         0.0000
 EKCMT  =         0.0000  VIRIAL  =         0.0000  VOLUME     =   1165302.2605
                                                    SURFTEN    =         0.0000
                                                    Density    =         1.0173
 ------------------------------------------------------------------------------


 NSTEP =   463000   TIME(PS) =     963.000  TEMP(K) =   310.97  PRESS =     0.0
 Etot   =   -212569.3368  EKtot   =     79291.3359  EPtot      =   -291860.6728
 BOND   =      5949.4160  ANGLE   =     23245.8773  DIHED      =     14965.8977
 1-4 NB =      5643.4329  1-4 EEL =      2012.0351  VDWAALS    =     15208.7987
 EELEC  =   -358886.1305  EHBOND  =         0.0000  RESTRAINT  =         0.0000
 EKCMT  =         0.0000  VIRIAL  =         0.0000  VOLUME     =   1166325.2644
                                                    SURFTEN    =         0.0000
                                                    Density    =         1.0164
 ------------------------------------------------------------------------------


 NSTEP =   464000   TIME(PS) =     964.000  TEMP(K) =   309.58  PRESS =     0.0
 Etot   =   -213034.1978  EKtot   =     78936.5312  EPtot      =   -291970.7291
 BOND   =      6008.2306  ANGLE   =     23137.2910  DIHED      =     15113.9187
 1-4 NB =      5589.5605  1-4 EEL =      2017.6749  VDWAALS    =     15242.4382
 EELEC  =   -359079.8429  EHBOND  =         0.0000  RESTRAINT  =         0.0000
 EKCMT  =         0.0000  VIRIAL  =         0.0000  VOLUME     =   1165184.8187
                                                    SURFTEN    =         0.0000
                                                    Density    =         1.0174
 ------------------------------------------------------------------------------


 NSTEP =   465000   TIME(PS) =     965.000  TEMP(K) =   310.13  PRESS =     0.0
 Etot   =   -213081.8874  EKtot   =     79076.6406  EPtot      =   -292158.5280
 BOND   =      5813.0923  ANGLE   =     23391.6278  DIHED      =     15124.2527
 1-4 NB =      5642.3376  1-4 EEL =      2106.8213  VDWAALS    =     15845.5046
 EELEC  =   -360082.1643  EHBOND  =         0.0000  RESTRAINT  =         0.0000
 EKCMT  =         0.0000  VIRIAL  =         0.0000  VOLUME     =   1165950.3470
                                                    SURFTEN    =         0.0000
                                                    Density    =         1.0167
 ------------------------------------------------------------------------------


 NSTEP =   466000   TIME(PS) =     966.000  TEMP(K) =   309.65  PRESS =     0.0
 Etot   =   -213006.9014  EKtot   =     78954.0547  EPtot      =   -291960.9560
 BOND   =      5781.0308  ANGLE   =     23099.3115  DIHED      =     15032.0848
 1-4 NB =      5636.0157  1-4 EEL =      2074.3528  VDWAALS    =     15431.8536
 EELEC  =   -359015.6052  EHBOND  =         0.0000  RESTRAINT  =         0.0000
 EKCMT  =         0.0000  VIRIAL  =         0.0000  VOLUME     =   1166032.1889
                                                    SURFTEN    =         0.0000
                                                    Density    =         1.0167
 ------------------------------------------------------------------------------


 NSTEP =   467000   TIME(PS) =     967.000  TEMP(K) =   309.34  PRESS =     0.0
 Etot   =   -213224.1085  EKtot   =     78874.9219  EPtot      =   -292099.0304
 BOND   =      5797.0627  ANGLE   =     23397.0256  DIHED      =     15068.7403
 1-4 NB =      5627.3406  1-4 EEL =      2031.5603  VDWAALS    =     15172.2697
 EELEC  =   -359193.0296  EHBOND  =         0.0000  RESTRAINT  =         0.0000
 EKCMT  =         0.0000  VIRIAL  =         0.0000  VOLUME     =   1165432.5647
                                                    SURFTEN    =         0.0000
                                                    Density    =         1.0172
 ------------------------------------------------------------------------------


 NSTEP =   468000   TIME(PS) =     968.000  TEMP(K) =   310.29  PRESS =     0.0
 Etot   =   -213323.0557  EKtot   =     79116.2734  EPtot      =   -292439.3291
 BOND   =      5942.0738  ANGLE   =     23196.4935  DIHED      =     15033.5670
 1-4 NB =      5660.5110  1-4 EEL =      1930.2887  VDWAALS    =     15172.9932
 EELEC  =   -359375.2563  EHBOND  =         0.0000  RESTRAINT  =         0.0000
 EKCMT  =         0.0000  VIRIAL  =         0.0000  VOLUME     =   1165053.2507
                                                    SURFTEN    =         0.0000
                                                    Density    =         1.0175
 ------------------------------------------------------------------------------


 NSTEP =   469000   TIME(PS) =     969.000  TEMP(K) =   310.50  PRESS =     0.0
 Etot   =   -213238.9659  EKtot   =     79169.3438  EPtot      =   -292408.3097
 BOND   =      5936.1117  ANGLE   =     23155.3851  DIHED      =     15122.7925
 1-4 NB =      5631.6436  1-4 EEL =      1991.3339  VDWAALS    =     15257.4297
 EELEC  =   -359503.0062  EHBOND  =         0.0000  RESTRAINT  =         0.0000
 EKCMT  =         0.0000  VIRIAL  =         0.0000  VOLUME     =   1164316.7598
                                                    SURFTEN    =         0.0000
                                                    Density    =         1.0181
 ------------------------------------------------------------------------------


 NSTEP =   470000   TIME(PS) =     970.000  TEMP(K) =   310.39  PRESS =     0.0
 Etot   =   -213337.2625  EKtot   =     79142.1875  EPtot      =   -292479.4500
 BOND   =      5797.5459  ANGLE   =     23329.7166  DIHED      =     15031.0227
 1-4 NB =      5659.4308  1-4 EEL =      1969.1071  VDWAALS    =     14989.1495
 EELEC  =   -359255.4226  EHBOND  =         0.0000  RESTRAINT  =         0.0000
 EKCMT  =         0.0000  VIRIAL  =         0.0000  VOLUME     =   1163547.6754
                                                    SURFTEN    =         0.0000
                                                    Density    =         1.0188
 ------------------------------------------------------------------------------


 NSTEP =   471000   TIME(PS) =     971.000  TEMP(K) =   309.49  PRESS =     0.0
 Etot   =   -213231.5431  EKtot   =     78912.8750  EPtot      =   -292144.4181
 BOND   =      5917.3803  ANGLE   =     23365.4399  DIHED      =     15079.2153
 1-4 NB =      5644.4179  1-4 EEL =      1998.1139  VDWAALS    =     15116.9661
 EELEC  =   -359265.9516  EHBOND  =         0.0000  RESTRAINT  =         0.0000
 EKCMT  =         0.0000  VIRIAL  =         0.0000  VOLUME     =   1163582.6761
                                                    SURFTEN    =         0.0000
                                                    Density    =         1.0188
 ------------------------------------------------------------------------------


 NSTEP =   472000   TIME(PS) =     972.000  TEMP(K) =   310.71  PRESS =     0.0
 Etot   =   -213328.6000  EKtot   =     79222.8281  EPtot      =   -292551.4281
 BOND   =      5792.0078  ANGLE   =     23118.9459  DIHED      =     15044.8300
 1-4 NB =      5688.0632  1-4 EEL =      1992.1750  VDWAALS    =     15318.3488
 EELEC  =   -359505.7988  EHBOND  =         0.0000  RESTRAINT  =         0.0000
 EKCMT  =         0.0000  VIRIAL  =         0.0000  VOLUME     =   1163795.1476
                                                    SURFTEN    =         0.0000
                                                    Density    =         1.0186
 ------------------------------------------------------------------------------


 NSTEP =   473000   TIME(PS) =     973.000  TEMP(K) =   310.05  PRESS =     0.0
 Etot   =   -213638.8009  EKtot   =     79054.6484  EPtot      =   -292693.4493
 BOND   =      5960.9528  ANGLE   =     22946.4679  DIHED      =     15153.0611
 1-4 NB =      5611.5066  1-4 EEL =      1911.3450  VDWAALS    =     14985.7096
 EELEC  =   -359262.4923  EHBOND  =         0.0000  RESTRAINT  =         0.0000
 EKCMT  =         0.0000  VIRIAL  =         0.0000  VOLUME     =   1162717.1307
                                                    SURFTEN    =         0.0000
                                                    Density    =         1.0196
 ------------------------------------------------------------------------------


 NSTEP =   474000   TIME(PS) =     974.000  TEMP(K) =   310.14  PRESS =     0.0
 Etot   =   -213341.9531  EKtot   =     79077.3672  EPtot      =   -292419.3203
 BOND   =      5862.7253  ANGLE   =     23295.7330  DIHED      =     14985.8697
 1-4 NB =      5643.2989  1-4 EEL =      1976.6979  VDWAALS    =     15630.7386
 EELEC  =   -359814.3837  EHBOND  =         0.0000  RESTRAINT  =         0.0000
 EKCMT  =         0.0000  VIRIAL  =         0.0000  VOLUME     =   1163111.8322
                                                    SURFTEN    =         0.0000
                                                    Density    =         1.0192
 ------------------------------------------------------------------------------


 NSTEP =   475000   TIME(PS) =     975.000  TEMP(K) =   309.40  PRESS =     0.0
 Etot   =   -213700.6380  EKtot   =     78890.2656  EPtot      =   -292590.9036
 BOND   =      5745.1873  ANGLE   =     23151.5010  DIHED      =     15144.0631
 1-4 NB =      5632.0202  1-4 EEL =      1940.6359  VDWAALS    =     15620.1565
 EELEC  =   -359824.4675  EHBOND  =         0.0000  RESTRAINT  =         0.0000
 EKCMT  =         0.0000  VIRIAL  =         0.0000  VOLUME     =   1162474.4576
                                                    SURFTEN    =         0.0000
                                                    Density    =         1.0198
 ------------------------------------------------------------------------------


 NSTEP =   476000   TIME(PS) =     976.000  TEMP(K) =   308.29  PRESS =     0.0
 Etot   =   -213581.9405  EKtot   =     78607.7656  EPtot      =   -292189.7061
 BOND   =      5923.9953  ANGLE   =     23263.1388  DIHED      =     15082.7930
 1-4 NB =      5648.4210  1-4 EEL =      2044.0507  VDWAALS    =     15176.4959
 EELEC  =   -359328.6007  EHBOND  =         0.0000  RESTRAINT  =         0.0000
 EKCMT  =         0.0000  VIRIAL  =         0.0000  VOLUME     =   1161367.8132
                                                    SURFTEN    =         0.0000
                                                    Density    =         1.0207
 ------------------------------------------------------------------------------


 NSTEP =   477000   TIME(PS) =     977.000  TEMP(K) =   311.16  PRESS =     0.0
 Etot   =   -213335.4896  EKtot   =     79339.2344  EPtot      =   -292674.7240
 BOND   =      5925.1143  ANGLE   =     23052.6818  DIHED      =     15095.1346
 1-4 NB =      5593.8109  1-4 EEL =      1914.2213  VDWAALS    =     15651.2538
 EELEC  =   -359906.9406  EHBOND  =         0.0000  RESTRAINT  =         0.0000
 EKCMT  =         0.0000  VIRIAL  =         0.0000  VOLUME     =   1162841.3076
                                                    SURFTEN    =         0.0000
                                                    Density    =         1.0194
 ------------------------------------------------------------------------------


 NSTEP =   478000   TIME(PS) =     978.000  TEMP(K) =   308.82  PRESS =     0.0
 Etot   =   -213318.1261  EKtot   =     78741.5703  EPtot      =   -292059.6964
 BOND   =      5917.2608  ANGLE   =     23328.9657  DIHED      =     15166.7562
 1-4 NB =      5628.5773  1-4 EEL =      2025.9334  VDWAALS    =     15496.1315
 EELEC  =   -359623.3212  EHBOND  =         0.0000  RESTRAINT  =         0.0000
 EKCMT  =         0.0000  VIRIAL  =         0.0000  VOLUME     =   1165493.4165
                                                    SURFTEN    =         0.0000
                                                    Density    =         1.0171
 ------------------------------------------------------------------------------


 NSTEP =   479000   TIME(PS) =     979.000  TEMP(K) =   310.31  PRESS =     0.0
 Etot   =   -212649.0580  EKtot   =     79121.0234  EPtot      =   -291770.0814
 BOND   =      5854.1529  ANGLE   =     23325.0136  DIHED      =     15088.8805
 1-4 NB =      5650.4054  1-4 EEL =      2016.9651  VDWAALS    =     15034.9794
 EELEC  =   -358740.4783  EHBOND  =         0.0000  RESTRAINT  =         0.0000
 EKCMT  =         0.0000  VIRIAL  =         0.0000  VOLUME     =   1165517.8534
                                                    SURFTEN    =         0.0000
                                                    Density    =         1.0171
 ------------------------------------------------------------------------------


 NSTEP =   480000   TIME(PS) =     980.000  TEMP(K) =   311.35  PRESS =     0.0
 Etot   =   -212855.1115  EKtot   =     79386.1953  EPtot      =   -292241.3068
 BOND   =      5753.5652  ANGLE   =     23397.2654  DIHED      =     15054.5783
 1-4 NB =      5653.4714  1-4 EEL =      1921.9631  VDWAALS    =     15145.4784
 EELEC  =   -359167.6286  EHBOND  =         0.0000  RESTRAINT  =         0.0000
 EKCMT  =         0.0000  VIRIAL  =         0.0000  VOLUME     =   1163815.8661
                                                    SURFTEN    =         0.0000
                                                    Density    =         1.0186
 ------------------------------------------------------------------------------


 NSTEP =   481000   TIME(PS) =     981.000  TEMP(K) =   311.73  PRESS =     0.0
 Etot   =   -212404.2446  EKtot   =     79483.2656  EPtot      =   -291887.5102
 BOND   =      5856.9997  ANGLE   =     23325.4125  DIHED      =     15105.1683
 1-4 NB =      5692.9424  1-4 EEL =      1916.0320  VDWAALS    =     15062.6303
 EELEC  =   -358846.6954  EHBOND  =         0.0000  RESTRAINT  =         0.0000
 EKCMT  =         0.0000  VIRIAL  =         0.0000  VOLUME     =   1163419.0056
                                                    SURFTEN    =         0.0000
                                                    Density    =         1.0189
 ------------------------------------------------------------------------------


 NSTEP =   482000   TIME(PS) =     982.000  TEMP(K) =   310.65  PRESS =     0.0
 Etot   =   -213054.8149  EKtot   =     79208.5703  EPtot      =   -292263.3852
 BOND   =      5887.5881  ANGLE   =     23277.9920  DIHED      =     15072.1483
 1-4 NB =      5614.9636  1-4 EEL =      2034.7669  VDWAALS    =     15574.3505
 EELEC  =   -359725.1947  EHBOND  =         0.0000  RESTRAINT  =         0.0000
 EKCMT  =         0.0000  VIRIAL  =         0.0000  VOLUME     =   1164636.7666
                                                    SURFTEN    =         0.0000
                                                    Density    =         1.0179
 ------------------------------------------------------------------------------


 NSTEP =   483000   TIME(PS) =     983.000  TEMP(K) =   309.64  PRESS =     0.0
 Etot   =   -213576.4070  EKtot   =     78951.9531  EPtot      =   -292528.3601
 BOND   =      5933.7839  ANGLE   =     23125.5583  DIHED      =     15049.8634
 1-4 NB =      5653.3533  1-4 EEL =      1931.9247  VDWAALS    =     15207.7808
 EELEC  =   -359430.6245  EHBOND  =         0.0000  RESTRAINT  =         0.0000
 EKCMT  =         0.0000  VIRIAL  =         0.0000  VOLUME     =   1164103.7566
                                                    SURFTEN    =         0.0000
                                                    Density    =         1.0183
 ------------------------------------------------------------------------------


 NSTEP =   484000   TIME(PS) =     984.000  TEMP(K) =   310.39  PRESS =     0.0
 Etot   =   -213715.0378  EKtot   =     79141.6016  EPtot      =   -292856.6394
 BOND   =      5920.5111  ANGLE   =     23111.1794  DIHED      =     15004.1423
 1-4 NB =      5625.3297  1-4 EEL =      1956.7081  VDWAALS    =     15035.6669
 EELEC  =   -359510.1769  EHBOND  =         0.0000  RESTRAINT  =         0.0000
 EKCMT  =         0.0000  VIRIAL  =         0.0000  VOLUME     =   1162473.3804
                                                    SURFTEN    =         0.0000
                                                    Density    =         1.0198
 ------------------------------------------------------------------------------


 NSTEP =   485000   TIME(PS) =     985.000  TEMP(K) =   309.31  PRESS =     0.0
 Etot   =   -213729.6818  EKtot   =     78866.4062  EPtot      =   -292596.0881
 BOND   =      5713.4076  ANGLE   =     23481.0198  DIHED      =     15061.3850
 1-4 NB =      5607.8385  1-4 EEL =      1952.1181  VDWAALS    =     15067.7140
 EELEC  =   -359479.5710  EHBOND  =         0.0000  RESTRAINT  =         0.0000
 EKCMT  =         0.0000  VIRIAL  =         0.0000  VOLUME     =   1161955.2766
                                                    SURFTEN    =         0.0000
                                                    Density    =         1.0202
 ------------------------------------------------------------------------------


 NSTEP =   486000   TIME(PS) =     986.000  TEMP(K) =   309.88  PRESS =     0.0
 Etot   =   -213700.1828  EKtot   =     79011.5469  EPtot      =   -292711.7297
 BOND   =      5928.9274  ANGLE   =     23255.8683  DIHED      =     15049.0988
 1-4 NB =      5670.3745  1-4 EEL =      2020.9928  VDWAALS    =     14940.1235
 EELEC  =   -359577.1150  EHBOND  =         0.0000  RESTRAINT  =         0.0000
 EKCMT  =         0.0000  VIRIAL  =         0.0000  VOLUME     =   1162297.4257
                                                    SURFTEN    =         0.0000
                                                    Density    =         1.0199
 ------------------------------------------------------------------------------


 NSTEP =   487000   TIME(PS) =     987.000  TEMP(K) =   309.38  PRESS =     0.0
 Etot   =   -213858.2750  EKtot   =     78885.2500  EPtot      =   -292743.5250
 BOND   =      5965.6125  ANGLE   =     23120.8348  DIHED      =     15063.4494
 1-4 NB =      5647.9675  1-4 EEL =      1990.3616  VDWAALS    =     15167.4359
 EELEC  =   -359699.1868  EHBOND  =         0.0000  RESTRAINT  =         0.0000
 EKCMT  =         0.0000  VIRIAL  =         0.0000  VOLUME     =   1163110.4991
                                                    SURFTEN    =         0.0000
                                                    Density    =         1.0192
 ------------------------------------------------------------------------------


 NSTEP =   488000   TIME(PS) =     988.000  TEMP(K) =   310.06  PRESS =     0.0
 Etot   =   -213036.2491  EKtot   =     79057.3828  EPtot      =   -292093.6319
 BOND   =      5891.5153  ANGLE   =     23310.6454  DIHED      =     15052.0008
 1-4 NB =      5602.2742  1-4 EEL =      2006.6925  VDWAALS    =     14631.2745
 EELEC  =   -358588.0344  EHBOND  =         0.0000  RESTRAINT  =         0.0000
 EKCMT  =         0.0000  VIRIAL  =         0.0000  VOLUME     =   1165378.5449
                                                    SURFTEN    =         0.0000
                                                    Density    =         1.0172
 ------------------------------------------------------------------------------


 NSTEP =   489000   TIME(PS) =     989.000  TEMP(K) =   309.79  PRESS =     0.0
 Etot   =   -213400.2352  EKtot   =     78989.1094  EPtot      =   -292389.3446
 BOND   =      5925.2005  ANGLE   =     23185.2987  DIHED      =     15045.9124
 1-4 NB =      5643.3081  1-4 EEL =      1889.3369  VDWAALS    =     15440.2736
 EELEC  =   -359518.6748  EHBOND  =         0.0000  RESTRAINT  =         0.0000
 EKCMT  =         0.0000  VIRIAL  =         0.0000  VOLUME     =   1165166.6306
                                                    SURFTEN    =         0.0000
                                                    Density    =         1.0174
 ------------------------------------------------------------------------------


 NSTEP =   490000   TIME(PS) =     990.000  TEMP(K) =   309.27  PRESS =     0.0
 Etot   =   -213674.4424  EKtot   =     78856.1484  EPtot      =   -292530.5908
 BOND   =      5955.9354  ANGLE   =     23257.9194  DIHED      =     14987.2409
 1-4 NB =      5654.9119  1-4 EEL =      1935.1766  VDWAALS    =     15464.4409
 EELEC  =   -359786.2159  EHBOND  =         0.0000  RESTRAINT  =         0.0000
 EKCMT  =         0.0000  VIRIAL  =         0.0000  VOLUME     =   1164316.1140
                                                    SURFTEN    =         0.0000
                                                    Density    =         1.0182
 ------------------------------------------------------------------------------


 NSTEP =   491000   TIME(PS) =     991.000  TEMP(K) =   311.04  PRESS =     0.0
 Etot   =   -212719.3957  EKtot   =     79308.4375  EPtot      =   -292027.8332
 BOND   =      5901.2321  ANGLE   =     23123.4729  DIHED      =     15096.8549
 1-4 NB =      5653.7816  1-4 EEL =      1928.3727  VDWAALS    =     14903.4273
 EELEC  =   -358634.9747  EHBOND  =         0.0000  RESTRAINT  =         0.0000
 EKCMT  =         0.0000  VIRIAL  =         0.0000  VOLUME     =   1163723.6233
                                                    SURFTEN    =         0.0000
                                                    Density    =         1.0187
 ------------------------------------------------------------------------------


 NSTEP =   492000   TIME(PS) =     992.000  TEMP(K) =   308.90  PRESS =     0.0
 Etot   =   -213540.5740  EKtot   =     78763.2891  EPtot      =   -292303.8630
 BOND   =      5833.2026  ANGLE   =     23300.4047  DIHED      =     15133.4195
 1-4 NB =      5635.2255  1-4 EEL =      1962.1332  VDWAALS    =     15307.3953
 EELEC  =   -359475.6437  EHBOND  =         0.0000  RESTRAINT  =         0.0000
 EKCMT  =         0.0000  VIRIAL  =         0.0000  VOLUME     =   1163870.9834
                                                    SURFTEN    =         0.0000
                                                    Density    =         1.0185
 ------------------------------------------------------------------------------


 NSTEP =   493000   TIME(PS) =     993.000  TEMP(K) =   309.59  PRESS =     0.0
 Etot   =   -213665.4679  EKtot   =     78939.1484  EPtot      =   -292604.6164
 BOND   =      5904.3103  ANGLE   =     23302.3157  DIHED      =     15069.7186
 1-4 NB =      5661.8421  1-4 EEL =      1980.5161  VDWAALS    =     15234.8994
 EELEC  =   -359758.2185  EHBOND  =         0.0000  RESTRAINT  =         0.0000
 EKCMT  =         0.0000  VIRIAL  =         0.0000  VOLUME     =   1164875.4796
                                                    SURFTEN    =         0.0000
                                                    Density    =         1.0177
 ------------------------------------------------------------------------------


 NSTEP =   494000   TIME(PS) =     994.000  TEMP(K) =   308.51  PRESS =     0.0
 Etot   =   -213823.3953  EKtot   =     78662.6875  EPtot      =   -292486.0828
 BOND   =      5816.7224  ANGLE   =     23199.5738  DIHED      =     15008.7965
 1-4 NB =      5646.5392  1-4 EEL =      2042.4276  VDWAALS    =     15318.0333
 EELEC  =   -359518.1755  EHBOND  =         0.0000  RESTRAINT  =         0.0000
 EKCMT  =         0.0000  VIRIAL  =         0.0000  VOLUME     =   1163223.6489
                                                    SURFTEN    =         0.0000
                                                    Density    =         1.0191
 ------------------------------------------------------------------------------


 NSTEP =   495000   TIME(PS) =     995.000  TEMP(K) =   309.59  PRESS =     0.0
 Etot   =   -213701.9764  EKtot   =     78937.5391  EPtot      =   -292639.5154
 BOND   =      5837.1076  ANGLE   =     23227.9440  DIHED      =     15042.7555
 1-4 NB =      5629.8532  1-4 EEL =      2004.1264  VDWAALS    =     14979.2208
 EELEC  =   -359360.5229  EHBOND  =         0.0000  RESTRAINT  =         0.0000
 EKCMT  =         0.0000  VIRIAL  =         0.0000  VOLUME     =   1163957.2404
                                                    SURFTEN    =         0.0000
                                                    Density    =         1.0185
 ------------------------------------------------------------------------------


 NSTEP =   496000   TIME(PS) =     996.000  TEMP(K) =   310.40  PRESS =     0.0
 Etot   =   -212980.5416  EKtot   =     79144.1797  EPtot      =   -292124.7213
 BOND   =      5814.8463  ANGLE   =     23304.5241  DIHED      =     15039.9081
 1-4 NB =      5670.3547  1-4 EEL =      1945.9155  VDWAALS    =     15214.0931
 EELEC  =   -359114.3630  EHBOND  =         0.0000  RESTRAINT  =         0.0000
 EKCMT  =         0.0000  VIRIAL  =         0.0000  VOLUME     =   1163178.8501
                                                    SURFTEN    =         0.0000
                                                    Density    =         1.0191
 ------------------------------------------------------------------------------


 NSTEP =   497000   TIME(PS) =     997.000  TEMP(K) =   310.56  PRESS =     0.0
 Etot   =   -212743.5704  EKtot   =     79184.3203  EPtot      =   -291927.8907
 BOND   =      5943.4646  ANGLE   =     23465.7492  DIHED      =     15067.5348
 1-4 NB =      5673.5822  1-4 EEL =      1985.7199  VDWAALS    =     15502.7481
 EELEC  =   -359566.6895  EHBOND  =         0.0000  RESTRAINT  =         0.0000
 EKCMT  =         0.0000  VIRIAL  =         0.0000  VOLUME     =   1163825.5633
                                                    SURFTEN    =         0.0000
                                                    Density    =         1.0186
 ------------------------------------------------------------------------------


 NSTEP =   498000   TIME(PS) =     998.000  TEMP(K) =   310.97  PRESS =     0.0
 Etot   =   -213044.1424  EKtot   =     79289.5156  EPtot      =   -292333.6580
 BOND   =      5860.8928  ANGLE   =     23366.8700  DIHED      =     15054.5720
 1-4 NB =      5661.4100  1-4 EEL =      2038.3137  VDWAALS    =     15222.6251
 EELEC  =   -359538.3416  EHBOND  =         0.0000  RESTRAINT  =         0.0000
 EKCMT  =         0.0000  VIRIAL  =         0.0000  VOLUME     =   1163418.3920
                                                    SURFTEN    =         0.0000
                                                    Density    =         1.0189
 ------------------------------------------------------------------------------


 NSTEP =   499000   TIME(PS) =     999.000  TEMP(K) =   310.19  PRESS =     0.0
 Etot   =   -212970.6738  EKtot   =     79090.5469  EPtot      =   -292061.2207
 BOND   =      5980.1957  ANGLE   =     23388.7321  DIHED      =     15078.4633
 1-4 NB =      5605.7039  1-4 EEL =      1959.9388  VDWAALS    =     15528.2211
 EELEC  =   -359602.4756  EHBOND  =         0.0000  RESTRAINT  =         0.0000
 EKCMT  =         0.0000  VIRIAL  =         0.0000  VOLUME     =   1163398.9055
                                                    SURFTEN    =         0.0000
                                                    Density    =         1.0190
 ------------------------------------------------------------------------------


 NSTEP =   500000   TIME(PS) =    1000.000  TEMP(K) =   310.02  PRESS =     0.0
 Etot   =   -213509.6552  EKtot   =     79046.8125  EPtot      =   -292556.4677
 BOND   =      6027.2405  ANGLE   =     23200.3031  DIHED      =     14980.6947
 1-4 NB =      5665.9718  1-4 EEL =      1897.2660  VDWAALS    =     15093.8670
 EELEC  =   -359421.8108  EHBOND  =         0.0000  RESTRAINT  =         0.0000
 EKCMT  =         0.0000  VIRIAL  =         0.0000  VOLUME     =   1164297.0154
                                                    SURFTEN    =         0.0000
                                                    Density    =         1.0182
 ------------------------------------------------------------------------------


      A V E R A G E S   O V E R     500 S T E P S


 NSTEP =   500000   TIME(PS) =    1000.000  TEMP(K) =   310.02  PRESS =     0.0
 Etot   =   -212955.7964  EKtot   =     79048.8184  EPtot      =   -292004.6149
 BOND   =      5900.6293  ANGLE   =     23291.3819  DIHED      =     15109.5520
 1-4 NB =      5635.0811  1-4 EEL =      1943.1309  VDWAALS    =     15241.3107
 EELEC  =   -359125.7008  EHBOND  =         0.0000  RESTRAINT  =         0.0000
 EKCMT  =         0.0000  VIRIAL  =         0.0000  VOLUME     =   1165249.0568
                                                    SURFTEN    =         0.0000
                                                    Density    =         1.0173
 ------------------------------------------------------------------------------


      R M S  F L U C T U A T I O N S


 NSTEP =   500000   TIME(PS) =    1000.000  TEMP(K) =     0.87  PRESS =     0.0
 Etot   =       401.0185  EKtot   =       221.4359  EPtot      =       344.6764
 BOND   =        66.6359  ANGLE   =       116.1307  DIHED      =        64.7809
 1-4 NB =        29.9629  1-4 EEL =        59.4791  VDWAALS    =       269.1383
 EELEC  =       438.1344  EHBOND  =         0.0000  RESTRAINT  =         0.0000
 EKCMT  =         0.0000  VIRIAL  =         0.0000  VOLUME     =      1514.1943
                                                    SURFTEN    =         0.0000
                                                    Density    =         0.0013
 ------------------------------------------------------------------------------

| MC Barostat:       5000 volume changes attempted.
| MC Barostat:       1647 changes successful ( 32.94%)
 ------------------------------------------------------------------------------

--------------------------------------------------------------------------------
   5.  TIMINGS
--------------------------------------------------------------------------------

|  NonSetup CPU Time in Major Routines:
|
|     Routine           Sec        %
|     ------------------------------
|     Nonbond          71.20    4.40
|     Bond              0.00    0.00
|     Angle             0.00    0.00
|     Dihedral          0.00    0.00
|     Shake             2.46    0.15
|     RunMD          1525.03   94.29
|     Other            18.75    1.16
|     ------------------------------
|     Total          1617.45

|  PME Nonbond Pairlist CPU Time:
|
|     Routine              Sec        %
|     ---------------------------------
|     Set Up Cit           0.00    0.00
|     Build List           0.00    0.00
|     ---------------------------------
|     Total                0.00    0.00

|  PME Direct Force CPU Time:
|
|     Routine              Sec        %
|     ---------------------------------
|     NonBonded Calc       0.00    0.00
|     Exclude Masked       0.00    0.00
|     Other                0.68    0.04
|     ---------------------------------
|     Total                0.68    0.04

|  PME Reciprocal Force CPU Time:
|
|     Routine              Sec        %
|     ---------------------------------
|     1D bspline           0.00    0.00
|     Grid Charges         0.00    0.00
|     Scalar Sum           0.00    0.00
|     Gradient Sum         0.00    0.00
|     FFT                  0.00    0.00
|     ---------------------------------
|     Total                0.00    0.00

|  Final Performance Info:
|     -----------------------------------------------------
|     Average timings for last    5000 steps:
|     Elapsed(s) =      16.29 Per Step(ms) =       3.26
|         ns/day =      26.52   seconds/ns =    3258.08
|
|     Average timings for all steps:
|     Elapsed(s) =    1624.15 Per Step(ms) =       3.25
|         ns/day =      26.60   seconds/ns =    3248.30
|     -----------------------------------------------------

|  Setup CPU time:            1.27 seconds
|  NonSetup CPU time:      1617.45 seconds
|  Total CPU time:         1618.71 seconds     0.45 hours

|  Setup wall time:           1    seconds
|  NonSetup wall time:     1624    seconds
|  Total wall time:        1625    seconds     0.45 hours
