# Supplementary material for: Intermolecular Interactions in G Protein-Coupled Receptor Allosteric Sites at the Membrane Interface from Molecular Dynamics Simulations and Quantum Chemical Calculations
Source: J Chem Inf Model. 2022 Sep 30;62(19):4736–47. doi: 10.1021/acs.jcim.2c00788 (PMC9554917; doi:10.1021/acs.jcim.2c00788)
Supplement: Supplementary file 2 — ci2c00788_si_002.zip [file ci2c00788_si_002.zip › MD_simulations_inputs/GCGR_MD_simulations_inputs/dmpc/gcgr-5mv-dmpc.crd]

default_name
119268
  68.5624984  61.7865000  74.5119992  69.0554984  60.8715000  74.5589992
  69.0314984  62.3975000  73.8129992  68.5914984  62.2435000  75.4459992
  67.1524984  61.5685000  74.1119992  67.1674984  60.9085000  73.2449992
  66.3524984  60.9205000  75.2559992  66.7144984  59.9115000  75.4549992
  66.4704984  61.4895000  76.1779992  64.9184984  60.8915000  74.8349992
  64.4164984  59.8385000  74.1039992  65.0654984  59.0205000  73.8299992
  63.0954984  59.8185000  73.7189992  62.7144984  58.9845000  73.1489992
  62.2584984  60.8565000  74.0569992  60.9044984  60.8385000  73.6609992
  60.4584984  61.6485000  73.9849992  62.7514984  61.9135000  74.7809992
  62.1024984  62.7335000  75.0509992  64.0724984  61.9285000  75.1629992
  64.4524984  62.7665000  75.7289992  66.4914984  62.8505000  73.7549992
  65.6204984  62.8915000  72.8869992  66.9034984  63.9475000  74.4109992
  67.6394984  63.9705000  75.1169992  66.2844984  65.2015000  74.1239992
  65.2264984  65.1375000  74.3769992  66.8844984  66.3595000  74.9409992
  66.7794984  66.1555000  76.0069992  67.9514984  66.4445000  74.7359992
  66.2314984  67.5765000  74.6149992  66.6194984  68.3065000  75.1409992
  66.5304984  65.4775000  72.6809992  65.6384984  65.9245000  71.9609992
  67.7594984  65.1925000  72.2119992  68.5124984  64.7945000  72.7729992
  68.0964984  65.4415000  70.8419992  67.8874984  66.4935000  70.6499992
  69.5824984  65.1915000  70.5309992  69.8094984  65.5215000  69.5169992
  70.2064984  65.7795000  71.2049992  69.8894984  63.8115000  70.6699992
  70.8374984  63.6655000  70.4679992  67.2834984  64.5365000  69.9709992
  66.8484984  64.9315000  68.8919992  67.0504984  63.2885000  70.4169992
  67.3714984  62.9265000  71.3149992  66.3054984  62.3565000  69.6199992
  66.8264984  62.2775000  68.6659992  66.2344984  60.9515000  70.2419992
  67.2264984  60.5025000  70.2889992  65.8594984  61.0035000  71.2639992
  65.3264984  60.1285000  69.3919992  65.7404984  59.6465000  68.1719992
  66.7364984  59.8685000  67.8179992  64.8954984  58.8835000  67.3989992
  65.2304984  58.5095000  66.4429992  63.6264984  58.5965000  67.8419992
  62.9604984  58.0035000  67.2329992  63.2084984  59.0675000  69.0629992
  62.2144984  58.8405000  69.4179992  64.0564984  59.8285000  69.8319992
  63.7234984  60.1955000  70.7919992  64.9074984  62.8555000  69.4529992
  64.3444984  62.7965000  68.3599992  64.3124984  63.3645000  70.5469992
  64.7694984  63.4565000  71.4539992  62.9584984  63.8255000  70.5169992
  62.3474984  62.9765000  70.2089992  62.4894984  64.3305000  71.8839992
  62.5884984  63.5265000  72.6129992  63.1454984  65.1375000  72.2089992
  61.0484984  64.8295000  71.8869992  60.8954984  65.5765000  71.1079992
  60.3544984  64.0125000  71.6869992  60.8004984  65.4235000  73.2589992
  60.1314984  64.8265000  74.1009992  61.3364984  66.6505000  73.4879992
  61.8854984  67.1105000  72.7619992  61.1904984  67.1115000  74.3859992
  62.8404984  64.9735000  69.5779992  61.9154984  65.0345000  68.7679992
  63.7874984  65.9235000  69.6519992  64.5964984  65.9075000  70.2739992
  63.6784984  67.0645000  68.7989992  62.7074984  67.5155000  69.0039992
  64.7124984  68.1255000  69.0609992  64.5924984  68.9795000  68.3939992
  64.5244984  68.6405000  70.4959992  65.2654984  69.4115000  70.7059992
  63.5244984  69.0595000  70.6039992  64.6494984  67.8165000  71.1979992
  66.1144984  67.5685000  68.7719992  66.8594984  68.3405000  68.9629992
  66.3054984  66.7115000  69.4179992  66.1744984  67.2575000  67.7289992
  63.8044984  66.6145000  67.3779992  63.0814984  67.0895000  66.5059992
  64.7264984  65.6735000  67.1069992  65.2884984  65.2015000  67.8149992
  64.9894984  65.2575000  65.7609992  65.2304984  66.1625000  65.2029992
  66.1794984  64.2895000  65.6949992  66.0004984  63.4575000  66.3759992
  66.2434984  63.8715000  64.6899992  67.5154984  64.9495000  66.0499992
  67.6914984  65.7765000  65.3609992  67.4394984  65.3775000  67.0489992
  68.9504984  63.8345000  66.0009992  68.5174984  62.9355000  67.5189992
  69.2684984  62.1695000  67.7149992  68.4814984  63.6315000  68.3569992
  67.5424984  62.4645000  67.3969992  63.7904984  64.6055000  65.1309992
  63.4454984  64.9215000  63.9919992  63.1114984  63.6765000  65.8329992
  63.3354984  63.3705000  66.7799992  61.9724984  63.0465000  65.2249992
  62.3324984  62.6915000  64.2589992  61.4284984  61.7855000  65.9419992
  60.6834984  61.3075000  65.3059992  62.2414984  61.0715000  66.0719992
  60.8174984  62.0775000  67.2739992  59.5884984  62.6915000  67.3749992
  59.0614984  62.9775000  66.4769992  59.0234984  62.9455000  68.6029992
  58.0664984  63.4425000  68.6649992  59.6764984  62.5675000  69.7499992
  59.1004984  62.8255000  71.0139992  59.5594984  62.2935000  71.6969992
  60.8884984  61.9275000  69.6579992  61.4024984  61.6185000  70.5559992
  61.4514984  61.6785000  68.4269992  62.3994984  61.1655000  68.3659992
  60.8684984  64.0455000  65.0909992  60.0924984  63.9965000  64.1379992
  60.7344984  64.9665000  66.0629992  61.3324984  65.0635000  66.8839992
  59.6574984  65.9045000  65.9479992  58.7374984  65.3205000  65.9139992
  59.5184984  66.8345000  67.1249992  58.6824984  67.5115000  66.9529992
  59.2644984  65.9945000  68.3859992  59.1614984  66.6535000  69.2479992
  58.3494984  65.4165000  68.2599992  60.1024984  65.3165000  68.5459992
  60.6844984  67.6245000  67.2879992  61.4384984  67.1935000  66.8329992
  59.8514984  66.7105000  64.7019992  58.9114984  66.9365000  63.9409992
  61.0914984  67.1495000  64.4389992  61.9094984  66.9695000  65.0209992
  61.3354984  67.9325000  63.2679992  60.6964984  68.8135000  63.3279992
  62.7634984  68.3825000  63.1689992  63.4624984  67.5465000  63.1549992
  62.9464984  69.1335000  61.8409992  63.9794984  69.4685000  61.7519992
  62.7074984  68.4685000  61.0109992  62.2814984  69.9975000  61.8169992
  63.1034984  69.2185000  64.4159992  64.1394984  69.5535000  64.3579992
  62.4444984  70.0855000  64.4639992  62.9674984  68.6095000  65.3099992
  61.0354984  67.1005000  62.0549992  60.4184984  67.5775000  61.1039992
  61.4564984  65.8225000  62.0559992  61.9054984  65.3655000  62.8499992
  61.2934984  64.9915000  60.8949992  61.7974984  65.4515000  60.0449992
  61.7734984  64.0275000  61.0669992  59.8444984  64.7775000  60.5619992
  59.4554984  64.8835000  59.3989992  59.0064984  64.4505000  61.5649992
  59.2824984  64.3635000  62.5429992  57.6154984  64.1945000  61.3029992
  57.6234984  63.4585000  60.4989992  56.8434984  63.5775000  62.4889992
  57.0854984  64.0935000  63.4179992  55.7674984  63.6735000  62.3419992
  57.2414984  62.1425000  62.5619992  56.7924984  61.2585000  61.6059992
  56.1584984  61.6145000  60.8079992  57.1404984  59.9285000  61.6529992
  56.7834984  59.2485000  60.8939992  57.9424984  59.4685000  62.6679992
  58.3044984  58.1045000  62.7209992  58.8754984  57.9475000  63.5019992
  58.3884984  60.3415000  63.6339992  59.0154984  59.9825000  64.4359992
  58.0374984  61.6695000  63.5799992  58.3894984  62.3475000  64.3429992
  56.9074984  65.4425000  60.8839992  56.0474984  65.4035000  60.0059992
  57.2244984  66.5815000  61.5259992  57.9284984  66.6495000  62.2609992
  56.5694984  67.8185000  61.2069992  55.5034984  67.6625000  61.3699992
  57.0524984  68.9795000  62.0869992  58.1174984  69.1485000  61.9279992
  56.5384984  69.8985000  61.8059992  56.8074984  68.6855000  63.4529992
  57.4964984  68.0715000  63.7839992  56.8834984  68.1905000  59.7909992
  55.9864984  68.5345000  59.0209992  58.1734984  68.1255000  59.4059992
  58.9414984  67.8335000  60.0099992  58.5574984  68.4785000  58.0679992
  58.2284984  69.5105000  57.9489992  60.0734984  68.4215000  57.7959992
  60.4854984  67.5495000  58.3029992  60.2304984  68.2725000  56.7279992
  60.8604984  69.6655000  58.2399992  61.9184984  69.4675000  58.0699992
  60.4784984  70.8845000  57.3879992  61.0474984  71.7535000  57.7199992
  60.7034984  70.6815000  56.3409992  59.4124984  71.0855000  57.4979992
  60.7214984  69.9325000  59.7429992  61.2944984  70.8205000  60.0089992
  59.6714984  70.0905000  59.9889992  61.0994984  69.0755000  60.3009992
  57.9234984  67.5395000  57.0999992  57.4624984  67.9525000  56.0379992
  57.8914984  66.2385000  57.4329992  58.2384984  65.8495000  58.3099992
  57.3374984  65.2895000  56.5179992  57.8934984  65.3845000  55.5859992
  57.4784984  63.8305000  56.9929992  57.0984984  63.1535000  56.2279992
  58.5314984  63.5885000  57.1379992  56.7684984  63.6345000  58.2049992
  56.6964984  64.4865000  58.6829992  55.8834984  65.5865000  56.3369992
  55.3544984  65.4805000  55.2319992  55.2014984  65.9895000  57.4249992
  55.6244984  66.1325000  58.3419992  53.7934984  66.2545000  57.3739992
  53.2994984  65.3555000  57.0059992  53.2264984  66.5945000  58.7659992
  53.4274984  65.7615000  59.4389992  53.7604984  67.4585000  59.1609992
  51.7154984  66.8945000  58.7849992  51.5164984  67.6845000  58.0609992
  50.8954984  65.6715000  58.3379992  49.8334984  65.9165000  58.3629992
  51.1804984  65.3935000  57.3229992  51.0904984  64.8365000  59.0109992
  51.2764984  67.4245000  60.1599992  50.2054984  67.6285000  60.1459992
  51.4944984  66.6785000  60.9239992  51.8174984  68.3435000  60.3859992
  53.5434984  67.4205000  56.4659992  52.6364984  67.3835000  55.6369992
  54.3534984  68.4875000  56.5889992  55.1434984  68.5435000  57.2319992
  54.1414984  69.6565000  55.7879992  53.1344984  70.0415000  55.9479992
  54.8344984  70.4435000  56.0849992  54.3374984  69.3175000  54.3429992
  53.5624984  69.7365000  53.4849992  55.3964984  68.5475000  54.0369992
  56.0394984  68.1605000  54.7279992  55.7054984  68.2055000  52.6789992
  55.8184984  69.1465000  52.1409992  57.0154984  67.4095000  52.5459992
  57.1964984  67.1795000  51.4959992  57.8424984  68.0025000  52.9349992
  56.9364984  66.4815000  53.1119992  54.6014984  67.3695000  52.1069992
  54.2414984  67.5235000  50.9409992  54.0524984  66.4395000  52.9119992
  54.3224984  66.3085000  53.8869992  53.0234984  65.5375000  52.4629992
  53.4204984  65.0445000  51.5759992  52.6714984  64.4715000  53.5169992
  52.3704984  64.9685000  54.4389992  51.8124984  63.8975000  53.1689992
  53.8324984  63.5035000  53.8239992  54.6474984  64.0845000  54.2559992
  53.4254984  62.4565000  54.8739992  54.2654984  61.7895000  55.0679992
  53.1404984  62.9595000  55.7979992  52.5804984  61.8765000  54.5009992
  54.3744984  62.8565000  52.5369992  55.1914984  62.1795000  52.7859992
  53.5774984  62.2975000  52.0469992  54.7394984  63.6335000  51.8649992
  51.7694984  66.2915000  52.1519992  51.1064984  66.0205000  51.1529992
  51.3884984  67.2485000  53.0139992  51.8864984  67.4975000  53.8679992
  50.1984984  68.0025000  52.7559992  49.3904984  67.2895000  52.5929992
  49.7514984  68.8655000  53.9439992  50.6164984  69.3665000  54.3779992
  49.0744984  69.6445000  53.5949992  49.0504984  68.0165000  55.0229992
  48.1944984  67.5335000  54.5529992  49.9464984  66.8795000  55.5359992
  49.4114984  66.3085000  56.2939992  50.2114984  66.2235000  54.7069992
  50.8534984  67.2995000  55.9709992  48.4944984  68.8915000  56.1519992
  48.0074984  68.2605000  56.8949992  49.3104984  69.4415000  56.6219992
  47.7704984  69.5965000  55.7429992  50.3994984  68.8395000  51.5329992
  49.4704984  69.0255000  50.7499992  51.6214984  69.3715000  51.3329992
  52.4144984  69.2525000  51.9639992  51.8864984  70.1705000  50.1689992
  51.2324984  71.0385000  50.2499992  53.3544984  70.6105000  50.0489992
  53.9884984  69.7305000  50.1609992  53.5184984  70.9945000  49.0419992
  53.8144984  71.6705000  51.0529992  53.7234984  71.2605000  52.0589992
  55.2924984  72.0195000  50.8319992  55.6004984  72.7745000  51.5549992
  55.9004984  71.1245000  50.9609992  55.4274984  72.4075000  49.8229992
  52.9154984  72.9095000  50.9879992  53.2614984  73.6485000  51.7099992
  52.9544984  73.3355000  49.9849992  51.8894984  72.6265000  51.2219992
  51.6804984  69.3225000  48.9599992  51.0254984  69.7345000  48.0039992
  52.2434984  68.1015000  48.9859992  52.7384984  67.7245000  49.7939992
  52.1944984  67.2135000  47.8619992  52.6524984  67.7435000  47.0269992
  52.9764984  65.9095000  48.0949992  52.9024984  65.2775000  47.2099992
  54.0234984  66.1425000  48.2879992  52.5584984  65.3825000  48.9529992
  50.7744984  66.8485000  47.5749992  50.3784984  66.7445000  46.4139992
  49.9704984  66.6255000  48.6309992  50.2754984  66.7035000  49.6009992
  48.5924984  66.2525000  48.4769992  48.5714984  65.3385000  47.8839992
  47.8984984  65.9805000  49.8249992  47.9804984  66.8705000  50.4489992
  46.8364984  65.8125000  49.6469992  48.4704984  64.7745000  50.5989992
  49.5084984  64.9935000  50.8479992  47.7274984  64.5685000  51.9289992
  48.1514984  63.7125000  52.4539992  47.8324984  65.4605000  52.5459992
  46.6714984  64.3865000  51.7309992  48.4924984  63.5065000  49.7299992
  48.9014984  62.6775000  50.3069992  47.4774984  63.2635000  49.4149992
  49.1144984  63.6785000  48.8509992  47.8584984  67.3775000  47.8169992
  47.0264984  67.1615000  46.9389992  48.1514984  68.6215000  48.2349992
  48.8454984  68.8375000  48.9499992  47.4854984  69.7645000  47.6849992
  46.4184984  69.6325000  47.8609992  47.9294984  71.0835000  48.3439992
  47.3934984  71.9165000  47.8889992  47.7084984  71.0495000  49.4109992
  49.0014984  71.2195000  48.1989992  47.8174984  69.8575000  46.2299992
  46.9564984  70.1745000  45.4119992  49.0894984  69.5875000  45.8759992
  49.8064984  69.2745000  46.5299992  49.5424984  69.7225000  44.5239992
  49.2964984  70.7375000  44.2109992  51.0274984  69.5115000  44.4089992
  51.3224984  68.5365000  44.7969992  51.4064984  69.5545000  42.9199992
  52.4804984  69.4035000  42.8129992  50.8744984  68.7665000  42.3859992
  51.1334984  70.5235000  42.5029992  51.7774984  70.5485000  45.2699992
  51.6836550  71.5123118  44.7696384  51.2744525  70.5907289  46.2360535
  53.2574984  70.2255000  45.4799992  53.7613397  70.1835589  44.5143467
  53.7153647  71.0004235  46.0947766  53.3521371  69.2619743  45.9807601
  48.8664984  68.7195000  43.6429992  48.3514984  69.0545000  42.5769992
  48.8374984  67.4565000  44.0899992  49.1834984  67.1805000  45.0089992
  48.3174984  66.3715000  43.3209992  48.7964984  66.3165000  42.3439992
  48.5804984  65.0725000  44.0939992  49.5724984  65.1335000  44.5419992
  47.8644984  65.0085000  44.9129992  48.4974984  63.7845000  43.2779992
  49.3314984  63.7525000  42.5759992  48.6564984  62.5645000  44.1979992
  48.5954984  61.6515000  43.6059992  49.6244984  62.6095000  44.6969992
  47.8624984  62.5655000  44.9449992  47.2524984  63.7475000  42.3869992
  47.2344984  62.8135000  41.8249992  46.3584984  63.8145000  43.0079992
  47.2764984  64.5875000  41.6929992  46.8414984  66.5795000  43.1199992
  46.3204984  66.3765000  42.0249992  46.1264984  66.9805000  44.1909992
  46.5404984  67.1455000  45.1079992  44.7074984  67.2155000  44.1459992
  44.2074984  66.3445000  43.7229992  44.3264984  67.3395000  45.1599992
  44.3704984  68.4325000  43.3309992  43.3744984  68.4505000  42.6079992
  45.1754984  69.4995000  43.4729992  46.0224984  69.4825000  44.0419992
  44.9344984  70.7715000  42.8449992  43.9324984  71.1155000  43.1009992
  45.6344984  71.5075000  43.2409992  45.0714984  70.7105000  41.3549992
  44.3334984  71.3905000  40.6419992  46.0414984  69.9275000  40.8409992
  46.6394984  69.3065000  41.3859992  46.2904984  69.9315000  39.4259992
  45.9964984  70.9115000  39.0509992  47.7724984  69.6895000  39.0929992
  48.0464984  68.6775000  39.3899992  47.9124984  69.7535000  38.0139992
  48.7134984  70.6935000  39.7869992  48.6824984  70.5005000  40.8589992
  50.1774984  70.4835000  39.3659992  50.8104984  71.2095000  39.8759992
  50.4924984  69.4755000  39.6349992  50.2684984  70.6165000  38.2879992
  48.2274984  72.1365000  39.5989992  48.9134984  72.8195000  40.0999992
  48.1924984  72.3735000  38.5359992  47.2304984  72.2435000  40.0269992
  45.5124984  68.8215000  38.7919992  45.7964984  67.6435000  39.0029992
  44.5194984  69.1905000  37.9609992  44.3274984  70.1645000  37.7249992
  43.6294984  68.2615000  37.3219992  43.2314984  67.6375000  38.1219992
  42.4734984  68.9675000  36.5919992  41.7744984  68.2285000  36.2009992
  41.9184984  69.5925000  37.2909992  42.9834984  69.7625000  35.5299992
  42.2414984  70.2075000  35.0689992  44.3544984  67.4295000  36.3069992
  44.0054984  66.2715000  36.0889992  45.3834984  67.9975000  35.6549992
  45.7254984  68.9385000  35.8469992  46.0984984  67.3095000  34.6139992
  45.3664984  67.0325000  33.8549992  47.1794984  68.1885000  33.9639992
  46.7434984  69.1515000  33.6969992  47.9644984  68.3855000  34.6939992
  47.8014984  67.5575000  32.7169992  48.6564984  68.1555000  32.4009992
  48.1804984  66.5665000  32.9669992  46.8134984  67.4405000  31.5579992
  45.9624984  66.8395000  31.8779992  46.4304984  68.4325000  31.3179992
  47.4104984  66.8205000  30.2929992  48.1534984  67.4925000  29.8639992
  47.9254984  65.8925000  30.5409992  46.3384984  66.5565000  29.3079992
  46.7504984  66.1355000  28.4509992  45.6444984  65.8985000  29.7179992
  45.8654984  67.4495000  29.0619992  46.7864984  66.1165000  35.1969992
  46.9914984  65.1095000  34.5219992  47.1994984  66.2335000  36.4679992
  47.0294984  67.0795000  37.0119992  47.9064984  65.2375000  37.2169992
  48.7244984  64.9225000  36.5689992  48.5064984  65.7835000  38.5229992
  47.7144984  66.2225000  39.1299992  48.9294984  64.9605000  39.0989992
  49.5984984  66.8415000  38.2619992  49.1154984  67.7335000  37.8639992
  50.2874984  67.2705000  39.5649992  51.0514984  68.0165000  39.3439992
  49.5484984  67.6975000  40.2439992  50.7524984  66.4035000  40.0329992
  50.5894984  66.3715000  37.1849992  51.3454984  67.1405000  37.0259992
  51.0724984  65.4505000  37.5119992  50.0544984  66.1895000  36.2529992
  47.0414984  64.0555000  37.5349992  47.5574984  63.0055000  37.9069992
  45.7044984  64.1975000  37.4829992  45.2174984  65.0465000  37.1949992
  44.8574984  63.0975000  37.8519992  45.0304984  62.9575000  38.9189992
  43.3574984  63.3525000  37.6239992  43.2004984  63.6425000  36.5849992
  42.8114984  62.4225000  37.7809992  42.7854984  64.4105000  38.5169992
  41.4584984  64.7825000  38.5159992  41.3234984  65.7545000  39.4529992
  40.3884984  66.2445000  39.6829992  42.4684984  66.0325000  40.0519992
  42.6374984  66.7185000  40.7869992  43.3874984  65.1845000  39.4589992
  44.4374984  65.1435000  39.7099992  45.2034984  61.8925000  37.0399992
  44.9124984  61.8035000  35.8489992  45.8484984  60.9145000  37.6959992
  46.1474984  60.9865000  38.6679992  46.1734984  59.6715000  37.0739992
  45.5174984  59.5135000  36.2179992  47.6134984  59.6105000  36.5339992
  47.7884984  58.6335000  36.0829992  47.7334984  60.3515000  35.7439992
  48.8534984  59.9055000  37.8289992  50.0444984  59.8395000  37.3119992
  46.0434984  58.6535000  38.1579992  45.8964984  59.0055000  39.3259992
  46.0604984  57.3585000  37.7979992  46.1684984  57.0285000  36.8389992
  45.9224984  56.3225000  38.7799992  44.9964984  56.5205000  39.3189992
  45.8384984  54.9545000  38.1739992  46.7504984  54.7465000  37.6149992
  45.6694984  53.9245000  39.3029992  45.6064984  52.9235000  38.8759992
  46.5244984  53.9785000  39.9759992  44.7564984  54.1395000  39.8579992
  44.7394984  54.8775000  37.2769992  44.6974984  53.9795000  36.8869992
  47.1174984  56.3385000  39.6779992  47.0064984  56.1415000  40.8859992
  48.3064984  56.5815000  39.0979992  48.4224984  56.8025000  38.1089992
  49.5294984  56.5475000  39.8439992  49.6314984  55.5415000  40.2509992
  50.7534984  56.8575000  38.9689992  50.7944984  56.1355000  38.1539992
  50.6224984  57.8405000  38.5169992  52.0874984  56.8325000  39.7179992
  52.8454984  57.3195000  39.1039992  51.9894984  57.4205000  40.6299992
  52.5764984  55.4275000  40.0849992  52.5424984  54.7745000  39.2129992
  53.6144984  55.4625000  40.4159992  51.7064984  54.8915000  41.1659992
  50.9054984  55.4285000  41.4989992  51.9924984  53.6725000  41.7069992
  53.0654984  52.9605000  41.2509992  53.6514984  53.3405000  40.5069992
  53.2814984  52.0485000  41.6539992  51.2354984  53.1735000  42.7259992
  50.4494984  53.7125000  43.0889992  51.4554984  52.2615000  43.1249992
  49.4754984  57.5835000  40.9139992  49.9054984  57.3435000  42.0399992
  48.9554984  58.7755000  40.5789992  48.5924984  59.0005000  39.6529992
  48.8714984  59.8465000  41.5269992  49.8664984  59.9575000  41.9579992
  48.5184984  61.1995000  40.8879992  47.7254984  61.0855000  40.1489992
  48.1554984  61.9015000  41.6389992  49.7984984  61.7135000  40.2369992
  50.8744984  61.1485000  40.4279992  49.6964984  62.8295000  39.4689992
  50.5284984  63.2245000  39.0299992  48.7884984  63.2725000  39.3319992
  47.8874984  59.5105000  42.5989992  48.0494984  59.9335000  43.7419992
  46.8174984  58.7695000  42.2649992  46.6114984  58.4305000  41.3249992
  45.8644984  58.4025000  43.2749992  45.4714984  59.3245000  43.7029992
  44.6814984  57.5885000  42.7169992  43.9954984  57.3405000  43.5269992
  44.1564984  58.1775000  41.9649992  45.0534984  56.6695000  42.2629992
  46.5624984  57.5385000  44.2789992  46.3694984  57.6835000  45.4869992
  47.4024984  56.6015000  43.7989992  47.5954984  56.4505000  42.8089992
  48.1034984  55.7255000  44.6939992  47.3434984  55.2555000  45.3179992
  48.8394984  54.6075000  44.0099992  49.4864984  54.9725000  43.2129992
  49.7334984  53.9155000  45.0549992  50.2794984  53.0985000  44.5829992
  50.4414984  54.6365000  45.4629992  49.1134984  53.5205000  45.8599992
  47.8234984  53.6605000  43.3399992  47.2834634  53.1564641  44.1415045
  47.1326638  54.2855976  42.7742253  48.4444984  52.6185000  42.4109992
  49.1351512  51.9926839  42.9762008  47.6576462  51.9965767  41.9841806
  48.9843539  53.1218179  41.6089225  49.0664984  56.5215000  45.5159992
  49.1954984  56.2905000  46.7189992  49.7644984  57.4895000  44.8919992
  49.6654984  57.7255000  43.9049992  50.7274984  58.2795000  45.6059992
  51.4734984  57.5925000  46.0059992  51.4584984  59.2945000  44.7099992
  50.7224984  59.9095000  44.1919992  52.0484984  59.9635000  45.3359992
  52.3574984  58.6475000  43.6979992  52.7494984  59.2455000  42.5199992
  53.5644984  58.3635000  41.8849992  54.0294984  58.5545000  40.9289992
  53.7224984  57.2455000  42.5699992  54.2804984  56.4305000  42.3149992
  52.9614984  57.4265000  43.7119992  52.8604984  56.6995000  44.5049992
  50.0194984  59.0375000  46.6869992  50.5394984  59.1775000  47.7929992
  48.8114984  59.5515000  46.3929992  48.3454984  59.4395000  45.4929992
  48.0724984  60.3185000  47.3579992  48.7094984  61.1615000  47.6259992
  46.7414984  60.8555000  46.8029992  46.2284984  61.4265000  47.5769992
  46.9384984  61.5005000  45.9469992  46.1134984  60.0205000  46.4919992
  47.7444984  59.4645000  48.5479992  47.8454984  59.9185000  49.6859992
  47.3374984  58.2015000  48.3169992  47.2614984  57.7845000  47.3889992
  46.9704984  57.3275000  49.3999992  46.1854984  57.8355000  49.9609992
  46.4204984  55.9735000  48.9159992  47.0644984  55.5555000  48.1419992
  46.4004984  55.2555000  49.7359992  45.0154984  56.2015000  48.3739992
  44.0894984  56.5085000  49.1219992  44.8524984  56.0525000  47.0329992
  43.9344984  56.1965000  46.6119992  45.6474984  55.7965000  46.4479992
  48.1764984  57.0545000  50.2459992  48.0844984  56.9825000  51.4709992
  49.3454984  56.8755000  49.6049992  49.4474984  56.9145000  48.5909992
  50.5674984  56.6095000  50.3089992  50.4334984  55.7015000  50.8969992
  51.7474984  56.4035000  49.3399992  51.5094984  55.5775000  48.6689992
  51.8524984  57.2955000  48.7219992  53.0974984  56.1125000  50.0219992
  53.2954984  56.9095000  50.7389992  53.0484984  54.8085000  50.8289992
  54.0174984  54.6335000  51.2969992  52.2814984  54.8865000  51.5999992
  52.8114984  53.9775000  50.1639992  54.2484984  56.1375000  49.0029992
  55.1894984  55.9285000  49.5119992  54.0734984  55.3805000  48.2379992
  54.2994984  57.1205000  48.5349992  50.8814984  57.7925000  51.1649992
  51.2864984  57.6535000  52.3199992  50.6824984  59.0035000  50.6179992
  50.3134984  59.1655000  49.6809992  50.9944984  60.1845000  51.3609992
  52.0544984  60.1105000  51.6029992  50.8014984  61.5075000  50.5919992
  49.7824984  61.5795000  50.2119992  50.9544984  62.3575000  51.2569992
  51.7784984  61.5485000  49.4649992  53.1284984  61.4255000  49.7029992
  53.4834984  61.2905000  50.7139992  54.0304984  61.4735000  48.6649992
  55.0864984  61.3595000  48.8619992  53.5884984  61.6665000  47.3769992
  54.2944984  61.6995000  46.5609992  52.2444984  61.8175000  47.1329992
  51.8924984  61.9755000  46.1239992  51.3484984  61.7665000  48.1749992
  50.2944984  61.8995000  47.9789992  50.1074984  60.2345000  52.5619992
  50.5484984  60.6015000  53.6509992  48.8244984  59.8645000  52.3909992
  48.4434984  59.5225000  51.5089992  47.8734984  59.9245000  53.4629992
  47.8374984  60.9655000  53.7829992  46.4634984  59.4865000  53.0319992
  45.7854984  59.5525000  53.8829992  46.1074984  60.1385000  52.2339992
  46.4954984  58.4575000  52.6729992  48.3014984  59.0155000  54.5699992
  48.2154984  59.3775000  55.7419992  48.7894984  57.8055000  54.2369992
  48.9264984  57.4665000  53.2849992  49.1574984  56.8925000  55.2799992
  48.2714984  56.7205000  55.8919992  49.6064984  55.5225000  54.7439992
  49.8844984  54.8735000  55.5749992  48.7784984  55.0395000  54.2259992
  50.7064984  55.6705000  53.8599992  51.5394984  55.4785000  54.3389992
  50.2604984  57.4985000  56.0939992  50.2644984  57.3945000  57.3189992
  51.2264984  58.1655000  55.4339992  51.2564984  58.2635000  54.4189992
  52.3164984  58.8075000  56.1229992  52.7774984  58.0425000  56.7479992
  53.4014984  59.3545000  55.1769992  52.9484984  59.8865000  54.3399992
  54.0424984  60.0655000  55.6979992  54.1954984  58.1915000  54.6909992
  55.2594984  57.7305000  55.4309992  55.5124984  58.2175000  56.3609992
  56.0054984  56.6575000  55.0019992  56.8384984  56.3055000  55.5919992
  55.6864984  56.0355000  53.8189992  56.2694984  55.1935000  53.4749992
  54.6234984  56.4875000  53.0749992  54.3694984  55.9985000  52.1459992
  53.8814984  57.5605000  53.5099992  53.0464984  57.9095000  52.9199992
  51.7884984  59.9485000  56.9369992  52.3114984  60.2525000  58.0079992
  50.7584984  60.6465000  56.4209992  50.3264984  60.4455000  55.5189992
  50.1784984  61.7555000  57.1249992  50.9684984  62.4905000  57.2789992
  49.0654984  62.4125000  56.3609992  48.2914984  61.7005000  56.0729992
  48.3964984  63.4595000  57.2679992  47.5854984  63.9455000  56.7259992
  47.9974984  62.9695000  58.1559992  49.1324984  64.2065000  57.5659992
  49.6384984  62.9995000  55.0579992  48.8394984  63.4805000  54.4929992
  50.4064984  63.7345000  55.2969992  50.0754984  62.1995000  54.4599992
  49.6004984  61.2485000  58.4099992  49.7434984  61.8905000  59.4499992
  48.9264984  60.0805000  58.3709992  48.7984984  59.5245000  57.5259992
  48.3244984  59.5205000  59.5489992  47.5964984  60.2645000  59.8719992
  47.6324984  58.1635000  59.3189992  48.3174984  57.5195000  58.7669992
  47.4674984  57.6955000  60.2889992  46.2934984  58.1995000  58.5669992
  46.4724984  58.5985000  57.5689992  45.7264984  56.7795000  58.4189992
  44.7774984  56.8205000  57.8839992  46.4314984  56.1625000  57.8609992
  45.5674984  56.3465000  59.4069992  45.2924984  59.1385000  59.2509992
  44.3554984  59.1405000  58.6929992  45.1084984  58.7945000  60.2689992
  45.7014984  60.1485000  59.2779992  49.3924984  59.2055000  60.5379992
  49.2544984  59.4895000  61.7269992  50.4924984  58.6005000  60.0649992
  50.6644984  58.3875000  59.0819992  51.5314984  58.2045000  60.9669992
  51.0804984  57.4985000  61.6639992  52.7124984  57.5365000  60.2439992
  52.3514984  56.6575000  59.7099992  53.1064984  58.2245000  59.4959992
  53.8454984  57.1195000  61.1849992  54.2924984  58.0135000  61.6189992
  53.4274984  56.5405000  62.0079992  54.9404984  56.2965000  60.5039992
  54.5074984  55.3695000  60.1269992  55.3154984  56.8475000  59.6409992
  56.1094984  55.9615000  61.4309992  56.5554984  56.8795000  61.8129992
  55.7504984  55.3995000  62.2929992  57.1264984  55.1715000  60.7009992
  57.9164984  54.9485000  61.3389992  56.6984984  54.2875000  60.3579992
  57.4794984  55.7225000  59.8919992  52.0864984  59.4085000  61.6569992
  52.1844984  59.4385000  62.8839992  52.4354984  60.4485000  60.8789992
  52.2764984  60.4775000  59.8719992  53.0704984  61.6245000  61.4039992
  53.9734984  61.2805000  61.9079992  53.4534984  62.6255000  60.2999992
  53.9304984  63.4975000  60.7489992  54.1454984  62.1515000  59.6029992
  52.5564984  62.9375000  59.7649992  52.1604984  62.3335000  62.3539992
  52.5954984  62.8235000  63.3949992  50.8624984  62.4275000  62.0169992
  50.4484984  62.0215000  61.1769992  49.9494984  63.1385000  62.8639992
  50.3404984  64.1495000  62.9799992  48.5364984  63.2345000  62.2669992
  48.1544984  62.2365000  62.0509992  47.8564984  63.6865000  62.9889992
  48.5684984  64.0105000  61.0779992  48.9634984  63.4825000  60.3529992
  49.8444984  62.4215000  64.1709992  49.8014984  63.0475000  65.2299992
  49.7984984  61.0805000  64.1309992  49.8604984  60.5275000  63.2759992
  49.6544984  60.3155000  65.3329992  48.7534984  60.6745000  65.8309992
  49.4964984  58.8105000  65.0589992  50.3684984  58.4365000  64.5219992
  49.4434984  58.2645000  66.0009992  48.3214984  58.5785000  64.2969992
  48.4764984  58.8465000  63.3669992  50.8734984  60.4975000  66.1869992
  50.7674984  60.6615000  67.4009992  52.0774984  60.4785000  65.5819992
  52.2324984  60.3945000  64.5769992  53.2604984  60.5835000  66.3889992
  53.1714984  59.7715000  67.1099992  54.5524984  60.3805000  65.6429992
  55.4134984  60.5485000  66.2899992  54.6214984  58.9275000  65.1599992
  55.5534984  58.7685000  64.6179992  54.5814984  58.2565000  66.0179992
  53.7784984  58.7235000  64.4999992  54.6554984  61.4035000  64.5079992
  55.5914984  61.2555000  63.9689992  53.8174984  61.2725000  63.8229992
  54.6314984  62.4115000  64.9229992  53.3214984  61.9155000  67.0599992
  53.6384984  62.0145000  68.2449992  53.0044984  62.9795000  66.3109992
  52.6704984  62.9285000  65.3489992  53.1204984  64.3015000  66.8369992
  54.1364984  64.4695000  67.1949992  52.8224984  65.3345000  65.7369992
  53.3654984  65.0505000  64.8359992  51.7604984  65.2915000  65.4959992
  53.1864984  66.7825000  66.0949992  52.9994984  67.4085000  65.2229992
  52.2854984  67.3315000  67.2029992  52.5724984  68.3585000  67.4299992
  51.2474984  67.3095000  66.8719992  52.3944984  66.7185000  68.0979992
  54.6864984  66.9125000  66.4109992  54.9174984  67.9475000  66.6609992
  54.9374984  66.2705000  67.2549992  55.2694984  66.6115000  65.5399992
  52.1584984  64.4565000  67.9789992  52.5094984  65.0145000  69.0199992
  50.9144984  63.9465000  67.8229992  50.5994984  63.4405000  66.9949992
  49.9224984  64.0915000  68.8539992  49.8494984  65.1585000  69.0619992
  48.5544984  63.6255000  68.4359992  47.8194984  63.7645000  69.2289992
  48.1034984  64.4795000  67.2379992  47.1124984  64.1605000  66.9159992
  48.0694984  65.5285000  67.5319992  48.8094984  64.3555000  66.4169992
  48.5764984  62.1145000  68.1609992  47.5824984  61.7855000  67.8589992
  49.2874984  61.9005000  67.3629992  48.8754984  61.5845000  69.0649992
  50.3454984  63.3375000  70.0769992  50.3004984  63.8625000  71.1879992
  50.8084984  62.0895000  69.9089992  50.9124984  61.6105000  69.0139992
  51.1974984  61.3435000  71.0659992  50.3234984  61.2645000  71.7119992
  51.6204984  59.9285000  70.7699992  51.9774984  59.4385000  71.6759992
  50.3904984  59.1745000  70.2559992  50.6634984  58.1435000  70.0319992
  49.6114984  59.1865000  71.0189992  50.0194984  59.6565000  69.3509992
  52.8284984  59.8695000  69.8239992  52.5005395  60.2207967  68.8456667
  53.5892347  60.5447539  70.2156775  53.4154984  58.4635000  69.6899992
  52.6554294  57.7877325  69.2979110  54.2658639  58.4876626  69.0085346
  53.7441226  58.1116888  70.6679229  52.3234984  62.0715000  71.7269992
  52.3774984  62.1845000  72.9499992  53.2534984  62.6125000  70.9279992
  53.2384984  62.5755000  69.9089992  54.3694984  63.3035000  71.4969992
  54.9244984  62.5885000  72.1039992  55.3284984  63.8715000  70.4329992
  55.5384984  63.1175000  69.6749992  54.8664984  64.7165000  69.9229992
  56.6234984  64.3105000  71.1119992  56.8454984  63.9095000  72.2869992
  57.4084984  65.0545000  70.4649992  53.8434984  64.4555000  72.2889992
  54.3054984  64.7085000  73.3959992  52.8464984  65.1875000  71.7609992
  52.3864984  64.9955000  70.8709992  52.3614984  66.3355000  72.4699992
  53.1784984  67.0345000  72.6499992  51.6194984  66.8595000  71.8669992
  51.7574984  65.9115000  73.7679992  51.9984984  66.5305000  74.8049992
  50.9514984  64.8345000  73.7499992  50.7644984  64.2535000  72.9329992
  50.2844984  64.4405000  74.9549992  49.7284984  65.3315000  75.2469992
  49.2964984  63.2695000  74.7739992  49.7644984  62.5155000  74.1409992
  49.1244984  62.8075000  75.7459992  47.9324984  63.6475000  74.1609992
  47.5274984  64.4735000  74.7459992  48.0594984  64.1835000  72.7309992
  47.0704984  64.4345000  72.3469992  48.6854984  65.0755000  72.7309992
  48.5124984  63.4225000  72.0959992  46.9394984  62.4805000  74.2709992
  45.9854984  62.7715000  73.8319992  47.3344984  61.6155000  73.7389992
  46.7924984  62.2255000  75.3199992  51.2534984  64.0295000  76.0139992
  51.0904984  64.4075000  77.1709992  52.2324984  63.1695000  75.6789992
  52.3784984  62.7935000  74.7419992  53.1674984  62.7135000  76.6679992
  52.6114984  62.5985000  77.5979992  53.7424984  61.3435000  76.2819992
  54.2174984  61.4145000  75.3039992  54.5194984  61.0645000  76.9939992
  52.6624984  60.2395000  76.2459992  52.0934984  60.3045000  77.1729992
  51.6524984  60.4655000  75.1089992  50.9094984  59.6675000  75.1179992
  51.1554984  61.4255000  75.2489992  52.1754984  60.4635000  74.1519992
  53.2884984  58.8375000  76.2209992  52.4984984  58.0865000  76.1959992
  53.9154984  58.7345000  75.3349992  53.8964984  58.6945000  77.1139992
  54.2474984  63.7145000  76.9709992  54.5384984  64.0135000  78.1269992
  54.8464984  64.2895000  75.9159992  54.5484984  64.1135000  74.9559992
  55.9524984  65.2005000  75.9999992  56.6954984  64.6835000  76.6059992
  56.5864984  65.5405000  74.6429992  56.9344984  64.6215000  74.1719992
  55.8234984  65.9635000  73.9899992  57.7524984  66.5195000  74.7479992
  57.4284984  67.4055000  75.2939992  58.5524984  66.0625000  75.3299992
  58.3004984  66.9415000  73.3859992  58.9474984  67.8125000  73.4879992
  58.9054984  66.1445000  72.9549992  57.1464984  67.2515000  72.5059992
  56.5034984  66.5115000  72.2229992  56.9504984  68.5315000  72.0779992
  57.8424984  69.5095000  72.4129992  58.6564984  69.2835000  72.9839992
  57.6944984  70.4665000  72.0919992  55.8564984  68.8285000  71.3199992
  55.1904984  68.0955000  71.0759992  55.7044984  69.7835000  70.9969992
  55.5244984  66.4825000  76.6169992  56.3734984  67.1535000  77.2009992
  54.2094984  66.8045000  76.5149992  53.5394984  66.1255000  76.1529992
  53.5544984  68.0465000  76.8619992  52.8824984  68.2475000  76.0279992
  52.7464984  67.9715000  78.1289992  52.3434984  68.9585000  78.3559992
  51.5814984  66.9895000  77.9409992  50.9974984  66.9375000  78.8599992
  50.9444984  67.3325000  77.1259992  51.9734984  66.0005000  77.7029992
  53.5694984  67.5655000  79.2129992  54.3384984  68.1685000  79.2829992
  54.5474984  69.1365000  77.0439992  54.9674984  69.4595000  78.1549992
  54.9544984  69.7275000  75.9059992  54.6254984  69.4695000  74.9759992
  55.9044984  70.7895000  75.9279992  55.8954984  71.2295000  76.9249992
  57.3384984  70.3245000  75.6239992  57.6024984  69.5155000  76.3059992
  57.3734984  69.9145000  74.6149992  58.3784984  71.4385000  75.7459992
  58.0844984  72.2695000  75.1059992  58.3804984  71.8105000  76.7709992
  59.7974984  70.9995000  75.3719992  60.5364984  71.6355000  75.8589992
  59.9844984  69.9795000  75.7079992  59.9204984  71.0935000  73.8899992
  59.0954984  71.2825000  73.3199992  61.1374984  70.9265000  73.2949992
  62.2294984  70.6205000  74.0539992  62.1354984  70.5165000  75.0639992
  63.1394984  70.4955000  73.6109992  61.2644984  71.0725000  71.9439992
  60.4494984  71.3065000  71.3769992  62.1744984  70.9475000  71.5009992
  55.5204984  71.7285000  74.8359992  55.1154984  71.3125000  73.7519992
  55.6154984  73.0365000  75.1109992  55.8754984  73.4225000  76.0189992
  55.3434984  74.0035000  74.0949992  55.0984984  73.5055000  73.1569992
  54.1434984  74.9075000  74.4219992  54.2744984  75.3845000  75.3929992
  54.0494984  75.7055000  73.6849992  52.9284984  74.0415000  74.4189992
  52.6074984  73.2745000  75.5169992  53.2414984  73.3015000  76.3909992
  51.4884984  72.4745000  75.5139992  51.2494984  71.8785000  76.3819992
  50.6734984  72.4335000  74.4059992  49.5254984  71.6155000  74.3969992
  49.0644984  71.7085000  73.5369992  50.9864984  73.1945000  73.3069992
  50.3514984  73.1655000  72.4339992  52.1054984  73.9935000  73.3149992
  52.3414984  74.5905000  72.4459992  56.5714984  74.8455000  74.0569992
  57.0784984  75.2245000  75.1129992  57.0904984  75.1385000  72.8439992
  56.6824984  74.8605000  71.9509992  58.3044984  75.8945000  72.7539992
  59.1004984  75.2845000  73.1819992  58.7384984  76.2345000  71.3119992
  57.9204984  76.7275000  70.7869992  59.5724984  76.9365000  71.3329992
  59.1184984  75.0565000  70.6139992  59.3884984  75.2895000  69.7009992
  58.0714984  77.1745000  73.4709992  57.1414984  77.9135000  73.1489992
  58.9104984  77.4295000  74.4939992  59.6664984  76.8015000  74.7659992
  58.8234984  78.6075000  75.2999992  59.2584984  79.4585000  74.7759992
  57.3824984  79.0465000  75.6309992  56.7234984  78.7285000  74.8229992
  57.0544984  78.5285000  76.5319992  57.2164984  80.5595000  75.8409992
  57.7934984  81.1005000  75.0909992  56.1724984  80.8375000  75.7009992
  57.6734984  80.9665000  77.2319992  57.0354984  80.6315000  78.2279992
  58.8144984  81.7035000  77.3079992  59.3134984  81.9605000  76.4559992
  59.1704984  81.9995000  78.2169992  59.5124984  78.2075000  76.5659992
  60.6104984  77.6545000  76.5289992  58.8934984  78.4835000  77.7269992
  58.0004984  78.9695000  77.8149992  59.5004984  78.0815000  78.9589992
  60.4654984  78.5805000  79.0519992  58.6694984  78.4485000  80.2019992
  57.6564984  78.0665000  80.0709992  59.0924984  77.9405000  81.0679992
  58.5944984  79.9475000  80.4999992  58.2044984  80.4625000  79.6219992
  57.8814984  80.1105000  81.3079992  59.9334984  80.5775000  80.8879992
  59.7524984  81.3665000  81.6189992  60.5484984  79.8235000  81.3789992
  60.7154984  81.1635000  79.7119992  60.9274984  80.3845000  78.9799992
  60.1164984  81.9215000  79.2069992  61.9804984  81.7585000  80.1989992
  62.5084984  82.1555000  79.3959992  61.7684984  82.5135000  80.8819992
  62.5534984  81.0245000  80.6619992  59.5564984  76.5935000  78.9049992
  58.5804984  75.9415000  78.5399992  60.7154984  76.0055000  79.2479992
  61.5654984  76.4815000  79.5499992  60.7734984  74.5805000  79.1869992
  59.8074984  74.2355000  78.8179992  61.8224984  74.0625000  78.2399992
  61.6724984  74.4505000  77.2329992  63.1994984  74.5615000  78.7049992
  63.9684984  74.1925000  78.0259992  63.2094984  75.6515000  78.7069992
  63.3984984  74.1955000  79.7119992  61.7084984  72.5335000  78.0999992
  62.0560486  72.0950442  79.0354489  60.6536005  72.2981830  77.9588760
  62.5174984  71.9605000  76.9379992  63.5726318  72.1950323  77.0786689
  62.3878151  70.8788140  76.9028311  62.1701849  72.3981733  76.0020957
  61.0784984  74.0645000  80.5519992  62.0444984  74.4775000  81.1919992
  60.2214984  73.1565000  81.0509992  59.3704984  72.8415000  80.5849992
  60.4754984  72.5585000  82.3229992  61.0974984  73.2045000  82.9429992
  59.5474984  72.3905000  82.8699992  61.1654984  71.2705000  82.0289992
  61.5404984  71.0075000  80.8869992  61.3534984  70.4265000  83.0569992
  61.0994984  70.6095000  84.0279992  61.9574984  69.1585000  82.7989992
  62.6864984  69.2405000  81.9929992  62.7084984  68.6035000  84.0209992
  63.3174984  69.3855000  84.4739992  61.9984984  68.2735000  84.7789992
  63.5874984  67.4415000  83.5849992  63.6424984  67.1555000  82.3569992
  64.2214984  66.8255000  84.4799992  60.8074984  68.2545000  82.5069992
  60.4864984  67.3585000  83.2859992  60.1534984  68.4845000  81.3519992
  60.4314984  69.1855000  80.6649992  58.9864984  67.7355000  81.0019992
  58.5744984  67.3645000  81.9409992  57.9044984  68.5665000  80.2909992
  58.3254984  69.0705000  79.4209992  57.1064984  67.9185000  79.9289992
  57.3514984  69.5865000  81.2759992  58.1504984  70.4155000  81.7849992
  56.1134984  69.5595000  81.5159992  59.3744984  66.6545000  80.0579992
  60.1814984  66.8565000  79.1529992  58.8114984  65.4525000  80.2759992
  58.1804984  65.2495000  81.0509992  59.0654984  64.3425000  79.4099992
  59.4874984  64.7205000  78.4789992  60.0704984  63.3345000  79.9969992
  61.0044984  63.8555000  80.2079992  59.6854984  62.9715000  80.9499992
  60.3734984  62.1235000  79.0939992  59.4244984  61.6625000  78.8199992
  61.0494984  62.5555000  77.7849992  61.2494984  61.6765000  77.1719992
  60.3914984  63.2345000  77.2429992  61.9884984  63.0615000  78.0099992
  61.1894984  61.0625000  79.8469992  61.3884984  60.2195000  79.1849992
  62.1334984  61.4955000  80.1769992  60.6264984  60.7175000  80.7139992
  57.7634984  63.6315000  79.2449992  56.8394984  63.8255000  80.0299992
  57.6554984  62.7955000  78.1969992  58.3754984  62.6695000  77.4859992
  56.4774984  61.9995000  78.0059992  55.6094984  62.6475000  77.8839992
  56.6204984  61.1135000  76.7679992  55.7094984  60.5335000  76.6189992
  56.7524984  61.7335000  75.8809992  57.7334984  60.2385000  76.9179992
  57.9854984  60.1885000  77.8639992  56.3634984  61.0805000  79.2179992
  57.3064984  60.3475000  79.5099992  55.2244984  61.1025000  79.9769992
  54.4244984  61.7095000  79.7969992  55.0804984  60.2295000  81.1289992
  55.9284984  59.5455000  81.0889992  55.0864984  60.9835000  82.4309992
  54.2744984  61.7075000  82.4969992  54.8784984  59.9785000  83.5759992
  54.8794984  60.5075000  84.5289992  53.9234984  59.4695000  83.4449992
  55.6844984  59.2445000  83.5669992  56.3934984  61.7815000  82.5269992
  56.4134984  62.3345000  83.4659992  57.2414984  61.0975000  82.4899992
  56.4554984  62.4805000  81.6929992  53.7564984  59.5085000  81.0749992
  52.7074984  60.0575000  81.4149992  53.7904984  58.2215000  80.6589992
  54.6664984  57.7525000  80.4289992  52.6444984  57.3625000  80.4869992
  51.8784984  58.0145000  80.0669992  52.9284984  56.1885000  79.5379992
  52.0164984  55.6155000  79.3699992  53.2514984  56.5645000  78.5669992
  53.9314984  55.3515000  80.0929992  54.4504984  54.9395000  79.3709992
  52.1714984  56.7715000  81.7739992  51.0354984  56.3105000  81.8669992
  53.0314984  56.7465000  82.7989992  53.9494984  57.1915000  82.8019992
  52.6814984  56.0555000  84.0039992  52.5004984  55.0195000  83.7169992
  53.7754984  56.1285000  85.0209992  53.9514984  57.1655000  85.3049992
  53.3484984  55.3095000  86.2469992  54.1334984  55.3495000  87.0019992
  52.4274984  55.7235000  86.6579992  53.1804984  54.2735000  85.9519992
  54.9794984  55.6035000  84.4819992  55.6894984  55.6575000  85.1549992
  51.4624984  56.6595000  84.6339992  50.5684984  55.9415000  85.0769992
  51.4234984  57.9985000  84.7249992  52.1354984  58.5995000  84.3089992
  50.3904984  58.7305000  85.4079992  50.1964984  58.0625000  86.2469992
  50.8404984  60.1075000  85.9379992  50.0484984  60.5035000  86.5729992
  51.7144984  59.9595000  86.5729992  51.1804984  61.1495000  84.9059992
  52.3524984  61.3775000  84.2479992  53.2504984  60.7875000  84.3569992
  52.2204984  62.4715000  83.4249992  52.9464984  62.8525000  82.8189992
  50.9374984  62.9665000  83.5579992  50.3184984  64.0305000  82.9669992
  50.8374984  64.6565000  82.2569992  49.0054984  64.2755000  83.3109992
  48.4874984  65.1075000  82.8579992  48.3394984  63.4815000  84.2209992
  47.3114984  63.7035000  84.4669992  48.9634984  62.4105000  84.8219992
  48.4474984  61.7905000  85.5399992  50.2624984  62.1635000  84.4739992
  49.0834984  58.8935000  84.6739992  48.0814984  59.1705000  85.3299992
  49.0404984  58.7385000  83.3289992  49.8044984  58.3305000  82.7899992
  47.9054984  59.1355000  82.5189992  48.0674984  60.2135000  82.5119992
  47.8904984  58.5815000  81.0799992  48.1574984  57.5255000  81.1099992
  46.8734984  58.6425000  80.6929992  48.8324984  59.2985000  80.1009992
  48.6154984  60.3655000  80.1429992  50.2944984  59.1455000  80.5159992
  50.9324984  59.6655000  79.8009992  50.4374984  59.5735000  81.5079992
  50.5584984  58.0885000  80.5359992  48.5704984  58.8575000  78.6529992
  49.2524984  59.3825000  77.9839992  48.7314984  57.7825000  78.5649992
  47.5414984  59.0945000  78.3809992  46.5574984  58.8165000  83.0879992
  46.3324984  57.7845000  83.7129992  45.6244984  59.7755000  82.8709992
  45.8354984  60.6275000  82.3509992  44.2594984  59.7285000  83.3259992
  44.2844984  59.2245000  84.2919992  43.6284984  61.1165000  83.5269992
  42.6274984  61.0125000  83.9459992  44.2154984  61.6915000  84.2429992
  43.5644984  61.8075000  82.2869992  43.1594984  62.6895000  82.4239992
  43.4204984  58.9945000  82.3249992  43.8994984  58.5585000  81.2789992
  42.1204984  58.8495000  82.6449992  41.6964984  59.2665000  83.4739992
  41.2044984  58.0905000  81.8449992  41.6154984  57.0815000  81.8129992
  39.7884984  58.0655000  82.4419992  39.8154984  57.7025000  83.4699992
  39.3704984  59.0715000  82.4699992  38.9254984  57.1575000  81.5829992
  39.4894984  56.4475000  80.7089992  37.6834984  57.1675000  81.7869992
  41.0774984  58.6705000  80.4709992  41.1314984  57.9425000  79.4829992
  40.8774984  59.9935000  80.3669992  40.8404984  60.6395000  81.1549992
  40.6964984  60.5945000  79.0749992  39.8914984  60.0895000  78.5419992
  40.3984984  61.6365000  79.1899992  41.9614984  60.5135000  78.2789992
  41.9314984  60.2635000  77.0749992  43.1064984  60.7575000  78.9439992
  43.1524984  60.9215000  79.9499992  44.3764984  60.8075000  78.2819992
  44.2634984  61.5505000  77.4929992  45.5194984  61.2325000  79.2169992
  46.4564984  61.2525000  78.6599992  45.3134984  62.2255000  79.6159992
  45.6004984  60.5215000  80.0389992  44.7374984  59.4715000  77.7169992
  45.2154984  59.3725000  76.5899992  44.5104984  58.3965000  78.4899992
  44.0764984  58.4265000  79.4119992  44.8844984  57.0915000  78.0369992
  45.9614984  57.0925000  77.8659992  44.5794984  56.0195000  79.0469992
  44.8374984  55.0265000  78.6799992  45.4374984  56.2695000  80.3009992
  45.2284984  55.5005000  81.0439992  46.4934984  56.2365000  80.0319992
  45.1994984  57.2485000  80.7159992  43.0654984  56.0005000  79.3179992
  42.8364984  55.2255000  80.0499992  42.7534984  56.9695000  79.7059992
  42.5324984  55.7925000  78.3899992  44.1114984  56.7925000  76.7929992
  44.6344984  56.1905000  75.8569992  42.8254984  57.1935000  76.7649992
  42.3704984  57.7105000  77.5179992  41.9814984  56.9125000  75.6399992
  42.0154984  55.8305000  75.5139992  40.5264984  57.3585000  75.8709992
  39.9294984  57.1235000  74.9899992  40.1184984  56.8355000  76.7359992
  40.4994984  58.4335000  76.0509992  42.4714984  57.6075000  74.4049992
  42.6104984  56.9805000  73.3549992  42.7764984  58.9155000  74.4959992
  42.7374984  59.4615000  75.3559992  43.1934984  59.6455000  73.3289992
  42.4404984  59.5695000  72.5449992  43.3044984  60.7045000  73.5629992
  44.4894984  59.0785000  72.8609992  44.7364984  58.9495000  71.6619992
  45.3704984  58.7465000  73.8189992  45.1496720  58.8508382  74.7990240
  46.6584984  58.2375000  73.4649992  47.1262967  58.9477291  72.7832084
  47.5964984  58.0175000  74.6659992  47.7507357  58.9633734  75.1852617
  47.1486586  57.2968114  75.3502121  49.2044984  57.3715000  74.1129992
  46.5264984  56.9225000  72.7729992  47.2254984  56.6515000  71.7989992
  45.6324984  56.0555000  73.2729992  45.0304984  56.2405000  74.0749992
  45.4694984  54.7635000  72.6779992  46.4544984  54.2955000  72.6729992
  44.5214984  53.8645000  73.4779992  43.6524984  54.4405000  73.7949992
  44.1554984  53.0595000  72.8399992  45.2164984  53.2735000  74.6989992
  45.8854984  52.4775000  74.3729992  45.8364984  54.0435000  75.1579992
  44.2644984  52.7165000  75.7489992  43.7494984  53.5235000  76.2709992
  43.4974984  52.0965000  75.2849992  45.0884984  51.9175000  76.6949992
  45.0934984  50.8995000  76.6249992  45.8374984  52.5315000  77.6559992
  45.9354984  53.8935000  77.6859992  45.4474984  54.4555000  76.9879992
  46.4964984  54.3485000  78.4059992  46.4994984  51.7755000  78.5799992
  46.4324984  50.7585000  78.5489992  47.0614984  52.2275000  79.3009992
  44.9494984  54.8975000  71.2829992  45.3904984  54.1745000  70.3909992
  43.9964984  55.8235000  71.0589992  43.6294984  56.4485000  71.7759992
  43.4124984  56.0025000  69.7599992  42.9624984  55.0515000  69.4769992
  42.3474984  57.0565000  69.7439992  42.7204984  58.0315000  70.0569992
  41.8464984  57.2195000  68.2999992  41.0694984  57.9835000  68.2679992
  42.6754984  57.5185000  67.6589992  41.4384984  56.2725000  67.9469992
  41.2534984  56.6645000  70.7519992  40.4704984  57.4225000  70.7519992
  40.8264984  55.7015000  70.4699992  41.6874984  56.5905000  71.7489992
  44.4834984  56.4375000  68.8079992  44.5744984  55.9425000  67.6849992
  45.3354984  57.3785000  69.2469992  45.2944984  57.7975000  70.1759992
  46.3924984  57.8735000  68.4159992  45.9364984  58.3245000  67.5349992
  47.2534984  58.9465000  69.1059992  48.0354984  59.2795000  68.4239992
  46.6264984  59.7945000  69.3809992  47.7094984  58.5265000  70.0029992
  47.2894984  56.7245000  68.1039992  47.8274984  56.6195000  67.0029992
  47.4864984  55.8345000  69.0909992  47.0454984  55.8905000  70.0089992
  48.3544984  54.7125000  68.9159992  49.3284984  55.1235000  68.6489992
  48.5024984  53.8705000  70.1959992  49.1724984  53.0325000  70.0049992
  48.9144984  54.4895000  70.9929992  47.5254984  53.4925000  70.4979992
  47.8294984  53.8105000  67.8399992  48.5944984  53.2985000  67.0239992
  46.5044984  53.5835000  67.8129992  45.8344984  53.9955000  68.4629992
  45.9334984  52.7125000  66.8269992  46.4024984  51.7365000  66.9479992
  44.4524984  52.5385000  66.9879992  43.9174984  53.4885000  66.9729992
  43.9244984  51.7145000  65.7999992  42.8474984  51.5785000  65.9009992
  44.1374984  52.2405000  64.8689992  44.4134984  50.7405000  65.7869992
  44.1864984  51.8955000  68.3609992  43.1134984  51.7605000  68.4979992
  44.6834984  50.9265000  68.4119992  44.5734984  52.5435000  69.1469992
  46.1784984  53.3025000  65.4739992  46.5524984  52.5965000  64.5389992
  45.9934984  54.6295000  65.3399992  45.7224984  55.2525000  66.1009992
  46.1724984  55.2745000  64.0699992  45.4764984  54.7765000  63.3949992
  45.8384984  56.7775000  64.0619992  46.3114984  57.2785000  64.9069992
  46.2214984  57.2495000  63.1569992  44.3614984  56.9155000  64.1349992
  43.5884984  56.6655000  63.0249992  44.0604984  56.3655000  62.1009992
  42.2224984  56.7945000  63.0809992  41.6254984  56.5925000  62.2039992
  41.6154984  57.1805000  64.2509992  40.5414984  57.2795000  64.2969992
  42.3814984  57.4405000  65.3639992  41.9094984  57.7475000  66.2859992
  43.7484984  57.3095000  65.3009992  44.3464984  57.5185000  66.1759992
  47.5964984  55.1415000  63.6429992  47.8844984  54.9845000  62.4579992
  48.5364984  55.2445000  64.5969992  48.3464984  55.3815000  65.5899992
  49.9234984  55.1625000  64.2459992  50.0954984  55.9615000  63.5249992
  50.8524984  55.3455000  65.4579992  50.5294984  56.2185000  66.0239992
  50.7504984  54.4835000  66.1169992  52.3264984  55.5135000  65.0809992
  52.5814984  54.7745000  64.3209992  52.4644984  56.4955000  64.6289992
  53.4794984  55.3425000  66.4769992  52.6354984  56.5555000  67.5309992
  53.1624984  56.6405000  68.4809992  52.6254984  57.5255000  67.0329992
  51.6114984  56.2295000  67.7119992  50.2344984  53.8065000  63.6799992
  50.9174984  53.6985000  62.6619992  49.7354984  52.7285000  64.3169992
  49.1314984  52.7745000  65.1379992  50.0324984  51.3965000  63.8639992
  51.1174984  51.2965000  63.8849992  49.4074984  50.3055000  64.7499992
  48.3224984  50.3985000  64.7169992  49.6564984  49.3275000  64.3389992
  49.8684984  50.3665000  66.2039992  49.5194984  51.2835000  66.6789992
  49.4534984  49.5345000  66.7729992  51.3854984  50.3095000  66.2039992
  51.9944984  49.4815000  65.5279992  52.0134984  51.2345000  66.9739992
  51.4664984  51.9015000  67.5179992  53.0324984  51.2625000  67.0089992
  49.4444984  51.2115000  62.5089992  50.0664984  50.6315000  61.6199992
  48.2184984  51.7265000  62.3269992  47.7204984  52.2595000  63.0399992
  47.4944984  51.5725000  61.1049992  47.3394984  50.5095000  60.9199992
  46.1164984  52.2645000  61.1729992  45.5294984  51.8505000  61.9929992
  46.2404984  53.3285000  61.3749992  45.4014984  52.0685000  59.8809992
  44.8084984  50.8605000  59.6029992  44.8694984  50.0575000  60.3219992
  44.1384984  50.6635000  58.4199992  43.6804984  49.7085000  58.2109992
  44.0524984  51.6815000  57.5049992  43.3634984  51.4765000  56.2909992
  42.9714984  50.5785000  56.2849992  44.6334984  52.8985000  57.7779992
  44.5634984  53.7025000  57.0609992  45.3034984  53.0915000  58.9629992
  45.7554984  54.0495000  59.1749992  48.2874984  52.2235000  60.0179992
  48.4354984  51.6735000  58.9269992  48.8264984  53.4235000  60.2979992
  48.7444984  53.8835000  61.2049992  49.5724984  54.1675000  59.3279992
  48.9624984  54.3305000  58.4399992  49.8204984  55.1505000  59.7289992
  50.8294984  53.4415000  58.9529992  51.2174984  53.4275000  57.7859992
  51.5164984  52.8345000  59.9379992  51.2114984  52.7825000  60.9099992
  52.7734984  52.1985000  59.6599992  53.4034984  52.9575000  59.1959992
  53.4574984  51.7075000  60.9029992  52.8064984  51.0545000  61.4839992
  54.6894984  50.8885000  60.4849992  55.2014984  50.5215000  61.3749992
  54.3744984  50.0435000  59.8739992  55.3674984  51.5195000  59.9099992
  53.7954984  52.8965000  61.8189992  54.6070698  53.4505693  61.3473426
  52.9087475  53.5280078  61.8734983  54.2134984  52.4835000  63.2289992
  55.1005243  51.8523063  63.1753383  54.4364618  53.3733275  63.8177212
  53.4022022  51.9297424  63.7014933  52.5824984  51.0355000  58.7329992
  53.3074984  50.8945000  57.7499992  51.5904984  50.1685000  59.0139992
  50.9544984  50.2595000  59.8059992  51.3574984  49.0175000  58.1849992
  52.2964984  48.4655000  58.1369992  50.3074984  48.1025000  58.7389992
  49.3354984  48.5875000  58.8289992  50.1294984  46.9235000  57.7669992
  49.3684984  46.2455000  58.1529992  49.8194984  47.2995000  56.7919992
  51.0744984  46.3895000  57.6659992  50.7294984  47.6825000  60.1579992
  49.9774984  47.0155000  60.5789992  51.6884984  47.1665000  60.1149992
  50.8224984  48.5675000  60.7869992  50.9034984  49.4735000  56.8329992
  51.2624984  48.8895000  55.8119992  50.0934984  50.5455000  56.8029992
  49.8164984  51.0575000  57.6399992  49.5364984  51.0775000  55.5939992
  48.9474984  50.2805000  55.1409992  48.6154984  52.2845000  55.8439992
  48.2224984  52.6455000  54.8929992  47.7884984  51.9845000  56.4879992
  49.1814984  53.0805000  56.3279992  50.6474984  51.5365000  54.6999992
  50.5284984  51.4755000  53.4769992  51.7474984  52.0485000  55.2859992
  51.8884984  52.1115000  56.2939992  52.8304984  52.5565000  54.4899992
  52.4194984  53.3895000  53.9189992  53.9834984  53.1185000  55.3419992
  54.3404984  52.3565000  56.0359992  54.8244984  53.3855000  54.7029992
  53.5054984  54.3405000  56.1119992  52.6184984  55.0615000  55.6599992
  54.1024984  54.5885000  57.3069992  53.8194984  55.3965000  57.8609992
  54.8354984  53.9675000  57.6499992  53.3714984  51.4625000  53.6169992
  53.4894984  51.6305000  52.4039992  53.6984984  50.3005000  54.2139992
  53.5654984  50.1215000  55.2089992  54.2704984  49.1975000  53.4929992
  55.1344984  49.6025000  52.9669992  54.7694984  48.0645000  54.4079992
  53.9964984  47.7705000  55.1179992  55.0204984  47.1785000  53.8249992
  55.9714984  48.5895000  55.1199992  57.2004984  48.5835000  54.5019992
  57.2904984  48.1945000  53.4979992  58.3154984  49.0655000  55.1449992
  59.2734984  49.0545000  54.6469992  58.2104984  49.5615000  56.4209992
  59.3554984  50.0585000  57.0849992  60.0694984  50.2145000  56.4329992
  56.9884984  49.5715000  57.0479992  56.9004984  49.9595000  58.0519992
  55.8764984  49.0875000  56.3989992  54.9194984  49.0985000  56.8989992
  53.2804984  48.6345000  52.5239992  53.6474984  48.2175000  51.4269992
  51.9934984  48.5685000  52.9119992  51.6464984  48.8895000  53.8159992
  50.9924984  48.0195000  52.0409992  51.3124984  47.0055000  51.7999992
  49.6054984  47.9435000  52.6969992  49.3184984  48.9325000  53.0549992
  48.8664984  47.6475000  51.9519992  49.5764984  46.7665000  54.0799992
  48.8664984  45.7285000  53.7519992  50.8754984  48.8695000  50.8109992
  50.6954984  48.3525000  49.7109992  50.9284984  50.2045000  50.9719992
  51.0284984  50.6625000  51.8779992  50.8464984  51.1095000  49.8589992
  50.0014984  50.7785000  49.2559992  50.5364984  52.5595000  50.2669992
  51.1994984  52.8625000  51.0769992  50.7324984  53.2275000  49.4279992
  49.0974984  52.7025000  50.7059992  48.5644984  52.8625000  51.9509992
  49.1364984  52.9555000  52.8629992  47.1904984  52.8885000  51.8739992
  46.5514984  52.9985000  52.6609992  46.8244984  52.7405000  50.5519992
  45.5934984  52.6935000  49.9609992  44.6884984  52.7785000  50.5439992
  45.5504984  52.5335000  48.5929992  44.5924984  52.4975000  48.0949992
  46.7044984  52.4185000  47.8459992  46.6334984  52.2945000  46.7759992
  47.9444984  52.4595000  48.4419992  48.8494984  52.3655000  47.8599992
  47.9884984  52.6235000  49.7959992  52.1004984  51.0465000  49.0399992
  52.0704984  51.2615000  47.8309992  53.2614984  50.8015000  49.6719992
  53.3804984  50.7125000  50.6809992  54.4524984  50.6475000  48.8829992
  54.6014984  51.6035000  48.3809992  55.7144984  50.2915000  49.6729992
  55.4744984  49.4795000  50.3589992  56.4614984  49.9105000  48.9769992
  56.3374984  51.4315000  50.4729992  55.6264984  51.7595000  51.2309992
  57.6004984  50.9355000  51.1829992  58.0424984  51.7525000  51.7529992
  57.3414984  50.1205000  51.8589992  58.3174984  50.5795000  50.4429992
  56.6194984  52.6495000  49.5839992  57.0624984  53.4435000  50.1849992
  57.3094984  52.3675000  48.7889992  55.6864984  53.0045000  49.1459992
  54.2434984  49.4505000  48.0249992  54.6784984  49.4045000  46.8749992
  53.5914984  48.4285000  48.6009992  53.2304984  48.4475000  49.5549992
  53.3484984  47.2065000  47.8999992  54.3094984  46.7825000  47.6079992
  52.6104984  46.1775000  48.7729992  53.2064984  45.9785000  49.6639992
  51.6684984  46.6105000  49.1099992  52.3194984  44.8455000  48.0599992
  51.7974984  45.0645000  47.1289992  53.6234984  44.1235000  47.6749992
  53.3854984  43.1855000  47.1729992  54.2054984  44.7565000  47.0049992
  54.2034984  43.9165000  48.5739992  51.3784984  43.9625000  48.8939992
  51.1914984  43.0285000  48.3639992  51.8404984  43.7475000  49.8569992
  50.4354984  44.4845000  49.0529992  52.4784984  47.5175000  46.7229992
  52.7624984  47.0685000  45.6159992  51.4104984  48.3185000  46.9159992
  51.1504984  48.7465000  47.8039992  50.5454984  48.6165000  45.8069992
  50.1984984  47.6515000  45.4369992  49.2854984  49.3755000  46.1339992
  48.7164984  49.5865000  45.2279992  48.3994984  48.5085000  47.0339992
  47.4854984  49.0505000  47.2749992  48.1464984  47.5845000  46.5139992
  48.9354984  48.2725000  47.9539992  49.6254984  50.7355000  46.7369992
  48.7044984  51.2715000  46.9679992  50.2024984  50.5945000  47.6509992
  50.2124984  51.3135000  46.0229992  51.3304984  49.3845000  44.7969992
  51.0984984  49.2655000  43.5979992  52.2884984  50.2065000  45.2579992
  52.5074984  50.3355000  46.2459992  53.0914984  50.9815000  44.3609992
  52.4414984  51.6645000  43.8139992  54.1564984  51.7965000  45.1179992
  53.6694984  52.3515000  45.9199992  54.8584984  51.1075000  45.5879992
  54.9374984  52.7755000  44.2449992  55.9124984  52.9845000  44.6849992
  55.1184984  52.3465000  43.2589992  54.1214984  54.0555000  44.1269992
  53.4524984  54.4235000  45.1279992  54.1614984  54.6845000  43.0359992
  53.8204984  50.0285000  43.4659992  53.8884984  50.2285000  42.2539992
  54.3834984  48.9515000  44.0469992  54.3234984  48.7525000  45.0459992
  55.1264984  47.9775000  43.2979992  55.9354984  48.4635000  42.7529992
  55.5864984  47.2575000  43.9749992  54.2164984  47.2735000  42.3429992
  54.5884984  47.0155000  41.2009992  52.9954984  46.9215000  42.7899992
  52.6344984  47.1115000  43.7249992  52.1034984  46.2235000  41.9129992
  52.6534984  45.3335000  41.6069992  50.7874984  45.7375000  42.5559992
  50.3834984  46.5405000  43.1729992  50.0624984  45.5475000  41.7649992
  50.9174984  44.4685000  43.4209992  51.4734984  43.7325000  42.8399992
  51.7444984  44.7065000  44.6859992  51.8054984  43.7815000  45.2599992
  52.7484984  45.0285000  44.4089992  51.2694984  45.4785000  45.2909992
  49.5384984  43.8635000  43.7229992  49.6594984  42.9695000  44.3349992
  48.9314984  44.5915000  44.2609992  49.0444984  43.5995000  42.7879992
  51.7384984  47.1135000  40.7689992  51.6534984  46.6585000  39.6299992
  51.5204984  48.4135000  41.0399992  51.6284984  48.8295000  41.9649992
  51.1094984  49.3315000  40.0199992  50.1694984  48.9525000  39.6189992
  50.8744984  50.7565000  40.5609992  50.0604984  50.7555000  41.2859992
  51.7634984  51.1145000  41.0809992  50.5464984  51.6585000  39.4169992
  49.2794984  51.6895000  38.8809992  48.5104984  51.0505000  39.2879992
  48.9834984  52.5275000  37.8309992  47.9864984  52.5395000  37.4169992
  49.9534984  53.3495000  37.3069992  49.6494984  54.2095000  36.2309992
  50.4484984  54.7205000  35.9849992  51.2204984  53.3315000  37.8389992
  51.9874984  53.9755000  37.4339992  51.5094984  52.4915000  38.8889992
  52.5054984  52.4845000  39.3059992  52.1674984  49.4165000  38.9719992
  51.8634984  49.3285000  37.7839992  53.4434984  49.5695000  39.3749992
  53.7594984  49.6295000  40.3429992  54.4664984  49.6585000  38.3719992
  54.1954984  50.5605000  37.8239992  55.9224984  49.7935000  38.8629992
  56.0734984  49.0815000  39.6739992  56.5834984  49.4945000  38.0489992
  56.3674984  51.1745000  39.3539992  57.4374984  51.1405000  39.5579992
  56.2024984  52.2385000  38.2589992  56.5274984  53.2065000  38.6399992
  56.8084984  51.9675000  37.3939992  55.1544984  52.2975000  37.9639992
  55.7294984  51.5335000  40.6959992  56.0714984  52.5205000  41.0089992
  54.6444984  51.5405000  40.5929992  56.0174984  50.7955000  41.4449992
  54.4954984  48.3765000  37.6099992  54.6354984  48.3715000  36.3899992
  54.3654984  47.2455000  38.3259992  54.1824984  47.2195000  39.3289992
  54.4794984  45.9585000  37.7049992  55.4884984  45.9025000  37.2959992
  54.2694984  44.8095000  38.7059992  55.0494984  44.8515000  39.4659992
  53.3174984  44.9515000  39.2179992  54.2834984  43.4565000  38.0629992
  53.1704984  42.8705000  37.5019992  52.2324984  43.2695000  37.4529992
  53.5614984  41.6605000  37.0269992  52.9004984  40.9665000  36.5299992
  54.8434984  41.4305000  37.2419992  55.2974984  42.5625000  37.8949992
  56.3144984  42.7165000  38.2259992  53.4474984  45.8085000  36.6339992
  53.7624984  45.4105000  35.5139992  52.1824984  46.1285000  36.9529992
  51.9004984  46.4895000  37.8639992  51.1044984  45.9845000  36.0149992
  51.1474984  44.9545000  35.6609992  49.7104984  46.2595000  36.6049992
  49.7054984  47.2135000  37.1319992  48.9704984  46.3295000  35.8089992
  49.3524984  45.1285000  37.5599992  48.3154984  44.4815000  37.4219992
  50.2364984  44.8825000  38.5659992  50.0494984  44.1395000  39.2389992
  51.0854984  45.4425000  38.6459992  51.2644984  46.9695000  34.8989992
  50.9984984  46.6555000  33.7409992  51.7104984  48.1975000  35.2249992
  51.9704984  48.4725000  36.1719992  51.8594984  49.2375000  34.2509992
  50.8904984  49.4625000  33.8059992  52.4034984  50.5345000  34.8749992
  51.7264984  50.8535000  35.6669992  53.3644984  50.3225000  35.3429992
  52.5824984  51.6935000  33.8799992  53.1694984  51.3325000  33.0349992
  51.2274984  52.1505000  33.3199992  51.3814984  52.9705000  32.6189992
  50.7474984  51.3185000  32.8049992  50.5904984  52.4875000  34.1379992
  53.3814984  52.8495000  34.5089992  53.4914984  53.6535000  33.7819992
  52.8524984  53.2225000  35.3859992  54.3674984  52.4915000  34.8059992
  52.8614984  48.7445000  33.2659992  52.7394984  48.9465000  32.0599992
  53.8724984  48.0395000  33.7879992  53.9524984  47.8665000  34.7899992
  54.9374984  47.4555000  33.0399992  55.4124984  48.2565000  32.4739992
  56.0434984  46.8455000  33.9159992  55.5954984  46.2925000  34.7409992
  56.6234984  46.1315000  33.3309992  56.9724984  47.9365000  34.4689992
  56.3934984  48.5875000  35.1239992  58.0914984  47.3595000  35.3499992
  58.7204984  48.1705000  35.7159992  57.6524984  46.8305000  36.1959992
  58.6964984  46.6675000  34.7639992  57.5234984  48.7745000  33.3029992
  58.1834984  49.5495000  33.6919992  58.0814984  48.1305000  32.6239992
  56.6964984  49.2385000  32.7649992  54.3774984  46.4255000  32.1329992
  54.9884984  46.0535000  31.1349992  53.1524984  45.9695000  32.4229992
  52.6124984  46.2935000  33.2249992  52.4774984  44.9805000  31.6359992
  52.9744984  44.0145000  31.7269992  51.4534984  44.8465000  31.9849992
  52.4914984  45.4495000  30.2059992  52.3444984  44.6145000  29.3129992
  52.6184984  46.7935000  30.0029992  52.6404984  47.4185000  30.8089992
  52.7364984  47.5595000  28.7799992  52.0954984  48.4315000  28.9119992
  54.1614984  48.0665000  28.4969992  54.8354984  47.2115000  28.4339992
  54.1764984  48.5565000  27.5229992  54.6944984  49.0455000  29.5569992
  54.7674984  48.5135000  30.5059992  56.1134984  49.5195000  29.2079992
  56.4654984  50.2105000  29.9739992  56.7824984  48.6605000  29.1599992
  56.1014984  50.0245000  28.2419992  53.7174984  50.2085000  29.7879992
  54.1244984  50.8815000  30.5429992  53.5734984  50.7535000  28.8549992
  52.7594984  49.8165000  30.1299992  52.3174984  46.7295000  27.6359992
  53.0684984  45.9095000  27.1139992  51.0634984  46.9725000  27.2479992
  50.5364984  47.7765000  27.5879992  50.3204984  46.1725000  26.3419992
  50.3674984  46.5225000  25.3109992  50.7644984  44.7015000  26.2679992
  50.1404984  44.1685000  25.5509992  51.8054984  44.6515000  25.9499992
  50.6624984  44.2405000  27.2509992  49.0504984  46.2015000  27.0879992
  48.3474984  47.2105000  27.1099992  48.7244984  45.0775000  27.7359992
  49.2064984  44.1795000  27.6939992  47.5774984  45.1645000  28.5689992
  46.8814984  45.8545000  28.0909992  46.8744984  43.8495000  28.7419992
  46.0154984  43.9765000  29.4009992  46.4104984  43.3585000  27.3599992
  45.8974984  42.4025000  27.4669992  45.7294984  44.0895000  26.9239992
  47.2754984  43.2345000  26.7089992  47.7444984  42.8945000  29.3329992
  47.9574984  43.1685000  30.2489992  48.0144984  45.6355000  29.9299992
  47.8054984  44.9275000  30.9149992  48.6474984  46.8365000  30.0279992
  49.0324984  47.3825000  29.2569992  48.7884984  47.3925000  31.3449992
  49.4704984  46.8185000  31.9729992  49.2544984  48.8605000  31.3769992
  48.4264984  49.4905000  31.0529992  49.4734984  49.1285000  32.4109992
  50.4834984  49.1985000  30.5189992  51.2894984  48.5165000  30.7879992
  50.1754984  48.9925000  29.0279992  51.0584984  49.2375000  28.4369992
  49.8984984  47.9525000  28.8539992  49.3504984  49.6415000  28.7339992
  50.9784984  50.6275000  30.8049992  51.8494984  50.8415000  30.1849992
  50.1854984  51.3395000  30.5759992  51.2514984  50.7145000  31.8569992
  47.3094984  47.5235000  31.6199992  46.7224984  48.2225000  30.8019992
  46.7494984  46.9515000  32.7029992  47.6444984  46.4925000  33.7529992
  48.3014984  47.2965000  34.0859992  48.2844984  45.6855000  33.3959992
  46.7404984  46.0135000  34.8949992  46.5914984  46.7935000  35.6419992
  47.1684984  45.1545000  35.4119992  45.4274984  45.6505000  34.1879992
  44.5744984  45.7445000  34.8599992  45.4394984  44.6205000  33.8299992
  45.3384984  46.6435000  33.0289992  45.0024984  46.4095000  32.0189992
  44.1714984  47.5715000  33.3229992  44.3304984  48.7155000  33.7509992
  42.9634984  46.9465000  33.2299992  42.9614984  45.9405000  33.0609992
  41.5924984  47.4035000  33.3209992  41.4384984  47.9585000  32.3959992
  40.5864984  46.2425000  33.4259992  40.7694984  45.5435000  32.6099992
  40.7674984  45.7025000  34.3549992  39.1214984  46.6785000  33.3849992
  38.9454984  47.4915000  34.0889992  38.8624984  47.0525000  32.3949992
  38.2664984  45.4735000  33.7389992  38.5964984  44.3545000  33.2659992
  37.2754984  45.6555000  34.4949992  41.3504984  48.2935000  34.5059992
  42.1334984  48.3405000  35.4509992  40.2334984  49.0545000  34.4159992
  39.5774984  48.9205000  33.6459992  39.7894984  50.1025000  35.2999992
  40.7244984  50.6535000  35.3979992  38.6724984  50.9725000  34.6909992
  38.3694984  51.7135000  35.4309992  39.0854984  51.5195000  33.8429992
  37.4274984  50.2215000  34.2219992  37.2524984  49.3695000  34.8789992
  36.5594984  50.8745000  34.3089992  37.5474984  49.7295000  32.7769992
  38.0434984  50.4765000  32.1579992  38.1524984  48.8235000  32.7289992
  36.1704984  49.4665000  32.2779992  35.7734984  48.5285000  32.3309992
  35.4454984  50.4945000  31.7489992  35.9864984  51.7465000  31.6799992
  36.9324984  51.9135000  32.0239992  35.4444984  52.5155000  31.2849992
  34.1794984  50.2755000  31.2899992  33.7724984  49.3415000  31.3419992
  33.6394984  51.0455000  30.8949992  39.4024984  49.7495000  36.7189992
  39.7444984  50.5145000  37.6149992  38.6724984  48.6485000  36.9949992
  38.4064984  47.9575000  36.2929992  38.1944984  48.3465000  38.3339992
  37.8274984  49.2915000  38.7329992  37.0584984  47.3135000  38.3309992
  36.6894984  47.1625000  39.3449992  36.2204984  47.6825000  37.7389992
  37.5274984  46.0835000  37.7959992  37.3834984  46.0725000  36.8269992
  39.2874984  47.8015000  39.1859992  39.0784984  47.4495000  40.3469992
  40.4934984  47.7345000  38.6249992  40.7004984  48.1145000  37.7009992
  41.6164984  47.1255000  39.2589992  41.3714984  46.0875000  39.4819992
  42.8464984  47.1595000  38.3299992  42.5594984  46.8405000  37.3279992
  43.2164984  48.1815000  38.2459992  43.9274984  46.2745000  38.8499992
  43.8554984  44.9105000  38.6809992  43.0054984  44.4805000  38.1719992
  44.8524984  44.0885000  39.1519992  44.7784984  43.0195000  39.0189992
  45.9424984  44.6265000  39.7919992  46.7264984  43.9845000  40.1649992
  46.0264984  45.9885000  39.9539992  46.8814984  46.4185000  40.4539992
  45.0274984  46.8055000  39.4819992  45.1064984  47.8755000  39.6089992
  41.9354984  47.8645000  40.5319992  42.4464984  47.2705000  41.4789992
  41.6434984  49.1795000  40.5849992  41.1524984  49.6605000  39.8309992
  41.9784984  50.0505000  41.6819992  43.0664984  50.0155000  41.7319992
  41.5364984  51.5105000  41.4719992  41.9064984  51.8935000  40.5209992
  40.4494984  51.5845000  41.4439992  42.0924984  52.2995000  42.6129992
  43.4134984  52.6875000  42.6029992  44.0404984  52.4185000  41.7659992
  43.9454984  53.4125000  43.6429992  44.9844984  53.7055000  43.6219992
  43.1534984  53.7645000  44.7099992  43.5674984  54.3355000  45.5279992
  41.8314984  53.3855000  44.7299992  41.2044984  53.6595000  45.5659992
  41.3064984  52.6585000  43.6869992  40.2674984  52.3655000  43.7099992
  41.3614984  49.5825000  42.9599992  41.9414984  49.7665000  44.0299992
  40.1614984  48.9895000  42.8939992  39.6624984  48.7975000  42.0249992
  39.4774984  48.5715000  44.0819992  39.2044984  49.4635000  44.6449992
  38.2084984  47.7695000  43.7599992  38.4734984  46.8325000  43.2699992
  37.6874984  47.5105000  44.6819992  37.3584984  48.5335000  42.9199992
  37.6524984  48.4445000  41.9889992  40.3824984  47.6595000  44.8379992
  40.4594984  47.7195000  46.0649992  41.1164984  46.7985000  44.1139992
  41.1114984  46.7495000  43.0949992  41.9844984  45.8605000  44.7569992
  41.3734984  45.2335000  45.4069992  42.7144984  44.9535000  43.7479992
  41.9724984  44.4185000  43.1549992  43.2824984  45.5795000  43.0589992
  43.6694984  43.9295000  44.3919992  44.3344984  44.4625000  45.0719992
  42.9014984  42.9095000  45.2509992  43.6044984  42.2015000  45.6909992
  42.3674984  43.4315000  46.0449992  42.1884984  42.3715000  44.6269992
  44.5654984  43.2665000  43.3329992  45.2294984  42.5485000  43.8149992
  43.9434984  42.7505000  42.6009992  45.1604984  44.0295000  42.8299992
  43.0264984  46.6255000  45.5159992  43.3874984  46.2575000  46.6329992
  43.5354984  47.7295000  44.9339992  43.2444984  48.0905000  44.0259992
  44.5584984  48.4905000  45.5869992  45.3734984  47.7805000  45.7259992
  45.0984984  49.6845000  44.7769992  44.2754984  50.2935000  44.4019992
  45.7094984  50.3285000  45.4099992  45.9054984  49.1495000  43.6469992
  47.0744984  48.4675000  43.8969992  47.3964984  48.3165000  44.9169992
  47.8364984  47.9765000  42.8629992  48.7454984  47.4315000  43.0699992
  47.4354984  48.1825000  41.5649992  48.2094984  47.6845000  40.4969992
  47.6204984  47.4315000  39.7559992  46.2784984  48.8795000  41.3079992
  45.9644984  49.0445000  40.2879992  45.5204984  49.3665000  42.3459992
  44.6184984  49.9225000  42.1379992  44.0434984  49.0475000  46.8679992
  44.7604984  49.0935000  47.8659992  42.7844984  49.5045000  46.8609992
  42.1594984  49.4525000  46.0569992  42.2154984  50.1155000  48.0209992
  42.8244984  50.9745000  48.3029992  40.7844984  50.6045000  47.7479992
  40.7584984  51.1075000  46.7809992  40.1204984  49.7425000  47.6769992
  40.2534984  51.5585000  48.8229992  40.3704984  51.0885000  49.7999992
  41.0784984  52.8555000  48.8239992  40.6954984  53.5295000  49.5899992
  42.1224984  52.6225000  49.0339992  41.0024984  53.3355000  47.8479992
  38.7474984  51.8155000  48.6589992  38.4074984  52.4965000  49.4389992
  38.5584984  52.2605000  47.6819992  38.2064984  50.8725000  48.7389992
  42.1714984  49.0905000  49.1109992  42.4824984  49.3795000  50.2659992
  41.7894984  47.8485000  48.7629992  41.5624984  47.5575000  47.8119992
  41.6764984  46.8215000  49.7529992  40.9774984  47.1305000  50.5299992
  41.2714984  45.9155000  49.3029992  43.0164984  46.5355000  50.3579992
  43.1304984  46.3665000  51.5699992  44.0654984  46.4485000  49.5179992
  44.0134984  46.6055000  48.5109992  45.3714984  46.1165000  50.0119992
  45.2504984  45.1705000  50.5399992  46.3884984  45.9865000  48.9119992
  46.4194984  46.8895000  48.3029992  47.7684984  45.7975000  49.5629992
  48.5264984  45.7005000  48.7859992  47.9974984  46.6605000  50.1879992
  47.7604984  44.8975000  50.1769992  46.0074984  44.8675000  47.9289992
  46.1473953  43.9160240  48.4420519  44.9541626  44.9931363  47.6784028
  46.8414984  44.8825000  46.6469992  47.8949792  44.7564398  46.8967732
  46.5229743  44.0682144  45.9961685  46.7017480  45.8335537  46.1331251
  45.8884984  47.2115000  50.8889992  46.3574984  46.9665000  51.9989992
  45.8254984  48.4615000  50.3959992  45.3744984  48.7245000  49.5199992
  46.4254984  49.5375000  51.1259992  47.4674984  49.2925000  51.3329992
  46.4264984  50.4335000  50.5059992  45.7254984  49.8325000  52.4139992
  46.3794984  50.0105000  53.4389992  44.3934984  50.0375000  52.3629992
  43.8424984  50.0025000  51.5049992  43.6344984  50.3285000  53.5479992
  44.3484984  50.8435000  54.1909992  42.4324984  51.2335000  53.2499992
  41.7584984  50.7295000  52.5569992  41.8724984  51.4105000  54.1679992
  42.8694984  52.5535000  52.6609992  42.5814984  53.0945000  51.4409992
  41.9334984  52.6465000  50.7019992  43.2364984  54.2935000  51.2909992
  43.1844984  54.9035000  50.4749992  43.9764984  54.5325000  52.4299992
  44.8004984  55.5715000  52.7619992  44.9654984  56.3955000  52.0829992
  45.4124984  55.5285000  53.9949992  46.0654984  56.3365000  54.2909992
  45.2074984  54.4725000  54.8589992  45.7044984  54.4705000  55.8179992
  44.3824984  53.4195000  54.5249992  44.2274984  52.5905000  55.1989992
  43.7694984  53.4685000  53.3069992  43.1494984  49.1175000  54.2979992
  43.3094984  49.0135000  55.5139992  42.5134984  48.1735000  53.5749992
  42.4734984  48.1755000  52.5559992  41.8264984  47.0655000  54.1889992
  41.1054984  47.4505000  54.9099992  41.2604984  46.5315000  53.4259992
  42.7404984  46.1055000  54.8789992  42.4804984  45.6945000  56.0089992
  43.8474984  45.7325000  54.2199992  44.1564984  46.1295000  53.3329992
  44.6944984  44.7075000  54.7539992  44.0714984  43.8175000  54.8459992
  45.8874984  44.3835000  53.8359992  46.4944984  43.6005000  54.2909992
  45.5194984  44.0415000  52.8689992  46.4934984  45.2785000  53.6979992
  45.2404984  45.1255000  56.0819992  45.2774984  44.3215000  57.0099992
  45.6674984  46.3465000  56.2299992  46.2484984  47.1005000  55.1319992
  45.4814984  47.6395000  54.5759992  46.7504984  46.4405000  54.4239992
  47.2444984  48.0715000  55.7869992  47.1974984  49.0585000  55.3269992
  48.2704984  47.7185000  55.6809992  46.8194984  48.1225000  57.2679992
  46.1034984  48.9235000  57.4539992  47.6714984  48.2975000  57.9249992
  46.1994984  46.7475000  57.5019992  46.9644984  46.0655000  57.8729992
  45.1634984  46.6945000  58.5789992  45.5054984  46.4215000  59.7279992
  43.8904984  46.9465000  58.2319992  43.5864984  47.1405000  57.2779992
  42.8404984  46.9605000  59.2039992  43.1234984  47.6725000  59.9799992
  41.4964984  47.4115000  58.6109992  41.6434984  48.3455000  58.0689992
  41.1624984  46.6705000  57.8849992  40.4014984  47.6105000  59.6589992
  40.2574984  46.6745000  60.1989992  40.7404984  48.3495000  60.3849992
  38.8034984  48.1465000  58.9799992  39.3794984  49.8045000  58.5199992
  38.5604984  50.3605000  58.0649992  39.7244984  50.3295000  59.4109992
  40.2004984  49.7195000  57.8079992  42.6714984  45.5825000  59.7549992
  42.4104984  45.3995000  60.9429992  42.8394984  44.5645000  58.8939992
  43.1484984  44.6595000  57.9269992  42.5754984  43.2285000  59.3269992
  41.5264984  43.1805000  59.6179992  42.8134984  42.1845000  58.2129992
  42.3664984  42.5595000  57.2919992  43.8864984  42.1085000  58.0389992
  42.2614984  40.7585000  58.4769992  41.1794984  40.8585000  58.5659992
  42.5774984  39.8325000  57.2929992  42.1834984  38.8365000  57.4949992
  42.1164984  40.2285000  56.3879992  43.6574984  39.7745000  57.1549992
  42.7124984  40.1515000  59.8159992  42.2854984  39.1545000  59.9259992
  43.8004984  40.0845000  59.8369992  42.3724984  40.7845000  60.6349992
  43.4944984  42.9055000  60.4669992  43.0594984  42.3245000  61.4569992
  44.7944984  43.2275000  60.3369992  45.1804984  43.7085000  59.5239992
  45.7634984  42.9145000  61.3509992  45.5144984  41.9025000  61.6689992
  47.1974984  42.9535000  60.8019992  47.4264984  43.9285000  60.3719992
  47.9254984  42.7745000  61.5929992  47.2574984  41.8825000  59.7649992
  46.8494984  42.1405000  58.4749992  46.4894984  43.1255000  58.2149992
  46.8954984  41.1575000  57.5139992  46.5744984  41.3725000  56.5049992
  47.3494984  39.9025000  57.8379992  47.3884984  39.1285000  57.0859992
  47.7544984  39.6355000  59.1239992  48.1114984  38.6495000  59.3829992
  47.7064984  40.6215000  60.0809992  48.0244984  40.4035000  61.0899992
  45.6864984  43.8185000  62.5499992  45.7694984  43.3605000  63.6889992
  45.5484984  45.1375000  62.3209992  45.3994984  45.5365000  61.3939992
  45.6004984  46.1125000  63.3779992  46.5334984  45.8995000  63.8989992
  45.6054984  47.5195000  62.8569992  44.7354984  47.7365000  62.2369992
  45.5504984  48.4835000  64.0539992  45.5534984  49.5125000  63.6929992
  44.6404984  48.3025000  64.6259992  46.4184984  48.3205000  64.6929992
  46.8484984  47.7035000  61.9679992  46.8704984  48.7215000  61.5789992
  47.7474984  47.5205000  62.5569992  46.8094984  46.9985000  61.1379992
  44.4474984  45.9965000  64.3269992  44.6354984  46.0385000  65.5429992
  43.2184984  45.8405000  63.8079992  43.0124984  45.6915000  62.8199992
  42.0784984  45.8805000  64.6799992  42.1424984  46.8455000  65.1819992
  40.7694984  45.8055000  63.9409992  40.6814984  44.8955000  63.3469992
  39.6324984  45.7785000  64.9759992  38.6734984  45.7245000  64.4609992
  39.7484984  44.9075000  65.6209992  39.6694984  46.6845000  65.5799992
  40.6864984  46.9765000  62.9469992  39.7404984  46.9295000  62.4069992
  40.7474984  47.9195000  63.4899992  41.5124984  46.9115000  62.2379992
  42.1104984  44.7715000  65.6929992  41.9234984  45.0315000  66.8839992
  42.3494984  43.5495000  65.3159992  42.0304984  43.0605000  63.9839992
  42.8644984  43.2145000  63.2989992  41.1734984  43.5895000  63.5669992
  41.7254984  41.5635000  64.1569992  42.1514984  40.9745000  63.3439992
  40.6524984  41.3745000  64.1589992  42.3624984  41.1955000  65.5099992
  43.3884984  40.8475000  65.3899992  41.8124984  40.3985000  66.0099992
  42.2994984  42.5035000  66.2969992  41.3794984  42.5445000  66.8809992
  43.3514984  42.6415000  67.3439992  43.1044984  42.2725000  68.4909992
  44.5384984  43.1475000  66.9719992  44.7754984  43.4605000  66.0309992
  45.5764984  43.2725000  67.9429992  45.6304984  42.3015000  68.4349992
  46.9794984  43.5295000  67.3759992  47.1984984  42.8025000  66.5939992
  47.0134984  44.5155000  66.9129992  48.0274984  43.4405000  68.4619992
  48.7404984  44.4225000  69.0849992  48.6744984  45.4765000  68.8569992
  49.5564984  43.8725000  70.0459992  50.1984984  44.3875000  70.6489992
  49.3594984  42.5075000  70.0569992  49.9154984  41.5275000  70.8309992
  50.6474984  41.7595000  71.5899992  49.5054984  40.2325000  70.6049992
  49.9294984  39.4335000  71.1959992  48.5654984  39.9325000  69.6409992
  48.2674984  38.9045000  69.4929992  47.9994984  40.9175000  68.8639992
  47.2604984  40.6845000  68.1119992  48.4104984  42.2025000  69.0829992
  45.2314984  44.3675000  68.8909992  45.6304984  44.3445000  70.0529992
  44.5034984  45.3865000  68.4059992  44.1794984  45.4715000  67.4429992
  44.1324984  46.4575000  69.2789992  45.0374984  46.9495000  69.6349992
  43.2754984  47.5295000  68.5849992  43.0264984  48.3145000  69.2989992
  43.8334984  47.9595000  67.7529992  42.3584984  47.0755000  68.2099992
  43.3124984  45.8465000  70.3639992  43.4494984  46.1985000  71.5329992
  42.4464984  44.8885000  69.9909992  42.3334984  44.5525000  69.0339992
  41.5984984  44.2585000  70.9539992  40.9834984  45.0435000  71.3949992
  40.6924984  43.2275000  70.3479992  41.2434984  42.4305000  69.8479992
  39.8854984  42.5675000  71.4779992  39.2194984  41.8135000  71.0569992
  40.5674984  42.0955000  72.1849992  39.2954984  43.3245000  71.9939992
  39.8284984  43.9035000  69.2669992  39.1644984  43.1655000  68.8179992
  39.2344984  44.6975000  69.7199992  40.4734984  44.3265000  68.4969992
  42.4494984  43.5605000  71.9679992  42.2404984  43.7115000  73.1689992
  43.4594984  42.7945000  71.5169992  43.7134984  42.6955000  70.5339992
  44.2724984  42.0405000  72.4299992  43.5954984  41.3765000  72.9679992
  45.3134984  41.2055000  71.7409992  45.9454984  41.8005000  71.0819992
  46.2364984  40.5875000  72.8059992  46.9974984  39.9785000  72.3189992
  46.7174984  41.3825000  73.3759992  45.6484984  39.9635000  73.4789992
  44.6004984  40.1625000  70.8639992  45.3424984  39.5465000  70.3549992
  43.9714984  39.5295000  71.4899992  43.9824984  40.6705000  70.1239992
  44.9924984  42.9785000  73.3419992  45.1234984  42.7255000  74.5379992
  45.4804984  44.0985000  72.7909992  45.3414984  44.3635000  71.8159992
  46.2534984  45.0285000  73.5539992  47.1354984  44.5225000  73.9469992
  46.7144984  46.2065000  72.6799992  46.8824984  45.8425000  71.6669992
  45.9064984  46.9365000  72.6259992  47.9804984  46.9155000  73.1589992
  48.0894984  47.8535000  72.6149992  47.8684984  47.1685000  74.2129992
  49.2514984  46.0835000  72.9779992  49.2134984  45.2285000  73.6519992
  49.2734984  45.6885000  71.9629992  50.5424984  46.8615000  73.2359992
  50.6124984  47.7045000  72.5479992  50.5334984  47.2735000  74.2449992
  51.7124984  45.9715000  73.0649992  52.5854984  46.5085000  73.2419992
  51.6494984  45.1815000  73.7379992  51.7264984  45.5985000  72.0939992
  45.3964984  45.5535000  74.6549992  45.8424984  45.6825000  75.7939992
  44.1314984  45.8715000  74.3349992  43.7194984  45.7585000  73.4089992
  43.2574984  46.4105000  75.3279992  43.7544984  47.2945000  75.7269992
  41.8914984  46.8305000  74.7599992  42.0394984  47.5675000  73.9709992
  41.4094984  45.9665000  74.3029992  40.7974984  47.5255000  76.0349992
  41.1804984  47.1145000  77.2069992  43.0064984  45.3855000  76.3879992
  43.0004984  45.7065000  77.5739992  42.7514984  44.1245000  75.9969992
  42.7594984  43.7715000  75.0399992  42.4364984  43.1825000  77.0299992
  41.6504984  43.6965000  77.5839992  41.9134984  41.8325000  76.5069992
  42.5594984  41.4995000  75.6949992  41.9974984  41.0935000  77.3039992
  40.4564984  41.8495000  76.0019992  40.2364984  40.8585000  75.6039992
  39.4734984  42.1015000  77.1529992  38.4544984  42.1085000  76.7659992
  39.5744984  41.3115000  77.8969992  39.6924984  43.0645000  77.6139992
  40.2594984  42.8265000  74.8369992  39.2184984  42.8035000  74.5149992
  40.5174984  43.8345000  75.1599992  40.9024984  42.5365000  74.0059992
  43.5964984  42.8715000  77.9319992  43.5124984  43.0825000  79.1409992
  44.6854984  42.3025000  77.3779992  44.8064984  42.1385000  76.3789992
  45.7884984  41.8755000  78.2029992  45.3124984  41.5925000  79.1419992
  46.5314984  40.6995000  77.5619992  47.0124984  40.9915000  76.6279992
  47.3134984  40.3155000  78.2169992  45.4654984  39.6895000  77.3339992
  44.9894984  38.9205000  78.3679992  45.3964984  39.0435000  79.3609992
  43.9974984  37.9955000  78.1449992  43.6284984  37.3935000  78.9619992
  43.4744984  37.8355000  76.8839992  42.6974984  37.1065000  76.7089992
  43.9424984  38.6045000  75.8469992  43.5324984  38.4835000  74.8549992
  44.9334984  39.5275000  76.0759992  45.2984984  40.1325000  75.2589992
  46.8004984  42.9345000  78.5189992  47.2024984  43.1285000  79.6669992
  47.2284984  43.6195000  77.4469992  46.7414984  43.5015000  76.5579992
  48.3114984  44.5515000  77.2899992  49.1274984  44.0795000  77.8369992
  48.6204984  44.7815000  75.8039992  47.7724984  45.2875000  75.3419992
  49.4754984  45.4525000  75.7219992  48.9194984  43.5005000  75.0199992
  48.2284984  42.7105000  75.3139992  48.7744984  43.6705000  73.9529992
  50.3494984  43.0725000  75.2919992  50.9164984  43.5145000  76.3269992
  50.8964984  42.2955000  74.4639992  48.0744984  45.9085000  77.8599992
  49.0254984  46.6755000  77.9519992  46.8174984  46.2785000  78.1549992
  46.0284984  45.6325000  78.1429992  46.4584984  47.6235000  78.5179992
  46.5814984  48.1995000  77.6009992  45.0094984  47.7115000  79.0249992
  44.3274984  47.2695000  78.2979992  44.8984984  47.1465000  79.9509992
  44.6584984  49.1725000  79.2549992  44.3974984  49.9155000  78.3089992
  44.6364984  49.5955000  80.5479992  44.3964984  50.5635000  80.7639992
  44.8594984  48.9455000  81.3009992  47.3394984  48.1935000  79.5929992
  47.0444984  48.0845000  80.7799992  48.4344984  48.8715000  79.1959992
  48.7094984  48.9905000  78.2209992  49.3134984  49.4895000  80.1399992
  48.7414984  49.7365000  81.0349992  50.4534984  48.6115000  80.5679992
  50.1094984  47.6675000  80.9899992  51.2994984  48.2785000  79.3279992
  52.1344984  47.6405000  79.6179992  50.6824984  47.7585000  78.5949992
  51.6824984  49.2005000  78.8899992  51.2454984  49.3365000  81.6709992
  52.0774984  48.7105000  81.9929992  51.6294984  50.2795000  81.2829992
  50.5904984  49.5335000  82.5199992  49.9094984  50.6505000  79.4279992
  50.1984984  50.5575000  78.2349992  50.1054984  51.7745000  80.1429992
  49.8604984  51.8945000  81.1259992  50.7004984  52.9125000  79.5159992
  50.7264984  53.7115000  80.2569992  52.1464984  52.6635000  79.0499992
  52.1584984  51.8045000  78.3789992  52.4844984  53.5235000  78.4719992
  53.1344984  52.4145000  80.1919992  53.1664984  53.2735000  80.8629992
  52.8214984  51.5565000  80.7869992  54.5064984  52.1655000  79.5789992
  55.4764984  52.8505000  79.8999992  54.5914984  51.1515000  78.6749992
  53.7614984  50.6085000  78.4379992  55.4854984  50.9345000  78.2349992
  49.8834984  53.2705000  78.3149992  48.6564984  53.3155000  78.3549992
  50.6034984  53.7145000  77.2729992  51.5606178  53.9166807  77.5242857
  50.1634984  54.0465000  75.9489992  49.1035197  54.2961905  75.9958917
  50.9194984  55.2295000  75.3239992  51.9840098  55.1352211  75.5385363
  50.7655524  55.2304433  74.2449256  50.1624984  56.8075000  75.8119992
  50.1454984  52.9065000  74.9699992  49.6884984  53.1065000  73.8469992
  50.6644984  51.7085000  75.3219992  51.0054984  51.4915000  76.2589992
  50.7804984  50.6175000  74.3819992  50.9664984  49.7485000  75.0129992
  49.5144984  50.3955000  73.5339992  49.3064984  51.3115000  72.9809992
  49.7264984  49.6205000  72.7979992  48.2694984  50.0045000  74.2899992
  48.0934984  49.7195000  75.6129992  48.8724984  49.7355000  76.3599992
  46.7764984  49.4085000  75.8519992  46.3794984  49.1565000  76.7569992
  46.0804984  49.4945000  74.6629992  44.7624984  49.2825000  74.3759992
  44.0614984  48.9935000  75.1449992  44.3614984  49.4515000  73.0689992
  43.3254984  49.2915000  72.8089992  45.2554984  49.8215000  72.0849992
  44.9054984  49.9455000  71.0709992  46.5864984  50.0355000  72.3709992
  47.2874984  50.3245000  71.6019992  46.9814984  49.8665000  73.6669992
  51.9064984  50.8555000  73.3809992  51.7584984  50.4855000  72.2209992
  53.0494984  51.4675000  73.7839992  53.1854984  51.8115000  74.7349992
  54.2054984  51.7015000  72.9109992  53.7914984  51.9645000  71.9369992
  55.0714984  52.8255000  73.3909992  55.8904984  52.9885000  72.6899992
  54.2114984  54.0945000  73.4939992  54.8264984  54.9235000  73.8429992
  53.7994984  54.3355000  72.5139992  53.3974984  53.9255000  74.1989992
  55.6254984  52.5075000  74.6569992  56.1914984  53.2475000  74.9619992
  55.0914984  50.4265000  72.8039992  54.8894984  49.5285000  73.6179992
  56.1024984  50.2885000  71.8449992  56.3344984  50.9995000  71.1519992
  56.9224984  49.0735000  71.7699992  56.8074984  48.6995000  72.7869992
  56.4064984  48.0495000  70.7449992  55.3854984  47.7605000  70.9929992
  56.3774984  48.5015000  69.7529992  57.2424984  46.9005000  70.7269992
  56.9004984  46.2575000  70.0709992  58.3804984  49.2525000  71.5439992
  58.8674984  50.1585000  70.8659992  59.0954984  48.2495000  72.0879992
  58.6344984  47.4845000  72.5809992  60.5094984  48.0885000  72.0749992
  60.9664984  48.9155000  72.6179992  60.9754984  46.7885000  72.7509992
  60.3974984  45.9395000  72.3859992  62.0204984  46.5885000  72.5129992
  60.7924984  46.9515000  74.2509992  61.4244984  47.8045000  74.8729992
  59.9064984  46.1125000  74.8519992  59.7444984  46.1765000  75.8569992
  59.4034984  45.4195000  74.2979992  60.8864984  48.0075000  70.6489992
  62.0524984  48.2155000  70.3169992  59.9064984  47.6045000  69.8039992
  58.9864984  47.3035000  70.1259992  60.0564984  47.5585000  68.3759992
  60.8714984  46.8745000  68.1379992  58.8204984  47.0405000  67.6219992
  58.4314984  46.1385000  68.0939992  58.0194984  47.7805000  67.6399992
  59.2574984  46.7545000  66.1889992  60.3874984  47.1775000  65.8269992
  58.4784984  46.1075000  65.4419992  60.2624984  48.9665000  67.9619992
  61.1754984  49.6295000  68.4539992  59.5164984  49.4575000  66.9529992
  58.8764984  48.9505000  66.3419992  59.6714984  50.8645000  66.7479992
  60.6914984  51.1395000  66.4779992  58.8184984  51.4515000  65.6119992
  57.7744984  51.1655000  65.7379992  58.8564984  52.5405000  65.6359992
  59.3494984  50.9345000  64.2819992  59.6664984  49.7555000  64.1389992
  59.4484984  51.8465000  63.2779992  59.7974984  51.5615000  62.3629992
  59.1744984  52.8155000  63.4399992  59.1234984  51.3385000  68.0259992
  58.1854984  50.6995000  68.4959992  59.7434984  52.3575000  68.6599992
  60.5634984  52.8665000  68.3289992  59.2014984  52.7665000  69.9189992
  59.3184984  51.9635000  70.6469992  59.8664984  54.0105000  70.5499992
  59.9754984  54.7695000  69.7759992  59.1894984  54.4165000  71.3019992
  61.2324984  53.7915000  71.2029992  61.4784984  54.6715000  71.7969992
  61.1564984  52.9515000  71.8939992  62.5954984  53.4715000  70.0529992
  62.1764984  51.7135000  69.9299992  62.8754984  51.2195000  69.2549992
  62.2384984  51.2545000  70.9169992  61.1624984  51.6075000  69.5439992
  57.8324984  53.1805000  69.5449992  57.6394984  54.1865000  68.8669992
  56.8474984  52.3725000  69.9639992  56.9844984  51.5475000  70.5479992
  55.4984984  52.6325000  69.6009992  54.8804984  52.6825000  70.4979992
  55.4314984  53.6045000  69.1129992  54.9674984  51.5625000  68.6779992
  53.8534984  51.0875000  68.8819992  55.7424984  51.1195000  67.6659992
  56.7004984  51.4335000  67.5079992  55.2724984  50.1475000  66.7059992
  54.3134984  50.4895000  66.3169992  56.2554984  50.0075000  65.5299992
  56.3354984  50.9585000  65.0039992  57.2494984  49.7675000  65.9089992
  55.8114984  48.9495000  64.5859992  54.8064984  49.1825000  63.6739992
  54.3234984  50.1475000  63.6439992  54.4134984  48.1935000  62.7999992
  53.6194984  48.3825000  62.0919992  55.0304984  46.9665000  62.8279992
  54.7204984  46.1885000  62.1459992  56.0434984  46.7315000  63.7269992
  56.5344984  45.7695000  63.7499992  56.4314984  47.7235000  64.5979992
  57.2314984  47.5365000  65.2989992  55.1154984  48.8195000  67.3759992
  56.0174984  48.3605000  68.0699992  53.9614984  48.1515000  67.1549992
  53.2274984  48.4765000  66.5259992  53.6734984  46.9005000  67.8059992
  53.9164984  47.0345000  68.8599992  52.1854984  46.5095000  67.7249992
  51.8624984  46.5365000  66.6839992  52.0644984  45.4825000  68.0699992
  51.2984984  47.4205000  68.5469992  51.6484984  48.2805000  69.5459992
  52.6544984  48.4265000  69.9119992  50.5374984  48.9345000  70.0199992
  50.5274984  49.6285000  70.7679992  49.4384984  48.4935000  69.3129992
  48.1184984  48.8375000  69.4019992  47.7774984  49.5705000  70.1179992
  47.2414984  48.2135000  68.5449992  46.1914984  48.4615000  68.5909992
  47.6754984  47.2775000  67.6279992  46.9574984  46.8075000  66.9719992
  49.0054984  46.9305000  67.5329992  49.3454984  46.2005000  66.8139992
  49.8764984  47.5475000  68.3859992  54.5104984  45.8065000  67.2139992
  54.7344984  45.7635000  66.0069992  54.9964984  44.8915000  68.0829992
  54.7414984  44.8965000  69.0709992  55.9064984  43.8215000  67.7519992
  56.7604984  44.3075000  67.2799992  56.3544984  43.0405000  69.0049992
  56.8044984  43.7445000  69.7049992  55.4674984  42.6315000  69.4899992
  57.3334984  41.9095000  68.7699992  58.6984984  41.9345000  68.7619992
  59.3014984  42.8165000  68.9199992  59.1954984  40.6755000  68.5239992
  60.1824984  40.4245000  68.4639992  58.1334984  39.8095000  68.3809992
  58.1014984  38.4645000  68.1449992  59.0104984  37.8915000  68.0329992
  56.8614984  37.8675000  68.0559992  56.7994984  36.8055000  67.8679992
  55.7004984  38.5945000  68.2019992  54.7474984  38.0915000  68.1249992
  55.7304984  39.9505000  68.4439992  54.8204984  40.5205000  68.5609992
  56.9574984  40.5445000  68.5299992  55.2934984  42.8295000  66.8119992
  55.8694984  42.5055000  65.7769992  54.0844984  42.3455000  67.1379992
  53.5544984  42.6835000  67.9409992  53.4064984  41.3125000  66.4059992
  54.0764984  40.4535000  66.3579992  52.1614984  40.8395000  67.1029992
  51.6044984  40.1445000  66.4739992  52.6114984  40.1225000  68.3869992
  51.7364984  39.7605000  68.9269992  53.2514984  39.2795000  68.1279992
  53.1654984  40.8185000  69.0169992  51.1704984  41.9865000  67.3589992
  50.4184566  41.6068135  68.0506436  51.7316692  42.7889057  67.8378854
  50.4854984  42.5225000  66.1089992  49.9237111  41.7207197  65.6297883
  49.8048610  43.3281680  66.3841920  51.2369244  42.9028100  65.4170287
  53.1164984  41.7625000  65.0079992  53.0354984  40.9445000  64.0949992
  52.9324984  43.0785000  64.8189992  53.0324984  43.7585000  65.5729992
  52.5804984  43.6815000  63.5639992  51.6704984  43.1685000  63.2519992
  52.2754984  45.1855000  63.6699992  53.1074984  45.6855000  64.1669992
  52.2024984  45.6075000  62.6679992  50.9754984  45.4815000  64.4389992
  51.1224984  45.1855000  65.4779992  50.6634984  46.9855000  64.4519992
  49.7394984  47.1605000  65.0029992  51.4804984  47.5225000  64.9339992
  50.5484984  47.3425000  63.4279992  49.8074984  44.6405000  63.9019992
  48.9034984  44.8715000  64.4649992  49.6474984  44.8705000  62.8489992
  50.0414984  43.5815000  64.0109992  53.6624984  43.4975000  62.5499992
  53.4354984  43.7125000  61.3619992  54.8814984  43.1485000  62.9859992
  55.1104984  42.9485000  63.9599992  55.9804984  43.0305000  62.0719992
  56.1614984  44.0315000  61.6809992  57.2404984  42.4975000  62.7639992
  57.0494984  41.4895000  63.1339992  58.0474984  42.4225000  62.0349992
  57.6884984  43.3825000  63.9219992  58.0614984  44.3255000  63.5219992
  56.8224984  43.6195000  64.5399992  58.7674984  42.7585000  64.8019992
  58.5564984  41.7055000  64.9899992  59.7424984  42.8065000  64.3169992
  58.7654984  43.5365000  66.0689992  57.8914984  43.9275000  66.4189992
  59.9174984  43.7325000  66.7669992  61.0954984  43.2475000  66.2879992
  61.1154984  42.7365000  65.4049992  61.9584984  43.3945000  66.8119992
  59.8854984  44.4075000  67.9519992  59.0004984  44.7635000  68.3119992
  60.7464984  44.5565000  68.4779992  55.6494984  42.0625000  60.9649992
  55.9704984  42.3165000  59.8039992  54.9744984  40.9405000  61.2849992
  54.5764984  40.7715000  62.2089992  54.7494984  39.8695000  60.3509992
  55.7474984  39.5565000  60.0439992  54.0014984  38.6905000  60.9939992
  53.0184984  38.9995000  61.3499992  53.8414984  37.8895000  60.2719992
  54.8564984  38.2275000  62.1229992  55.9824984  37.4695000  61.8899992
  56.2504984  37.2055000  60.8779992  56.7674984  37.0465000  62.9369992
  57.6494984  36.4535000  62.7439992  56.4324984  37.3765000  64.2279992
  57.0504984  37.0455000  65.0499992  55.3084984  38.1295000  64.4699992
  55.0394984  38.3905000  65.4829992  54.5264984  38.5505000  63.4199992
  53.6434984  39.1415000  63.6149992  53.9754984  40.3015000  59.1389992
  54.4044984  39.9885000  58.0319992  52.8674984  40.9865000  59.2329992
  52.0704984  41.1065000  60.4379992  52.6744984  41.4125000  61.2929992
  51.5964984  40.1615000  60.7039992  51.0334984  42.1775000  60.0599992
  51.3904984  43.1795000  60.2969992  50.0984984  42.0355000  60.6019992
  50.8384984  41.9925000  58.5399992  50.6384984  42.9445000  58.0479992
  49.9924984  41.3395000  58.3259992  52.1534984  41.3785000  58.0509992
  51.9084984  40.5525000  57.3839992  53.0144984  42.2725000  57.2199992
  52.9584984  42.1885000  55.9949992  53.8264984  43.1245000  57.8729992
  53.8694984  43.2005000  58.8889992  54.7124984  44.0095000  57.1789992
  54.1204984  44.6355000  56.5109992  55.4724984  44.9125000  58.1069992
  56.0524984  44.3545000  58.8419992  56.4794984  45.7325000  57.2839992
  57.0384984  46.3935000  57.9469992  57.1694984  45.0585000  56.7769992
  55.9454984  46.3285000  56.5439992  54.4634984  45.7675000  58.8919992
  54.9994984  46.4305000  59.5719992  53.8714984  46.3625000  58.1959992
  53.8034984  45.1165000  59.4649992  55.7104984  43.1565000  56.4699992
  56.0754984  43.4265000  55.3259992  56.1684984  42.0805000  57.1379992
  55.8714984  41.8115000  58.0759992  57.1414984  41.2175000  56.5399992
  58.0324984  41.8255000  56.3839992  57.5564984  40.0135000  57.4029992
  56.6724984  39.4915000  57.7689992  58.1234984  39.3005000  56.8049992
  58.3804984  40.4915000  58.5479992  59.6124984  41.0625000  58.3249992
  59.9754984  41.1705000  57.3139992  60.3874984  41.4975000  59.3749992
  61.3484984  41.9535000  59.1859992  59.9364984  41.3505000  60.6659992
  60.5384984  41.6935000  61.4949992  58.7154984  40.7645000  60.8939992
  58.3594984  40.6415000  61.9059992  57.9434984  40.3335000  59.8409992
  56.9874984  39.8675000  60.0309992  56.5434984  40.6615000  55.2939992
  57.2014984  40.6155000  54.2559992  55.2694984  40.2335000  55.3569992
  54.6744984  40.2775000  56.1849992  54.6634984  39.6645000  54.1909992
  55.2624984  38.7875000  53.9439992  53.2144984  39.1865000  54.3929992
  52.6754984  39.9265000  54.9849992  52.7194984  39.1325000  53.4229992
  53.1094984  37.8185000  55.0859992  52.0554984  37.6085000  55.2679992
  53.6484984  36.7075000  54.1689992  53.5664984  35.7455000  54.6759992
  53.0674984  36.6825000  53.2469992  54.6944984  36.9055000  53.9329992
  53.7814984  37.8235000  56.4659992  53.6844984  36.8375000  56.9209992
  54.8374984  38.0695000  56.3559992  53.3004984  38.5665000  57.1019992
  54.6494984  40.6865000  53.1059992  54.9604984  40.3785000  51.9569992
  54.3114984  41.9405000  53.4459992  54.0884984  42.2455000  54.3929992
  54.2444984  42.9635000  52.4459992  53.4974984  42.6535000  51.7159992
  53.8204984  44.3295000  53.0129992  53.7874984  45.0635000  52.2079992
  52.8334984  44.2445000  53.4669992  54.5394984  44.6495000  53.7669992
  55.6054984  43.1265000  51.8449992  55.7384984  43.3125000  50.6369992
  56.6554984  43.0855000  52.6859992  56.5764984  42.9385000  53.6919992
  57.9994984  43.2505000  52.2129992  58.0034984  44.1815000  51.6469992
  59.0024984  43.3585000  53.3239992  58.9274984  42.5135000  54.0079992
  60.4084984  43.3415000  52.7009992  61.1564984  43.4185000  53.4899992
  60.5524984  42.4095000  52.1539992  60.5134984  44.1835000  52.0169992
  58.7244984  44.6045000  54.1779992  58.9661354  45.4778019  53.5721475
  57.6603045  44.6096447  54.4137199  59.5324984  44.6445000  55.4729992
  60.5968666  44.6398481  55.2380554  59.2872076  45.5505548  56.0270717
  59.2910372  43.7716891  56.0796271  58.3964984  42.0865000  51.3559992
  58.9894984  42.2655000  50.2919992  58.0644984  40.8565000  51.7909992
  57.4974984  40.6715000  52.6189992  58.5064984  39.6845000  51.0869992
  59.5964984  39.7065000  51.0739992  58.0604984  38.3805000  51.7729992
  58.4444984  38.3665000  52.7929992  56.9724984  38.3695000  51.8419992
  58.5294984  37.1085000  51.0439992  58.2004984  37.1665000  50.0069992
  60.0644984  37.0225000  51.0179992  60.3694984  36.1145000  50.4969992
  60.4684984  37.8915000  50.4989992  60.4454984  37.0005000  52.0389992
  57.8754984  35.8515000  51.6399992  58.2264984  34.9695000  51.1039992
  58.1434984  35.7665000  52.6929992  56.7924984  35.9255000  51.5459992
  57.9354984  39.7025000  49.7059992  58.6324984  39.4385000  48.7279992
  56.6424984  40.0495000  49.5989992  56.0614984  40.3075000  50.3959992
  55.9574984  40.0885000  48.3429992  56.0044984  39.1065000  47.8729992
  54.5094984  40.4475000  48.5239992  54.3924984  41.4145000  49.0129992
  53.8574984  40.5535000  47.1369992  52.8044984  40.8135000  47.2489992
  54.3624984  41.3255000  46.5559992  53.9424984  39.5975000  46.6209992
  53.8354984  39.4145000  49.4459992  53.7141580  38.4982093  48.8682547
  54.5167962  39.2318975  50.2770162  52.4774984  39.8575000  49.9889992
  51.7954765  40.0398561  49.1585221  52.0688955  39.0755322  50.6290533
  52.5981145  40.7735462  50.5672820  56.6174984  41.1365000  47.5019992
  56.8314984  40.9425000  46.3069992  56.9874984  42.2745000  48.1239992
  56.8664984  42.4455000  49.1219992  57.5964984  43.3575000  47.4019992
  56.8444984  43.6945000  46.6889992  57.9944984  44.5655000  48.2799992
  58.3384984  44.2185000  49.2539992  58.8254984  45.0995000  47.8199992
  56.8064984  45.5055000  48.4539992  56.1774984  45.9115000  47.4779992
  56.5004984  45.8855000  49.7239992  55.7264984  46.5285000  49.8909992
  57.0454984  45.5275000  50.5089992  58.8504984  42.8655000  46.7569992
  59.1634984  43.2545000  45.6329992  59.6004984  41.9845000  47.4399992
  59.3604984  41.5955000  48.3519992  60.8414984  41.5265000  46.8849992
  61.4874984  42.3995000  46.7939992  61.5504984  40.4875000  47.7739992
  61.8524984  40.9355000  48.7209992  60.8774984  39.6635000  48.0109992
  62.7414984  39.9925000  47.0249992  63.9124984  40.7135000  46.9949992
  63.9744984  41.6555000  47.5199992  65.0054984  40.2465000  46.3019992
  65.9194984  40.8215000  46.2849992  64.9364984  39.0485000  45.6309992
  65.7934984  38.6825000  45.0849992  63.7714984  38.3195000  45.6589992
  63.7104984  37.3765000  45.1369992  62.6844984  38.7935000  46.3529992
  61.7714984  38.2165000  46.3709992  60.5714984  40.8735000  45.5669992
  61.2244984  41.1795000  44.5699992  59.5644984  39.9835000  45.5189992
  58.9544984  39.7635000  46.3069992  59.2724984  39.2605000  44.3159992
  60.1464984  38.6545000  44.0759992  58.0504984  38.3325000  44.4629992
  57.1824984  38.9005000  44.7999992  57.7904984  37.8945000  43.4989992
  58.3814984  37.2615000  45.4459992  59.0904984  36.1505000  45.0519992
  59.4084984  36.0555000  44.0239992  59.3984984  35.1595000  45.9539992
  59.9604984  34.2945000  45.6329992  58.9934984  35.2675000  47.2619992
  59.2314984  34.4885000  47.9709992  58.2834984  36.3745000  47.6629992
  57.9654984  36.4675000  48.6909992  57.9784984  37.3625000  46.7569992
  57.4164984  38.2275000  47.0779992  58.9284984  40.2535000  43.2579992
  59.3624984  40.1295000  42.1139992  58.1264984  41.2705000  43.6169992
  57.7704984  41.4175000  44.5609992  57.7064984  42.2475000  42.6569992
  57.2014984  41.7055000  41.8569992  56.7374984  43.2475000  43.2239992
  57.1344984  43.7175000  44.1239992  56.5154984  44.3435000  42.1679992
  55.8144984  45.0845000  42.5539992  57.4654984  44.8265000  41.9399992
  56.1084984  43.8975000  41.2609992  55.4374984  42.5475000  43.6599992
  54.9208949  42.2320783  42.7535056  55.7222893  41.6693487  44.2395195
  54.5084984  43.4295000  44.4949992  54.2228888  44.3076846  43.9159320
  53.6151620  42.8654720  44.7631813  55.0242846  43.7449570  45.4019454
  58.9034984  42.9925000  42.1519992  59.0424984  43.2175000  40.9509992
  59.8304984  43.3635000  43.0579992  59.7984984  43.1185000  44.0469992
  60.9624984  44.1565000  42.6719992  60.5794984  45.1205000  42.3349992
  61.9394984  44.3855000  43.8409992  61.4324984  44.8915000  44.6629992
  62.2974984  43.4305000  44.2269992  63.0854984  45.2085000  43.3559992
  64.1634984  44.6115000  42.7409992  64.1754984  43.5395000  42.6099992
  65.2254984  45.3605000  42.2909992  66.0614984  44.8785000  41.8059992
  65.2184984  46.7215000  42.4609992  66.0504984  47.3155000  42.1109992
  64.1494984  47.3275000  43.0779992  64.1424984  48.3995000  43.2119992
  63.0884984  46.5735000  43.5259992  62.2544984  47.0565000  44.0129992
  61.7164984  43.4445000  41.5949992  62.0084984  44.0205000  40.5459992
  62.0254984  42.1565000  41.8119992  61.7364984  41.6215000  42.6309992
  62.8154984  41.4285000  40.8609992  63.7744984  41.9415000  40.7919992
  63.0624984  40.0065000  41.2729992  62.1354984  39.4515000  41.4159992
  63.8374984  39.3015000  40.1479992  64.0264984  38.2655000  40.4299992
  63.2494984  39.3265000  39.2299992  64.7864984  39.8115000  39.9849992
  63.7914984  40.0035000  42.6289992  63.9774984  38.9755000  42.9399992
  64.7404984  40.5305000  42.5329992  63.1734984  40.5025000  43.3749992
  62.0914984  41.3915000  39.5519992  62.6814984  41.5975000  38.4939992
  60.7724984  41.1445000  39.5829992  60.2174984  41.0285000  40.4309992
  60.0484984  41.0265000  38.3529992  60.5084984  40.2075000  37.8009992
  58.5594984  40.7005000  38.5549992  58.4644984  39.8545000  39.2349992
  58.0654984  41.5485000  39.0299992  57.8514984  40.3745000  37.2399992
  56.7734984  40.3895000  37.3989992  58.0764984  41.1505000  36.5089992
  58.2584984  39.0155000  36.6729992  59.3324984  38.8635000  36.7769992
  57.7684984  38.2105000  37.2199992  57.8644984  38.9875000  35.2389992
  57.3044984  39.7435000  34.8439992  58.2594984  37.9405000  34.4579992
  58.8964984  36.8745000  35.0219992  59.0764984  36.8605000  36.0259992
  59.1924984  36.0905000  34.4399992  58.0294984  37.9635000  33.1139992
  57.5614984  38.7645000  32.6899992  58.3254984  37.1795000  32.5319992
  60.1194984  42.3275000  37.6169992  60.2854984  42.3445000  36.3969992
  60.0164984  43.4575000  38.3429992  59.9584984  43.4915000  39.3609992
  59.9814984  44.7355000  37.6859992  59.1024984  44.7085000  37.0409992
  59.8464984  45.9035000  38.6269992  60.6064984  45.8665000  39.4069992
  60.0494984  47.1945000  37.8099992  59.9574984  48.0595000  38.4669992
  61.0414984  47.1865000  37.3579992  59.2934984  47.2515000  37.0259992
  58.5014984  45.8565000  39.3739992  57.7133744  46.0300271  38.6412989
  58.3938161  44.8558537  39.7925813  58.3924984  46.8915000  40.4939992
  58.4996273  47.8924875  40.0760909  57.4199796  46.8026358  40.9781576
  59.1800710  46.7183152  41.2273725  61.2534984  44.9415000  36.9329992
  61.2274984  45.3625000  35.7779992  62.4084984  44.6345000  37.5519992
  62.5004984  44.2365000  38.4869992  63.6284984  44.8845000  36.8449992
  63.6384984  45.9495000  36.6139992  64.8804984  44.6465000  37.6459992
  65.7694984  44.7105000  37.0189992  64.9664984  45.7325000  38.7249992
  65.8664984  45.5825000  39.3209992  65.0034984  46.7135000  38.2519992
  64.0904984  45.6745000  39.3709992  64.8614984  43.2305000  38.2359992
  65.7704984  43.0655000  38.8139992  63.9924984  43.1185000  38.8849992
  64.8074984  42.5005000  37.4279992  63.6464984  44.0575000  35.5969992
  64.0584984  44.5305000  34.5379992  63.1544984  42.8105000  35.6739992
  62.7424984  42.4005000  36.5119992  63.1844984  41.9485000  34.5259992
  64.2374984  41.7905000  34.2909992  62.4304984  40.6295000  34.7639992
  61.4094984  40.8625000  35.0659992  62.3684984  40.0885000  33.8199992
  63.0494984  39.7075000  35.8129992  64.0474984  39.3915000  35.5099992
  63.1544984  40.2235000  36.7679992  62.1194984  38.5075000  35.9469992
  60.9104984  38.6065000  35.7399992  62.7024984  37.3325000  36.3039992
  63.7084984  37.2905000  36.4669992  62.1344984  36.4925000  36.4099992
  62.4024984  42.5845000  33.4219992  62.8334984  42.5915000  32.2709992
  61.2204984  43.1285000  33.7509992  60.8634984  43.1765000  34.7049992
  60.3444984  43.6995000  32.7629992  60.2004984  42.9295000  32.0049992
  58.9724984  44.0885000  33.3419992  59.1204984  44.7855000  34.1669992
  58.4024984  44.6165000  32.5779992  58.1464984  42.8885000  33.8429992
  58.6924984  42.4265000  34.6649992  56.7904984  43.3405000  34.4069992
  56.2314984  42.4705000  34.7519992  56.9524984  44.0225000  35.2419992
  56.2234984  43.8495000  33.6279992  57.9974984  41.8155000  32.7539992
  57.4094984  40.9835000  33.1409992  57.4934984  42.2435000  31.8879992
  58.9834984  41.4565000  32.4589992  60.9564984  44.9285000  32.1699992
  60.8324984  45.1735000  30.9719992  61.6334984  45.7335000  33.0079992
  61.8324984  45.5045000  33.9819992  62.1384984  47.0055000  32.5829992
  61.3344984  47.6165000  32.1729992  62.7424984  47.7505000  33.7869992
  62.1094984  47.5735000  34.6569992  63.7174984  47.3165000  34.0089992
  62.9124984  49.2665000  33.6069992  61.9214984  49.7165000  33.5469992
  63.5894984  49.9015000  34.8349992  63.6954984  50.9745000  34.6769992
  62.9784984  49.7235000  35.7199992  64.5744984  49.4565000  34.9779992
  63.5894984  49.6095000  32.2779992  63.6904984  50.6915000  32.1899992
  64.5764984  49.1485000  32.2429992  62.9834984  49.2335000  31.4529992
  63.1774984  46.7765000  31.5259992  63.1514984  47.3825000  30.4559992
  64.0904984  45.8265000  31.7849992  64.0874984  45.2575000  32.6319992
  65.1604984  45.5255000  30.8849992  65.7814984  46.4135000  30.7649992
  66.0044984  44.3995000  31.3989992  65.4434984  43.4695000  31.4919992
  67.1254984  44.1185000  30.3919992  67.7454984  43.3005000  30.7569992
  66.6904984  43.8435000  29.4309992  67.7384984  45.0115000  30.2709992
  66.4874984  44.7555000  32.8099992  67.1034984  43.9455000  33.1989992
  67.0754984  45.6725000  32.7729992  65.6274984  44.9025000  33.4629992
  64.5444984  45.0595000  29.6019992  65.0224984  45.3935000  28.5179992
  63.4734984  44.2575000  29.7059992  63.0474984  43.9795000  30.5899992
  62.8354984  43.7195000  28.5379992  63.6124984  43.1825000  27.9949992
  61.6964984  42.7435000  28.8769992  61.2514984  42.3695000  27.9549992
  62.0924984  41.9085000  29.4539992  60.9364984  43.2605000  29.4629992
  62.2494984  44.8205000  27.7089992  62.4354984  44.8475000  26.4939992
  61.5474984  45.7805000  28.3429992  61.4314984  45.8365000  29.3549992
  60.8954984  46.8235000  27.6019992  60.2034984  46.3335000  26.9169992
  60.1104984  47.7895000  28.5059992  60.7944984  48.2405000  29.2249992
  59.7084984  48.5995000  27.8979992  58.9654984  47.1135000  29.2599992
  59.3754984  46.3555000  29.9269992  58.4654984  47.8525000  29.8869992
  57.9374984  46.4635000  28.3359992  57.5284984  47.2215000  27.6679992
  58.4374984  45.7245000  27.7099992  56.7904984  45.7885000  29.0859992
  57.1804984  44.9935000  29.7209992  56.3004984  46.5095000  29.7409992
  55.8104984  45.2325000  28.1279992  54.9044984  45.0705000  28.6129992
  55.6694984  45.9045000  27.3469992  56.1674984  44.3315000  27.7499992
  61.9214984  47.6375000  26.8909992  61.7104984  48.0555000  25.7549992
  63.0574984  47.9015000  27.5579992  63.2654984  47.5675000  28.4989992
  64.0854984  48.7005000  26.9619992  63.6364984  49.6515000  26.6769992
  65.2364984  49.0045000  27.9349992  65.6424984  48.0665000  28.3139992
  66.0404984  49.5055000  27.3949992  64.7974984  49.8845000  29.1219992
  64.0654984  49.3245000  29.7029992  65.9694984  50.1775000  30.0729992
  65.6224984  50.8005000  30.8969992  66.3614984  49.2395000  30.4669992
  66.7564984  50.7005000  29.5299992  64.0924984  51.1635000  28.6359992
  63.7944984  51.7635000  29.4959992  64.7744984  51.7395000  28.0099992
  63.2084984  50.8945000  28.0579992  64.6344984  47.9805000  25.7669992
  64.8904984  48.5895000  24.7299992  64.8334984  46.6535000  25.8829992
  64.6154984  46.1175000  26.7229992  65.3814984  45.8715000  24.8069992
  66.3524984  46.2995000  24.5589992  65.5384984  44.3995000  25.2119992
  66.2814984  44.3305000  26.0069992  64.5944984  44.0455000  25.6259992
  65.9524984  43.4765000  24.0679992  65.4664984  43.7975000  23.1469992
  67.0274984  43.5565000  23.9059992  65.5864984  42.0225000  24.3579992
  65.7534984  41.3955000  23.4819992  66.2014984  41.6175000  25.1619992
  64.1454984  42.0315000  24.7409992  63.7434984  42.8665000  25.1679992
  63.3574984  40.9395000  24.5279992  63.8914984  39.8045000  23.9909992
  64.8814984  39.7725000  23.7479992  63.3004984  38.9885000  23.8319992
  62.0304984  40.9865000  24.8429992  61.6294984  41.8375000  25.2369992
  61.4394984  40.1705000  24.6839992  64.4464984  45.8985000  23.6329992
  64.8604984  46.1085000  22.4939992  63.1474984  45.6845000  23.9089992
  62.8254984  45.5305000  24.8639992  62.0684984  45.6405000  22.9619992
  62.3304984  44.8905000  22.2159992  60.7344984  45.2425000  23.6139992
  59.9504984  45.2235000  22.8569992  60.8294984  44.2535000  24.0629992
  60.4764984  45.9675000  24.3859992  61.8904984  46.9915000  22.3469992
  61.4114984  47.1045000  21.2209992  62.2584984  48.0555000  23.0889992
  62.7064984  47.9735000  24.0019992  62.0534984  49.4105000  22.6629992
  62.7074984  50.0425000  23.2639992  62.3994984  49.6585000  21.1839992
  61.7524984  49.0375000  20.5639992  62.1734984  50.6965000  20.9409992
  63.8544984  49.3725000  20.8159992  64.5074984  49.9975000  21.4249992
  64.0884984  48.3355000  21.0579992  64.1544984  49.6235000  19.3369992
  63.4404984  49.0945000  18.7059992  64.0634984  50.6835000  19.1019992
  65.5404984  49.1455000  19.0739992  66.1874984  48.9985000  19.8489992
  65.9404984  48.9055000  17.7919992  65.0794984  49.1265000  16.7559992
  64.1374984  49.4715000  16.9409992  65.3784984  48.9475000  15.7969992
  67.2004984  48.4415000  17.5459992  67.8424984  48.2745000  18.3209992
  67.4994984  48.2615000  16.5879992  60.5984984  49.7035000  22.8219992
  60.0504984  50.5905000  22.1679992  59.9384984  48.9485000  23.7199992
  60.3694984  48.1785000  24.2319992  58.5674984  49.1575000  24.0389992
  57.9624984  49.0905000  23.1349992  58.0444984  48.1045000  25.0319992
  58.2814984  47.1115000  24.6509992  58.5744984  48.2175000  25.9779992
  56.5414984  48.1875000  25.2939992  56.2754984  47.6165000  26.1839992
  56.2394984  49.2195000  25.4749992  55.8334984  47.6295000  24.0679992
  56.4694984  47.1475000  23.1339992  54.4744984  47.6935000  24.0719992
  53.9854984  48.1025000  24.8679992  53.9444984  47.3325000  23.2789992
  58.5014984  50.4975000  24.7039992  57.5214984  51.2245000  24.5589992
  59.5444984  50.8425000  25.4869992  60.3514984  50.2435000  25.6629992
  59.5904984  52.1195000  26.1479992  58.9334984  52.7735000  25.5739992
  59.0944984  52.0755000  27.6039992  58.8724984  53.0905000  27.9329992
  58.1594984  51.5165000  27.6419992  60.0904984  51.4445000  28.5799992
  60.2724984  50.4125000  28.2799992  61.0414984  51.9715000  28.5019992
  59.5474984  51.4645000  30.3149992  61.1884984  51.1185000  31.0109992
  61.1214984  51.0785000  32.0979992  61.5484984  50.1615000  30.6349992
  61.8814984  51.9075000  30.7189992  61.0114984  52.6145000  26.1909992
  61.9314984  51.9335000  25.7389992  61.2084984  53.8505000  26.7139992
  60.4464984  54.4485000  27.0349992  62.5134984  54.4425000  26.8679992
  63.2294984  53.6215000  26.8229992  62.8984984  55.4395000  25.7569992
  63.8154984  55.9515000  26.0469992  63.1174984  54.8825000  24.8459992
  61.8474984  56.4655000  25.4539992  61.8794984  57.7595000  25.9269992
  60.7864984  58.3885000  25.4269992  60.5424984  59.4215000  25.6269992
  60.0554984  57.5935000  24.6689992  59.1904984  57.8205000  24.1789992
  60.7254984  56.3825000  24.6849992  60.4044984  55.4945000  24.1619992
  62.5674984  55.1715000  28.1879992  61.5784984  55.2415000  28.9139992
  63.7454984  55.7495000  28.5269992  64.5384984  55.7895000  27.8869992
  64.0204984  56.3665000  29.8039992  63.7924984  55.5965000  30.5409992
  65.4954984  56.7805000  29.9669992  65.6124984  57.3075000  30.9139992
  66.1114984  55.8825000  30.0229992  66.0044984  57.6515000  28.8579992
  66.4424984  57.1705000  27.6439992  66.8244984  58.2465000  26.9119992
  67.2144984  58.1825000  25.9069992  66.6644984  59.3825000  27.5699992
  66.8744984  60.3265000  27.2459992  66.1484984  59.0025000  28.7959992
  65.8944984  59.6845000  29.5939992  63.1584984  57.5635000  30.0479992
  62.8284984  57.8735000  31.1919992  62.7964984  58.2885000  28.9829992
  63.0594984  58.0555000  28.0249992  61.9954984  59.4725000  29.0989992
  62.5244984  60.1575000  29.7619992  61.7634984  60.1295000  27.7779992
  61.1984984  59.4645000  27.1249992  60.9794984  61.4245000  28.0199992
  60.7974984  61.9235000  27.0679992  60.0264984  61.1895000  28.4939992
  61.5554984  62.0825000  28.6699992  62.9994984  60.4175000  27.1469992
  63.1934984  59.7285000  26.4779992  60.6464984  59.0815000  29.6039992
  59.9654984  59.8765000  30.2499992  60.2224984  57.8405000  29.2939992
  60.8054984  57.1505000  28.8209992  58.9034984  57.3725000  29.6029992
  58.2384984  58.0365000  29.0509992  58.6374984  55.9285000  29.1449992
  59.4454984  55.2715000  29.4649992  57.7204984  55.5485000  29.5939992
  58.5254984  55.9355000  27.6289992  58.5364984  57.0505000  27.0389992
  58.4204984  54.8275000  27.0389992  58.6294984  57.4465000  31.0689992
  59.5204984  57.4205000  31.9169992  57.3244984  57.5625000  31.3709992
  56.6004984  57.5495000  30.6519992  56.7884984  57.7145000  32.6849992
  57.2654984  58.5825000  33.1399992  55.2664984  57.9345000  32.6349992
  55.0384984  58.8135000  32.0329992  54.7844984  57.0845000  32.1529992
  54.7254984  58.1095000  34.0109992  54.9004984  59.3025000  34.6759992
  55.4424984  60.1055000  34.1989992  54.3934984  59.4815000  35.9399992
  54.5404984  60.4195000  36.4549992  53.6994984  58.4645000  36.5469992
  53.1764984  58.6485000  37.8449992  52.3404984  59.1565000  37.7919992
  53.5134984  57.2725000  35.8889992  52.9654984  56.4725000  36.3649992
  54.0254984  57.0985000  34.6239992  53.8764984  56.1605000  34.1089992
  57.0634984  56.4855000  33.4989992  57.3974984  56.5835000  34.6779992
  56.9264984  55.2885000  32.8989992  56.6914984  55.1495000  31.9159992
  57.1164984  54.0895000  33.6619992  56.3774984  54.1125000  34.4629992
  56.8984984  52.8155000  32.8309992  56.1004984  52.9925000  32.1099992
  57.8024984  52.6025000  32.2609992  56.5434984  51.5945000  33.6819992
  55.5574984  51.7455000  34.1219992  56.4734984  50.7205000  33.0339992
  57.5454984  51.3035000  34.7999992  57.5144984  52.1165000  35.5259992
  57.2404984  50.3975000  35.3229992  58.9824984  51.1335000  34.3039992
  59.0104984  50.4325000  33.4699992  59.3664984  52.0845000  33.9349992
  59.8274984  50.6395000  35.4109992  60.7684984  51.0795000  35.3529992
  59.3864984  50.8845000  36.3199992  59.9234984  49.6065000  35.3399992
  58.5184984  54.0475000  34.2019992  58.7414984  53.6985000  35.3599992
  59.5064984  54.4165000  33.3699992  59.3504984  54.7585000  32.4219992
  60.8894984  54.3585000  33.7559992  61.1164984  53.3275000  34.0269992
  61.8104984  54.7955000  32.6019992  61.5734984  54.2365000  31.6969992
  61.6564984  55.8505000  32.3739992  63.2224984  54.5545000  33.0029992
  63.7884984  53.3125000  32.8289992  63.2034984  52.5125000  32.4009992
  65.0934984  53.0825000  33.1959992  65.5304984  52.1045000  33.0589992
  65.8394984  54.1015000  33.7369992  66.8654984  53.9255000  34.0249992
  65.2814984  55.3445000  33.9119992  65.8674984  56.1445000  34.3379992
  63.9764984  55.5685000  33.5439992  63.5404984  56.5475000  33.6809992
  61.1244984  55.2875000  34.9129992  61.7394984  54.9185000  35.9119992
  60.6064984  56.5245000  34.8049992  60.0364984  56.8205000  34.0119992
  60.7984984  57.5515000  35.7859992  61.8694984  57.7035000  35.9209992
  60.1744984  58.8745000  35.3239992  59.1224984  58.7165000  35.0849992
  60.2114984  59.5975000  36.1389992  60.8954984  59.4465000  34.0999992
  61.8304984  59.9065000  34.4209992  61.1564984  58.6295000  33.4269992
  60.0694984  60.4775000  33.3349992  60.6994984  61.0535000  32.6569992
  59.3074984  59.9905000  32.7259992  59.4474984  61.3585000  34.3559992
  59.9364984  61.5475000  35.2309992  58.2244984  61.9155000  34.1269992
  57.5854984  61.7225000  32.9369992  58.0224984  61.1575000  32.2089992
  56.6704984  62.1435000  32.7749992  57.6394984  62.6585000  35.1099992
  58.1164984  62.7915000  36.0019992  56.7244984  63.0815000  34.9529992
  60.1744984  57.1285000  37.0849992  60.7064984  57.4215000  38.1539992
  59.0104984  56.4525000  37.0289992  58.5044984  56.2445000  36.1679992
  58.3884984  55.9645000  38.2309992  58.2284984  56.8645000  38.8239992
  57.0494984  55.2415000  38.0379992  57.1104984  54.6315000  37.1359992
  56.8994984  54.5595000  38.8749992  55.8294984  56.1535000  37.9279992
  55.8974984  56.7125000  36.9949992  54.5444984  55.3205000  37.8919992
  53.6834984  55.9835000  37.8129992  54.5674984  54.6525000  37.0309992
  54.4664984  54.7315000  38.8059992  55.8014984  57.1705000  39.0739992
  54.9234984  57.8085000  38.9729992  55.7594984  56.6435000  40.0269992
  56.7014984  57.7845000  39.0379992  59.2634984  54.9305000  38.8529992
  59.3754984  54.8505000  40.0739992  59.8944984  54.1005000  38.0069992
  59.8374984  54.1795000  36.9919992  60.7124984  53.0195000  38.4629992
  60.0754984  52.3425000  39.0309992  61.3484984  52.2285000  37.3079992
  61.9584984  51.4205000  37.7129992  60.5634984  51.8105000  36.6779992
  61.9754984  52.8935000  36.7129992  61.8214984  53.5885000  39.2769992
  62.2584984  52.9895000  40.2579992  62.3164984  54.7725000  38.8889992
  61.9674984  55.3275000  38.1079992  63.4194984  55.3355000  39.5989992
  64.2664984  54.6585000  39.4909992  63.8174984  56.7115000  39.0359992
  62.9214984  57.3185000  38.9089992  64.4504984  57.2245000  39.7599992
  64.5574984  56.6195000  37.6959992  65.4964984  56.0865000  37.8479992
  63.9614984  56.0235000  37.0049992  64.8564984  57.9735000  37.0509992
  65.2774984  57.8095000  36.0589992  63.9214984  58.5165000  36.9139992
  65.8214984  58.8385000  37.8669992  65.3934984  59.0485000  38.8469992
  66.7524984  58.2975000  38.0349992  66.0974984  60.1065000  37.1559992
  66.7534984  60.6845000  37.7189992  66.5254984  59.8995000  36.2309992
  65.2084984  60.6275000  37.0169992  63.0374984  55.5065000  41.0469992
  63.7974984  55.1305000  41.9369992  61.8514984  56.0875000  41.3279992
  61.1874984  56.3955000  40.6179992  61.4224984  56.3235000  42.6839992
  62.2794984  56.7995000  43.1599992  60.1904984  57.2415000  42.7589992
  59.3754984  56.8175000  42.1719992  59.8394984  57.3085000  43.7889992
  60.5144984  58.5355000  42.2729992  59.6944984  59.0625000  42.1729992
  61.0644984  55.0545000  43.4049992  61.5554984  54.7825000  44.4989992
  60.1844984  54.2355000  42.8069992  59.8184984  54.3755000  41.8649992
  59.6844984  53.0685000  43.4779992  59.3154984  53.4135000  44.4439992
  58.5364984  52.4375000  42.7489992  58.2424984  51.5165000  43.2529992
  57.3794984  53.4445000  42.7299992  56.5284984  53.0115000  42.2049992
  57.0904984  53.6855000  43.7529992  57.6964984  54.3535000  42.2189992
  58.9044984  52.1125000  41.4199992  58.9324984  52.9295000  40.8789992
  60.7624984  52.0585000  43.7179992  60.8254984  51.4485000  44.7839992
  61.6554984  51.8475000  42.7449992  61.6924984  52.3435000  41.8549992
  62.6554984  50.8455000  42.9449992  62.1184984  49.9445000  43.2409992
  63.4174984  50.4605000  41.6689992  63.7344984  51.3615000  41.1439992
  64.3214984  49.9105000  41.9319992  62.5344984  49.5995000  40.7409992
  62.0434984  48.8585000  41.3709992  61.3934984  50.3955000  40.0949992
  60.8074984  49.7365000  39.4539992  60.7524984  50.8085000  40.8729992
  61.8084984  51.2075000  39.4979992  63.3734984  48.8225000  39.7259992
  62.7174984  48.2285000  39.0899992  63.9394984  49.5215000  39.1099992
  64.0634984  48.1625000  40.2529992  63.5854984  51.2265000  44.0489992
  64.1434984  50.3455000  44.6969992  63.8664984  52.5245000  44.2519992
  63.5374984  53.2995000  43.6759992  64.6974984  52.8815000  45.3669992
  65.5264984  52.1745000  45.3319992  65.2594984  54.2685000  45.2769992
  65.8274984  54.3635000  44.3519992  64.1284984  55.3025000  45.2679992
  64.5524984  56.3045000  45.2019992  63.4804984  55.1255000  44.4099992
  63.5474984  55.2135000  46.1859992  66.1054984  54.5015000  46.3859992
  66.4764984  55.4065000  46.3299992  63.9554984  52.7565000  46.6719992
  64.4964984  52.2675000  47.6639992  62.6824984  53.1905000  46.6979992
  62.1754984  53.4845000  45.8639992  61.9104984  53.2825000  47.9079992
  62.4934984  53.8615000  48.6239992  60.5734984  53.9985000  47.6439992
  60.7554984  54.8425000  46.9789992  59.9104984  53.3135000  47.1149992
  59.8514984  54.5095000  48.8999992  59.7504984  53.6715000  49.5899992
  60.6684984  55.6065000  49.5939992  60.1354984  55.9515000  50.4799992
  61.6394984  55.2065000  49.8869992  60.8114984  56.4415000  48.9089992
  58.4484984  55.0185000  48.5579992  57.9594984  55.3745000  49.4649992
  58.5224984  55.8365000  47.8409992  57.8634984  54.2075000  48.1239992
  61.6484984  51.9225000  48.4959992  61.7204984  51.7515000  49.7129992
  61.3394984  50.9045000  47.6669992  61.3074984  50.9565000  46.6489992
  61.0234984  49.6245000  48.2409992  60.2124984  49.8395000  48.9369992
  60.4994984  48.6115000  47.2599992  61.0504984  48.6565000  46.3209992
  60.6864984  47.2185000  47.8839992  60.3154984  46.4585000  47.1959992
  61.7454984  47.0465000  48.0779992  60.1314984  47.1615000  48.8209992
  59.0314984  48.9095000  46.8969992  58.6825234  48.0627443  46.3059645
  58.4828837  48.9457007  47.8381744  58.7964984  50.1995000  46.1229992
  59.3444640  50.1638434  45.1814248  57.7317396  50.3126394  45.9190697
  59.1448266  51.0468001  46.7136343  62.1884984  49.0415000  48.9839992
  62.0084984  48.5915000  50.1139992  63.3724984  49.0075000  48.4449992
  63.5704984  48.8375000  47.0189992  63.1144984  49.6465000  46.4479992
  63.1324984  47.9065000  46.6579992  65.1024984  48.8375000  46.8829992
  65.4914984  49.8475000  46.7509992  65.4264984  48.2565000  46.0199992
  65.5964984  48.2115000  48.2009992  66.5274984  48.6705000  48.5329992
  65.7904984  47.1455000  48.0839992  64.4644984  48.4645000  49.2019992
  64.1894984  47.5235000  49.6779992  64.8374984  49.3075000  50.3839992
  65.2814984  48.7565000  51.3889992  64.6734984  50.6415000  50.2929992
  64.2714984  51.1195000  49.4869992  65.0714984  51.5035000  51.3689992
  66.1244984  51.3255000  51.5869992  64.8734984  52.9885000  50.9819992
  65.4234984  53.1745000  50.0589992  63.8174984  53.1425000  50.7599992
  65.3064984  54.0495000  52.0219992  65.1404984  55.0305000  51.5769992
  64.4284984  54.0495000  53.2849992  64.7834984  54.8155000  53.9749992
  63.3954984  54.2595000  53.0099992  64.4844984  53.0735000  53.7669992
  66.8064984  53.9435000  52.3189992  67.0864984  54.6995000  53.0529992
  67.0294984  52.9525000  52.7149992  67.3714984  54.1025000  51.3999992
  64.2174984  51.2135000  52.5629992  64.7194984  50.9415000  53.6519992
  62.8884984  51.2485000  52.3629992  62.4544984  51.4045000  51.4529992
  61.9584984  51.0645000  53.4369992  62.2524984  51.7555000  54.2269992
  60.5104984  51.4045000  53.0369992  60.2144984  50.7865000  52.1889992
  59.8404984  51.1585000  53.8609992  60.3424984  52.8935000  52.6679992
  60.8294984  53.0525000  51.7059992  58.8684984  53.2785000  52.4549992
  58.8024984  54.3355000  52.1969992  58.4494984  52.6805000  51.6449992
  58.3074984  53.0925000  53.3709992  61.0534984  53.7975000  53.6869992
  60.9194984  54.8415000  53.4029992  60.6294984  53.6335000  54.6769992
  62.1174984  53.5605000  53.7039992  62.0154984  49.6545000  53.9299992
  61.9144984  49.4105000  55.1319992  62.1584984  48.6785000  53.0149992
  62.2714984  48.8325000  52.0129992  62.1594984  47.3035000  53.4239992
  61.2414984  47.0815000  53.9669992  62.1744984  46.6585000  52.5449992
  63.3434984  47.0035000  54.2899992  63.2134984  46.3725000  55.3399992
  64.5384984  47.4565000  53.8709992  64.6774984  48.0225000  53.0339992
  65.7374984  47.1605000  54.6019992  65.8174984  46.0755000  54.6659992
  66.9794984  47.6745000  53.9279992  67.8714984  47.4795000  54.5239992
  67.1534984  46.9365000  52.5899992  68.0514984  47.2985000  52.0889992
  67.2474984  45.8665000  52.7739992  66.2854984  47.1205000  51.9569992
  66.8754984  49.2015000  53.7749992  67.7734984  49.5805000  53.2869992
  66.0024984  49.4475000  53.1709992  66.7764984  49.6595000  54.7589992
  65.6434984  47.8035000  55.9429992  66.0214984  47.2165000  56.9569992
  65.1184984  49.0375000  55.9819992  64.7464984  49.5365000  55.1739992
  65.0504984  49.7485000  57.2189992  66.0814984  49.8205000  57.5639992
  64.4374984  51.1455000  57.0949992  64.9854984  51.7295000  56.3549992
  63.4084984  51.0725000  56.7439992  64.4794984  51.8305000  58.4199992
  63.4994984  51.7225000  59.3809992  62.6194984  51.2125000  59.2979992
  63.9284984  52.4235000  60.4569992  63.3674984  52.5235000  61.3739992
  65.1144984  52.9715000  60.2559992  65.4614984  52.5935000  58.9729992
  66.3814984  52.8655000  58.4789992  64.1694984  49.0185000  58.1819992
  64.5054984  48.8845000  59.3559992  63.0134984  48.5275000  57.7049992
  62.7284984  48.5835000  56.7269992  62.0704984  47.8705000  58.5639992
  61.8174984  48.5605000  59.3689992  60.7784984  47.5025000  57.8129992
  60.4124984  48.3865000  57.2909992  61.0144984  46.7575000  57.0529992
  59.6614984  46.9595000  58.7039992  59.6974984  47.4295000  59.6869992
  58.6864984  47.1915000  58.2749992  59.8394984  45.4535000  58.8299992
  60.7594984  44.9035000  58.1679992  59.0494984  44.8335000  59.5899992
  62.6814984  46.6195000  59.1149992  62.4984984  46.2965000  60.2869992
  63.4224984  45.8705000  58.2769992  63.6154984  46.1125000  57.3049992
  64.0094984  44.6365000  58.7189992  63.1894984  44.0205000  59.0869992
  64.7144984  43.9045000  57.6129992  65.5014984  44.5055000  57.1579992
  65.3914984  42.6565000  58.2059992  65.9084984  42.1125000  57.4149992
  66.1094984  42.9595000  58.9679992  64.6364984  42.0115000  58.6559992
  63.6974984  43.5925000  56.4989992  64.1964984  43.0605000  55.6889992
  62.8964984  42.9725000  56.9009992  63.2784984  44.5235000  56.1179992
  65.0224984  44.9095000  59.7859992  65.0584984  44.2255000  60.8089992
  65.8694984  45.9335000  59.5779992  65.8354984  46.5515000  58.7669992
  66.9124984  46.2335000  60.5159992  67.5484984  45.3515000  60.5889992
  67.7594984  47.3955000  60.0859992  67.1694984  48.2965000  59.9169992
  68.7514984  47.7155000  61.2149992  69.3774984  48.5585000  60.9219992
  68.2014984  47.9695000  62.1209992  69.3804984  46.8455000  61.4039992
  68.4264984  47.0565000  58.7399992  69.0444984  47.8945000  58.4189992
  69.0494984  46.1695000  58.8559992  67.6574984  46.8645000  57.9909992
  66.2864984  46.5965000  61.8139992  66.7504984  46.2095000  62.8849992
  65.1924984  47.3595000  61.7299992  64.7574984  47.6345000  60.8489992
  64.5364984  47.8575000  62.8869992  65.2724984  48.3735000  63.5029992
  63.4514984  48.8575000  62.5109992  63.7784984  49.5655000  61.7489992
  62.5494984  48.3765000  62.1329992  63.2504984  49.4865000  63.8149992
  64.0534984  50.5265000  64.2179992  64.8274984  50.8885000  63.5579992
  63.8854984  51.1115000  65.4469992  64.5094984  51.9375000  65.7569992
  62.9084984  50.6235000  66.2709992  62.7444984  51.0625000  67.2439992
  62.1394984  49.5705000  65.8469992  61.3774984  49.1895000  66.5109992
  62.2914984  48.9855000  64.6329992  61.6734984  48.1535000  64.3289992
  63.9504984  46.7245000  63.6709992  63.9774984  46.7135000  64.9029992
  63.3804984  45.7345000  62.9699992  63.3324984  45.6895000  61.9519992
  62.7804984  44.6355000  63.6629992  62.0044984  45.0515000  64.3049992
  62.1364984  43.6165000  62.7099992  61.6964984  42.8045000  63.2889992
  61.3594984  44.1065000  62.1239992  62.8964984  43.2145000  62.0399992
  63.8354984  43.9135000  64.4449992  63.6384984  43.6125000  65.6189992
  64.9994984  43.6455000  63.8209992  65.2284984  43.9505000  62.8749992
  66.0314984  42.8835000  64.4739992  65.5414984  41.9595000  64.7819992
  67.2104984  42.5185000  63.5509992  67.5364984  43.3875000  62.9799992
  68.0664984  42.1815000  64.1349992  66.7354984  41.4385000  62.6409992
  66.7024984  40.1325000  63.0759992  67.0244984  39.8975000  64.0799992
  66.2654984  39.1245000  62.2509992  66.2444984  38.1055000  62.6069992
  65.8554984  39.4145000  60.9719992  65.5104984  38.6255000  60.3199992
  65.8864984  40.7155000  60.5269992  65.5664984  40.9495000  59.5219992
  66.3244984  41.7195000  61.3579992  66.3464984  42.7385000  60.9999992
  66.5784984  43.6135000  65.6569992  66.7244984  43.0385000  66.7339992
  66.8614984  44.9205000  65.5019992  66.6604984  45.4565000  64.6569992
  67.4854984  45.6685000  66.5529992  68.4504984  45.2015000  66.7499992
  67.7264984  47.1015000  66.1809992  66.8044984  47.6295000  65.9399992
  68.3494984  47.8165000  67.3889992  68.5324984  48.8615000  67.1389992
  67.6664984  47.7605000  68.2369992  69.2924984  47.3355000  67.6499992
  68.6024984  47.1375000  64.9169992  68.7874984  48.1735000  64.6319992
  69.5514984  46.6415000  65.1179992  68.0894984  46.6235000  64.1039992
  66.5974984  45.6495000  67.7529992  67.0604984  45.5685000  68.8899992
  65.2824984  45.7215000  67.5239992  64.8684984  45.7645000  66.5929992
  64.3344984  45.7435000  68.5939992  64.5844984  46.6365000  69.1669992
  62.9414984  45.7655000  68.1029992  62.7444984  44.9405000  67.4179992
  62.0584984  45.6535000  69.3399992  61.0104984  45.6645000  69.0409992
  62.2774984  44.7215000  69.8599992  62.2544984  46.4945000  70.0049992
  62.6754984  46.9365000  67.3489992  63.1154984  46.8705000  66.4759992
  64.4014984  44.4875000  69.4029992  64.3014984  44.5185000  70.6279992
  64.5534984  43.3445000  68.7149992  64.7084984  43.3235000  67.7069992
  64.5154984  42.0415000  69.3109992  63.5834984  41.9905000  69.8739992
  64.4894984  40.9105000  68.2679992  65.2194984  41.0915000  67.4789992
  64.7434984  39.9535000  68.7249992  63.0724984  40.8855000  67.7029992
  62.1174984  40.9665000  68.5239992  62.9164984  40.7805000  66.4589992
  65.6664984  41.8455000  70.2379992  65.6034984  40.9895000  71.1179992
  66.7494984  42.6235000  70.0619992  66.8234984  43.3605000  69.3609992
  67.9104984  42.4535000  70.8849992  68.3504984  41.4825000  70.6549992
  68.9654984  43.5455000  70.6329992  68.5134984  44.5215000  70.8109992
  69.7724984  43.4315000  71.3569992  69.5564984  43.5225000  69.2229992
  70.0464984  42.5685000  69.0299992  68.7694984  43.6335000  68.4769992
  70.5554984  44.6665000  69.1199992  70.8444984  45.2965000  70.1719992
  71.0384984  44.9295000  67.9879992  67.4784984  42.5795000  72.3129992
  67.8524984  41.7595000  73.1519992  66.6474984  43.5945000  72.6189992
  66.3154984  44.2855000  71.9459992  66.1574984  43.7785000  73.9529992
  65.5654984  44.6945000  73.9559992  65.2304984  42.6385000  74.4199992
  65.7144984  41.6825000  74.2179992  65.0994984  42.7075000  75.4989992
  63.8794984  42.6465000  73.7639992  63.5294984  41.8295000  72.7129992
  64.1244984  41.1405000  72.2539992  62.2394984  42.1175000  72.4059992
  61.6864984  41.6315000  71.6169992  61.7384984  43.0595000  73.1819992
  62.7754984  43.3915000  74.0359992  62.7154984  44.1405000  74.8129992
  67.3314984  43.8395000  74.8619992  67.2994984  43.3045000  75.9699992
  68.4094984  44.5035000  74.4139992  68.4904984  44.9645000  73.5079992
  69.5554984  44.5855000  75.2629992  69.8474984  43.5725000  75.5399992
  70.7764984  45.2345000  74.5869992  71.6084984  45.2635000  75.2899992
  71.0604984  44.6505000  73.7119992  70.5254984  46.2495000  74.2799992
  69.1664984  45.4385000  76.4199992  68.4834984  46.4475000  76.2589992
  69.5784984  45.0315000  77.6319992  70.1224984  44.1865000  77.8089992
  69.2574984  45.8025000  78.7919992  68.1754984  45.9305000  78.8299992
  69.6704984  45.1205000  80.1049992  69.1774984  44.1505000  80.1729992
  70.7434984  44.9315000  80.0869992  69.3284984  45.9445000  81.3479992
  69.9524984  46.8365000  81.3979992  68.2924984  46.2815000  81.3089992
  69.5574984  45.0665000  82.5679992  68.8234984  44.1065000  82.7989992
  70.6034984  45.3965000  83.3739992  71.1884984  46.2005000  83.1469992
  70.8024984  44.8395000  84.2049992  69.9914984  47.0945000  78.6759992
  69.4634984  48.1555000  79.0029992  71.2374984  47.0275000  78.1719992
  71.6864984  46.1685000  77.8539992  72.0364984  48.2065000  78.0479992
  72.0254984  48.7805000  78.9749992  73.0764984  47.9495000  77.8449992
  71.4604984  49.0005000  76.9279992  70.5434984  48.5545000  76.2399992
  71.9914984  50.2175000  76.7199992  72.7684984  50.6195000  77.2449992
  71.4494984  51.0435000  75.6889992  70.3814984  50.8425000  75.6049992
  71.6504984  52.4995000  75.9809992  71.1684984  53.1035000  75.2119992
  71.0404984  52.8085000  77.3579992  71.1774984  53.8655000  77.5879992
  69.9754984  52.5755000  77.3449992  71.5354984  52.2045000  78.1189992
  73.0394984  52.8005000  75.9959992  73.3874984  52.7845000  75.0799992
  72.2084984  50.7445000  74.4419992  72.4684984  51.6325000  73.6319992
  72.5814984  49.4665000  74.2469992  72.4094984  48.6935000  74.8899992
  73.2794984  49.1335000  73.0449992  74.1574984  49.7775000  72.9839992
  73.7594984  47.6715000  73.0079992  74.4144984  47.4905000  73.8599992
  72.8994984  47.0115000  73.1209992  74.5084984  47.3035000  71.7109992
  73.8734984  47.5705000  70.8659992  75.8014984  48.1215000  71.5619992
  76.3064984  47.8385000  70.6379992  75.5584984  49.1835000  71.5329992
  76.4574984  47.9225000  72.4089992  74.7484984  45.7875000  71.6129992
  75.2784984  45.5625000  70.6879992  75.3464984  45.4585000  72.4629992
  73.7914984  45.2665000  71.6189992  72.3284984  49.3115000  71.9109992
  72.6474984  49.9455000  70.9069992  71.1054984  48.7715000  72.0659992
  70.7714984  48.3055000  72.9089992  70.1714984  48.8365000  70.9849992
  70.6624984  48.3435000  70.1459992  68.8174984  48.1465000  71.2339992
  68.1004984  48.9065000  71.5449992  68.4624984  47.7415000  70.2859992
  68.7994984  47.0245000  72.2669992  68.0474984  46.2845000  71.9929992
  69.7624984  46.5135000  72.2719992  68.4994984  47.5735000  73.6629992
  68.2424984  46.7695000  74.3529992  69.3684984  48.0845000  74.0779992
  67.3544984  48.5165000  73.4869992  67.4694984  49.3375000  72.8919992
  66.1574984  48.3015000  74.1059992  66.0064984  47.2565000  74.9709992
  66.7904984  46.6315000  75.1579992  65.1094984  47.1005000  75.4309992
  65.1004984  49.1275000  73.8469992  65.2074984  49.9025000  73.1919992
  64.2044984  48.9695000  74.3079992  69.8114984  50.2695000  70.8099992
  69.6914984  50.7665000  69.6939992  69.6974984  50.9785000  71.9459992
  69.9934984  50.6245000  72.8549992  69.1494984  52.3005000  71.9959992
  68.0864984  52.1895000  71.7819992  69.3354984  52.9565000  73.3739992
  70.3964984  53.0085000  73.6199992  68.9624984  53.9805000  73.3509992
  68.6444984  52.2125000  74.3659992  68.7704984  52.6375000  75.2399992
  69.8074984  53.1865000  70.9959992  69.1304984  53.9655000  70.3259992
  71.1384984  53.1085000  70.8479992  71.7604984  52.4655000  71.3379992
  71.7544984  54.0065000  69.9179992  71.5344984  55.0205000  70.2529992
  73.2814984  53.8385000  69.8539992  73.6954984  54.5445000  69.1329992
  73.7104984  54.0305000  70.8379992  73.5234984  52.8215000  69.5459992
  71.2134984  53.7265000  68.5539992  70.8394984  54.6415000  67.8219992
  71.1254984  52.4365000  68.1879992  71.3584984  51.6485000  68.7929992
  70.6814984  52.0755000  66.8759992  71.3454984  52.5925000  66.1829992
  70.7734984  50.5655000  66.6009992  70.2144984  50.0275000  67.3669992
  70.2964984  50.3465000  65.6459992  72.2124984  50.0475000  66.5739992
  72.7304984  50.4855000  65.7209992  72.7284984  50.3895000  67.4709992
  72.3174984  48.5235000  66.4899992  71.8574984  48.1875000  65.5609992
  73.3694984  48.2425000  66.4439992  71.6594984  47.7955000  67.6619992
  70.6084984  48.0775000  67.7319992  71.6904984  46.7185000  67.4949992
  72.3554984  48.1295000  68.9229992  72.1724984  47.3875000  69.6279992
  73.3784984  48.1955000  68.7479992  72.0054984  49.0405000  69.2819992
  69.2584984  52.4905000  66.6799992  68.8944984  52.9845000  65.6139992
  68.4034984  52.2945000  67.6999992  68.6534984  51.9155000  68.6129992
  67.0204984  52.6345000  67.5259992  66.7084984  52.0945000  66.6319992
  66.0984984  52.1745000  68.6739992  66.5224984  52.5015000  69.6229992
  65.1304984  52.6655000  68.5709992  65.8854984  50.6455000  68.7169992
  65.6244984  50.3365000  67.7049992  67.1664984  49.9035000  69.0989992
  66.9734984  48.8305000  69.1179992  67.9444984  50.1195000  68.3669992
  67.4954984  50.2305000  70.0849992  64.7094984  50.2505000  69.6159992
  64.5984984  49.1665000  69.6149992  64.8974984  50.5945000  70.6329992
  63.7944984  50.7095000  69.2409992  66.8634984  54.1105000  67.3509992
  66.0994984  54.5585000  66.4989992  67.5904984  54.9195000  68.1399992
  68.2764984  54.6165000  68.8309992  67.4044984  56.3355000  68.0189992
  66.3374984  56.5095000  68.1549992  68.1124984  57.1575000  69.1099992
  69.1554984  56.8595000  69.2129992  68.1074984  58.2205000  68.8679992
  67.3474984  56.8855000  70.3609992  66.0584984  57.3535000  70.4989992
  65.6084984  57.9195000  69.6959992  65.3374984  57.1105000  71.6439992
  64.3264984  57.4805000  71.7349992  65.9034984  56.3975000  72.6709992
  65.3404984  56.2015000  73.5719992  67.1924984  55.9335000  72.5459992
  67.6434984  55.3745000  73.3529992  67.9084984  56.1785000  71.3979992
  68.9204984  55.8125000  71.3099992  67.8384984  56.7995000  66.6629992
  67.1694984  57.6335000  66.0559992  68.9714984  56.2835000  66.1449992
  69.5594984  55.5905000  66.6079992  69.4314984  56.7055000  64.8479992
  69.5744984  57.7815000  64.9429992  70.7514984  56.0425000  64.4149992
  71.5924984  56.4565000  64.9719992  70.7304984  54.9715000  64.6189992
  70.9074984  56.3005000  62.9489992  71.3914984  57.5015000  62.4849992
  71.6674984  58.2745000  63.1869992  71.5274984  57.7265000  61.1349992
  71.9064984  58.6745000  60.7839992  71.1834984  56.7515000  60.2299992
  71.2914984  56.9315000  59.1709992  70.7014984  55.5475000  60.6799992
  70.4284984  54.7755000  59.9759992  70.5674984  55.3285000  62.0319992
  70.1894984  54.3785000  62.3809992  68.4364984  56.3425000  63.7949992
  68.0484984  57.1805000  62.9819992  67.9834984  55.0745000  63.7909992
  68.2124984  54.3855000  64.5079992  67.1234984  54.5855000  62.7529992
  67.6654984  54.7155000  61.8159992  66.7754984  53.0945000  62.9289992
  66.4504984  52.9025000  63.9509992  65.9474984  52.8215000  62.2749992
  68.0044984  52.2525000  62.6009992  68.9074984  52.7675000  61.8919992
  68.0504984  51.0755000  63.0509992  65.8404984  55.3465000  62.7549992
  65.3484984  55.7335000  61.6969992  65.2654984  55.5735000  63.9499992
  65.6644984  55.2775000  64.8409992  64.0164984  56.2665000  64.0609992
  63.3174984  55.7575000  63.3969992  63.4264984  56.2165000  65.4789992
  64.1584984  56.6045000  66.1879992  62.5554984  56.8695000  65.5299992
  63.0194984  54.7905000  65.8959992  63.9254984  54.1925000  65.9869992
  62.3524984  54.7815000  67.2819992  62.0774984  53.7605000  67.5469992
  63.0484984  55.1735000  68.0229992  61.4584984  55.4045000  67.2589992
  62.1614984  54.1145000  64.8139992  61.8914984  53.1095000  65.1389992
  61.2564984  54.6985000  64.6499992  62.7284984  54.0545000  63.8849992
  64.1884984  57.6995000  63.6509992  63.2944984  58.2875000  63.0449992
  65.3404984  58.3115000  63.9819992  66.1084984  57.8705000  64.4869992
  65.5564984  59.6855000  63.6219992  64.7864984  60.2555000  64.1419992
  66.9414984  60.2075000  64.0369992  66.9594984  60.4745000  65.0939992
  67.7084984  59.4475000  63.8869992  67.1914984  61.3995000  63.1779992
  66.4714984  62.5555000  63.3449992  65.7104984  62.6015000  64.1099992
  66.7024984  63.6565000  62.5539992  66.1244984  64.5575000  62.6989992
  67.6684984  63.6085000  61.5799992  67.8544984  64.4705000  60.9559992
  68.3974984  62.4565000  61.4039992  69.1584984  62.4115000  60.6389992
  68.1594984  61.3605000  62.2009992  68.7384984  60.4605000  62.0579992
  65.4844984  59.8305000  62.1429992  64.7954984  60.7055000  61.6219992
  66.2064984  58.9605000  61.4319992  66.7484984  58.2075000  61.8549992
  66.2904984  58.9995000  60.0069992  66.5704984  59.9995000  59.6759992
  67.3714984  58.0085000  59.5319992  68.3084984  58.2515000  60.0339992
  67.0884984  57.0065000  59.8549992  67.6224984  57.9795000  58.0209992
  68.5094984  57.3775000  57.8249992  66.4674984  57.2955000  57.2869992
  66.6704984  57.2885000  56.2159992  66.3654984  56.2705000  57.6439992
  65.5424984  57.8395000  57.4769992  67.9304984  59.3865000  57.4859992
  68.1044984  59.3375000  56.4109992  67.0854984  60.0455000  57.6869992
  68.8204984  59.7765000  57.9799992  64.9484984  58.6695000  59.4119992
  64.5434984  59.2595000  58.4109992  64.2124984  57.7265000  60.0349992
  64.5014984  57.2815000  60.9059992  62.9464984  57.2515000  59.5369992
  63.1714984  56.8935000  58.5319992  62.3324984  56.1455000  60.4019992
  62.1474984  56.5215000  61.4079992  61.3684984  55.8455000  59.9909992
  63.1994984  55.0305000  60.4569992  63.8364984  55.1475000  61.1929992
  61.9204984  58.3345000  59.5769992  60.9584984  58.3065000  58.8109992
  62.0864984  59.3095000  60.4849992  62.9054984  59.3925000  61.0869992
  61.0994984  60.3335000  60.6819992  60.1834984  59.8255000  60.9849992
  61.5204984  61.3435000  61.7599992  62.4074984  61.8865000  61.4349992
  60.7314984  62.0815000  61.9069992  61.7854984  60.6705000  62.9789992
  62.4464984  59.9635000  62.8249992  60.9224984  61.1175000  59.4179992
  59.8454984  61.6455000  59.1509992  62.0064984  61.2275000  58.6319992
  62.8814984  60.7645000  58.8779992  62.1224984  61.9595000  57.3979992
  61.5884984  62.8875000  57.5999992  63.5764984  62.2935000  57.0249992
  64.2014984  61.4015000  57.0569992  63.6374984  62.6885000  56.0109992
  64.0394984  63.3045000  58.0199992  64.5644984  62.9075000  59.2289992
  64.6444984  61.8555000  59.4579992  64.9874984  63.8385000  60.1479992
  65.4014984  63.5145000  61.0919992  64.8854984  65.1795000  59.8689992
  65.2174984  65.9105000  60.5909992  64.3584984  65.5865000  58.6649992
  64.2754984  66.6395000  58.4389992  63.9384984  64.6515000  57.7509992
  63.5234984  64.9765000  56.8089992  61.4644984  61.2755000  56.2259992
  61.3074984  61.8785000  55.1659992  61.1164984  59.9835000  56.3509992
  61.1544984  59.4785000  57.2359992  60.6544984  59.1805000  55.2449992
  61.5034984  59.1325000  54.5639992  60.2554984  57.7605000  55.6849992
  59.4824984  57.8255000  56.4509992  59.8214984  57.2305000  54.8379992
  61.4404984  56.9575000  56.2299992  62.2164984  56.8735000  55.4689992
  61.8834984  57.4765000  57.0799992  60.9704984  55.5685000  56.6519992
  59.7744984  55.2835000  56.6869992  61.9424984  54.6805000  56.9899992
  62.9234984  54.9575000  56.9469992  61.6914984  53.7375000  57.2859992
  59.4794984  59.7935000  54.5279992  59.3874984  59.6825000  53.3069992
  58.5354984  60.4325000  55.2419992  58.5474984  60.5505000  56.2549992
  57.4034984  61.0095000  54.5659992  56.8564984  60.2405000  54.0209992
  56.7114984  61.4405000  55.2889992  57.8924984  62.0635000  53.6249992
  57.3574984  62.2335000  52.5289992  58.9134984  62.8225000  54.0539992
  59.3504984  62.7155000  54.9689992  59.4844984  63.8635000  53.2509992
  58.7004984  64.5805000  53.0079992  60.6104984  64.6065000  53.9989992
  60.2034984  65.0255000  54.9189992  61.3744984  63.8855000  54.2879992
  61.2754984  65.7365000  53.1919992  61.6854984  65.3045000  52.2789992
  60.2464984  66.7935000  52.7619992  60.7464984  67.5785000  52.1939992
  59.4824984  66.3265000  52.1399992  59.7794984  67.2275000  53.6459992
  62.4544984  66.3525000  53.9669992  62.9044984  67.1475000  53.3729992
  62.0944984  66.7635000  54.9099992  63.1994984  65.5825000  54.1669992
  60.0694984  63.2395000  52.0209992  59.9114984  63.7565000  50.9149992
  60.7454984  62.0885000  52.1869992  60.8434984  61.6235000  53.0899992
  61.3974984  61.3985000  51.1079992  62.1224984  62.0825000  50.6669992
  62.1234984  60.1325000  51.6219992  62.8474984  60.4415000  52.3759992
  61.3884984  59.5035000  52.1249992  62.8624984  59.2635000  50.5769992
  63.4284984  58.5145000  51.1299992  61.8924984  58.4795000  49.6789992
  62.4594984  57.8855000  48.9629992  61.2804984  57.8195000  50.2939992
  61.2484984  59.1765000  49.1429992  63.8894984  60.0775000  49.7769992
  64.3854984  59.4285000  49.0549992  63.3824984  60.8855000  49.2499992
  64.6314984  60.4965000  50.4569992  60.3874984  60.9755000  50.0839992
  60.5904984  61.1665000  48.8869992  59.2624984  60.3835000  50.5149992
  59.0194984  60.2165000  51.4919992  58.2994984  59.9355000  49.5469992
  58.8534984  59.2865000  48.8689992  57.1754984  59.1225000  50.1259992
  56.3984984  58.9315000  49.3859992  57.7354984  57.7695000  50.5749992
  56.9324984  57.1655000  50.9979992  58.1654984  57.2515000  49.7179992
  58.5064984  57.9275000  51.3289992  56.5204984  59.9065000  51.2699992
  55.7044984  59.3205000  51.6929992  57.2614984  60.1085000  52.0439992
  56.1294984  60.8495000  50.8879992  57.7094984  61.1045000  48.8309992
  57.4934984  61.0535000  47.6219992  57.4364984  62.1975000  49.5639992
  57.6424984  62.2915000  50.5589992  56.8154984  63.3405000  48.9669992
  55.8534984  63.0125000  48.5729992  56.5684984  64.4715000  49.9789992
  56.0954984  65.3145000  49.4749992  55.9154984  64.1115000  50.7739992
  57.5184984  64.7915000  50.4069992  57.7044984  63.8775000  47.8909992
  57.2224984  64.2625000  46.8269992  59.0274984  63.9505000  48.1439992
  59.4774984  63.6585000  49.0109992  59.9064984  64.4765000  47.1359992
  59.4594984  65.4325000  46.8649992  61.3094984  64.7445000  47.6129992
  61.9534984  65.0605000  46.7919992  61.2724984  65.8885000  48.6339992
  62.2824984  66.0935000  48.9879992  60.8644984  66.7835000  48.1629992
  60.6434984  65.6035000  49.4769992  61.9154984  63.4535000  48.1719992
  62.9304984  63.6475000  48.5169992  61.3104984  63.0985000  49.0059992
  61.9374984  62.6935000  47.3909992  59.9844984  63.5645000  45.9469992
  59.8254984  64.0115000  44.8129992  60.1924984  62.2495000  46.1639992
  60.2194984  61.8095000  47.0839992  60.3964984  61.3565000  45.0529992
  61.2534984  61.7815000  44.5309992  60.7114984  59.9065000  45.4779992
  60.0424984  59.6305000  46.2929992  60.4864984  59.2435000  44.6429992
  62.1654984  59.6555000  45.9279992  62.8234984  59.9275000  45.1019992
  62.5734984  60.5605000  47.0969992  63.6044984  60.3475000  47.3789992
  62.4874984  61.6045000  46.7959992  61.9184984  60.3735000  47.9479992
  62.3964984  58.1625000  46.2209992  63.4284984  58.0095000  46.5369992
  61.7224984  57.8385000  47.0139992  62.2024984  57.5805000  45.3199992
  59.1974984  61.2865000  44.1599992  59.3334984  61.2985000  42.9369992
  57.9934984  61.1245000  44.7369992  57.8304984  61.0755000  45.7429992
  56.8214984  61.0065000  43.9209992  57.1804984  60.4275000  43.0699992
  55.6804984  60.2385000  44.6159992  55.4584984  60.6735000  45.5909992
  54.7644984  60.2895000  44.0279992  56.1434984  58.8215000  44.7579992
  56.3154984  58.0235000  43.6449992  56.1134984  58.4305000  42.6649992
  56.7394984  56.7185000  43.7609992  56.8754984  56.1125000  42.8769992
  56.9894984  56.1885000  45.0039992  57.4224984  54.8525000  45.1409992
  58.2144984  54.8225000  45.7179992  56.8124984  56.9695000  46.1209992
  57.0054984  56.5575000  47.0999992  56.3904984  58.2745000  45.9979992
  56.2514984  58.8765000  46.8839992  56.2884984  62.3055000  43.3669992
  55.7454984  62.3215000  42.2639992  56.2094984  63.3715000  44.1889992
  56.5014984  63.3795000  45.1659992  55.6764984  64.6205000  43.6909992
  55.1034984  64.2685000  42.8329992  54.8054984  65.3275000  44.7439992
  54.1344984  64.6015000  45.2029992  55.4434984  65.7175000  45.5369992
  53.8284984  66.6865000  44.0339992  53.1144984  67.2415000  44.9679992
  56.6384984  65.6375000  43.1369992  56.5574984  66.0405000  41.9779992
  57.6034984  66.0525000  43.9869992  57.8154984  65.5815000  44.8669992
  58.4294984  67.2055000  43.7299992  57.7374984  68.0185000  43.5119992
  59.2864984  67.5895000  44.9499992  59.9284984  66.7605000  45.2479992
  59.9394984  68.4305000  44.7149992  58.3364984  67.9465000  46.0489992
  57.6564984  69.1445000  46.0349992  57.8114984  69.8345000  45.2189992
  56.7834984  69.4745000  47.0449992  56.2594984  70.4185000  47.0179992
  56.5764984  68.6045000  48.0889992  55.8884984  68.8575000  48.8819992
  57.2544984  67.4085000  48.1139992  57.1014984  66.7215000  48.9329992
  58.1264984  67.0835000  47.1009992  58.6524984  66.1405000  47.1309992
  59.3284984  67.0005000  42.5549992  59.4604984  67.8735000  41.6999992
  59.9974984  65.8445000  42.5059992  59.9054984  65.1195000  43.2179992
  60.9104984  65.5005000  41.4559992  61.5464984  66.3735000  41.3099992
  61.8094984  64.3125000  41.8289992  61.1914984  63.4975000  42.2059992
  62.3114984  63.9445000  40.9339992  62.8654984  64.6855000  42.8899992
  63.4354984  65.5295000  42.5019992  62.2274984  65.1735000  44.1979992
  63.0104984  65.4235000  44.9139992  61.6214984  66.0575000  43.9989992
  61.5964984  64.3865000  44.6109992  63.8544984  63.5365000  43.1119992
  64.5874984  63.8275000  43.8649992  63.3154984  62.6525000  43.4529992
  64.3654984  63.3105000  42.1759992  60.1884984  65.2025000  40.1779992
  60.7774984  65.2895000  39.1029992  58.9044984  64.8015000  40.2579992
  58.3764984  64.7695000  41.1299992  58.1554984  64.3775000  39.1029992
  58.6564984  63.4775000  38.7459992  56.6934984  64.0345000  39.4399992
  56.6504984  63.3305000  40.2709992  56.1554984  64.9295000  39.7519992
  56.0464984  63.4325000  38.2029992  55.1794984  64.0435000  37.5789992
  56.4914984  62.2035000  37.8249992  56.1044984  61.7535000  36.9949992
  57.2124984  61.7315000  38.3709992  58.1564984  65.4275000  38.0309992
  57.9564984  66.6145000  38.2889992  58.3894984  64.9805000  36.7739992
  58.5224984  63.9935000  36.5549992  58.4744984  65.8355000  35.6219992
  59.2184984  66.5855000  35.8919992  58.9364984  65.0995000  34.3529992
  59.8914984  64.6115000  34.5489992  58.2204984  64.3135000  34.1139992
  59.0844984  66.0285000  33.1479992  58.1144984  66.4645000  32.9079992
  59.7494984  66.8525000  33.4079992  59.6314984  65.3075000  31.9169992
  60.6064984  64.8855000  32.1609992  58.9734984  64.4715000  31.6769992
  59.7724984  66.1945000  30.6809992  58.8074984  66.6295000  30.4229992
  60.4494984  67.0225000  30.8919992  60.2874984  65.3955000  29.5459992
  60.3814984  66.0035000  28.7079992  61.2174984  65.0005000  29.7929992
  59.6254984  64.6205000  29.3389992  57.1574984  66.4825000  35.3109992
  57.1134984  67.6755000  35.0139992  56.0454984  65.7225000  35.3609992
  56.0224984  64.7405000  35.6339992  54.7714984  66.2935000  35.0119992
  54.9064984  66.6855000  34.0039992  53.6114984  65.2835000  34.9769992
  53.6554984  64.6605000  35.8699992  52.6664984  65.8255000  35.0129992
  53.6224984  64.3845000  33.7409992  52.6354984  63.9555000  33.5699992
  53.8784984  64.9595000  32.8509992  54.6434984  63.2915000  33.9799992
  55.0204984  63.1045000  35.1689992  55.0544984  62.6275000  32.9919992
  54.4004984  67.3565000  35.9919992  53.8504984  68.3885000  35.6159992
  54.6774984  67.1215000  37.2859992  55.1354984  66.2785000  37.6319992
  54.3334984  68.0775000  38.2989992  53.2554984  68.2285000  38.2519992
  54.6834984  67.6025000  39.6799992  55.7324984  67.3185000  39.7639992
  54.4494984  68.7565000  40.6689992  54.6994984  68.4275000  41.6779992
  55.0804984  69.6025000  40.3969992  53.4024984  69.0585000  40.6349992
  53.8514984  66.3455000  39.9919992  54.0944984  65.9875000  40.9929992
  52.7904984  66.5895000  39.9409992  54.0794984  65.5675000  39.2629992
  55.0904984  69.3425000  38.0429992  54.5294984  70.4365000  38.0829992
  56.3944984  69.2145000  37.7439992  56.8654984  68.3145000  37.6519992
  57.2484984  70.3455000  37.5259992  57.2374984  70.9425000  38.4379992
  58.6924984  69.9265000  37.2029992  58.6864984  69.3045000  36.3079992
  59.2734984  70.8185000  36.9679992  59.3924984  69.1645000  38.3289992
  59.4654984  69.7845000  39.2229992  58.8224984  68.2765000  38.6019992
  60.7784984  68.7775000  37.8329992  61.1754984  69.1275000  36.7229992
  61.5364984  68.0245000  38.6779992  61.1684984  67.7555000  39.5909992
  62.4714984  67.7295000  38.3979992  56.7504984  71.0915000  36.3319992
  56.7084984  72.3215000  36.3319992  56.3534984  70.3535000  35.2789992
  56.3274984  69.3335000  35.2739992  55.9264984  70.9655000  34.0539992
  56.7614984  71.5685000  33.6979992  55.5634984  69.9325000  32.9729992
  56.4234984  69.2965000  32.7639992  54.7664984  69.2815000  33.3339992
  55.1484984  70.5905000  31.7849992  54.9214984  69.9235000  31.1039992
  54.7084984  71.7935000  34.3079992  54.6224984  72.9315000  33.8509992
  53.7374984  71.2425000  35.0569992  53.7874984  70.3165000  35.4819992
  52.5224984  71.9615000  35.3099992  52.1084984  72.2155000  34.3349992
  51.4714984  71.1295000  36.0639992  51.9564984  70.5935000  36.8799992
  50.7394984  71.7995000  36.5139992  50.7474984  70.1255000  35.1629992
  51.4624984  69.5655000  34.5609992  50.1974984  69.3995000  35.7619992
  49.7974984  70.9165000  34.2709992  49.1604984  71.8685000  34.7959992
  49.6964984  70.5875000  33.0579992  52.8174984  73.1865000  36.1109992
  52.2374984  74.2425000  35.8669992  53.7294984  73.0795000  37.0949992
  54.2444984  72.2265000  37.3119992  54.0464984  74.2025000  37.9319992
  53.1144984  74.5075000  38.4079992  55.0694984  73.8635000  39.0319992
  55.9674984  73.4575000  38.5659992  55.3604984  74.7835000  39.5389992
  54.5524984  72.8585000  40.0789992  54.3524984  71.9155000  39.5709992
  55.6184984  72.5655000  41.1469992  55.2224984  71.8535000  41.8709992
  56.5044984  72.1445000  40.6709992  55.8854984  73.4905000  41.6579992
  53.2194984  73.3215000  40.6869992  52.8814984  72.5905000  41.4219992
  53.3574984  74.2875000  41.1729992  52.4724984  73.4145000  39.8979992
  54.6374984  75.2895000  37.0949992  54.2774984  76.4565000  37.2419992
  55.5614984  74.9335000  36.1859992  55.8674984  73.9755000  36.0169992
  56.1954984  75.9255000  35.3679992  56.6194984  76.6665000  36.0459992
  57.3734984  75.3835000  34.5339992  57.7864984  76.2035000  33.9459992
  58.1574984  75.0545000  35.2159992  57.0384984  74.2305000  33.5899992
  56.4944984  73.4625000  34.1399992  56.3744984  74.5905000  32.8039992
  58.2854984  73.6085000  32.9529992  58.0374984  72.6685000  32.4599992
  58.6984984  74.2695000  32.1909992  59.2734984  73.3845000  34.0489992
  59.1084984  73.7905000  34.9699992  60.3954984  72.6405000  33.8279992
  60.5964984  72.0485000  32.6159992  59.9074984  72.1615000  31.8729992
  61.4364984  71.4925000  32.4529992  61.3224984  72.4955000  34.8199992
  61.1754984  72.9435000  35.7249992  62.1614984  71.9395000  34.6559992
  55.1764984  76.5505000  34.4659992  55.2374984  77.7475000  34.1949992
  54.2094984  75.7535000  33.9709992  54.1154984  74.7605000  34.1829992
  53.2134984  76.2775000  33.0789992  53.7434984  76.6555000  32.2049992
  52.1904984  75.2135000  32.6369992  52.7244984  74.3765000  32.1879992
  51.6784984  74.8285000  33.5189992  51.1464984  75.7275000  31.6419992
  50.7714984  76.6905000  31.9889992  51.6304984  75.9015000  30.6809992
  49.9614984  74.7765000  31.4369992  49.8304984  74.5525000  30.3779992
  50.1414984  73.8285000  31.9429992  48.7424984  75.4395000  31.9859992
  48.1914984  76.0475000  31.3799992  48.3474984  75.2525000  33.2789992
  49.0634984  74.4365000  34.1029992  49.8974984  73.9635000  33.7539992
  48.7654984  74.2985000  35.0689992  47.2354984  75.8905000  33.7479992
  46.7024984  76.5045000  33.1329992  46.9374984  75.7525000  34.7139992
  52.4284984  77.3285000  33.7999992  52.1984984  78.4165000  33.2769992
  52.0164984  77.0225000  35.0429992  52.2544984  76.1485000  35.5109992
  51.2004984  77.8975000  35.8339992  50.2744984  78.0945000  35.2939992
  50.8564984  77.2655000  37.1939992  51.7754984  77.0995000  37.7559992
  50.2504984  77.9635000  37.7719992  50.1034984  75.9395000  37.0509992
  49.0884984  76.1475000  36.7119992  50.5844984  75.3465000  36.2729992
  50.0314984  75.1045000  38.3329992  49.9694984  74.0425000  38.0929992
  50.9324984  75.2445000  38.9299992  48.8284984  75.5365000  39.0969992
  48.9204984  76.2075000  39.8589992  47.6024984  75.0315000  38.7739992
  47.4724984  74.1865000  37.7099992  48.2914984  73.9325000  37.1569992
  46.5564984  73.8085000  37.4679992  46.5054984  75.3765000  39.5089992
  46.6014984  76.0125000  40.3009992  45.5894984  74.9985000  39.2669992
  51.9764984  79.1465000  36.0899992  51.4414984  80.2525000  36.0219992
  53.2784984  78.9865000  36.3749992  53.7444984  78.0795000  36.3919992
  54.1354984  80.0885000  36.6829992  53.7514984  80.5815000  37.5759992
  55.5784984  79.6165000  36.9399992  55.5654984  78.9095000  37.7699992
  55.9224984  79.0705000  36.0619992  56.5854984  80.6975000  37.2519992
  57.0284984  81.1475000  38.4609992  56.6934984  80.7795000  39.4199992
  57.9644984  82.1385000  38.2799992  58.4524984  82.6405000  39.0219992
  58.1324984  82.3385000  36.9259992  58.9394984  83.2005000  36.2389992
  59.5974984  83.8835000  36.7549992  58.8824984  83.1655000  34.8639992
  59.5064984  83.8365000  34.2919992  58.0454984  82.2925000  34.1999992
  58.0274984  82.2935000  33.1199992  57.2324984  81.4195000  34.8899992
  56.5784984  80.7335000  34.3729992  57.2874984  81.4565000  36.2539992
  54.1674984  81.0075000  35.5089992  53.9834984  82.2155000  35.6479992
  54.3884984  80.4485000  34.3079992  54.4744984  79.4465000  34.1379992
  54.5204984  81.2785000  33.1489992  55.3114984  81.9935000  33.3769992
  54.9264984  80.4985000  31.8869992  55.6944984  79.7695000  32.1459992
  54.0674984  79.9385000  31.5179992  55.4404984  81.3925000  30.7949992
  56.7654984  81.7485000  30.6699992  56.8514984  82.5605000  29.5869992
  57.7734984  83.0005000  29.2369992  55.6794984  82.7515000  29.0089992
  55.4744984  83.3165000  28.1849992  54.7904984  82.0135000  29.7719992
  53.7294984  81.9405000  29.5819992  53.2184984  81.9615000  32.8639992
  53.1844984  83.1575000  32.5839992  52.1024984  81.2135000  32.9539992
  52.0924984  80.2435000  33.2689992  50.8114984  81.7355000  32.6049992
  50.8554984  82.0335000  31.5569992  49.7054984  80.6785000  32.7819992
  49.9274984  79.8275000  32.1379992  49.7284984  80.3155000  33.8099992
  48.2954984  81.1775000  32.4679992  48.3624984  82.0815000  31.8619992
  47.7764984  80.4295000  31.8689992  47.4744984  81.4735000  33.7239992
  48.0004984  82.1795000  34.3669992  46.5224984  81.9325000  33.4589992
  47.2514984  80.1825000  34.4369992  47.9504984  79.8355000  35.0929992
  46.1114984  79.4655000  34.2109992  45.1854984  79.9195000  33.3169992
  45.3444984  80.7945000  32.8179992  44.3344984  79.3835000  33.1479992
  45.8914984  78.2975000  34.8829992  46.5794984  77.9585000  35.5559992
  45.0394984  77.7635000  34.7119992  50.4824984  82.9055000  33.4739992
  50.0724984  83.9555000  32.9829992  50.6794984  82.7645000  34.7959992
  51.0454984  81.9215000  35.2379992  50.3754984  83.8325000  35.6959992
  49.3864984  84.2195000  35.4479992  50.3404984  83.3705000  37.1639992
  49.5384984  82.6415000  37.2809992  51.2744984  82.8565000  37.3909992
  50.1404984  84.4745000  38.1709992  49.0094984  85.1585000  38.5089992
  48.0364984  85.0055000  38.0659992  49.2924984  86.0715000  39.4979992
  48.6244984  86.7125000  39.9259992  50.6304984  85.9745000  39.8129992
  51.3914984  86.6525000  40.7239992  50.9624984  87.4185000  41.3539992
  52.7264984  86.3215000  40.8079992  53.3554984  86.8395000  41.5169992
  53.2784984  85.3425000  40.0069992  54.3294984  85.1105000  40.1009992
  52.5134984  84.6565000  39.0899992  52.9424984  83.8885000  38.4639992
  51.1914984  84.9865000  39.0039992  51.4594984  84.8875000  35.5479992
  52.3854984  84.6735000  34.7209992  51.3784984  85.9235000  36.2609992
  69.3194984  59.1835000  43.8569992  62.0154984  60.7865000  40.6499992
  73.8074984  61.6735000  44.2009992  73.6404984  61.1895000  42.8959992
  72.5344984  60.3795000  42.5819992  70.4474984  59.1865000  43.1719992
  70.3784984  58.3045000  42.0599992  68.0174984  56.1675000  38.8509992
  67.9274984  55.5755000  41.6089992  67.4154984  54.9795000  39.2799992
  66.2484984  52.8875000  38.7469992  67.1544984  58.0995000  43.7489992
  64.2964984  60.4085000  41.3719992  63.9064984  59.2245000  42.0239992
  66.1674984  58.9365000  42.9159992  65.6274984  60.8595000  41.4829992
  63.2954984  61.1625000  40.5629992  71.5814984  60.0345000  43.5639992
  71.7544984  60.5315000  44.8769992  72.8634984  61.3425000  45.1869992
  73.0824984  61.9405000  46.7849992  74.7874984  61.5885000  41.6739992
  69.1334984  57.7525000  42.1109992  68.5644984  57.0415000  39.7959992
  68.5384984  56.7755000  41.1819992  67.3704984  54.6805000  40.6629992
  66.8614984  54.0945000  38.3329992  66.2074984  52.5965000  40.1249992
  66.7614984  53.4795000  41.0729992  66.5564984  60.1265000  42.2459992
  68.5044984  58.3055000  43.2249992  65.6874984  51.9735000  37.8819992
  65.1994984  52.4665000  36.6409992  63.6814984  62.0845000  39.8529992
  60.9464984  61.4355000  39.9039992  61.0254984  61.1455000  38.3969992
  59.8674984  61.7915000  37.6509992  60.1374984  62.5785000  36.7189992
  58.7054984  61.4915000  38.0169992  67.1034984  58.4865000  45.2399992
  64.8324984  58.4965000  42.7849992  61.7654984  60.0195000  41.2559992
  74.6614984  62.2995000  44.4479992  72.4124984  60.0125000  41.5659992
  71.1464984  58.1055000  41.3239992  68.0604984  56.4095000  37.7919992
  67.8854984  55.3375000  42.6689992  66.9014984  57.0385000  43.6859992
  62.8814984  58.8725000  41.9369992  65.9364984  61.7725000  40.9789992
  71.0294984  60.2865000  45.6489992  69.0284984  57.9615000  39.4489992
  66.9054984  54.3415000  37.2749992  65.7394984  51.6755000  40.4629992
  66.7184984  53.2315000  42.1299992  67.5824984  60.4755000  42.3239992
  66.0364984  52.5965000  35.9499992  64.7024984  53.4265000  36.8039992
  64.4874984  51.7455000  36.2299992  59.9884984  61.0765000  40.2879992
  61.0174984  62.5145000  40.0649992  61.9654984  61.5375000  38.0029992
  60.9934984  60.0655000  38.2359992  66.1534984  58.1705000  45.6759992
  67.9154984  57.9965000  45.7789992  67.1914984  59.5705000  45.3449992
  64.5184984  57.5815000  43.2809992  52.3594984  72.9185000  52.1909992
  53.3044984  72.4655000  52.5589992  53.0184984  71.7425000  53.3529992
  53.6294984  71.9775000  51.6149992  54.4174984  73.5015000  52.8139992
  55.4334984  73.0705000  52.9439992  54.4824984  74.1865000  51.9419992
  54.3014984  74.3245000  54.1259992  55.1264984  75.0655000  54.0649992
  53.3744984  74.9085000  54.3069992  54.3324984  73.5885000  55.4849992
  54.3224984  74.2665000  56.3649992  53.4354984  72.9365000  55.4309992
  55.4884984  72.5725000  55.6109992  55.1814984  71.8395000  56.3879992
  55.5784984  71.9705000  54.6819992  56.8014984  73.3465000  55.8929992
  57.7024984  72.9205000  55.4029992  56.6924984  74.3485000  55.4249992
  57.1294984  73.3915000  57.4639992  57.3214984  72.3315000  57.7349992
  57.9724984  74.0905000  57.6549992  55.9924984  73.7505000  58.3779992
  55.9124984  74.8445000  58.2019992  55.1264984  73.0715000  58.2279992
  56.3824984  73.5415000  59.8839992  55.4174984  73.6165000  60.4289992
  56.7144984  72.4875000  60.0009992  57.4904984  74.5115000  60.4099992
  58.3894984  74.0585000  59.9399992  57.1694984  75.4905000  59.9939992
  57.5234984  74.6585000  61.9269992  56.5454984  75.1195000  62.1839992
  57.6324984  73.6885000  62.4569992  58.6024984  75.6225000  62.4969992
  59.5614984  75.2625000  62.0669992  58.6124984  76.6655000  62.1139992
  58.6934984  75.4995000  64.0249992  58.5544984  74.4475000  64.3549992
  59.7454984  75.7525000  64.2779992  57.6594984  76.3725000  64.6939992
  57.3884984  77.4765000  64.2779992  57.3034984  75.8405000  65.8809992
  56.5974984  76.7405000  66.7379992  57.2394984  77.6185000  66.9619992
  55.6724984  77.0685000  66.2179992  56.2514984  76.1715000  68.1379992
  55.8744984  77.0355000  68.7259992  57.5004984  75.4985000  68.7769992
  57.9874984  74.9405000  67.9489992  58.1234984  76.3145000  69.2029992
  57.1264984  74.6125000  69.7769992  58.1264984  73.7255000  70.5029992
  57.2514984  73.1295000  71.6199992  56.3704984  73.9165000  72.4419992
  56.4954984  73.5325000  73.4769992  56.6174984  74.9955000  72.3499992
  54.8524984  73.7345000  72.0459992  54.3434984  74.3005000  72.8119992
  54.7384984  74.2625000  71.1109992  54.1404984  72.3895000  71.8679992
  52.7094984  72.7805000  71.5359992  52.2334984  73.4605000  72.2269992
  52.1604984  71.8515000  71.5769992  52.6624984  73.2055000  70.5449992
  54.1534984  71.6655000  73.1799992  53.7014984  72.2975000  73.9299992
  55.1634984  71.5705000  73.5499992  53.6774984  70.7025000  73.0699992
  54.7044984  71.5085000  70.7779992  54.4034984  70.4765000  70.8759992
  55.7824984  71.5715000  70.7439992  54.3854984  71.9035000  69.8249992
  58.5574984  72.6705000  69.5829992  59.1224984  74.6405000  71.1209992
  55.2064984  75.2255000  68.0049992  53.9354984  75.7005000  67.8769992
  53.5904984  76.8665000  68.0189992  53.9154984  80.9465000  55.7449992
  53.3294984  80.1375000  56.2319992  52.3494984  80.4725000  56.6329992
  53.0514984  79.3945000  55.4539992  54.1314984  79.6115000  57.3869992
  54.9684984  79.1075000  56.8579992  54.6094984  80.4155000  57.9859992
  53.4734984  78.4235000  58.1959992  52.5524984  78.8575000  58.6399992
  53.2174984  77.6745000  57.4159992  54.4624984  77.7525000  59.0509992
  55.3174984  77.3855000  58.4449992  55.0264984  78.3625000  59.7889992
  53.8754984  76.5915000  59.7599992  53.4034984  75.9615000  58.9759992
  54.7364984  76.0165000  60.1609992  52.8854984  76.9795000  60.8699992
  53.5104984  77.1705000  61.7679992  52.5334984  78.0155000  60.6809992
  51.6604984  76.1445000  61.0819992  50.8754984  76.5575000  61.7499992
  51.1894984  76.0465000  60.0809992  52.0304984  74.7795000  61.5999992
  51.1624984  74.1225000  61.3829992  52.7434984  74.2065000  60.9699992
  52.5484984  74.8705000  63.0139992  53.5304984  75.3785000  63.1209992
  51.8404984  75.3905000  63.6949992  52.7594984  73.4555000  63.7009992
  51.7334984  73.0825000  63.9069992  53.3534984  72.7705000  63.0599992
  53.3304984  73.6165000  65.1669992  53.4604984  72.6115000  65.6219992
  54.2734984  74.2025000  65.1979992  52.3834984  74.2945000  66.1229992
  52.0364984  75.2725000  65.7259992  51.5074984  73.6125000  66.1749992
  52.8824984  74.5005000  67.5839992  52.0344984  74.7465000  68.2569992
  53.2894984  73.4955000  67.8259992  42.9874984  62.6525000  56.5969992
  44.0254984  62.9675000  56.8369992  44.5004984  63.5325000  56.0059992
  43.8334984  63.6905000  57.6579992  44.8614984  61.7605000  57.3789992
  44.4654984  61.4675000  58.3749992  44.6624984  60.9065000  56.6969992
  46.3274984  61.8695000  57.6179992  46.5704984  60.8235000  57.9029992
  46.8434984  62.1195000  56.6659992  46.6734984  63.0315000  58.5349992
  47.6044984  63.4495000  58.0959992  45.8984984  63.7965000  58.3169992
  46.8584984  62.7655000  60.0149992  46.3834984  61.8155000  60.3409992
  47.9474984  62.6575000  60.2049992  46.2884984  63.8745000  60.9639992
  46.7204984  64.8655000  60.7099992  45.2044984  63.8815000  60.7189992
  46.6584984  63.6195000  62.4209992  46.4614984  62.5685000  62.7219992
  47.7544984  63.7135000  62.5779992  45.9364984  64.5465000  63.3739992
  46.3334984  65.5765000  63.5019992  44.9674984  64.8325000  62.9119992
  45.6474984  64.0415000  64.7919992  44.7994984  63.3265000  64.8579992
  46.5054984  63.5645000  65.3119992  45.2014984  65.2525000  65.7019992
  45.0174984  64.7885000  66.6939992  46.0754984  65.9335000  65.7919992
  43.9984984  66.0625000  65.3459992  44.2214984  66.6815000  64.4509992
  43.2394984  65.2955000  65.0799992  43.5964984  67.0455000  66.4859992
  44.3974984  67.7565000  66.7819992  42.8914984  67.8165000  66.1059992
  42.9484984  66.4155000  67.7189992  43.1734984  65.3275000  67.7129992
  43.5174984  66.8675000  68.5589992  41.3954984  66.5655000  67.8519992
  40.8384984  67.5715000  67.5109992  40.8184984  65.4695000  68.4759992
  39.4244984  65.3595000  68.3349992  38.9264984  65.4955000  69.3189992
  39.0024984  66.1445000  67.6709992  39.0254984  63.9175000  67.8699992
  37.9304984  63.8095000  67.7199992  39.5614984  62.8515000  68.8939992
  39.1784984  63.0935000  69.9079992  39.2304984  61.8375000  68.5829992
  40.9824984  62.7365000  68.8509992  41.7834984  62.1385000  70.0559992
  42.9644984  63.1935000  70.1179992  43.9974984  63.0235000  71.1399992
  44.1944984  61.9375000  71.2669992  44.8774984  63.6135000  70.8069992
  43.5044984  63.5925000  72.5269992  42.6324984  63.0055000  72.7729992
  44.1464984  63.3455000  73.3599992  43.1444984  65.0325000  72.6329992
  41.9114984  65.4105000  71.8709992  42.1334984  65.3205000  70.8179992
  41.6894984  66.4035000  72.2319992  41.0544984  64.7985000  72.1139992
  44.2894984  65.8635000  72.1429992  45.2414984  65.7075000  72.6289992
  44.0034984  66.8925000  72.3009992  44.3864984  65.4915000  71.1339992
  42.8594984  65.4155000  74.1339992  43.6584984  65.2025000  74.8289992
  41.8974984  64.9865000  74.3699992  42.7094984  66.4845000  74.1049992
  40.9744984  62.3015000  71.2929992  42.2474984  60.7655000  69.6849992
  39.6594984  63.7215000  66.5669992  39.4084984  64.5235000  65.5169992
  38.5594984  65.4175000  65.4669992  44.4954984  68.3905000  56.9299992
  44.4764984  69.0435000  56.0319992  44.7894984  70.0905000  56.2319992
  45.2874984  68.6115000  55.4069992  43.2034984  68.9455000  55.1739992
  43.2834984  69.4265000  54.1759992  43.0984984  67.8805000  54.8759992
  41.9514984  69.5365000  55.8789992  42.2284984  70.5665000  56.1889992
  41.0874984  69.6355000  55.1869992  41.4464984  68.6445000  57.0339992
  41.0574984  67.7405000  56.5189992  42.3224984  68.5185000  57.7049992
  40.3934984  69.2685000  57.9529992  40.8154984  70.1305000  58.5139992
  39.5144984  69.6675000  57.4039992  39.9454984  68.3575000  59.0709992
  40.8654984  67.7545000  59.2299992  39.5194984  68.8605000  59.9649992
  38.8624984  67.2725000  58.6289992  37.9314984  67.8745000  58.5489992
  39.1244984  67.0275000  57.5769992  38.6824984  66.1275000  59.5459992
  38.3594984  66.4535000  60.5579992  37.9084984  65.4795000  59.0819992
  39.9384984  65.1695000  59.6979992  39.8034984  64.3955000  58.9129992
  40.8504984  65.6995000  59.3479992  40.1614984  64.4545000  61.0429992
  39.3824984  63.6735000  61.1779992  41.0884984  63.8665000  60.8729992
  40.0684984  65.4565000  62.2109992  40.5574984  66.3495000  61.7649992
  38.9874984  65.6335000  62.3959992  40.8424984  65.0165000  63.5229992
  41.8204984  64.5525000  63.2759992  41.0344984  65.9615000  64.0749992
  40.1924984  63.8725000  64.3829992  39.5614984  63.2345000  63.7269992
  41.0594984  63.3175000  64.8009992  28.8944984  39.5525000  58.2599992
  29.4374984  40.4935000  58.0269992  30.5004984  40.3645000  57.7299992
  28.9604984  40.8315000  57.0819992  29.4014984  41.5385000  59.1149992
  29.7874984  42.4865000  58.6829992  28.3404984  41.7285000  59.3859992
  30.3014984  41.1675000  60.2849992  30.3804984  42.0875000  60.9019992
  29.6464984  40.4195000  60.7819992  31.7794984  40.6525000  60.0089992
  31.7294984  39.7755000  59.3279992  32.3254984  41.4605000  59.4779992
  32.6394984  40.2765000  61.1699992  32.6064984  41.1805000  61.8139992
  32.4624984  39.3155000  61.6969992  34.1174984  39.9215000  60.7309992
  34.0694984  39.0205000  60.0829992  34.4584984  40.8195000  60.1729992
  35.0664984  39.6955000  61.9009992  34.5164984  38.9535000  62.5189992
  36.0074984  39.2715000  61.4899992  35.2344984  40.9725000  62.7739992
  34.3864984  41.6615000  62.5739992  35.0714984  40.6605000  63.8279992
  36.5144984  41.7865000  62.6299992  37.3404984  41.1035000  62.9219992
  36.7814984  41.9405000  61.5629992  36.5154984  43.0655000  63.5389992
  36.6004984  43.9185000  62.8329992  35.4854984  43.0995000  63.9529992
  37.6134984  43.1605000  64.6579992  37.7194984  42.2605000  65.2999992
  38.6014984  43.2025000  64.1519992  37.6384984  44.5035000  65.4349992
  38.6304984  44.5965000  65.9269992  37.6044984  45.3515000  64.7189992
  36.6514984  44.6815000  66.4709992  35.7094984  44.6745000  65.8819992
  36.6884984  43.8605000  67.2179992  36.8744984  46.0425000  67.1869992
  37.6224984  46.9515000  67.0249992  36.0154984  45.9595000  68.2279992
  35.4824984  47.2135000  68.6549992  36.1274984  47.8005000  69.3429992
  35.2824984  47.8195000  67.7449992  34.1744984  47.0555000  69.5149992
  33.6014984  48.0055000  69.4579992  34.4814984  46.6595000  70.9179992
  35.2174984  47.4195000  71.2539992  33.5194984  46.7335000  71.4689992
  35.0104984  45.3025000  71.0099992  35.7444984  44.7185000  72.3109992
  35.8144984  43.0825000  71.9879992  35.9264984  42.6605000  70.6399992
  36.6564984  43.2685000  70.0639992  36.2604984  41.6175000  70.4559992
  34.5664984  42.5645000  69.9729992  34.1674984  43.5605000  69.8479992
  34.8364984  42.1715000  69.0039992  33.5434984  41.5835000  70.5669992
  33.9274984  40.1155000  70.3509992  33.1054984  39.4615000  70.6059992
  34.8014984  39.8605000  70.9309992  34.1674984  40.0075000  69.3039992
  32.2644984  41.7745000  69.8099992  31.4874984  41.2575000  70.3549992
  32.3964984  41.4665000  68.7839992  31.9304984  42.8015000  69.7989992
  33.2204984  41.9075000  72.0299992  34.1204984  42.0055000  72.6179992
  32.5974984  41.1705000  72.5139992  32.7204984  42.8655000  72.0069992
  37.1364984  45.1705000  72.2489992  35.0284984  44.9625000  73.5249992
  33.3604984  46.0065000  68.9959992  32.0724984  45.9465000  69.3839992
  31.6104984  46.7155000  70.2649992  31.1724984  44.4125000  54.2039992
  31.9504984  44.0335000  54.8999992  31.3884984  43.2535000  55.4569992
  32.8184984  43.5645000  54.3899992  32.2044984  45.2325000  55.8399992
  32.3394984  46.1215000  55.1869992  31.2724984  45.4015000  56.4209992
  33.2894984  44.9545000  56.8189992  34.2674984  44.7975000  56.3159992
  33.3364984  45.8175000  57.5159992  33.0904984  43.8505000  57.7829992
  32.0414984  43.6095000  58.0579992  33.4424984  42.9905000  57.1739992
  33.8214984  43.9225000  59.0819992  34.0674984  42.9265000  59.5069992
  34.7664984  44.4965000  58.9709992  32.9254984  44.6465000  60.1169992
  32.8184984  45.7385000  59.9399992  31.9314984  44.1645000  60.2379992
  33.5054984  44.5585000  61.5379992  33.5734984  43.4565000  61.6609992
  34.5274984  44.9935000  61.4969992  32.6814984  45.2265000  62.5349992
  32.4864984  46.2575000  62.1709992  31.6324984  44.8605000  62.5359992
  33.2684984  45.2315000  63.9889992  33.0944984  44.2345000  64.4459992
  34.3554984  45.4175000  63.8519992  32.5554984  46.2515000  64.8619992
  32.9514984  47.2565000  64.5999992  31.4754984  46.1095000  64.6459992
  32.4764984  46.2225000  66.4069992  33.5164984  46.5525000  66.6149992
  31.7994984  47.0505000  66.7099992  32.0904984  44.8755000  66.9359992
  31.3144984  44.5635000  66.2049992  32.9854984  44.2815000  67.2229992
  31.3444984  45.1315000  68.3119992  30.3824984  45.6755000  68.1969992
  31.1124984  44.1195000  68.7069992  74.3234984  32.6945000  55.6069992
  74.2854984  33.3315000  56.5149992  75.3044984  33.4405000  56.9459992
  73.9354984  34.3205000  56.1499992  73.2434984  32.6975000  57.4729992
  72.4164984  32.3255000  56.8309992  73.6964984  31.8725000  58.0639992
  72.6914984  33.5765000  58.5529992  72.3964984  33.0135000  59.4639992
  73.5144984  34.1915000  58.9759992  71.5174984  34.5165000  58.1469992
  72.0244984  35.2375000  57.4709992  70.7274984  33.9425000  57.6159992
  70.9994984  35.2015000  59.4459992  71.7914984  35.5265000  60.1539992
  70.4454984  36.1095000  59.1249992  69.8854984  34.4225000  60.2049992
  69.1244984  34.3515000  59.3989992  70.2494984  33.4255000  60.5329992
  68.9904984  35.2565000  61.1629992  68.6754984  36.1875000  60.6449992
  68.0914984  34.6585000  61.4249992  69.6724984  35.7135000  62.4509992
  70.4994984  36.2745000  61.9639992  69.0504984  36.4275000  63.0319992
  70.2334984  34.5315000  63.3719992  69.3484984  34.0535000  63.8449992
  70.5764984  33.6935000  62.7269992  71.3654984  35.1325000  64.2809992
  72.1914984  35.4085000  63.5909992  70.9794984  36.0715000  64.7319992
  71.9024984  34.1225000  65.2999992  71.1144984  33.7825000  66.0059992
  72.4184984  33.3685000  64.6689992  73.0404984  34.5995000  66.2619992
  73.6024984  33.7375000  66.6809992  73.7464984  35.1785000  65.6289992
  72.5014984  35.5605000  67.3699992  71.8784984  36.2955000  66.8159992
  71.8114984  35.1005000  68.1109992  73.7044984  36.3045000  67.9839992
  74.8394984  35.9025000  67.9759992  73.2784984  37.2725000  68.7029992
  74.2024984  38.1355000  69.3069992  74.4964984  37.8015000  70.3249992
  75.1584984  38.0665000  68.7449992  73.7184984  39.5785000  69.3479992
  74.5604984  40.2365000  69.6539992  72.5104984  39.7735000  70.2039992
  72.6924984  39.3985000  71.2339992  72.2764984  40.8555000  70.1089992
  71.4124984  39.1225000  69.5809992  69.9204984  39.2975000  70.1599992
  69.4274984  37.8325000  70.4829992  70.3334984  36.7495000  70.2419992
  69.7184984  35.8255000  70.2839992  70.5924984  36.8005000  69.1629992
  71.5874984  36.6785000  71.1429992  72.3074984  35.9275000  70.8519992
  72.0414984  37.6545000  71.0609992  71.3164984  36.5405000  72.6689992
  70.5164984  37.5515000  73.2909992  70.3044984  37.1495000  74.2709992
  69.6344984  37.6565000  72.6769992  71.0974984  38.4505000  73.4349992
  72.6744984  36.5485000  73.3359992  72.4614984  36.5795000  74.3939992
  73.3294984  37.3575000  73.0459992  73.2224984  35.6565000  73.0699992
  70.7274984  35.1405000  72.8739992  69.8864984  35.1475000  72.1959992
  70.4564984  34.8355000  73.8729992  71.4224984  34.4095000  72.4869992
  70.0064984  40.0805000  71.4689992  69.0084984  39.8525000  69.2049992
  73.3624984  40.0105000  68.0059992  74.1794984  40.6845000  67.2639992
  75.3054984  41.0045000  67.5539992  76.8794984  41.1035000  56.7009992
  77.6814984  40.3345000  56.6909992  78.7034984  40.6705000  56.4139992
  77.8164984  39.8785000  57.6949992  77.1384984  39.1975000  55.6989992
  76.6544984  39.8055000  54.9039992  77.9104984  38.5565000  55.2239992
  76.2714984  38.1395000  56.3669992  75.9284984  37.3965000  55.6149992
  76.7944984  37.3805000  56.9869992  74.9784984  38.7565000  57.0239992
  75.1784984  39.2045000  58.0209992  74.6354984  39.6105000  56.4009992
  73.8184984  37.8025000  57.3699992  73.5804984  37.1595000  56.4969992
  74.1454984  37.0035000  58.0689992  72.4954984  38.5195000  57.7989992
  72.0404984  39.1255000  56.9869992  71.8324984  37.6685000  58.0669992
  72.6094984  39.3445000  59.0829992  73.2934984  40.2095000  58.9439992
  71.6134984  39.7655000  59.3379992  73.1924984  38.5275000  60.2409992
  72.6134984  37.5795000  60.2069992  74.2814984  38.4075000  60.0539992
  72.9264984  39.0975000  61.6849992  73.3144984  40.1385000  61.6559992
  71.8164984  39.0625000  61.7139992  73.6334984  38.3085000  62.7309992
  73.3504984  37.2405000  62.6149992  74.7204984  38.3855000  62.5149992
  73.2534984  38.8705000  64.1219992  72.1864984  39.1615000  64.0239992
  73.3584984  38.0115000  64.8189992  74.1024984  40.0975000  64.5799992
  75.1844984  39.9255000  64.7609992  74.0404984  40.8895000  63.8039992
  73.4514984  40.8535000  65.8219992  73.4394984  41.9615000  65.7469992
  72.3964984  40.5175000  65.9139992  47.3504984  41.2345000  55.1079992
  47.9734984  40.5745000  55.7489992  47.6094984  40.3435000  56.7729992
  48.1414984  39.6285000  55.1919992  49.2484984  41.2945000  55.9579992
  49.7414984  41.3595000  54.9639992  49.1354984  42.3695000  56.2159992
  50.1664984  40.7395000  56.9979992  50.5994984  39.7975000  56.5979992
  51.0834984  41.3645000  57.0479992  49.4664984  40.5915000  58.4129992
  48.9344984  41.5385000  58.6439992  48.8824984  39.6525000  58.5209992
  50.6064984  40.4925000  59.5149992  51.5274984  40.1105000  59.0249992
  50.7814984  41.5325000  59.8639992  50.2624984  39.5705000  60.6589992
  51.0964984  39.6995000  61.3809992  49.4114984  39.9405000  61.2699992
  50.0404984  38.0745000  60.2559992  49.0284984  37.9795000  59.8079992
  50.8304984  37.8265000  59.5159992  50.2834984  37.2005000  61.4279992
  51.2724984  37.4125000  61.8879992  49.5434984  37.4855000  62.2059992
  50.2044984  35.6685000  61.0999992  49.1504984  35.4045000  60.8719992
  50.8734984  35.4915000  60.2309992  50.5644984  34.7405000  62.3589992
  50.5734984  33.7155000  61.9309992  51.6384984  34.9715000  62.5269992
  49.7834984  34.9845000  63.6049992  50.0884984  35.9775000  63.9969992
  48.7284984  35.1045000  63.2759992  49.7034984  33.8745000  64.6709992
  49.0994984  34.3825000  65.4529992  49.0934984  33.0405000  64.2609992
  51.0804984  33.3655000  65.3319992  50.8854984  32.7465000  66.2339992
  51.6284984  32.7195000  64.6129992  51.9804984  34.4445000  65.8379992
  53.1684984  34.4195000  65.6499992  51.2484984  35.4255000  66.4469992
  52.2004984  36.3475000  67.0229992  53.0624984  35.9055000  67.5669992
  52.5344984  37.0405000  66.2219992  51.4634984  37.2325000  68.1109992
  52.2444984  37.9385000  68.4659992  51.0744984  36.3055000  69.2869992
  51.9634984  35.7275000  69.6199992  50.7094984  36.9765000  70.0939992
  50.0144984  35.4565000  69.0119992  49.3844984  34.4685000  70.1469992
  48.8134984  35.5245000  71.1119992  47.8844984  36.5415000  70.5719992
  48.3944984  37.2945000  69.9329992  47.0824984  36.1155000  69.9309992
  47.2714984  37.3625000  71.6869992  48.0924984  37.8875000  72.1529992
  46.6064984  38.0875000  71.2399992  46.4424984  36.6355000  72.6799992
  47.3024984  35.6435000  73.4719992  47.7064984  34.8745000  72.8299992
  46.7424984  35.2525000  74.3089992  48.1364984  36.1885000  73.8869992
  45.4084984  35.8935000  71.8369992  44.7914984  35.4035000  72.5749992
  45.9764984  35.2305000  71.2009992  44.7954984  36.6175000  71.3179992
  45.8434984  37.7285000  73.5289992  46.6814984  37.9665000  74.1669992
  44.9374984  37.3465000  73.9769992  45.6254984  38.5815000  72.9029992
  48.3584984  33.5975000  69.5709992  50.4404984  33.7475000  70.8369992
  50.2824984  37.8415000  67.5659992  50.5454984  38.8645000  66.7719992
  51.6274984  39.2825000  66.3869992  48.3674984  34.6655000  55.4419992
  47.4594984  34.6265000  56.0809992  46.8354984  33.8145000  55.6489992
  47.5904984  34.3375000  57.1449992  46.7454984  35.9985000  55.9759992
  47.4604984  36.7455000  56.3819992  46.6164984  36.2585000  54.9039992
  45.3904984  36.1675000  56.6329992  45.0714984  37.2305000  56.6899992
  44.6604984  35.6675000  55.9619992  45.3524984  35.6805000  58.1129992
  44.3004984  35.7035000  58.4699992  45.7184984  34.6315000  58.1309992
  46.1874984  36.4725000  59.1359992  46.0224984  36.1135000  60.1739992
  47.2914984  36.3925000  59.0409992  45.7924984  37.9065000  59.0459992
  46.2254984  38.4675000  58.1899992  44.6844984  37.8895000  59.1259992
  46.1604984  38.6775000  60.3169992  47.1274984  38.3305000  60.7379992
  46.4044984  39.7245000  60.0369992  45.0734984  38.6025000  61.3789992
  44.2214984  39.2465000  61.0719992  44.6794984  37.5735000  61.5159992
  45.4854984  39.1485000  62.8409992  45.7704984  40.2225000  62.8619992
  44.5284984  38.9465000  63.3679992  46.6424984  38.4595000  63.5889992
  46.2184984  37.4845000  63.9139992  47.5394984  38.5305000  62.9369992
  47.1884984  39.1585000  64.8129992  47.2854984  40.2525000  64.6469992
  46.4424984  39.0485000  65.6289992  48.5914984  38.6715000  65.2929992
  48.4174984  37.6105000  65.5709992  49.2604984  38.7515000  64.4089992
  49.2274984  39.5175000  66.3899992  49.4674984  40.5235000  65.9849992
  48.6484984  39.6365000  67.3309992  66.8334984  38.9985000  55.0509992
  67.4264984  38.5045000  54.2509992  67.6784984  39.2665000  53.4829992
  68.3764984  38.1835000  54.7299992  66.8604984  37.3175000  53.5889992
  66.7164984  37.5905000  52.5219992  67.5634984  36.4625000  53.6889992
  65.4824984  36.7955000  54.0279992  64.8144984  37.6275000  53.7179992
  65.3964984  35.8645000  53.4269992  65.3004984  36.4625000  55.4749992
  65.4164984  37.4095000  56.0439992  64.2394984  36.1375000  55.5239992
  66.2164984  35.4205000  56.1479992  66.1664984  34.6165000  55.3829992
  67.2444984  35.8395000  56.1969992  65.7924984  34.8175000  57.5039992
  64.9704984  34.0725000  57.4509992  66.7324984  34.3885000  57.9119992
  65.2194984  35.8395000  58.5549992  65.8994984  36.7065000  58.7009992
  64.3074984  36.2695000  58.0899992  64.9584984  35.2055000  59.9149992
  64.4104984  36.0525000  60.3809992  64.1614984  34.4405000  59.8009992
  66.0294984  34.6145000  60.7619992  66.4924984  33.7195000  60.2949992
  66.6804984  35.4825000  61.0029992  65.5054984  34.1195000  62.1539992
  64.8904984  34.8955000  62.6579992  64.7644984  33.3315000  61.9019992
  66.6624984  33.4425000  62.9799992  67.1234984  32.5615000  62.4829992
  67.3704984  34.2985000  62.9879992  66.3374984  33.1195000  64.4559992
  65.4224984  33.6615000  64.7789992  66.0914984  32.0405000  64.5519992
  67.5014984  33.4745000  65.4839992  67.4064984  32.9475000  66.4579992
  68.5094984  33.1975000  65.1069992  67.5604984  34.8945000  65.8169992
  67.9034984  35.6855000  64.9639992  67.2414984  35.2265000  67.0849992
  67.1374984  36.5925000  67.5039992  67.5884984  36.6065000  68.5189992
  67.8334984  37.2125000  66.8989992  65.7034984  37.0565000  67.5229992
  65.5864984  37.9515000  68.1699992  64.8424984  35.9725000  68.1949992
  64.8724984  35.0755000  67.5399992  65.3494984  35.6035000  69.1129992
  63.4984984  36.4465000  68.4099992  62.4704984  35.4705000  69.0799992
  63.0634984  35.2875000  70.5529992  63.4914984  33.9795000  71.0589992
  62.6514984  33.2695000  70.9039992  64.4474984  33.6945000  70.5689992
  63.8674984  34.1665000  72.5569992  64.1914984  33.1985000  72.9079992
  64.7414984  34.7865000  72.6879992  62.7904984  34.6595000  73.5569992
  63.3634984  34.4815000  75.0139992  63.5484984  33.4415000  75.2389992
  62.5904984  34.8835000  75.6529992  64.2864984  35.0195000  75.1639992
  61.5484984  33.8465000  73.4139992  61.8124984  32.8035000  73.5099992
  61.2104984  34.0955000  72.4189992  60.8884984  34.0635000  74.2399992
  62.5324984  36.1245000  73.3839992  61.5184984  36.4545000  73.5589992
  62.6904984  36.2885000  72.3279992  63.2974984  36.7315000  73.8439992
  61.1604984  36.1705000  69.1479992  62.4924984  34.2065000  68.2769992
  65.2574984  37.2665000  66.1079992  65.8454984  38.3945000  65.5179992
  66.4434984  39.3355000  65.9989992  60.7884984  40.4905000  51.6449992
  60.1854984  40.3295000  52.5649992  59.4864984  41.1895000  52.4859992
  59.5624984  39.4115000  52.6169992  61.0374984  40.5585000  53.8609992
  61.2674984  41.6315000  54.0309992  60.4584984  40.4425000  54.8019992
  62.1514984  39.5835000  53.9019992  61.7954984  38.5345000  53.8129992
  62.8394984  39.7775000  53.0509992  62.8634984  39.6305000  55.2499992
  62.1744984  39.6215000  56.1219992  63.5004984  38.7335000  55.3989992
  63.7914984  40.8435000  55.4829992  64.6924984  40.8415000  54.8339992
  63.1954984  41.7235000  55.1589992  64.0914984  40.9705000  56.9789992
  64.2074984  42.0085000  57.3579992  63.3364984  40.4455000  57.6029992
  65.5404984  40.3865000  57.3009992  65.4514984  39.3125000  57.0299992
  66.3174984  40.7535000  56.5959992  65.9094984  40.5005000  58.7299992
  66.9194984  40.0485000  58.8339992  66.0234984  41.5555000  59.0589992
  64.8884984  39.8005000  59.6859992  64.0714984  40.5535000  59.6729992
  64.6104984  38.8295000  59.2229992  65.3614984  39.6525000  61.1529992
  66.3444984  39.1395000  61.2169992  65.3014984  40.6885000  61.5499992
  64.3814984  38.7535000  61.8829992  63.3814984  39.0455000  61.4959992
  64.4694984  37.6805000  61.6079992  64.3794984  38.9165000  63.4139992
  64.4464984  40.0125000  63.5799992  63.4604984  38.4885000  63.8669992
  65.5984984  38.1965000  64.0009992  65.5834984  37.1145000  63.7489992
  66.5524984  38.5985000  63.5979992  82.9044984  49.2805000  56.5809992
  81.8154984  49.0685000  56.5179992  81.5774984  48.6725000  57.5279992
  81.3194984  50.0405000  56.3089992  81.6674984  48.0085000  55.3829992
  82.0644984  48.4325000  54.4359992  82.3574984  47.1595000  55.5739992
  80.1894984  47.6725000  55.2049992  79.5104984  48.4425000  54.7799992
  80.1394984  46.8055000  54.5129992  79.4214984  47.1955000  56.4669992
  79.9374984  46.2675000  56.7919992  79.6184984  47.9315000  57.2749992
  77.9924984  46.8345000  56.3079992  77.4344984  47.7955000  56.3449992
  77.9024984  46.5015000  55.2519992  77.3144984  45.7665000  57.2049992
  76.9274984  46.2285000  58.1379992  76.4464984  45.4125000  56.6079992
  78.0634984  44.4315000  57.5139992  78.2814984  43.9505000  56.5369992
  79.0614984  44.6425000  57.9539992  77.3974984  43.3795000  58.4079992
  76.3334984  43.2405000  58.1199992  77.8924984  42.3885000  58.3279992
  77.4604984  43.6275000  59.8789992  78.5604984  43.6545000  60.0319992
  77.1014984  44.6425000  60.1519992  76.8764984  42.6065000  60.8629992
  75.7694984  42.5775000  60.7749992  77.3604984  41.7305000  60.3799992
  77.3234984  42.8135000  62.3079992  78.3524984  43.2305000  62.3539992
  76.5994984  43.4025000  62.9089992  77.5104984  41.4345000  62.9739992
  78.3864984  41.0085000  62.4399992  77.8714984  41.5955000  64.0119992
  76.2244984  40.6465000  62.9399992  75.8994984  40.3405000  61.9229992
  76.3194984  39.7015000  63.5169992  74.9454984  41.3255000  63.6219992
  73.8864984  41.3935000  63.0719992  75.2654984  41.7795000  64.8429992
  74.1754984  42.5195000  65.5399992  73.5974984  43.2065000  64.8859992
  73.5464984  41.7945000  66.0989992  74.7214984  43.5465000  66.6349992
  75.7384984  43.2665000  66.9829992  73.8074984  43.5305000  67.9649992
  72.7414984  43.6565000  67.6759992  73.8484984  42.5075000  68.3959992
  74.1284984  44.5615000  68.9369992  75.3844984  44.5285000  69.9059992
  75.6364984  43.0725000  70.5239992  75.5074984  42.6715000  71.8759992
  74.5094984  42.9945000  72.2439992  75.6274984  41.5685000  71.9319992
  76.6314984  43.1955000  72.7999992  76.6234984  44.2715000  72.7039992
  76.4204984  42.9225000  73.8229992  78.1214984  42.8755000  72.5729992
  78.8684984  43.5805000  73.6919992  78.8594984  44.6375000  73.4729992
  79.8774984  43.2055000  73.6049992  78.4754984  43.3945000  74.6809992
  78.6154984  43.4235000  71.2989992  78.3934984  42.6735000  70.5549992
  79.6674984  43.6055000  71.4629992  78.2394984  44.3705000  70.9399992
  78.3324984  41.4115000  72.5439992  77.7834984  41.0875000  71.6719992
  77.8654984  40.8985000  73.3709992  79.3714984  41.1345000  72.4359992
  76.6524984  44.8835000  69.2269992  75.0284984  45.4225000  71.0759992
  74.7534984  44.7955000  66.0069992  75.8384984  45.1745000  65.3219992
  76.8804984  44.5975000  65.2159992  76.4984984  44.9475000  52.8119992
  76.6614984  43.8495000  52.8059992  76.7734984  43.5555000  51.7399992
  77.6224984  43.6765000  53.3359992  75.5164984  43.0095000  53.3249992
  74.5624984  43.1125000  52.7649992  75.8314984  41.9485000  53.2339992
  75.1334984  43.0245000  54.8419992  74.4444984  42.2115000  55.1569992
  76.0484984  42.9465000  55.4669992  74.4934984  44.4295000  55.1629992
  75.1624984  45.2135000  54.7469992  73.5504984  44.5295000  54.5849992
  73.9714984  44.6155000  56.5999992  73.2284984  43.8005000  56.7359992
  74.7344984  44.5755000  57.4069992  73.3224984  45.9545000  56.9409992
  74.0424984  46.7845000  56.7739992  72.6104984  46.0875000  56.0989992
  72.5554984  45.8955000  58.3259992  72.0044984  46.8515000  58.1949992
  71.8334984  45.0525000  58.2839992  73.4354984  45.9995000  59.5769992
  74.1064984  45.1215000  59.6899992  74.1034984  46.8815000  59.4849992
  72.7674984  46.2465000  60.9019992  72.0404984  47.0765000  60.7759992
  72.1754984  45.3855000  61.2799992  73.7544984  46.7475000  61.9679992
  74.2044984  47.7135000  61.6519992  73.0744984  46.9675000  62.8189992
  74.9014984  45.7815000  62.4129992  74.4184984  44.9105000  62.9039992
  75.2874984  45.4415000  61.4279992  75.9514984  46.5165000  63.2249992
  76.9074984  45.9555000  63.1419992  76.1364984  47.5685000  62.9189992
  75.5954984  46.5755000  64.7119992  76.2974984  47.2695000  65.2229992
  74.5254984  46.8645000  64.7929992  73.9864984  56.3815000  56.0999992
  74.0274984  55.2915000  55.8879992  73.0744984  54.7215000  55.9209992
  74.3624984  55.2385000  54.8299992  74.8934984  54.5955000  56.9699992
  75.9194984  55.0175000  56.9179992  74.5554984  55.0005000  57.9479992
  75.0344984  53.0325000  56.9069992  74.0394984  52.5435000  56.8289992
  75.5644984  52.7675000  55.9669992  75.8704984  52.4185000  58.0849992
  76.0024984  51.3445000  57.8299992  76.8564984  52.9025000  57.9219992
  75.3384984  52.6535000  59.4799992  75.3744984  53.7295000  59.7539992
  74.2994984  52.2735000  59.5769992  76.1254984  51.8325000  60.5119992
  75.6904984  50.8445000  60.7749992  77.2204984  51.7325000  60.3519992
  76.1304984  52.6125000  61.8559992  76.8324984  52.1835000  62.6019992
  76.3904984  53.6635000  61.6069992  74.7304984  52.6725000  62.4799992
  73.9834984  53.2535000  61.8979992  74.4074984  51.6105000  62.4349992
  74.7044984  53.3075000  63.8609992  73.6994984  53.7395000  64.0529992
  74.8404984  52.5045000  64.6159992  75.6434984  54.4955000  64.0579992
  76.6524984  54.3365000  63.6209992  75.2294984  55.3035000  63.4179992
  75.8324984  54.9875000  65.4849992  76.2504984  55.9795000  65.2099992
  74.8344984  55.1585000  65.9409992  76.8104984  54.2605000  66.4909992
  76.3534984  53.2665000  66.6809992  77.7924984  53.9355000  66.0849992
  77.0264984  54.9835000  67.7989992  77.8454984  54.5815000  68.4319992
  77.2634984  56.0455000  67.5719992  75.7414984  54.9195000  68.6549992
  75.1094984  55.9335000  68.9169992  75.3834984  53.6975000  68.9759992
  74.1604984  53.6165000  69.7669992  74.3934984  53.8245000  70.8329992
  73.2914984  54.1795000  69.3649992  73.7754984  52.1065000  69.6649992
  72.7004984  52.1745000  69.9379992  74.5524984  51.1875000  70.6349992
  74.8144984  51.6775000  71.5969992  73.8804984  50.4885000  71.1779992
  75.5594984  50.3775000  70.0399992  77.0234984  50.7555000  69.8099992
  77.4584984  51.7885000  70.9419992  78.7914984  51.9465000  71.3609992
  79.1834984  50.9275000  71.5649992  79.3564984  52.5335000  70.6049992
  78.9584984  52.7115000  72.7169992  78.5694984  52.1575000  73.5589992
  80.0034984  52.9765000  72.7689992  78.3144984  54.1025000  72.7759992
  78.4114984  54.6555000  74.1569992  78.1064984  55.6915000  74.1239992
  79.4484984  54.6675000  74.4609992  77.7334984  54.1745000  74.8459992
  76.7814984  54.0245000  72.4889992  76.7204984  53.4025000  71.6079992
  76.4194984  55.0365000  72.3849992  76.3214984  53.6725000  73.4009992
  78.9504984  54.9525000  71.7329992  79.9104984  55.3025000  72.0839992
  78.2614984  55.7635000  71.5489992  79.0314984  54.3885000  70.8159992
  77.8174984  49.5165000  69.9509992  77.2004984  51.4035000  68.4769992
  73.9384984  51.6625000  68.2919992  73.2794984  50.6115000  67.9809992
  72.6414984  49.9285000  68.7149992  73.5894984  49.0035000  53.4509992
  72.5514984  48.6455000  53.2849992  71.8604984  49.4835000  53.5189992
  72.4904984  48.5225000  52.1819992  72.2284984  47.5035000  54.1469992
  71.1874984  47.1845000  53.9279992  72.8874984  46.6645000  53.8349992
  72.4914984  47.6625000  55.6319992  71.7374984  48.4435000  55.8699992
  72.2584984  46.7255000  56.1819992  73.8684984  48.2255000  56.0019992
  74.6474984  47.6565000  55.4509992  73.9184984  49.2525000  55.5809992
  74.2864984  48.1775000  57.4379992  74.6174984  47.1495000  57.6979992
  75.1984984  48.8075000  57.5139992  73.2454984  48.6825000  58.4099992
  73.1034984  49.7825000  58.3629992  72.2744984  48.1545000  58.2949992
  73.5194984  48.2155000  59.8669992  73.4534984  47.1065000  59.8969992
  74.6144984  48.3715000  59.9719992  72.7324984  48.8265000  61.0059992
  72.8514984  49.9315000  61.0169992  71.6334984  48.6855000  60.9259992
  73.2764984  48.1885000  62.3559992  72.9714984  47.1205000  62.3329992
  74.3824984  48.2775000  62.2959992  72.6904984  49.0855000  63.4489992
  73.2434984  50.0445000  63.3489992  71.6204984  49.3275000  63.2709992
  72.8844984  48.3685000  64.7659992  72.3324984  47.4055000  64.7249992
  73.9334984  48.0135000  64.8599992  72.5124984  49.1175000  66.0369992
  71.5434984  49.6505000  65.9289992  72.4474984  48.4035000  66.8859992
  73.4444984  50.2285000  66.5309992  74.5014984  49.9195000  66.3869992
  73.2524984  51.0985000  65.8679992  71.5674984  67.4145000  52.6099992
  72.0164984  68.3325000  52.1719992  73.1194984  68.2325000  52.2609992
  71.6884984  68.4125000  51.1139992  71.2594984  69.3745000  53.1159992
  71.3994984  70.4235000  52.7779992  70.1554984  69.2575000  53.1579992
  71.9574984  69.1655000  54.4799992  71.5024984  68.2565000  54.9289992
  73.0474984  68.9605000  54.4079992  71.6514984  70.3555000  55.4179992
  72.2684984  71.2185000  55.0879992  70.5734984  70.6215000  55.3879992
  71.9514984  70.2425000  56.9449992  73.0354984  70.4605000  57.0559992
  71.5254984  71.1765000  57.3689992  71.6054984  68.8715000  57.6399992
  70.5034984  68.8205000  57.5069992  72.0724984  68.0025000  57.1289992
  72.0344984  68.7875000  59.0999992  73.1344984  68.9245000  59.0289992
  71.6164984  69.6505000  59.6609992  71.5374984  67.5755000  59.9419992
  71.5304984  66.7525000  59.1959992  72.2854984  67.3195000  60.7219992
  70.1374984  67.7535000  60.3829992  69.5764984  68.4335000  59.7069992
  69.5434984  66.8575000  60.1039992  70.0064984  68.0245000  61.8969992
  70.5844984  68.8905000  62.2819992  68.9464984  68.2605000  62.1329992
  70.4554984  66.8655000  62.8109992  69.9044984  66.0455000  62.3029992
  71.5444984  66.6475000  62.8629992  69.8884984  67.0125000  64.1809992
  70.1354984  68.0185000  64.5809992  68.7804984  66.9945000  64.0999992
  70.4944984  66.0805000  65.2829992  70.6344984  65.1245000  64.7349992
  71.5024984  66.4035000  65.6209992  69.6394984  66.1095000  66.5509992
  68.4564984  66.5905000  66.5709992  70.3814984  65.7825000  67.5289992
  69.7874984  65.8605000  68.8159992  69.1324984  66.7435000  68.9789992
  69.2874984  64.8855000  69.0009992  71.0224984  65.7905000  69.8159992
  71.4844984  64.7805000  69.7999992  70.4914984  65.9155000  71.2929992
  69.7374984  65.0995000  71.2959992  71.3204984  65.6055000  71.9639992
  70.0114984  67.2305000  71.6109992  70.7634984  68.3835000  72.4229992
  71.2174984  69.3715000  71.2349992  70.3574984  69.7265000  70.1639992
  70.9174984  69.5475000  69.2219992  69.3854984  69.1875000  70.1449992
  69.9844984  71.2755000  70.2159992  69.5714984  71.5175000  69.2479992
  69.1194984  71.4225000  70.8449992  71.0104984  72.2705000  70.5489992
  72.2264984  72.0785000  69.6199992  71.8154984  72.0735000  68.6209992
  72.6614984  71.1045000  69.7869992  72.9344984  72.8665000  69.8299992
  71.5414984  72.2145000  71.9569992  70.7114984  72.5155000  72.5789992
  72.4414984  72.8105000  71.9589992  71.8454984  71.2235000  72.2599992
  70.5304984  73.6485000  70.3309992  69.6174984  73.6715000  70.9079992
  70.4104984  73.8525000  69.2769992  71.1764984  74.3185000  70.8789992
  69.7334984  68.9295000  73.3209992  71.9714984  67.8255000  73.0289992
  71.9744984  66.7985000  69.4449992  73.1854984  66.5685000  69.9699992
  73.6404984  65.6095000  70.5849992  76.4784984  68.5715000  58.7689992
  76.2074984  68.4415000  57.6989992  75.2554984  69.0065000  57.6119992
  76.9564984  68.9635000  57.0669992  75.9764984  66.9655000  57.3779992
  75.3964984  66.9325000  56.4309992  76.9844984  66.5085000  57.2849992
  75.2334984  66.1015000  58.4969992  74.1394984  66.1185000  58.3019992
  75.5184984  65.0315000  58.4129992  75.4204984  66.4335000  59.9899992
  76.4184984  66.9105000  60.0989992  74.7074984  67.2625000  60.1849992
  75.2974984  65.1425000  60.7709992  74.2644984  64.7395000  60.6989992
  76.0914984  64.4925000  60.3459992  75.4954984  65.4775000  62.2519992
  75.7124984  64.5335000  62.7969992  76.3134984  66.2265000  62.1979992
  74.2824984  66.1165000  62.8839992  73.8414984  66.8845000  62.2129992
  73.5144984  65.3235000  63.0099992  74.4344984  66.7005000  64.3029992
  75.0814984  67.5445000  63.9819992  73.4434984  67.1275000  64.5669992
  74.9754984  65.9575000  65.5589992  74.4494984  64.9945000  65.7349992
  76.0544984  65.7485000  65.3949992  75.0364984  66.8445000  66.8009992
  75.7484984  67.6805000  66.6349992  74.0954984  67.4145000  66.9559992
  75.4234984  66.1825000  68.1539992  74.6554984  65.3815000  68.2079992
  76.4574984  65.8065000  68.0039992  75.4804984  67.1685000  69.3209992
  75.8524984  66.6305000  70.2189992  76.2474984  67.9655000  69.2229992
  74.0874984  67.7575000  69.6489992  74.1644984  68.4125000  70.5429992
  73.6724984  68.3045000  68.7759992  35.7894984  48.7225000  55.6719992
  36.7644984  48.6155000  56.1949992  36.6834984  48.9905000  57.2369992
  36.9584984  47.5235000  56.2719992  37.8504984  49.2975000  55.3779992
  38.7734984  49.2345000  55.9929992  37.9524984  48.6215000  54.5019992
  37.6074984  50.7655000  55.0189992  38.4834984  51.2275000  54.5149992
  36.8194984  50.7575000  54.2369992  37.4084984  51.6675000  56.2019992
  36.6034984  51.1855000  56.7969992  38.2904984  51.6795000  56.8779992
  37.1124984  53.1385000  55.9429992  38.0084984  53.5645000  55.4429992
  36.3154984  53.2845000  55.1839992  36.8204984  54.0375000  57.2149992
  35.7104984  54.0555000  57.2479992  37.0714984  53.4745000  58.1389992
  37.3334984  55.5275000  57.1489992  38.4054984  55.4005000  56.8859992
  36.8214984  55.9265000  56.2469992  37.1514984  56.3775000  58.3839992
  37.3914984  57.4295000  58.1199992  36.0664984  56.3885000  58.6249992
  38.0684984  55.9445000  59.5489992  37.7474984  54.9055000  59.7749992
  39.0684984  55.8005000  59.0869992  38.0404984  56.9335000  60.7799992
  38.9904984  56.7305000  61.3179992  38.1424984  57.9715000  60.3969992
  36.8454984  56.7715000  61.7309992  37.0894984  57.5065000  62.5269992
  35.9414984  57.2185000  61.2629992  36.6214984  55.3575000  62.2729992
  36.3384984  54.7275000  61.4029992  37.5064984  55.0705000  62.8799992
  35.3194984  55.3655000  63.2119992  34.6084984  56.1395000  62.8529992
  34.7684984  54.4055000  63.1089992  35.7754984  55.7715000  64.6189992
  36.6644984  56.5485000  64.8079992  34.8974984  55.2875000  65.5389992
  35.3714984  55.2315000  66.8929992  36.4674984  55.0595000  66.9509992
  35.3124984  56.2565000  67.3169992  34.6964984  54.1185000  67.8259992
  33.6244984  54.3225000  68.0309992  35.4974984  53.9785000  69.2169992
  35.6034984  55.0405000  69.5249992  34.9184984  53.3185000  69.8979992
  36.8104984  53.5005000  68.9969992  37.8884984  53.1885000  70.0469992
  37.0704984  52.3335000  71.1059992  36.6544984  51.0455000  70.6349992
  35.7604984  51.2145000  69.9979992  37.3144984  50.5065000  69.9219992
  36.2924984  50.0615000  71.7809992  35.4684984  50.5175000  72.3099992
  35.8934984  49.0995000  71.4969992  37.3914984  49.7755000  72.6869992
  36.9484984  48.7255000  73.7139992  37.7694984  48.2735000  74.2509992
  36.4104984  48.0465000  73.0679992  36.3134984  49.0985000  74.5039992
  37.8414984  50.9605000  73.4919992  38.2624984  51.6955000  72.8219992
  38.7024984  50.6185000  74.0469992  37.0734984  51.3295000  74.1549992
  38.4974984  49.0865000  71.8159992  38.8494984  49.8305000  71.1169992
  37.9744984  48.2735000  71.3349992  39.1804984  48.6095000  72.5039992
  38.9694984  52.3745000  69.4969992  38.3844984  54.4345000  70.6819992
  34.8444984  52.8945000  67.1689992  33.9684984  51.9575000  67.1799992
  32.8974984  51.9725000  67.7829992  32.2044984  53.0355000  56.3589992
  32.7384984  52.1205000  56.6939992  33.6154984  52.1345000  56.0109992
  33.1064984  52.3165000  57.7239992  31.9644984  50.8025000  56.4639992
  31.7274984  50.8145000  55.3779992  32.6934984  50.0345000  56.7999992
  30.7144984  50.5735000  57.2009992  29.9044984  51.1805000  56.7419992
  30.3534984  49.5225000  57.2079992  30.7194984  50.9505000  58.7089992
  31.3184984  51.8775000  58.8369992  29.6474984  51.0995000  58.9609992
  31.1914984  49.7855000  59.6559992  30.3334984  49.3455000  60.2089992
  31.5924984  49.0635000  58.9129992  32.3774984  50.1165000  60.6359992
  31.9884984  50.9245000  61.2919992  32.6194984  49.1775000  61.1789992
  33.6624984  50.5775000  59.9209992  33.7524984  50.0705000  58.9369992
  33.5694984  51.6625000  59.6989992  34.9964984  50.3725000  60.6899992
  35.2824984  49.3415000  60.9899992  35.8264984  50.5925000  59.9849992
  35.1524984  51.2785000  61.9659992  35.5124984  52.2725000  61.6249992
  34.1704984  51.4095000  62.4699992  36.2064984  50.6595000  62.8879992
  36.5454984  49.8165000  62.2479992  36.9914984  51.3885000  63.1809992
  35.6214984  50.1805000  64.1499992  34.8304984  49.4505000  63.8759992
  36.4964984  49.6295000  64.5579992  35.1344984  51.2725000  65.1669992
  36.0904984  51.8115000  65.3369992  34.3724984  51.6865000  64.4729992
  34.4724984  50.8295000  66.4109992  33.6344984  50.1595000  66.1259992
  35.2504984  50.4025000  67.0799992  77.6574984  63.3825000  51.6809992
  77.0574984  63.4645000  52.6119992  76.1244984  64.0075000  52.3519992
  76.6894984  62.4815000  52.9789992  77.9554984  64.1865000  53.6249992
  78.7494984  63.4935000  53.9759992  78.3794984  65.0665000  53.0949992
  77.0694984  64.6435000  54.8039992  77.6464984  65.0815000  55.6449992
  76.4934984  65.5205000  54.4389992  76.1034984  63.6315000  55.2869992
  75.0474984  63.6925000  54.9479992  76.4384984  62.5825000  55.1379992
  75.9414984  63.7875000  56.7789992  76.9154984  63.6625000  57.2979992
  75.5004984  64.8055000  56.8379992  74.9924984  62.7695000  57.3849992
  75.0354984  62.9625000  58.4779992  73.9314984  62.8685000  57.0729992
  75.3244984  61.2705000  57.2229992  75.2204984  60.8625000  56.1949992
  76.3784984  61.1225000  57.5399992  74.4604984  60.2945000  58.0239992
  73.4284984  60.6225000  57.7779992  74.7834984  59.3415000  57.5529992
  74.7654984  60.1885000  59.5479992  75.8154984  60.5205000  59.6959992
  74.1524984  60.9265000  60.1079992  74.6194984  58.8255000  60.1629992
  73.5614984  58.5525000  59.9629992  75.2194984  58.0105000  59.7019992
  74.7864984  58.7885000  61.7189992  75.4854984  59.5885000  62.0439992
  73.8034984  59.0575000  62.1609992  75.1374984  57.4105000  62.3009992
  74.2974984  56.6995000  62.1479992  76.0004984  57.0875000  61.6809992
  75.3654984  57.3655000  63.7729992  74.7434984  58.0885000  64.3429992
  75.1454984  56.3615000  64.1939992  76.8064984  57.6625000  64.1239992
  77.6854984  58.0575000  63.3429992  77.0404984  57.3205000  65.4129992
  78.3074984  57.4695000  65.9189992  78.6494984  56.5425000  66.4269992
  79.1614984  57.7465000  65.2639992  78.3314984  58.5335000  67.0679992
  79.4024984  58.7655000  67.2539992  77.5864984  58.0665000  68.3529992
  76.5774984  57.6625000  68.1259992  78.2884984  57.2765000  68.6969992
  77.5294984  59.0655000  69.3809992  76.1874984  59.8465000  69.6139992
  75.5834984  59.0535000  70.8909992  76.0564984  59.2315000  72.1659992
  75.6294984  58.4745000  72.8579992  77.1404984  59.0865000  72.3619992
  75.6834984  60.5825000  72.7649992  76.0834984  60.6605000  73.7649992
  76.2144984  61.3085000  72.1669992  74.3074984  61.1325000  72.8059992
  74.1094984  62.4095000  73.5929992  74.9094984  63.0865000  73.3309992
  74.1784984  61.9665000  74.5759992  73.0994984  62.7715000  73.4669992
  73.4044984  60.1215000  73.4239992  73.7814984  59.8865000  74.4079992
  73.3584984  59.2325000  72.8119992  72.4404984  60.6065000  73.4669992
  73.8284984  61.4495000  71.3959992  73.7154984  60.6025000  70.7349992
  74.5734984  62.1185000  70.9909992  72.8374984  61.8785000  71.3989992
  76.5424984  61.2565000  70.0379992  75.2814984  59.7485000  68.3789992
  77.7134984  59.7545000  66.6779992  78.2744984  60.8625000  66.9519992
  79.3964984  61.1125000  67.3239992  77.4064984  59.3815000  54.0319992
  78.3964984  58.9885000  54.3469992  78.3574984  57.8845000  54.2279992
  79.1824984  59.4055000  53.6819992  78.6144984  59.5645000  55.7389992
  78.8064984  60.6495000  55.5979992  77.7554984  59.5615000  56.4439992
  79.7994984  58.8835000  56.5479992  79.4734984  57.9035000  56.9569992
  80.6444984  58.8035000  55.8319992  80.4424984  59.7265000  57.6139992
  81.4634984  59.3305000  57.8039992  80.5484984  60.8145000  57.4169992
  79.7974984  59.7215000  58.9939992  78.7124984  59.8555000  58.7979992
  79.7674984  58.6925000  59.4109992  80.1184984  60.8125000  59.9209992
  81.2124984  60.9985000  59.9789992  79.6714984  61.7995000  59.6749992
  79.5814984  60.4775000  61.3879992  78.5364984  60.1085000  61.3009992
  80.2984984  59.7775000  61.8669992  79.5794984  61.6605000  62.3069992
  79.5094984  61.1555000  63.2939992  80.5634984  62.1715000  62.2319992
  78.4144984  62.6845000  62.0609992  78.6204984  63.1495000  61.0729992
  77.4714984  62.1195000  61.8989992  78.3904984  63.7415000  63.1429992
  79.2774984  64.4045000  63.0509992  77.4284984  64.2825000  63.0109992
  78.3484984  63.2665000  64.6479992  79.3544984  62.8475000  64.8609992
  78.2524984  64.2395000  65.1769992  77.2244984  62.3175000  65.1529992
  76.2884984  62.8365000  64.8539992  77.2284984  61.3725000  64.5699992
  77.3204984  62.0255000  66.6619992  77.6164984  62.9495000  67.2039992
  76.2764984  61.8045000  66.9699992  57.9904984  33.3025000  53.5449992
  57.4244984  32.5965000  54.1899992  56.9634984  31.7545000  53.6309992
  58.2054984  32.1495000  54.8419992  56.5294984  33.3465000  55.1549992
  57.2394984  34.0035000  55.7019992  55.7714984  33.8875000  54.5489992
  55.7264984  32.5925000  56.2099992  55.2574984  31.7555000  55.6499992
  56.4824984  32.0855000  56.8469992  54.7474984  33.5025000  57.0029992
  55.1704984  34.5275000  57.0729992  53.9924984  33.5145000  56.1879992
  54.0344984  32.9145000  58.2149992  53.3124984  33.7095000  58.5009992
  53.3244984  32.1195000  57.8999992  54.9644984  32.5115000  59.2999992
  55.7074984  31.7965000  58.8849992  55.5394984  33.3965000  59.6499992
  54.1464984  31.9185000  60.4909992  54.7804984  31.6385000  61.3599992
  53.4944984  32.7725000  60.7729992  53.1934984  30.6915000  60.1489992
  52.3774984  31.0345000  59.4769992  53.7394984  29.9375000  59.5419992
  52.6644984  30.0485000  61.4789992  52.2774984  30.9355000  62.0249992
  51.8624984  29.3735000  61.1119992  53.7104984  29.3565000  62.3429992
  54.0224984  28.3995000  61.8719992  54.6234984  29.9845000  62.4229992
  53.1854984  28.9215000  63.7089992  53.0134984  29.8555000  64.2859992
  52.1994984  28.4105000  63.6639992  54.2344984  28.1015000  64.4549992
  54.3074984  27.0775000  64.0299992  55.2164984  28.5605000  64.2109992
  54.0944984  28.1035000  65.9759992  54.1024984  29.1605000  66.3179992
  53.1334984  27.6785000  66.3369992  55.2554984  27.3505000  66.6639992
  56.2664984  27.0105000  66.1609992  54.9644984  27.3725000  68.0319992
  56.0304984  27.3785000  69.0139992  55.7034984  27.0825000  70.0329992
  56.9024984  26.7415000  68.7539992  56.6264984  28.8055000  69.1559992
  57.3114984  28.8525000  70.0299992  55.5084984  29.8545000  69.4169992
  54.6894984  29.6745000  68.6889992  55.1054984  29.7535000  70.4479992
  56.0084984  31.1775000  69.1699992  56.7994984  31.8715000  70.3229992
  55.7274984  32.0775000  71.5429992  54.5094984  32.7345000  71.2419992
  54.3004984  33.2815000  72.1859992  54.6114984  33.5365000  70.4799992
  53.4184984  31.7055000  71.0149992  52.5664984  32.2155000  70.5909992
  53.9004984  30.9745000  70.3839992  52.8944984  31.0015000  72.2789992
  52.4314984  31.9925000  73.2909992  51.6834984  32.5615000  72.7569992
  53.2584984  32.6105000  73.6069992  52.0094984  31.4685000  74.1359992
  53.8824984  30.1565000  72.9849992  53.4894984  29.8095000  73.9289992
  54.7794984  30.7265000  73.1729992  54.1824984  29.3765000  72.2999992
  51.6744984  30.1525000  72.0079992  50.7954984  30.5515000  71.5239992
  51.3134984  29.7675000  72.9509992  51.9734984  29.3305000  71.3749992
  57.9274984  31.0415000  70.8289992  57.1494984  33.2085000  69.7689992
  57.3314984  29.0735000  67.9529992  58.6374984  28.7405000  67.8549992
  59.3444984  28.1215000  68.6079992  61.4724984  27.9695000  53.7219992
  60.8884984  28.6235000  54.4039992  60.0484984  28.9805000  53.7699992
  60.4194984  28.1395000  55.2869992  61.7234984  29.8695000  54.6779992
  62.7724984  29.5785000  54.8989992  61.7584984  30.3495000  53.6769992
  61.3074984  30.8985000  55.6899992  61.9934984  31.7585000  55.8419992
  60.3234984  31.2815000  55.3439992  61.2614984  30.3745000  57.1719992
  60.3884984  29.7225000  57.3919992  62.2244984  29.8705000  57.4039992
  61.1214984  31.6015000  58.1899992  62.1404984  32.0245000  58.3179992
  60.4784984  32.3945000  57.7529992  60.6244984  31.1545000  59.5429992
  60.9124984  30.1485000  59.9149992  61.0634984  31.8895000  60.2509992
  59.1184984  31.2125000  59.7789992  58.6754984  32.2315000  59.8079992
  58.7004984  30.5935000  58.9569992  58.7124984  30.5365000  61.0179992
  57.6034984  30.5695000  61.0799992  58.9944984  29.4615000  61.0089992
  59.2824984  31.1655000  62.3129992  60.3484984  31.0265000  62.5909992
  59.1184984  32.2645000  62.2879992  58.5474984  30.6355000  63.5779992
  57.4584984  30.8495000  63.5169992  58.5714984  29.5265000  63.6419992
  59.1994984  31.2015000  64.8459992  60.3064984  31.1475000  64.7699992
  58.9904984  32.2905000  64.9129992  58.6514984  30.6175000  66.1759992
  58.8084984  31.3385000  67.0069992  57.5584984  30.4655000  66.0469992
  59.2174984  29.2085000  66.5069992  58.9454984  28.4605000  65.7309992
  60.3214984  29.2715000  66.6079992  35.6764984  61.1045000  52.5949992
  36.3994984  61.9215000  52.8029992  36.8954984  62.3515000  51.9069992
  35.7614984  62.6535000  53.3449992  37.5124984  61.3595000  53.6739992
  37.9634984  60.4775000  53.1719992  38.2974984  62.1335000  53.8139992
  37.0894984  60.9415000  55.1029992  36.3524984  61.7165000  55.4059992
  36.6254984  59.9455000  54.9399992  38.3074984  60.9875000  56.0679992
  39.1744984  60.4285000  55.6559992  38.6444984  62.0425000  56.1559992
  37.9774984  60.3035000  57.3959992  37.5904984  61.0115000  58.1599992
  37.1704984  59.6135000  57.0669992  39.1424984  59.5265000  57.9029992
  39.5244984  58.7615000  57.1939992  40.0114984  60.1975000  58.0759992
  38.8904984  58.9035000  59.2719992  38.0214984  58.2125000  59.3169992
  39.8234984  58.3835000  59.5789992  38.4294984  59.7855000  60.4279992
  39.2954984  60.3755000  60.7979992  37.6454984  60.4485000  60.0029992
  37.9604984  58.8445000  61.6259992  37.5344984  59.5595000  62.3619992
  37.2264984  58.0445000  61.3919992  39.2014984  58.2585000  62.3289992
  39.4974984  57.4155000  61.6679992  40.0234984  58.9775000  62.1239992
  39.2004984  57.8245000  63.7769992  38.9744984  58.7065000  64.4139992
  38.4034984  57.0905000  64.0219992  40.5384984  57.3135000  64.3259992
  40.8884984  56.4375000  63.7399992  41.3414984  58.0655000  64.1669992
  40.4744984  56.9245000  65.8959992  39.7364984  56.1165000  66.0879992
  41.4684984  56.4565000  66.0589992  40.2054984  58.1395000  66.7599992
  40.9734984  59.0155000  66.9669992  38.9584984  58.0155000  67.3029992
  38.5594984  58.8925000  68.3429992  39.0574984  58.4775000  69.2449992
  38.9624984  59.9195000  68.2129992  36.9974984  58.9925000  68.5779992
  36.8164984  59.8885000  69.2089992  36.3424984  57.7145000  69.1729992
  36.7414984  56.8405000  68.6149992  36.7064984  57.5095000  70.2029992
  34.9494984  57.8045000  69.0429992  33.9954984  58.7555000  69.8429992
  34.9994984  59.2985000  71.0019992  35.0374984  60.5875000  71.5429992
  35.1014984  61.3265000  70.7159992  34.0754984  60.7915000  72.0589992
  36.0484984  60.8155000  72.7209992  35.9664984  61.8835000  72.8549992
  35.7224984  60.3125000  73.6189992  37.5094984  60.3295000  72.7079992
  37.6994984  58.8525000  72.7639992  36.8724984  58.3895000  72.2459992
  37.6984984  58.5695000  73.8069992  38.6474984  58.6665000  72.2819992
  38.2044984  60.9305000  73.8959992  38.0024984  61.9885000  73.9639992
  39.2424984  60.7245000  73.6789992  37.8704984  60.5175000  74.8359992
  38.2504984  60.7975000  71.5079992  39.2794984  60.4765000  71.4379992
  38.2554984  61.8725000  71.4029992  37.7774984  60.3385000  70.6519992
  33.5844984  59.8305000  68.9309992  32.9874984  57.9055000  70.4949992
  36.3344984  59.3225000  67.2979992  36.6124984  60.5055000  66.7239992
  37.2814984  61.4175000  67.1619992  36.7614984  67.0285000  57.4849992
  36.3804984  66.1755000  56.8839992  35.3014984  66.3395000  56.6779992
  36.7724984  66.1385000  55.8449992  36.6484984  64.7695000  57.6009992
  36.4684984  63.9735000  56.8469992  37.7314984  64.8675000  57.8309992
  35.9984984  64.5105000  59.0039992  36.2094984  63.4305000  59.1599992
  36.4054984  65.1075000  59.8479992  34.4644984  64.5325000  59.1839992
  34.2544984  64.4295000  60.2699992  34.1744984  65.5895000  59.0029992
  33.5794984  63.7295000  58.2289992  32.5384984  63.9305000  58.5609992
  33.6614984  64.2145000  57.2329992  33.9974984  62.2175000  58.0509992
  33.2984984  61.5855000  57.4619992  34.9824984  62.0245000  57.5759992
  34.1294984  61.5335000  59.4369992  34.0594984  60.4565000  59.1739992
  35.0744984  61.8785000  59.9089992  33.0434984  61.8235000  60.4899992
  33.0254984  62.8525000  60.9079992  32.0894984  61.5485000  59.9909992
  33.0324984  60.9405000  61.7739992  31.9674984  60.8925000  62.0839992
  33.2784984  59.9055000  61.4529992  34.0294984  61.3495000  62.9189992
  35.0354984  61.5875000  62.5119992  33.6284984  62.2665000  63.4029992
  33.9234984  60.2215000  63.9239992  32.8504984  60.0395000  64.1459992
  34.4034984  59.3575000  63.4159992  34.5074984  60.3385000  65.3179992
  34.2074984  61.2945000  65.7979992  34.1284984  59.4935000  65.9319992
  36.0924984  60.3655000  65.3519992  36.4714984  59.4645000  64.8239992
  36.3364984  61.2535000  64.7319992  68.3414984  79.9075000  56.7129992
  68.5524984  78.9385000  57.2129992  68.0074984  78.1655000  56.6309992
  69.6594984  78.8375000  57.1969992  68.1014984  79.0145000  58.6089992
  68.3594984  78.1295000  59.2289992  68.5284984  79.8415000  59.2169992
  66.5404984  79.2595000  58.6799992  66.2724984  80.3015000  58.4039992
  66.0484984  78.5615000  57.9699992  65.9404984  79.1455000  60.0919992
  66.4414984  78.4025000  60.7479992  66.1224984  80.0635000  60.6909992
  64.4204984  79.0385000  60.1189992  63.9424984  79.8865000  59.5829992
  64.0304984  78.1125000  59.6459992  63.9514984  79.1005000  61.5479992
  64.3504984  80.0165000  62.0349992  62.8544984  79.1525000  61.7109992
  64.4104984  77.9505000  62.3969992  64.0794984  76.9585000  62.0239992
  65.5034984  77.8365000  62.5569992  63.6784984  77.9945000  63.7999992
  63.8154984  78.9605000  64.3299992  62.5924984  78.0535000  63.5699992
  64.0234984  76.7375000  64.5499992  63.9654984  75.8465000  63.8889992
  65.0914984  76.8345000  64.8379992  63.1344984  76.5845000  65.8059992
  63.3384984  77.4925000  66.4119992  62.1044984  76.5945000  65.3909992
  63.4104984  75.2345000  66.5789992  64.4634984  75.0295000  66.2889992
  63.2854984  75.2555000  67.6819992  62.4934984  74.0835000  66.0769992
  61.4584984  74.4195000  66.3009992  62.6774984  73.9915000  64.9859992
  62.8164984  72.7205000  66.7809992  62.8094984  73.0735000  67.8339992
  61.9824984  72.0065000  66.6089992  64.1544984  72.2445000  66.2969992
  64.6864984  72.3225000  65.2399992  64.7094984  71.7095000  67.3339992
  66.0814984  71.2855000  67.3739992  66.1034984  70.3915000  68.0339992
  66.3614984  70.9615000  66.3489992  67.0364984  72.2965000  67.9009992
  68.0164984  71.7915000  67.7669992  66.5834984  72.6125000  69.3419992
  66.2994984  71.7095000  69.9229992  67.4644984  73.0925000  69.8189992
  65.5274984  73.5125000  69.3269992  64.4914984  73.6905000  70.5199992
  65.1904984  74.8045000  71.3429992  65.7404984  76.0935000  70.9269992
  66.8414984  75.9755000  70.8389992  65.3064984  76.4545000  69.9699992
  65.3154984  77.0525000  71.9889992  65.5234984  76.7385000  73.0009992
  65.8144984  78.0075000  71.9169992  63.8294984  77.3745000  72.2029992
  63.2094984  77.8615000  70.9139992  62.2764984  78.3555000  71.1409992
  63.0524984  77.0145000  70.2629992  63.8314984  78.6385000  70.4939992
  63.8214984  78.4115000  73.2669992  64.1674984  78.0015000  74.2039992
  62.7884984  78.6905000  73.4179992  64.4134984  79.2225000  72.8689992
  63.0374984  76.1905000  72.6249992  62.9844984  75.4655000  71.8269992
  62.0584984  76.4685000  72.9859992  63.6434984  75.7395000  73.3969992
  63.1734984  74.1695000  70.0029992  64.4124984  72.4805000  71.3349992
  66.9244984  73.3745000  66.9969992  67.9994984  74.1365000  66.8189992
  69.0914984  73.9675000  67.3139992  65.2114984  78.8945000  53.9409992
  64.4474984  78.1455000  54.2399992  63.4654984  78.5645000  54.5479992
  64.3314984  77.4715000  53.3649992  64.9414984  77.3215000  55.4659992
  66.0344984  77.1595000  55.3479992  64.8554984  77.8535000  56.4369992
  64.1234984  76.0425000  55.6229992  63.0624984  76.3565000  55.7259992
  64.2144984  75.4245000  54.7039992  64.6094984  75.2265000  56.8589992
  64.4934984  75.9255000  57.7139992  64.0134984  74.3115000  57.0649992
  66.1304984  74.9005000  56.6869992  66.3134984  74.5305000  55.6549992
  66.8174984  75.7295000  56.9589992  66.4994984  73.8035000  57.6999992
  66.1904984  72.8245000  57.2759992  67.6074984  73.8405000  57.6239992
  66.0894984  73.9705000  59.1329992  64.9794984  73.9565000  59.1829992
  66.5984984  73.0625000  59.5209992  66.8404984  75.1945000  59.7149992
  67.9324984  75.2785000  59.5289992  66.2404984  76.0815000  59.4189992
  66.6914984  75.3515000  61.2509992  67.1204984  76.3455000  61.5009992
  65.5824984  75.3565000  61.3209992  67.1914984  74.2485000  62.1749992
  66.6014984  73.3845000  61.8019992  68.2774984  74.0575000  62.0459992
  66.8624984  74.5005000  63.6669992  65.9334984  75.0945000  63.8059992
  66.4924984  73.5625000  64.1339992  68.0154984  75.0495000  64.4719992
  68.9464984  74.4435000  64.4719992  68.4114984  75.9745000  64.0009992
  67.7204984  75.4225000  65.9209992  68.3364984  76.2945000  66.2269992
  66.6204984  75.5735000  65.9689992  55.6394984  87.0435000  54.8739992
  56.4754984  87.6855000  55.2259992  57.3524984  87.4805000  54.5749992
  56.1274984  88.7255000  55.0469992  56.7314984  87.2235000  56.6959992
  57.1294984  86.1865000  56.6639992  57.4944984  87.8635000  57.1889992
  55.5524984  87.3875000  57.7179992  55.1964984  88.4385000  57.6629992
  54.7684984  86.6835000  57.3639992  55.6964984  86.7695000  59.1209992
  56.4814984  87.2535000  59.7409992  54.7024984  86.8575000  59.6099992
  56.0944984  85.2335000  59.1879992  57.0804984  85.0575000  58.7069992
  56.1194984  85.0735000  60.2879992  55.1124984  84.3575000  58.3449992
  54.0514984  84.6815000  58.4119992  55.3714984  84.6185000  57.2969992
  55.2894984  82.7995000  58.6129992  54.8604984  82.3015000  57.7179992
  56.3944984  82.6845000  58.5969992  54.5974984  82.2135000  59.7949992
  54.8234984  82.8595000  60.6699992  53.5104984  82.1615000  59.5729992
  55.0794984  80.7355000  60.0549992  54.4664984  80.1405000  59.3449992
  56.1714984  80.7475000  59.8499992  54.5754984  80.2745000  61.4189992
  54.7074984  81.0155000  62.2359992  53.5034984  80.0845000  61.1949992
  55.0484984  78.8295000  61.8649992  54.2674984  78.3935000  62.5239992
  55.0574984  78.2515000  60.9159992  56.4704984  78.7345000  62.5289992
  56.5454984  77.6805000  62.8739992  57.2454984  78.9575000  61.7649992
  56.7204984  79.6515000  63.7329992  56.5844984  80.7285000  63.4969992
  55.9264984  79.5005000  64.4959992  58.1874984  79.3635000  64.2789992
  58.7484984  78.2855000  64.0549992  58.6234984  80.4415000  64.8639992
  59.9314984  80.3445000  65.4789992  59.9904984  79.4615000  66.1509992
  60.6944984  80.2605000  64.6759992  60.1804984  81.6395000  66.4389992
  61.1874984  81.6335000  66.9089992  59.3364984  81.5015000  67.6799992
  58.2974984  81.8405000  67.4799992  59.3404984  80.4365000  67.9969992
  59.9114984  82.3755000  68.6239992  59.8894984  81.8275000  70.1359992
  58.4694984  81.1445000  70.2859992  57.3884984  82.1515000  70.3649992
  57.7434984  83.1695000  70.6319992  56.9434984  82.2285000  69.3499992
  56.2144984  81.7895000  71.3809992  55.7454984  82.7625000  71.4159992
  55.4454984  81.2415000  70.8569992  56.5944984  81.1665000  72.7219992
  55.2974984  81.0135000  73.4839992  54.7124984  80.2315000  73.0229992
  54.8454984  81.9785000  73.3139992  55.4814984  80.6675000  74.4909992
  57.5024984  82.1695000  73.4489992  56.8464984  82.9735000  73.7489992
  58.3144984  82.5195000  72.8289992  57.9854984  81.7665000  74.3279992
  57.3524984  79.8275000  72.6569992  58.2574984  79.9095000  72.0729992
  56.6574984  79.0485000  72.3819992  57.6294984  79.6405000  73.6839992
  60.9354984  80.7375000  70.3299992  59.9214984  82.9565000  71.0199992
  59.9214984  82.8565000  65.6819992  60.8844984  83.1205000  64.7789992
  61.9454984  82.5615000  64.7099992  57.6984984  82.2245000  52.2789992
  58.0124984  81.4075000  51.5959992  57.2474984  80.9955000  50.9029992
  58.9714984  81.6525000  51.0909992  58.3394984  80.2365000  52.5929992
  57.4114984  79.9995000  53.1559992  58.8064984  79.3105000  52.1939992
  59.3314984  80.8795000  53.6689992  60.1654984  81.4205000  53.1739992
  58.6884984  81.6325000  54.1719992  59.9564984  79.7885000  54.6659992
  59.0334984  79.5235000  55.2249992  60.2524984  78.8895000  54.0849992
  61.0084984  80.4255000  55.5289992  61.4454984  79.6935000  56.2409992
  61.8214984  80.7985000  54.8709992  60.5994984  81.7005000  56.3439992
  61.5054984  82.3145000  56.5349992  59.8844984  82.3105000  55.7519992
  59.9294984  81.3325000  57.7209992  58.8294984  81.4245000  57.5939992
  60.3404984  80.3105000  57.8689992  60.2714984  82.4275000  58.7179992
  61.3574984  82.3535000  58.9429992  59.9864984  83.4075000  58.2789992
  59.5004984  82.2085000  60.0209992  58.3994984  82.2395000  59.8739992
  59.6414984  81.2205000  60.5089992  59.7594984  83.3525000  61.0159992
  60.8264984  83.2235000  61.2999992  59.6474984  84.3545000  60.5509992
  58.8634984  83.1775000  62.2869992  57.8394984  83.2485000  61.8619992
  59.0294984  82.1365000  62.6369992  58.9524984  84.2145000  63.3629992
  58.6464984  85.2515000  63.1089992  58.1934984  83.8885000  64.1059992
  60.3844984  84.2825000  63.9299992  61.0434984  84.7365000  63.1589992
  60.3004984  85.0005000  64.7739992  41.9074984  69.0665000  52.4409992
  41.5724984  68.5455000  53.3639992  40.4634984  68.4915000  53.3509992
  41.8934984  67.4845000  53.4419992  41.9624984  69.2965000  54.6159992
  41.6944984  68.6475000  55.4759992  43.0624984  69.3615000  54.7589992
  41.3184984  70.6485000  54.6759992  41.4404984  71.2285000  53.7359992
  40.2424984  70.4825000  54.8959992  41.7984984  71.6685000  55.8069992
  42.8534984  71.9305000  55.5779992  41.2974984  72.5925000  55.4489992
  41.5904984  71.3645000  57.2669992  40.5584984  70.9525000  57.2989992
  42.3214984  70.6315000  57.6719992  41.6954984  72.6085000  58.1419992
  42.3564984  73.3795000  57.6919992  40.7024984  73.0995000  58.0509992
  42.2374984  72.2465000  59.5229992  41.4914984  71.5515000  59.9629992
  43.2174984  71.7565000  59.3429992  42.3364984  73.4265000  60.5459992
  43.1554984  74.1015000  60.2189992  41.4604984  74.0905000  60.3809992
  42.5204984  72.9695000  62.0389992  41.7244984  72.2265000  62.2619992
  43.3934984  72.3055000  62.2189992  42.5074984  74.1425000  63.0369992
  43.3204984  74.8255000  62.7089992  41.6144984  74.8005000  63.1039992
  42.9174984  73.6895000  64.4479992  42.0914984  73.0725000  64.8609992
  43.8194984  73.0515000  64.3349992  43.2814984  74.9275000  65.3219992
  44.2954984  75.3105000  65.0809992  42.5694984  75.7545000  65.1089992
  43.3414984  74.6215000  66.7509992  43.9474984  73.7135000  66.9549992
  43.8244984  75.4005000  67.3779992  41.9534984  74.4835000  67.3749992
  40.9204984  74.4115000  66.7209992  41.9574984  74.2975000  68.7099992
  40.8114984  73.9265000  69.4879992  40.8074984  74.4525000  70.4659992
  39.8894984  74.3395000  69.0249992  40.7244984  72.3695000  69.7159992
  39.7874984  72.0475000  70.2199992  41.9324984  71.9495000  70.5949992
  41.8054984  72.4805000  71.5629992  41.8734984  70.8715000  70.8549992
  43.0594984  72.4385000  69.8989992  44.3714984  71.6585000  69.6729992
  45.4244984  72.5625000  70.5039992  45.1464984  73.0785000  71.7649992
  44.5734984  74.0025000  71.5319992  44.4464984  72.3645000  72.2489992
  46.3774984  73.3355000  72.7249992  46.9094984  74.1825000  72.3149992
  45.9354984  73.6665000  73.6529992  47.4544984  72.2985000  72.8229992
  48.2674984  72.7175000  74.0319992  47.6054984  72.5075000  74.8599992
  48.3704984  73.7805000  74.1899992  49.1804984  72.1615000  74.1879992
  48.2704984  72.5125000  71.5889992  48.5214984  73.5565000  71.4699992
  47.7154984  72.2675000  70.6949992  49.2374984  72.0325000  71.5659992
  46.8714984  70.9085000  72.8469992  46.5744984  70.5665000  71.8669992
  46.0074984  71.1045000  73.4649992  47.6094984  70.2945000  73.3429992
  44.3554984  70.3775000  70.3769992  44.7384984  71.6485000  68.2199992
  40.7124984  71.6265000  68.4629992  40.5394984  70.3195000  68.4759992
  40.2864984  69.6065000  69.4269992  47.7214984  67.3975000  55.1379992
  46.7724984  66.8395000  55.2859992  46.0634984  67.3555000  54.6049992
  46.9734984  65.8175000  54.8999992  46.2784984  66.7585000  56.7499992
  45.4124984  66.0745000  56.8799992  47.1544984  66.4315000  57.3499992
  45.8244984  68.0735000  57.2809992  46.5624984  68.9035000  57.2269992
  44.8764984  68.3435000  56.7669992  45.5994984  68.0135000  58.8219992
  46.5794984  67.7335000  59.2639992  45.4584984  69.0355000  59.2339992
  44.3504984  67.3275000  59.4619992  43.5104984  67.7245000  58.8519992
  44.3334984  66.2425000  59.2259992  44.0294984  67.6205000  60.9069992
  43.2594984  66.8395000  61.0879992  44.9434984  67.3365000  61.4719992
  43.4104984  68.9715000  61.1809992  44.2224984  69.7015000  60.9769992
  42.5404984  69.4095000  60.6449992  42.9804984  69.0785000  62.6409992
  42.7914984  70.1525000  62.8499992  42.0234984  68.5125000  62.6429992
  43.9284984  68.5645000  63.7519992  43.9084984  67.4535000  63.7469992
  44.9744984  68.9385000  63.7409992  43.3284984  68.9265000  65.1139992
  44.1464984  68.8355000  65.8609992  43.0044984  69.9895000  65.1169992
  42.1734984  68.0195000  65.6139992  41.3694984  67.9275000  64.8529992
  42.6394984  67.0195000  65.7419992  41.6074984  68.5105000  67.0129992
  40.9974984  67.5965000  67.1769992  42.3584984  68.5965000  67.8269992
  40.8174984  69.8145000  67.0739992  41.3684984  70.5945000  66.5059992
  39.8944984  69.6145000  66.4879992  51.8134984  76.5165000  55.1479992
  51.9244984  77.2525000  54.3229992  52.2944984  76.7155000  53.4239992
  50.9124984  77.6705000  54.1359992  52.7934984  78.4185000  54.8289992
  53.7184984  78.1235000  55.3689992  53.2264984  78.9295000  53.9429992
  52.1604984  79.5105000  55.7039992  51.2924984  80.0385000  55.2529992
  51.7204984  78.9335000  56.5449992  53.2814984  80.4995000  56.1709992
  54.1464984  80.3085000  55.5009992  52.9124984  81.5355000  56.0139992
  53.6604984  80.3985000  57.6199992  53.6284984  79.3255000  57.9039992
  54.6614984  80.8765000  57.6709992  52.6784984  81.0775000  58.6029992
  52.2914984  82.0975000  58.3949992  51.7134984  80.5315000  58.5399992
  53.3634984  81.0245000  59.9669992  53.4444984  79.9405000  60.1969992
  54.3304984  81.5465000  59.8039992  52.5454984  81.6905000  61.0909992
  53.2554984  82.2695000  61.7189992  51.8074984  82.4435000  60.7399992
  51.7174984  80.6995000  61.9829992  51.0434984  80.1385000  61.3019992
  52.2874984  80.0035000  62.6339992  50.9414984  81.5075000  63.0669992
  50.7574984  82.5335000  62.6829992  49.9994984  80.9205000  63.1249992
  51.6604984  81.5555000  64.4559992  52.7254984  81.8385000  64.6009992
  50.9704984  82.2325000  65.0039992  51.6784984  80.1815000  65.0999992
  50.8544984  79.4745000  64.8679992  52.6504984  79.7825000  64.7399992
  51.7804984  80.2225000  66.6489992  52.0434984  79.1955000  66.9809992
  52.5384984  80.9455000  67.0189992  50.3684984  80.4995000  67.1559992
  49.9394984  81.5575000  67.5439992  49.6574984  79.3555000  66.9869992
  48.2944984  79.4215000  67.3599992  48.2894984  79.7385000  68.4239992
  47.7494984  80.0765000  66.6469992  47.7814984  77.9525000  67.3949992
  46.6934984  78.0495000  67.1909992  48.0734984  77.2205000  68.7059992
  47.6374984  77.8055000  69.5429992  47.6294984  76.2185000  68.5219992
  49.5184984  77.0485000  68.9349992  49.8864984  76.4095000  70.3309992
  50.0064984  77.6665000  71.3169992  50.6544984  78.8735000  70.8459992
  51.6384984  78.9615000  71.3559992  50.6944984  78.9765000  69.7399992
  49.8934984  80.2295000  71.0399992  50.2674984  80.9465000  70.3239992
  48.8894984  80.0035000  70.7109992  49.8024984  80.7975000  72.3499992
  48.9604984  82.0245000  72.4919992  49.1904984  82.8585000  71.8459992
  49.0214984  82.4125000  73.4989992  47.9314984  81.8235000  72.2319992
  51.1784984  81.2835000  72.7839992  50.9924984  81.5565000  73.8129992
  51.4474984  82.1485000  72.1949992  51.8124984  80.4165000  72.6739992
  49.3804984  79.7645000  73.4089992  50.1494984  79.0135000  73.5189992
  48.4864984  79.2485000  73.0929992  49.1444984  80.3715000  74.2709992
  48.7194984  75.5715000  70.7609992  51.2024984  75.7795000  70.1869992
  48.3714984  77.1295000  66.3779992  48.4614984  77.5115000  65.0759992
  48.0274984  78.5305000  64.5699992  50.5004984  84.9845000  58.4389992
  49.6244984  85.4285000  57.9209992  48.8324984  85.6475000  58.6689992
  50.0334984  86.3575000  57.4689992  49.1364984  84.4145000  56.9079992
  48.2574984  84.7415000  56.3129992  49.9034984  84.0385000  56.1979992
  48.5704984  83.1335000  57.6259992  49.3294984  82.7475000  58.3399992
  47.6294984  83.4515000  58.1219992  48.3414984  82.0735000  56.5569992
  47.9394984  82.5745000  55.6509992  49.2474984  81.5055000  56.2559992
  47.3504984  80.9205000  56.9539992  46.3974984  81.4415000  57.1889992
  47.2284984  80.1885000  56.1269992  47.7754984  80.2385000  58.2629992
  48.0624984  80.9025000  59.1059992  46.8134984  79.8195000  58.6279992
  48.7144984  78.9875000  58.2439992  48.3284984  78.2945000  57.4659992
  49.6994984  79.4245000  57.9749992  48.8714984  78.3325000  59.5989992
  49.3044984  79.1165000  60.2569992  47.8694984  78.1295000  60.0349992
  49.8114984  77.1575000  59.6029992  49.1974984  76.4115000  59.0549992
  50.8694984  77.1885000  59.2659992  49.8004984  76.5085000  61.0549992
  48.7434984  76.3045000  61.3279992  50.3004984  75.5205000  60.9709992
  50.3854984  77.4295000  62.1609992  51.4564984  77.5075000  61.8769992
  49.9604984  78.4535000  62.0849992  50.5004984  76.7595000  63.5759992
  51.1204984  75.8875000  63.2769992  51.0774984  77.2505000  64.3889992
  49.1454984  76.3855000  64.2459992  48.4754984  76.0155000  63.4399992
  49.3394984  75.5215000  64.9179992  76.2354984  74.2145000  52.1849992
  76.5034984  73.1655000  52.4359992  75.9564984  72.6345000  53.2439992
  76.2634984  72.5185000  51.5659992  77.9994984  73.2255000  52.9169992
  78.3174984  72.1615000  52.8669992  78.5354984  73.8365000  52.1599992
  78.2664984  73.6465000  54.3739992  78.1854984  74.7385000  54.5579992
  77.5264984  73.0765000  54.9759992  79.6154984  73.2005000  54.9129992
  80.4224984  73.2665000  54.1519992  79.8654984  73.9225000  55.7199992
  79.6304984  71.7705000  55.3859992  78.8654984  71.6565000  56.1829992
  79.3254984  70.9935000  54.6519992  81.0434984  71.2605000  55.7309992
  81.0534984  70.1705000  55.9439992  81.7374984  71.3705000  54.8709992
  81.6414984  71.8405000  57.0309992  82.7234984  71.9195000  56.7919992
  81.3884984  72.8695000  57.3619992  81.6714984  70.8555000  58.2179992
  81.8904984  69.8105000  57.9099992  82.6024984  71.0855000  58.7789992
  80.3544984  70.9535000  59.0519992  80.2664984  71.9245000  59.5839992
  79.5794984  71.0415000  58.2609992  80.0594984  69.6945000  59.8639992
  79.7974984  68.8595000  59.1789992  80.9824984  69.4675000  60.4389992
  78.8464984  69.9155000  60.7659992  79.1964984  70.8585000  61.2379992
  77.9414984  70.1635000  60.1709992  78.6984984  68.8185000  61.8709992
  78.4264984  67.8565000  61.3859992  79.7024984  68.8205000  62.3489992
  77.6104984  69.0755000  62.9789992  76.6954984  69.5215000  62.5329992
  77.3654984  68.1195000  63.4909992  78.1124984  69.9325000  64.1109992
  78.9824984  70.7515000  63.9539992  77.5054984  69.6295000  65.2629992
  78.0164984  70.3835000  66.3369992  79.0404984  70.0655000  66.6279992
  77.9694984  71.4875000  66.2239992  77.2574984  70.1645000  67.6889992
  77.4704984  71.0695000  68.2979992  77.6464984  68.8335000  68.3559992
  77.8464984  68.1505000  67.5019992  78.6244984  68.9855000  68.8619992
  76.6434984  68.2825000  69.1719992  76.4694984  68.7265000  70.7119992
  77.8204984  68.2775000  71.3179992  78.4014984  67.0425000  70.9699992
  77.6034984  66.2805000  71.1019992  78.6934984  67.1015000  69.8989992
  79.6094984  66.6705000  71.7989992  79.3034984  66.2575000  72.7489992
  80.0304984  65.7765000  71.3639992  80.6854984  67.7355000  72.0099992
  81.0894984  68.4235000  70.7029992  81.5544984  67.6515000  70.1079992
  81.6944984  69.2815000  70.9559992  80.2204984  68.6935000  70.1219992
  81.8924984  67.0755000  72.6429992  82.7634984  67.7035000  72.7579992
  82.0614984  66.2465000  71.9709992  81.7554984  66.6535000  73.6279992
  80.1584984  68.8235000  72.9949992  80.5524984  69.7955000  72.7389992
  80.4614984  68.4625000  73.9669992  79.0814984  68.7355000  72.9729992
  76.4584984  70.1865000  70.7469992  75.4154984  67.9695000  71.3849992
  75.8794984  70.1795000  67.4129992  75.2454984  71.3365000  67.2709992
  75.6584984  72.4475000  67.5099992  76.3944984  68.7855000  51.8089992
  76.6834984  69.1905000  52.8019992  77.7704984  69.4235000  52.7929992
  76.0774984  70.0855000  53.0609992  76.3924984  68.2825000  53.9249992
  75.3004984  68.0865000  53.9849992  76.8624984  67.2955000  53.7269992
  76.8204984  68.8035000  55.3259992  76.8934984  68.0845000  56.1699992
  77.8084984  69.3045000  55.2529992  75.9824984  70.0065000  55.7779992
  76.2954984  70.8965000  55.1909992  74.9064984  69.7755000  55.6229992
  76.2374984  70.3485000  57.2819992  75.9544984  69.6225000  58.0739992
  77.3414984  70.4745000  57.2619992  75.6664984  71.7315000  57.6419992
  76.0504984  72.5055000  56.9429992  74.5884984  71.7705000  57.3729992
  75.9704984  72.1755000  59.1129992  76.9794984  71.7795000  59.3559992
  76.1124984  73.2765000  59.0839992  74.9754984  71.5255000  60.0879992
  73.9604984  71.9075000  59.8479992  75.0424984  70.4175000  60.0489992
  75.2324984  71.8875000  61.6289992  76.2574984  71.5915000  61.9399992
  75.2564984  72.9945000  61.7269992  74.1894984  71.2485000  62.5359992
  73.2264984  71.5125000  62.0509992  74.0984984  70.1455000  62.6399992
  74.1574984  71.8005000  63.9899992  75.1564984  72.1855000  64.2869992
  73.4104984  72.6085000  64.1439992  73.9954984  70.6415000  65.0649992
  73.0464984  70.1285000  64.7989992  74.8844984  69.9825000  64.9679992
  73.9004984  71.0305000  66.5509992  73.2124984  71.8905000  66.6949992
  73.4494984  70.1865000  67.1139992  87.7274984  52.3575000  58.5449992
  87.6754984  52.0625000  57.4749992  86.5994984  51.9745000  57.2119992
  88.0584984  52.9415000  56.9139992  88.4484984  50.8955000  56.9179992
  88.0004984  50.5755000  55.9529992  89.4824984  51.0905000  56.5609992
  88.4594984  49.7645000  57.9229992  89.0194984  50.0485000  58.8399992
  87.4324984  49.5135000  58.2649992  89.0174984  48.4325000  57.4019992
  88.4444984  48.1465000  56.4939992  90.0684984  48.5795000  57.0739992
  88.9414984  47.2865000  58.4649992  89.7604984  46.5745000  58.2289992
  89.0494984  47.6265000  59.5169992  87.5844984  46.5885000  58.4089992
  86.7824984  47.2395000  58.8169992  87.2814984  46.4535000  57.3479992
  87.3944984  45.2825000  59.1279992  86.2904984  45.1675000  59.1819992
  87.7534984  44.4235000  58.5199992  88.0604984  45.1365000  60.4949992
  87.8154984  44.1235000  60.8809992  89.1614984  45.2505000  60.4079992
  87.6204984  46.2085000  61.4799992  87.7264984  47.2235000  61.0409992
  86.5604984  46.0895000  61.7879992  88.4504984  46.1995000  62.8029992
  89.3824984  46.7055000  62.4729992  87.8764984  46.8135000  63.5299992
  88.7284984  44.8445000  63.4599992  89.4364984  44.2345000  62.8609992
  89.3664984  45.1175000  64.3279992  87.4024984  44.1595000  63.8349992
  86.5634984  44.7535000  64.2579992  87.0324984  43.8205000  62.8439992
  87.6114984  42.8535000  64.5889992  86.6844984  42.2415000  64.5669992
  88.4534984  42.1605000  64.3769992  87.9404984  43.2085000  66.0279992
  89.0384984  43.6165000  66.4289992  86.8224984  43.1465000  66.6969992
  86.8504984  43.3275000  68.1599992  85.8464984  43.0015000  68.5069992
  87.5184984  42.6225000  68.6989992  87.0874984  44.8745000  68.4949992
  88.0924984  45.1815000  68.1349992  87.1594984  45.1035000  69.9939992
  88.0604984  44.5235000  70.2859992  87.2424984  46.1775000  70.2669992
  86.0514984  44.5395000  70.6759992  85.8054984  44.7785000  72.2219992
  84.9214984  46.0905000  72.0759992  83.8424984  46.0185000  71.0949992
  84.2724984  45.8865000  70.0789992  83.1884984  45.1525000  71.3329992
  82.9984984  47.2945000  71.1709992  82.0364984  47.1345000  70.7069992
  82.7974984  47.4785000  72.2159992  83.7084984  48.5215000  70.5649992
  82.8424984  49.7255000  70.8629992  82.9254984  50.1005000  71.8729992
  81.8084984  49.5875000  70.5849992  83.1014984  50.4925000  70.1489992
  83.7044984  48.4295000  69.0949992  84.2254984  47.5635000  68.7149992
  84.0904984  49.3975000  68.8109992  82.6944984  48.4125000  68.7119992
  85.0894984  48.9785000  71.0959992  85.5904984  49.5935000  70.3639992
  85.7404984  48.1305000  71.2509992  84.9004984  49.3495000  72.0929992
  84.9914984  43.6175000  72.6399992  87.0364984  45.0935000  72.9539992
  86.0254984  45.6275000  67.8719992  86.2804984  46.3785000  66.7769992
  87.4074984  46.6255000  66.3819992  82.5584984  48.5375000  54.5799992
  81.5804984  48.0205000  54.6839992  81.1654984  47.8495000  53.6679992
  81.7154984  47.0445000  55.1969992  80.5064984  48.7815000  55.4129992
  79.9774984  49.5665000  54.8329992  79.6414984  48.0925000  55.5209992
  80.9974984  49.2655000  56.7469992  81.5604984  50.1925000  56.5059992
  80.1404984  49.5945000  57.3719992  81.8074984  48.3495000  57.6739992
  81.2244984  47.4635000  58.0059992  82.7414984  48.0775000  57.1369992
  82.1964984  49.0075000  59.0139992  82.3614984  50.0855000  58.7989992
  81.3614984  48.8875000  59.7379992  83.4964984  48.4165000  59.6539992
  83.4004984  47.3585000  59.9799992  84.3074984  48.3885000  58.8949992
  83.9324984  49.3235000  60.7459992  84.7354984  48.8445000  61.3459992
  84.2724984  50.3005000  60.3409992  82.7694984  49.6195000  61.7749992
  81.9744984  50.1805000  61.2399992  82.3174984  48.6775000  62.1529992
  82.9724984  50.5415000  63.0059992  83.2474984  51.5385000  62.5989992
  82.0474984  50.5665000  63.6199992  84.2004984  49.9925000  63.8479992
  85.0944984  49.9345000  63.1909992  84.3864984  50.7215000  64.6649992
  83.8944984  48.6585000  64.6299992  83.1964984  48.8755000  65.4669992
  83.3804984  47.8825000  64.0239992  85.2344984  48.0315000  65.1659992
  85.8894984  47.6585000  64.3499992  85.8694984  48.6555000  65.8309992
  84.9634984  46.7705000  66.0699992  84.2194984  47.0085000  66.8599992
  84.5984984  45.9315000  65.4389992  33.7134984  31.6355000  52.4089992
  33.9574984  32.6095000  51.9339992  34.4204984  32.4715000  50.9339992
  32.9564984  32.9965000  51.6479992  34.8664984  33.5765000  52.6829992
  35.8884984  33.1455000  52.6239992  35.0004984  34.5175000  52.1089992
  34.5214984  33.9435000  54.1759992  35.4034984  34.5565000  54.4599992
  33.5774984  34.5275000  54.1279992  34.4164984  32.7015000  55.0979992
  33.8194984  33.0165000  55.9799992  33.7424984  31.9885000  54.5759992
  35.7074984  32.1035000  55.6309992  35.3754984  31.3885000  56.4139992
  36.2234984  31.5775000  54.7989992  36.6694984  32.9695000  56.4179992
  37.4814984  33.3095000  55.7419992  36.0704984  33.8905000  56.5849992
  37.1154984  32.4205000  57.7749992  36.2414984  31.9645000  58.2859992
  37.9174984  31.6945000  57.5249992  37.7974984  33.5405000  58.6549992
  38.8424984  33.6505000  58.2939992  37.3004984  34.5205000  58.4879992
  37.9744984  33.2045000  60.1589992  38.6064984  33.9785000  60.6459992
  36.9474984  33.3045000  60.5709992  38.4184984  31.7335000  60.5939992
  37.6174984  30.9865000  60.4099992  39.3034984  31.4495000  59.9849992
  38.8394984  31.7185000  62.1639992  39.2474984  30.7455000  62.5119992
  39.6934984  32.4015000  62.3629992  37.6754984  32.1185000  63.0539992
  37.3384984  33.1695000  62.9209992  36.8794984  31.3915000  62.7859992
  38.0474984  31.9395000  64.5519992  38.1454984  30.8475000  64.7349992
  38.9174984  32.5805000  64.8119992  36.9084984  32.3435000  65.5569992
  35.9574984  33.0565000  65.2869992  37.3644984  32.0865000  66.8379992
  36.5704984  32.5865000  67.9309992  36.5084984  33.6935000  67.8639992
  35.5794984  32.0855000  67.8959992  37.1624984  32.3275000  69.3719992
  36.4864984  32.6955000  70.1739992  38.4834984  33.1025000  69.6229992
  38.4394984  34.2065000  69.5089992  38.7004984  32.9245000  70.6989992
  39.4264984  32.6245000  68.7129992  40.7024984  31.8125000  69.1859992
  40.2734984  31.0745000  70.5879992  41.3584984  30.2315000  71.1549992
  41.9184984  29.6655000  70.3799992  42.1434984  30.8305000  71.6639992
  40.8434984  29.1425000  72.2359992  40.2434984  28.3985000  71.7339992
  41.7494984  28.6655000  72.5789992  40.0434984  29.5655000  73.4369992
  38.6404984  29.8855000  72.9649992  38.6054984  30.8195000  72.4229992
  38.0284984  29.9205000  73.8539992  38.2634984  29.1555000  72.2639992
  40.7364984  30.6585000  74.1969992  40.7824984  31.5355000  73.5699992
  41.7514984  30.4795000  74.5229992  40.0684984  30.9445000  74.9959992
  39.9814984  28.3615000  74.3599992  39.6984984  28.6845000  75.3509992
  40.9624984  27.9095000  74.3959992  39.1024984  27.8165000  74.0499992
  40.8944984  30.6685000  68.2249992  41.8534984  32.7145000  69.3909992
  37.4234984  30.9975000  69.5289992  36.4214984  30.2205000  69.9699992
  35.3694984  30.5845000  70.4529992  37.9844984  28.9035000  54.9049992
  37.9404984  29.1325000  55.9919992  38.5524984  30.0585000  55.9699992
  36.9444984  29.2825000  56.4619992  38.6114984  28.0035000  56.7689992
  38.0034984  27.0735000  56.7509992  39.6134984  27.8255000  56.3239992
  39.0314984  28.3345000  58.2159992  39.6714984  29.2415000  58.1769992
  38.0104984  28.5515000  58.5969992  39.6474984  27.0985000  58.9919992
  39.3104984  26.1495000  58.5239992  40.7424984  27.0695000  58.8059992
  39.1614984  27.1145000  60.4479992  39.7414984  27.9255000  60.9369992
  38.0934984  27.4155000  60.5099992  39.3834984  25.7995000  61.3339992
  39.0644984  24.9725000  60.6649992  40.4724984  25.8375000  61.5509992
  38.5214984  25.8015000  62.5589992  37.4784984  25.7725000  62.1789992
  38.6944984  24.8845000  63.1629992  38.7284984  26.8895000  63.6189992
  39.8014984  27.0145000  63.8759992  38.3824984  27.8655000  63.2159992
  37.8304984  26.6245000  64.8719992  36.7974984  26.4555000  64.4989992
  38.0464984  25.6495000  65.3579992  37.7754984  27.8655000  65.7499992
  38.8444984  28.1415000  65.8729992  37.2834984  28.7185000  65.2379992
  37.2784984  27.6435000  67.1569992  36.2594984  27.2005000  67.1209992
  37.9974984  26.9385000  67.6259992  37.1044984  28.9175000  67.9709992
  38.0984984  29.4065000  67.8759992  36.3784984  29.5795000  67.4529992
  36.7694984  28.7955000  69.5009992  35.9124984  28.1115000  69.6819992
  37.7714984  28.5125000  69.8889992  38.7104984  38.4175000  55.0499992
  37.7854984  38.4425000  55.6649992  37.6044984  39.4815000  56.0159992
  36.9284984  38.1705000  55.0119992  37.9894984  37.6085000  57.0319992
  37.8044984  36.5195000  56.9089992  39.0694984  37.7135000  57.2709992
  37.1554984  38.1635000  58.2309992  37.3324984  39.2425000  58.4269992
  36.0814984  38.0405000  57.9769992  37.5014984  37.4215000  59.5869992
  38.5874984  37.5935000  59.7459992  36.9264984  37.9415000  60.3829992
  37.1014984  35.9215000  59.6659992  37.3034984  35.4725000  58.6699992
  37.7394984  35.4065000  60.4159992  35.7274984  35.7035000  60.1789992
  35.5414984  35.7625000  61.2729992  35.0914984  36.4875000  59.7139992
  34.9944984  34.3915000  59.8259992  33.9244984  34.4635000  60.1169992
  35.0044984  34.4125000  58.7159992  35.6424984  33.1225000  60.3299992
  35.2764984  32.1915000  59.8449992  36.7144984  33.1555000  60.0389992
  35.4794984  32.8855000  61.8039992  36.2304984  32.2215000  62.2829992
  35.5484984  33.8495000  62.3529992  34.1224984  32.3015000  62.1729992
  33.3624984  32.8605000  61.5859992  34.0174984  31.2355000  61.8769992
  33.8714984  32.4085000  63.7349992  32.8774984  31.9865000  63.9979992
  34.6374984  31.7765000  64.2319992  33.8254984  33.7475000  64.4519992
  34.7924984  34.2455000  64.2259992  33.0564984  34.3195000  63.8909992
  33.4814984  33.7145000  65.9219992  33.3294984  34.7055000  66.3999992
  32.5734984  33.0885000  66.0609992  34.6784984  33.0215000  66.6339992
  34.9604984  31.8315000  66.6929992  35.4194984  34.0565000  67.1469992
  36.7324984  33.7965000  67.6539992  36.6854984  32.7435000  68.0049992
  37.5354984  33.9565000  66.9029992  36.8874984  34.6445000  68.9099992
  37.9544984  34.5505000  69.2049992  35.9904984  34.1415000  70.1039992
  34.9934984  34.0855000  69.6179992  36.3394984  33.1205000  70.3689992
  36.0614984  35.0185000  71.1359992  35.5464984  34.7065000  72.5699992
  33.9664984  34.6465000  72.3089992  33.4484984  35.8305000  71.6139992
  32.5254984  36.0985000  72.1699992  34.1684984  36.6565000  71.4289992
  32.8984984  35.4285000  70.1789992  32.5194984  36.3875000  69.8559992
  33.7184984  35.2195000  69.5069992  31.8414984  34.3585000  70.1239992
  30.6554984  34.8225000  70.9159992  30.1514984  35.6445000  70.4289992
  31.0144984  35.2405000  71.8449992  29.9414984  34.0525000  71.1679992
  32.3204984  32.9545000  70.4979992  31.4694984  32.3505000  70.2189992
  32.5834984  32.8365000  71.5389992  33.1804984  32.6705000  69.9079992
  31.4954984  34.3025000  68.6789992  31.0174984  35.2125000  68.3479992
  30.8774984  33.4535000  68.4259992  32.4014984  34.2495000  68.0929992
  36.0634984  33.3835000  72.9339992  35.8574984  35.8635000  73.4949992
  36.6034984  36.0025000  68.6429992  37.4754984  36.7145000  68.0379992
  38.6874984  36.5535000  68.0569992  32.5784984  36.0075000  53.9519992
  32.4484984  36.9725000  54.4869992  33.1924984  37.6225000  53.9779992
  31.4474984  37.4275000  54.3309992  32.8524984  36.7675000  55.9359992
  32.0224984  36.2165000  56.4279992  33.8174984  36.2185000  55.8969992
  33.2884984  37.9595000  56.8369992  34.2284984  37.7005000  57.3689992
  33.5504984  38.7665000  56.1199992  32.2934984  38.2945000  57.9189992
  31.3064984  38.5835000  57.4999992  32.0174984  37.4505000  58.5859992
  32.7884984  39.4645000  58.7899992  33.3254984  40.2165000  58.1739992
  31.8104984  39.8465000  59.1519992  33.6704984  39.0425000  59.9439992
  33.2894984  38.0795000  60.3459992  34.7284984  38.8565000  59.6609992
  33.6624984  40.0405000  61.1769992  34.1754984  41.0075000  60.9889992
  32.6084984  40.3175000  61.3939992  34.2374984  39.4125000  62.4609992
  33.5784984  39.7195000  63.3019992  34.2184984  38.3035000  62.4119992
  35.7374984  39.8395000  62.7549992  36.1214984  39.7965000  61.7129992
  35.7074984  40.9255000  62.9839992  36.4294984  38.8865000  63.6639992
  36.5874984  37.8925000  63.1919992  37.5014984  39.1465000  63.7959992
  35.8534984  38.6285000  65.1059992  36.0174984  39.5315000  65.7309992
  34.7734984  38.4795000  64.8909992  36.3684984  37.3795000  65.8699992
  35.6154984  36.5615000  65.8799992  37.2454984  36.9255000  65.3599992
  36.7734984  37.7985000  67.2879992  37.4584984  38.6585000  67.1279992
  35.9444984  38.1015000  67.9629992  67.4194984  29.4025000  54.4179992
  67.9204984  28.4375000  54.6469992  67.2444984  27.6225000  54.3109992
  68.9174984  28.5525000  54.1709992  68.1474984  28.2865000  56.0779992
  68.5694984  29.2265000  56.4929992  67.1354984  28.0835000  56.4909992
  69.0474984  27.1175000  56.5739992  70.0904984  27.3615000  56.2809992
  69.1414984  27.1135000  57.6809992  68.6354984  25.6625000  56.1789992
  68.5604984  25.4765000  55.0859992  69.4194984  24.9795000  56.5719992
  67.3174984  25.2685000  56.8139992  66.4754984  25.9065000  56.4709992
  67.0584984  24.1995000  56.6529992  67.1954984  25.5365000  58.3389992
  67.9314984  24.8765000  58.8459992  67.3974984  26.6005000  58.5859992
  65.8914984  25.0395000  59.0009992  64.9414984  25.4445000  58.5919992
  65.7164984  23.9565000  58.8219992  65.8314984  25.3065000  60.5609992
  64.8604984  24.9135000  60.9329992  66.6794984  24.7115000  60.9619992
  65.9964984  26.8025000  60.9399992  67.0394984  27.0705000  60.6669992
  65.5454984  27.4335000  60.1439992  65.7614984  27.1395000  62.4399992
  66.0724984  28.2035000  62.5039992  64.6894984  27.0125000  62.7049992
  66.6564984  26.3975000  63.4009992  66.6044984  25.2895000  63.3319992
  67.7354984  26.6105000  63.2439992  66.1574984  26.6045000  64.8019992
  66.0924984  27.7125000  64.8539992  65.0964984  26.2745000  64.8129992
  66.8524984  25.9665000  65.9509992  67.1414984  24.9045000  65.7989992
  67.8064984  26.4845000  66.1879992  66.0024984  26.0815000  67.2269992
  64.8394984  26.5375000  67.3209992  66.6624984  25.5215000  68.1739992
  66.1394984  25.4835000  69.5019992  65.4624984  26.3265000  69.7559992
  65.5624984  24.5345000  69.5339992  67.3374984  25.3445000  70.4409992
  66.9474984  25.0115000  71.4269992  68.1084984  26.7075000  70.6419992
  67.2794984  27.4185000  70.4379992  68.3354984  26.8495000  71.7199992
  69.3584984  26.8085000  69.9049992  69.6304984  28.1995000  69.2729992
  69.4604984  29.2715000  70.3569992  70.3174984  29.1865000  71.4989992
  70.3264984  28.1775000  71.9649992  71.3264984  29.4575000  71.1239992
  69.7974984  30.2335000  72.5399992  70.4954984  30.4025000  73.3469992
  69.7444984  31.2295000  72.1269992  68.3794984  30.0465000  73.2439992
  68.1334984  31.3305000  74.0169992  68.1874984  32.3145000  73.5729992
  68.9064984  31.4255000  74.7639992  67.2504984  31.1795000  74.6199992
  68.5544984  28.8455000  74.2089992  69.4984984  28.9585000  74.7219992
  68.6044984  27.8745000  73.7389992  67.7254984  28.8595000  74.9009992
  67.2474984  29.8405000  72.3179992  67.5694984  29.0395000  71.6689992
  67.1874984  30.7515000  71.7409992  66.3134984  29.6735000  72.8349992
  71.0644984  28.1645000  68.8409992  68.6714984  28.5875000  68.2509992
  68.2234984  24.3155000  69.9149992  69.2814984  23.9405000  70.6539992
  69.4374984  24.1595000  71.8439992  73.8554984  25.1145000  55.8529992
  73.1544984  24.5495000  56.5049992  72.1934984  24.2695000  56.0229992
  73.6914984  23.5915000  56.6729992  72.9304984  25.3455000  57.8519992
  73.8994984  25.5735000  58.3459992  72.4454984  26.3245000  57.6519992
  71.9844984  24.6605000  58.9159992  70.9594984  24.6465000  58.4859992
  72.2494984  23.6005000  59.1179992  72.0544984  25.2615000  60.2409992
  73.0924984  25.5215000  60.5389992  71.6094984  26.2785000  60.2199992
  71.4184984  24.3635000  61.3469992  70.5774984  23.8565000  60.8279992
  72.1674984  23.6455000  61.7429992  70.8134984  25.2135000  62.4919992
  70.0534984  25.9165000  62.0879992  70.3354984  24.4455000  63.1369992
  71.9264984  25.8575000  63.3959992  72.5644984  25.0915000  63.8859992
  72.4894984  26.4575000  62.6499992  71.3554984  26.9225000  64.4229992
  72.1384984  27.5675000  64.8759992  70.7964984  27.6775000  63.8289992
  70.5184984  26.2035000  65.5079992  70.0864984  27.0055000  66.1459992
  69.5634984  25.7715000  65.1399992  71.2654984  25.1435000  66.3869992
  71.6204984  24.2425000  65.8419992  72.2124984  25.4535000  66.8789992
  70.3084984  24.4815000  67.4789992  69.6604984  25.2515000  67.9509992
  69.6274984  23.7835000  66.9469992  71.0164984  23.8805000  68.6829992
  71.8374984  23.2175000  68.3359992  71.4514984  24.6745000  69.3269992
  70.1724984  23.1025000  69.7119992  69.5454984  22.2615000  69.3489992
  70.9264984  22.7195000  70.4329992  26.4544984  50.7975000  51.5209992
  27.2584984  50.1545000  51.9389992  27.6434984  49.4375000  51.1829992
  28.1224984  50.8245000  52.1339992  26.8594984  49.3945000  53.1959992
  25.7904984  49.5935000  53.4229992  26.8544984  48.3075000  52.9649992
  27.6984984  49.5045000  54.4789992  27.4884984  48.7465000  55.2639992
  28.7694984  49.4385000  54.1899992  27.6224984  50.8615000  55.1099992
  27.8714984  51.7345000  54.4689992  26.5634984  51.0995000  55.3489992
  28.4154984  51.1555000  56.3889992  29.4924984  50.8855000  56.3569992
  28.3584984  52.2645000  56.3819992  27.8484984  50.5025000  57.6739992
  26.7614984  50.6865000  57.8129992  27.9004984  49.4025000  57.5249992
  28.5404984  50.9285000  58.9289992  29.6384984  50.7925000  58.8229992
  28.2814984  51.9895000  59.1309992  28.1884984  50.0535000  60.1149992
  27.1224984  50.3005000  60.3049992  28.4284984  48.9945000  59.8819992
  29.0024984  50.1215000  61.3789992  30.0394984  49.7985000  61.1469992
  29.1704984  51.1475000  61.7719992  28.2934984  49.2955000  62.5019992
  28.0794984  48.2615000  62.1569992  29.0664984  49.1905000  63.2929992
  26.9334984  49.8095000  62.9259992  26.2994984  49.9635000  62.0269992
  26.5024984  48.9045000  63.4049992  26.9164984  51.1105000  63.8619992
  27.4994984  51.9185000  63.3699992  25.9294984  51.6195000  63.9029992
  27.3454984  50.8455000  65.3089992  26.5584984  50.1225000  65.6119992
  28.3764984  50.4715000  65.4879992  27.1044984  52.0255000  66.2929992
  26.4224984  53.0155000  66.0229992  27.6584984  51.7225000  67.4489992
  27.1754984  52.3485000  68.6709992  28.0514984  52.2865000  69.3519992
  26.8464984  53.4005000  68.5349992  25.9834984  51.6825000  69.3319992
  25.6334984  52.2865000  70.1969992  26.3494984  50.2515000  69.9799992
  27.2364984  50.3295000  70.6439992  25.4714984  49.8175000  70.5049992
  26.5464984  49.5045000  68.8449992  27.3214984  48.1285000  68.9729992
  27.1964984  47.8175000  70.4609992  28.0154984  46.8325000  71.1099992
  27.8404984  45.8755000  70.5729992  29.0834984  47.1225000  71.0139992
  27.6024984  46.5855000  72.5749992  26.5234984  46.5975000  72.5999992
  28.0684984  45.6725000  72.9139992  27.9004984  47.6305000  73.6339992
  27.6084984  46.9805000  75.0229992  28.3494984  46.1985000  75.1009992
  26.6504984  46.4855000  74.9579992  27.8324984  47.6315000  75.8549992
  27.1424984  48.8545000  73.4539992  27.3174984  49.2605000  72.4679992
  27.4604984  49.5285000  74.2359992  26.0834984  48.7675000  73.6519992
  29.3704984  47.9285000  73.6629992  29.4954984  48.9415000  74.0139992
  29.6904984  47.9495000  72.6309992  29.9254984  47.1575000  74.1759992
  26.5144984  47.1425000  68.2429992  28.7044984  48.3915000  68.4729992
  24.9814984  51.6905000  68.3209992  23.7434984  51.4195000  68.5959992
  23.2874984  51.1135000  69.6899992  24.3654984  53.1965000  53.9079992
  23.5524984  53.8145000  54.3459992  23.6474984  54.8785000  54.0419992
  22.6364984  53.4195000  53.8569992  23.5114984  53.5955000  55.8259992
  24.4354984  54.1245000  56.1419992  22.7464984  54.2995000  56.2179992
  23.4564984  52.1495000  56.2779992  22.4304984  51.7475000  56.1379992
  24.3164984  51.6505000  55.7839992  23.7074984  51.9155000  57.7739992
  24.7324984  52.2845000  57.9899992  23.0994984  52.5845000  58.4199992
  23.6194984  50.3925000  57.9799992  22.5284984  50.1935000  58.0319992
  24.1124984  49.7255000  57.2399992  24.2044984  49.9845000  59.3019992
  24.0314984  48.8935000  59.4169992  25.3004984  50.1585000  59.3569992
  23.4494984  50.6445000  60.4919992  24.1554984  50.7305000  61.3459992
  22.9634984  51.6195000  60.2739992  22.2144984  49.8895000  61.0099992
  21.4654984  49.9415000  60.1909992  22.4694984  48.8345000  61.2489992
  21.7514984  50.4955000  62.3699992  21.2074984  51.4475000  62.1939992
  21.0234984  49.7605000  62.7749992  22.8604984  50.5805000  63.5579992
  23.2994984  49.5625000  63.4829992  23.6854984  51.2715000  63.2809992
  22.4214984  51.1475000  64.8959992  22.1074984  52.2085000  64.8049992
  21.6354984  50.4725000  65.2979992  23.4234984  51.1025000  66.0489992
  23.7074984  50.0505000  66.2689992  24.3074984  51.7665000  65.9349992
  22.8594984  51.6315000  67.3549992  22.5274984  52.6805000  67.1999992
  21.9454984  51.0235000  67.5219992  37.2584984  61.9125000  53.7909992
  37.7904984  62.8805000  53.9099992  38.5724984  63.0245000  54.6859992
  38.3294984  63.0715000  52.9569992  36.6644984  63.8785000  54.1589992
  35.9784984  63.8495000  53.2849992  36.1084984  63.5595000  55.0659992
  37.1254984  65.3195000  54.2229992  37.9674984  65.4105000  54.9429992
  37.5274984  65.6435000  53.2399992  36.0114984  66.3445000  54.6689992
  36.4254984  67.3255000  54.3509992  35.0324984  66.0065000  54.2659992
  35.8604984  66.3425000  56.1849992  35.5754984  65.3465000  56.5859992
  36.8444984  66.4995000  56.6769992  34.8154984  67.3785000  56.6959992
  35.1324984  68.3945000  56.3789992  33.8884984  67.1595000  56.1229992
  34.4504984  67.3025000  58.1919992  33.7044984  68.1095000  58.3519992
  33.9874984  66.2995000  58.3089992  35.6204984  67.4665000  59.1449992
  36.5214984  66.8945000  58.8339992  35.9134984  68.5365000  59.0829992
  35.3894984  67.0505000  60.6479992  34.6994984  66.1815000  60.5989992
  36.2884984  66.5855000  61.1049992  35.0534984  68.1705000  61.7399992
  34.9104984  67.6745000  62.7239992  35.9624984  68.8055000  61.7969992
  33.8214984  69.0985000  61.3519992  34.2694984  69.7915000  60.6079992
  33.0844984  68.4275000  60.8609992  33.2324984  69.9165000  62.5239992
  32.2984984  70.4285000  62.2069992  32.9424984  69.1545000  63.2789992
  34.1294984  71.0515000  63.1189992  35.1384984  70.5995000  63.2339992
  34.1614984  71.9935000  62.5309992  33.8224984  71.5215000  64.5309992
  32.8864984  71.1195000  65.2239992  34.7254984  72.4525000  64.8759992
  34.7984984  72.8915000  66.1839992  35.4004984  73.8245000  66.1489992
  33.7964984  73.3205000  66.3999992  35.3964984  71.8545000  67.1809992
  34.6344984  71.0475000  67.2129992  35.6474984  72.3635000  68.6079992
  36.5814984  72.9625000  68.5539992  34.7034984  72.9005000  68.8419992
  35.7074984  71.3115000  69.4509992  36.8174984  71.3875000  70.6379992
  36.0564984  70.5305000  71.7769992  35.2234984  69.4475000  71.5339992
  34.6884984  69.2465000  72.4869992  34.3844984  69.7305000  70.8619992
  36.0234984  68.2605000  71.0629992  35.2924984  67.5075000  70.8079992
  36.5024984  68.5725000  70.1469992  37.0314984  67.5295000  71.9869992
  37.6704984  66.4125000  71.1659992  38.2514984  66.8295000  70.3569992
  36.8474984  65.8435000  70.7579992  38.2834984  65.8335000  71.8399992
  36.3094984  67.0655000  73.1829992  35.7254984  67.8755000  73.5949992
  37.0004984  66.8495000  73.9849992  35.6334984  66.2765000  72.8889992
  38.1184984  68.5035000  72.4019992  38.8984984  67.8105000  72.6809992
  37.7964984  69.1465000  73.2069992  38.4494984  69.0285000  71.5179992
  38.0204984  70.6735000  70.1289992  36.9684984  72.7555000  71.1229992
  36.7134984  71.4885000  66.6479992  36.7334984  70.3505000  65.9639992
  35.7454984  69.6585000  65.7059992  37.1424984  69.4115000  53.6779992
  36.9764984  70.4975000  53.5149992  37.5184984  70.7425000  52.5769992
  35.9184984  70.8305000  53.4459992  37.6484984  71.2705000  54.6939992
  37.6904984  72.3565000  54.4639992  36.9974984  71.1625000  55.5869992
  39.0874984  70.9715000  54.9719992  39.7264984  71.1085000  54.0729992
  39.3744984  71.7005000  55.7609992  39.3574984  69.5565000  55.5099992
  39.0314984  68.8025000  54.7619992  40.4584984  69.4075000  55.5429992
  38.7074984  69.3025000  56.8609992  38.5894984  70.2845000  57.3669992
  37.6894984  68.8755000  56.7399992  39.4614984  68.4105000  57.8449992
  39.1594984  67.3445000  57.7679992  40.5514984  68.4965000  57.6489992
  39.3644984  68.9055000  59.3009992  39.5214984  69.9985000  59.4219992
  38.3014984  68.7115000  59.5629992  40.4204984  68.2095000  60.1559992
  40.4844984  67.2115000  59.6739992  41.4104984  68.6995000  60.0359992
  40.2234984  68.0695000  61.6619992  39.1914984  67.7195000  61.8809992
  40.9724984  67.3365000  62.0309992  40.3564984  69.3835000  62.4479992
  41.4354984  69.6485000  62.4879992  39.7834984  70.2475000  62.0489992
  39.9474984  69.3255000  63.9199992  40.3474984  68.3845000  64.3549992
  40.3614984  70.2375000  64.4009992  38.4194984  69.6155000  64.1359992
  38.1584984  70.4045000  63.3979992  37.9004984  68.6425000  64.0019992
  38.2124984  70.2405000  65.5479992  38.6474984  69.5195000  66.2719992
  38.7214984  71.2275000  65.5559992  59.5234984  23.9345000  56.7489992
  59.7894984  24.3985000  55.7759992  60.2514984  23.6165000  55.1359992
  58.8284984  24.6565000  55.2819992  60.5334984  25.7145000  56.0329992
  60.5424984  26.2955000  55.0859992  60.0034984  26.2295000  56.8619992
  62.0004984  25.5225000  56.2709992  62.4064984  25.0205000  55.3669992
  62.4424984  26.5235000  56.4649992  62.3684984  24.5665000  57.4449992
  61.9904984  23.5705000  57.1289992  63.4764984  24.6375000  57.3949992
  61.8664984  24.8725000  58.8339992  60.7994984  24.6505000  59.0479992
  62.4084984  24.2495000  59.5769992  62.1604984  26.3415000  59.2679992
  63.2694984  26.3415000  59.2019992  61.5454984  27.1255000  58.7769992
  61.8264984  26.5165000  60.7289992  60.7224984  26.6075000  60.8139992
  62.1384984  25.7015000  61.4159992  62.4304984  27.7285000  61.3789992
  63.2924984  27.9465000  60.7119992  61.7944984  28.6395000  61.3629992
  63.0934984  27.4975000  62.7069992  63.7524984  26.6025000  62.6859992
  63.7254984  28.4015000  62.8359992  62.0684984  27.2935000  63.7959992
  61.3104984  26.5745000  63.4189992  62.5124984  26.9265000  64.7459992
  61.3344984  28.5715000  64.1089992  61.1484984  29.1165000  63.1599992
  60.3124984  28.3785000  64.4999992  62.1724984  29.5035000  65.0949992
  62.2634984  28.9615000  66.0609992  63.1954984  29.6745000  64.6979992
  61.6374984  30.9135000  65.2979992  62.4824984  31.4795000  65.7429992
  61.3674984  31.5195000  64.4059992  60.3604984  30.9965000  66.2129992
  59.3504984  31.5645000  65.9079992  60.7994984  30.6335000  67.3849992
  60.0954984  30.9295000  68.4929992  60.4674984  31.9285000  68.8079992
  59.0074984  31.0625000  68.3129992  60.4904984  29.8425000  69.5579992
  59.9254984  30.1705000  70.4559992  62.0374984  29.9915000  69.8989992
  62.5784984  29.6745000  68.9819992  62.1894984  31.0775000  70.0819992
  62.2804984  29.2105000  71.0549992  62.9794984  27.7735000  71.1449992
  61.8504984  26.8365000  70.6349992  62.0334984  25.5855000  70.0489992
  61.2394984  25.4045000  69.2929992  62.9644984  25.4375000  69.4619992
  62.0784984  24.4655000  71.1709992  62.5474984  23.5485000  70.8449992
  62.6844984  24.9525000  71.9209992  60.7144984  24.2115000  71.7189992
  61.0804984  23.2285000  72.8329992  60.1674984  23.2025000  73.4099992
  61.8784984  23.5905000  73.4649992  61.4744984  22.3375000  72.3669992
  59.6454984  23.8035000  70.7009992  60.0724984  23.0365000  70.0709992
  59.4214984  24.7275000  70.1889992  58.8364984  23.3895000  71.2849992
  60.1674984  25.3955000  72.4519992  60.2124984  26.2735000  71.8259992
  60.6684984  25.4665000  73.4059992  59.1474984  25.2065000  72.7539992
  64.0394984  27.7315000  70.1229992  63.2854984  27.5615000  72.5719992
  60.1834984  28.5595000  69.0989992  58.9284984  28.2245000  69.1229992
  57.9734984  28.8865000  69.4939992  55.1524984  27.5285000  56.8869992
  54.9124984  27.6705000  57.9629992  53.9284984  28.1805000  58.0369992
  54.7654984  26.6465000  58.3699992  55.8064984  28.5425000  58.7889992
  55.5504984  29.5915000  58.5289992  55.4434984  28.4415000  59.8329992
  57.3124984  28.1755000  58.8299992  57.8864984  28.4485000  57.9189992
  57.8194984  28.8355000  59.5669992  57.6254984  26.6115000  59.1569992
  57.1484984  26.0775000  58.3079992  58.7324984  26.5795000  59.2449992
  56.9724984  26.1255000  60.4779992  55.8804984  26.1805000  60.2779992
  57.1434984  25.0395000  60.6379992  57.4084984  26.8585000  61.7639992
  58.4994984  26.7135000  61.9119992  57.2314984  27.9445000  61.6049992
  56.7574984  26.4255000  63.0259992  56.3464984  27.3475000  63.4899992
  55.8054984  25.8815000  62.8499992  57.6784984  25.8425000  63.9999992
  57.9184984  24.8115000  63.6639992  58.5714984  26.4345000  64.2929992
  57.0184984  25.6105000  65.3649992  56.7324984  26.5445000  65.8929992
  56.1444984  24.9515000  65.1729992  58.0034984  24.8605000  66.2819992
  57.5694984  24.6545000  67.2829992  58.1444984  23.8655000  65.8079992
  59.4494984  25.4695000  66.5389992  60.1774984  24.8255000  67.0779992
  59.8514984  25.6515000  65.5199992  59.3654984  26.8075000  67.1679992
  60.4334984  26.9905000  67.4179992  58.9684984  27.6415000  66.5499992
  58.7004984  26.7795000  68.5549992  57.6304984  26.5045000  68.6759992
  59.3024984  26.0585000  69.1479992  65.7104984  84.2185000  52.6469992
  66.7874984  84.0945000  52.4009992  67.0214984  83.0125000  52.3089992
  66.7684984  84.6055000  51.4149992  67.6374984  84.6355000  53.5819992
  68.7194984  84.4225000  53.4429992  67.5044984  85.7375000  53.6239992
  67.2204984  84.0015000  54.8729992  66.1244984  84.0215000  55.0529992
  67.6014984  82.9605000  54.7939992  67.8224984  84.6715000  56.0539992
  68.9274984  84.5515000  56.0329992  67.7654984  85.7765000  55.9569992
  67.2404984  84.2285000  57.3849992  67.3124984  83.1195000  57.4059992
  67.9694984  84.5285000  58.1679992  65.8494984  84.7915000  57.6569992
  66.0024984  85.8545000  57.9439992  65.3004984  84.6075000  56.7079992
  65.0814984  84.2265000  58.8279992  64.9354984  83.1405000  58.6449992
  65.5754984  84.3755000  59.8119992  63.5834984  84.7165000  59.0119992
  63.0914984  84.5555000  58.0289992  63.0974984  83.9945000  59.7019992
  63.4404984  86.1265000  59.3919992  64.0544984  86.7545000  58.7109992
  62.3884984  86.4735000  59.3189992  63.7494984  86.4215000  60.7979992
  64.7714984  86.0655000  61.0499992  63.8944984  87.5085000  60.9759992
  62.7794984  85.7205000  61.8709992  61.7824984  86.1705000  61.6719992
  62.6184984  84.6255000  61.7739992  63.1564984  86.0465000  63.3539992
  64.0264984  85.3805000  63.5399992  63.4524984  87.1145000  63.4229992
  61.9274984  85.8555000  64.2849992  61.2934984  86.7625000  64.1899992
  61.3524984  84.9555000  63.9799992  62.4094984  85.6175000  65.7579992
  63.1374984  86.2815000  66.4269992  61.6534984  84.5515000  66.2799992
  61.5674984  84.5235000  67.7319992  62.0044984  85.4105000  68.2369992
  60.5044984  84.4115000  68.0339992  62.2714984  83.2015000  68.2669992
  61.8184984  82.3365000  67.7379992  62.2204984  82.9685000  69.7859992
  61.1834984  83.0085000  70.1809992  62.6994984  81.9875000  69.9879992
  62.9484984  84.0725000  70.4709992  64.1924984  83.7775000  71.2529992
  64.7344984  85.3415000  71.5779992  64.9534984  86.2675000  70.4679992
  65.1294984  85.7405000  69.5059992  64.1674984  87.0375000  70.3169992
  66.0984984  87.1975000  70.8789992  66.4774984  87.6155000  69.9579992
  65.9254984  88.0655000  71.4969992  67.3354984  86.5605000  71.5299992
  67.9104984  85.4235000  70.7809992  68.2324984  85.7985000  69.8199992
  67.1364984  84.6705000  70.7739992  68.6924984  84.9725000  71.3739992
  67.0054984  86.0905000  72.9359992  66.6474984  86.8165000  73.6509992
  67.8794984  85.6355000  73.3779992  66.2574984  85.3185000  72.8309992
  68.4584984  87.6345000  71.6699992  67.9634984  88.3725000  72.2839992
  68.8114984  88.0015000  70.7169992  69.3314984  87.2455000  72.1739992
  63.7054984  83.1095000  72.4549992  65.2344984  83.0725000  70.4339992
  63.6194984  83.4195000  67.7959992  64.3574984  82.3505000  67.6229992
  64.0964984  81.2445000  68.1089992  66.1854984  80.6745000  53.8389992
  66.7034984  79.8075000  54.2999992  66.6004984  78.8795000  53.6979992
  67.7724984  80.0745000  54.4399992  66.1994984  79.5815000  55.7419992
  66.8794984  78.9425000  56.3439992  66.2244984  80.4985000  56.3689992
  64.7884984  79.0185000  55.8619992  64.1744984  79.3805000  55.0099992
  64.9264984  77.9175000  55.8169992  63.9194984  79.2585000  57.1399992
  63.6674984  80.3395000  57.0889992  62.9754984  78.6805000  57.0409992
  64.6174984  78.9315000  58.4399992  64.0094984  78.1895000  58.9989992
  65.5514984  78.4395000  58.0939992  64.9914984  80.1255000  59.3669992
  65.7814984  79.7805000  60.0679992  65.5874984  80.8535000  58.7769992
  63.8354984  80.7715000  60.2149992  63.2624984  81.3615000  59.4689992
  63.0914984  80.0105000  60.5309992  64.2234984  81.7375000  61.3309992
  65.2654984  82.0095000  61.0569992  63.5774984  82.6415000  61.3459992
  64.2694984  81.0385000  62.6859992  63.2714984  80.9415000  63.1649992
  64.6814984  80.0125000  62.5809992  65.1724984  81.6955000  63.7559992
  66.2134984  81.6705000  63.3679992  64.8224984  82.7495000  63.8009992
  64.9884984  80.9695000  65.0369992  63.9784984  81.1885000  65.4429992
  65.2594984  79.8935000  64.9869992  65.9594984  81.4625000  66.1349992
  65.9874984  80.6875000  66.9299992  67.0184984  81.4785000  65.7969992
  65.5484984  82.7465000  66.8429992  66.3444984  83.1505000  67.5049992
  65.2734984  83.4985000  66.0729992  84.8564984  53.6345000  53.6909992
  84.6754984  53.8185000  54.7709992  85.6964984  53.6315000  55.1669992
  84.4144984  54.8745000  54.9989992  83.4834984  52.9725000  55.3389992
  82.4994984  53.1375000  54.8499992  83.5924984  51.8685000  55.2789992
  83.1944984  53.0615000  56.8309992  82.2134984  52.6495000  57.1509992
  83.9074984  52.3585000  57.3129992  83.2994984  54.5275000  57.3489992
  84.3174984  54.9485000  57.2079992  82.5344984  55.0665000  56.7499992
  82.9834984  54.6545000  58.9069992  81.9984984  54.2135000  59.1709992
  83.7484984  54.0425000  59.4309992  83.2264984  56.0165000  59.4949992
  84.2074984  56.4095000  59.1539992  82.5724984  56.7425000  58.9669992
  83.1984984  55.9855000  60.9849992  82.1364984  55.9135000  61.3029992
  83.8834984  55.2265000  61.4179992  83.8194984  57.3375000  61.5949992
  84.9044984  57.3505000  61.3589992  83.3134984  58.2885000  61.3219992
  83.9024984  57.4135000  63.1609992  84.4884984  56.5855000  63.6139992
  84.4764984  58.3275000  63.4239992  82.5454984  57.4565000  63.8939992
  82.5254984  58.2945000  64.6219992  81.7314984  57.6715000  63.1689992
  82.2254984  56.0665000  64.4329992  81.1254984  56.0545000  64.5859992
  82.5064984  55.2155000  63.7769992  82.7994984  55.8655000  65.8519992
  83.9004984  55.9915000  65.9429992  82.4894984  56.7295000  66.4789992
  82.4484984  54.5825000  66.5899992  82.7584984  54.6995000  67.6509992
  81.3644984  54.3515000  66.5209992  83.2514984  53.4465000  66.0339992
  83.8094984  53.3965000  64.9639992  83.3454984  52.4935000  67.0699992
  84.4344984  51.5965000  67.0569992  84.1194984  50.7615000  67.7179992
  84.6264984  51.2325000  66.0249992  85.7724984  52.1105000  67.6789992
  86.3854984  51.2195000  67.9299992  85.4624984  52.9375000  68.9709992
  84.9644984  53.8525000  68.5859992  84.7474984  52.5095000  69.7059992
  86.7244984  53.1185000  69.6789992  87.2614984  54.4925000  70.1389992
  86.0674984  55.1025000  70.8509992  85.8744984  56.3945000  71.2869992
  86.8024984  56.9685000  71.4939992  85.2644984  56.9945000  70.5779992
  84.9434984  56.4125000  72.5289992  85.5624984  55.9995000  73.3119992
  84.9424984  57.4615000  72.7879992  83.6034984  55.7485000  72.4559992
  82.8854984  55.8935000  71.1449992  81.9594984  55.3375000  71.1579992
  83.5844984  55.5175000  70.4139992  82.7134984  56.9295000  70.8919992
  82.6664984  56.4395000  73.4689992  81.7074984  55.9445000  73.4949992
  82.4134984  57.4785000  73.3219992  83.1864984  56.4505000  74.4149992
  83.7874984  54.2805000  72.7439992  84.6154984  54.2095000  73.4339992
  84.1254984  53.7005000  71.8979992  82.8634984  53.9085000  73.1599992
  88.2474984  54.1845000  71.1739992  87.6314984  55.3305000  68.9809992
  86.4134984  52.9795000  66.7009992  87.6944984  53.1215000  66.7899992
  88.4504984  52.6395000  67.6129992  82.9404984  48.8245000  58.2799992
  83.1224984  47.9785000  57.5829992  82.5874984  47.1755000  58.1329992
  82.5254984  48.1135000  56.6549992  84.5704984  47.5395000  57.3999992
  85.0584984  47.1525000  58.3199992  84.5804984  46.7365000  56.6329992
  85.4024984  48.6625000  56.7929992  86.3644984  48.1845000  56.5069992
  84.7884984  48.9385000  55.9089992  85.6724984  49.7805000  57.8049992
  84.7604984  50.0955000  58.3549992  86.2154984  49.3095000  58.6519992
  86.5184984  50.8595000  57.2509992  87.4244984  50.5055000  56.7119992
  85.9884984  51.5175000  56.5289992  87.2314984  51.6595000  58.4049992
  87.7884984  50.9335000  59.0339992  87.9804984  52.3715000  57.9969992
  86.2964984  52.5155000  59.3769992  85.8284984  53.2405000  58.6769992
  85.4944984  51.8655000  59.7869992  87.1374984  53.1905000  60.5029992
  87.4674984  52.3405000  61.1379992  88.0694984  53.6435000  60.1019992
  86.4614984  54.3595000  61.2569992  86.0274984  55.0345000  60.4889992
  85.6104984  54.0385000  61.8949992  87.4014984  55.2905000  62.0489992
  88.1134984  55.8455000  61.4019992  86.7454984  56.1055000  62.4219992
  88.2614984  54.7405000  63.1779992  88.9654984  53.9155000  62.9419992
  88.8004984  55.5515000  63.7139992  87.4674984  54.2305000  64.3369992
  86.5884984  54.8355000  64.6489992  87.1484984  53.2155000  64.0199992
  88.3744984  53.9355000  65.5899992  89.3384984  53.4615000  65.3089992
  88.6304984  54.9165000  66.0439992  46.8254984  83.2645000  53.7169992
  47.2084984  83.4005000  54.7509992  46.3574984  83.0495000  55.3729992
  47.9704984  82.6185000  54.9549992  47.6714984  84.8845000  55.0059992
  48.4434984  84.9645000  54.2109992  46.8364984  85.5895000  54.8069992
  48.2274984  85.0165000  56.3999992  48.5744984  84.0075000  56.7099992
  49.1654984  85.6015000  56.2879992  47.4814984  85.7565000  57.5719992
  47.4334984  86.8215000  57.2619992  46.4614984  85.3205000  57.5109992
  48.0844984  85.5865000  58.9769992  47.4704984  86.2925000  59.5749992
  47.9924984  84.4925000  59.1489992  49.4704984  85.9665000  59.1869992
  49.7004984  85.7715000  60.2559992  50.1834984  85.2725000  58.6929992
  49.9484984  87.4115000  58.8849992  51.0034984  87.5485000  59.2059992
  49.8384984  87.5735000  57.7919992  49.2684984  88.5775000  59.6279992
  49.9474984  89.4435000  59.4709992  48.2954984  88.7955000  59.1369992
  49.0754984  88.3915000  61.1659992  48.4854984  89.2345000  61.5849992
  48.4744984  87.4765000  61.3599992  50.3894984  88.3305000  62.0079992
  51.0664984  87.4685000  61.8299992  51.0254984  89.1885000  61.7019992
  50.1724984  88.3715000  63.5249992  51.1374984  88.6605000  63.9939992
  49.3474984  89.0895000  63.7149992  49.7474984  86.9885000  64.0869992
  48.9224984  86.6035000  63.4509992  50.6914984  86.4225000  63.9379992
  49.4844984  87.0125000  65.5649992  50.4254984  87.4175000  65.9959992
  48.6984984  87.7635000  65.7929992  49.0704984  85.6615000  66.2239992
  49.0674984  84.5425000  65.6719992  48.6764984  85.9105000  67.4399992
  48.1694984  84.9485000  68.3279992  47.3434984  85.3935000  68.9219992
  47.7374984  84.0785000  67.7879992  49.1934984  84.2675000  69.2619992
  48.6764984  83.6585000  70.0339992  50.0564984  85.3045000  69.9929992
  49.5244984  86.1005000  70.5569992  50.5604984  84.7435000  70.8089992
  51.0794984  85.7575000  69.1159992  51.3414984  87.3045000  69.0929992
  51.6224984  87.6285000  70.6239992  52.8954984  87.6565000  71.2049992
  53.5744984  86.8165000  70.9429992  53.4074984  88.5705000  70.8339992
  52.8494984  87.7645000  72.7189992  53.8674984  87.9885000  73.0009992
  52.2984984  88.6575000  72.9769992  52.1554984  86.6225000  73.4739992
  52.7934984  85.2835000  73.1319992  53.7894984  85.2975000  73.5499992
  52.9254984  85.1895000  72.0649992  52.2134984  84.4545000  73.5089992
  50.7014984  86.7575000  73.1779992  50.0434984  86.1535000  73.7849992
  50.5354984  86.5525000  72.1309992  50.4954984  87.7955000  73.3899992
  52.2444984  86.8145000  74.9619992  51.4614984  86.2365000  75.4289992
  51.9254984  87.8105000  75.2349992  53.2954984  86.6335000  75.1299992
  52.5504984  87.5775000  68.3009992  50.0884984  88.0335000  68.6499992
  49.9624984  83.4175000  68.4029992  50.9274984  82.6385000  68.9829992
  51.1104984  82.5095000  70.1639992  50.4404984  82.8745000  55.4449992
  51.3244984  82.2195000  55.6049992  51.1694984  81.1735000  55.2659992
  52.0874984  82.7135000  54.9669992  51.7804984  82.2085000  57.0719992
  51.8614984  83.2575000  57.4279992  50.9254984  81.8405000  57.6799992
  53.1494984  81.5515000  57.2539992  53.1474984  80.4735000  56.9879992
  53.7664984  82.0445000  56.4729992  53.8784984  81.7905000  58.5159992
  53.1724984  81.3385000  59.2439992  54.8594984  81.2695000  58.4999992
  54.1534984  83.3045000  58.8139992  55.2174984  83.3245000  59.1339992
  54.2334984  83.8665000  57.8589992  53.1944984  84.0035000  59.7799992
  53.6354984  85.0225000  59.8149992  52.1594984  84.1705000  59.4119992
  53.2024984  83.4695000  61.2299992  52.6134984  82.5345000  61.3459992
  54.2414984  83.2475000  61.5569992  52.5194984  84.3185000  62.3159992
  53.2094984  85.1865000  62.3989992  51.5294984  84.7065000  61.9959992
  52.2944984  83.6965000  63.6679992  51.7834984  84.5135000  64.2209992
  51.5334984  82.9115000  63.4719992  53.4484984  83.1045000  64.5169992
  53.9884984  82.4245000  63.8239992  54.1564984  83.8925000  64.8519992
  53.0174984  82.2055000  65.6449992  52.4964984  81.2595000  65.3849992
  53.9014984  81.8765000  66.2329992  52.1064984  82.8525000  66.6749992
  52.6444984  83.7085000  67.1379992  51.1334984  83.1395000  66.2219992
  51.7904984  81.8895000  67.8709992  51.1064984  81.0675000  67.5699992
  52.7624984  81.5045000  68.2469992  78.3984984  42.4705000  55.9039992
  79.4374984  42.3655000  56.2809992  80.1804984  42.0275000  55.5279992
  79.7834984  43.3395000  56.6869992  79.6044984  41.2625000  57.4249992
  79.2534984  41.5655000  58.4349992  78.8764984  40.4885000  57.0979992
  80.9964984  40.6285000  57.5799992  80.8434984  39.6985000  58.1669992
  81.4084984  40.3565000  56.5839992  82.0924984  41.6005000  58.1599992
  81.6484984  42.5805000  57.8859992  82.0924984  41.5115000  59.2679992
  83.4634984  41.3185000  57.5719992  83.3174984  40.5695000  56.7639992
  83.8274984  42.2715000  57.1309992  84.5004984  40.8345000  58.5579992
  84.8414984  41.7705000  59.0509992  84.0224984  40.1125000  59.2539992
  85.6104984  40.0145000  57.8499992  85.1384984  39.1495000  57.3359992
  86.1654984  40.6665000  57.1419992  86.7074984  39.6035000  58.8229992
  87.5794984  39.2805000  58.2139992  87.0144984  40.4475000  59.4779992
  86.2744984  38.4895000  59.7589992  85.5254984  38.9015000  60.4679992
  85.7584984  37.8055000  59.0509992  87.1934984  37.7005000  60.6069992
  87.6664984  36.9615000  59.9259992  87.9474984  38.3415000  61.1119992
  86.4074984  36.9385000  61.7389992  85.8994984  37.6445000  62.4299992
  85.6064984  36.4545000  61.1399992  87.1284984  35.8365000  62.5189992
  87.4494984  35.0525000  61.8009992  87.9834984  36.3905000  62.9639992
  86.2064984  35.2035000  63.6019992  85.1804984  35.6155000  63.4869992
  86.2354984  34.1065000  63.4259992  86.7484984  35.6255000  64.9639992
  87.6924984  35.1755000  65.5279992  85.8944984  36.6195000  65.5249992
  86.2354984  37.1195000  66.7959992  85.7124984  36.4275000  67.4899992
  87.3094984  37.1925000  67.0699992  85.5424984  38.4175000  66.8879992
  85.9154984  39.1535000  66.1429992  85.8504984  38.9925000  68.3349992
  86.9024984  38.6395000  68.3869992  85.7464984  40.0995000  68.3279992
  85.0724984  38.4025000  69.3729992  85.5244984  38.6425000  70.8599992
  84.1554984  39.0555000  71.5789992  82.9424984  39.0645000  70.8099992
  82.1704984  39.7065000  71.2839992  83.1114984  39.6505000  69.8809992
  82.3504984  37.6585000  70.6709992  81.5344984  37.6805000  69.9639992
  83.1324984  37.0195000  70.2889992  81.8154984  36.9105000  71.9169992
  80.5404984  37.5065000  72.4569992  80.2694984  36.9915000  73.3659992
  79.8534984  37.4865000  71.6239992  80.7114984  38.5435000  72.7049992
  82.8514984  36.8685000  72.9829992  82.5524984  36.2665000  73.8289992
  82.8794984  37.8615000  73.4079992  83.8424984  36.6855000  72.5949992
  81.6184984  35.5075000  71.4269992  81.0334984  35.4595000  70.5209992
  81.1304984  34.8365000  72.1189992  82.6224984  35.1095000  71.3969992
  85.9104984  37.3295000  71.4449992  86.5494984  39.7225000  70.9329992
  84.1594984  38.1855000  66.6789992  83.4604984  39.2915000  66.3449992
  83.8554984  40.4585000  66.4579992  80.1614984  38.7225000  55.6969992
  80.2834984  38.8075000  54.5959992  79.7584984  37.8985000  54.2329992
  79.8544984  39.7405000  54.1709992  81.8264984  38.6605000  54.2639992
  81.8674984  38.6835000  53.1539992  82.3254984  39.6205000  54.5139992
  82.6254984  37.6005000  54.9569992  82.4974984  36.6475000  54.3989992
  83.6794984  37.8775000  54.7399992  82.3714984  37.3755000  56.4719992
  82.5084984  38.3745000  56.9389992  81.3344984  37.0095000  56.6339992
  83.3804984  36.4675000  57.0849992  83.5364984  35.7425000  56.2569992
  84.3484984  36.9925000  57.2309992  82.8384984  35.7555000  58.2539992
  81.8134984  35.4455000  57.9559992  83.5194984  34.9455000  58.5919992
  82.5954984  36.6575000  59.5379992  83.5454984  37.1145000  59.8869992
  82.0004984  37.5075000  59.1399992  81.7864984  36.0975000  60.6579992
  80.7854984  35.9165000  60.2109992  82.4074984  35.2025000  60.8779992
  81.6994984  37.1275000  61.7199992  81.1954984  38.0465000  61.3509992
  81.0164984  36.6835000  62.4749992  83.0134984  37.5475000  62.3359992
  83.7474984  36.7775000  62.0169992  83.3834984  38.4845000  61.8659992
  83.0104984  37.7445000  63.8309992  82.7964984  36.8255000  64.4179992
  84.0234984  38.0675000  64.1529992  82.1034984  38.8985000  64.2969992
  82.4674984  39.8475000  63.8469992  81.1084984  38.6105000  63.8929992
  82.0454984  38.9495000  65.7509992  81.3704984  39.6245000  66.3199992
  81.7774984  37.9235000  66.0839992  75.2024984  32.0245000  53.9289992
  75.6484984  31.1245000  54.4039992  74.8064984  30.4805000  54.7359992
  76.2794984  30.5325000  53.7069992  76.4584984  31.6115000  55.6189992
  77.2494984  32.2925000  55.2359992  75.8384984  32.2715000  56.2629992
  77.1204984  30.4915000  56.4839992  76.4124984  29.8945000  57.0989992
  77.6274984  29.8725000  55.7139992  78.2264984  30.9215000  57.5299992
  78.8384984  30.0225000  57.7579992  78.8414984  31.7095000  57.0439992
  77.7904984  31.6705000  58.8119992  77.4354984  32.6665000  58.4729992
  76.9634984  31.1035000  59.2899992  78.8004984  31.9065000  59.9489992
  79.3494984  30.9605000  60.1449992  79.5704984  32.4885000  59.3979992
  78.1804984  32.6915000  61.1459992  78.9624984  33.1795000  61.7659992
  77.6454984  33.6095000  60.8209992  77.4404984  31.8335000  62.1629992
  76.5294984  31.6145000  61.5669992  77.9584984  30.8855000  62.4219992
  77.0884984  32.5405000  63.5049992  76.3034984  31.8895000  63.9439992
  77.9584984  32.6015000  64.1929992  76.3914984  33.9275000  63.3089992
  77.1504984  34.6595000  62.9609992  75.6244984  33.8255000  62.5119992
  75.7284984  34.5055000  64.6169992  76.6324984  34.7045000  65.2309992
  75.4194984  35.4925000  64.2099992  74.6994984  33.6635000  65.3379992
  74.0394984  33.2515000  64.5449992  75.3374984  32.8585000  65.7599992
  74.1154984  34.5025000  66.4439992  74.9714984  34.7015000  67.1239992
  73.5904984  35.4035000  66.0609992  73.0894984  33.5265000  67.0349992
  71.9624984  33.5645000  66.6339992  73.6014984  32.6555000  67.8809992
  72.7844984  31.8375000  68.6689992  71.9054984  32.4305000  69.0019992
  72.4994984  30.9135000  68.1229992  73.4954984  31.4325000  69.9909992
  72.9334984  30.7815000  70.6949992  73.9154984  32.6105000  70.8449992
  73.1894984  33.4085000  70.5779992  73.7564984  32.3665000  71.9169992
  75.2234984  32.9655000  70.5629992  75.7354984  34.3985000  70.8689992
  77.3534984  34.2865000  70.9659992  78.0274984  33.3305000  70.1899992
  77.8254984  33.4365000  69.1029992  79.1114984  33.5175000  70.3419992
  77.7184984  31.8625000  70.6809992  76.6604984  31.8255000  70.8979992
  77.8754984  31.2355000  69.8159992  78.3304984  31.2455000  71.9599992
  77.8634984  29.8475000  72.0269992  78.6824984  29.2775000  71.6149992
  76.9274984  29.7405000  71.4989992  77.8574984  29.5845000  73.0749992
  77.8154984  31.9215000  73.2509992  76.7464984  31.8075000  73.3589992
  78.1194984  32.9585000  73.2569992  78.3174984  31.3915000  74.0469992
  79.8654984  31.3525000  72.0079992  80.1384984  32.3535000  71.7089992
  80.3074984  30.5565000  71.4259992  80.1734984  31.1315000  73.0189992
  75.3024984  35.2505000  69.7269992  75.2574984  34.7635000  72.2129992
  74.7544984  30.7005000  69.5839992  74.7354984  29.4235000  69.5619992
  73.8584984  28.7405000  70.0909992  71.7544984  27.1195000  55.6469992
  72.6534984  26.5945000  56.0319992  72.3744984  25.5395000  56.2429992
  73.4344984  26.8585000  55.2859992  73.0164984  27.2315000  57.4259992
  72.2934984  27.0745000  58.2549992  73.9704984  26.7315000  57.6989992
  73.3044984  28.7455000  57.2979992  74.0064984  28.9025000  56.4509992
  72.3704984  29.3345000  57.1719992  74.1954984  29.2645000  58.4389992
  75.0974984  28.6185000  58.3809992  74.4584984  30.3415000  58.5059992
  73.6574984  28.9565000  59.8449992  72.5894984  29.2515000  59.9129992
  73.6654984  27.8695000  60.0739992  74.4134984  29.6235000  60.9819992
  75.4944984  29.4105000  61.1249992  74.3104984  30.7095000  60.7749992
  73.7234984  29.2605000  62.2179992  72.7584984  29.8095000  62.2469992
  73.5144984  28.1715000  62.2919992  74.4384984  29.7405000  63.5829992
  75.4604984  29.3085000  63.6269992  74.4584984  30.8505000  63.6229992
  73.7834984  29.2555000  64.9419992  72.6874984  29.4035000  65.0449992
  73.6604984  28.1515000  64.9379992  74.4934984  29.7435000  66.1889992
  74.6324984  30.8395000  66.0749992  73.8544984  29.3285000  66.9979992
  75.8654984  29.1665000  66.3779992  75.8184984  28.0565000  66.3759992
  76.5264984  29.4445000  65.5289992  76.5394984  29.5265000  67.7259992
  77.5774984  29.2015000  67.5009992  76.6324984  30.6235000  67.8799992
  76.0134984  28.7755000  68.9659992  75.8184984  27.7085000  68.7289992
  76.8644984  28.8385000  69.6769992  27.0364984  54.9505000  53.8449992
  27.9334984  54.5225000  54.3419992  28.5884984  53.9815000  53.6259992
  28.5374984  55.3805000  54.7079992  27.4744984  53.6545000  55.4909992
  26.7884984  54.1845000  56.1869992  26.8874984  52.8575000  54.9869992
  28.6214984  53.0165000  56.2699992  29.1884984  52.2255000  55.7349992
  29.2844984  53.7525000  56.7739992  28.1754984  52.0775000  57.4489992
  27.5754984  51.2405000  57.0329992  29.0274984  51.6645000  58.0299992
  27.2154984  52.6485000  58.6039992  26.2974984  53.0955000  58.1669992
  27.0304984  51.8185000  59.3189992  28.0074984  53.7695000  59.3959992
  28.9284984  53.3285000  59.8319992  28.2414984  54.4735000  58.5689992
  27.1864984  54.4385000  60.5389992  27.5064984  55.4785000  60.7629992
  26.1754984  54.5105000  60.0839992  27.1834984  53.5595000  61.8159992
  26.9844984  52.5155000  61.4949992  28.1884984  53.7045000  62.2679992
  25.9424984  53.7575000  62.7699992  25.9644984  54.8655000  62.8539992
  25.0314984  53.4395000  62.2189992  26.0304984  52.9635000  64.1029992
  26.0644984  51.9065000  63.7609992  26.9934984  53.1915000  64.6079992
  24.8174984  53.2805000  64.8919992  23.8984984  53.2875000  64.2669992
  24.8844984  52.5765000  65.7489992  24.8614984  54.6655000  65.5239992
  25.8304984  54.7535000  66.0599992  24.8654984  55.3565000  64.6549992
  23.6684984  55.2025000  66.2889992  22.6824984  55.2535000  65.7789992
  23.4314984  54.5055000  67.1199992  24.1204984  56.5545000  66.8309992
  24.3914984  57.4945000  66.0759992  24.2324984  56.6225000  68.1009992
  24.8344984  57.7155000  68.7549992  24.6534984  58.6685000  68.2149992
  24.5254984  57.7435000  69.8219992  26.3674984  57.5685000  68.7899992
  26.6174984  56.7155000  69.4569992  26.8534984  58.8675000  69.4439992
  26.7704984  59.6975000  68.7099992  26.2434984  59.1125000  70.3399992
  28.2394984  58.6935000  69.8099992  28.7154984  58.2645000  71.1509992
  28.3284984  56.6345000  71.1949992  28.8044984  55.9445000  72.3449992
  29.9094984  56.0515000  72.3629992  28.5454984  56.5445000  73.2439992
  28.3934984  54.4835000  72.5169992  29.2224984  54.0835000  73.0829992
  27.4454984  54.3825000  73.0239992  28.1944984  53.6165000  71.2719992
  27.9044984  52.2205000  71.7809992  26.8464984  52.1665000  71.9909992
  28.4854984  51.9045000  72.6349992  28.1474984  51.4825000  71.0309992
  29.5434984  53.5855000  70.6179992  29.8634984  54.6125000  70.5249992
  29.5484984  53.0725000  69.6679992  30.2434984  53.0425000  71.2369992
  27.0774984  54.0925000  70.3879992  27.1034984  53.6325000  69.4109992
  27.3234984  55.1345000  70.2509992  26.1604984  54.1145000  70.9579992
  30.2254984  58.5295000  71.2119992  27.9434984  58.9955000  72.1649992
  27.0774984  57.5395000  67.5599992  28.1954984  56.8835000  67.3489992
  28.5434984  55.8655000  67.9739992  33.9404984  52.1435000  56.0299992
  32.8664984  52.3905000  56.1679992  32.4104984  51.9465000  55.2579992
  32.4684984  51.9865000  57.1239992  32.7524984  53.9235000  56.3259992
  33.4024984  54.5095000  55.6419992  31.7114984  54.2065000  56.0619992
  33.0654984  54.4135000  57.7099992  32.4704984  53.8245000  58.4399992
  34.1314984  54.1255000  57.8339992  32.8104984  55.8665000  58.0649992
  33.0914984  56.0035000  59.1309992  33.4464984  56.5565000  57.4699992
  31.4064984  56.5385000  58.0199992  31.5404984  57.6285000  58.1859992
  31.1514984  56.4485000  56.9419992  30.4174984  55.9435000  59.1259992
  29.3744984  56.2815000  58.9429992  30.5674984  54.8575000  58.9459992
  30.8104984  56.1085000  60.5889992  30.5284984  55.1845000  61.1379992
  31.9024984  56.2915000  60.6779992  30.2384984  57.3505000  61.2649992
  30.3414984  58.1845000  60.5389992  29.1714984  57.2055000  61.5379992
  30.8144984  57.7375000  62.5959992  31.8894984  58.0135000  62.5399992
  30.3024984  58.7195000  62.6969992  30.5944984  56.8385000  63.7519992
  29.6004984  56.3905000  63.9629992  31.2554984  55.9455000  63.7649992
  31.1134984  57.5945000  64.9629992  32.2174984  57.4905000  65.0329992
  30.8844984  58.6815000  64.9419992  30.4334984  56.9545000  66.1819992
  30.4374984  55.8435000  66.1479992  30.9424984  57.3435000  67.0889992
  28.9754984  57.5585000  66.2579992  28.9854984  58.6675000  66.3229992
  28.3844984  57.4625000  65.3219992  47.7514984  28.4885000  53.9799992
  48.0914984  27.8765000  54.8429992  47.3754984  27.0385000  54.9849992
  49.0804984  27.4035000  54.6649992  48.2474984  28.8555000  55.9919992
  49.1874984  29.4295000  55.8499992  47.4354984  29.6015000  56.1299992
  48.2424984  28.1285000  57.3509992  47.3164984  27.5425000  57.5299992
  49.0644984  27.3815000  57.3369992  48.3824984  29.0585000  58.5439992
  47.5664984  29.7865000  58.3489992  48.0544984  28.4835000  59.4359992
  49.7674984  29.7765000  58.7469992  50.5534984  29.0095000  58.9139992
  49.9974984  30.3155000  57.8029992  49.8284984  30.8245000  59.8839992
  50.7594984  31.4295000  59.8509992  48.9484984  31.4615000  59.6509992
  49.5114984  30.3845000  61.3379992  49.4624984  31.2445000  62.0399992
  48.5134984  29.8955000  61.3439992  50.5414984  29.4045000  61.8709992
  50.9004984  28.8245000  60.9939992  51.4394984  29.9075000  62.2909992
  50.0714984  28.2565000  62.8539992  51.0524984  27.9885000  63.3009992
  49.4384984  28.6565000  63.6749992  49.6184984  26.9505000  62.2179992
  48.5874984  27.1735000  61.8709992  50.2004984  26.6085000  61.3349992
  49.3104984  25.8095000  63.1359992  48.7924984  26.3005000  63.9879992
  48.5774984  25.1535000  62.6189992  50.5324984  25.0365000  63.7119992
  50.9104984  24.4015000  62.8829992  51.3244984  25.7455000  64.0339992
  50.3034984  23.9115000  64.7539992  49.7114984  23.1005000  64.2799992
  51.2704984  23.4255000  65.0069992  49.5964984  24.3745000  66.0139992
  48.6834984  23.7245000  66.4909992  50.0844984  25.5095000  66.5149992
  49.3294984  26.0725000  67.6239992  48.6444984  25.3745000  68.1529992
  50.0854984  26.4135000  68.3629992  48.5654984  27.3635000  67.1669992
  49.1824984  28.0535000  66.5529992  48.2254984  28.1305000  68.5279992
  49.1414984  28.1935000  69.1539992  47.9734984  29.1675000  68.2219992
  47.1634984  27.4735000  69.2179992  46.5584984  28.2275000  70.5329992
  46.3414984  27.0055000  71.4989992  46.4414984  25.6725000  71.0219992
  45.7984984  25.0625000  71.6909992  45.8464984  25.6215000  70.0849992
  47.8774984  25.1285000  70.8649992  47.8934984  24.0955000  70.5499992
  48.3864984  25.7825000  70.1729992  48.6994984  25.0865000  72.1949992
  50.0334984  24.5015000  71.8629992  50.3814984  25.0205000  70.9819992
  49.9764984  23.4275000  71.7589992  50.7064984  24.7945000  72.6549992
  48.0244984  24.2925000  73.2579992  48.1084984  23.2365000  73.0469992
  47.0154984  24.6665000  73.3539992  48.4794984  24.4415000  74.2249992
  48.8464984  26.4235000  72.7259992  49.6724984  26.4035000  73.4219992
  47.8774984  26.6495000  73.1459992  49.0254984  27.0755000  71.8839992
  47.5444984  29.1635000  71.0769992  45.2094984  28.7865000  70.1979992
  47.3734984  26.9845000  66.5519992  46.7054984  27.9535000  65.8349992
  47.0164984  29.1045000  65.8419992  41.2264984  30.8195000  53.9359992
  42.0924984  30.2605000  54.3489992  43.0304984  30.5355000  53.8199992
  42.1844984  30.5045000  55.4289992  41.8324984  28.7735000  54.2879992
  40.8894984  28.5285000  54.8219992  41.7624984  28.4965000  53.2139992
  43.0724984  27.9705000  54.8109992  43.0994984  26.9455000  54.3839992
  43.9494984  28.6035000  54.5569992  43.0644984  27.9505000  56.3689992
  43.2014984  28.9815000  56.7579992  42.1344984  27.5015000  56.7779992
  44.2004984  27.0555000  56.8399992  44.1054984  26.0305000  56.4209992
  45.0304984  27.5665000  56.3069992  44.4394984  27.1905000  58.3999992
  45.0704984  26.3125000  58.6569992  44.9224984  28.1655000  58.6239992
  43.2284984  26.9875000  59.2389992  42.4674984  27.6725000  58.8079992
  42.6734984  26.0285000  59.1499992  43.4164984  27.4865000  60.7189992
  42.4124984  27.4525000  61.1939992  44.0974984  26.7675000  61.2219992
  43.9294984  28.9185000  61.0149992  43.6684984  29.6165000  60.1909992
  43.2914984  29.1695000  61.8889992  45.4294984  29.2125000  61.4019992
  46.1684984  28.9385000  60.6189992  45.5734984  30.3025000  61.5619992
  45.8664984  28.3385000  62.6439992  45.7794984  27.2805000  62.3149992
  46.9144984  28.5625000  62.9359992  45.0094984  28.3475000  63.9489992
  45.1204984  29.3905000  64.3149992  44.0034984  27.9135000  63.7639992
  45.5114984  27.3775000  65.1229992  44.7074984  27.3405000  65.8889992
  45.6034984  26.3295000  64.7649992  55.9734984  93.3385000  52.6479992
  56.3964984  93.2885000  53.6739992  56.8674984  94.2465000  53.9799992
  55.5044984  93.1785000  54.3279992  57.4384984  92.1785000  53.7779992
  56.9264984  91.1925000  53.7579992  58.0194984  92.2375000  52.8329992
  58.4204984  92.2155000  54.9329992  59.1964984  91.4275000  54.8299992
  58.9384984  93.1975000  54.9849992  57.7364984  91.9015000  56.2129992
  56.8604984  92.5555000  56.4119992  57.2904984  90.8845000  56.2369992
  58.7654984  91.9805000  57.3949992  59.5164984  91.1945000  57.1619992
  59.3364984  92.9315000  57.3349992  58.1044984  91.6135000  58.6879992
  57.1874984  92.1845000  58.9449992  57.7214984  90.5835000  58.5229992
  59.1984984  91.5715000  59.7499992  58.7714984  91.0785000  60.6499992
  60.0084984  90.8955000  59.4019992  59.7334984  92.9345000  60.2009992
  60.2864984  93.5125000  59.4299992  58.9504984  93.7105000  60.3429992
  60.6584984  92.7765000  61.4489992  61.2034984  91.8105000  61.3819992
  61.3634984  93.6125000  61.6429992  59.8044984  92.4885000  62.7419992
  59.1594984  91.5895000  62.6419992  60.4474984  92.2225000  63.6079992
  58.8604984  93.5735000  63.2519992  57.9744984  93.6825000  62.5909992
  58.4574984  93.3365000  64.2609992  59.3994984  95.0095000  63.4049992
  60.5084984  94.9445000  63.3969992  59.1394984  95.5895000  62.4939992
  58.9704984  95.8145000  64.5749992  59.2454984  96.8895000  64.5239992
  57.8664984  95.8675000  64.6859992  59.6884984  95.1995000  65.7899992
  60.6524984  94.5125000  65.7819992  58.9894984  95.5915000  66.8909992
  59.5374984  95.3355000  68.2029992  60.6114984  95.0565000  68.1609992
  59.4304984  96.2535000  68.8199992  58.7944984  94.1795000  68.8939992
  57.7184984  94.4535000  68.9379992  59.2924984  93.7465000  70.3249992
  60.3804984  93.5375000  70.2439992  58.9854984  94.6005000  70.9659992
  58.6184984  92.5765000  70.7599992  58.7634984  92.3365000  72.2829992
  59.0384984  90.7785000  72.3529992  60.1784984  90.2245000  71.6629992
  61.0504984  90.8745000  71.4359992  60.6394984  89.4005000  72.2489992
  59.7654984  89.6485000  70.3539992  59.5374984  90.4115000  69.6239992
  60.6464984  89.1015000  70.0519992  58.4814984  88.7815000  70.3139992
  58.6534984  87.8935000  69.1329992  59.6694984  87.5305000  69.0869992
  58.5014984  88.5305000  68.2739992  57.9894984  87.0445000  69.1939992
  57.1974984  89.5995000  70.3419992  57.2894984  90.3845000  69.6059992
  57.1424984  90.0935000  71.3009992  56.2794984  89.0345000  70.2699992
  58.3544984  87.8385000  71.5419992  58.3154984  88.3755000  72.4789992
  59.2884984  87.2975000  71.5499992  57.5094984  87.1935000  71.3489992
  59.9464984  93.0365000  72.8439992  57.4804984  92.6445000  72.8649992
  58.8504984  92.9745000  68.0379992  57.7204984  92.3315000  67.8059992
  56.6494984  92.5445000  68.3479992  51.7434984  89.6425000  57.1929992
  52.2214984  88.7785000  56.6839992  51.5704984  87.8835000  56.7769992
  52.5264984  89.2005000  55.7029992  53.4924984  88.5055000  57.4849992
  53.2984984  88.2965000  58.5589992  53.9664984  87.5575000  57.1539992
  54.6414984  89.5365000  57.3739992  55.4784984  89.3075000  58.0669992
  54.9374984  89.5345000  56.3029992  54.3854984  91.0815000  57.8189992
  55.3914984  91.4955000  57.5949992  53.5334984  91.5365000  57.2709992
  54.0414984  91.1975000  59.2919992  53.1424984  90.6405000  59.6319992
  54.8114984  90.6085000  59.8339992  54.0434984  92.6695000  59.9349992
  55.0314984  93.1375000  59.7329992  53.2624984  93.2115000  59.3609992
  53.6774984  92.6745000  61.4209992  53.8344984  93.6525000  61.9239992
  52.6164984  92.3495000  61.4749992  54.5714984  91.8315000  62.4109992
  54.6844984  90.7905000  62.0379992  55.5134984  92.4195000  62.4559992
  53.9034984  91.8025000  63.7559992  53.7494984  92.8185000  64.1779992
  52.9104984  91.3175000  63.6439992  54.5684984  91.0605000  64.8679992
  53.8594984  91.1535000  65.7179992  54.7604984  90.0065000  64.5729992
  55.9834984  91.5475000  65.3309992  56.7044984  91.5905000  64.4869992
  55.9324984  92.5985000  65.6869992  56.6454984  90.6545000  66.2939992
  55.8974984  90.4235000  67.0819992  56.9634984  89.6725000  65.8819992
  57.9604984  91.1585000  66.8589992  58.2944984  90.2495000  67.4029992
  58.6714984  91.4885000  66.0719992  30.1754984  34.3045000  57.4389992
  29.6504984  35.1395000  57.9509992  29.8474984  36.1415000  57.5119992
  28.5564984  34.9485000  57.9769992  30.2464984  35.0075000  59.3449992
  30.5004984  33.9585000  59.6069992  31.2574984  35.4245000  59.5389992
  29.3124984  35.5675000  60.4629992  29.1984984  36.6725000  60.4769992
  28.3384984  35.0395000  60.3839992  29.8594984  35.1125000  61.8209992
  29.7854984  34.0065000  61.8989992  30.9574984  35.2715000  61.8899992
  29.0754984  35.6815000  63.1099992  27.9714984  35.7365000  62.9979992
  29.2494984  34.8995000  63.8799992  29.6404984  37.0335000  63.5629992
  30.7124984  36.7955000  63.7349992  29.6694984  37.6305000  62.6269992
  28.8354984  37.4235000  64.8189992  27.7924984  37.0415000  64.7789992
  29.3804984  36.9725000  65.6749992  28.8704984  38.8855000  64.8759992
  28.3614984  39.4045000  64.0359992  28.1964984  39.1665000  65.7129992
  30.2564984  39.5525000  65.1109992  30.9194984  38.8685000  65.6829992
  30.9734984  39.7995000  64.2979992  30.0584984  40.8375000  65.9859992
  29.6274984  40.4895000  66.9489992  30.9714984  41.3715000  66.3229992
  29.0114984  41.7455000  65.2519992  29.3434984  41.8715000  64.1989992
  28.0074984  41.2875000  65.1189992  28.8924984  43.1145000  65.9089992
  29.9174984  43.5405000  65.9659992  28.3614984  43.7745000  65.1899992
  28.2934984  43.2065000  67.3899992  28.8204984  42.4925000  68.0589992
  28.6684984  44.2195000  67.6479992  26.7924984  43.1645000  67.4129992
  26.1054984  42.7585000  66.5269992  26.3524984  43.4745000  68.5939992
  24.9304984  43.4655000  68.8309992  24.7464984  44.4565000  69.2989992
  24.3604984  43.5085000  67.8779992  24.5194984  42.3095000  69.7899992
  23.4244984  42.3585000  69.9719992  25.2114984  42.3095000  71.1529992
  26.2874984  42.1115000  70.9609992  25.0794984  43.3515000  71.5149992
  24.5494984  41.3215000  71.9679992  25.2764984  40.2095000  72.7739992
  26.1534984  39.6005000  71.6339992  26.6804984  38.3005000  71.6959992
  27.2954984  38.1195000  72.6029992  25.8024984  37.6215000  71.7489992
  27.5424984  37.9875000  70.4469992  28.0674984  37.0995000  70.7679992
  26.8294984  37.8245000  69.6519992  28.6274984  38.8735000  69.8899992
  29.2794984  38.2565000  68.6979992  28.6174984  38.1975000  67.8469992
  29.7494984  37.3115000  68.9279992  30.1284984  38.8695000  68.4369992
  29.6694984  39.2245000  70.8839992  29.7944984  38.3165000  71.4559992
  29.2244984  39.9795000  71.5139992  30.6404984  39.4485000  70.4679992
  27.9484984  40.1205000  69.4589992  27.3264984  40.5185000  70.2469992
  27.3744984  39.9055000  68.5709992  28.7254984  40.8105000  69.1639992
  26.2074984  40.7835000  73.7869992  24.1854984  39.2685000  73.2169992
  24.7384984  41.0895000  69.0909992  23.8294984  40.7975000  68.1239992
  22.7854984  41.4075000  67.9839992  28.6314984  37.7995000  53.9349992
  28.1894984  38.6395000  54.5129992  28.8444984  38.8255000  55.3899992
  28.4114984  39.5715000  53.9499992  26.7664984  38.5065000  54.9309992
  26.2264984  39.1495000  54.2039992  26.3724984  37.4685000  54.8929992
  26.4904984  39.0365000  56.2939992  26.8284984  38.2795000  57.0349992
  27.0464984  39.9465000  56.6079992  25.0394984  39.2455000  56.5679992
  24.6374984  39.9685000  55.8259992  24.4764984  38.2875000  56.5819992
  24.7674984  39.8965000  57.9829992  25.2954984  40.8735000  57.9979992
  23.6874984  40.0745000  58.1749992  25.1444984  38.9065000  59.1739992
  24.7304984  37.9015000  58.9469992  26.2474984  38.7895000  59.2409992
  24.5954984  39.2815000  60.5899992  23.5334984  39.5695000  60.4439992
  24.5574984  38.4185000  61.2879992  25.4194984  40.2875000  61.4509992
  26.2654984  39.7245000  61.8999992  25.8804984  41.0825000  60.8279992
  24.7084984  40.7965000  62.6779992  25.1004984  41.7195000  63.1579992
  23.7344984  41.1785000  62.3049992  24.4504984  39.7735000  63.7399992
  24.1934984  38.7375000  63.4309992  25.3654984  39.8035000  64.3699992
  23.3844984  40.1675000  64.8499992  23.5764984  41.2305000  65.1089992
  22.3934984  40.1635000  64.3479992  23.4734984  39.3415000  66.0399992
  22.4314984  39.1535000  66.3769992  23.7784984  38.3125000  65.7549992
  24.4634984  39.8155000  67.1079992  24.8294984  38.9215000  67.6569992
  25.3534984  40.2575000  66.6109992  74.4104984  77.4195000  53.8469992
  73.5834984  76.8295000  53.3969992  73.6474984  76.8195000  52.2879992
  73.6554984  75.7765000  53.7439992  72.2344984  77.3595000  53.8239992
  71.3404984  76.8825000  53.3679992  72.0304984  77.2935000  54.9139992
  72.0184984  78.9085000  53.3779992  72.3684984  79.0695000  52.3359992
  71.0044984  79.3185000  53.5689992  72.9294984  79.7185000  54.3519992
  73.9464984  79.6705000  53.9089992  72.8244984  80.8155000  54.2049992
  72.9814984  79.3835000  55.8609992  73.4114984  78.3775000  56.0569992
  73.7364984  80.0325000  56.3539992  71.5674984  79.6725000  56.4729992
  71.0114984  80.4225000  55.8699992  71.0134984  78.7095000  56.4649992
  71.4664984  80.1125000  57.9829992  71.9124984  81.1305000  57.9809992
  70.4044984  80.2765000  58.2669992  72.3004984  79.2445000  58.9489992
  73.2044984  78.7735000  58.5079992  72.7524984  80.0235000  59.6009992
  71.4914984  78.1645000  59.6439992  70.4274984  78.4805000  59.6949992
  71.5754984  77.3005000  58.9509992  71.9744984  77.7905000  61.0539992
  71.2364984  77.0505000  61.4309992  72.9164984  77.2175000  60.9219992
  72.1044984  78.9515000  62.0279992  72.9574984  79.6195000  61.7829992
  71.1454984  79.5135000  62.0279992  72.4304984  78.4805000  63.4729992
  73.1874984  77.6795000  63.3389992  72.9334984  79.3805000  63.8879992
  71.3264984  78.0175000  64.4689992  71.1314984  78.7035000  65.3209992
  70.3954984  77.7895000  63.9069992  71.8544984  76.6475000  65.1189992
  71.6324984  75.5465000  64.7019992  72.4864984  76.9235000  66.2709992
  73.0534984  75.8605000  67.0929992  72.3244984  75.0915000  67.4259992
  73.7314984  75.3755000  66.3579992  73.8294984  76.4855000  68.2529992
  74.2844984  75.6785000  68.8649992  72.8784984  77.1385000  69.2539992
  72.0744984  76.3915000  69.4269992  73.2734984  77.4385000  70.2479992
  72.3374984  78.3035000  68.6059992  71.2954984  79.1705000  69.4369992
  72.0084984  79.3715000  70.7789992  73.2474984  80.0055000  70.9229992
  74.0364984  79.2235000  70.9049992  73.4614984  80.5525000  69.9789992
  73.4494984  81.0465000  72.0079992  74.4934984  81.1475000  72.2639992
  73.0824984  81.9355000  71.5149992  72.7244984  80.7555000  73.3389992
  73.3274984  81.6375000  74.3979992  74.3834984  81.4195000  74.3299992
  72.9964984  81.5335000  75.4199992  73.2304984  82.6795000  74.1319992
  72.9634984  79.2825000  73.6599992  72.4574984  78.5965000  72.9959992
  72.6624984  79.0335000  74.6669992  74.0414984  79.2295000  73.6709992
  71.2884984  80.9895000  73.1479992  70.8194984  80.2685000  72.4939992
  71.1264984  81.9325000  72.6479992  70.7314984  81.0965000  74.0679992
  71.1154984  80.3955000  68.6229992  70.1414984  78.2125000  69.5349992
  74.7304984  77.4135000  67.7189992  75.8874984  76.9455000  67.1859992
  76.2274984  75.8045000  67.2319992  75.8704984  73.8635000  55.7409992
  75.0364984  73.2075000  56.0699992  74.7334984  72.7415000  55.1079992
  75.5174984  72.3925000  56.6519992  73.9184984  73.7275000  56.9059992
  73.6804984  74.7715000  56.6089992  73.0314984  73.1085000  56.6509992
  74.1944984  73.8845000  58.4639992  73.2184984  74.1905000  58.8979992
  74.5244984  72.8825000  58.8129992  75.3004984  74.8675000  58.7809992
  75.3444984  75.0475000  59.8759992  76.2704984  74.3465000  58.6299992
  75.1394984  76.3125000  58.2029992  74.6944984  76.3635000  57.1859992
  74.4464984  76.8625000  58.8749992  76.5284984  76.8885000  58.2129992
  77.2044984  76.1435000  57.7409992  76.4124984  77.7865000  57.5679992
  77.0574984  77.3705000  59.6149992  76.5564984  76.6575000  60.3049992
  78.1324984  77.0925000  59.5719992  76.8314984  78.8975000  59.8789992
  77.4984984  79.5195000  59.2439992  75.8094984  79.2405000  59.6099992
  77.1144984  79.2955000  61.3379992  78.2064984  79.1685000  61.4969992
  76.9704984  80.3755000  61.5569992  76.3824984  78.5105000  62.4229992
  75.3264984  78.8435000  62.3389992  76.4804984  77.4195000  62.2369992
  76.8264984  78.7965000  63.8669992  77.9134984  78.6125000  64.0029992
  76.8534984  79.8915000  64.0539992  75.9254984  78.0035000  64.8929992
  75.0634984  78.6935000  65.0199992  75.6164984  76.9885000  64.5619992
  76.5334984  78.0045000  66.3409992  77.6104984  77.7375000  66.2829992
  76.3644984  79.0095000  66.7829992  47.7934984  83.7855000  56.1589992
  47.7674984  82.7025000  56.4089992  46.9534984  82.2665000  55.7899992
  48.7384984  82.2685000  56.0889992  47.3974984  82.3625000  57.8539992
  48.2394984  82.5165000  58.5609992  46.5144984  83.0025000  58.0669992
  46.7134984  80.9605000  58.0169992  45.7874984  80.9235000  57.4039992
  47.3734984  80.1855000  57.5729992  46.4114984  80.5465000  59.4639992
  47.3364984  80.2765000  60.0169992  45.8364984  81.3275000  60.0059992
  45.4274984  79.3525000  59.3909992  44.6214984  79.7395000  58.7319992
  46.0584984  78.5765000  58.9059992  44.9654984  78.5995000  60.6719992
  44.1584984  77.9215000  60.3219992  45.7614984  77.9805000  61.1389992
  44.3544984  79.3795000  61.8519992  44.0454984  78.6355000  62.6169992
  45.2124984  79.9035000  62.3259992  43.2914984  80.3545000  61.5209992
  43.3184984  80.9815000  62.4369992  43.6434984  80.9835000  60.6759992
  41.9514984  79.7525000  61.1139992  42.2554984  79.1085000  60.2609992
  41.5584984  79.0535000  61.8839992  40.8764984  80.8455000  60.7059992
  41.3484984  81.4375000  59.8929992  39.9924984  80.3295000  60.2749992
  40.2764984  81.7365000  61.7699992  41.1594984  82.2485000  62.2089992
  39.6094984  82.5595000  61.4359992  39.4854984  80.9275000  62.7429992
  38.4504984  80.7425000  62.3839992  39.9254984  79.9275000  62.9479992
  39.2514984  81.7665000  64.0949992  38.7994984  82.7415000  63.8149992
  38.5274984  81.1585000  64.6789992  40.4374984  82.0205000  64.9009992
  40.7154984  83.0625000  65.4499992  41.2364984  80.9915000  64.7919992
  42.5694984  81.1665000  65.4149992  43.3314984  80.6785000  64.7709992
  42.7884984  82.2495000  65.2979992  42.6614984  80.5975000  66.8609992
  42.3244984  79.5385000  66.8479992  41.7814984  81.2215000  67.9259992
  41.9094984  82.3225000  67.8559992  40.7104984  80.9475000  67.8179992
  42.1144984  80.7765000  69.2579992  41.8444984  81.8165000  70.5109992
  43.0314984  82.8445000  70.2999992  44.2604984  82.5485000  70.9079992
  44.3824984  81.4575000  71.0779992  45.0674984  82.8205000  70.1949992
  44.5714984  83.2315000  72.2179992  43.9054984  82.8615000  72.9839992
  45.5994984  82.9605000  72.4049992  44.4424984  84.7655000  72.2869992
  44.9024984  85.2455000  73.6339992  44.3924984  84.7955000  74.4729992
  44.7114984  86.2995000  73.7699992  45.9774984  85.1445000  73.6759992
  42.9174984  85.0385000  72.2749992  42.6094984  84.8705000  71.2529992
  42.6714984  86.0595000  72.5289992  42.4094984  84.4025000  72.9849992
  45.0154984  85.5515000  71.0469992  44.8674984  86.5485000  71.4349992
  44.4374984  85.3535000  70.1559992  46.0674984  85.3645000  70.8909992
  40.4754984  82.3235000  70.2459992  42.0634984  81.1195000  71.7709992
  44.0474984  80.7185000  67.3369992  44.8774984  79.9095000  66.7059992
  44.6104984  79.0335000  65.9049992  43.7534984  81.4105000  56.7979992
  42.9974984  82.0325000  56.2729992  43.3834984  82.4955000  55.3399992
  42.2164984  81.3085000  55.9559992  42.3754984  82.9595000  57.2389992
  41.8934984  83.7955000  56.6889992  41.5944984  82.4145000  57.8109992
  43.4824984  83.5855000  58.2249992  43.9724984  82.8495000  58.8979992
  44.3524984  84.1085000  57.7739992  42.8804984  84.7075000  59.1639992
  43.0254984  85.6375000  58.5729992  41.7814984  84.5465000  59.1779992
  43.5934984  84.8245000  60.5579992  43.2804984  85.7715000  61.0469992
  43.2944984  83.9955000  61.2339992  45.1444984  84.8965000  60.3659992
  45.6234984  84.0265000  59.8689992  45.2864984  85.8245000  59.7709992
  45.8584984  85.0255000  61.7329992  46.9214984  85.2075000  61.4669992
  45.4444984  85.8525000  62.3479992  45.9134984  83.6895000  62.5699992
  45.1054984  83.0865000  62.1029992  46.9324984  83.2515000  62.6429992
  45.3434984  83.9075000  64.0179992  45.7124984  84.8675000  64.4379992
  44.2514984  84.1155000  64.0059992  45.5964984  82.6695000  64.9949992
  45.0164984  82.8715000  65.9209992  45.2294984  81.7015000  64.5909992
  47.0194984  82.2695000  65.4629992  47.8004984  82.3865000  64.6809992
  47.3364984  82.9755000  66.2599992  47.1954984  80.7185000  65.7839992
  47.0004984  80.1075000  64.8769992  48.2814984  80.5985000  65.9849992
  46.3744984  80.2625000  67.0419992  46.7824984  79.3255000  67.4769992
  46.4014984  81.0075000  67.8659992  29.4344984  63.9715000  52.1629992
  28.4294984  63.5005000  52.1109992  27.7474984  63.8615000  51.3119992
  28.7114984  62.4995000  51.7199992  27.6844984  63.2945000  53.4069992
  27.3764984  64.2845000  53.8079992  26.8504984  62.5745000  53.2679992
  28.5144984  62.7905000  54.5569992  28.8194984  61.7535000  54.3029992
  29.4914984  63.3015000  54.6959992  27.6884984  62.7165000  55.8999992
  28.4054984  62.2845000  56.6299992  27.3724984  63.7285000  56.2329992
  26.4164984  61.9295000  56.0699992  25.6734984  62.5095000  55.4819992
  26.6004984  60.9745000  55.5329992  26.0984984  61.7495000  57.5509992
  26.2734984  62.7435000  58.0159992  25.0234984  61.4745000  57.5939992
  27.0154984  60.6865000  58.3009992  26.4754984  59.7155000  58.3199992
  27.9874984  60.6175000  57.7679992  27.3824984  60.9765000  59.7409992
  26.4074984  60.8715000  60.2639992  27.9164984  60.1225000  60.2099992
  28.2804984  62.1945000  59.8969992  29.2714984  61.9035000  59.4899992
  27.9544984  62.9855000  59.1869992  28.4094984  62.9015000  61.2309992
  29.1374984  63.7385000  61.2889992  27.4254984  63.3645000  61.4539992
  28.7364984  61.8955000  62.3409992  27.8974984  61.1725000  62.2429992
  29.7044984  61.3685000  62.2039992  28.6674984  62.5255000  63.7689992
  29.4084984  63.3465000  63.8819992  27.6364984  62.8395000  64.0349992
  28.9284984  61.5455000  64.8849992  28.2164984  60.6935000  64.8689992
  29.8954984  61.0355000  64.6879992  29.0994984  62.0715000  66.3539992
  28.9664984  61.4205000  67.4019992  29.4394984  63.3715000  66.2459992
  29.8574984  63.9995000  67.4769992  28.9434984  64.3805000  67.9809992
  30.3724984  63.2945000  68.1639992  30.8244984  65.1555000  67.2569992
  31.6574984  64.7485000  66.6449992  31.3224984  65.7305000  68.6329992
  31.7404984  64.8675000  69.1939992  32.1654984  66.4025000  68.3669992
  30.3134984  66.5755000  69.2749992  30.3754984  66.8395000  70.7639992
  29.8784984  65.5385000  71.3819992  28.8884984  65.4195000  72.3549992
  29.1504984  66.0825000  73.2069992  27.9684984  65.7945000  71.8579992
  28.8284984  64.0075000  72.7869992  29.7234984  63.7165000  73.3169992
  27.9474984  63.9845000  73.4119992  28.5664984  62.9315000  71.6969992
  28.3054984  61.5895000  72.2879992  27.5064984  61.4455000  72.9999992
  29.2064984  61.1765000  72.7169992  28.1144984  60.9125000  71.4679992
  29.7734984  62.8125000  70.7839992  30.6734984  62.3345000  71.1419992
  29.9274984  63.8245000  70.4389992  29.5604984  62.1975000  69.9219992
  27.4114984  63.3675000  70.8619992  27.6294984  64.3475000  70.4639992
  26.5154984  63.4815000  71.4539992  27.2404984  62.7235000  70.0129992
  31.7324984  66.9895000  71.1579992  29.4894984  67.9155000  71.1009992
  30.1354984  66.2115000  66.5649992  30.7984984  66.7895000  65.6309992
  32.0064984  66.7155000  65.4039992  34.2364984  60.4355000  54.7489992
  33.3614984  60.8095000  55.3229992  32.7664984  61.5085000  54.6979992
  32.6824984  59.9335000  55.4089992  33.6994984  61.4285000  56.6569992
  34.5734984  60.8565000  57.0349992  33.9904984  62.4735000  56.4199992
  32.5464984  61.5585000  57.6439992  31.8604984  62.3655000  57.3059992
  32.0334984  60.5725000  57.6209992  32.8534984  61.7765000  59.1409992
  31.9474984  62.0735000  59.7109992  33.2454984  60.8485000  59.6089992
  33.8894984  62.9375000  59.5119992  33.9284984  63.0245000  60.6189992
  34.8554984  62.7525000  58.9949992  33.4444984  64.2635000  58.8899992
  34.0324984  65.0435000  59.4189992  33.6364984  64.2605000  57.7959992
  31.9914984  64.7365000  59.1269992  31.7934984  65.5645000  58.4129992
  31.2854984  63.9065000  58.9089992  31.5874984  65.3645000  60.5059992
  31.3244984  64.6545000  61.3199992  32.4644984  65.9685000  60.8209992
  30.4314984  66.3395000  60.4089992  30.7924984  67.1775000  59.7739992
  29.6064984  65.7285000  59.9859992  29.9584984  66.8565000  61.7479992
  29.0924984  67.5155000  61.5219992  29.5054984  66.0765000  62.3969992
  30.8494984  67.8655000  62.5149992  31.8434984  67.4055000  62.6989992
  30.9784984  68.5755000  61.6699992  30.2884984  68.4655000  63.7549992
  31.1154984  69.1635000  64.0049992  29.4504984  69.1625000  63.5409992
  29.7704984  67.5625000  64.8089992  29.1734984  68.1295000  65.5539992
  29.0374984  66.7885000  64.4949992  84.0154984  81.3815000  58.4509992
  83.2424984  80.6345000  58.1689992  82.2524984  80.7995000  58.6459992
  83.1394984  80.8115000  57.0779992  83.6244984  79.1885000  58.3909992
  82.7404984  78.6415000  57.9979992  84.5974984  79.0915000  57.8639992
  83.7414984  78.6735000  59.9399992  84.0764984  77.6205000  59.8259992
  84.6334984  79.1985000  60.3439992  82.4434984  78.9075000  60.6949992
  82.2554984  80.0005000  60.7679992  81.5054984  78.6595000  60.1549992
  82.3804984  78.3215000  62.0859992  83.1504984  78.8165000  62.7159992
  81.3624984  78.5545000  62.4649992  82.6804984  76.7835000  62.2219992
  83.7834984  76.7255000  62.1019992  82.2894984  76.4205000  63.1969992
  82.0544984  75.9275000  61.1209992  82.2014984  76.4035000  60.1289992
  82.6104984  74.9745000  61.2529992  80.5454984  75.6665000  61.3139992
  80.1174984  76.6695000  61.1009992  80.3404984  74.9895000  60.4569992
  80.1224984  75.1915000  62.7299992  80.8424984  74.4455000  63.1299992
  80.2814984  76.0925000  63.3599992  78.6634984  74.7175000  62.7079992
  78.0894984  75.5105000  62.1809992  78.4474984  73.8175000  62.0929992
  78.1544984  74.4285000  64.1299992  77.2134984  73.8525000  63.9999992
  78.9444984  73.8815000  64.6879992  77.7464984  75.7325000  64.9239992
  78.3934984  76.5685000  64.5839992  76.7004984  76.0355000  64.7049992
  77.8524984  75.5825000  66.4409992  77.5834984  76.6195000  66.7339992
  77.1054984  74.8475000  66.8079992  79.2974984  75.2865000  66.7359992
  79.7314984  74.2425000  67.1729992  80.0834984  76.3215000  66.2929992
  81.5204984  76.2105000  66.4369992  81.8534984  75.1865000  66.7119992
  82.0324984  76.4985000  65.4939992  82.0674984  77.1045000  67.5889992
  83.1544984  76.9115000  67.7109992  81.2814984  76.6195000  68.8999992
  80.1794984  76.6195000  68.7619992  81.5614984  75.6115000  69.2729992
  81.6114984  77.5795000  69.9399992  80.4054984  78.2915000  70.6349992
  79.6664984  77.0225000  71.2149992  80.1884984  76.2335000  72.2439992
  80.9654984  75.5935000  71.7739992  80.5754984  76.8945000  73.0499992
  79.1144984  75.3005000  72.9029992  79.7114984  74.6245000  73.4969992
  78.4534984  75.8385000  73.5669992  78.2644984  74.5295000  71.7669992
  77.3674984  73.4775000  72.3899992  77.8944984  72.7155000  72.9439992
  76.8404984  72.9695000  71.5959992  76.6624984  73.9345000  73.0689992
  79.2134984  73.8405000  70.8939992  80.1794984  73.9555000  71.3639992
  79.1664984  74.2285000  69.8869992  79.0054984  72.7815000  70.9289992
  77.3134984  75.4665000  71.1019992  76.5814984  74.8125000  70.6529992
  77.8524984  75.9655000  70.3099992  76.8644984  76.0415000  71.8979992
  81.0564984  79.0655000  71.7169992  79.6034984  79.1005000  69.6469992
  81.8304984  78.4825000  67.4019992  82.7334984  79.3415000  67.8469992
  83.7174984  79.0445000  68.4929992  80.2974984  77.3915000  56.0149992
  80.1094984  77.0385000  57.0519992  79.6704984  76.0245000  57.1649992
  81.1394984  76.9965000  57.4669992  79.5094984  78.1485000  57.9779992
  79.4864984  77.7445000  59.0129992  80.0554984  79.1145000  57.9209992
  78.0934984  78.5265000  57.4859992  78.1684984  78.6015000  56.3799992
  77.2654984  77.8385000  57.7599992  77.7094984  79.9475000  58.0469992
  78.6644984  80.4855000  58.2239992  77.1414984  80.5105000  57.2759992
  76.8774984  80.0245000  59.3729992  76.5964984  81.0625000  59.6509992
  75.9834984  79.4655000  59.0239992  77.4124984  79.2785000  60.6249992
  76.5244984  79.1565000  61.2809992  77.7034984  78.2315000  60.3909992
  78.4884984  79.9165000  61.4499992  79.5394984  79.8845000  61.0899992
  78.2044984  80.9895000  61.4869992  78.5374984  79.4525000  62.9439992
  77.4914984  79.2205000  63.2409992  79.0544984  78.4685000  62.9339992
  79.1614984  80.5495000  63.9509992  80.2324984  80.5625000  63.6559992
  78.6664984  81.5285000  63.7749992  78.9024984  80.1565000  65.4329992
  77.8564984  80.4245000  65.6909992  78.8954984  79.0515000  65.5489992
  79.8744984  80.7605000  66.5029992  79.5574984  81.7675000  66.8489992
  79.7184984  80.2005000  67.4489992  81.4614984  80.8055000  66.1879992
  81.8514984  80.0625000  65.4589992  81.5384984  81.7445000  65.5999992
  82.3024984  80.7515000  67.4839992  83.1984984  81.3615000  67.2429992
  81.7774984  81.3305000  68.2729992  86.3264984  58.3785000  57.6179992
  86.1194984  58.3755000  56.5259992  86.5864984  57.4995000  56.0269992
  85.0654984  58.2865000  56.1849992  86.8014984  59.5625000  55.8509992
  87.7624984  59.2795000  55.3719992  86.1444984  59.9425000  55.0389992
  86.9674984  60.7715000  56.7689992  87.8084984  60.4715000  57.4299992
  87.2634984  61.6525000  56.1609992  85.6454984  61.1495000  57.3349992
  84.8434984  61.2655000  56.5739992  85.4104984  60.3345000  58.0519992
  85.5924984  62.4645000  58.1369992  86.6124984  62.6595000  58.5319992
  85.3064984  63.3205000  57.4899992  84.6954984  62.4335000  59.3459992
  84.5174984  63.4245000  59.8159992  83.7184984  62.0975000  58.9379992
  85.1904984  61.6775000  60.5639992  85.1154984  60.5935000  60.3299992
  86.2894984  61.8275000  60.6329992  84.4244984  62.0045000  61.9119992
  84.5484984  63.0805000  62.1579992  83.3434984  61.7875000  61.7699992
  84.7754984  61.1585000  63.1529992  84.5604984  60.0885000  62.9449992
  85.8694984  61.1285000  63.3409992  84.2364984  61.7995000  64.4439992
  84.6644984  62.8175000  64.5669992  83.1304984  61.8715000  64.3719992
  84.5584984  60.9405000  65.6639992  85.6174984  60.8635000  65.9899992
  83.9444984  61.3495000  66.4949992  83.9454984  59.4945000  65.6399992
  82.9114984  59.5455000  65.2359992  84.4414984  58.7865000  64.9429992
  83.7704984  58.8435000  67.0589992  83.2884984  59.5745000  67.7419992
  83.0524984  57.9955000  67.0259992  85.1394984  58.2675000  67.6649992
  86.1104984  57.8385000  67.0709992  85.0004984  58.3835000  68.9549992
  86.0364984  58.0565000  69.8139992  85.6774984  57.3755000  70.6149992
  86.8474984  57.4495000  69.3589992  86.6754984  59.2775000  70.5309992
  87.4714984  58.8225000  71.1579992  85.6314984  60.0115000  71.4109992
  85.0734984  59.2795000  72.0339992  86.0574984  60.8095000  72.0559992
  84.6104984  60.4745000  70.5169992  84.0744984  62.0065000  70.5759992
  85.4594984  62.7115000  70.4409992  85.4164984  64.0965000  70.1119992
  85.4734984  64.2445000  69.0119992  84.5424984  64.6895000  70.4579992
  86.5654984  64.7945000  70.8179992  87.4464984  64.4155000  70.3209992
  86.4554984  65.7645000  70.3559992  86.6534984  64.8635000  72.3339992
  85.4794984  65.6425000  72.8639992  85.4324984  65.6045000  73.9429992
  84.5534984  65.2355000  72.4859992  85.5784984  66.6805000  72.5829992
  87.9344984  65.5265000  72.6619992  88.1324984  65.7765000  73.6929992
  88.2004984  66.3525000  72.0179992  88.6374984  64.7535000  72.3889992
  86.6494984  63.4855000  72.8879992  87.2364984  62.8435000  72.2479992
  85.6454984  63.0905000  72.8399992  86.9374984  63.6865000  73.9089992
  83.3244984  62.3265000  69.3099992  83.4284984  62.2355000  71.9309992
  87.2524984  60.1095000  69.5379992  88.1234984  60.8905000  70.0089992
  88.3494984  61.1725000  71.1689992  89.9354984  63.9775000  57.1079992
  90.9734984  64.3445000  56.9609992  91.4614984  63.8515000  56.0939992
  91.0004984  65.4365000  56.7569992  91.8404984  63.9065000  58.1499992
  92.8454984  64.1555000  57.7469992  91.5154984  64.4005000  59.0899992
  91.8114984  62.4125000  58.2939992  91.9364984  61.9335000  57.2989992
  92.7434984  62.1715000  58.8489992  90.5354984  61.6965000  58.7899992
  89.7504984  61.9025000  58.0309992  90.6874984  60.5965000  58.7569992
  89.9504984  62.0875000  60.2269992  89.6034984  63.1245000  60.0349992
  89.1524984  61.3695000  60.5129992  91.1154984  62.0515000  61.1829992
  91.5234984  61.0205000  61.2649992  91.9254984  62.7265000  60.8339992
  90.6084984  62.6355000  62.5329992  91.4564984  62.7935000  63.2329992
  90.2654984  63.6515000  62.2399992  89.4074984  61.9465000  63.2089992
  88.5024984  61.8085000  62.5789992  89.7504984  60.9115000  63.4199992
  88.9454984  62.6325000  64.4689992  89.2744984  63.6855000  64.3429992
  87.8364984  62.6865000  64.4899992  89.7074984  62.1735000  65.7579992
  89.6584984  61.0675000  65.8479992  90.7924984  62.2965000  65.5519992
  89.4044984  63.0335000  66.9689992  90.3764984  63.2295000  67.4689992
  89.0254984  63.9895000  66.5489992  88.4394984  62.3985000  68.0009992
  87.9764984  63.1865000  68.6329992  87.5604984  61.9735000  67.4709992
  89.0144984  61.2495000  68.8819992  89.3684984  60.3965000  68.2649992
  89.9444984  61.6275000  69.3579992  39.7774984  84.4675000  52.4239992
  39.4234984  84.4545000  53.4769992  40.2444984  84.3385000  54.2169992
  38.8064984  85.3605000  53.6569992  38.4854984  83.2465000  53.7009992
  37.5994984  83.4405000  53.0579992  39.0434984  82.3825000  53.2819992
  37.9184984  83.0005000  55.1099992  37.4634984  83.8685000  55.6339992
  37.0324984  82.3315000  55.0729992  38.9054984  82.2285000  55.9209992
  39.3924984  81.4245000  55.3269992  39.6604984  82.9805000  56.2349992
  38.4594984  81.6685000  57.3479992  37.5484984  81.0625000  57.1539992
  39.2844984  81.0665000  57.7829992  37.8244984  82.7075000  58.2779992
  38.6614984  83.4035000  58.5019992  37.0014984  83.3645000  57.9249992
  37.3864984  82.0685000  59.5179992  36.3244984  81.7875000  59.3559992
  37.9604984  81.1485000  59.7599992  37.4404984  82.9865000  60.8039992
  38.3824984  83.5705000  60.8879992  36.6894984  83.7895000  60.6429992
  37.2124984  82.3415000  62.1349992  38.1504984  81.8625000  62.4859992
  36.9724984  83.1045000  62.9059992  36.1364984  81.2335000  62.1559992
  35.0594984  81.4875000  62.0519992  36.4134984  80.5255000  61.3469992
  36.2114984  80.4335000  63.5549992  37.2414984  80.0385000  63.6849992
  35.9724984  81.0765000  64.4289992  35.1964984  79.2495000  63.5479992
  34.1634984  79.6465000  63.4539992  35.4054984  78.8695000  62.5249992
  35.0444984  78.3045000  64.6569992  35.2244984  78.7805000  65.6439992
  34.0294984  77.8815000  64.8139992  35.9674984  77.1525000  64.4129992
  35.9024984  76.3815000  63.4629992  36.8864984  77.1915000  65.3369992
  37.9004984  76.1525000  65.4359992  37.4224984  75.1505000  65.4029992
  38.6004984  76.2905000  64.5839992  38.6094984  76.3375000  66.7679992
  39.3704984  75.5345000  66.8649992  37.6764984  76.3575000  68.0259992
  37.0784984  77.2925000  67.9769992  37.0154984  75.4665000  67.9669992
  38.5244984  76.3985000  69.1559992  38.8014984  77.7985000  69.8279992
  37.4254984  77.9885000  70.7249992  36.9254984  76.9085000  71.4729992
  36.2774984  76.2395000  70.8679992  37.7724984  76.2785000  71.8189992
  36.2364984  77.3015000  72.7669992  35.6774984  76.4455000  73.1159992
  37.0344984  77.5835000  73.4379992  35.3644984  78.5325000  72.7519992
  34.5844984  78.6775000  74.0119992  34.0074984  79.5825000  73.8919992
  35.2064984  78.7235000  74.8939992  33.8624984  77.8765000  74.0829992
  34.3804984  78.4505000  71.5619992  34.8004984  78.4025000  70.5679992
  33.6544984  79.2465000  71.6389992  33.8734984  77.4975000  71.6069992
  36.2644984  79.7415000  72.5389992  36.9274984  79.8605000  73.3829992
  35.7064984  80.6635000  72.4659992  36.9484984  79.5195000  71.7329992
  39.9074984  77.6955000  70.7869992  38.8824984  78.9065000  68.8519992
  39.3034984  77.5595000  66.7129992  40.5214984  77.5805000  66.1149992
  41.1754984  76.5945000  65.7869992  35.5944984  76.9305000  53.9559992
  35.2504984  77.4515000  54.8749992  36.0244984  78.2235000  55.0739992
  34.2484984  77.8905000  54.6779992  35.1424984  76.5535000  56.0919992
  34.6784984  77.1725000  56.8899992  34.4754984  75.6965000  55.8579992
  36.4104984  75.9935000  56.7289992  36.1284984  75.1165000  57.3509992
  37.1484984  75.7565000  55.9329992  37.0344984  77.0905000  57.6289992
  37.2214984  77.8975000  56.8889992  36.4024984  77.4805000  58.4549992
  38.3264984  76.6695000  58.2629992  38.1724984  75.7675000  58.8939992
  38.9484984  76.3405000  57.4029992  39.0244984  77.8745000  58.9709992
  38.6384984  78.8115000  58.5139992  38.6164984  77.8865000  60.0039992
  40.5734984  77.7505000  59.0539992  40.9054984  76.7845000  59.4919992
  40.9974984  77.7305000  58.0269992  41.3454984  78.9125000  59.8429992
  42.3644984  78.8795000  59.4009992  40.8634984  79.8855000  59.6089992
  41.4654984  78.7295000  61.3479992  41.4124984  77.6765000  61.6959992
  42.4534984  79.0895000  61.7059992  40.2874984  79.5055000  61.9809992
  40.6954984  80.5385000  62.0129992  39.3024984  79.4865000  61.4679992
  39.9674984  79.2475000  63.4829992  39.2684984  80.0165000  63.8749992
  39.3114984  78.3555000  63.5779992  41.2524984  79.1775000  64.3149992
  41.9684984  78.4695000  63.8459992  41.7284984  80.1725000  64.1819992
  41.0194984  79.0655000  65.8219992  42.0064984  79.2755000  66.2869992
  40.2244984  79.7265000  66.2279992  58.2794984  16.0305000  56.1949992
  57.7604984  16.9545000  56.5279992  57.9414984  17.7015000  55.7259992
  56.6654984  16.7655000  56.5339992  58.3074984  17.5065000  57.8309992
  58.0814984  16.6935000  58.5539992  59.4024984  17.6955000  57.8429992
  57.4684984  18.7985000  58.2559992  57.9344984  19.4455000  59.0289992
  57.4794984  19.3175000  57.2739992  56.0884984  18.3705000  58.6229992
  55.5154984  19.3095000  58.7779992  55.5154984  17.9105000  57.7899992
  55.8694984  17.6815000  60.0139992  56.4574984  16.7705000  60.2549992
  56.1424984  18.4075000  60.8089992  54.4364984  17.2695000  60.1569992
  54.1924984  16.5015000  59.3919992  54.2814984  16.7725000  61.1389992
  53.4694984  18.4895000  60.0189992  53.7584984  19.3095000  60.7109992
  53.5934984  18.9445000  59.0129992  51.9594984  18.1185000  60.1399992
  51.6904984  17.3355000  59.3979992  51.8154984  17.7465000  61.1769992
  51.0744984  19.3875000  59.9189992  50.9534984  19.3935000  58.8149992
  50.0044984  19.1705000  60.1269992  51.6114984  20.7735000  60.4279992
  52.6224984  20.9415000  60.0009992  50.9614984  21.5635000  59.9939992
  51.6374984  20.8235000  61.9339992  52.0904984  19.9025000  62.3589992
  52.1634984  21.7135000  62.3389992  50.2704984  21.1395000  62.3759992
  49.8424984  22.0475000  61.8989992  49.5384984  20.3255000  62.1839992
  50.2204984  21.2795000  63.9339992  51.0334984  21.9975000  64.1759992
  49.2324984  21.6905000  64.2319992  50.4434984  19.8795000  64.6919992
  50.1634984  18.8185000  64.1419992  50.9844984  20.0415000  65.9209992
  51.5574984  18.9285000  66.6379992  51.2814984  18.9475000  67.7139992
  51.4944984  17.9365000  66.1429992  53.1264984  19.1205000  66.6409992
  53.5894984  18.3905000  67.3389992  53.4034984  20.5255000  67.1189992
  53.4244984  21.1395000  66.1939992  52.6354984  20.8735000  67.8429992
  54.6964984  20.6395000  67.6159992  54.7814984  20.4945000  69.2249992
  54.0114984  21.8325000  69.7689992  54.2664984  22.1375000  71.1139992
  55.0124984  21.5425000  71.6819992  54.6554984  23.1705000  71.2459992
  52.9474984  22.1475000  71.9379992  52.3034984  22.9405000  71.5879992
  52.4154984  21.2315000  71.7289992  53.1554984  22.2405000  73.4959992
  53.9564984  23.4665000  73.8609992  53.4644984  24.3735000  73.5389992
  54.9264984  23.4335000  73.3879992  54.0824984  23.5125000  74.9329992
  53.9794984  21.0165000  73.8689992  53.9314984  20.7035000  74.9009992
  54.9684984  21.2325000  73.4909992  53.6814984  20.1775000  73.2579992
  51.9224984  22.2185000  74.3149992  51.3334984  21.3805000  73.9719992
  51.4264984  23.1675000  74.1829992  52.2464984  22.0155000  75.3249992
  54.0644984  19.2675000  69.6489992  56.2024984  20.5755000  69.6019992
  53.6764984  18.9435000  65.3369992  54.2774984  17.7945000  65.0569992
  54.4524984  16.8365000  65.7799992  54.2454984  21.5395000  52.8359992
  53.9184984  22.5985000  52.7649992  54.7464984  23.1795000  52.3059992
  53.0774984  22.6215000  52.0379992  53.5444984  23.2765000  54.1939992
  53.5124984  24.3825000  54.0859992  52.5384984  22.9125000  54.4929992
  54.5864984  22.9945000  55.3309992  54.7904984  21.9025000  55.3279992
  55.5024984  23.5125000  54.9759992  54.2214984  23.5855000  56.7129992
  53.9544984  24.6595000  56.6119992  53.3024984  22.9935000  56.9069992
  55.3434984  23.2735000  57.7789992  55.7814984  22.2805000  57.5429992
  56.1394984  24.0375000  57.6469992  54.7234984  23.3535000  59.2089992
  54.1134984  24.2665000  59.3769992  54.0104984  22.5035000  59.2669992
  55.7884984  23.1725000  60.2599992  56.4694984  22.2995000  60.1699992
  56.4234984  24.0805000  60.3269992  55.2874984  23.2045000  61.7859992
  54.7924984  24.1945000  61.8829992  54.4534984  22.4735000  61.8439992
  56.3444984  22.7945000  62.8369992  57.3294984  23.1845000  62.4989992
  56.2064984  23.1105000  63.8929992  56.6624984  21.2635000  62.8129992
  56.7644984  21.0345000  61.7309992  57.6464984  21.0265000  63.2699992
  55.5454984  20.3665000  63.3269992  55.2924984  20.7935000  64.3199992
  54.7624984  20.3555000  62.5389992  55.9344984  18.8665000  63.5569992
  56.6474984  18.5755000  62.7559992  56.4494984  18.8805000  64.5409992
  54.7604984  17.8485000  63.5879992  53.9204984  18.1025000  62.9069992
  55.1374984  16.8315000  63.3439992  95.8104984  45.5545000  56.7849992
  96.3224984  45.9245000  57.6989992  97.4294984  45.9425000  57.6079992
  96.0684984  47.0045000  57.7479992  95.7384984  45.2385000  58.9379992
  95.6394984  45.9045000  59.8219992  94.7264984  44.9285000  58.6009992
  96.5564984  43.9555000  59.3609992  96.6054984  43.3025000  58.4629992
  97.5754984  44.2645000  59.6779992  95.9274984  43.1735000  60.5469992
  96.7284984  42.5895000  61.0489992  95.6874984  44.0465000  61.1909992
  94.6314984  42.3265000  60.2889992  94.2264984  42.6245000  59.2979992
  94.7284984  41.2225000  60.2199992  93.4294984  42.6025000  61.2259992
  93.0184984  43.6265000  61.0949992  92.6294984  41.9005000  60.9049992
  93.7884984  42.3445000  62.6809992  94.2664984  41.3515000  62.8189992
  94.5624984  43.0995000  62.9379992  92.5824984  42.5505000  63.5849992
  92.1504984  43.5445000  63.3419992  91.8584984  41.7235000  63.4259992
  92.8364984  42.5835000  65.1249992  93.5084984  43.4595000  65.2439992
  91.8534984  42.6015000  65.6429992  93.7094984  41.3415000  65.5079992
  93.0674984  40.5275000  65.1089992  94.6404984  41.4825000  64.9179992
  94.0324984  41.2665000  66.9969992  94.7334984  42.0585000  67.3379992
  93.1004984  41.2875000  67.6009992  94.7174984  39.8685000  67.2239992
  94.7844984  39.6595000  68.3129992  93.9804984  39.1485000  66.8079992
  96.1404984  39.7295000  66.7829992  96.5154984  38.7075000  67.0059992
  96.2004984  39.9645000  65.6989992  97.0464984  40.7505000  67.4719992
  97.5974984  41.7395000  66.9549992  97.1364984  40.4685000  68.6609992
  98.1704984  41.1455000  69.4789992  98.3394984  40.4895000  70.3599992
  99.1344984  41.2325000  68.9329992  97.5424984  42.4165000  70.2609992
  98.3904984  42.9765000  70.7099992  96.5174984  42.1515000  71.3839992
  97.0034984  41.2875000  71.8859992  96.4074984  43.0005000  72.0919992
  95.2264984  41.9105000  70.9589992  94.0994984  41.2345000  71.8829992
  92.8804984  42.2165000  71.9479992  92.9434984  43.5495000  71.5079992
  93.6324984  44.0565000  72.2179992  93.3504984  43.6905000  70.4839992
  91.5824984  44.2645000  71.5789992  91.2604984  44.2405000  72.6089992
  91.5844984  45.2945000  71.2539992  90.4984984  43.7075000  70.7149992
  89.2954984  44.5415000  70.9239992  88.7794984  44.3165000  71.8459992
  88.6344984  44.3205000  70.0989992  89.5274984  45.5925000  71.0049992
  90.0694984  42.3305000  71.2509992  89.4804984  42.3705000  72.1559992
  90.9924984  41.7925000  71.4109992  89.4494984  41.9165000  70.4689992
  91.0064984  43.6955000  69.3039992  90.2904984  43.2585000  68.6229992
  91.8674984  43.0445000  69.2579992  91.3694984  44.6415000  68.9299992
  93.8104984  40.0455000  71.1629992  94.7124984  41.0625000  73.2199992
  96.9394984  43.2705000  69.2999992  96.4054984  44.4075000  69.6089992
  96.3574984  44.8635000  70.6959992  93.6714984  46.4065000  56.4779992
  92.9034984  45.6135000  56.5979992  92.7354984  45.2355000  55.5669992
  93.1444984  44.6825000  57.1549992  91.6404984  46.2815000  57.3189992
  91.3364984  47.1825000  56.7449992  90.7974984  45.5615000  57.2459992
  91.8584984  46.7005000  58.7609992  92.6464984  46.1675000  59.3339992
  92.1834984  47.7585000  58.6579992  90.5434984  46.5555000  59.5219992
  89.7304984  47.0735000  58.9709992  90.2214984  45.4945000  59.5949992
  90.4524984  47.0305000  61.0189992  90.6364984  48.1265000  60.9869992
  89.4314984  46.7345000  61.3399992  91.4034984  46.3565000  62.0889992
  91.1554984  45.2745000  62.0319992  92.4784984  46.5485000  61.8829992
  91.1484984  47.0125000  63.4959992  91.2244984  48.1215000  63.5259992
  90.0824984  46.7435000  63.6589992  91.9894984  46.4325000  64.7019992
  91.7444984  45.3505000  64.7639992  93.0294984  46.3525000  64.3209992
  91.9674984  47.2185000  66.0339992  92.5544984  48.1585000  65.9589992
  90.9194984  47.5755000  66.1259992  92.4224984  46.4525000  67.2119992
  92.1404984  46.8465000  68.2119992  91.9224984  45.4625000  67.2689992
  93.9274984  46.1595000  67.2379992  94.2604984  45.6355000  66.3169992
  94.4894984  47.1125000  67.1349992  94.3914984  45.3655000  68.4199992
  93.9854984  45.8395000  69.3389992  93.9484984  44.3495000  68.3429992
  95.9534984  45.1175000  68.3889992  96.2944984  44.7435000  67.3999992
  96.3644984  46.1485000  68.4379992  28.8314984  25.7225000  51.2669992
  27.8864984  25.9275000  51.8149992  27.2494984  26.4735000  51.0869992
  27.4254984  24.9835000  52.1749992  28.3404984  26.9405000  52.9859992
  28.7214984  27.9395000  52.6839992  27.4384984  27.0455000  53.6259992
  29.4744984  26.2625000  53.8309992  29.0344984  25.3245000  54.2319992
  30.3064984  25.9635000  53.1579992  29.9534984  27.0665000  55.0909992
  30.3514984  28.0585000  54.7879992  28.9904984  27.3295000  55.5789992
  30.8904984  26.3715000  56.0849992  30.5334984  25.3395000  56.2849992
  31.8974984  26.4075000  55.6159992  31.0164984  27.0035000  57.4889992
  31.0834984  28.1035000  57.3539992  30.1054984  26.6225000  57.9979992
  32.1784984  26.3315000  58.2019992  32.2814984  25.2815000  57.8529992
  33.1074984  26.7525000  57.7599992  32.0864984  26.4705000  59.7229992
  31.0724984  26.1565000  60.0499992  32.8754984  25.7635000  60.0589992
  32.4674984  27.8715000  60.2689992  32.9394984  28.3975000  59.4119992
  31.4904984  28.3475000  60.5019992  33.3464984  27.7685000  61.6089992
  33.9044984  26.8185000  61.4619992  33.8864984  28.7255000  61.7729992
  32.5254984  27.5975000  62.9279992  32.0904984  26.5795000  62.8359992
  33.3064984  27.6455000  63.7169992  31.5404984  28.7315000  63.1399992
  32.2124984  29.5875000  62.9169992  30.6874984  28.7405000  62.4279992
  30.9264984  28.9065000  64.5339992  31.7704984  28.8375000  65.2529992
  30.3674984  29.8665000  64.5359992  29.9364984  27.7655000  64.8509992
  29.3194984  27.0315000  64.0429992  29.7684984  27.6545000  66.1989992
  28.9304984  26.6185000  66.6669992  28.4574984  27.0465000  67.5769992
  28.1224984  26.2685000  65.9889992  29.8894984  25.4495000  67.1979992
  29.3084984  24.5045000  67.2509992  30.6774984  25.8405000  68.4929992
  29.9484984  26.2875000  69.2029992  30.8664984  24.8645000  68.9889992
  31.7984984  26.6825000  68.2359992  33.1244984  26.8795000  69.0699992
  32.5544984  26.7235000  70.5439992  33.4784984  26.9875000  71.6539992
  34.3564984  26.3155000  71.7629992  33.9134984  28.0065000  71.5739992
  32.6924984  27.0805000  73.0409992  33.4284984  27.3295000  73.7909992
  32.0864984  27.9715000  72.9779992  31.8914984  25.9015000  73.4749992
  32.7464984  24.6215000  73.4389992  33.1904984  24.5435000  72.4579992
  32.1124984  23.7655000  73.6139992  33.4604984  24.7265000  74.2429992
  30.7524984  25.6605000  72.5039992  30.1694984  24.8665000  72.9449992
  31.0814984  25.3335000  71.5279992  30.1784984  26.5725000  72.4339992
  31.4664984  26.0815000  74.8909992  31.1124984  25.1295000  75.2579992
  30.7604984  26.8985000  74.9229992  32.3634984  26.3375000  75.4339992
  34.0384984  25.7605000  68.6859992  33.6104984  28.2085000  68.9149992
  30.8174984  25.1645000  66.1599992  31.4824984  24.0275000  66.1549992
  31.3214984  23.1095000  66.8959992  26.2254984  23.3425000  57.8609992
  26.8274984  23.9805000  57.1789992  26.8294984  23.4475000  56.2039992
  26.4164984  24.9875000  56.9499992  28.3124984  24.0265000  57.6169992
  28.6854984  24.7205000  56.8339992  28.4084984  24.5635000  58.5849992
  29.0344984  22.6175000  57.9049992  28.6394984  22.0055000  58.7439992
  28.9654984  21.9035000  57.0569992  30.5474984  22.8045000  58.0999992
  31.1144984  23.1035000  57.1919992  30.6264984  23.6335000  58.8349992
  31.2444984  21.6035000  58.8019992  30.5984984  21.3885000  59.6799992
  31.3584984  20.7465000  58.1039992  32.6454984  21.9335000  59.3999992
  33.2284984  22.3865000  58.5689992  32.4584984  22.7145000  60.1689992
  33.2674984  20.7975000  60.1979992  32.6014984  20.4605000  61.0209992
  33.3414984  20.0365000  59.3929992  34.6274984  21.0935000  60.7459992
  34.8824984  20.1515000  61.2759992  35.3574984  21.1455000  59.9099992
  34.7994984  22.4405000  61.5199992  35.8834984  22.4225000  61.7609992
  34.6044984  23.3285000  60.8809992  34.0004984  22.5195000  62.8219992
  32.9764984  22.8375000  62.5299992  33.9954984  21.5785000  63.4109992
  34.6724984  23.4105000  63.7939992  35.6554984  22.9645000  64.0589992
  34.8164984  24.3935000  63.2979992  33.8874984  23.5775000  65.1509992
  33.7754984  22.6105000  65.6879992  34.4734984  24.1765000  65.8799992
  32.4384984  24.0885000  64.8889992  32.6564984  25.1145000  64.5239992
  31.7914984  23.7415000  64.0559992  89.1124984  49.8445000  54.5049992
  89.4034984  49.5115000  55.5239992  88.5164984  49.2175000  56.1259992
  90.0554984  48.6305000  55.3469992  90.1874984  50.5395000  56.3739992
  89.5634984  51.4225000  56.6299992  90.4234984  50.0095000  57.3219992
  91.4964984  51.0785000  55.5869992  92.3044984  50.3245000  55.4739992
  91.0734984  51.2175000  54.5689992  92.0914984  52.3575000  56.1629992
  92.8464984  52.7895000  55.4729992  91.3474984  53.1835000  56.1679992
  92.5684984  52.3205000  57.5569992  91.7794984  52.1985000  58.3299992
  93.2614984  51.4535000  57.6069992  93.3394984  53.6505000  57.9879992
  94.0074984  54.0155000  57.1789992  92.5424984  54.3725000  58.2669992
  94.2314984  53.4405000  59.2469992  94.6224984  54.4555000  59.4719992
  93.5924984  53.1875000  60.1199992  95.2124984  52.1915000  59.2639992
  94.6564984  51.2295000  59.2819992  95.6914984  52.1315000  58.2629992
  96.1794984  52.4655000  60.4269992  96.8404984  51.5725000  60.4239992
  96.7594984  53.3955000  60.2459992  95.5984984  52.5685000  61.8929992
  94.8154984  53.3555000  61.8479992  95.0514984  51.6415000  62.1669992
  96.6424984  52.9265000  63.0129992  97.3834984  52.1035000  63.0959992
  97.1264984  53.9165000  62.8699992  96.0744984  52.8545000  64.4629992
  95.1794984  53.5125000  64.4489992  95.7414984  51.8175000  64.6829992
  96.8574984  53.5335000  65.6259992  97.9214984  53.2165000  65.6509992
  96.8084984  54.6165000  65.3859992  96.2134984  53.1375000  66.9639992
  96.2574984  52.0325000  67.4369992  95.5134984  54.2095000  67.4209992
  94.4254984  53.7905000  68.2719992  94.4654984  52.7285000  68.5949992
  94.5054984  54.3575000  69.2229992  93.1864984  54.1425000  67.4749992
  93.2394984  55.1965000  67.1279992  91.9024984  54.0915000  68.4429992
  92.1544984  54.4555000  69.4629992  91.3054984  54.8845000  67.9449992
  91.1544984  52.8985000  68.2889992  90.9654984  51.7735000  69.4269992
  92.3904984  51.5355000  70.0929992  92.7474984  50.3475000  70.8199992
  92.3624984  49.4045000  70.3739992  93.8474984  50.3465000  70.9739992
  92.2294984  50.2855000  72.2979992  91.1844984  50.5395000  72.3989992
  92.5224984  49.3625000  72.7759992  92.7374984  51.2855000  73.2959992
  93.9834984  50.7845000  73.8329992  94.6794984  50.5875000  73.0309992
  93.8564984  49.8435000  74.3479992  94.3394984  51.6255000  74.4089992
  91.8704984  51.3315000  74.5579992  92.2724984  51.9535000  75.3429992
  91.6784984  50.3245000  74.8999992  90.9944984  51.9075000  74.3009992
  92.9704984  52.6395000  72.6899992  91.9954984  53.0615000  72.4949992
  93.5604984  52.4355000  71.8079992  93.4594984  53.2095000  73.4659992
  90.0134984  52.3315000  70.3889992  90.7054984  50.5175000  68.7619992
  93.0714984  53.2015000  66.3769992  92.2304984  53.4015000  65.3399992
  91.4934984  54.3825000  65.2669992  88.5124984  55.1305000  52.3439992
  88.9634984  55.1865000  53.3579992  88.4814984  54.3645000  53.9289992
  90.0024984  54.8105000  53.2399992  88.8464984  56.5105000  53.9899992
  89.3934984  57.1985000  53.3109992  87.8504984  56.9975000  53.9229992
  89.2494984  56.6445000  55.4839992  90.2484984  56.1755000  55.6169992
  89.2334984  57.7195000  55.7629992  88.2964984  55.9855000  56.5399992
  87.3194984  56.5035000  56.4319992  88.1254984  54.8985000  56.3869992
  88.6374984  55.9495000  57.9899992  89.5634984  55.3545000  58.1469992
  88.8214984  56.9425000  58.4539992  87.5864984  55.1545000  58.7969992
  86.5854984  55.6205000  58.6709992  87.4914984  54.0865000  58.5069992
  87.8024984  55.2305000  60.2679992  87.8404984  56.3005000  60.5629992
  86.8844984  54.8375000  60.7549992  88.9944984  54.3765000  60.6469992
  89.0094984  53.3855000  60.1459992  89.9894984  54.8285000  60.4469992
  89.1284984  54.0615000  62.1349992  89.4994984  54.9855000  62.6279992
  88.1684984  53.6545000  62.5199992  90.1764984  53.0045000  62.5989992
  90.2624984  52.2295000  61.8089992  91.1504984  53.5385000  62.6279992
  89.7974984  52.2325000  63.8719992  89.6494984  53.0985000  64.5519992
  88.8704984  51.6195000  63.8559992  90.9444984  51.4555000  64.4359992
  90.8284984  51.0975000  65.4819992  91.0384984  50.5655000  63.7779992
  92.3344984  52.1135000  64.4389992  92.9874984  51.3925000  64.9759992
  92.7434984  52.3865000  63.4429992  77.1404984  23.2185000  53.6809992
  77.6584984  23.3645000  54.6529992  77.9084984  22.3585000  55.0529992
  78.6134984  23.9055000  54.4799992  76.7264984  24.2145000  55.5659992
  76.4494984  25.1395000  55.0159992  75.8234984  23.5965000  55.7589992
  77.2314984  24.6445000  56.9379992  77.6374984  23.7895000  57.5189992
  78.0034984  25.4265000  56.7759992  76.0144984  25.1775000  57.7609992
  75.5564984  26.1195000  57.3879992  75.3004984  24.3295000  57.6879992
  76.3354984  25.3765000  59.2129992  76.6914984  24.4855000  59.7739992
  77.0494984  26.2235000  59.2959992  75.0624984  25.6935000  60.0049992
  75.3704984  25.6945000  61.0729992  74.7574984  26.7285000  59.7399992
  73.7574984  24.8285000  59.9239992  73.0344984  25.1815000  60.6899992
  73.2804984  25.0195000  58.9379992  73.9934984  23.3935000  60.2129992
  73.1554984  22.7745000  59.8279992  74.8344984  23.0595000  59.5689992
  74.2244984  23.1015000  61.6619992  74.8794984  23.8465000  62.1619992
  73.2504984  23.1825000  62.1909992  74.9304984  21.7755000  61.8429992
  74.2574984  21.0985000  61.2749992  75.8984984  21.8835000  61.3089992
  75.1804984  21.3875000  63.3109992  75.5554984  22.1535000  64.0219992
  74.1894984  21.1205000  63.7369992  76.0584984  20.0995000  63.4299992
  75.3904984  19.3275000  62.9909992  76.8544984  20.1315000  62.6549992
  76.6014984  19.6305000  64.8419992  75.6854984  19.2555000  65.3469992
  77.0804984  18.6525000  64.6199992  77.4544984  20.5585000  65.5149992
  78.0464984  21.5115000  64.9959992  77.4244984  20.3555000  66.8279992
  78.2084984  21.1315000  67.7909992  78.7164984  20.5635000  68.5999992
  79.0674984  21.6055000  67.2689992  77.3234984  22.2425000  68.4979992
  77.9444984  22.6905000  69.3019992  76.1944984  21.4785000  69.2499992
  75.7244984  20.7625000  68.5419992  76.5034984  20.8985000  70.1449992
  75.0574984  22.2745000  69.4409992  74.8374984  22.6675000  71.0079992
  76.3274984  22.9335000  71.5109992  76.5794984  23.5905000  72.7469992
  75.8794984  23.3745000  73.5829992  77.4704984  22.9825000  73.0109992
  76.6584984  25.2005000  72.6159992  75.6744984  25.6305000  72.4989992
  77.1404984  25.6045000  73.4939992  77.4084984  25.8345000  71.4329992
  78.7154984  25.1905000  70.9959992  79.1614984  25.7365000  70.1769992
  78.4864984  24.1925000  70.6529992  79.4484984  25.2695000  71.7849992
  77.6064984  27.2905000  71.6909992  77.8514984  27.8175000  70.7809992
  78.3644984  27.4495000  72.4449992  76.7004984  27.7525000  72.0539992
  76.5024984  25.6875000  70.2069992  75.5574984  26.2105000  70.2009992
  76.4034984  24.6195000  70.0799992  77.0184984  26.1465000  69.3759992
  73.9544984  23.8875000  71.0849992  74.4674984  21.4635000  71.7189992
  76.7614984  23.0925000  67.5169992  77.5914984  23.9585000  67.0179992
  78.7614984  24.1295000  67.1959992  83.1814984  21.8425000  54.1439992
  83.1754984  22.5025000  55.0379992  83.0744984  21.8895000  55.9599992
  84.1814984  22.9705000  55.0829992  81.9814984  23.4345000  54.9069992
  81.9864984  23.9785000  53.9389992  81.0414984  22.8405000  54.9009992
  81.6884984  24.5865000  55.9139992  82.4414984  25.3585000  55.6439992
  80.7474984  25.1615000  55.7769992  81.7764984  24.1145000  57.3459992
  81.1294984  23.2405000  57.5749992  82.8464984  23.8675000  57.5129992
  81.2814984  25.2325000  58.3309992  81.9384984  26.1025000  58.1169992
  80.2594984  25.6065000  58.1039992  81.5014984  24.8665000  59.8159992
  80.7204984  24.1045000  60.0219992  82.4974984  24.3755000  59.8159992
  81.4904984  26.1235000  60.7159992  82.1284984  25.8005000  61.5659992
  82.0984984  26.9595000  60.3089992  80.1344984  26.7265000  61.1479992
  80.2914984  27.7455000  61.5639992  79.6174984  27.0055000  60.2049992
  79.2664984  25.9705000  62.0569992  78.6684984  25.2935000  61.4099992
  79.8454984  25.4525000  62.8499992  78.2004984  26.7935000  62.7989992
  78.8454984  27.4775000  63.3909992  77.5284984  27.2865000  62.0639992
  77.2364984  25.9965000  63.7199992  76.5054984  26.7485000  64.0889992
  76.8044984  25.1775000  63.1059992  77.8884984  25.3345000  64.9689992
  78.7984984  24.7485000  64.7159992  78.3404984  26.0735000  65.6649992
  76.8204984  24.5755000  65.8529992  76.0454984  25.3215000  66.1309992
  76.3934984  23.7795000  65.2059992  49.5414984 101.7405000  58.0979992
  50.3094984 100.9385000  58.0859992  49.9434984  99.8895000  58.0679992
  50.9034984 101.1155000  57.1639992  51.2454984 101.1555000  59.2329992
  52.0404984 100.3955000  59.0699992  51.7684984 102.1355000  59.2499992
  50.7444984 100.8625000  60.6529992  51.4294984 101.2865000  61.4189992
  49.8714984 101.5225000  60.8489992  50.5014984  99.4055000  61.0829992
  49.7594984  98.8795000  60.4459992  51.4324984  98.8725000  60.7919992
  50.3064984  99.2795000  62.6059992  51.1744984  99.8665000  62.9759992
  49.3974984  99.8595000  62.8719992  50.2014984  98.0055000  63.4119992
  50.5474984  98.2445000  64.4409992  49.1524984  97.6485000  63.3389992
  51.1594984  96.9065000  62.9929992  50.9024984  96.4075000  62.0339992
  52.1694984  97.3345000  62.8189992  51.3204984  95.8475000  64.0809992
  51.8404984  94.9545000  63.6719992  51.9854984  96.1835000  64.9049992
  50.0734984  95.3395000  64.7319992  49.6594984  96.1245000  65.4009992
  49.2954984  95.1375000  63.9649992  50.3304984  93.9375000  65.3709992
  49.3684984  93.3815000  65.3869992  50.9394984  93.3205000  64.6759992
  50.8374984  93.9715000  66.8239992  51.8654984  94.3635000  66.9779992
  50.1424984  94.6305000  67.3869992  50.7824984  92.6115000  67.6279992
  51.0224984  92.7375000  68.7049992  49.7564984  92.1915000  67.5539992
  51.5794984  91.3105000  67.0889992  51.2974984  90.5415000  67.8389992
  51.3244984  90.8915000  66.0919992  53.0064984  91.7465000  67.3279992
  53.5964984  92.3655000  66.4579992  53.3944984  91.1915000  68.4929992
  54.7384984  91.3815000  68.9059992  55.0424984  90.4305000  69.3929992
  55.4874984  91.6235000  68.1219992  54.8604984  92.6255000  69.8749992
  55.9374984  92.5585000  70.1369992  53.9334984  92.5185000  71.1019992
  53.0194984  91.9395000  70.8479992  54.4734984  91.9305000  71.8729992
  53.5314984  93.7885000  71.5729992  52.6934984  93.9535000  72.8949992
  51.3434984  94.6085000  72.1859992  50.9854984  94.2935000  70.8549992
  51.3244984  93.2505000  70.6789992  49.8814984  94.2435000  70.7439992
  51.3894984  95.3965000  69.7839992  52.4574984  95.5505000  69.8449992
  51.0784984  94.9285000  68.8619992  50.7514984  96.8085000  69.9599992
  51.5094984  97.6605000  70.9189992  51.3524984  98.7215000  70.7959992
  52.5774984  97.6305000  70.7629992  51.2234984  97.3935000  71.9249992
  49.3354984  96.7115000  70.4429992  48.7674984  96.2525000  69.6469992
  48.9204984  97.6565000  70.7609992  49.3424984  96.2015000  71.3959992
  50.6794984  97.4645000  68.6109992  50.4564984  98.5215000  68.6319992
  49.9884984  96.9315000  67.9739992  51.6304984  97.3895000  68.1039992
  52.2944984  92.7175000  73.5729992  53.3484984  95.0515000  73.6559992
  54.5214984  93.8615000  69.1929992  55.4494984  94.7935000  69.1679992
  56.4414984  94.7565000  69.8679992  51.0194984  94.5985000  54.5279992
  52.0384984  95.0325000  54.4489992  52.6994984  94.1465000  54.3469992
  52.1184984  95.6475000  53.5269992  52.4264984  95.9185000  55.6359992
  53.1744984  96.6935000  55.3609992  51.5394984  96.4825000  55.9959992
  52.9004984  95.0735000  56.8469992  52.4524984  94.0575000  56.8029992
  53.9544984  94.8415000  56.5849992  52.9124984  95.8435000  58.2079992
  52.5044984  96.8575000  58.0079992  52.1664984  95.3995000  58.9009992
  54.2994984  95.7445000  59.0329992  54.3594984  94.6945000  59.3919992
  55.1594984  95.9165000  58.3519992  54.2814984  96.6365000  60.2989992
  54.0604984  97.7195000  60.1939992  53.5714984  96.2295000  61.0499992
  55.6714984  96.5655000  60.9519992  55.9264984  95.5095000  61.1839992
  56.4464984  97.0015000  60.2859992  55.8644984  97.3855000  62.2579992
  56.9724984  97.4435000  62.3109992  55.3944984  98.3895000  62.1899992
  55.5044984  96.7475000  63.5859992  54.4854984  96.3065000  63.5419992
  56.1004984  95.8435000  63.8349992  55.8104984  97.6785000  64.7549992
  56.9124984  97.7825000  64.8469992  55.4474984  98.7195000  64.6169992
  55.0464984  97.1885000  66.0259992  55.1074984  98.0575000  66.7159992
  53.9774984  97.1915000  65.7209992  55.5264984  95.8745000  66.7759992
  55.1084984  94.9455000  66.3319992  56.6324984  95.8835000  66.6769992
  55.0644984  95.9945000  68.2869992  55.3224984  97.0295000  68.5989992
  53.9554984  96.0555000  68.2359992  67.9064984  90.2195000  56.0969992
  68.5884984  90.1185000  56.9689992  68.5724984  89.0425000  57.2449992
  69.6014984  90.5295000  56.7729992  67.9604984  90.7125000  58.2269992
  67.0264984  90.1425000  58.4209992  68.6414984  90.5295000  59.0859992
  67.6114984  92.2125000  58.0739992  68.3574984  92.8295000  57.5289992
  66.6944984  92.2725000  57.4489992  67.3684984  92.8285000  59.5359992
  66.6924984  92.2785000  60.2249992  68.3674984  92.9205000  60.0129992
  66.6274984  94.1885000  59.3619992  67.1294984  94.7905000  58.5739992
  65.6074984  94.0865000  58.9339992  66.8334984  95.1045000  60.6449992
  66.3674984  94.5305000  61.4739992  67.8364984  95.3385000  61.0619992
  66.1084984  96.4435000  60.4199992  66.7904984  97.2115000  59.9959992
  65.2574984  96.3485000  59.7129992  65.5764984  97.0125000  61.6649992
  66.4254984  97.2885000  62.3269992  64.9894984  97.9065000  61.3649992
  64.7454984  96.1465000  62.6459992  65.3584984  95.5805000  63.3789992
  64.2064984  96.9205000  63.2329992  63.6954984  95.3005000  61.9629992
  63.2924984  95.9785000  61.1809992  64.1054984  94.5115000  61.2959992
  62.6324984  94.6825000  62.9169992  62.0534984  95.4515000  63.4709992
  61.8094984  94.1505000  62.3919992  63.3094984  93.7845000  64.0139992
  62.9194984  92.7445000  63.9969992  64.3924984  93.7105000  63.7769992
  63.2414984  94.3345000  65.4459992  64.0724984  94.1765000  66.1659992
  63.1804984  95.4285000  65.2659992  61.9564984  93.8345000  66.1509992
  61.1414984  92.9635000  65.7319992  61.9764984  94.2575000  67.4099992
  61.0494984  93.7585000  68.3599992  60.6444984  94.6785000  68.8329992
  60.2694984  93.0535000  68.0009992  61.8744984  93.1335000  69.4959992
  61.1234984  92.8665000  70.2699992  62.9684984  94.1125000  70.0779992
  62.5674984  95.1475000  70.0969992  63.2804984  93.8555000  71.1129992
  64.1074984  94.0945000  69.3439992  65.3134984  95.0085000  69.5539992
  65.2574984  95.1745000  71.1149992  66.1384984  96.0135000  71.8719992
  66.2664984  96.9525000  71.2929992  65.5914984  96.2345000  72.8129992
  67.4664984  95.3395000  72.2049992  68.0054984  95.2465000  71.2739992
  68.0364984  96.0165000  72.8249992  67.4794984  93.9795000  72.8809992
  66.7244984  93.9635000  74.1749992  66.6894984  92.9735000  74.6029992
  65.7584984  94.4025000  73.9749992  67.3054984  94.5735000  74.8509992
  68.8694984  93.4575000  73.2029992  68.7784984  92.4685000  73.6249992
  69.4424984  93.9885000  73.9489992  69.4024984  93.2715000  72.2819992
  66.8684984  92.8295000  72.0379992  67.4824984  92.6955000  71.1589992
  65.8324984  93.0565000  71.8379992  66.8484984  91.9135000  72.6109992
  66.5814984  94.2765000  69.1609992  65.1744984  96.3275000  68.9069992
  62.3784984  91.9165000  69.0339992  63.3834984  91.3085000  69.5659992
  63.9244984  91.5665000  70.6489992  62.9444984  92.7425000  56.3099992
  63.5084984  92.5345000  57.2439992  63.9784984  91.5395000  57.0899992
  64.2894984  93.3145000  57.3729992  62.3984984  92.5005000  58.3909992
  61.9224984  93.4955000  58.5219992  61.6224984  91.7575000  58.1069992
  62.8524984  92.0625000  59.7709992  63.5744984  92.7835000  60.2089992
  61.9484984  91.9165000  60.4019992  63.7114984  90.7755000  59.8819992
  63.0574984  90.0025000  59.4229992  64.6214984  90.8725000  59.2509992
  64.0874984  90.4245000  61.3549992  64.3304984  91.4035000  61.8199992
  63.1704984  90.1425000  61.9139992  65.4444984  89.7135000  61.5799992
  65.3744984  88.6515000  61.2589992  66.1934984  90.1945000  60.9159992
  65.8404984  89.6425000  63.0789992  64.9994984  89.2175000  63.6669992
  66.6884984  88.9335000  63.1839992  66.2504984  91.0345000  63.6329992
  67.1554984  91.4165000  63.1129992  65.3604984  91.6995000  63.5969992
  66.6974984  90.8175000  65.1359992  67.4174984  89.9945000  65.3319992
  67.1934984  91.7355000  65.5179992  65.5524984  90.5215000  66.0949992
  64.6524984  91.1695000  66.0239992  65.2414984  89.4695000  65.9229992
  66.0434984  90.6175000  67.5759992  67.1104984  90.3075000  67.5879992
  66.1694984  91.6695000  67.9119992  65.3044984  89.8905000  68.5969992
  65.4814984  88.7955000  68.5269992  65.7174984  90.0905000  69.6079992
  63.7664984  90.0965000  68.7569992  63.3214984  90.2895000  67.7579992
  63.2984984  89.1865000  69.1899992  88.6584984  68.6165000  55.5699992
  89.6494984  68.8875000  55.1489992  90.1654984  67.9115000  55.0219992
  89.4214984  69.2775000  54.1339992  90.4194984  69.8525000  55.9579992
  90.6494984  69.3655000  56.9299992  91.3884984  70.0895000  55.4689992
  89.7294984  71.1905000  56.2459992  90.4864984  71.8465000  56.7269992
  89.3584984  71.7355000  55.3509992  88.6324984  71.1045000  57.3459992
  88.2864984  72.1535000  57.4659992  87.7884984  70.5085000  56.9359992
  89.0314984  70.4695000  58.7239992  89.6164984  69.5285000  58.6399992
  89.8484984  71.0685000  59.1799992  87.8364984  70.4005000  59.6029992
  87.0634984  69.8025000  59.0739992  88.1074984  69.8115000  60.5049992
  87.3144984  71.8125000  60.0129992  88.1384984  72.3615000  60.5159992
  86.9054984  72.4445000  59.1949992  86.1444984  71.7755000  60.9979992
  85.8664984  72.8305000  61.2049992  85.2494984  71.4085000  60.4519992
  86.3264984  70.8945000  62.2209992  85.4214984  71.0725000  62.8389992
  86.4304984  69.7965000  62.0859992  87.4994984  71.2145000  63.1879992
  88.4564984  71.1205000  62.6319992  87.5584984  72.2725000  63.5209992
  87.7304984  70.1745000  64.3359992  86.8244984  70.2345000  64.9769992
  87.7754984  69.1465000  63.9179992  88.9124984  70.3815000  65.2169992
  89.8374984  70.3625000  64.6029992  88.8134984  71.3645000  65.7249992
  88.9114984  69.4015000  66.4939992  88.0944984  69.6315000  67.2099992
  88.7604984  68.3255000  66.2609992  90.2244984  69.5775000  67.2179992
  91.1094984  70.2465000  66.7029992  90.1784984  68.8745000  68.3819992
  91.2484984  69.1165000  69.3339992  91.1494984  68.2985000  70.0789992
  92.2484984  69.1815000  68.8529992  90.9524984  70.4585000  70.0799992
  91.7164984  70.4505000  70.8869992  89.4524984  70.4165000  70.5799992
  88.8774984  70.7795000  69.7019992  89.1964984  69.3975000  70.9439992
  89.3254984  71.3305000  71.6949992  88.0954984  71.1945000  72.6579992
  86.9844984  70.6545000  71.6299992  85.6094984  70.9475000  71.9599992
  84.9924984  70.1355000  71.5189992  85.4744984  70.8515000  73.0579992
  85.1184984  72.3365000  71.4729992  84.1094984  72.4705000  71.8329992
  85.7244984  73.0845000  71.9639992  85.2424984  72.7135000  69.9999992
  84.3114984  71.9225000  69.1559992  84.4374984  72.0965000  68.0979992
  83.2634984  72.1155000  69.3339992  84.4494984  70.8615000  69.3009992
  86.6164984  72.3715000  69.4309992  87.4434984  72.8565000  69.9269992
  86.7054984  72.6885000  68.4019992  86.8144984  71.3095000  69.4069992
  84.9254984  74.2005000  69.7069992  84.8984984  74.4635000  68.6599992
  85.6494984  74.8415000  70.1889992  83.9384984  74.5085000  70.0219992
  88.3534984  70.1105000  73.6129992  87.7464984  72.5965000  73.1309992
  91.1984984  71.4925000  69.1259992  91.3634984  72.7585000  69.6409992
  91.3624984  72.9755000  70.8249992  90.0374984  74.7115000  57.0589992
  91.1164984  74.8565000  56.8369992  91.5944984  73.9485000  57.2629992
  91.3444984  74.9415000  55.7529992  91.6334984  76.1105000  57.5479992
  92.6864984  76.1555000  57.1959992  91.0894984  77.0555000  57.3349992
  91.6434984  75.9935000  59.0879992  92.1114984  75.0325000  59.3899992
  92.2374984  76.8655000  59.4369992  90.2544984  76.1775000  59.7629992
  89.7684984  77.0225000  59.2289992  89.7624984  75.2005000  59.5709992
  90.3244984  76.6205000  61.2569992  90.8394984  77.6035000  61.3229992
  89.3174984  76.7305000  61.7129992  91.1494984  75.6765000  62.1289992
  90.5354984  74.7555000  62.2249992  92.1224984  75.4615000  61.6379992
  91.3884984  76.1915000  63.5879992  91.6594984  75.2905000  64.1779992
  92.2384984  76.9035000  63.6589992  90.2804984  77.0025000  64.2289992
  90.0764984  77.9965000  63.7779992  89.3514984  76.3985000  64.1489992
  90.5654984  77.1815000  65.8219992  91.4434984  77.8395000  66.0029992
  89.6354984  77.7245000  66.0929992  90.5914984  75.8645000  66.5339992
  89.7624984  75.1955000  66.2179992  91.5354984  75.2925000  66.4139992
  90.5474984  76.1915000  68.0289992  91.4364984  76.7795000  68.3419992
  89.6514984  76.8275000  68.1929992  90.4414984  75.0055000  68.9269992
  90.6424984  75.3295000  69.9699992  89.4124984  74.5935000  68.8549992
  91.4304984  73.7685000  68.5509992  91.0024984  73.3365000  67.6209992
  92.4294984  74.2265000  68.3879992  65.8404984  16.1915000  56.1669992
  66.6514984  16.6225000  56.7929992  66.2354984  17.4045000  57.4639992
  67.0054984  15.8165000  57.4709992  67.9204984  17.2315000  56.1309992
  68.7394984  17.2755000  56.8809992  68.2804984  16.6025000  55.2899992
  67.8174984  18.6305000  55.4919992  68.8734984  18.9535000  55.3679992
  67.3114984  18.5875000  54.5029992  67.0974984  19.6885000  56.3219992
  67.0424984  20.6605000  55.7859992  66.1314984  19.2105000  56.5909992
  67.7704984  19.9765000  57.6799992  67.6874984  19.0785000  58.3289992
  68.8524984  20.2215000  57.6169992  66.9144984  21.0345000  58.5069992
  67.1284984  22.0765000  58.1839992  65.8494984  20.8075000  58.2899992
  67.0964984  20.9845000  60.0949992  66.8254984  19.9455000  60.3809992
  68.1884984  21.0885000  60.2679992  66.2044984  21.9045000  60.9579992
  66.6054984  21.8495000  61.9919992  66.3874984  22.9535000  60.6409992
  64.6824984  21.5695000  60.9119992  64.2294984  22.3445000  61.5669992
  64.2794984  21.6265000  59.8779992  64.2104984  20.2455000  61.6109992
  63.0994984  20.2375000  61.5979992  64.4914984  19.4475000  60.8909992
  64.6754984  19.9155000  63.1129992  65.7594984  20.1335000  63.2269992
  64.1124984  20.7025000  63.6599992  64.4054984  18.4535000  63.5229992
  63.3454984  18.1435000  63.4059992  65.0044984  17.7965000  62.8549992
  64.8464984  18.1115000  64.9569992  64.4164984  18.9235000  65.5799992
  64.3914984  17.1215000  65.1749992  66.4054984  18.0665000  65.1579992
  67.2824984  18.2535000  64.3519992  66.5364984  17.8865000  66.4449992
  67.9014984  17.8345000  67.0909992  67.8254984  17.3465000  68.0859992
  68.7164984  17.5485000  66.3929992  68.2714984  19.2865000  67.6069992
  69.1754984  19.2095000  68.2479992  67.1694984  19.9155000  68.5309992
  66.2584984  19.9995000  67.9009992  66.8604984  19.3155000  69.4129992
  67.4524984  21.2195000  68.8479992  66.8104984  21.8385000  70.1459992
  67.7694984  21.2545000  71.2559992  69.2224984  21.5655000  71.1829992
  69.6414984  21.0825000  70.2749992  69.4444984  22.6545000  71.1719992
  70.0234984  20.8805000  72.3179992  71.0814984  20.9845000  72.1249992
  69.6484984  21.3455000  73.2169992  69.8234984  19.4055000  72.4859992
  68.4514984  19.1005000  73.0269992  68.2114984  19.7575000  73.8509992
  68.5014984  18.1065000  73.4449992  67.6504984  18.9915000  72.3109992
  70.8094984  18.8885000  73.4989992  70.7154984  19.3985000  74.4469992
  71.8514984  18.8975000  73.2159992  70.6404984  17.8445000  73.7169992
  70.0864984  18.5765000  71.1399992  69.4624984  18.9675000  70.3509992
  69.9594984  17.5165000  71.3039992  71.1324984  18.7395000  70.9249992
  66.8684984  23.2565000  70.2209992  65.4434984  21.2935000  70.3309992
  68.4994984  20.0175000  66.4919992  69.6794984  20.5625000  66.4279992
  70.6294984  20.5265000  67.1879992  72.1914984  17.4905000  51.3079992
  72.6044984  16.9125000  52.1619992  72.1434984  15.9055000  52.2509992
  73.7114984  16.8795000  52.0729992  72.2294984  17.7515000  53.3869992
  72.5864984  18.7955000  53.2519992  71.1274984  17.7335000  53.5259992
  72.8464984  17.2945000  54.7079992  72.7174984  16.2045000  54.8799992
  73.9214984  17.5765000  54.7359992  72.1824984  17.9455000  55.9669992
  72.3054984  19.0465000  55.8779992  71.0974984  17.7215000  55.8829992
  72.7414984  17.3905000  57.3069992  72.5334984  16.3055000  57.4289992
  73.8434984  17.5215000  57.2569992  72.3014984  18.1065000  58.6209992
  73.1464984  18.0775000  59.3419992  72.2464984  19.1655000  58.2899992
  70.9944984  17.6015000  59.2509992  70.3184984  17.4285000  58.3869992
  71.2524984  16.6385000  59.7419992  70.3024984  18.6785000  60.1919992
  70.4184984  19.6465000  59.6579992  69.2144984  18.4555000  60.2369992
  70.9834984  18.8705000  61.5709992  70.6944984  18.0735000  62.2889992
  72.0924984  18.8955000  61.5259992  70.6844984  20.1565000  62.3529992
  70.8064984  21.0565000  61.7129992  69.6184984  20.2295000  62.6569992
  71.5054984  20.3705000  63.6149992  71.3784984  19.4545000  64.2309992
  72.5584984  20.6105000  63.3529992  70.9894984  21.5855000  64.4829992
  71.7274984  21.8255000  65.2779992  71.0664984  22.4055000  63.7369992
  69.6614984  21.5405000  65.1179992  69.3464984  22.5435000  65.4759992
  68.8844984  21.1225000  64.4429992  24.3104984  27.9985000  55.6919992
  23.6734984  28.6915000  56.2819992  23.8794984  29.7015000  55.8669992
  22.6114984  28.4055000  56.1319992  24.1384984  28.5555000  57.6899992
  23.8074984  27.5575000  58.0489992  25.2434984  28.4835000  57.7889992
  23.4894984  29.5815000  58.6749992  23.5134984  30.5885000  58.2059992
  22.4604984  29.1675000  58.7429992  24.1394984  29.6885000  60.0789992
  23.5284984  30.3955000  60.6789992  24.0434984  28.6915000  60.5599992
  25.5434984  30.2455000  59.9649992  26.2984984  29.5835000  59.4899992
  25.5174984  31.2635000  59.5199992  25.9944984  30.5455000  61.3409992
  26.9554984  31.0855000  61.1969992  25.2164984  31.1815000  61.8139992
  26.3404984  29.2495000  62.2179992  25.3834984  28.6865000  62.2519992
  26.9994984  28.6185000  61.5849992  26.7064984  29.5855000  63.6179992
  26.9544984  28.7165000  64.2639992  27.6964984  30.0725000  63.7499992
  25.6724984  30.2945000  64.5839992  26.0524984  30.3055000  65.6279992
  25.6174984  31.3525000  64.2479992  24.3314984  29.5365000  64.5799992
  23.8554984  29.9565000  63.6689992  24.3434984  28.4255000  64.5569992
  23.3854984  29.9045000  65.7709992  23.9724984  29.3835000  66.5569992
  23.5524984  30.9745000  66.0199992  21.9854984  29.3855000  65.6989992
  21.4704984  30.0515000  64.9749992  22.0434984  28.3835000  65.2229992
  21.2084984  29.4775000  67.0129992  21.3964984  30.3845000  67.6269992
  20.1444984  29.4875000  66.6919992  21.4944984  28.1805000  67.8349992
  21.7494984  27.0805000  67.3439992  21.4494984  28.4295000  69.1299992
  21.4894984  27.3245000  70.0129992  20.5694984  27.4135000  70.6289992
  21.3494984  26.3645000  69.4719992  22.9004984  27.3415000  70.6819992
  22.6444984  26.5155000  71.3799992  23.1444984  28.6585000  71.4709992
  22.9314984  29.5635000  70.8619992  22.5084984  28.6765000  72.3809992
  24.5324984  28.5635000  71.8239992  25.0824984  29.5245000  72.9069992
  25.9314984  30.6535000  72.1609992  26.8424984  30.4845000  71.1589992
  27.7844984  30.0635000  71.5719992  26.4904984  29.7515000  70.4009992
  27.0414984  31.8195000  70.3549992  27.4534984  32.6375000  70.9279992
  27.6984984  31.5625000  69.5379992  25.7194984  32.4465000  69.8169992
  24.8964984  33.1645000  70.9209992  24.0234984  33.6045000  70.4639992
  25.4514984  33.9435000  71.4229992  24.6904984  32.4535000  71.7079992
  24.8424984  31.4205000  69.1179992  25.0824984  31.2015000  68.0879992
  23.9054984  31.9395000  68.9829992  24.6894984  30.5335000  69.7139992
  26.1564984  33.4155000  68.7529992  25.3684984  33.9715000  68.2679992
  26.6274984  32.8315000  67.9749992  26.9224984  34.0265000  69.2079992
  23.9694984  30.0995000  73.6969992  26.0104984  28.6655000  73.7429992
  23.9344984  27.1045000  69.7119992  24.5374984  25.9205000  69.6699992
  24.2424984  24.9925000  70.3129992  27.8164984  27.0765000  55.9729992
  28.4714984  26.6675000  56.7719992  28.0574984  25.6885000  57.0949992
  29.5134984  26.6155000  56.3899992  28.5734984  27.6535000  57.9809992
  28.9564984  28.6165000  57.5809992  27.5944984  27.7685000  58.4939992
  29.6304984  27.1665000  58.9959992  29.6074984  26.0725000  59.1899992
  30.6354984  27.2375000  58.5279992  29.7394984  27.8995000  60.2889992
  30.4794984  28.7225000  60.1919992  28.7824984  28.4455000  60.4299992
  30.1594984  27.0865000  61.4399992  29.4094984  26.3085000  61.6969992
  31.0364984  26.4245000  61.2749992  30.4204984  27.9415000  62.6639992
  31.3894984  28.4735000  62.5509992  29.6854984  28.7575000  62.8359992
  30.5354984  26.9545000  63.9069992  30.0384984  26.0145000  63.5859992
  31.5954984  26.7775000  64.1859992  29.6954984  27.5675000  65.0879992
  30.0774984  28.5345000  65.4779992  28.6414984  27.7535000  64.7899992
  29.6284984  26.5875000  66.2689992  29.5134984  25.6095000  65.7539992
  30.5684984  26.6815000  66.8529992  28.3494984  26.7625000  67.1979992
  28.5344984  27.7165000  67.7369992  27.4714984  26.8795000  66.5269992
  28.1574984  25.6265000  68.2049992  27.9494984  24.7135000  67.6059992
  29.1104984  25.4555000  68.7489992  27.0894984  25.8105000  69.2219992
  27.1024984  24.8875000  69.8399992  27.2494984  26.7465000  69.7989992
  25.6804984  25.9985000  68.6299992  25.6274984  26.9265000  68.0229992
  25.5084984  25.2475000  67.8289992  43.1554984  19.1315000  52.4869992
  42.5424984  18.2685000  52.8229992  41.4904984  18.2355000  52.4679992
  42.9944984  17.2685000  52.6489992  42.4114984  18.2855000  54.3269992
  41.9964984  19.2365000  54.7269992  41.7064984  17.4815000  54.6289992
  43.7594984  18.1135000  55.0599992  44.1114984  17.0715000  54.9049992
  44.5024984  18.7925000  54.5889992  43.7484984  18.4505000  56.5339992
  44.8154984  18.3995000  56.8379992  43.4324984  19.5095000  56.6469992
  42.7654984  17.7145000  57.4509992  41.7034984  17.9185000  57.1959992
  42.9824984  16.6305000  57.5649992  42.9454984  18.3405000  58.9019992
  43.9234984  18.0065000  59.3109992  42.8834984  19.4345000  58.7219992
  41.7624984  17.9425000  59.8529992  40.8724984  18.4345000  59.4039992
  41.7454984  16.8365000  59.9569992  41.9094984  18.5405000  61.3089992
  42.8284984  18.1085000  61.7589992  41.9844984  19.6285000  61.0979992
  40.7414984  18.2935000  62.2629992  40.8934984  17.2515000  62.6179992
  40.8444984  18.8805000  63.2009992  39.2974984  18.4945000  61.6939992
  39.1484984  19.4505000  61.1489992  39.0624984  17.6785000  60.9779992
  38.2304984  18.4095000  62.8059992  37.2104984  18.2095000  62.4139992
  38.4424984  17.5475000  63.4739992  38.1864984  19.8035000  63.5999992
  39.2374984  20.1435000  63.7259992  37.6684984  20.5505000  62.9599992
  37.6614984  19.7285000  65.0729992  37.8594984  20.6385000  65.6789992
  36.5864984  19.4595000  65.0009992  38.2414984  18.5425000  65.8619992
  37.7404984  17.4935000  66.2139992  39.5314984  18.8975000  66.0949992
  40.2294984  17.9945000  66.9149992  39.6454984  17.6655000  67.8019992
  40.5634984  17.0565000  66.4219992  41.3764984  18.7765000  67.6889992
  42.0854984  18.1335000  68.2519992  40.8804984  19.7465000  68.8219992
  40.3324984  19.1255000  69.5619992  41.7234984  20.2935000  69.2959992
  40.0504984  20.7275000  68.2569992  39.1474984  21.6415000  69.2379992
  40.1734984  22.1065000  70.3169992  39.8214984  23.2625000  71.1449992
  40.1364984  24.1955000  70.6299992  38.7434984  23.5115000  71.2489992
  40.4514984  23.2595000  72.5029992  41.5054984  23.4915000  72.5039992
  39.9214984  24.0635000  72.9929992  40.0994984  22.1235000  73.4299992
  40.6204984  20.8325000  72.8849992  40.2584984  20.5525000  71.9069992
  40.1394984  20.1225000  73.5419992  41.7004984  20.8065000  72.9179992
  38.6444984  22.0415000  73.6789992  38.3674984  23.0235000  74.0339992
  38.4134984  21.2045000  74.3199992  38.1804984  21.9585000  72.7069992
  40.7894984  22.3395000  74.7789992  41.8624984  22.4345000  74.7009992
  40.5884984  21.3905000  75.2549992  40.3064984  23.1975000  75.2219992
  38.5834984  22.7515000  68.3909992  38.1844984  20.6755000  69.8299992
  42.1404984  19.5845000  66.7539992  42.7144984  19.0295000  65.7669992
  42.8034984  17.8555000  65.5399992  40.1654984  22.6685000  55.2609992
  40.7934984  23.4265000  54.7449992  41.7734984  23.0615000  54.3709992
  40.1774984  23.7305000  53.8719992  40.9834984  24.7035000  55.6209992
  41.4634984  25.4695000  54.9749992  39.9454984  25.0005000  55.8819992
  41.6884984  24.5815000  56.9289992  41.4274984  25.4525000  57.5679992
  41.3244984  23.6785000  57.4639992  43.2014984  24.5405000  56.7519992
  43.4614984  23.8085000  55.9579992  43.5564984  25.5865000  56.6349992
  43.9964984  24.0585000  57.9649992  45.0604984  24.2735000  57.7289992
  43.6414984  24.5995000  58.8669992  43.9744984  22.4955000  58.1439992
  42.9174984  22.2685000  57.8879992  44.6144984  22.0695000  57.3419992
  44.3334984  22.1035000  59.5099992  43.6674984  22.6325000  60.2239992
  43.9594984  21.0595000  59.5799992  45.7764984  22.2755000  59.9729992
  46.3854984  21.4405000  59.5649992  46.2104984  23.2275000  59.5979992
  45.8804984  22.2035000  61.4989992  46.9284984  21.9125000  61.7259992
  45.5804984  23.1705000  61.9539992  45.0064984  21.1935000  62.1749992
  43.9394984  21.4655000  62.3209992  44.9054984  20.2905000  61.5349992
  45.4804984  20.7875000  63.5619992  46.5244984  20.4075000  63.5419992
  45.5994984  21.6645000  64.2329992  44.6984984  19.6395000  64.2129992
  44.7494984  18.6885000  63.6399992  45.3884984  19.4795000  65.0689992
  43.4414984  20.0895000  64.8979992  43.6534984  20.9905000  65.5129992
  42.7254984  20.3435000  64.0879992  48.0524984  95.9455000  51.1939992
  47.2844984  95.6465000  51.9389992  47.4744984  96.4995000  52.6239992
  46.2114984  95.7185000  51.6609992  47.4604984  94.2985000  52.6059992
  47.2334984  93.4855000  51.8829992  48.5154984  94.2145000  52.9439992
  46.5064984  94.0635000  53.8329992  46.6974984  94.7625000  54.6759992
  45.4884984  94.2375000  53.4229992  46.7874984  92.7525000  54.5739992
  46.5404984  91.8485000  53.9759992  47.8744984  92.7045000  54.7989992
  46.1314984  92.6565000  55.9699992  46.0774984  93.7205000  56.2839992
  45.0984984  92.2505000  55.9119992  46.9024984  91.7085000  56.8929992
  46.2944984  91.6025000  57.8169992  46.8144984  90.6945000  56.4459992
  48.3284984  92.1055000  57.2039992  48.9784984  91.3925000  56.6549992
  48.5594984  93.0935000  56.7499992  48.7004984  91.9055000  58.6889992
  48.5254984  90.8965000  59.1189992  49.7904984  92.1075000  58.7719992
  47.9264984  92.9995000  59.5369992  48.4214984  93.9575000  59.2679992
  46.8314984  93.0365000  59.3519992  48.0904984  92.8915000  61.0949992
  49.1534984  92.8335000  61.4129992  47.5294984  93.7445000  61.5319992
  47.4994984  91.5825000  61.6609992  46.4634984  91.4175000  61.2959992
  48.1124984  90.7315000  61.2959992  47.4474984  91.7195000  63.1349992
  48.4994984  91.9025000  63.4419992  46.8114984  92.5935000  63.3929992
  47.0214984  90.3655000  63.7059992  45.9184984  90.3185000  63.5759992
  47.5704984  89.5345000  63.2129992  47.2074984  90.3605000  65.1869992
  47.4444984  91.3875000  65.7959992  47.0384984  89.1705000  65.7149992
  47.2034984  88.9885000  67.1189992  47.3044984  87.9075000  67.3559992
  48.1814984  89.3595000  67.4929992  46.0434984  89.5325000  67.9839992
  46.2004984  90.6325000  67.9779992  46.0714984  89.1305000  69.4409992
  46.1264984  88.0345000  69.6129992  46.9534984  89.3495000  70.0799992
  44.9464984  89.6915000  70.1339992  44.7364984  89.4765000  71.6729992
  44.5414984  90.8865000  72.2969992  45.4364984  91.8745000  71.7739992
  45.7504984  92.5495000  72.5989992  46.3934984  91.3685000  71.5229992
  44.8494984  92.7015000  70.6039992  45.5064984  93.4515000  70.1889992
  44.6144984  92.0005000  69.8169992  43.6354984  93.5295000  70.8549992
  43.1124984  94.1885000  69.6569992  43.6434984  95.1075000  69.4569992
  42.0954984  94.4315000  69.9249992  43.1454984  93.4975000  68.8279992
  44.0694984  94.6525000  71.8109992  44.9014984  95.2055000  71.4019992
  44.4574984  94.1725000  72.6969992  43.2724984  95.3095000  72.1279992
  42.5074984  92.7545000  71.5519992  42.0834984  92.1525000  70.7619992
  41.7674984  93.4725000  71.8739992  42.9794984  92.1505000  72.3129992
  43.4644984  88.7435000  71.8949992  45.9754984  88.9175000  72.2009992
  44.8464984  89.1695000  67.2959992  43.9054984  90.0765000  67.1529992
  43.9424984  91.2385000  67.6369992  42.1794984  92.9715000  54.9639992
  41.7994984  94.0085000  54.8459992  41.9844984  94.3905000  53.8199992
  40.6964984  93.8755000  54.8449992  42.4854984  95.0045000  55.8409992
  43.5464984  95.1665000  55.5529992  41.9734984  95.9895000  55.7979992
  42.5344984  94.3865000  57.2649992  43.2104984  93.5055000  57.2419992
  42.9914984  95.1115000  57.9729992  41.1464984  93.9745000  57.7669992
  40.4644984  94.8515000  57.7289992  40.7334984  93.1005000  57.2199992
  41.3824984  93.5435000  59.2779992  41.9564984  92.6075000  59.4489992
  41.9234984  94.3185000  59.8619992  40.0804984  93.3435000  60.0749992
  39.5164984  94.3005000  60.0859992  39.4114984  92.6155000  59.5689992
  40.2504984  92.8655000  61.5489992  40.9974984  93.5345000  62.0279992
  39.2714984  92.9845000  62.0599992  40.6554984  91.3575000  61.8139992
  40.0194984  90.7275000  61.1559992  41.7004984  91.2675000  61.4489992
  40.5004984  90.8925000  63.2869992  39.4414984  91.0735000  63.5699992
  40.6744984  89.8015000  63.4049992  41.4334984  91.7035000  64.2349992
  42.5424984  91.7625000  64.2229992  41.0984984  92.7505000  64.0729992
  41.1424984  91.5445000  65.8229992  41.6634984  92.3715000  66.3509992
  40.0924984  91.8915000  65.9259992  41.3444984  90.1185000  66.4029992
  41.0824984  90.0885000  67.4819992  40.6374984  89.5265000  65.7829992
  42.7714984  89.6175000  66.1479992  42.6294984  88.5275000  66.3039992
  43.1954984  89.8025000  65.1379992  73.2784984  88.2165000  52.5949992
  72.5814984  87.3775000  52.8029992  72.0984984  86.9325000  51.9069992
  73.2414984  86.6665000  53.3449992  71.4514984  87.9045000  53.6739992
  70.9724984  88.7725000  53.1719992  70.6904984  87.1075000  53.8139992
  71.8604984  88.3355000  55.1029992  72.6204984  87.5845000  55.4059992
  72.2944984  89.3455000  54.9399992  70.6444984  88.2525000  56.0679992
  69.7604984  88.7845000  55.6559992  70.3414984  87.1875000  56.1559992
  70.9534984  88.9465000  57.3959992  71.3614984  88.2505000  58.1599992
  71.7384984  89.6605000  57.0669992  69.7644984  89.6865000  57.9029992
  69.3594984  90.4395000  57.1939992  68.9174984  88.9885000  58.0759992
  69.9974984  90.3165000  59.2719992  70.8444984  91.0345000  59.3169992
  69.0484984  90.8075000  59.5789992  70.4854984  89.4495000  60.4279992
  69.6384984  88.8325000  60.7979992  71.2904984  88.8115000  60.0029992
  70.9244984  90.4045000  61.6259992  71.3724984  89.7035000  62.3619992
  71.6344984  91.2275000  61.3919992  69.6664984  90.9515000  62.3289992
  69.3444984  91.7855000  61.6679992  68.8674984  90.2075000  62.1239992
  69.6544984  91.3855000  63.7769992  69.9074984  90.5115000  64.4139992
  70.4274984  92.1445000  64.0219992  68.3004984  91.8545000  64.3259992
  67.9234984  92.7195000  63.7399992  67.5214984  91.0785000  64.1669992
  68.3524984  92.2455000  65.8959992  69.0644984  93.0765000  66.0879992
  67.3444984  92.6835000  66.0589992  68.6594984  91.0395000  66.7599992
  67.9194984  90.1405000  66.9669992  69.9014984  91.2025000  67.3029992
  70.3284984  90.3385000  68.3429992  69.8164984  90.7375000  69.2449992
  69.9574984  89.2995000  68.2129992  71.8924984  90.2875000  68.5779992
  72.1014984  89.3965000  69.2089992  72.5074984  91.5845000  69.1729992
  72.0814984  92.4455000  68.6149992  72.1364984  91.7775000  70.2029992
  73.9024984  91.5385000  69.0429992  74.8854984  90.6175000  69.8429992
  73.8994984  90.0425000  71.0019992  73.9004984  88.7535000  71.5429992
  73.8594984  88.0125000  70.7159992  74.8684984  88.5795000  72.0589992
  72.8974984  88.4945000  72.7209992  73.0124984  87.4295000  72.8549992
  73.2074984  89.0075000  73.6189992  71.4214984  88.9355000  72.7079992
  71.1864984  90.4055000  72.7639992  71.9984984  90.8925000  72.2459992
  71.1784984  90.6875000  73.8069992  70.2324984  90.5615000  72.2819992
  70.7454984  88.3125000  73.8959992  70.9814984  87.2605000  73.9639992
  69.7024984  88.4865000  73.6789992  71.0664984  88.7355000  74.8359992
  70.6954984  88.4445000  71.5079992  69.6574984  88.7325000  71.4379992
  70.7244984  87.3695000  71.4029992  71.1544984  88.9175000  70.6519992
  75.3294984  89.5545000  68.9309992  75.8664984  91.4975000  70.4949992
  72.5654984  89.9775000  67.2979992  72.3244984  88.7865000  66.7239992
  71.6834984  87.8545000  67.1619992  72.3764984  82.2625000  57.4849992
  72.7314984  83.1265000  56.8839992  73.8154984  82.9955000  56.6779992
  72.3384984  83.1515000  55.8449992  72.4204984  84.5235000  57.6009992
  72.5754984  85.3245000  56.8469992  71.3414984  84.3915000  57.8309992
  73.0624984  84.8025000  59.0039992  72.8174984  85.8755000  59.1599992
  72.6744984  84.1935000  59.8479992  74.5954984  84.8275000  59.1839992
  74.8024984  84.9375000  60.2699992  74.9184984  83.7805000  59.0029992
  75.4554984  85.6585000  58.2289992  76.5024984  85.4895000  58.5609992
  75.3884984  85.1705000  57.2329992  74.9914984  87.1565000  58.0509992
  75.6704984  87.8095000  57.4619992  74.0004984  87.3195000  57.5759992
  74.8374984  87.8355000  59.4369992  74.8744984  88.9145000  59.1739992
  73.9044984  87.4615000  59.9089992  75.9314984  87.5805000  60.4899992
  75.9824984  86.5515000  60.9079992  76.8764984  87.8845000  59.9909992
  75.9154984  88.4625000  61.7739992  76.9794984  88.5435000  62.0839992
  75.6384984  89.4895000  61.4529992  74.9324984  88.0225000  62.9189992
  73.9344984  87.7535000  62.5119992  75.3614984  87.1195000  63.4029992
  75.0024984  89.1545000  63.9239992  76.0704984  89.3695000  64.1459992
  74.4954984  90.0025000  63.4159992  74.4224984  89.0195000  65.3179992
  74.7524984  88.0725000  65.7979992  74.7754984  89.8755000  65.9319992
  72.8394984  88.9425000  65.3519992  72.4324984  89.8305000  64.8239992
  72.6234984  88.0475000  64.7319992  14.9824984  45.9365000  53.1729992
  15.9884984  46.3845000  53.0309992  16.5774984  45.5985000  52.5129992
  15.9524984  47.2185000  52.2979992  16.4754984  46.7375000  54.4139992
  16.0494984  47.7435000  54.6189992  16.0634984  46.0165000  55.1509992
  17.9654984  46.5145000  54.4409992  18.3114984  45.4675000  54.3039992
  18.3314984  47.1175000  53.5829992  18.6234984  47.1875000  55.6269992
  19.6914984  47.4715000  55.5149992  18.0994984  48.1425000  55.8429992
  18.7784984  46.1195000  56.7359992  17.7954984  45.6565000  56.9669992
  19.3124984  45.2485000  56.2979992  19.4944984  46.5165000  58.0499992
  19.5274984  45.6195000  58.7039992  20.5424984  46.7785000  57.7889992
  18.9214984  47.7205000  58.8119992  19.4114984  47.9305000  59.7869992
  18.9874984  48.5615000  58.0889992  17.4024984  47.6315000  59.0529992
  16.9044984  47.4465000  58.0769992  17.2104984  46.8205000  59.7869992
  16.7784984  48.8995000  59.5909992  17.0384984  49.6095000  58.7769992
  15.6784984  48.7445000  59.6159992  17.3244984  49.2815000  60.9139992
  18.3464984  49.6605000  60.6949992  16.7724984  50.1195000  61.3919992
  17.5744984  48.2445000  62.0479992  16.6274984  47.7405000  62.3339992
  18.2904984  47.5165000  61.6089992  18.2094984  48.9365000  63.2339992
  19.1934984  49.3935000  62.9969992  17.5054984  49.6795000  63.6669992
  18.4894984  47.8965000  64.3129992  17.5314984  47.4195000  64.6079992
  19.2534984  47.1705000  63.9589992  18.9554984  48.6255000  65.5769992
  19.1654984  49.8525000  65.5859992  18.8144984  47.8495000  66.6879992
  18.9234984  48.4385000  68.0509992  19.9874984  48.6425000  68.2979992
  18.3374984  49.3815000  68.0309992  18.4294984  47.4285000  69.1509992
  18.2694984  47.9365000  70.1249992  19.4274984  46.3165000  69.2779992
  20.0704984  46.3385000  68.3719992  20.1414984  46.3165000  70.1289992
  18.8054984  45.0405000  69.3309992  19.4634984  43.6365000  69.1079992
  20.0124984  43.1925000  70.4719992  21.1524984  43.7085000  71.0839992
  21.8804984  42.9665000  71.4749992  21.8674984  44.1455000  70.3549992
  20.9344984  44.7665000  72.2579992  21.8784984  45.0125000  72.7209992
  20.5144984  45.6575000  71.8159992  20.0424984  44.4635000  73.4659992
  20.6584984  43.4555000  74.4379992  21.5604984  43.8325000  74.8969992
  20.8944984  42.5185000  73.9559992  19.9834984  43.4415000  75.2809992
  18.6434984  44.0065000  73.0169992  18.0234984  44.8565000  72.7709992
  18.0944984  43.5605000  73.8329992  18.6484984  43.3655000  72.1479992
  19.9104984  45.7275000  74.3319992  19.6854984  46.6415000  73.8029992
  20.8784984  45.9435000  74.7609992  19.1284984  45.5485000  75.0549992
[truncated: 3,953,389 more chars]
