# Supplementary material for: Intermolecular Interactions in G Protein-Coupled Receptor Allosteric Sites at the Membrane Interface from Molecular Dynamics Simulations and Quantum Chemical Calculations
Source: J Chem Inf Model. 2022 Sep 30;62(19):4736–47. doi: 10.1021/acs.jcim.2c00788 (PMC9554917; doi:10.1021/acs.jcim.2c00788)
Supplement: Supplementary file 2 — ci2c00788_si_002.zip [file ci2c00788_si_002.zip › MD_simulations_inputs/GCGR_MD_simulations_inputs/dmpc/gcgr-5mv-dmpc.top]

%VERSION  VERSION_STAMP = V0001.000  DATE = 04/29/19  10:03:12                  
%FLAG TITLE                                                                     
%FORMAT(20a4)                                                                   
default_name                                                                    
%FLAG POINTERS                                                                  
%FORMAT(10I8)                                                                   
  119268      25  101184   17667   64061   21241  103711   63064       0       0
  348918   26237   17667   21241   63064     109     232     260      65       1
       0       0       0       0       0       0       0       1      67       0
       0
%FLAG ATOM_NAME                                                                 
%FORMAT(20a4)                                                                   
N   H1  H2  H3  CA  HA  CB  HB2 HB3 CG  CD1 HD1 CE1 HE1 CZ  OH  HH  CE2 HE2 CD2 
HD2 C   O   N   H   CA  HA  CB  HB2 HB3 OG  HG  C   O   N   H   CA  HA  CB  HB2 
HB3 OG  HG  C   O   N   H   CA  HA  CB  HB2 HB3 CG  CD1 HD1 CE1 HE1 CZ  HZ  CE2 
HE2 CD2 HD2 C   O   N   H   CA  HA  CB  HB2 HB3 CG  HG2 HG3 CD  OE1 NE2 HE21HE22
C   O   N   H   CA  HA  CB  HB  CG1 HG11HG12HG13CG2 HG21HG22HG23C   O   N   H   
CA  HA  CB  HB2 HB3 CG  HG2 HG3 SD  CE  HE1 HE2 HE3 C   O   N   H   CA  HA  CB  
HB2 HB3 CG  CD1 HD1 CE1 HE1 CZ  OH  HH  CE2 HE2 CD2 HD2 C   O   N   H   CA  HA  
CB  HB  CG2 HG21HG22HG23OG1 HG1 C   O   N   H   CA  HA  CB  HB  CG1 HG11HG12HG13
CG2 HG21HG22HG23C   O   N   H   CA  HA2 HA3 C   O   N   H   CA  HA  CB  HB2 HB3 
CG  CD1 HD1 CE1 HE1 CZ  OH  HH  CE2 HE2 CD2 HD2 C   O   N   H   CA  HA  CB  HB2 
HB3 OG  HG  C   O   N   H   CA  HA  CB  HB2 HB3 CG  HG  CD1 HD11HD12HD13CD2 HD21
HD22HD23C   O   N   H   CA  HA  CB  HB2 HB3 OG  HG  C   O   N   H   CA  HA  CB  
HB2 HB3 CG  HG  CD1 HD11HD12HD13CD2 HD21HD22HD23C   O   N   H   CA  HA2 HA3 C   
O   N   H   CA  HA  CB  HB1 HB2 HB3 C   O   N   H   CA  HA  CB  HB2 HB3 CG  HG  
CD1 HD11HD12HD13CD2 HD21HD22HD23C   O   N   H   CA  HA  CB  HB2 HB3 CG  HG  CD1 
HD11HD12HD13CD2 HD21HD22HD23C   O   N   H   CA  HA  CB  HB2 HB3 CG  HG  CD1 HD11
HD12HD13CD2 HD21HD22HD23C   O   N   H   CA  HA  CB  HB1 HB2 HB3 C   O   N   H   
CA  HA  CB  HB2 HB3 CG  HG  CD1 HD11HD12HD13CD2 HD21HD22HD23C   O   N   H   CA  
HA  CB  HB1 HB2 HB3 C   O   N   H   CA  HA  CB  HB  CG2 HG21HG22HG23CG1 HG12HG13
CD1 HD11HD12HD13C   O   N   H   CA  HA  CB  HB2 HB3 CG  HG  CD1 HD11HD12HD13CD2 
HD21HD22HD23C   O   N   H   CA  HA2 HA3 C   O   N   H   CA  HA2 HA3 C   O   N   
H   CA  HA  CB  HB2 HB3 CG  HG  CD1 HD11HD12HD13CD2 HD21HD22HD23C   O   N   H   
CA  HA  CB  HB2 HB3 OG  HG  C   O   N   H   CA  HA  CB  HB2 HB3 CG  HG2 HG3 CD  
HD2 HD3 CE  HE2 HE3 NZ  HZ1 HZ2 HZ3 C   O   N   H   CA  HA  CB  HB2 HB3 CG  HG  
CD1 HD11HD12HD13CD2 HD21HD22HD23C   O   N   H   CA  HA  CB  HB2 HB3 CG  ND1 CE1 
HE1 NE2 HE2 CD2 HD2 C   O   N   H   CA  HA  CB  HB2 HB3 SG  HG  C   O   N   H   
CA  HA  CB  HB  CG2 HG21HG22HG23OG1 HG1 C   O   N   H   CA  HA  CB  HB2 HB3 CG  
HG2 HG3 CD  HD2 HD3 NE  HE  CZ  NH1 HH11HH12NH2 HH21HH22C   O   N   H   CA  HA  
CB  HB2 HB3 CG  OD1 ND2 HD21HD22C   O   N   H   CA  HA  CB  HB1 HB2 HB3 C   O   
N   H   CA  HA  CB  HB  CG2 HG21HG22HG23CG1 HG12HG13CD1 HD11HD12HD13C   O   N   
H   CA  HA  CB  HB2 HB3 CG  ND1 CE1 HE1 NE2 HE2 CD2 HD2 C   O   N   H   CA  HA  
CB  HB1 HB2 HB3 C   O   N   H   CA  HA  CB  HB2 HB3 CG  OD1 ND2 HD21HD22C   O   
N   H   CA  HA  CB  HB2 HB3 CG  HG  CD1 HD11HD12HD13CD2 HD21HD22HD23C   O   N   
H   CA  HA  CB  HB2 HB3 CG  CD1 HD1 CE1 HE1 CZ  HZ  CE2 HE2 CD2 HD2 C   O   N   
H   CA  HA  CB  HB1 HB2 HB3 C   O   N   H   CA  HA  CB  HB2 HB3 OG  HG  C   O   
N   H   CA  HA  CB  HB2 HB3 CG  CD1 HD1 CE1 HE1 CZ  HZ  CE2 HE2 CD2 HD2 C   O   
N   H   CA  HA  CB  HB  CG1 HG11HG12HG13CG2 HG21HG22HG23C   O   N   H   CA  HA  
CB  HB2 HB3 CG  HG  CD1 HD11HD12HD13CD2 HD21HD22HD23C   O   N   H   CA  HA  CB  
HB2 HB3 CG  HG2 HG3 CD  HD2 HD3 CE  HE2 HE3 NZ  HZ1 HZ2 HZ3 C   O   N   H   CA  
HA  CB  HB1 HB2 HB3 C   O   N   H   CA  HA  CB  HB2 HB3 OG  HG  C   O   N   H   
CA  HA  CB  HB2 HB3 OG  HG  C   O   N   H   CA  HA  CB  HB  CG1 HG11HG12HG13CG2 
HG21HG22HG23C   O   N   H   CA  HA  CB  HB2 HB3 CG  HG  CD1 HD11HD12HD13CD2 HD21
HD22HD23C   O   N   H   CA  HA  CB  HB  CG1 HG11HG12HG13CG2 HG21HG22HG23C   O   
N   H   CA  HA  CB  HB  CG2 HG21HG22HG23CG1 HG12HG13CD1 HD11HD12HD13C   O   N   
H   CA  HA  CB  HB2 HB3 CG  OD1 OD2 C   O   N   H   CA  HA2 HA3 C   O   N   H   
CA  HA  CB  HB2 HB3 CG  HG  CD1 HD11HD12HD13CD2 HD21HD22HD23C   O   N   H   CA  
HA  CB  HB2 HB3 CG  HG  CD1 HD11HD12HD13CD2 HD21HD22HD23C   O   N   H   CA  HA  
CB  HB2 HB3 CG  HG2 HG3 CD  HD2 HD3 NE  HE  CZ  NH1 HH11HH12NH2 HH21HH22C   O   
N   H   CA  HA  CB  HB  CG2 HG21HG22HG23OG1 HG1 C   O   N   H   CA  HA  CB  HB2 
HB3 CG  HG2 HG3 CD  HD2 HD3 NE  HE  CZ  NH1 HH11HH12NH2 HH21HH22C   O   N   H   
CA  HA  CB  HB2 HB3 CG  CD1 HD1 CE1 HE1 CZ  OH  HH  CE2 HE2 CD2 HD2 C   O   N   
H   CA  HA  CB  HB2 HB3 OG  HG  C   O   N   H   CA  HA  CB  HB2 HB3 CG  HG2 HG3 
CD  OE1 NE2 HE21HE22C   O   N   H   CA  HA  CB  HB2 HB3 CG  HG2 HG3 CD  HD2 HD3 
CE  HE2 HE3 NZ  HZ1 HZ2 HZ3 C   O   N   H   CA  HA  CB  HB  CG2 HG21HG22HG23CG1 
HG12HG13CD1 HD11HD12HD13C   O   N   H   CA  HA2 HA3 C   O   N   H   CA  HA  CB  
HB2 HB3 CG  OD1 OD2 C   O   N   H   CA  HA  CB  HB2 HB3 CG  OD1 OD2 C   O   N   
H   CA  HA  CB  HB2 HB3 CG  HG  CD1 HD11HD12HD13CD2 HD21HD22HD23C   O   N   H   
CA  HA  CB  HB2 HB3 OG  HG  C   O   N   H   CA  HA  CB  HB  CG1 HG11HG12HG13CG2 
HG21HG22HG23C   O   N   H   CA  HA  CB  HB2 HB3 OG  HG  C   O   N   H   CA  HA  
CB  HB  CG2 HG21HG22HG23OG1 HG1 C   O   N   H   CA  HA  CB  HB2 HB3 CG  CD1 HD1 
NE1 HE1 CE2 CZ2 HZ2 CH2 HH2 CZ3 HZ3 CE3 HE3 CD2 C   O   N   H   CA  HA  CB  HB2 
HB3 CG  HG  CD1 HD11HD12HD13CD2 HD21HD22HD23C   O   N   H   CA  HA  CB  HB2 HB3 
OG  HG  C   O   N   H   CA  HA  CB  HB2 HB3 CG  OD1 OD2 C   O   N   H   CA  HA2 
HA3 C   O   N   H   CA  HA  CB  HB1 HB2 HB3 C   O   N   H   CA  HA  CB  HB  CG1 
HG11HG12HG13CG2 HG21HG22HG23C   O   N   H   CA  HA  CB  HB1 HB2 HB3 C   O   N   
H   CA  HA2 HA3 C   O   N   H   CA  HA  CB  HB2 HB3 SG  C   O   N   H   CA  HA  
CB  HB2 HB3 CG  HG2 HG3 CD  HD2 HD3 NE  HE  CZ  NH1 HH11HH12NH2 HH21HH22C   O   
N   H   CA  HA  CB  HB  CG1 HG11HG12HG13CG2 HG21HG22HG23C   O   N   H   CA  HA  
CB  HB1 HB2 HB3 C   O   N   H   CA  HA  CB  HB1 HB2 HB3 C   O   N   H   CA  HA  
CB  HB  CG1 HG11HG12HG13CG2 HG21HG22HG23C   O   N   H   CA  HA  CB  HB2 HB3 CG  
CD1 HD1 CE1 HE1 CZ  HZ  CE2 HE2 CD2 HD2 C   O   N   H   CA  HA  CB  HB2 HB3 CG  
HG2 HG3 SD  CE  HE1 HE2 HE3 C   O   N   H   CA  HA  CB  HB2 HB3 CG  HG2 HG3 CD  
OE1 NE2 HE21HE22C   O   N   H   CA  HA  CB  HB2 HB3 CG  CD1 HD1 CE1 HE1 CZ  OH  
HH  CE2 HE2 CD2 HD2 C   O   N   H   CA  HA2 HA3 C   O   N   H   CA  HA  CB  HB  
CG2 HG21HG22HG23CG1 HG12HG13CD1 HD11HD12HD13C   O   N   H   CA  HA  CB  HB  CG1 
HG11HG12HG13CG2 HG21HG22HG23C   O   N   H   CA  HA  CB  HB1 HB2 HB3 C   O   N   
H   CA  HA  CB  HB2 HB3 CG  OD1 ND2 HD21HD22C   O   N   H   CA  HA  CB  HB2 HB3 
CG  CD1 HD1 CE1 HE1 CZ  OH  HH  CE2 HE2 CD2 HD2 C   O   N   H   CA  HA  CB  HB2 
HB3 SG  HG  C   O   N   H   CA  HA  CB  HB2 HB3 CG  CD1 HD1 NE1 HE1 CE2 CZ2 HZ2 
CH2 HH2 CZ3 HZ3 CE3 HE3 CD2 C   O   N   H   CA  HA  CB  HB2 HB3 CG  HG  CD1 HD11
HD12HD13CD2 HD21HD22HD23C   O   N   H   CA  HA  CB  HB2 HB3 CG  HG  CD1 HD11HD12
HD13CD2 HD21HD22HD23C   O   N   H   CA  HA  CB  HB  CG1 HG11HG12HG13CG2 HG21HG22
HG23C   O   N   H   CA  HA  CB  HB2 HB3 CG  HG2 HG3 CD  OE1 OE2 C   O   N   H   
CA  HA2 HA3 C   O   N   H   CA  HA  CB  HB2 HB3 CG  HG  CD1 HD11HD12HD13CD2 HD21
HD22HD23C   O   N   H   CA  HA  CB  HB2 HB3 CG  CD1 HD1 CE1 HE1 CZ  OH  HH  CE2 
HE2 CD2 HD2 C   O   N   H   CA  HA  CB  HB2 HB3 CG  HG  CD1 HD11HD12HD13CD2 HD21
HD22HD23C   O   N   H   CA  HA  CB  HB2 HB3 CG  ND1 HD1 CE1 HE1 NE2 CD2 HD2 C   
O   N   H   CA  HA  CB  HB2 HB3 CG  OD1 ND2 HD21HD22C   O   N   H   CA  HA  CB  
HB2 HB3 CG  HG  CD1 HD11HD12HD13CD2 HD21HD22HD23C   O   N   H   CA  HA  CB  HB2 
HB3 CG  HG  CD1 HD11HD12HD13CD2 HD21HD22HD23C   O   N   H   CA  HA2 HA3 C   O   
N   H   CA  HA  CB  HB2 HB3 CG  HG  CD1 HD11HD12HD13CD2 HD21HD22HD23C   O   N   
H   CA  HA  CB  HB1 HB2 HB3 C   O   N   H   CA  HA  CB  HB  CG2 HG21HG22HG23OG1 
HG1 C   O   N   H   CA  HA  CB  HB2 HB3 CG  HG  CD1 HD11HD12HD13CD2 HD21HD22HD23
C   O   N   CD  HD2 HD3 CG  HG2 HG3 CB  HB2 HB3 CA  HA  C   O   N   H   CA  HA  
CB  HB2 HB3 CG  HG2 HG3 CD  OE1 OE2 C   O   N   H   CA  HA  CB  HB2 HB3 CG  HG2 
HG3 CD  HD2 HD3 NE  HE  CZ  NH1 HH11HH12NH2 HH21HH22C   O   N   H   CA  HA  CB  
HB2 HB3 OG  HG  C   O   N   H   CA  HA  CB  HB2 HB3 CG  CD1 HD1 CE1 HE1 CZ  HZ  
CE2 HE2 CD2 HD2 C   O   N   H   CA  HA  CB  HB2 HB3 CG  CD1 HD1 CE1 HE1 CZ  HZ  
CE2 HE2 CD2 HD2 C   O   N   H   CA  HA  CB  HB2 HB3 OG  HG  C   O   N   H   CA  
HA  CB  HB2 HB3 CG  HG  CD1 HD11HD12HD13CD2 HD21HD22HD23C   O   N   H   CA  HA  
CB  HB2 HB3 CG  CD1 HD1 CE1 HE1 CZ  OH  HH  CE2 HE2 CD2 HD2 C   O   N   H   CA  
HA  CB  HB2 HB3 CG  HG  CD1 HD11HD12HD13CD2 HD21HD22HD23C   O   N   H   CA  HA2 
HA3 C   O   N   H   CA  HA  CB  HB  CG2 HG21HG22HG23CG1 HG12HG13CD1 HD11HD12HD13
C   O   N   H   CA  HA2 HA3 C   O   N   H   CA  HA  CB  HB2 HB3 CG  CD1 HD1 NE1 
HE1 CE2 CZ2 HZ2 CH2 HH2 CZ3 HZ3 CE3 HE3 CD2 C   O   N   H   CA  HA2 HA3 C   O   
N   H   CA  HA  CB  HB1 HB2 HB3 C   O   N   CD  HD2 HD3 CG  HG2 HG3 CB  HB2 HB3 
CA  HA  C   O   N   H   CA  HA  CB  HB2 HB3 CG  HG2 HG3 SD  CE  HE1 HE2 HE3 C   
O   N   H   CA  HA  CB  HB2 HB3 CG  HG  CD1 HD11HD12HD13CD2 HD21HD22HD23C   O   
N   H   CA  HA  CB  HB2 HB3 CG  CD1 HD1 CE1 HE1 CZ  HZ  CE2 HE2 CD2 HD2 C   O   
N   H   CA  HA  CB  HB  CG1 HG11HG12HG13CG2 HG21HG22HG23C   O   N   H   CA  HA  
CB  HB  CG1 HG11HG12HG13CG2 HG21HG22HG23C   O   N   CD  HD2 HD3 CG  HG2 HG3 CB  
HB2 HB3 CA  HA  C   O   N   H   CA  HA  CB  HB2 HB3 CG  CD1 HD1 NE1 HE1 CE2 CZ2 
HZ2 CH2 HH2 CZ3 HZ3 CE3 HE3 CD2 C   O   N   H   CA  HA  CB  HB1 HB2 HB3 C   O   
N   H   CA  HA  CB  HB  CG1 HG11HG12HG13CG2 HG21HG22HG23C   O   N   H   CA  HA  
CB  HB  CG1 HG11HG12HG13CG2 HG21HG22HG23C   O   N   H   CA  HA  CB  HB2 HB3 CG  
HG2 HG3 CD  HD2 HD3 CE  HE2 HE3 NZ  HZ1 HZ2 HZ3 C   O   N   H   CA  HA  CB  HB2 
HB3 SG  HG  C   O   N   H   CA  HA  CB  HB2 HB3 CG  HG  CD1 HD11HD12HD13CD2 HD21
HD22HD23C   O   N   H   CA  HA  CB  HB2 HB3 CG  CD1 HD1 CE1 HE1 CZ  HZ  CE2 HE2 
CD2 HD2 C   O   N   H   CA  HA  CB  HB2 HB3 CG  HG2 HG3 CD  OE1 OE2 C   O   N   
H   CA  HA  CB  HB2 HB3 CG  OD1 ND2 HD21HD22C   O   N   H   CA  HA  CB  HB  CG1 
HG11HG12HG13CG2 HG21HG22HG23C   O   N   H   CA  HA  CB  HB2 HB3 CG  HG2 HG3 CD  
OE1 NE2 HE21HE22C   O   N   H   CA  HA  CB  HB2 HB3 SG  C   O   N   H   CA  HA  
CB  HB2 HB3 CG  CD1 HD1 NE1 HE1 CE2 CZ2 HZ2 CH2 HH2 CZ3 HZ3 CE3 HE3 CD2 C   O   
N   H   CA  HA  CB  HB  CG2 HG21HG22HG23OG1 HG1 C   O   N   H   CA  HA  CB  HB2 
HB3 OG  HG  C   O   N   H   CA  HA  CB  HB2 HB3 CG  OD1 ND2 HD21HD22C   O   N   
H   CA  HA  CB  HB2 HB3 CG  OD1 OD2 C   O   N   H   CA  HA  CB  HB2 HB3 CG  OD1 
ND2 HD21HD22C   O   N   H   CA  HA  CB  HB2 HB3 CG  HG2 HG3 SD  CE  HE1 HE2 HE3 
C   O   N   H   CA  HA2 HA3 C   O   N   H   CA  HA  CB  HB2 HB3 CG  CD1 HD1 CE1 
HE1 CZ  HZ  CE2 HE2 CD2 HD2 C   O   N   H   CA  HA  CB  HB2 HB3 CG  CD1 HD1 NE1 
HE1 CE2 CZ2 HZ2 CH2 HH2 CZ3 HZ3 CE3 HE3 CD2 C   O   N   H   CA  HA  CB  HB2 HB3 
CG  CD1 HD1 NE1 HE1 CE2 CZ2 HZ2 CH2 HH2 CZ3 HZ3 CE3 HE3 CD2 C   O   N   H   CA  
HA  CB  HB  CG2 HG21HG22HG23CG1 HG12HG13CD1 HD11HD12HD13C   O   N   H   CA  HA  
CB  HB2 HB3 CG  HG  CD1 HD11HD12HD13CD2 HD21HD22HD23C   O   N   H   CA  HA  CB  
HB2 HB3 CG  HG2 HG3 CD  HD2 HD3 NE  HE  CZ  NH1 HH11HH12NH2 HH21HH22C   O   N   
H   CA  HA  CB  HB2 HB3 CG  CD1 HD1 CE1 HE1 CZ  HZ  CE2 HE2 CD2 HD2 C   O   N   
CD  HD2 HD3 CG  HG2 HG3 CB  HB2 HB3 CA  HA  C   O   N   H   CA  HA  CB  HB  CG1 
HG11HG12HG13CG2 HG21HG22HG23C   O   N   H   CA  HA  CB  HB2 HB3 CG  CD1 HD1 CE1 
HE1 CZ  HZ  CE2 HE2 CD2 HD2 C   O   N   H   CA  HA  CB  HB2 HB3 CG  HG  CD1 HD11
HD12HD13CD2 HD21HD22HD23C   O   N   H   CA  HA  CB  HB1 HB2 HB3 C   O   N   H   
CA  HA  CB  HB  CG2 HG21HG22HG23CG1 HG12HG13CD1 HD11HD12HD13C   O   N   H   CA  
HA  CB  HB2 HB3 CG  HG  CD1 HD11HD12HD13CD2 HD21HD22HD23C   O   N   H   CA  HA  
CB  HB  CG2 HG21HG22HG23CG1 HG12HG13CD1 HD11HD12HD13C   O   N   H   CA  HA  CB  
HB2 HB3 CG  OD1 ND2 HD21HD22C   O   N   H   CA  HA  CB  HB2 HB3 CG  CD1 HD1 CE1 
HE1 CZ  HZ  CE2 HE2 CD2 HD2 C   O   N   H   CA  HA  CB  HB2 HB3 CG  CD1 HD1 CE1 
HE1 CZ  HZ  CE2 HE2 CD2 HD2 C   O   N   H   CA  HA  CB  HB  CG2 HG21HG22HG23CG1 
HG12HG13CD1 HD11HD12HD13C   O   N   H   CA  HA  CB  HB2 HB3 CG  CD1 HD1 CE1 HE1 
CZ  HZ  CE2 HE2 CD2 HD2 C   O   N   H   CA  HA  CB  HB  CG1 HG11HG12HG13CG2 HG21
HG22HG23C   O   N   H   CA  HA  CB  HB2 HB3 CG  HG2 HG3 CD  HD2 HD3 NE  HE  CZ  
NH1 HH11HH12NH2 HH21HH22C   O   N   H   CA  HA  CB  HB  CG2 HG21HG22HG23CG1 HG12
HG13CD1 HD11HD12HD13C   O   N   H   CA  HA  CB  HB  CG1 HG11HG12HG13CG2 HG21HG22
HG23C   O   N   H   CA  HA  CB  HB2 HB3 CG  HG2 HG3 CD  OE1 NE2 HE21HE22C   O   
N   H   CA  HA  CB  HB2 HB3 CG  HG  CD1 HD11HD12HD13CD2 HD21HD22HD23C   O   N   
H   CA  HA  CB  HB2 HB3 CG  HG  CD1 HD11HD12HD13CD2 HD21HD22HD23C   O   N   H   
CA  HA  CB  HB  CG1 HG11HG12HG13CG2 HG21HG22HG23C   O   N   H   CA  HA  CB  HB1 
HB2 HB3 C   O   N   H   CA  HA  CB  HB2 HB3 CG  HG2 HG3 CD  HD2 HD3 CE  HE2 HE3 
NZ  HZ1 HZ2 HZ3 C   O   N   H   CA  HA  CB  HB2 HB3 CG  HG  CD1 HD11HD12HD13CD2 
HD21HD22HD23C   O   N   H   CA  HA  CB  HB2 HB3 CG  HG2 HG3 CD  HD2 HD3 NE  HE  
CZ  NH1 HH11HH12NH2 HH21HH22C   O   N   H   CA  HA  CB  HB1 HB2 HB3 C   O   N   
H   CA  HA  CB  HB2 HB3 CG  HG2 HG3 CD  HD2 HD3 NE  HE  CZ  NH1 HH11HH12NH2 HH21
HH22C   O   N   H   CA  HA  CB  HB2 HB3 CG  HG2 HG3 CD  OE1 NE2 HE21HE22C   O   
N   H   CA  HA  CB  HB2 HB3 CG  HG2 HG3 SD  CE  HE1 HE2 HE3 C   O   N   H   CA  
HA  CB  HB2 HB3 CG  ND1 CE1 HE1 NE2 HE2 CD2 HD2 C   O   N   H   CA  HA  CB  HB2 
HB3 CG  ND1 CE1 HE1 NE2 HE2 CD2 HD2 C   O   N   H   CA  HA  CB  HB  CG2 HG21HG22
HG23OG1 HG1 C   O   N   H   CA  HA  CB  HB2 HB3 CG  OD1 OD2 C   O   N   H   CA  
HA  CB  HB2 HB3 CG  CD1 HD1 CE1 HE1 CZ  OH  HH  CE2 HE2 CD2 HD2 C   O   N   H   
CA  HA  CB  HB2 HB3 CG  HG2 HG3 CD  HD2 HD3 CE  HE2 HE3 NZ  HZ1 HZ2 HZ3 C   O   
N   H   CA  HA  CB  HB2 HB3 CG  CD1 HD1 CE1 HE1 CZ  HZ  CE2 HE2 CD2 HD2 C   O   
N   H   CA  HA  CB  HB2 HB3 CG  HG2 HG3 CD  HD2 HD3 NE  HE  CZ  NH1 HH11HH12NH2 
HH21HH22C   O   N   H   CA  HA  CB  HB2 HB3 CG  HG  CD1 HD11HD12HD13CD2 HD21HD22
HD23C   O   N   H   CA  HA  CB  HB1 HB2 HB3 C   O   N   H   CA  HA  CB  HB2 HB3 
CG  HG2 HG3 CD  HD2 HD3 CE  HE2 HE3 NZ  HZ1 HZ2 HZ3 C   O   N   H   CA  HA  CB  
HB2 HB3 OG  HG  C   O   N   H   CA  HA  CB  HB  CG2 HG21HG22HG23OG1 HG1 C   O   
N   H   CA  HA  CB  HB2 HB3 CG  HG  CD1 HD11HD12HD13CD2 HD21HD22HD23C   O   N   
H   CA  HA  CB  HB  CG2 HG21HG22HG23OG1 HG1 C   O   N   H   CA  HA  CB  HB2 HB3 
CG  HG  CD1 HD11HD12HD13CD2 HD21HD22HD23C   O   N   H   CA  HA  CB  HB  CG2 HG21
HG22HG23CG1 HG12HG13CD1 HD11HD12HD13C   O   N   CD  HD2 HD3 CG  HG2 HG3 CB  HB2 
HB3 CA  HA  C   O   N   H   CA  HA  CB  HB2 HB3 CG  HG  CD1 HD11HD12HD13CD2 HD21
HD22HD23C   O   N   H   CA  HA  CB  HB2 HB3 CG  HG  CD1 HD11HD12HD13CD2 HD21HD22
HD23C   O   N   H   CA  HA2 HA3 C   O   N   H   CA  HA  CB  HB  CG1 HG11HG12HG13
CG2 HG21HG22HG23C   O   N   H   CA  HA  CB  HB2 HB3 CG  ND1 HD1 CE1 HE1 NE2 CD2 
HD2 C   O   N   H   CA  HA  CB  HB2 HB3 CG  HG2 HG3 CD  OE1 OE2 C   O   N   H   
CA  HA  CB  HB  CG1 HG11HG12HG13CG2 HG21HG22HG23C   O   N   H   CA  HA  CB  HB  
CG1 HG11HG12HG13CG2 HG21HG22HG23C   O   N   H   CA  HA  CB  HB2 HB3 CG  CD1 HD1 
CE1 HE1 CZ  HZ  CE2 HE2 CD2 HD2 C   O   N   H   CA  HA  CB  HB1 HB2 HB3 C   O   
N   H   CA  HA  CB  HB2 HB3 CG  CD1 HD1 CE1 HE1 CZ  HZ  CE2 HE2 CD2 HD2 C   O   
N   H   CA  HA  CB  HB  CG1 HG11HG12HG13CG2 HG21HG22HG23C   O   N   H   CA  HA  
CB  HB  CG2 HG21HG22HG23OG1 HG1 C   O   N   H   CA  HA  CB  HB2 HB3 CG  OD1 OD2 
C   O   N   H   CA  HA  CB  HB2 HB3 CG  HG2 HG3 CD  OE1 OE2 C   O   N   H   CA  
HA  CB  HB2 HB3 CG  ND1 HD1 CE1 HE1 NE2 CD2 HD2 C   O   N   H   CA  HA  CB  HB1 
HB2 HB3 C   O   N   H   CA  HA  CB  HB2 HB3 CG  HG2 HG3 CD  OE1 NE2 HE21HE22C   
O   N   H   CA  HA2 HA3 C   O   N   H   CA  HA  CB  HB  CG2 HG21HG22HG23OG1 HG1 
C   O   N   H   CA  HA  CB  HB2 HB3 CG  HG  CD1 HD11HD12HD13CD2 HD21HD22HD23C   
O   N   H   CA  HA  CB  HB2 HB3 CG  HG2 HG3 CD  HD2 HD3 NE  HE  CZ  NH1 HH11HH12
NH2 HH21HH22C   O   N   H   CA  HA  CB  HB2 HB3 OG  HG  C   O   N   H   CA  HA  
CB  HB1 HB2 HB3 C   O   N   H   CA  HA  CB  HB2 HB3 CG  HG2 HG3 CD  HD2 HD3 CE  
HE2 HE3 NZ  HZ1 HZ2 HZ3 C   O   N   H   CA  HA  CB  HB2 HB3 CG  HG  CD1 HD11HD12
HD13CD2 HD21HD22HD23C   O   N   H   CA  HA  CB  HB2 HB3 CG  CD1 HD1 CE1 HE1 CZ  
HZ  CE2 HE2 CD2 HD2 C   O   N   H   CA  HA  CB  HB2 HB3 CG  CD1 HD1 CE1 HE1 CZ  
HZ  CE2 HE2 CD2 HD2 C   O   N   H   CA  HA  CB  HB2 HB3 CG  OD1 OD2 C   O   N   
H   CA  HA  CB  HB2 HB3 CG  HG  CD1 HD11HD12HD13CD2 HD21HD22HD23C   O   N   H   
CA  HA  CB  HB2 HB3 CG  CD1 HD1 CE1 HE1 CZ  HZ  CE2 HE2 CD2 HD2 C   O   N   H   
CA  HA  CB  HB2 HB3 CG  HG  CD1 HD11HD12HD13CD2 HD21HD22HD23C   O   N   H   CA  
HA  CB  HB2 HB3 OG  HG  C   O   N   H   CA  HA  CB  HB2 HB3 OG  HG  C   O   N   
H   CA  HA  CB  HB2 HB3 CG  CD1 HD1 CE1 HE1 CZ  HZ  CE2 HE2 CD2 HD2 C   O   N   
H   CA  HA  CB  HB2 HB3 CG  HG2 HG3 CD  OE1 NE2 HE21HE22C   O   N   H   CA  HA2 
HA3 C   O   N   H   CA  HA  CB  HB2 HB3 CG  HG  CD1 HD11HD12HD13CD2 HD21HD22HD23
C   O   N   H   CA  HA  CB  HB2 HB3 CG  HG  CD1 HD11HD12HD13CD2 HD21HD22HD23C   
O   N   H   CA  HA  CB  HB  CG1 HG11HG12HG13CG2 HG21HG22HG23C   O   N   H   CA  
HA  CB  HB1 HB2 HB3 C   O   N   H   CA  HA  CB  HB  CG1 HG11HG12HG13CG2 HG21HG22
HG23C   O   N   H   CA  HA  CB  HB2 HB3 CG  HG  CD1 HD11HD12HD13CD2 HD21HD22HD23
C   O   N   H   CA  HA  CB  HB2 HB3 CG  CD1 HD1 CE1 HE1 CZ  OH  HH  CE2 HE2 CD2 
HD2 C   O   N   H   CA  HA  CB  HB2 HB3 SG  HG  C   O   N   H   CA  HA  CB  HB2 
HB3 CG  CD1 HD1 CE1 HE1 CZ  HZ  CE2 HE2 CD2 HD2 C   O   N   H   CA  HA  CB  HB2 
HB3 CG  HG  CD1 HD11HD12HD13CD2 HD21HD22HD23C   O   N   H   CA  HA  CB  HB2 HB3 
CG  OD1 ND2 HD21HD22C   O   N   H   CA  HA  CB  HB2 HB3 CG  HG2 HG3 CD  HD2 HD3 
CE  HE2 HE3 NZ  HZ1 HZ2 HZ3 C   O   N   H   CA  HA  CB  HB2 HB3 CG  HG2 HG3 CD  
OE1 OE2 C   O   N   H   CA  HA  CB  HB  CG1 HG11HG12HG13CG2 HG21HG22HG23C   O   
N   H   CA  HA  CB  HB2 HB3 CG  HG2 HG3 CD  OE1 NE2 HE21HE22C   O   N   H   CA  
HA  CB  HB2 HB3 OG  HG  C   O   N   H   CA  HA  CB  HB2 HB3 CG  HG2 HG3 CD  OE1 
OE2 C   O   N   H   CA  HA  CB  HB2 HB3 CG  HG  CD1 HD11HD12HD13CD2 HD21HD22HD23
C   O   N   H   CA  HA  CB  HB2 HB3 CG  HG2 HG3 CD  HD2 HD3 NE  HE  CZ  NH1 HH11
HH12NH2 HH21HH22C   O   N   H   CA  HA  CB  HB2 HB3 CG  HG2 HG3 CD  HD2 HD3 NE  
HE  CZ  NH1 HH11HH12NH2 HH21HH22C   O   N   H   CA  HA  CB  HB2 HB3 CG  HG2 HG3 
CD  HD2 HD3 NE  HE  CZ  NH1 HH11HH12NH2 HH21HH22C   O   N   H   CA  HA  CB  HB2 
HB3 CG  CD1 HD1 NE1 HE1 CE2 CZ2 HZ2 CH2 HH2 CZ3 HZ3 CE3 HE3 CD2 C   O   N   H   
CA  HA  CB  HB2 HB3 CG  ND1 CE1 HE1 NE2 HE2 CD2 HD2 C   O   N   H   CA  HA  CB  
HB2 HB3 CG  HG2 HG3 CD  HD2 HD3 NE  HE  CZ  NH1 HH11HH12NH2 HH21HH22C   O   N   
H   CA  HA  CB  HB2 HB3 CG  CD1 HD1 NE1 HE1 CE2 CZ2 HZ2 CH2 HH2 CZ3 HZ3 CE3 HE3 
CD2 C   O   OXT N1  N3  C4  C5  C6  C7  C8  C10 C13 C15 C17 C20 C21 C22 C24 C26 
C28 C1  C2  C3  Cl1 Cl2 C9  C11 C12 C14 C16 C18 C19 C25 N2  O1  C27 O2  C29 C30 
C31 O3  O4  C32 C23 H3  H4  H6  H8  H10 H13 H20 H22 H26 H2  H11 H16 H18 H19 H25 
H271H272H273H292H293H302H303H321H322H323H23 H14TC114H14RH14SC113H13RH13SC112H12R
H12SC111H11RH11SC110H10RH10SC19 H9R H9S C18 H8R H8S C17 H7R H7S C16 H6R H6S C15 
H5R H5S C14 H4R H4S C13 H3R H3S C12 H2R H2S C11 O12 O11 C1  HR  HS  C2  HX  C3  
HA  HB  O31 P31 O32 C31 H1A H1B C32 H2A H2B N31 C33 H3A H3B H3C C34 H4A H4B H4C 
C35 H5A H5B H5C O33 O34 O21 C21 O22 H14TC114H14RH14SC113H13RH13SC112H12RH12SC111
H11RH11SC110H10RH10SC19 H9R H9S C18 H8R H8S C17 H7R H7S C16 H6R H6S C15 H5R H5S 
C14 H4R H4S C13 H3R H3S C12 H2R H2S H14TC114H14RH14SC113H13RH13SC112H12RH12SC111
H11RH11SC110H10RH10SC19 H9R H9S C18 H8R H8S C17 H7R H7S C16 H6R H6S C15 H5R H5S 
C14 H4R H4S C13 H3R H3S C12 H2R H2S C11 O12 O11 C1  HR  HS  C2  HX  C3  HA  HB  
O31 P31 O32 C31 H1A H1B C32 H2A H2B N31 C33 H3A H3B H3C C34 H4A H4B H4C C35 H5A 
H5B H5C O33 O34 O21 C21 O22 H14TC114H14RH14SC113H13RH13SC112H12RH12SC111H11RH11S
C110H10RH10SC19 H9R H9S C18 H8R H8S C17 H7R H7S C16 H6R H6S C15 H5R H5S C14 H4R 
H4S C13 H3R H3S C12 H2R H2S H14TC114H14RH14SC113H13RH13SC112H12RH12SC111H11RH11S
C110H10RH10SC19 H9R H9S C18 H8R H8S C17 H7R H7S C16 H6R H6S C15 H5R H5S C14 H4R 
H4S C13 H3R H3S C12 H2R H2S C11 O12 O11 C1  HR  HS  C2  HX  C3  HA  HB  O31 P31 
O32 C31 H1A H1B C32 H2A H2B N31 C33 H3A H3B H3C C34 H4A H4B H4C C35 H5A H5B H5C 
O33 O34 O21 C21 O22 H14TC114H14RH14SC113H13RH13SC112H12RH12SC111H11RH11SC110H10R
H10SC19 H9R H9S C18 H8R H8S C17 H7R H7S C16 H6R H6S C15 H5R H5S C14 H4R H4S C13 
H3R H3S C12 H2R H2S H14TC114H14RH14SC113H13RH13SC112H12RH12SC111H11RH11SC110H10R
H10SC19 H9R H9S C18 H8R H8S C17 H7R H7S C16 H6R H6S C15 H5R H5S C14 H4R H4S C13 
H3R H3S C12 H2R H2S C11 O12 O11 C1  HR  HS  C2  HX  C3  HA  HB  O31 P31 O32 C31 
H1A H1B C32 H2A H2B N31 C33 H3A H3B H3C C34 H4A H4B H4C C35 H5A H5B H5C O33 O34 
O21 C21 O22 H14TC114H14RH14SC113H13RH13SC112H12RH12SC111H11RH11SC110H10RH10SC19 
H9R H9S C18 H8R H8S C17 H7R H7S C16 H6R H6S C15 H5R H5S C14 H4R H4S C13 H3R H3S 
C12 H2R H2S H14TC114H14RH14SC113H13RH13SC112H12RH12SC111H11RH11SC110H10RH10SC19 
H9R H9S C18 H8R H8S C17 H7R H7S C16 H6R H6S C15 H5R H5S C14 H4R H4S C13 H3R H3S 
C12 H2R H2S C11 O12 O11 C1  HR  HS  C2  HX  C3  HA  HB  O31 P31 O32 C31 H1A H1B 
C32 H2A H2B N31 C33 H3A H3B H3C C34 H4A H4B H4C C35 H5A H5B H5C O33 O34 O21 C21 
O22 H14TC114H14RH14SC113H13RH13SC112H12RH12SC111H11RH11SC110H10RH10SC19 H9R H9S 
C18 H8R H8S C17 H7R H7S C16 H6R H6S C15 H5R H5S C14 H4R H4S C13 H3R H3S C12 H2R 
H2S H14TC114H14RH14SC113H13RH13SC112H12RH12SC111H11RH11SC110H10RH10SC19 H9R H9S 
C18 H8R H8S C17 H7R H7S C16 H6R H6S C15 H5R H5S C14 H4R H4S C13 H3R H3S C12 H2R 
H2S C11 O12 O11 C1  HR  HS  C2  HX  C3  HA  HB  O31 P31 O32 C31 H1A H1B C32 H2A 
H2B N31 C33 H3A H3B H3C C34 H4A H4B H4C C35 H5A H5B H5C O33 O34 O21 C21 O22 H14T
C114H14RH14SC113H13RH13SC112H12RH12SC111H11RH11SC110H10RH10SC19 H9R H9S C18 H8R 
H8S C17 H7R H7S C16 H6R H6S C15 H5R H5S C14 H4R H4S C13 H3R H3S C12 H2R H2S H14T
C114H14RH14SC113H13RH13SC112H12RH12SC111H11RH11SC110H10RH10SC19 H9R H9S C18 H8R 
H8S C17 H7R H7S C16 H6R H6S C15 H5R H5S C14 H4R H4S C13 H3R H3S C12 H2R H2S C11 
O12 O11 C1  HR  HS  C2  HX  C3  HA  HB  O31 P31 O32 C31 H1A H1B C32 H2A H2B N31 
C33 H3A H3B H3C C34 H4A H4B H4C C35 H5A H5B H5C O33 O34 O21 C21 O22 H14TC114H14R
H14SC113H13RH13SC112H12RH12SC111H11RH11SC110H10RH10SC19 H9R H9S C18 H8R H8S C17 
H7R H7S C16 H6R H6S C15 H5R H5S C14 H4R H4S C13 H3R H3S C12 H2R H2S H14TC114H14R
H14SC113H13RH13SC112H12RH12SC111H11RH11SC110H10RH10SC19 H9R H9S C18 H8R H8S C17 
H7R H7S C16 H6R H6S C15 H5R H5S C14 H4R H4S C13 H3R H3S C12 H2R H2S C11 O12 O11 
C1  HR  HS  C2  HX  C3  HA  HB  O31 P31 O32 C31 H1A H1B C32 H2A H2B N31 C33 H3A 
H3B H3C C34 H4A H4B H4C C35 H5A H5B H5C O33 O34 O21 C21 O22 H14TC114H14RH14SC113
H13RH13SC112H12RH12SC111H11RH11SC110H10RH10SC19 H9R H9S C18 H8R H8S C17 H7R H7S 
C16 H6R H6S C15 H5R H5S C14 H4R H4S C13 H3R H3S C12 H2R H2S H14TC114H14RH14SC113
H13RH13SC112H12RH12SC111H11RH11SC110H10RH10SC19 H9R H9S C18 H8R H8S C17 H7R H7S 
C16 H6R H6S C15 H5R H5S C14 H4R H4S C13 H3R H3S C12 H2R H2S C11 O12 O11 C1  HR  
HS  C2  HX  C3  HA  HB  O31 P31 O32 C31 H1A H1B C32 H2A H2B N31 C33 H3A H3B H3C 
C34 H4A H4B H4C C35 H5A H5B H5C O33 O34 O21 C21 O22 H14TC114H14RH14SC113H13RH13S
C112H12RH12SC111H11RH11SC110H10RH10SC19 H9R H9S C18 H8R H8S C17 H7R H7S C16 H6R 
H6S C15 H5R H5S C14 H4R H4S C13 H3R H3S C12 H2R H2S H14TC114H14RH14SC113H13RH13S
C112H12RH12SC111H11RH11SC110H10RH10SC19 H9R H9S C18 H8R H8S C17 H7R H7S C16 H6R 
H6S C15 H5R H5S C14 H4R H4S C13 H3R H3S C12 H2R H2S C11 O12 O11 C1  HR  HS  C2  
HX  C3  HA  HB  O31 P31 O32 C31 H1A H1B C32 H2A H2B N31 C33 H3A H3B H3C C34 H4A 
H4B H4C C35 H5A H5B H5C O33 O34 O21 C21 O22 H14TC114H14RH14SC113H13RH13SC112H12R
H12SC111H11RH11SC110H10RH10SC19 H9R H9S C18 H8R H8S C17 H7R H7S C16 H6R H6S C15 
H5R H5S C14 H4R H4S C13 H3R H3S C12 H2R H2S H14TC114H14RH14SC113H13RH13SC112H12R
H12SC111H11RH11SC110H10RH10SC19 H9R H9S C18 H8R H8S C17 H7R H7S C16 H6R H6S C15 
H5R H5S C14 H4R H4S C13 H3R H3S C12 H2R H2S C11 O12 O11 C1  HR  HS  C2  HX  C3  
HA  HB  O31 P31 O32 C31 H1A H1B C32 H2A H2B N31 C33 H3A H3B H3C C34 H4A H4B H4C 
C35 H5A H5B H5C O33 O34 O21 C21 O22 H14TC114H14RH14SC113H13RH13SC112H12RH12SC111
H11RH11SC110H10RH10SC19 H9R H9S C18 H8R H8S C17 H7R H7S C16 H6R H6S C15 H5R H5S 
C14 H4R H4S C13 H3R H3S C12 H2R H2S H14TC114H14RH14SC113H13RH13SC112H12RH12SC111
H11RH11SC110H10RH10SC19 H9R H9S C18 H8R H8S C17 H7R H7S C16 H6R H6S C15 H5R H5S 
C14 H4R H4S C13 H3R H3S C12 H2R H2S C11 O12 O11 C1  HR  HS  C2  HX  C3  HA  HB  
O31 P31 O32 C31 H1A H1B C32 H2A H2B N31 C33 H3A H3B H3C C34 H4A H4B H4C C35 H5A 
H5B H5C O33 O34 O21 C21 O22 H14TC114H14RH14SC113H13RH13SC112H12RH12SC111H11RH11S
C110H10RH10SC19 H9R H9S C18 H8R H8S C17 H7R H7S C16 H6R H6S C15 H5R H5S C14 H4R 
H4S C13 H3R H3S C12 H2R H2S H14TC114H14RH14SC113H13RH13SC112H12RH12SC111H11RH11S
C110H10RH10SC19 H9R H9S C18 H8R H8S C17 H7R H7S C16 H6R H6S C15 H5R H5S C14 H4R 
H4S C13 H3R H3S C12 H2R H2S C11 O12 O11 C1  HR  HS  C2  HX  C3  HA  HB  O31 P31 
O32 C31 H1A H1B C32 H2A H2B N31 C33 H3A H3B H3C C34 H4A H4B H4C C35 H5A H5B H5C 
O33 O34 O21 C21 O22 H14TC114H14RH14SC113H13RH13SC112H12RH12SC111H11RH11SC110H10R
H10SC19 H9R H9S C18 H8R H8S C17 H7R H7S C16 H6R H6S C15 H5R H5S C14 H4R H4S C13 
H3R H3S C12 H2R H2S H14TC114H14RH14SC113H13RH13SC112H12RH12SC111H11RH11SC110H10R
H10SC19 H9R H9S C18 H8R H8S C17 H7R H7S C16 H6R H6S C15 H5R H5S C14 H4R H4S C13 
H3R H3S C12 H2R H2S C11 O12 O11 C1  HR  HS  C2  HX  C3  HA  HB  O31 P31 O32 C31 
H1A H1B C32 H2A H2B N31 C33 H3A H3B H3C C34 H4A H4B H4C C35 H5A H5B H5C O33 O34 
O21 C21 O22 H14TC114H14RH14SC113H13RH13SC112H12RH12SC111H11RH11SC110H10RH10SC19 
H9R H9S C18 H8R H8S C17 H7R H7S C16 H6R H6S C15 H5R H5S C14 H4R H4S C13 H3R H3S 
C12 H2R H2S H14TC114H14RH14SC113H13RH13SC112H12RH12SC111H11RH11SC110H10RH10SC19 
H9R H9S C18 H8R H8S C17 H7R H7S C16 H6R H6S C15 H5R H5S C14 H4R H4S C13 H3R H3S 
C12 H2R H2S C11 O12 O11 C1  HR  HS  C2  HX  C3  HA  HB  O31 P31 O32 C31 H1A H1B 
C32 H2A H2B N31 C33 H3A H3B H3C C34 H4A H4B H4C C35 H5A H5B H5C O33 O34 O21 C21 
O22 H14TC114H14RH14SC113H13RH13SC112H12RH12SC111H11RH11SC110H10RH10SC19 H9R H9S 
C18 H8R H8S C17 H7R H7S C16 H6R H6S C15 H5R H5S C14 H4R H4S C13 H3R H3S C12 H2R 
H2S H14TC114H14RH14SC113H13RH13SC112H12RH12SC111H11RH11SC110H10RH10SC19 H9R H9S 
C18 H8R H8S C17 H7R H7S C16 H6R H6S C15 H5R H5S C14 H4R H4S C13 H3R H3S C12 H2R 
H2S C11 O12 O11 C1  HR  HS  C2  HX  C3  HA  HB  O31 P31 O32 C31 H1A H1B C32 H2A 
H2B N31 C33 H3A H3B H3C C34 H4A H4B H4C C35 H5A H5B H5C O33 O34 O21 C21 O22 H14T
C114H14RH14SC113H13RH13SC112H12RH12SC111H11RH11SC110H10RH10SC19 H9R H9S C18 H8R 
H8S C17 H7R H7S C16 H6R H6S C15 H5R H5S C14 H4R H4S C13 H3R H3S C12 H2R H2S H14T
C114H14RH14SC113H13RH13SC112H12RH12SC111H11RH11SC110H10RH10SC19 H9R H9S C18 H8R 
H8S C17 H7R H7S C16 H6R H6S C15 H5R H5S C14 H4R H4S C13 H3R H3S C12 H2R H2S C11 
O12 O11 C1  HR  HS  C2  HX  C3  HA  HB  O31 P31 O32 C31 H1A H1B C32 H2A H2B N31 
C33 H3A H3B H3C C34 H4A H4B H4C C35 H5A H5B H5C O33 O34 O21 C21 O22 H14TC114H14R
H14SC113H13RH13SC112H12RH12SC111H11RH11SC110H10RH10SC19 H9R H9S C18 H8R H8S C17 
H7R H7S C16 H6R H6S C15 H5R H5S C14 H4R H4S C13 H3R H3S C12 H2R H2S H14TC114H14R
H14SC113H13RH13SC112H12RH12SC111H11RH11SC110H10RH10SC19 H9R H9S C18 H8R H8S C17 
H7R H7S C16 H6R H6S C15 H5R H5S C14 H4R H4S C13 H3R H3S C12 H2R H2S C11 O12 O11 
C1  HR  HS  C2  HX  C3  HA  HB  O31 P31 O32 C31 H1A H1B C32 H2A H2B N31 C33 H3A 
H3B H3C C34 H4A H4B H4C C35 H5A H5B H5C O33 O34 O21 C21 O22 H14TC114H14RH14SC113
H13RH13SC112H12RH12SC111H11RH11SC110H10RH10SC19 H9R H9S C18 H8R H8S C17 H7R H7S 
C16 H6R H6S C15 H5R H5S C14 H4R H4S C13 H3R H3S C12 H2R H2S H14TC114H14RH14SC113
H13RH13SC112H12RH12SC111H11RH11SC110H10RH10SC19 H9R H9S C18 H8R H8S C17 H7R H7S 
C16 H6R H6S C15 H5R H5S C14 H4R H4S C13 H3R H3S C12 H2R H2S C11 O12 O11 C1  HR  
HS  C2  HX  C3  HA  HB  O31 P31 O32 C31 H1A H1B C32 H2A H2B N31 C33 H3A H3B H3C 
C34 H4A H4B H4C C35 H5A H5B H5C O33 O34 O21 C21 O22 H14TC114H14RH14SC113H13RH13S
C112H12RH12SC111H11RH11SC110H10RH10SC19 H9R H9S C18 H8R H8S C17 H7R H7S C16 H6R 
H6S C15 H5R H5S C14 H4R H4S C13 H3R H3S C12 H2R H2S H14TC114H14RH14SC113H13RH13S
C112H12RH12SC111H11RH11SC110H10RH10SC19 H9R H9S C18 H8R H8S C17 H7R H7S C16 H6R 
H6S C15 H5R H5S C14 H4R H4S C13 H3R H3S C12 H2R H2S C11 O12 O11 C1  HR  HS  C2  
HX  C3  HA  HB  O31 P31 O32 C31 H1A H1B C32 H2A H2B N31 C33 H3A H3B H3C C34 H4A 
H4B H4C C35 H5A H5B H5C O33 O34 O21 C21 O22 H14TC114H14RH14SC113H13RH13SC112H12R
H12SC111H11RH11SC110H10RH10SC19 H9R H9S C18 H8R H8S C17 H7R H7S C16 H6R H6S C15 
H5R H5S C14 H4R H4S C13 H3R H3S C12 H2R H2S H14TC114H14RH14SC113H13RH13SC112H12R
H12SC111H11RH11SC110H10RH10SC19 H9R H9S C18 H8R H8S C17 H7R H7S C16 H6R H6S C15 
H5R H5S C14 H4R H4S C13 H3R H3S C12 H2R H2S C11 O12 O11 C1  HR  HS  C2  HX  C3  
HA  HB  O31 P31 O32 C31 H1A H1B C32 H2A H2B N31 C33 H3A H3B H3C C34 H4A H4B H4C 
C35 H5A H5B H5C O33 O34 O21 C21 O22 H14TC114H14RH14SC113H13RH13SC112H12RH12SC111
H11RH11SC110H10RH10SC19 H9R H9S C18 H8R H8S C17 H7R H7S C16 H6R H6S C15 H5R H5S 
C14 H4R H4S C13 H3R H3S C12 H2R H2S H14TC114H14RH14SC113H13RH13SC112H12RH12SC111
H11RH11SC110H10RH10SC19 H9R H9S C18 H8R H8S C17 H7R H7S C16 H6R H6S C15 H5R H5S 
C14 H4R H4S C13 H3R H3S C12 H2R H2S C11 O12 O11 C1  HR  HS  C2  HX  C3  HA  HB  
O31 P31 O32 C31 H1A H1B C32 H2A H2B N31 C33 H3A H3B H3C C34 H4A H4B H4C C35 H5A 
H5B H5C O33 O34 O21 C21 O22 H14TC114H14RH14SC113H13RH13SC112H12RH12SC111H11RH11S
C110H10RH10SC19 H9R H9S C18 H8R H8S C17 H7R H7S C16 H6R H6S C15 H5R H5S C14 H4R 
H4S C13 H3R H3S C12 H2R H2S H14TC114H14RH14SC113H13RH13SC112H12RH12SC111H11RH11S
C110H10RH10SC19 H9R H9S C18 H8R H8S C17 H7R H7S C16 H6R H6S C15 H5R H5S C14 H4R 
H4S C13 H3R H3S C12 H2R H2S C11 O12 O11 C1  HR  HS  C2  HX  C3  HA  HB  O31 P31 
O32 C31 H1A H1B C32 H2A H2B N31 C33 H3A H3B H3C C34 H4A H4B H4C C35 H5A H5B H5C 
O33 O34 O21 C21 O22 H14TC114H14RH14SC113H13RH13SC112H12RH12SC111H11RH11SC110H10R
H10SC19 H9R H9S C18 H8R H8S C17 H7R H7S C16 H6R H6S C15 H5R H5S C14 H4R H4S C13 
H3R H3S C12 H2R H2S H14TC114H14RH14SC113H13RH13SC112H12RH12SC111H11RH11SC110H10R
H10SC19 H9R H9S C18 H8R H8S C17 H7R H7S C16 H6R H6S C15 H5R H5S C14 H4R H4S C13 
H3R H3S C12 H2R H2S C11 O12 O11 C1  HR  HS  C2  HX  C3  HA  HB  O31 P31 O32 C31 
H1A H1B C32 H2A H2B N31 C33 H3A H3B H3C C34 H4A H4B H4C C35 H5A H5B H5C O33 O34 
O21 C21 O22 H14TC114H14RH14SC113H13RH13SC112H12RH12SC111H11RH11SC110H10RH10SC19 
H9R H9S C18 H8R H8S C17 H7R H7S C16 H6R H6S C15 H5R H5S C14 H4R H4S C13 H3R H3S 
C12 H2R H2S H14TC114H14RH14SC113H13RH13SC112H12RH12SC111H11RH11SC110H10RH10SC19 
H9R H9S C18 H8R H8S C17 H7R H7S C16 H6R H6S C15 H5R H5S C14 H4R H4S C13 H3R H3S 
C12 H2R H2S C11 O12 O11 C1  HR  HS  C2  HX  C3  HA  HB  O31 P31 O32 C31 H1A H1B 
C32 H2A H2B N31 C33 H3A H3B H3C C34 H4A H4B H4C C35 H5A H5B H5C O33 O34 O21 C21 
O22 H14TC114H14RH14SC113H13RH13SC112H12RH12SC111H11RH11SC110H10RH10SC19 H9R H9S 
C18 H8R H8S C17 H7R H7S C16 H6R H6S C15 H5R H5S C14 H4R H4S C13 H3R H3S C12 H2R 
H2S H14TC114H14RH14SC113H13RH13SC112H12RH12SC111H11RH11SC110H10RH10SC19 H9R H9S 
C18 H8R H8S C17 H7R H7S C16 H6R H6S C15 H5R H5S C14 H4R H4S C13 H3R H3S C12 H2R 
H2S C11 O12 O11 C1  HR  HS  C2  HX  C3  HA  HB  O31 P31 O32 C31 H1A H1B C32 H2A 
H2B N31 C33 H3A H3B H3C C34 H4A H4B H4C C35 H5A H5B H5C O33 O34 O21 C21 O22 H14T
C114H14RH14SC113H13RH13SC112H12RH12SC111H11RH11SC110H10RH10SC19 H9R H9S C18 H8R 
H8S C17 H7R H7S C16 H6R H6S C15 H5R H5S C14 H4R H4S C13 H3R H3S C12 H2R H2S H14T
C114H14RH14SC113H13RH13SC112H12RH12SC111H11RH11SC110H10RH10SC19 H9R H9S C18 H8R 
H8S C17 H7R H7S C16 H6R H6S C15 H5R H5S C14 H4R H4S C13 H3R H3S C12 H2R H2S C11 
O12 O11 C1  HR  HS  C2  HX  C3  HA  HB  O31 P31 O32 C31 H1A H1B C32 H2A H2B N31 
C33 H3A H3B H3C C34 H4A H4B H4C C35 H5A H5B H5C O33 O34 O21 C21 O22 H14TC114H14R
H14SC113H13RH13SC112H12RH12SC111H11RH11SC110H10RH10SC19 H9R H9S C18 H8R H8S C17 
H7R H7S C16 H6R H6S C15 H5R H5S C14 H4R H4S C13 H3R H3S C12 H2R H2S H14TC114H14R
H14SC113H13RH13SC112H12RH12SC111H11RH11SC110H10RH10SC19 H9R H9S C18 H8R H8S C17 
H7R H7S C16 H6R H6S C15 H5R H5S C14 H4R H4S C13 H3R H3S C12 H2R H2S C11 O12 O11 
C1  HR  HS  C2  HX  C3  HA  HB  O31 P31 O32 C31 H1A H1B C32 H2A H2B N31 C33 H3A 
H3B H3C C34 H4A H4B H4C C35 H5A H5B H5C O33 O34 O21 C21 O22 H14TC114H14RH14SC113
H13RH13SC112H12RH12SC111H11RH11SC110H10RH10SC19 H9R H9S C18 H8R H8S C17 H7R H7S 
C16 H6R H6S C15 H5R H5S C14 H4R H4S C13 H3R H3S C12 H2R H2S H14TC114H14RH14SC113
H13RH13SC112H12RH12SC111H11RH11SC110H10RH10SC19 H9R H9S C18 H8R H8S C17 H7R H7S 
C16 H6R H6S C15 H5R H5S C14 H4R H4S C13 H3R H3S C12 H2R H2S C11 O12 O11 C1  HR  
HS  C2  HX  C3  HA  HB  O31 P31 O32 C31 H1A H1B C32 H2A H2B N31 C33 H3A H3B H3C 
C34 H4A H4B H4C C35 H5A H5B H5C O33 O34 O21 C21 O22 H14TC114H14RH14SC113H13RH13S
C112H12RH12SC111H11RH11SC110H10RH10SC19 H9R H9S C18 H8R H8S C17 H7R H7S C16 H6R 
H6S C15 H5R H5S C14 H4R H4S C13 H3R H3S C12 H2R H2S H14TC114H14RH14SC113H13RH13S
C112H12RH12SC111H11RH11SC110H10RH10SC19 H9R H9S C18 H8R H8S C17 H7R H7S C16 H6R 
H6S C15 H5R H5S C14 H4R H4S C13 H3R H3S C12 H2R H2S C11 O12 O11 C1  HR  HS  C2  
HX  C3  HA  HB  O31 P31 O32 C31 H1A H1B C32 H2A H2B N31 C33 H3A H3B H3C C34 H4A 
H4B H4C C35 H5A H5B H5C O33 O34 O21 C21 O22 H14TC114H14RH14SC113H13RH13SC112H12R
H12SC111H11RH11SC110H10RH10SC19 H9R H9S C18 H8R H8S C17 H7R H7S C16 H6R H6S C15 
H5R H5S C14 H4R H4S C13 H3R H3S C12 H2R H2S H14TC114H14RH14SC113H13RH13SC112H12R
H12SC111H11RH11SC110H10RH10SC19 H9R H9S C18 H8R H8S C17 H7R H7S C16 H6R H6S C15 
H5R H5S C14 H4R H4S C13 H3R H3S C12 H2R H2S C11 O12 O11 C1  HR  HS  C2  HX  C3  
HA  HB  O31 P31 O32 C31 H1A H1B C32 H2A H2B N31 C33 H3A H3B H3C C34 H4A H4B H4C 
C35 H5A H5B H5C O33 O34 O21 C21 O22 H14TC114H14RH14SC113H13RH13SC112H12RH12SC111
H11RH11SC110H10RH10SC19 H9R H9S C18 H8R H8S C17 H7R H7S C16 H6R H6S C15 H5R H5S 
C14 H4R H4S C13 H3R H3S C12 H2R H2S H14TC114H14RH14SC113H13RH13SC112H12RH12SC111
H11RH11SC110H10RH10SC19 H9R H9S C18 H8R H8S C17 H7R H7S C16 H6R H6S C15 H5R H5S 
C14 H4R H4S C13 H3R H3S C12 H2R H2S C11 O12 O11 C1  HR  HS  C2  HX  C3  HA  HB  
O31 P31 O32 C31 H1A H1B C32 H2A H2B N31 C33 H3A H3B H3C C34 H4A H4B H4C C35 H5A 
H5B H5C O33 O34 O21 C21 O22 H14TC114H14RH14SC113H13RH13SC112H12RH12SC111H11RH11S
C110H10RH10SC19 H9R H9S C18 H8R H8S C17 H7R H7S C16 H6R H6S C15 H5R H5S C14 H4R 
H4S C13 H3R H3S C12 H2R H2S H14TC114H14RH14SC113H13RH13SC112H12RH12SC111H11RH11S
C110H10RH10SC19 H9R H9S C18 H8R H8S C17 H7R H7S C16 H6R H6S C15 H5R H5S C14 H4R 
H4S C13 H3R H3S C12 H2R H2S C11 O12 O11 C1  HR  HS  C2  HX  C3  HA  HB  O31 P31 
O32 C31 H1A H1B C32 H2A H2B N31 C33 H3A H3B H3C C34 H4A H4B H4C C35 H5A H5B H5C 
O33 O34 O21 C21 O22 H14TC114H14RH14SC113H13RH13SC112H12RH12SC111H11RH11SC110H10R
H10SC19 H9R H9S C18 H8R H8S C17 H7R H7S C16 H6R H6S C15 H5R H5S C14 H4R H4S C13 
H3R H3S C12 H2R H2S H14TC114H14RH14SC113H13RH13SC112H12RH12SC111H11RH11SC110H10R
H10SC19 H9R H9S C18 H8R H8S C17 H7R H7S C16 H6R H6S C15 H5R H5S C14 H4R H4S C13 
H3R H3S C12 H2R H2S C11 O12 O11 C1  HR  HS  C2  HX  C3  HA  HB  O31 P31 O32 C31 
H1A H1B C32 H2A H2B N31 C33 H3A H3B H3C C34 H4A H4B H4C C35 H5A H5B H5C O33 O34 
O21 C21 O22 H14TC114H14RH14SC113H13RH13SC112H12RH12SC111H11RH11SC110H10RH10SC19 
H9R H9S C18 H8R H8S C17 H7R H7S C16 H6R H6S C15 H5R H5S C14 H4R H4S C13 H3R H3S 
C12 H2R H2S H14TC114H14RH14SC113H13RH13SC112H12RH12SC111H11RH11SC110H10RH10SC19 
H9R H9S C18 H8R H8S C17 H7R H7S C16 H6R H6S C15 H5R H5S C14 H4R H4S C13 H3R H3S 
C12 H2R H2S C11 O12 O11 C1  HR  HS  C2  HX  C3  HA  HB  O31 P31 O32 C31 H1A H1B 
C32 H2A H2B N31 C33 H3A H3B H3C C34 H4A H4B H4C C35 H5A H5B H5C O33 O34 O21 C21 
O22 H14TC114H14RH14SC113H13RH13SC112H12RH12SC111H11RH11SC110H10RH10SC19 H9R H9S 
C18 H8R H8S C17 H7R H7S C16 H6R H6S C15 H5R H5S C14 H4R H4S C13 H3R H3S C12 H2R 
H2S H14TC114H14RH14SC113H13RH13SC112H12RH12SC111H11RH11SC110H10RH10SC19 H9R H9S 
C18 H8R H8S C17 H7R H7S C16 H6R H6S C15 H5R H5S C14 H4R H4S C13 H3R H3S C12 H2R 
H2S C11 O12 O11 C1  HR  HS  C2  HX  C3  HA  HB  O31 P31 O32 C31 H1A H1B C32 H2A 
H2B N31 C33 H3A H3B H3C C34 H4A H4B H4C C35 H5A H5B H5C O33 O34 O21 C21 O22 H14T
C114H14RH14SC113H13RH13SC112H12RH12SC111H11RH11SC110H10RH10SC19 H9R H9S C18 H8R 
H8S C17 H7R H7S C16 H6R H6S C15 H5R H5S C14 H4R H4S C13 H3R H3S C12 H2R H2S H14T
C114H14RH14SC113H13RH13SC112H12RH12SC111H11RH11SC110H10RH10SC19 H9R H9S C18 H8R 
H8S C17 H7R H7S C16 H6R H6S C15 H5R H5S C14 H4R H4S C13 H3R H3S C12 H2R H2S C11 
O12 O11 C1  HR  HS  C2  HX  C3  HA  HB  O31 P31 O32 C31 H1A H1B C32 H2A H2B N31 
C33 H3A H3B H3C C34 H4A H4B H4C C35 H5A H5B H5C O33 O34 O21 C21 O22 H14TC114H14R
H14SC113H13RH13SC112H12RH12SC111H11RH11SC110H10RH10SC19 H9R H9S C18 H8R H8S C17 
H7R H7S C16 H6R H6S C15 H5R H5S C14 H4R H4S C13 H3R H3S C12 H2R H2S H14TC114H14R
H14SC113H13RH13SC112H12RH12SC111H11RH11SC110H10RH10SC19 H9R H9S C18 H8R H8S C17 
H7R H7S C16 H6R H6S C15 H5R H5S C14 H4R H4S C13 H3R H3S C12 H2R H2S C11 O12 O11 
C1  HR  HS  C2  HX  C3  HA  HB  O31 P31 O32 C31 H1A H1B C32 H2A H2B N31 C33 H3A 
H3B H3C C34 H4A H4B H4C C35 H5A H5B H5C O33 O34 O21 C21 O22 H14TC114H14RH14SC113
H13RH13SC112H12RH12SC111H11RH11SC110H10RH10SC19 H9R H9S C18 H8R H8S C17 H7R H7S 
C16 H6R H6S C15 H5R H5S C14 H4R H4S C13 H3R H3S C12 H2R H2S H14TC114H14RH14SC113
H13RH13SC112H12RH12SC111H11RH11SC110H10RH10SC19 H9R H9S C18 H8R H8S C17 H7R H7S 
C16 H6R H6S C15 H5R H5S C14 H4R H4S C13 H3R H3S C12 H2R H2S C11 O12 O11 C1  HR  
HS  C2  HX  C3  HA  HB  O31 P31 O32 C31 H1A H1B C32 H2A H2B N31 C33 H3A H3B H3C 
C34 H4A H4B H4C C35 H5A H5B H5C O33 O34 O21 C21 O22 H14TC114H14RH14SC113H13RH13S
C112H12RH12SC111H11RH11SC110H10RH10SC19 H9R H9S C18 H8R H8S C17 H7R H7S C16 H6R 
H6S C15 H5R H5S C14 H4R H4S C13 H3R H3S C12 H2R H2S H14TC114H14RH14SC113H13RH13S
C112H12RH12SC111H11RH11SC110H10RH10SC19 H9R H9S C18 H8R H8S C17 H7R H7S C16 H6R 
H6S C15 H5R H5S C14 H4R H4S C13 H3R H3S C12 H2R H2S C11 O12 O11 C1  HR  HS  C2  
HX  C3  HA  HB  O31 P31 O32 C31 H1A H1B C32 H2A H2B N31 C33 H3A H3B H3C C34 H4A 
H4B H4C C35 H5A H5B H5C O33 O34 O21 C21 O22 H14TC114H14RH14SC113H13RH13SC112H12R
H12SC111H11RH11SC110H10RH10SC19 H9R H9S C18 H8R H8S C17 H7R H7S C16 H6R H6S C15 
H5R H5S C14 H4R H4S C13 H3R H3S C12 H2R H2S H14TC114H14RH14SC113H13RH13SC112H12R
H12SC111H11RH11SC110H10RH10SC19 H9R H9S C18 H8R H8S C17 H7R H7S C16 H6R H6S C15 
H5R H5S C14 H4R H4S C13 H3R H3S C12 H2R H2S C11 O12 O11 C1  HR  HS  C2  HX  C3  
HA  HB  O31 P31 O32 C31 H1A H1B C32 H2A H2B N31 C33 H3A H3B H3C C34 H4A H4B H4C 
C35 H5A H5B H5C O33 O34 O21 C21 O22 H14TC114H14RH14SC113H13RH13SC112H12RH12SC111
H11RH11SC110H10RH10SC19 H9R H9S C18 H8R H8S C17 H7R H7S C16 H6R H6S C15 H5R H5S 
C14 H4R H4S C13 H3R H3S C12 H2R H2S H14TC114H14RH14SC113H13RH13SC112H12RH12SC111
H11RH11SC110H10RH10SC19 H9R H9S C18 H8R H8S C17 H7R H7S C16 H6R H6S C15 H5R H5S 
C14 H4R H4S C13 H3R H3S C12 H2R H2S C11 O12 O11 C1  HR  HS  C2  HX  C3  HA  HB  
O31 P31 O32 C31 H1A H1B C32 H2A H2B N31 C33 H3A H3B H3C C34 H4A H4B H4C C35 H5A 
H5B H5C O33 O34 O21 C21 O22 H14TC114H14RH14SC113H13RH13SC112H12RH12SC111H11RH11S
C110H10RH10SC19 H9R H9S C18 H8R H8S C17 H7R H7S C16 H6R H6S C15 H5R H5S C14 H4R 
H4S C13 H3R H3S C12 H2R H2S H14TC114H14RH14SC113H13RH13SC112H12RH12SC111H11RH11S
C110H10RH10SC19 H9R H9S C18 H8R H8S C17 H7R H7S C16 H6R H6S C15 H5R H5S C14 H4R 
H4S C13 H3R H3S C12 H2R H2S C11 O12 O11 C1  HR  HS  C2  HX  C3  HA  HB  O31 P31 
O32 C31 H1A H1B C32 H2A H2B N31 C33 H3A H3B H3C C34 H4A H4B H4C C35 H5A H5B H5C 
O33 O34 O21 C21 O22 H14TC114H14RH14SC113H13RH13SC112H12RH12SC111H11RH11SC110H10R
H10SC19 H9R H9S C18 H8R H8S C17 H7R H7S C16 H6R H6S C15 H5R H5S C14 H4R H4S C13 
H3R H3S C12 H2R H2S H14TC114H14RH14SC113H13RH13SC112H12RH12SC111H11RH11SC110H10R
H10SC19 H9R H9S C18 H8R H8S C17 H7R H7S C16 H6R H6S C15 H5R H5S C14 H4R H4S C13 
H3R H3S C12 H2R H2S C11 O12 O11 C1  HR  HS  C2  HX  C3  HA  HB  O31 P31 O32 C31 
H1A H1B C32 H2A H2B N31 C33 H3A H3B H3C C34 H4A H4B H4C C35 H5A H5B H5C O33 O34 
O21 C21 O22 H14TC114H14RH14SC113H13RH13SC112H12RH12SC111H11RH11SC110H10RH10SC19 
H9R H9S C18 H8R H8S C17 H7R H7S C16 H6R H6S C15 H5R H5S C14 H4R H4S C13 H3R H3S 
C12 H2R H2S H14TC114H14RH14SC113H13RH13SC112H12RH12SC111H11RH11SC110H10RH10SC19 
H9R H9S C18 H8R H8S C17 H7R H7S C16 H6R H6S C15 H5R H5S C14 H4R H4S C13 H3R H3S 
C12 H2R H2S C11 O12 O11 C1  HR  HS  C2  HX  C3  HA  HB  O31 P31 O32 C31 H1A H1B 
C32 H2A H2B N31 C33 H3A H3B H3C C34 H4A H4B H4C C35 H5A H5B H5C O33 O34 O21 C21 
O22 H14TC114H14RH14SC113H13RH13SC112H12RH12SC111H11RH11SC110H10RH10SC19 H9R H9S 
C18 H8R H8S C17 H7R H7S C16 H6R H6S C15 H5R H5S C14 H4R H4S C13 H3R H3S C12 H2R 
H2S H14TC114H14RH14SC113H13RH13SC112H12RH12SC111H11RH11SC110H10RH10SC19 H9R H9S 
C18 H8R H8S C17 H7R H7S C16 H6R H6S C15 H5R H5S C14 H4R H4S C13 H3R H3S C12 H2R 
H2S C11 O12 O11 C1  HR  HS  C2  HX  C3  HA  HB  O31 P31 O32 C31 H1A H1B C32 H2A 
H2B N31 C33 H3A H3B H3C C34 H4A H4B H4C C35 H5A H5B H5C O33 O34 O21 C21 O22 H14T
C114H14RH14SC113H13RH13SC112H12RH12SC111H11RH11SC110H10RH10SC19 H9R H9S C18 H8R 
H8S C17 H7R H7S C16 H6R H6S C15 H5R H5S C14 H4R H4S C13 H3R H3S C12 H2R H2S H14T
C114H14RH14SC113H13RH13SC112H12RH12SC111H11RH11SC110H10RH10SC19 H9R H9S C18 H8R 
H8S C17 H7R H7S C16 H6R H6S C15 H5R H5S C14 H4R H4S C13 H3R H3S C12 H2R H2S C11 
O12 O11 C1  HR  HS  C2  HX  C3  HA  HB  O31 P31 O32 C31 H1A H1B C32 H2A H2B N31 
C33 H3A H3B H3C C34 H4A H4B H4C C35 H5A H5B H5C O33 O34 O21 C21 O22 H14TC114H14R
H14SC113H13RH13SC112H12RH12SC111H11RH11SC110H10RH10SC19 H9R H9S C18 H8R H8S C17 
H7R H7S C16 H6R H6S C15 H5R H5S C14 H4R H4S C13 H3R H3S C12 H2R H2S H14TC114H14R
H14SC113H13RH13SC112H12RH12SC111H11RH11SC110H10RH10SC19 H9R H9S C18 H8R H8S C17 
H7R H7S C16 H6R H6S C15 H5R H5S C14 H4R H4S C13 H3R H3S C12 H2R H2S C11 O12 O11 
C1  HR  HS  C2  HX  C3  HA  HB  O31 P31 O32 C31 H1A H1B C32 H2A H2B N31 C33 H3A 
H3B H3C C34 H4A H4B H4C C35 H5A H5B H5C O33 O34 O21 C21 O22 H14TC114H14RH14SC113
H13RH13SC112H12RH12SC111H11RH11SC110H10RH10SC19 H9R H9S C18 H8R H8S C17 H7R H7S 
C16 H6R H6S C15 H5R H5S C14 H4R H4S C13 H3R H3S C12 H2R H2S H14TC114H14RH14SC113
H13RH13SC112H12RH12SC111H11RH11SC110H10RH10SC19 H9R H9S C18 H8R H8S C17 H7R H7S 
C16 H6R H6S C15 H5R H5S C14 H4R H4S C13 H3R H3S C12 H2R H2S C11 O12 O11 C1  HR  
HS  C2  HX  C3  HA  HB  O31 P31 O32 C31 H1A H1B C32 H2A H2B N31 C33 H3A H3B H3C 
C34 H4A H4B H4C C35 H5A H5B H5C O33 O34 O21 C21 O22 H14TC114H14RH14SC113H13RH13S
C112H12RH12SC111H11RH11SC110H10RH10SC19 H9R H9S C18 H8R H8S C17 H7R H7S C16 H6R 
H6S C15 H5R H5S C14 H4R H4S C13 H3R H3S C12 H2R H2S H14TC114H14RH14SC113H13RH13S
C112H12RH12SC111H11RH11SC110H10RH10SC19 H9R H9S C18 H8R H8S C17 H7R H7S C16 H6R 
H6S C15 H5R H5S C14 H4R H4S C13 H3R H3S C12 H2R H2S C11 O12 O11 C1  HR  HS  C2  
HX  C3  HA  HB  O31 P31 O32 C31 H1A H1B C32 H2A H2B N31 C33 H3A H3B H3C C34 H4A 
H4B H4C C35 H5A H5B H5C O33 O34 O21 C21 O22 H14TC114H14RH14SC113H13RH13SC112H12R
H12SC111H11RH11SC110H10RH10SC19 H9R H9S C18 H8R H8S C17 H7R H7S C16 H6R H6S C15 
H5R H5S C14 H4R H4S C13 H3R H3S C12 H2R H2S H14TC114H14RH14SC113H13RH13SC112H12R
H12SC111H11RH11SC110H10RH10SC19 H9R H9S C18 H8R H8S C17 H7R H7S C16 H6R H6S C15 
H5R H5S C14 H4R H4S C13 H3R H3S C12 H2R H2S C11 O12 O11 C1  HR  HS  C2  HX  C3  
HA  HB  O31 P31 O32 C31 H1A H1B C32 H2A H2B N31 C33 H3A H3B H3C C34 H4A H4B H4C 
C35 H5A H5B H5C O33 O34 O21 C21 O22 H14TC114H14RH14SC113H13RH13SC112H12RH12SC111
H11RH11SC110H10RH10SC19 H9R H9S C18 H8R H8S C17 H7R H7S C16 H6R H6S C15 H5R H5S 
C14 H4R H4S C13 H3R H3S C12 H2R H2S H14TC114H14RH14SC113H13RH13SC112H12RH12SC111
H11RH11SC110H10RH10SC19 H9R H9S C18 H8R H8S C17 H7R H7S C16 H6R H6S C15 H5R H5S 
C14 H4R H4S C13 H3R H3S C12 H2R H2S C11 O12 O11 C1  HR  HS  C2  HX  C3  HA  HB  
O31 P31 O32 C31 H1A H1B C32 H2A H2B N31 C33 H3A H3B H3C C34 H4A H4B H4C C35 H5A 
H5B H5C O33 O34 O21 C21 O22 H14TC114H14RH14SC113H13RH13SC112H12RH12SC111H11RH11S
C110H10RH10SC19 H9R H9S C18 H8R H8S C17 H7R H7S C16 H6R H6S C15 H5R H5S C14 H4R 
H4S C13 H3R H3S C12 H2R H2S H14TC114H14RH14SC113H13RH13SC112H12RH12SC111H11RH11S
C110H10RH10SC19 H9R H9S C18 H8R H8S C17 H7R H7S C16 H6R H6S C15 H5R H5S C14 H4R 
H4S C13 H3R H3S C12 H2R H2S C11 O12 O11 C1  HR  HS  C2  HX  C3  HA  HB  O31 P31 
O32 C31 H1A H1B C32 H2A H2B N31 C33 H3A H3B H3C C34 H4A H4B H4C C35 H5A H5B H5C 
O33 O34 O21 C21 O22 H14TC114H14RH14SC113H13RH13SC112H12RH12SC111H11RH11SC110H10R
H10SC19 H9R H9S C18 H8R H8S C17 H7R H7S C16 H6R H6S C15 H5R H5S C14 H4R H4S C13 
H3R H3S C12 H2R H2S H14TC114H14RH14SC113H13RH13SC112H12RH12SC111H11RH11SC110H10R
H10SC19 H9R H9S C18 H8R H8S C17 H7R H7S C16 H6R H6S C15 H5R H5S C14 H4R H4S C13 
H3R H3S C12 H2R H2S C11 O12 O11 C1  HR  HS  C2  HX  C3  HA  HB  O31 P31 O32 C31 
H1A H1B C32 H2A H2B N31 C33 H3A H3B H3C C34 H4A H4B H4C C35 H5A H5B H5C O33 O34 
O21 C21 O22 H14TC114H14RH14SC113H13RH13SC112H12RH12SC111H11RH11SC110H10RH10SC19 
H9R H9S C18 H8R H8S C17 H7R H7S C16 H6R H6S C15 H5R H5S C14 H4R H4S C13 H3R H3S 
C12 H2R H2S H14TC114H14RH14SC113H13RH13SC112H12RH12SC111H11RH11SC110H10RH10SC19 
H9R H9S C18 H8R H8S C17 H7R H7S C16 H6R H6S C15 H5R H5S C14 H4R H4S C13 H3R H3S 
C12 H2R H2S C11 O12 O11 C1  HR  HS  C2  HX  C3  HA  HB  O31 P31 O32 C31 H1A H1B 
C32 H2A H2B N31 C33 H3A H3B H3C C34 H4A H4B H4C C35 H5A H5B H5C O33 O34 O21 C21 
O22 H14TC114H14RH14SC113H13RH13SC112H12RH12SC111H11RH11SC110H10RH10SC19 H9R H9S 
C18 H8R H8S C17 H7R H7S C16 H6R H6S C15 H5R H5S C14 H4R H4S C13 H3R H3S C12 H2R 
H2S H14TC114H14RH14SC113H13RH13SC112H12RH12SC111H11RH11SC110H10RH10SC19 H9R H9S 
C18 H8R H8S C17 H7R H7S C16 H6R H6S C15 H5R H5S C14 H4R H4S C13 H3R H3S C12 H2R 
H2S C11 O12 O11 C1  HR  HS  C2  HX  C3  HA  HB  O31 P31 O32 C31 H1A H1B C32 H2A 
H2B N31 C33 H3A H3B H3C C34 H4A H4B H4C C35 H5A H5B H5C O33 O34 O21 C21 O22 H14T
C114H14RH14SC113H13RH13SC112H12RH12SC111H11RH11SC110H10RH10SC19 H9R H9S C18 H8R 
H8S C17 H7R H7S C16 H6R H6S C15 H5R H5S C14 H4R H4S C13 H3R H3S C12 H2R H2S H14T
C114H14RH14SC113H13RH13SC112H12RH12SC111H11RH11SC110H10RH10SC19 H9R H9S C18 H8R 
H8S C17 H7R H7S C16 H6R H6S C15 H5R H5S C14 H4R H4S C13 H3R H3S C12 H2R H2S C11 
O12 O11 C1  HR  HS  C2  HX  C3  HA  HB  O31 P31 O32 C31 H1A H1B C32 H2A H2B N31 
C33 H3A H3B H3C C34 H4A H4B H4C C35 H5A H5B H5C O33 O34 O21 C21 O22 H14TC114H14R
H14SC113H13RH13SC112H12RH12SC111H11RH11SC110H10RH10SC19 H9R H9S C18 H8R H8S C17 
H7R H7S C16 H6R H6S C15 H5R H5S C14 H4R H4S C13 H3R H3S C12 H2R H2S H14TC114H14R
H14SC113H13RH13SC112H12RH12SC111H11RH11SC110H10RH10SC19 H9R H9S C18 H8R H8S C17 
H7R H7S C16 H6R H6S C15 H5R H5S C14 H4R H4S C13 H3R H3S C12 H2R H2S C11 O12 O11 
C1  HR  HS  C2  HX  C3  HA  HB  O31 P31 O32 C31 H1A H1B C32 H2A H2B N31 C33 H3A 
H3B H3C C34 H4A H4B H4C C35 H5A H5B H5C O33 O34 O21 C21 O22 H14TC114H14RH14SC113
H13RH13SC112H12RH12SC111H11RH11SC110H10RH10SC19 H9R H9S C18 H8R H8S C17 H7R H7S 
C16 H6R H6S C15 H5R H5S C14 H4R H4S C13 H3R H3S C12 H2R H2S H14TC114H14RH14SC113
H13RH13SC112H12RH12SC111H11RH11SC110H10RH10SC19 H9R H9S C18 H8R H8S C17 H7R H7S 
C16 H6R H6S C15 H5R H5S C14 H4R H4S C13 H3R H3S C12 H2R H2S C11 O12 O11 C1  HR  
HS  C2  HX  C3  HA  HB  O31 P31 O32 C31 H1A H1B C32 H2A H2B N31 C33 H3A H3B H3C 
C34 H4A H4B H4C C35 H5A H5B H5C O33 O34 O21 C21 O22 H14TC114H14RH14SC113H13RH13S
C112H12RH12SC111H11RH11SC110H10RH10SC19 H9R H9S C18 H8R H8S C17 H7R H7S C16 H6R 
H6S C15 H5R H5S C14 H4R H4S C13 H3R H3S C12 H2R H2S H14TC114H14RH14SC113H13RH13S
C112H12RH12SC111H11RH11SC110H10RH10SC19 H9R H9S C18 H8R H8S C17 H7R H7S C16 H6R 
H6S C15 H5R H5S C14 H4R H4S C13 H3R H3S C12 H2R H2S C11 O12 O11 C1  HR  HS  C2  
HX  C3  HA  HB  O31 P31 O32 C31 H1A H1B C32 H2A H2B N31 C33 H3A H3B H3C C34 H4A 
H4B H4C C35 H5A H5B H5C O33 O34 O21 C21 O22 H14TC114H14RH14SC113H13RH13SC112H12R
H12SC111H11RH11SC110H10RH10SC19 H9R H9S C18 H8R H8S C17 H7R H7S C16 H6R H6S C15 
H5R H5S C14 H4R H4S C13 H3R H3S C12 H2R H2S H14TC114H14RH14SC113H13RH13SC112H12R
H12SC111H11RH11SC110H10RH10SC19 H9R H9S C18 H8R H8S C17 H7R H7S C16 H6R H6S C15 
H5R H5S C14 H4R H4S C13 H3R H3S C12 H2R H2S C11 O12 O11 C1  HR  HS  C2  HX  C3  
HA  HB  O31 P31 O32 C31 H1A H1B C32 H2A H2B N31 C33 H3A H3B H3C C34 H4A H4B H4C 
C35 H5A H5B H5C O33 O34 O21 C21 O22 H14TC114H14RH14SC113H13RH13SC112H12RH12SC111
H11RH11SC110H10RH10SC19 H9R H9S C18 H8R H8S C17 H7R H7S C16 H6R H6S C15 H5R H5S 
C14 H4R H4S C13 H3R H3S C12 H2R H2S H14TC114H14RH14SC113H13RH13SC112H12RH12SC111
H11RH11SC110H10RH10SC19 H9R H9S C18 H8R H8S C17 H7R H7S C16 H6R H6S C15 H5R H5S 
C14 H4R H4S C13 H3R H3S C12 H2R H2S C11 O12 O11 C1  HR  HS  C2  HX  C3  HA  HB  
O31 P31 O32 C31 H1A H1B C32 H2A H2B N31 C33 H3A H3B H3C C34 H4A H4B H4C C35 H5A 
H5B H5C O33 O34 O21 C21 O22 H14TC114H14RH14SC113H13RH13SC112H12RH12SC111H11RH11S
C110H10RH10SC19 H9R H9S C18 H8R H8S C17 H7R H7S C16 H6R H6S C15 H5R H5S C14 H4R 
H4S C13 H3R H3S C12 H2R H2S H14TC114H14RH14SC113H13RH13SC112H12RH12SC111H11RH11S
C110H10RH10SC19 H9R H9S C18 H8R H8S C17 H7R H7S C16 H6R H6S C15 H5R H5S C14 H4R 
H4S C13 H3R H3S C12 H2R H2S C11 O12 O11 C1  HR  HS  C2  HX  C3  HA  HB  O31 P31 
O32 C31 H1A H1B C32 H2A H2B N31 C33 H3A H3B H3C C34 H4A H4B H4C C35 H5A H5B H5C 
O33 O34 O21 C21 O22 H14TC114H14RH14SC113H13RH13SC112H12RH12SC111H11RH11SC110H10R
H10SC19 H9R H9S C18 H8R H8S C17 H7R H7S C16 H6R H6S C15 H5R H5S C14 H4R H4S C13 
H3R H3S C12 H2R H2S H14TC114H14RH14SC113H13RH13SC112H12RH12SC111H11RH11SC110H10R
H10SC19 H9R H9S C18 H8R H8S C17 H7R H7S C16 H6R H6S C15 H5R H5S C14 H4R H4S C13 
H3R H3S C12 H2R H2S C11 O12 O11 C1  HR  HS  C2  HX  C3  HA  HB  O31 P31 O32 C31 
H1A H1B C32 H2A H2B N31 C33 H3A H3B H3C C34 H4A H4B H4C C35 H5A H5B H5C O33 O34 
O21 C21 O22 H14TC114H14RH14SC113H13RH13SC112H12RH12SC111H11RH11SC110H10RH10SC19 
H9R H9S C18 H8R H8S C17 H7R H7S C16 H6R H6S C15 H5R H5S C14 H4R H4S C13 H3R H3S 
C12 H2R H2S H14TC114H14RH14SC113H13RH13SC112H12RH12SC111H11RH11SC110H10RH10SC19 
H9R H9S C18 H8R H8S C17 H7R H7S C16 H6R H6S C15 H5R H5S C14 H4R H4S C13 H3R H3S 
C12 H2R H2S C11 O12 O11 C1  HR  HS  C2  HX  C3  HA  HB  O31 P31 O32 C31 H1A H1B 
C32 H2A H2B N31 C33 H3A H3B H3C C34 H4A H4B H4C C35 H5A H5B H5C O33 O34 O21 C21 
O22 H14TC114H14RH14SC113H13RH13SC112H12RH12SC111H11RH11SC110H10RH10SC19 H9R H9S 
C18 H8R H8S C17 H7R H7S C16 H6R H6S C15 H5R H5S C14 H4R H4S C13 H3R H3S C12 H2R 
H2S H14TC114H14RH14SC113H13RH13SC112H12RH12SC111H11RH11SC110H10RH10SC19 H9R H9S 
C18 H8R H8S C17 H7R H7S C16 H6R H6S C15 H5R H5S C14 H4R H4S C13 H3R H3S C12 H2R 
H2S C11 O12 O11 C1  HR  HS  C2  HX  C3  HA  HB  O31 P31 O32 C31 H1A H1B C32 H2A 
H2B N31 C33 H3A H3B H3C C34 H4A H4B H4C C35 H5A H5B H5C O33 O34 O21 C21 O22 H14T
C114H14RH14SC113H13RH13SC112H12RH12SC111H11RH11SC110H10RH10SC19 H9R H9S C18 H8R 
H8S C17 H7R H7S C16 H6R H6S C15 H5R H5S C14 H4R H4S C13 H3R H3S C12 H2R H2S H14T
C114H14RH14SC113H13RH13SC112H12RH12SC111H11RH11SC110H10RH10SC19 H9R H9S C18 H8R 
H8S C17 H7R H7S C16 H6R H6S C15 H5R H5S C14 H4R H4S C13 H3R H3S C12 H2R H2S C11 
O12 O11 C1  HR  HS  C2  HX  C3  HA  HB  O31 P31 O32 C31 H1A H1B C32 H2A H2B N31 
C33 H3A H3B H3C C34 H4A H4B H4C C35 H5A H5B H5C O33 O34 O21 C21 O22 H14TC114H14R
H14SC113H13RH13SC112H12RH12SC111H11RH11SC110H10RH10SC19 H9R H9S C18 H8R H8S C17 
H7R H7S C16 H6R H6S C15 H5R H5S C14 H4R H4S C13 H3R H3S C12 H2R H2S H14TC114H14R
H14SC113H13RH13SC112H12RH12SC111H11RH11SC110H10RH10SC19 H9R H9S C18 H8R H8S C17 
H7R H7S C16 H6R H6S C15 H5R H5S C14 H4R H4S C13 H3R H3S C12 H2R H2S C11 O12 O11 
C1  HR  HS  C2  HX  C3  HA  HB  O31 P31 O32 C31 H1A H1B C32 H2A H2B N31 C33 H3A 
H3B H3C C34 H4A H4B H4C C35 H5A H5B H5C O33 O34 O21 C21 O22 H14TC114H14RH14SC113
H13RH13SC112H12RH12SC111H11RH11SC110H10RH10SC19 H9R H9S C18 H8R H8S C17 H7R H7S 
C16 H6R H6S C15 H5R H5S C14 H4R H4S C13 H3R H3S C12 H2R H2S H14TC114H14RH14SC113
H13RH13SC112H12RH12SC111H11RH11SC110H10RH10SC19 H9R H9S C18 H8R H8S C17 H7R H7S 
C16 H6R H6S C15 H5R H5S C14 H4R H4S C13 H3R H3S C12 H2R H2S C11 O12 O11 C1  HR  
HS  C2  HX  C3  HA  HB  O31 P31 O32 C31 H1A H1B C32 H2A H2B N31 C33 H3A H3B H3C 
C34 H4A H4B H4C C35 H5A H5B H5C O33 O34 O21 C21 O22 H14TC114H14RH14SC113H13RH13S
C112H12RH12SC111H11RH11SC110H10RH10SC19 H9R H9S C18 H8R H8S C17 H7R H7S C16 H6R 
H6S C15 H5R H5S C14 H4R H4S C13 H3R H3S C12 H2R H2S H14TC114H14RH14SC113H13RH13S
C112H12RH12SC111H11RH11SC110H10RH10SC19 H9R H9S C18 H8R H8S C17 H7R H7S C16 H6R 
H6S C15 H5R H5S C14 H4R H4S C13 H3R H3S C12 H2R H2S C11 O12 O11 C1  HR  HS  C2  
HX  C3  HA  HB  O31 P31 O32 C31 H1A H1B C32 H2A H2B N31 C33 H3A H3B H3C C34 H4A 
H4B H4C C35 H5A H5B H5C O33 O34 O21 C21 O22 H14TC114H14RH14SC113H13RH13SC112H12R
H12SC111H11RH11SC110H10RH10SC19 H9R H9S C18 H8R H8S C17 H7R H7S C16 H6R H6S C15 
H5R H5S C14 H4R H4S C13 H3R H3S C12 H2R H2S H14TC114H14RH14SC113H13RH13SC112H12R
H12SC111H11RH11SC110H10RH10SC19 H9R H9S C18 H8R H8S C17 H7R H7S C16 H6R H6S C15 
H5R H5S C14 H4R H4S C13 H3R H3S C12 H2R H2S C11 O12 O11 C1  HR  HS  C2  HX  C3  
HA  HB  O31 P31 O32 C31 H1A H1B C32 H2A H2B N31 C33 H3A H3B H3C C34 H4A H4B H4C 
C35 H5A H5B H5C O33 O34 O21 C21 O22 H14TC114H14RH14SC113H13RH13SC112H12RH12SC111
H11RH11SC110H10RH10SC19 H9R H9S C18 H8R H8S C17 H7R H7S C16 H6R H6S C15 H5R H5S 
C14 H4R H4S C13 H3R H3S C12 H2R H2S H14TC114H14RH14SC113H13RH13SC112H12RH12SC111
H11RH11SC110H10RH10SC19 H9R H9S C18 H8R H8S C17 H7R H7S C16 H6R H6S C15 H5R H5S 
C14 H4R H4S C13 H3R H3S C12 H2R H2S C11 O12 O11 C1  HR  HS  C2  HX  C3  HA  HB  
O31 P31 O32 C31 H1A H1B C32 H2A H2B N31 C33 H3A H3B H3C C34 H4A H4B H4C C35 H5A 
H5B H5C O33 O34 O21 C21 O22 H14TC114H14RH14SC113H13RH13SC112H12RH12SC111H11RH11S
C110H10RH10SC19 H9R H9S C18 H8R H8S C17 H7R H7S C16 H6R H6S C15 H5R H5S C14 H4R 
H4S C13 H3R H3S C12 H2R H2S H14TC114H14RH14SC113H13RH13SC112H12RH12SC111H11RH11S
C110H10RH10SC19 H9R H9S C18 H8R H8S C17 H7R H7S C16 H6R H6S C15 H5R H5S C14 H4R 
H4S C13 H3R H3S C12 H2R H2S C11 O12 O11 C1  HR  HS  C2  HX  C3  HA  HB  O31 P31 
O32 C31 H1A H1B C32 H2A H2B N31 C33 H3A H3B H3C C34 H4A H4B H4C C35 H5A H5B H5C 
O33 O34 O21 C21 O22 H14TC114H14RH14SC113H13RH13SC112H12RH12SC111H11RH11SC110H10R
H10SC19 H9R H9S C18 H8R H8S C17 H7R H7S C16 H6R H6S C15 H5R H5S C14 H4R H4S C13 
H3R H3S C12 H2R H2S H14TC114H14RH14SC113H13RH13SC112H12RH12SC111H11RH11SC110H10R
H10SC19 H9R H9S C18 H8R H8S C17 H7R H7S C16 H6R H6S C15 H5R H5S C14 H4R H4S C13 
H3R H3S C12 H2R H2S C11 O12 O11 C1  HR  HS  C2  HX  C3  HA  HB  O31 P31 O32 C31 
H1A H1B C32 H2A H2B N31 C33 H3A H3B H3C C34 H4A H4B H4C C35 H5A H5B H5C O33 O34 
O21 C21 O22 H14TC114H14RH14SC113H13RH13SC112H12RH12SC111H11RH11SC110H10RH10SC19 
H9R H9S C18 H8R H8S C17 H7R H7S C16 H6R H6S C15 H5R H5S C14 H4R H4S C13 H3R H3S 
C12 H2R H2S H14TC114H14RH14SC113H13RH13SC112H12RH12SC111H11RH11SC110H10RH10SC19 
H9R H9S C18 H8R H8S C17 H7R H7S C16 H6R H6S C15 H5R H5S C14 H4R H4S C13 H3R H3S 
C12 H2R H2S C11 O12 O11 C1  HR  HS  C2  HX  C3  HA  HB  O31 P31 O32 C31 H1A H1B 
C32 H2A H2B N31 C33 H3A H3B H3C C34 H4A H4B H4C C35 H5A H5B H5C O33 O34 O21 C21 
O22 H14TC114H14RH14SC113H13RH13SC112H12RH12SC111H11RH11SC110H10RH10SC19 H9R H9S 
C18 H8R H8S C17 H7R H7S C16 H6R H6S C15 H5R H5S C14 H4R H4S C13 H3R H3S C12 H2R 
H2S H14TC114H14RH14SC113H13RH13SC112H12RH12SC111H11RH11SC110H10RH10SC19 H9R H9S 
C18 H8R H8S C17 H7R H7S C16 H6R H6S C15 H5R H5S C14 H4R H4S C13 H3R H3S C12 H2R 
H2S C11 O12 O11 C1  HR  HS  C2  HX  C3  HA  HB  O31 P31 O32 C31 H1A H1B C32 H2A 
H2B N31 C33 H3A H3B H3C C34 H4A H4B H4C C35 H5A H5B H5C O33 O34 O21 C21 O22 H14T
C114H14RH14SC113H13RH13SC112H12RH12SC111H11RH11SC110H10RH10SC19 H9R H9S C18 H8R 
H8S C17 H7R H7S C16 H6R H6S C15 H5R H5S C14 H4R H4S C13 H3R H3S C12 H2R H2S H14T
C114H14RH14SC113H13RH13SC112H12RH12SC111H11RH11SC110H10RH10SC19 H9R H9S C18 H8R 
H8S C17 H7R H7S C16 H6R H6S C15 H5R H5S C14 H4R H4S C13 H3R H3S C12 H2R H2S C11 
O12 O11 C1  HR  HS  C2  HX  C3  HA  HB  O31 P31 O32 C31 H1A H1B C32 H2A H2B N31 
C33 H3A H3B H3C C34 H4A H4B H4C C35 H5A H5B H5C O33 O34 O21 C21 O22 H14TC114H14R
H14SC113H13RH13SC112H12RH12SC111H11RH11SC110H10RH10SC19 H9R H9S C18 H8R H8S C17 
H7R H7S C16 H6R H6S C15 H5R H5S C14 H4R H4S C13 H3R H3S C12 H2R H2S H14TC114H14R
H14SC113H13RH13SC112H12RH12SC111H11RH11SC110H10RH10SC19 H9R H9S C18 H8R H8S C17 
H7R H7S C16 H6R H6S C15 H5R H5S C14 H4R H4S C13 H3R H3S C12 H2R H2S C11 O12 O11 
C1  HR  HS  C2  HX  C3  HA  HB  O31 P31 O32 C31 H1A H1B C32 H2A H2B N31 C33 H3A 
H3B H3C C34 H4A H4B H4C C35 H5A H5B H5C O33 O34 O21 C21 O22 H14TC114H14RH14SC113
H13RH13SC112H12RH12SC111H11RH11SC110H10RH10SC19 H9R H9S C18 H8R H8S C17 H7R H7S 
C16 H6R H6S C15 H5R H5S C14 H4R H4S C13 H3R H3S C12 H2R H2S H14TC114H14RH14SC113
H13RH13SC112H12RH12SC111H11RH11SC110H10RH10SC19 H9R H9S C18 H8R H8S C17 H7R H7S 
C16 H6R H6S C15 H5R H5S C14 H4R H4S C13 H3R H3S C12 H2R H2S C11 O12 O11 C1  HR  
HS  C2  HX  C3  HA  HB  O31 P31 O32 C31 H1A H1B C32 H2A H2B N31 C33 H3A H3B H3C 
C34 H4A H4B H4C C35 H5A H5B H5C O33 O34 O21 C21 O22 H14TC114H14RH14SC113H13RH13S
C112H12RH12SC111H11RH11SC110H10RH10SC19 H9R H9S C18 H8R H8S C17 H7R H7S C16 H6R 
H6S C15 H5R H5S C14 H4R H4S C13 H3R H3S C12 H2R H2S H14TC114H14RH14SC113H13RH13S
C112H12RH12SC111H11RH11SC110H10RH10SC19 H9R H9S C18 H8R H8S C17 H7R H7S C16 H6R 
H6S C15 H5R H5S C14 H4R H4S C13 H3R H3S C12 H2R H2S C11 O12 O11 C1  HR  HS  C2  
HX  C3  HA  HB  O31 P31 O32 C31 H1A H1B C32 H2A H2B N31 C33 H3A H3B H3C C34 H4A 
H4B H4C C35 H5A H5B H5C O33 O34 O21 C21 O22 H14TC114H14RH14SC113H13RH13SC112H12R
H12SC111H11RH11SC110H10RH10SC19 H9R H9S C18 H8R H8S C17 H7R H7S C16 H6R H6S C15 
H5R H5S C14 H4R H4S C13 H3R H3S C12 H2R H2S H14TC114H14RH14SC113H13RH13SC112H12R
H12SC111H11RH11SC110H10RH10SC19 H9R H9S C18 H8R H8S C17 H7R H7S C16 H6R H6S C15 
H5R H5S C14 H4R H4S C13 H3R H3S C12 H2R H2S C11 O12 O11 C1  HR  HS  C2  HX  C3  
HA  HB  O31 P31 O32 C31 H1A H1B C32 H2A H2B N31 C33 H3A H3B H3C C34 H4A H4B H4C 
C35 H5A H5B H5C O33 O34 O21 C21 O22 H14TC114H14RH14SC113H13RH13SC112H12RH12SC111
H11RH11SC110H10RH10SC19 H9R H9S C18 H8R H8S C17 H7R H7S C16 H6R H6S C15 H5R H5S 
C14 H4R H4S C13 H3R H3S C12 H2R H2S H14TC114H14RH14SC113H13RH13SC112H12RH12SC111
H11RH11SC110H10RH10SC19 H9R H9S C18 H8R H8S C17 H7R H7S C16 H6R H6S C15 H5R H5S 
C14 H4R H4S C13 H3R H3S C12 H2R H2S C11 O12 O11 C1  HR  HS  C2  HX  C3  HA  HB  
O31 P31 O32 C31 H1A H1B C32 H2A H2B N31 C33 H3A H3B H3C C34 H4A H4B H4C C35 H5A 
H5B H5C O33 O34 O21 C21 O22 H14TC114H14RH14SC113H13RH13SC112H12RH12SC111H11RH11S
C110H10RH10SC19 H9R H9S C18 H8R H8S C17 H7R H7S C16 H6R H6S C15 H5R H5S C14 H4R 
H4S C13 H3R H3S C12 H2R H2S H14TC114H14RH14SC113H13RH13SC112H12RH12SC111H11RH11S
C110H10RH10SC19 H9R H9S C18 H8R H8S C17 H7R H7S C16 H6R H6S C15 H5R H5S C14 H4R 
H4S C13 H3R H3S C12 H2R H2S C11 O12 O11 C1  HR  HS  C2  HX  C3  HA  HB  O31 P31 
O32 C31 H1A H1B C32 H2A H2B N31 C33 H3A H3B H3C C34 H4A H4B H4C C35 H5A H5B H5C 
O33 O34 O21 C21 O22 H14TC114H14RH14SC113H13RH13SC112H12RH12SC111H11RH11SC110H10R
H10SC19 H9R H9S C18 H8R H8S C17 H7R H7S C16 H6R H6S C15 H5R H5S C14 H4R H4S C13 
H3R H3S C12 H2R H2S H14TC114H14RH14SC113H13RH13SC112H12RH12SC111H11RH11SC110H10R
H10SC19 H9R H9S C18 H8R H8S C17 H7R H7S C16 H6R H6S C15 H5R H5S C14 H4R H4S C13 
H3R H3S C12 H2R H2S C11 O12 O11 C1  HR  HS  C2  HX  C3  HA  HB  O31 P31 O32 C31 
H1A H1B C32 H2A H2B N31 C33 H3A H3B H3C C34 H4A H4B H4C C35 H5A H5B H5C O33 O34 
O21 C21 O22 H14TC114H14RH14SC113H13RH13SC112H12RH12SC111H11RH11SC110H10RH10SC19 
H9R H9S C18 H8R H8S C17 H7R H7S C16 H6R H6S C15 H5R H5S C14 H4R H4S C13 H3R H3S 
C12 H2R H2S H14TC114H14RH14SC113H13RH13SC112H12RH12SC111H11RH11SC110H10RH10SC19 
H9R H9S C18 H8R H8S C17 H7R H7S C16 H6R H6S C15 H5R H5S C14 H4R H4S C13 H3R H3S 
C12 H2R H2S C11 O12 O11 C1  HR  HS  C2  HX  C3  HA  HB  O31 P31 O32 C31 H1A H1B 
C32 H2A H2B N31 C33 H3A H3B H3C C34 H4A H4B H4C C35 H5A H5B H5C O33 O34 O21 C21 
O22 H14TC114H14RH14SC113H13RH13SC112H12RH12SC111H11RH11SC110H10RH10SC19 H9R H9S 
C18 H8R H8S C17 H7R H7S C16 H6R H6S C15 H5R H5S C14 H4R H4S C13 H3R H3S C12 H2R 
H2S H14TC114H14RH14SC113H13RH13SC112H12RH12SC111H11RH11SC110H10RH10SC19 H9R H9S 
C18 H8R H8S C17 H7R H7S C16 H6R H6S C15 H5R H5S C14 H4R H4S C13 H3R H3S C12 H2R 
H2S C11 O12 O11 C1  HR  HS  C2  HX  C3  HA  HB  O31 P31 O32 C31 H1A H1B C32 H2A 
H2B N31 C33 H3A H3B H3C C34 H4A H4B H4C C35 H5A H5B H5C O33 O34 O21 C21 O22 H14T
C114H14RH14SC113H13RH13SC112H12RH12SC111H11RH11SC110H10RH10SC19 H9R H9S C18 H8R 
H8S C17 H7R H7S C16 H6R H6S C15 H5R H5S C14 H4R H4S C13 H3R H3S C12 H2R H2S H14T
C114H14RH14SC113H13RH13SC112H12RH12SC111H11RH11SC110H10RH10SC19 H9R H9S C18 H8R 
H8S C17 H7R H7S C16 H6R H6S C15 H5R H5S C14 H4R H4S C13 H3R H3S C12 H2R H2S C11 
O12 O11 C1  HR  HS  C2  HX  C3  HA  HB  O31 P31 O32 C31 H1A H1B C32 H2A H2B N31 
C33 H3A H3B H3C C34 H4A H4B H4C C35 H5A H5B H5C O33 O34 O21 C21 O22 H14TC114H14R
H14SC113H13RH13SC112H12RH12SC111H11RH11SC110H10RH10SC19 H9R H9S C18 H8R H8S C17 
H7R H7S C16 H6R H6S C15 H5R H5S C14 H4R H4S C13 H3R H3S C12 H2R H2S H14TC114H14R
H14SC113H13RH13SC112H12RH12SC111H11RH11SC110H10RH10SC19 H9R H9S C18 H8R H8S C17 
H7R H7S C16 H6R H6S C15 H5R H5S C14 H4R H4S C13 H3R H3S C12 H2R H2S C11 O12 O11 
C1  HR  HS  C2  HX  C3  HA  HB  O31 P31 O32 C31 H1A H1B C32 H2A H2B N31 C33 H3A 
H3B H3C C34 H4A H4B H4C C35 H5A H5B H5C O33 O34 O21 C21 O22 H14TC114H14RH14SC113
H13RH13SC112H12RH12SC111H11RH11SC110H10RH10SC19 H9R H9S C18 H8R H8S C17 H7R H7S 
C16 H6R H6S C15 H5R H5S C14 H4R H4S C13 H3R H3S C12 H2R H2S H14TC114H14RH14SC113
H13RH13SC112H12RH12SC111H11RH11SC110H10RH10SC19 H9R H9S C18 H8R H8S C17 H7R H7S 
C16 H6R H6S C15 H5R H5S C14 H4R H4S C13 H3R H3S C12 H2R H2S C11 O12 O11 C1  HR  
HS  C2  HX  C3  HA  HB  O31 P31 O32 C31 H1A H1B C32 H2A H2B N31 C33 H3A H3B H3C 
C34 H4A H4B H4C C35 H5A H5B H5C O33 O34 O21 C21 O22 H14TC114H14RH14SC113H13RH13S
C112H12RH12SC111H11RH11SC110H10RH10SC19 H9R H9S C18 H8R H8S C17 H7R H7S C16 H6R 
H6S C15 H5R H5S C14 H4R H4S C13 H3R H3S C12 H2R H2S H14TC114H14RH14SC113H13RH13S
C112H12RH12SC111H11RH11SC110H10RH10SC19 H9R H9S C18 H8R H8S C17 H7R H7S C16 H6R 
H6S C15 H5R H5S C14 H4R H4S C13 H3R H3S C12 H2R H2S C11 O12 O11 C1  HR  HS  C2  
HX  C3  HA  HB  O31 P31 O32 C31 H1A H1B C32 H2A H2B N31 C33 H3A H3B H3C C34 H4A 
H4B H4C C35 H5A H5B H5C O33 O34 O21 C21 O22 H14TC114H14RH14SC113H13RH13SC112H12R
H12SC111H11RH11SC110H10RH10SC19 H9R H9S C18 H8R H8S C17 H7R H7S C16 H6R H6S C15 
H5R H5S C14 H4R H4S C13 H3R H3S C12 H2R H2S H14TC114H14RH14SC113H13RH13SC112H12R
H12SC111H11RH11SC110H10RH10SC19 H9R H9S C18 H8R H8S C17 H7R H7S C16 H6R H6S C15 
H5R H5S C14 H4R H4S C13 H3R H3S C12 H2R H2S C11 O12 O11 C1  HR  HS  C2  HX  C3  
HA  HB  O31 P31 O32 C31 H1A H1B C32 H2A H2B N31 C33 H3A H3B H3C C34 H4A H4B H4C 
C35 H5A H5B H5C O33 O34 O21 C21 O22 H14TC114H14RH14SC113H13RH13SC112H12RH12SC111
H11RH11SC110H10RH10SC19 H9R H9S C18 H8R H8S C17 H7R H7S C16 H6R H6S C15 H5R H5S 
C14 H4R H4S C13 H3R H3S C12 H2R H2S H14TC114H14RH14SC113H13RH13SC112H12RH12SC111
H11RH11SC110H10RH10SC19 H9R H9S C18 H8R H8S C17 H7R H7S C16 H6R H6S C15 H5R H5S 
C14 H4R H4S C13 H3R H3S C12 H2R H2S C11 O12 O11 C1  HR  HS  C2  HX  C3  HA  HB  
O31 P31 O32 C31 H1A H1B C32 H2A H2B N31 C33 H3A H3B H3C C34 H4A H4B H4C C35 H5A 
H5B H5C O33 O34 O21 C21 O22 H14TC114H14RH14SC113H13RH13SC112H12RH12SC111H11RH11S
C110H10RH10SC19 H9R H9S C18 H8R H8S C17 H7R H7S C16 H6R H6S C15 H5R H5S C14 H4R 
H4S C13 H3R H3S C12 H2R H2S H14TC114H14RH14SC113H13RH13SC112H12RH12SC111H11RH11S
C110H10RH10SC19 H9R H9S C18 H8R H8S C17 H7R H7S C16 H6R H6S C15 H5R H5S C14 H4R 
H4S C13 H3R H3S C12 H2R H2S C11 O12 O11 C1  HR  HS  C2  HX  C3  HA  HB  O31 P31 
O32 C31 H1A H1B C32 H2A H2B N31 C33 H3A H3B H3C C34 H4A H4B H4C C35 H5A H5B H5C 
O33 O34 O21 C21 O22 H14TC114H14RH14SC113H13RH13SC112H12RH12SC111H11RH11SC110H10R
H10SC19 H9R H9S C18 H8R H8S C17 H7R H7S C16 H6R H6S C15 H5R H5S C14 H4R H4S C13 
H3R H3S C12 H2R H2S H14TC114H14RH14SC113H13RH13SC112H12RH12SC111H11RH11SC110H10R
H10SC19 H9R H9S C18 H8R H8S C17 H7R H7S C16 H6R H6S C15 H5R H5S C14 H4R H4S C13 
H3R H3S C12 H2R H2S C11 O12 O11 C1  HR  HS  C2  HX  C3  HA  HB  O31 P31 O32 C31 
H1A H1B C32 H2A H2B N31 C33 H3A H3B H3C C34 H4A H4B H4C C35 H5A H5B H5C O33 O34 
O21 C21 O22 H14TC114H14RH14SC113H13RH13SC112H12RH12SC111H11RH11SC110H10RH10SC19 
H9R H9S C18 H8R H8S C17 H7R H7S C16 H6R H6S C15 H5R H5S C14 H4R H4S C13 H3R H3S 
C12 H2R H2S H14TC114H14RH14SC113H13RH13SC112H12RH12SC111H11RH11SC110H10RH10SC19 
H9R H9S C18 H8R H8S C17 H7R H7S C16 H6R H6S C15 H5R H5S C14 H4R H4S C13 H3R H3S 
C12 H2R H2S C11 O12 O11 C1  HR  HS  C2  HX  C3  HA  HB  O31 P31 O32 C31 H1A H1B 
C32 H2A H2B N31 C33 H3A H3B H3C C34 H4A H4B H4C C35 H5A H5B H5C O33 O34 O21 C21 
O22 H14TC114H14RH14SC113H13RH13SC112H12RH12SC111H11RH11SC110H10RH10SC19 H9R H9S 
C18 H8R H8S C17 H7R H7S C16 H6R H6S C15 H5R H5S C14 H4R H4S C13 H3R H3S C12 H2R 
H2S H14TC114H14RH14SC113H13RH13SC112H12RH12SC111H11RH11SC110H10RH10SC19 H9R H9S 
C18 H8R H8S C17 H7R H7S C16 H6R H6S C15 H5R H5S C14 H4R H4S C13 H3R H3S C12 H2R 
H2S C11 O12 O11 C1  HR  HS  C2  HX  C3  HA  HB  O31 P31 O32 C31 H1A H1B C32 H2A 
H2B N31 C33 H3A H3B H3C C34 H4A H4B H4C C35 H5A H5B H5C O33 O34 O21 C21 O22 H14T
C114H14RH14SC113H13RH13SC112H12RH12SC111H11RH11SC110H10RH10SC19 H9R H9S C18 H8R 
H8S C17 H7R H7S C16 H6R H6S C15 H5R H5S C14 H4R H4S C13 H3R H3S C12 H2R H2S H14T
C114H14RH14SC113H13RH13SC112H12RH12SC111H11RH11SC110H10RH10SC19 H9R H9S C18 H8R 
H8S C17 H7R H7S C16 H6R H6S C15 H5R H5S C14 H4R H4S C13 H3R H3S C12 H2R H2S C11 
O12 O11 C1  HR  HS  C2  HX  C3  HA  HB  O31 P31 O32 C31 H1A H1B C32 H2A H2B N31 
C33 H3A H3B H3C C34 H4A H4B H4C C35 H5A H5B H5C O33 O34 O21 C21 O22 H14TC114H14R
H14SC113H13RH13SC112H12RH12SC111H11RH11SC110H10RH10SC19 H9R H9S C18 H8R H8S C17 
H7R H7S C16 H6R H6S C15 H5R H5S C14 H4R H4S C13 H3R H3S C12 H2R H2S H14TC114H14R
H14SC113H13RH13SC112H12RH12SC111H11RH11SC110H10RH10SC19 H9R H9S C18 H8R H8S C17 
H7R H7S C16 H6R H6S C15 H5R H5S C14 H4R H4S C13 H3R H3S C12 H2R H2S C11 O12 O11 
C1  HR  HS  C2  HX  C3  HA  HB  O31 P31 O32 C31 H1A H1B C32 H2A H2B N31 C33 H3A 
H3B H3C C34 H4A H4B H4C C35 H5A H5B H5C O33 O34 O21 C21 O22 H14TC114H14RH14SC113
H13RH13SC112H12RH12SC111H11RH11SC110H10RH10SC19 H9R H9S C18 H8R H8S C17 H7R H7S 
C16 H6R H6S C15 H5R H5S C14 H4R H4S C13 H3R H3S C12 H2R H2S H14TC114H14RH14SC113
H13RH13SC112H12RH12SC111H11RH11SC110H10RH10SC19 H9R H9S C18 H8R H8S C17 H7R H7S 
C16 H6R H6S C15 H5R H5S C14 H4R H4S C13 H3R H3S C12 H2R H2S C11 O12 O11 C1  HR  
HS  C2  HX  C3  HA  HB  O31 P31 O32 C31 H1A H1B C32 H2A H2B N31 C33 H3A H3B H3C 
C34 H4A H4B H4C C35 H5A H5B H5C O33 O34 O21 C21 O22 H14TC114H14RH14SC113H13RH13S
C112H12RH12SC111H11RH11SC110H10RH10SC19 H9R H9S C18 H8R H8S C17 H7R H7S C16 H6R 
H6S C15 H5R H5S C14 H4R H4S C13 H3R H3S C12 H2R H2S H14TC114H14RH14SC113H13RH13S
C112H12RH12SC111H11RH11SC110H10RH10SC19 H9R H9S C18 H8R H8S C17 H7R H7S C16 H6R 
H6S C15 H5R H5S C14 H4R H4S C13 H3R H3S C12 H2R H2S C11 O12 O11 C1  HR  HS  C2  
HX  C3  HA  HB  O31 P31 O32 C31 H1A H1B C32 H2A H2B N31 C33 H3A H3B H3C C34 H4A 
H4B H4C C35 H5A H5B H5C O33 O34 O21 C21 O22 H14TC114H14RH14SC113H13RH13SC112H12R
H12SC111H11RH11SC110H10RH10SC19 H9R H9S C18 H8R H8S C17 H7R H7S C16 H6R H6S C15 
H5R H5S C14 H4R H4S C13 H3R H3S C12 H2R H2S H14TC114H14RH14SC113H13RH13SC112H12R
H12SC111H11RH11SC110H10RH10SC19 H9R H9S C18 H8R H8S C17 H7R H7S C16 H6R H6S C15 
H5R H5S C14 H4R H4S C13 H3R H3S C12 H2R H2S C11 O12 O11 C1  HR  HS  C2  HX  C3  
HA  HB  O31 P31 O32 C31 H1A H1B C32 H2A H2B N31 C33 H3A H3B H3C C34 H4A H4B H4C 
C35 H5A H5B H5C O33 O34 O21 C21 O22 H14TC114H14RH14SC113H13RH13SC112H12RH12SC111
H11RH11SC110H10RH10SC19 H9R H9S C18 H8R H8S C17 H7R H7S C16 H6R H6S C15 H5R H5S 
C14 H4R H4S C13 H3R H3S C12 H2R H2S H14TC114H14RH14SC113H13RH13SC112H12RH12SC111
H11RH11SC110H10RH10SC19 H9R H9S C18 H8R H8S C17 H7R H7S C16 H6R H6S C15 H5R H5S 
C14 H4R H4S C13 H3R H3S C12 H2R H2S C11 O12 O11 C1  HR  HS  C2  HX  C3  HA  HB  
O31 P31 O32 C31 H1A H1B C32 H2A H2B N31 C33 H3A H3B H3C C34 H4A H4B H4C C35 H5A 
H5B H5C O33 O34 O21 C21 O22 H14TC114H14RH14SC113H13RH13SC112H12RH12SC111H11RH11S
C110H10RH10SC19 H9R H9S C18 H8R H8S C17 H7R H7S C16 H6R H6S C15 H5R H5S C14 H4R 
H4S C13 H3R H3S C12 H2R H2S H14TC114H14RH14SC113H13RH13SC112H12RH12SC111H11RH11S
C110H10RH10SC19 H9R H9S C18 H8R H8S C17 H7R H7S C16 H6R H6S C15 H5R H5S C14 H4R 
H4S C13 H3R H3S C12 H2R H2S C11 O12 O11 C1  HR  HS  C2  HX  C3  HA  HB  O31 P31 
O32 C31 H1A H1B C32 H2A H2B N31 C33 H3A H3B H3C C34 H4A H4B H4C C35 H5A H5B H5C 
O33 O34 O21 C21 O22 H14TC114H14RH14SC113H13RH13SC112H12RH12SC111H11RH11SC110H10R
H10SC19 H9R H9S C18 H8R H8S C17 H7R H7S C16 H6R H6S C15 H5R H5S C14 H4R H4S C13 
H3R H3S C12 H2R H2S H14TC114H14RH14SC113H13RH13SC112H12RH12SC111H11RH11SC110H10R
H10SC19 H9R H9S C18 H8R H8S C17 H7R H7S C16 H6R H6S C15 H5R H5S C14 H4R H4S C13 
H3R H3S C12 H2R H2S C11 O12 O11 C1  HR  HS  C2  HX  C3  HA  HB  O31 P31 O32 C31 
H1A H1B C32 H2A H2B N31 C33 H3A H3B H3C C34 H4A H4B H4C C35 H5A H5B H5C O33 O34 
O21 C21 O22 H14TC114H14RH14SC113H13RH13SC112H12RH12SC111H11RH11SC110H10RH10SC19 
H9R H9S C18 H8R H8S C17 H7R H7S C16 H6R H6S C15 H5R H5S C14 H4R H4S C13 H3R H3S 
C12 H2R H2S H14TC114H14RH14SC113H13RH13SC112H12RH12SC111H11RH11SC110H10RH10SC19 
H9R H9S C18 H8R H8S C17 H7R H7S C16 H6R H6S C15 H5R H5S C14 H4R H4S C13 H3R H3S 
C12 H2R H2S C11 O12 O11 C1  HR  HS  C2  HX  C3  HA  HB  O31 P31 O32 C31 H1A H1B 
C32 H2A H2B N31 C33 H3A H3B H3C C34 H4A H4B H4C C35 H5A H5B H5C O33 O34 O21 C21 
O22 H14TC114H14RH14SC113H13RH13SC112H12RH12SC111H11RH11SC110H10RH10SC19 H9R H9S 
C18 H8R H8S C17 H7R H7S C16 H6R H6S C15 H5R H5S C14 H4R H4S C13 H3R H3S C12 H2R 
H2S H14TC114H14RH14SC113H13RH13SC112H12RH12SC111H11RH11SC110H10RH10SC19 H9R H9S 
C18 H8R H8S C17 H7R H7S C16 H6R H6S C15 H5R H5S C14 H4R H4S C13 H3R H3S C12 H2R 
H2S C11 O12 O11 C1  HR  HS  C2  HX  C3  HA  HB  O31 P31 O32 C31 H1A H1B C32 H2A 
H2B N31 C33 H3A H3B H3C C34 H4A H4B H4C C35 H5A H5B H5C O33 O34 O21 C21 O22 H14T
C114H14RH14SC113H13RH13SC112H12RH12SC111H11RH11SC110H10RH10SC19 H9R H9S C18 H8R 
H8S C17 H7R H7S C16 H6R H6S C15 H5R H5S C14 H4R H4S C13 H3R H3S C12 H2R H2S H14T
C114H14RH14SC113H13RH13SC112H12RH12SC111H11RH11SC110H10RH10SC19 H9R H9S C18 H8R 
H8S C17 H7R H7S C16 H6R H6S C15 H5R H5S C14 H4R H4S C13 H3R H3S C12 H2R H2S C11 
O12 O11 C1  HR  HS  C2  HX  C3  HA  HB  O31 P31 O32 C31 H1A H1B C32 H2A H2B N31 
C33 H3A H3B H3C C34 H4A H4B H4C C35 H5A H5B H5C O33 O34 O21 C21 O22 H14TC114H14R
H14SC113H13RH13SC112H12RH12SC111H11RH11SC110H10RH10SC19 H9R H9S C18 H8R H8S C17 
H7R H7S C16 H6R H6S C15 H5R H5S C14 H4R H4S C13 H3R H3S C12 H2R H2S H14TC114H14R
H14SC113H13RH13SC112H12RH12SC111H11RH11SC110H10RH10SC19 H9R H9S C18 H8R H8S C17 
H7R H7S C16 H6R H6S C15 H5R H5S C14 H4R H4S C13 H3R H3S C12 H2R H2S C11 O12 O11 
C1  HR  HS  C2  HX  C3  HA  HB  O31 P31 O32 C31 H1A H1B C32 H2A H2B N31 C33 H3A 
H3B H3C C34 H4A H4B H4C C35 H5A H5B H5C O33 O34 O21 C21 O22 H14TC114H14RH14SC113
H13RH13SC112H12RH12SC111H11RH11SC110H10RH10SC19 H9R H9S C18 H8R H8S C17 H7R H7S 
C16 H6R H6S C15 H5R H5S C14 H4R H4S C13 H3R H3S C12 H2R H2S H14TC114H14RH14SC113
H13RH13SC112H12RH12SC111H11RH11SC110H10RH10SC19 H9R H9S C18 H8R H8S C17 H7R H7S 
C16 H6R H6S C15 H5R H5S C14 H4R H4S C13 H3R H3S C12 H2R H2S C11 O12 O11 C1  HR  
HS  C2  HX  C3  HA  HB  O31 P31 O32 C31 H1A H1B C32 H2A H2B N31 C33 H3A H3B H3C 
C34 H4A H4B H4C C35 H5A H5B H5C O33 O34 O21 C21 O22 H14TC114H14RH14SC113H13RH13S
C112H12RH12SC111H11RH11SC110H10RH10SC19 H9R H9S C18 H8R H8S C17 H7R H7S C16 H6R 
H6S C15 H5R H5S C14 H4R H4S C13 H3R H3S C12 H2R H2S H14TC114H14RH14SC113H13RH13S
C112H12RH12SC111H11RH11SC110H10RH10SC19 H9R H9S C18 H8R H8S C17 H7R H7S C16 H6R 
H6S C15 H5R H5S C14 H4R H4S C13 H3R H3S C12 H2R H2S C11 O12 O11 C1  HR  HS  C2  
HX  C3  HA  HB  O31 P31 O32 C31 H1A H1B C32 H2A H2B N31 C33 H3A H3B H3C C34 H4A 
H4B H4C C35 H5A H5B H5C O33 O34 O21 C21 O22 H14TC114H14RH14SC113H13RH13SC112H12R
H12SC111H11RH11SC110H10RH10SC19 H9R H9S C18 H8R H8S C17 H7R H7S C16 H6R H6S C15 
H5R H5S C14 H4R H4S C13 H3R H3S C12 H2R H2S H14TC114H14RH14SC113H13RH13SC112H12R
H12SC111H11RH11SC110H10RH10SC19 H9R H9S C18 H8R H8S C17 H7R H7S C16 H6R H6S C15 
H5R H5S C14 H4R H4S C13 H3R H3S C12 H2R H2S C11 O12 O11 C1  HR  HS  C2  HX  C3  
HA  HB  O31 P31 O32 C31 H1A H1B C32 H2A H2B N31 C33 H3A H3B H3C C34 H4A H4B H4C 
C35 H5A H5B H5C O33 O34 O21 C21 O22 H14TC114H14RH14SC113H13RH13SC112H12RH12SC111
H11RH11SC110H10RH10SC19 H9R H9S C18 H8R H8S C17 H7R H7S C16 H6R H6S C15 H5R H5S 
C14 H4R H4S C13 H3R H3S C12 H2R H2S H14TC114H14RH14SC113H13RH13SC112H12RH12SC111
H11RH11SC110H10RH10SC19 H9R H9S C18 H8R H8S C17 H7R H7S C16 H6R H6S C15 H5R H5S 
C14 H4R H4S C13 H3R H3S C12 H2R H2S C11 O12 O11 C1  HR  HS  C2  HX  C3  HA  HB  
O31 P31 O32 C31 H1A H1B C32 H2A H2B N31 C33 H3A H3B H3C C34 H4A H4B H4C C35 H5A 
H5B H5C O33 O34 O21 C21 O22 H14TC114H14RH14SC113H13RH13SC112H12RH12SC111H11RH11S
C110H10RH10SC19 H9R H9S C18 H8R H8S C17 H7R H7S C16 H6R H6S C15 H5R H5S C14 H4R 
H4S C13 H3R H3S C12 H2R H2S H14TC114H14RH14SC113H13RH13SC112H12RH12SC111H11RH11S
C110H10RH10SC19 H9R H9S C18 H8R H8S C17 H7R H7S C16 H6R H6S C15 H5R H5S C14 H4R 
H4S C13 H3R H3S C12 H2R H2S C11 O12 O11 C1  HR  HS  C2  HX  C3  HA  HB  O31 P31 
O32 C31 H1A H1B C32 H2A H2B N31 C33 H3A H3B H3C C34 H4A H4B H4C C35 H5A H5B H5C 
O33 O34 O21 C21 O22 H14TC114H14RH14SC113H13RH13SC112H12RH12SC111H11RH11SC110H10R
H10SC19 H9R H9S C18 H8R H8S C17 H7R H7S C16 H6R H6S C15 H5R H5S C14 H4R H4S C13 
H3R H3S C12 H2R H2S H14TC114H14RH14SC113H13RH13SC112H12RH12SC111H11RH11SC110H10R
H10SC19 H9R H9S C18 H8R H8S C17 H7R H7S C16 H6R H6S C15 H5R H5S C14 H4R H4S C13 
H3R H3S C12 H2R H2S C11 O12 O11 C1  HR  HS  C2  HX  C3  HA  HB  O31 P31 O32 C31 
H1A H1B C32 H2A H2B N31 C33 H3A H3B H3C C34 H4A H4B H4C C35 H5A H5B H5C O33 O34 
O21 C21 O22 H14TC114H14RH14SC113H13RH13SC112H12RH12SC111H11RH11SC110H10RH10SC19 
H9R H9S C18 H8R H8S C17 H7R H7S C16 H6R H6S C15 H5R H5S C14 H4R H4S C13 H3R H3S 
C12 H2R H2S H14TC114H14RH14SC113H13RH13SC112H12RH12SC111H11RH11SC110H10RH10SC19 
H9R H9S C18 H8R H8S C17 H7R H7S C16 H6R H6S C15 H5R H5S C14 H4R H4S C13 H3R H3S 
C12 H2R H2S C11 O12 O11 C1  HR  HS  C2  HX  C3  HA  HB  O31 P31 O32 C31 H1A H1B 
C32 H2A H2B N31 C33 H3A H3B H3C C34 H4A H4B H4C C35 H5A H5B H5C O33 O34 O21 C21 
O22 H14TC114H14RH14SC113H13RH13SC112H12RH12SC111H11RH11SC110H10RH10SC19 H9R H9S 
C18 H8R H8S C17 H7R H7S C16 H6R H6S C15 H5R H5S C14 H4R H4S C13 H3R H3S C12 H2R 
H2S H14TC114H14RH14SC113H13RH13SC112H12RH12SC111H11RH11SC110H10RH10SC19 H9R H9S 
C18 H8R H8S C17 H7R H7S C16 H6R H6S C15 H5R H5S C14 H4R H4S C13 H3R H3S C12 H2R 
H2S C11 O12 O11 C1  HR  HS  C2  HX  C3  HA  HB  O31 P31 O32 C31 H1A H1B C32 H2A 
H2B N31 C33 H3A H3B H3C C34 H4A H4B H4C C35 H5A H5B H5C O33 O34 O21 C21 O22 H14T
C114H14RH14SC113H13RH13SC112H12RH12SC111H11RH11SC110H10RH10SC19 H9R H9S C18 H8R 
H8S C17 H7R H7S C16 H6R H6S C15 H5R H5S C14 H4R H4S C13 H3R H3S C12 H2R H2S H14T
C114H14RH14SC113H13RH13SC112H12RH12SC111H11RH11SC110H10RH10SC19 H9R H9S C18 H8R 
H8S C17 H7R H7S C16 H6R H6S C15 H5R H5S C14 H4R H4S C13 H3R H3S C12 H2R H2S C11 
O12 O11 C1  HR  HS  C2  HX  C3  HA  HB  O31 P31 O32 C31 H1A H1B C32 H2A H2B N31 
C33 H3A H3B H3C C34 H4A H4B H4C C35 H5A H5B H5C O33 O34 O21 C21 O22 H14TC114H14R
H14SC113H13RH13SC112H12RH12SC111H11RH11SC110H10RH10SC19 H9R H9S C18 H8R H8S C17 
H7R H7S C16 H6R H6S C15 H5R H5S C14 H4R H4S C13 H3R H3S C12 H2R H2S H14TC114H14R
H14SC113H13RH13SC112H12RH12SC111H11RH11SC110H10RH10SC19 H9R H9S C18 H8R H8S C17 
H7R H7S C16 H6R H6S C15 H5R H5S C14 H4R H4S C13 H3R H3S C12 H2R H2S C11 O12 O11 
C1  HR  HS  C2  HX  C3  HA  HB  O31 P31 O32 C31 H1A H1B C32 H2A H2B N31 C33 H3A 
H3B H3C C34 H4A H4B H4C C35 H5A H5B H5C O33 O34 O21 C21 O22 H14TC114H14RH14SC113
H13RH13SC112H12RH12SC111H11RH11SC110H10RH10SC19 H9R H9S C18 H8R H8S C17 H7R H7S 
C16 H6R H6S C15 H5R H5S C14 H4R H4S C13 H3R H3S C12 H2R H2S H14TC114H14RH14SC113
H13RH13SC112H12RH12SC111H11RH11SC110H10RH10SC19 H9R H9S C18 H8R H8S C17 H7R H7S 
C16 H6R H6S C15 H5R H5S C14 H4R H4S C13 H3R H3S C12 H2R H2S C11 O12 O11 C1  HR  
HS  C2  HX  C3  HA  HB  O31 P31 O32 C31 H1A H1B C32 H2A H2B N31 C33 H3A H3B H3C 
C34 H4A H4B H4C C35 H5A H5B H5C O33 O34 O21 C21 O22 H14TC114H14RH14SC113H13RH13S
C112H12RH12SC111H11RH11SC110H10RH10SC19 H9R H9S C18 H8R H8S C17 H7R H7S C16 H6R 
H6S C15 H5R H5S C14 H4R H4S C13 H3R H3S C12 H2R H2S H14TC114H14RH14SC113H13RH13S
C112H12RH12SC111H11RH11SC110H10RH10SC19 H9R H9S C18 H8R H8S C17 H7R H7S C16 H6R 
H6S C15 H5R H5S C14 H4R H4S C13 H3R H3S C12 H2R H2S C11 O12 O11 C1  HR  HS  C2  
HX  C3  HA  HB  O31 P31 O32 C31 H1A H1B C32 H2A H2B N31 C33 H3A H3B H3C C34 H4A 
H4B H4C C35 H5A H5B H5C O33 O34 O21 C21 O22 H14TC114H14RH14SC113H13RH13SC112H12R
H12SC111H11RH11SC110H10RH10SC19 H9R H9S C18 H8R H8S C17 H7R H7S C16 H6R H6S C15 
H5R H5S C14 H4R H4S C13 H3R H3S C12 H2R H2S H14TC114H14RH14SC113H13RH13SC112H12R
H12SC111H11RH11SC110H10RH10SC19 H9R H9S C18 H8R H8S C17 H7R H7S C16 H6R H6S C15 
H5R H5S C14 H4R H4S C13 H3R H3S C12 H2R H2S C11 O12 O11 C1  HR  HS  C2  HX  C3  
HA  HB  O31 P31 O32 C31 H1A H1B C32 H2A H2B N31 C33 H3A H3B H3C C34 H4A H4B H4C 
C35 H5A H5B H5C O33 O34 O21 C21 O22 H14TC114H14RH14SC113H13RH13SC112H12RH12SC111
H11RH11SC110H10RH10SC19 H9R H9S C18 H8R H8S C17 H7R H7S C16 H6R H6S C15 H5R H5S 
C14 H4R H4S C13 H3R H3S C12 H2R H2S H14TC114H14RH14SC113H13RH13SC112H12RH12SC111
H11RH11SC110H10RH10SC19 H9R H9S C18 H8R H8S C17 H7R H7S C16 H6R H6S C15 H5R H5S 
C14 H4R H4S C13 H3R H3S C12 H2R H2S C11 O12 O11 C1  HR  HS  C2  HX  C3  HA  HB  
O31 P31 O32 C31 H1A H1B C32 H2A H2B N31 C33 H3A H3B H3C C34 H4A H4B H4C C35 H5A 
H5B H5C O33 O34 O21 C21 O22 H14TC114H14RH14SC113H13RH13SC112H12RH12SC111H11RH11S
C110H10RH10SC19 H9R H9S C18 H8R H8S C17 H7R H7S C16 H6R H6S C15 H5R H5S C14 H4R 
H4S C13 H3R H3S C12 H2R H2S H14TC114H14RH14SC113H13RH13SC112H12RH12SC111H11RH11S
C110H10RH10SC19 H9R H9S C18 H8R H8S C17 H7R H7S C16 H6R H6S C15 H5R H5S C14 H4R 
H4S C13 H3R H3S C12 H2R H2S C11 O12 O11 C1  HR  HS  C2  HX  C3  HA  HB  O31 P31 
O32 C31 H1A H1B C32 H2A H2B N31 C33 H3A H3B H3C C34 H4A H4B H4C C35 H5A H5B H5C 
O33 O34 O21 C21 O22 H14TC114H14RH14SC113H13RH13SC112H12RH12SC111H11RH11SC110H10R
H10SC19 H9R H9S C18 H8R H8S C17 H7R H7S C16 H6R H6S C15 H5R H5S C14 H4R H4S C13 
H3R H3S C12 H2R H2S H14TC114H14RH14SC113H13RH13SC112H12RH12SC111H11RH11SC110H10R
H10SC19 H9R H9S C18 H8R H8S C17 H7R H7S C16 H6R H6S C15 H5R H5S C14 H4R H4S C13 
H3R H3S C12 H2R H2S C11 O12 O11 C1  HR  HS  C2  HX  C3  HA  HB  O31 P31 O32 C31 
H1A H1B C32 H2A H2B N31 C33 H3A H3B H3C C34 H4A H4B H4C C35 H5A H5B H5C O33 O34 
O21 C21 O22 H14TC114H14RH14SC113H13RH13SC112H12RH12SC111H11RH11SC110H10RH10SC19 
H9R H9S C18 H8R H8S C17 H7R H7S C16 H6R H6S C15 H5R H5S C14 H4R H4S C13 H3R H3S 
C12 H2R H2S H14TC114H14RH14SC113H13RH13SC112H12RH12SC111H11RH11SC110H10RH10SC19 
H9R H9S C18 H8R H8S C17 H7R H7S C16 H6R H6S C15 H5R H5S C14 H4R H4S C13 H3R H3S 
C12 H2R H2S C11 O12 O11 C1  HR  HS  C2  HX  C3  HA  HB  O31 P31 O32 C31 H1A H1B 
C32 H2A H2B N31 C33 H3A H3B H3C C34 H4A H4B H4C C35 H5A H5B H5C O33 O34 O21 C21 
O22 H14TC114H14RH14SC113H13RH13SC112H12RH12SC111H11RH11SC110H10RH10SC19 H9R H9S 
C18 H8R H8S C17 H7R H7S C16 H6R H6S C15 H5R H5S C14 H4R H4S C13 H3R H3S C12 H2R 
H2S H14TC114H14RH14SC113H13RH13SC112H12RH12SC111H11RH11SC110H10RH10SC19 H9R H9S 
C18 H8R H8S C17 H7R H7S C16 H6R H6S C15 H5R H5S C14 H4R H4S C13 H3R H3S C12 H2R 
H2S C11 O12 O11 C1  HR  HS  C2  HX  C3  HA  HB  O31 P31 O32 C31 H1A H1B C32 H2A 
H2B N31 C33 H3A H3B H3C C34 H4A H4B H4C C35 H5A H5B H5C O33 O34 O21 C21 O22 H14T
C114H14RH14SC113H13RH13SC112H12RH12SC111H11RH11SC110H10RH10SC19 H9R H9S C18 H8R 
H8S C17 H7R H7S C16 H6R H6S C15 H5R H5S C14 H4R H4S C13 H3R H3S C12 H2R H2S H14T
C114H14RH14SC113H13RH13SC112H12RH12SC111H11RH11SC110H10RH10SC19 H9R H9S C18 H8R 
H8S C17 H7R H7S C16 H6R H6S C15 H5R H5S C14 H4R H4S C13 H3R H3S C12 H2R H2S C11 
O12 O11 C1  HR  HS  C2  HX  C3  HA  HB  O31 P31 O32 C31 H1A H1B C32 H2A H2B N31 
C33 H3A H3B H3C C34 H4A H4B H4C C35 H5A H5B H5C O33 O34 O21 C21 O22 H14TC114H14R
H14SC113H13RH13SC112H12RH12SC111H11RH11SC110H10RH10SC19 H9R H9S C18 H8R H8S C17 
H7R H7S C16 H6R H6S C15 H5R H5S C14 H4R H4S C13 H3R H3S C12 H2R H2S H14TC114H14R
H14SC113H13RH13SC112H12RH12SC111H11RH11SC110H10RH10SC19 H9R H9S C18 H8R H8S C17 
H7R H7S C16 H6R H6S C15 H5R H5S C14 H4R H4S C13 H3R H3S C12 H2R H2S C11 O12 O11 
C1  HR  HS  C2  HX  C3  HA  HB  O31 P31 O32 C31 H1A H1B C32 H2A H2B N31 C33 H3A 
H3B H3C C34 H4A H4B H4C C35 H5A H5B H5C O33 O34 O21 C21 O22 H14TC114H14RH14SC113
H13RH13SC112H12RH12SC111H11RH11SC110H10RH10SC19 H9R H9S C18 H8R H8S C17 H7R H7S 
C16 H6R H6S C15 H5R H5S C14 H4R H4S C13 H3R H3S C12 H2R H2S H14TC114H14RH14SC113
H13RH13SC112H12RH12SC111H11RH11SC110H10RH10SC19 H9R H9S C18 H8R H8S C17 H7R H7S 
C16 H6R H6S C15 H5R H5S C14 H4R H4S C13 H3R H3S C12 H2R H2S C11 O12 O11 C1  HR  
HS  C2  HX  C3  HA  HB  O31 P31 O32 C31 H1A H1B C32 H2A H2B N31 C33 H3A H3B H3C 
C34 H4A H4B H4C C35 H5A H5B H5C O33 O34 O21 C21 O22 H14TC114H14RH14SC113H13RH13S
C112H12RH12SC111H11RH11SC110H10RH10SC19 H9R H9S C18 H8R H8S C17 H7R H7S C16 H6R 
H6S C15 H5R H5S C14 H4R H4S C13 H3R H3S C12 H2R H2S H14TC114H14RH14SC113H13RH13S
C112H12RH12SC111H11RH11SC110H10RH10SC19 H9R H9S C18 H8R H8S C17 H7R H7S C16 H6R 
H6S C15 H5R H5S C14 H4R H4S C13 H3R H3S C12 H2R H2S C11 O12 O11 C1  HR  HS  C2  
HX  C3  HA  HB  O31 P31 O32 C31 H1A H1B C32 H2A H2B N31 C33 H3A H3B H3C C34 H4A 
H4B H4C C35 H5A H5B H5C O33 O34 O21 C21 O22 H14TC114H14RH14SC113H13RH13SC112H12R
H12SC111H11RH11SC110H10RH10SC19 H9R H9S C18 H8R H8S C17 H7R H7S C16 H6R H6S C15 
H5R H5S C14 H4R H4S C13 H3R H3S C12 H2R H2S H14TC114H14RH14SC113H13RH13SC112H12R
H12SC111H11RH11SC110H10RH10SC19 H9R H9S C18 H8R H8S C17 H7R H7S C16 H6R H6S C15 
H5R H5S C14 H4R H4S C13 H3R H3S C12 H2R H2S C11 O12 O11 C1  HR  HS  C2  HX  C3  
HA  HB  O31 P31 O32 C31 H1A H1B C32 H2A H2B N31 C33 H3A H3B H3C C34 H4A H4B H4C 
C35 H5A H5B H5C O33 O34 O21 C21 O22 H14TC114H14RH14SC113H13RH13SC112H12RH12SC111
H11RH11SC110H10RH10SC19 H9R H9S C18 H8R H8S C17 H7R H7S C16 H6R H6S C15 H5R H5S 
C14 H4R H4S C13 H3R H3S C12 H2R H2S H14TC114H14RH14SC113H13RH13SC112H12RH12SC111
H11RH11SC110H10RH10SC19 H9R H9S C18 H8R H8S C17 H7R H7S C16 H6R H6S C15 H5R H5S 
C14 H4R H4S C13 H3R H3S C12 H2R H2S C11 O12 O11 C1  HR  HS  C2  HX  C3  HA  HB  
O31 P31 O32 C31 H1A H1B C32 H2A H2B N31 C33 H3A H3B H3C C34 H4A H4B H4C C35 H5A 
H5B H5C O33 O34 O21 C21 O22 H14TC114H14RH14SC113H13RH13SC112H12RH12SC111H11RH11S
C110H10RH10SC19 H9R H9S C18 H8R H8S C17 H7R H7S C16 H6R H6S C15 H5R H5S C14 H4R 
H4S C13 H3R H3S C12 H2R H2S H14TC114H14RH14SC113H13RH13SC112H12RH12SC111H11RH11S
C110H10RH10SC19 H9R H9S C18 H8R H8S C17 H7R H7S C16 H6R H6S C15 H5R H5S C14 H4R 
H4S C13 H3R H3S C12 H2R H2S C11 O12 O11 C1  HR  HS  C2  HX  C3  HA  HB  O31 P31 
O32 C31 H1A H1B C32 H2A H2B N31 C33 H3A H3B H3C C34 H4A H4B H4C C35 H5A H5B H5C 
O33 O34 O21 C21 O22 H14TC114H14RH14SC113H13RH13SC112H12RH12SC111H11RH11SC110H10R
H10SC19 H9R H9S C18 H8R H8S C17 H7R H7S C16 H6R H6S C15 H5R H5S C14 H4R H4S C13 
H3R H3S C12 H2R H2S H14TC114H14RH14SC113H13RH13SC112H12RH12SC111H11RH11SC110H10R
H10SC19 H9R H9S C18 H8R H8S C17 H7R H7S C16 H6R H6S C15 H5R H5S C14 H4R H4S C13 
H3R H3S C12 H2R H2S C11 O12 O11 C1  HR  HS  C2  HX  C3  HA  HB  O31 P31 O32 C31 
H1A H1B C32 H2A H2B N31 C33 H3A H3B H3C C34 H4A H4B H4C C35 H5A H5B H5C O33 O34 
O21 C21 O22 H14TC114H14RH14SC113H13RH13SC112H12RH12SC111H11RH11SC110H10RH10SC19 
H9R H9S C18 H8R H8S C17 H7R H7S C16 H6R H6S C15 H5R H5S C14 H4R H4S C13 H3R H3S 
C12 H2R H2S H14TC114H14RH14SC113H13RH13SC112H12RH12SC111H11RH11SC110H10RH10SC19 
H9R H9S C18 H8R H8S C17 H7R H7S C16 H6R H6S C15 H5R H5S C14 H4R H4S C13 H3R H3S 
C12 H2R H2S C11 O12 O11 C1  HR  HS  C2  HX  C3  HA  HB  O31 P31 O32 C31 H1A H1B 
C32 H2A H2B N31 C33 H3A H3B H3C C34 H4A H4B H4C C35 H5A H5B H5C O33 O34 O21 C21 
O22 H14TC114H14RH14SC113H13RH13SC112H12RH12SC111H11RH11SC110H10RH10SC19 H9R H9S 
C18 H8R H8S C17 H7R H7S C16 H6R H6S C15 H5R H5S C14 H4R H4S C13 H3R H3S C12 H2R 
H2S H14TC114H14RH14SC113H13RH13SC112H12RH12SC111H11RH11SC110H10RH10SC19 H9R H9S 
C18 H8R H8S C17 H7R H7S C16 H6R H6S C15 H5R H5S C14 H4R H4S C13 H3R H3S C12 H2R 
H2S C11 O12 O11 C1  HR  HS  C2  HX  C3  HA  HB  O31 P31 O32 C31 H1A H1B C32 H2A 
H2B N31 C33 H3A H3B H3C C34 H4A H4B H4C C35 H5A H5B H5C O33 O34 O21 C21 O22 H14T
C114H14RH14SC113H13RH13SC112H12RH12SC111H11RH11SC110H10RH10SC19 H9R H9S C18 H8R 
H8S C17 H7R H7S C16 H6R H6S C15 H5R H5S C14 H4R H4S C13 H3R H3S C12 H2R H2S H14T
C114H14RH14SC113H13RH13SC112H12RH12SC111H11RH11SC110H10RH10SC19 H9R H9S C18 H8R 
H8S C17 H7R H7S C16 H6R H6S C15 H5R H5S C14 H4R H4S C13 H3R H3S C12 H2R H2S C11 
O12 O11 C1  HR  HS  C2  HX  C3  HA  HB  O31 P31 O32 C31 H1A H1B C32 H2A H2B N31 
C33 H3A H3B H3C C34 H4A H4B H4C C35 H5A H5B H5C O33 O34 O21 C21 O22 H14TC114H14R
H14SC113H13RH13SC112H12RH12SC111H11RH11SC110H10RH10SC19 H9R H9S C18 H8R H8S C17 
H7R H7S C16 H6R H6S C15 H5R H5S C14 H4R H4S C13 H3R H3S C12 H2R H2S H14TC114H14R
H14SC113H13RH13SC112H12RH12SC111H11RH11SC110H10RH10SC19 H9R H9S C18 H8R H8S C17 
H7R H7S C16 H6R H6S C15 H5R H5S C14 H4R H4S C13 H3R H3S C12 H2R H2S C11 O12 O11 
C1  HR  HS  C2  HX  C3  HA  HB  O31 P31 O32 C31 H1A H1B C32 H2A H2B N31 C33 H3A 
H3B H3C C34 H4A H4B H4C C35 H5A H5B H5C O33 O34 O21 C21 O22 H14TC114H14RH14SC113
H13RH13SC112H12RH12SC111H11RH11SC110H10RH10SC19 H9R H9S C18 H8R H8S C17 H7R H7S 
C16 H6R H6S C15 H5R H5S C14 H4R H4S C13 H3R H3S C12 H2R H2S H14TC114H14RH14SC113
H13RH13SC112H12RH12SC111H11RH11SC110H10RH10SC19 H9R H9S C18 H8R H8S C17 H7R H7S 
C16 H6R H6S C15 H5R H5S C14 H4R H4S C13 H3R H3S C12 H2R H2S C11 O12 O11 C1  HR  
HS  C2  HX  C3  HA  HB  O31 P31 O32 C31 H1A H1B C32 H2A H2B N31 C33 H3A H3B H3C 
C34 H4A H4B H4C C35 H5A H5B H5C O33 O34 O21 C21 O22 H14TC114H14RH14SC113H13RH13S
C112H12RH12SC111H11RH11SC110H10RH10SC19 H9R H9S C18 H8R H8S C17 H7R H7S C16 H6R 
H6S C15 H5R H5S C14 H4R H4S C13 H3R H3S C12 H2R H2S H14TC114H14RH14SC113H13RH13S
C112H12RH12SC111H11RH11SC110H10RH10SC19 H9R H9S C18 H8R H8S C17 H7R H7S C16 H6R 
H6S C15 H5R H5S C14 H4R H4S C13 H3R H3S C12 H2R H2S C11 O12 O11 C1  HR  HS  C2  
HX  C3  HA  HB  O31 P31 O32 C31 H1A H1B C32 H2A H2B N31 C33 H3A H3B H3C C34 H4A 
H4B H4C C35 H5A H5B H5C O33 O34 O21 C21 O22 H14TC114H14RH14SC113H13RH13SC112H12R
H12SC111H11RH11SC110H10RH10SC19 H9R H9S C18 H8R H8S C17 H7R H7S C16 H6R H6S C15 
H5R H5S C14 H4R H4S C13 H3R H3S C12 H2R H2S H14TC114H14RH14SC113H13RH13SC112H12R
H12SC111H11RH11SC110H10RH10SC19 H9R H9S C18 H8R H8S C17 H7R H7S C16 H6R H6S C15 
H5R H5S C14 H4R H4S C13 H3R H3S C12 H2R H2S C11 O12 O11 C1  HR  HS  C2  HX  C3  
HA  HB  O31 P31 O32 C31 H1A H1B C32 H2A H2B N31 C33 H3A H3B H3C C34 H4A H4B H4C 
C35 H5A H5B H5C O33 O34 O21 C21 O22 H14TC114H14RH14SC113H13RH13SC112H12RH12SC111
H11RH11SC110H10RH10SC19 H9R H9S C18 H8R H8S C17 H7R H7S C16 H6R H6S C15 H5R H5S 
C14 H4R H4S C13 H3R H3S C12 H2R H2S H14TC114H14RH14SC113H13RH13SC112H12RH12SC111
H11RH11SC110H10RH10SC19 H9R H9S C18 H8R H8S C17 H7R H7S C16 H6R H6S C15 H5R H5S 
C14 H4R H4S C13 H3R H3S C12 H2R H2S C11 O12 O11 C1  HR  HS  C2  HX  C3  HA  HB  
O31 P31 O32 C31 H1A H1B C32 H2A H2B N31 C33 H3A H3B H3C C34 H4A H4B H4C C35 H5A 
H5B H5C O33 O34 O21 C21 O22 H14TC114H14RH14SC113H13RH13SC112H12RH12SC111H11RH11S
C110H10RH10SC19 H9R H9S C18 H8R H8S C17 H7R H7S C16 H6R H6S C15 H5R H5S C14 H4R 
H4S C13 H3R H3S C12 H2R H2S H14TC114H14RH14SC113H13RH13SC112H12RH12SC111H11RH11S
C110H10RH10SC19 H9R H9S C18 H8R H8S C17 H7R H7S C16 H6R H6S C15 H5R H5S C14 H4R 
H4S C13 H3R H3S C12 H2R H2S C11 O12 O11 C1  HR  HS  C2  HX  C3  HA  HB  O31 P31 
O32 C31 H1A H1B C32 H2A H2B N31 C33 H3A H3B H3C C34 H4A H4B H4C C35 H5A H5B H5C 
O33 O34 O21 C21 O22 H14TC114H14RH14SC113H13RH13SC112H12RH12SC111H11RH11SC110H10R
H10SC19 H9R H9S C18 H8R H8S C17 H7R H7S C16 H6R H6S C15 H5R H5S C14 H4R H4S C13 
H3R H3S C12 H2R H2S H14TC114H14RH14SC113H13RH13SC112H12RH12SC111H11RH11SC110H10R
H10SC19 H9R H9S C18 H8R H8S C17 H7R H7S C16 H6R H6S C15 H5R H5S C14 H4R H4S C13 
H3R H3S C12 H2R H2S C11 O12 O11 C1  HR  HS  C2  HX  C3  HA  HB  O31 P31 O32 C31 
H1A H1B C32 H2A H2B N31 C33 H3A H3B H3C C34 H4A H4B H4C C35 H5A H5B H5C O33 O34 
O21 C21 O22 H14TC114H14RH14SC113H13RH13SC112H12RH12SC111H11RH11SC110H10RH10SC19 
H9R H9S C18 H8R H8S C17 H7R H7S C16 H6R H6S C15 H5R H5S C14 H4R H4S C13 H3R H3S 
C12 H2R H2S H14TC114H14RH14SC113H13RH13SC112H12RH12SC111H11RH11SC110H10RH10SC19 
H9R H9S C18 H8R H8S C17 H7R H7S C16 H6R H6S C15 H5R H5S C14 H4R H4S C13 H3R H3S 
C12 H2R H2S C11 O12 O11 C1  HR  HS  C2  HX  C3  HA  HB  O31 P31 O32 C31 H1A H1B 
C32 H2A H2B N31 C33 H3A H3B H3C C34 H4A H4B H4C C35 H5A H5B H5C O33 O34 O21 C21 
O22 H14TC114H14RH14SC113H13RH13SC112H12RH12SC111H11RH11SC110H10RH10SC19 H9R H9S 
C18 H8R H8S C17 H7R H7S C16 H6R H6S C15 H5R H5S C14 H4R H4S C13 H3R H3S C12 H2R 
H2S H14TC114H14RH14SC113H13RH13SC112H12RH12SC111H11RH11SC110H10RH10SC19 H9R H9S 
C18 H8R H8S C17 H7R H7S C16 H6R H6S C15 H5R H5S C14 H4R H4S C13 H3R H3S C12 H2R 
H2S C11 O12 O11 C1  HR  HS  C2  HX  C3  HA  HB  O31 P31 O32 C31 H1A H1B C32 H2A 
H2B N31 C33 H3A H3B H3C C34 H4A H4B H4C C35 H5A H5B H5C O33 O34 O21 C21 O22 H14T
C114H14RH14SC113H13RH13SC112H12RH12SC111H11RH11SC110H10RH10SC19 H9R H9S C18 H8R 
H8S C17 H7R H7S C16 H6R H6S C15 H5R H5S C14 H4R H4S C13 H3R H3S C12 H2R H2S H14T
C114H14RH14SC113H13RH13SC112H12RH12SC111H11RH11SC110H10RH10SC19 H9R H9S C18 H8R 
H8S C17 H7R H7S C16 H6R H6S C15 H5R H5S C14 H4R H4S C13 H3R H3S C12 H2R H2S C11 
O12 O11 C1  HR  HS  C2  HX  C3  HA  HB  O31 P31 O32 C31 H1A H1B C32 H2A H2B N31 
C33 H3A H3B H3C C34 H4A H4B H4C C35 H5A H5B H5C O33 O34 O21 C21 O22 H14TC114H14R
H14SC113H13RH13SC112H12RH12SC111H11RH11SC110H10RH10SC19 H9R H9S C18 H8R H8S C17 
H7R H7S C16 H6R H6S C15 H5R H5S C14 H4R H4S C13 H3R H3S C12 H2R H2S H14TC114H14R
H14SC113H13RH13SC112H12RH12SC111H11RH11SC110H10RH10SC19 H9R H9S C18 H8R H8S C17 
H7R H7S C16 H6R H6S C15 H5R H5S C14 H4R H4S C13 H3R H3S C12 H2R H2S C11 O12 O11 
C1  HR  HS  C2  HX  C3  HA  HB  O31 P31 O32 C31 H1A H1B C32 H2A H2B N31 C33 H3A 
H3B H3C C34 H4A H4B H4C C35 H5A H5B H5C O33 O34 O21 C21 O22 H14TC114H14RH14SC113
H13RH13SC112H12RH12SC111H11RH11SC110H10RH10SC19 H9R H9S C18 H8R H8S C17 H7R H7S 
C16 H6R H6S C15 H5R H5S C14 H4R H4S C13 H3R H3S C12 H2R H2S H14TC114H14RH14SC113
H13RH13SC112H12RH12SC111H11RH11SC110H10RH10SC19 H9R H9S C18 H8R H8S C17 H7R H7S 
C16 H6R H6S C15 H5R H5S C14 H4R H4S C13 H3R H3S C12 H2R H2S C11 O12 O11 C1  HR  
HS  C2  HX  C3  HA  HB  O31 P31 O32 C31 H1A H1B C32 H2A H2B N31 C33 H3A H3B H3C 
C34 H4A H4B H4C C35 H5A H5B H5C O33 O34 O21 C21 O22 H14TC114H14RH14SC113H13RH13S
C112H12RH12SC111H11RH11SC110H10RH10SC19 H9R H9S C18 H8R H8S C17 H7R H7S C16 H6R 
H6S C15 H5R H5S C14 H4R H4S C13 H3R H3S C12 H2R H2S H14TC114H14RH14SC113H13RH13S
C112H12RH12SC111H11RH11SC110H10RH10SC19 H9R H9S C18 H8R H8S C17 H7R H7S C16 H6R 
H6S C15 H5R H5S C14 H4R H4S C13 H3R H3S C12 H2R H2S C11 O12 O11 C1  HR  HS  C2  
HX  C3  HA  HB  O31 P31 O32 C31 H1A H1B C32 H2A H2B N31 C33 H3A H3B H3C C34 H4A 
H4B H4C C35 H5A H5B H5C O33 O34 O21 C21 O22 H14TC114H14RH14SC113H13RH13SC112H12R
H12SC111H11RH11SC110H10RH10SC19 H9R H9S C18 H8R H8S C17 H7R H7S C16 H6R H6S C15 
H5R H5S C14 H4R H4S C13 H3R H3S C12 H2R H2S H14TC114H14RH14SC113H13RH13SC112H12R
H12SC111H11RH11SC110H10RH10SC19 H9R H9S C18 H8R H8S C17 H7R H7S C16 H6R H6S C15 
H5R H5S C14 H4R H4S C13 H3R H3S C12 H2R H2S C11 O12 O11 C1  HR  HS  C2  HX  C3  
HA  HB  O31 P31 O32 C31 H1A H1B C32 H2A H2B N31 C33 H3A H3B H3C C34 H4A H4B H4C 
C35 H5A H5B H5C O33 O34 O21 C21 O22 H14TC114H14RH14SC113H13RH13SC112H12RH12SC111
H11RH11SC110H10RH10SC19 H9R H9S C18 H8R H8S C17 H7R H7S C16 H6R H6S C15 H5R H5S 
C14 H4R H4S C13 H3R H3S C12 H2R H2S H14TC114H14RH14SC113H13RH13SC112H12RH12SC111
H11RH11SC110H10RH10SC19 H9R H9S C18 H8R H8S C17 H7R H7S C16 H6R H6S C15 H5R H5S 
C14 H4R H4S C13 H3R H3S C12 H2R H2S C11 O12 O11 C1  HR  HS  C2  HX  C3  HA  HB  
O31 P31 O32 C31 H1A H1B C32 H2A H2B N31 C33 H3A H3B H3C C34 H4A H4B H4C C35 H5A 
H5B H5C O33 O34 O21 C21 O22 H14TC114H14RH14SC113H13RH13SC112H12RH12SC111H11RH11S
C110H10RH10SC19 H9R H9S C18 H8R H8S C17 H7R H7S C16 H6R H6S C15 H5R H5S C14 H4R 
H4S C13 H3R H3S C12 H2R H2S H14TC114H14RH14SC113H13RH13SC112H12RH12SC111H11RH11S
C110H10RH10SC19 H9R H9S C18 H8R H8S C17 H7R H7S C16 H6R H6S C15 H5R H5S C14 H4R 
H4S C13 H3R H3S C12 H2R H2S C11 O12 O11 C1  HR  HS  C2  HX  C3  HA  HB  O31 P31 
O32 C31 H1A H1B C32 H2A H2B N31 C33 H3A H3B H3C C34 H4A H4B H4C C35 H5A H5B H5C 
O33 O34 O21 C21 O22 H14TC114H14RH14SC113H13RH13SC112H12RH12SC111H11RH11SC110H10R
H10SC19 H9R H9S C18 H8R H8S C17 H7R H7S C16 H6R H6S C15 H5R H5S C14 H4R H4S C13 
H3R H3S C12 H2R H2S H14TC114H14RH14SC113H13RH13SC112H12RH12SC111H11RH11SC110H10R
H10SC19 H9R H9S C18 H8R H8S C17 H7R H7S C16 H6R H6S C15 H5R H5S C14 H4R H4S C13 
H3R H3S C12 H2R H2S C11 O12 O11 C1  HR  HS  C2  HX  C3  HA  HB  O31 P31 O32 C31 
H1A H1B C32 H2A H2B N31 C33 H3A H3B H3C C34 H4A H4B H4C C35 H5A H5B H5C O33 O34 
O21 C21 O22 H14TC114H14RH14SC113H13RH13SC112H12RH12SC111H11RH11SC110H10RH10SC19 
H9R H9S C18 H8R H8S C17 H7R H7S C16 H6R H6S C15 H5R H5S C14 H4R H4S C13 H3R H3S 
C12 H2R H2S H14TC114H14RH14SC113H13RH13SC112H12RH12SC111H11RH11SC110H10RH10SC19 
H9R H9S C18 H8R H8S C17 H7R H7S C16 H6R H6S C15 H5R H5S C14 H4R H4S C13 H3R H3S 
C12 H2R H2S C11 O12 O11 C1  HR  HS  C2  HX  C3  HA  HB  O31 P31 O32 C31 H1A H1B 
C32 H2A H2B N31 C33 H3A H3B H3C C34 H4A H4B H4C C35 H5A H5B H5C O33 O34 O21 C21 
O22 H14TC114H14RH14SC113H13RH13SC112H12RH12SC111H11RH11SC110H10RH10SC19 H9R H9S 
C18 H8R H8S C17 H7R H7S C16 H6R H6S C15 H5R H5S C14 H4R H4S C13 H3R H3S C12 H2R 
H2S H14TC114H14RH14SC113H13RH13SC112H12RH12SC111H11RH11SC110H10RH10SC19 H9R H9S 
C18 H8R H8S C17 H7R H7S C16 H6R H6S C15 H5R H5S C14 H4R H4S C13 H3R H3S C12 H2R 
H2S C11 O12 O11 C1  HR  HS  C2  HX  C3  HA  HB  O31 P31 O32 C31 H1A H1B C32 H2A 
H2B N31 C33 H3A H3B H3C C34 H4A H4B H4C C35 H5A H5B H5C O33 O34 O21 C21 O22 H14T
C114H14RH14SC113H13RH13SC112H12RH12SC111H11RH11SC110H10RH10SC19 H9R H9S C18 H8R 
H8S C17 H7R H7S C16 H6R H6S C15 H5R H5S C14 H4R H4S C13 H3R H3S C12 H2R H2S H14T
C114H14RH14SC113H13RH13SC112H12RH12SC111H11RH11SC110H10RH10SC19 H9R H9S C18 H8R 
H8S C17 H7R H7S C16 H6R H6S C15 H5R H5S C14 H4R H4S C13 H3R H3S C12 H2R H2S C11 
O12 O11 C1  HR  HS  C2  HX  C3  HA  HB  O31 P31 O32 C31 H1A H1B C32 H2A H2B N31 
C33 H3A H3B H3C C34 H4A H4B H4C C35 H5A H5B H5C O33 O34 O21 C21 O22 H14TC114H14R
H14SC113H13RH13SC112H12RH12SC111H11RH11SC110H10RH10SC19 H9R H9S C18 H8R H8S C17 
H7R H7S C16 H6R H6S C15 H5R H5S C14 H4R H4S C13 H3R H3S C12 H2R H2S H14TC114H14R
H14SC113H13RH13SC112H12RH12SC111H11RH11SC110H10RH10SC19 H9R H9S C18 H8R H8S C17 
H7R H7S C16 H6R H6S C15 H5R H5S C14 H4R H4S C13 H3R H3S C12 H2R H2S C11 O12 O11 
C1  HR  HS  C2  HX  C3  HA  HB  O31 P31 O32 C31 H1A H1B C32 H2A H2B N31 C33 H3A 
H3B H3C C34 H4A H4B H4C C35 H5A H5B H5C O33 O34 O21 C21 O22 H14TC114H14RH14SC113
H13RH13SC112H12RH12SC111H11RH11SC110H10RH10SC19 H9R H9S C18 H8R H8S C17 H7R H7S 
C16 H6R H6S C15 H5R H5S C14 H4R H4S C13 H3R H3S C12 H2R H2S H14TC114H14RH14SC113
H13RH13SC112H12RH12SC111H11RH11SC110H10RH10SC19 H9R H9S C18 H8R H8S C17 H7R H7S 
C16 H6R H6S C15 H5R H5S C14 H4R H4S C13 H3R H3S C12 H2R H2S C11 O12 O11 C1  HR  
HS  C2  HX  C3  HA  HB  O31 P31 O32 C31 H1A H1B C32 H2A H2B N31 C33 H3A H3B H3C 
C34 H4A H4B H4C C35 H5A H5B H5C O33 O34 O21 C21 O22 H14TC114H14RH14SC113H13RH13S
C112H12RH12SC111H11RH11SC110H10RH10SC19 H9R H9S C18 H8R H8S C17 H7R H7S C16 H6R 
H6S C15 H5R H5S C14 H4R H4S C13 H3R H3S C12 H2R H2S H14TC114H14RH14SC113H13RH13S
C112H12RH12SC111H11RH11SC110H10RH10SC19 H9R H9S C18 H8R H8S C17 H7R H7S C16 H6R 
H6S C15 H5R H5S C14 H4R H4S C13 H3R H3S C12 H2R H2S C11 O12 O11 C1  HR  HS  C2  
HX  C3  HA  HB  O31 P31 O32 C31 H1A H1B C32 H2A H2B N31 C33 H3A H3B H3C C34 H4A 
H4B H4C C35 H5A H5B H5C O33 O34 O21 C21 O22 H14TC114H14RH14SC113H13RH13SC112H12R
H12SC111H11RH11SC110H10RH10SC19 H9R H9S C18 H8R H8S C17 H7R H7S C16 H6R H6S C15 
H5R H5S C14 H4R H4S C13 H3R H3S C12 H2R H2S H14TC114H14RH14SC113H13RH13SC112H12R
H12SC111H11RH11SC110H10RH10SC19 H9R H9S C18 H8R H8S C17 H7R H7S C16 H6R H6S C15 
H5R H5S C14 H4R H4S C13 H3R H3S C12 H2R H2S C11 O12 O11 C1  HR  HS  C2  HX  C3  
HA  HB  O31 P31 O32 C31 H1A H1B C32 H2A H2B N31 C33 H3A H3B H3C C34 H4A H4B H4C 
C35 H5A H5B H5C O33 O34 O21 C21 O22 H14TC114H14RH14SC113H13RH13SC112H12RH12SC111
H11RH11SC110H10RH10SC19 H9R H9S C18 H8R H8S C17 H7R H7S C16 H6R H6S C15 H5R H5S 
C14 H4R H4S C13 H3R H3S C12 H2R H2S H14TC114H14RH14SC113H13RH13SC112H12RH12SC111
H11RH11SC110H10RH10SC19 H9R H9S C18 H8R H8S C17 H7R H7S C16 H6R H6S C15 H5R H5S 
C14 H4R H4S C13 H3R H3S C12 H2R H2S C11 O12 O11 C1  HR  HS  C2  HX  C3  HA  HB  
O31 P31 O32 C31 H1A H1B C32 H2A H2B N31 C33 H3A H3B H3C C34 H4A H4B H4C C35 H5A 
H5B H5C O33 O34 O21 C21 O22 H14TC114H14RH14SC113H13RH13SC112H12RH12SC111H11RH11S
C110H10RH10SC19 H9R H9S C18 H8R H8S C17 H7R H7S C16 H6R H6S C15 H5R H5S C14 H4R 
H4S C13 H3R H3S C12 H2R H2S H14TC114H14RH14SC113H13RH13SC112H12RH12SC111H11RH11S
C110H10RH10SC19 H9R H9S C18 H8R H8S C17 H7R H7S C16 H6R H6S C15 H5R H5S C14 H4R 
H4S C13 H3R H3S C12 H2R H2S C11 O12 O11 C1  HR  HS  C2  HX  C3  HA  HB  O31 P31 
O32 C31 H1A H1B C32 H2A H2B N31 C33 H3A H3B H3C C34 H4A H4B H4C C35 H5A H5B H5C 
O33 O34 O21 C21 O22 H14TC114H14RH14SC113H13RH13SC112H12RH12SC111H11RH11SC110H10R
H10SC19 H9R H9S C18 H8R H8S C17 H7R H7S C16 H6R H6S C15 H5R H5S C14 H4R H4S C13 
H3R H3S C12 H2R H2S H14TC114H14RH14SC113H13RH13SC112H12RH12SC111H11RH11SC110H10R
H10SC19 H9R H9S C18 H8R H8S C17 H7R H7S C16 H6R H6S C15 H5R H5S C14 H4R H4S C13 
H3R H3S C12 H2R H2S C11 O12 O11 C1  HR  HS  C2  HX  C3  HA  HB  O31 P31 O32 C31 
H1A H1B C32 H2A H2B N31 C33 H3A H3B H3C C34 H4A H4B H4C C35 H5A H5B H5C O33 O34 
O21 C21 O22 H14TC114H14RH14SC113H13RH13SC112H12RH12SC111H11RH11SC110H10RH10SC19 
H9R H9S C18 H8R H8S C17 H7R H7S C16 H6R H6S C15 H5R H5S C14 H4R H4S C13 H3R H3S 
C12 H2R H2S H14TC114H14RH14SC113H13RH13SC112H12RH12SC111H11RH11SC110H10RH10SC19 
H9R H9S C18 H8R H8S C17 H7R H7S C16 H6R H6S C15 H5R H5S C14 H4R H4S C13 H3R H3S 
C12 H2R H2S C11 O12 O11 C1  HR  HS  C2  HX  C3  HA  HB  O31 P31 O32 C31 H1A H1B 
C32 H2A H2B N31 C33 H3A H3B H3C C34 H4A H4B H4C C35 H5A H5B H5C O33 O34 O21 C21 
O22 H14TC114H14RH14SC113H13RH13SC112H12RH12SC111H11RH11SC110H10RH10SC19 H9R H9S 
C18 H8R H8S C17 H7R H7S C16 H6R H6S C15 H5R H5S C14 H4R H4S C13 H3R H3S C12 H2R 
H2S H14TC114H14RH14SC113H13RH13SC112H12RH12SC111H11RH11SC110H10RH10SC19 H9R H9S 
C18 H8R H8S C17 H7R H7S C16 H6R H6S C15 H5R H5S C14 H4R H4S C13 H3R H3S C12 H2R 
H2S C11 O12 O11 C1  HR  HS  C2  HX  C3  HA  HB  O31 P31 O32 C31 H1A H1B C32 H2A 
H2B N31 C33 H3A H3B H3C C34 H4A H4B H4C C35 H5A H5B H5C O33 O34 O21 C21 O22 H14T
C114H14RH14SC113H13RH13SC112H12RH12SC111H11RH11SC110H10RH10SC19 H9R H9S C18 H8R 
H8S C17 H7R H7S C16 H6R H6S C15 H5R H5S C14 H4R H4S C13 H3R H3S C12 H2R H2S H14T
C114H14RH14SC113H13RH13SC112H12RH12SC111H11RH11SC110H10RH10SC19 H9R H9S C18 H8R 
H8S C17 H7R H7S C16 H6R H6S C15 H5R H5S C14 H4R H4S C13 H3R H3S C12 H2R H2S C11 
O12 O11 C1  HR  HS  C2  HX  C3  HA  HB  O31 P31 O32 C31 H1A H1B C32 H2A H2B N31 
C33 H3A H3B H3C C34 H4A H4B H4C C35 H5A H5B H5C O33 O34 O21 C21 O22 H14TC114H14R
H14SC113H13RH13SC112H12RH12SC111H11RH11SC110H10RH10SC19 H9R H9S C18 H8R H8S C17 
H7R H7S C16 H6R H6S C15 H5R H5S C14 H4R H4S C13 H3R H3S C12 H2R H2S H14TC114H14R
H14SC113H13RH13SC112H12RH12SC111H11RH11SC110H10RH10SC19 H9R H9S C18 H8R H8S C17 
H7R H7S C16 H6R H6S C15 H5R H5S C14 H4R H4S C13 H3R H3S C12 H2R H2S C11 O12 O11 
C1  HR  HS  C2  HX  C3  HA  HB  O31 P31 O32 C31 H1A H1B C32 H2A H2B N31 C33 H3A 
H3B H3C C34 H4A H4B H4C C35 H5A H5B H5C O33 O34 O21 C21 O22 H14TC114H14RH14SC113
H13RH13SC112H12RH12SC111H11RH11SC110H10RH10SC19 H9R H9S C18 H8R H8S C17 H7R H7S 
C16 H6R H6S C15 H5R H5S C14 H4R H4S C13 H3R H3S C12 H2R H2S H14TC114H14RH14SC113
H13RH13SC112H12RH12SC111H11RH11SC110H10RH10SC19 H9R H9S C18 H8R H8S C17 H7R H7S 
C16 H6R H6S C15 H5R H5S C14 H4R H4S C13 H3R H3S C12 H2R H2S C11 O12 O11 C1  HR  
HS  C2  HX  C3  HA  HB  O31 P31 O32 C31 H1A H1B C32 H2A H2B N31 C33 H3A H3B H3C 
C34 H4A H4B H4C C35 H5A H5B H5C O33 O34 O21 C21 O22 H14TC114H14RH14SC113H13RH13S
C112H12RH12SC111H11RH11SC110H10RH10SC19 H9R H9S C18 H8R H8S C17 H7R H7S C16 H6R 
H6S C15 H5R H5S C14 H4R H4S C13 H3R H3S C12 H2R H2S H14TC114H14RH14SC113H13RH13S
C112H12RH12SC111H11RH11SC110H10RH10SC19 H9R H9S C18 H8R H8S C17 H7R H7S C16 H6R 
H6S C15 H5R H5S C14 H4R H4S C13 H3R H3S C12 H2R H2S C11 O12 O11 C1  HR  HS  C2  
HX  C3  HA  HB  O31 P31 O32 C31 H1A H1B C32 H2A H2B N31 C33 H3A H3B H3C C34 H4A 
H4B H4C C35 H5A H5B H5C O33 O34 O21 C21 O22 H14TC114H14RH14SC113H13RH13SC112H12R
H12SC111H11RH11SC110H10RH10SC19 H9R H9S C18 H8R H8S C17 H7R H7S C16 H6R H6S C15 
H5R H5S C14 H4R H4S C13 H3R H3S C12 H2R H2S H14TC114H14RH14SC113H13RH13SC112H12R
H12SC111H11RH11SC110H10RH10SC19 H9R H9S C18 H8R H8S C17 H7R H7S C16 H6R H6S C15 
H5R H5S C14 H4R H4S C13 H3R H3S C12 H2R H2S C11 O12 O11 C1  HR  HS  C2  HX  C3  
HA  HB  O31 P31 O32 C31 H1A H1B C32 H2A H2B N31 C33 H3A H3B H3C C34 H4A H4B H4C 
C35 H5A H5B H5C O33 O34 O21 C21 O22 H14TC114H14RH14SC113H13RH13SC112H12RH12SC111
H11RH11SC110H10RH10SC19 H9R H9S C18 H8R H8S C17 H7R H7S C16 H6R H6S C15 H5R H5S 
C14 H4R H4S C13 H3R H3S C12 H2R H2S H14TC114H14RH14SC113H13RH13SC112H12RH12SC111
H11RH11SC110H10RH10SC19 H9R H9S C18 H8R H8S C17 H7R H7S C16 H6R H6S C15 H5R H5S 
C14 H4R H4S C13 H3R H3S C12 H2R H2S C11 O12 O11 C1  HR  HS  C2  HX  C3  HA  HB  
O31 P31 O32 C31 H1A H1B C32 H2A H2B N31 C33 H3A H3B H3C C34 H4A H4B H4C C35 H5A 
H5B H5C O33 O34 O21 C21 O22 H14TC114H14RH14SC113H13RH13SC112H12RH12SC111H11RH11S
C110H10RH10SC19 H9R H9S C18 H8R H8S C17 H7R H7S C16 H6R H6S C15 H5R H5S C14 H4R 
H4S C13 H3R H3S C12 H2R H2S H14TC114H14RH14SC113H13RH13SC112H12RH12SC111H11RH11S
C110H10RH10SC19 H9R H9S C18 H8R H8S C17 H7R H7S C16 H6R H6S C15 H5R H5S C14 H4R 
H4S C13 H3R H3S C12 H2R H2S C11 O12 O11 C1  HR  HS  C2  HX  C3  HA  HB  O31 P31 
O32 C31 H1A H1B C32 H2A H2B N31 C33 H3A H3B H3C C34 H4A H4B H4C C35 H5A H5B H5C 
O33 O34 O21 C21 O22 H14TC114H14RH14SC113H13RH13SC112H12RH12SC111H11RH11SC110H10R
H10SC19 H9R H9S C18 H8R H8S C17 H7R H7S C16 H6R H6S C15 H5R H5S C14 H4R H4S C13 
H3R H3S C12 H2R H2S H14TC114H14RH14SC113H13RH13SC112H12RH12SC111H11RH11SC110H10R
H10SC19 H9R H9S C18 H8R H8S C17 H7R H7S C16 H6R H6S C15 H5R H5S C14 H4R H4S C13 
H3R H3S C12 H2R H2S C11 O12 O11 C1  HR  HS  C2  HX  C3  HA  HB  O31 P31 O32 C31 
H1A H1B C32 H2A H2B N31 C33 H3A H3B H3C C34 H4A H4B H4C C35 H5A H5B H5C O33 O34 
O21 C21 O22 H14TC114H14RH14SC113H13RH13SC112H12RH12SC111H11RH11SC110H10RH10SC19 
H9R H9S C18 H8R H8S C17 H7R H7S C16 H6R H6S C15 H5R H5S C14 H4R H4S C13 H3R H3S 
C12 H2R H2S H14TC114H14RH14SC113H13RH13SC112H12RH12SC111H11RH11SC110H10RH10SC19 
H9R H9S C18 H8R H8S C17 H7R H7S C16 H6R H6S C15 H5R H5S C14 H4R H4S C13 H3R H3S 
C12 H2R H2S C11 O12 O11 C1  HR  HS  C2  HX  C3  HA  HB  O31 P31 O32 C31 H1A H1B 
C32 H2A H2B N31 C33 H3A H3B H3C C34 H4A H4B H4C C35 H5A H5B H5C O33 O34 O21 C21 
O22 H14TC114H14RH14SC113H13RH13SC112H12RH12SC111H11RH11SC110H10RH10SC19 H9R H9S 
C18 H8R H8S C17 H7R H7S C16 H6R H6S C15 H5R H5S C14 H4R H4S C13 H3R H3S C12 H2R 
H2S H14TC114H14RH14SC113H13RH13SC112H12RH12SC111H11RH11SC110H10RH10SC19 H9R H9S 
C18 H8R H8S C17 H7R H7S C16 H6R H6S C15 H5R H5S C14 H4R H4S C13 H3R H3S C12 H2R 
H2S C11 O12 O11 C1  HR  HS  C2  HX  C3  HA  HB  O31 P31 O32 C31 H1A H1B C32 H2A 
H2B N31 C33 H3A H3B H3C C34 H4A H4B H4C C35 H5A H5B H5C O33 O34 O21 C21 O22 H14T
C114H14RH14SC113H13RH13SC112H12RH12SC111H11RH11SC110H10RH10SC19 H9R H9S C18 H8R 
H8S C17 H7R H7S C16 H6R H6S C15 H5R H5S C14 H4R H4S C13 H3R H3S C12 H2R H2S H14T
C114H14RH14SC113H13RH13SC112H12RH12SC111H11RH11SC110H10RH10SC19 H9R H9S C18 H8R 
H8S C17 H7R H7S C16 H6R H6S C15 H5R H5S C14 H4R H4S C13 H3R H3S C12 H2R H2S C11 
O12 O11 C1  HR  HS  C2  HX  C3  HA  HB  O31 P31 O32 C31 H1A H1B C32 H2A H2B N31 
C33 H3A H3B H3C C34 H4A H4B H4C C35 H5A H5B H5C O33 O34 O21 C21 O22 H14TC114H14R
H14SC113H13RH13SC112H12RH12SC111H11RH11SC110H10RH10SC19 H9R H9S C18 H8R H8S C17 
H7R H7S C16 H6R H6S C15 H5R H5S C14 H4R H4S C13 H3R H3S C12 H2R H2S H14TC114H14R
H14SC113H13RH13SC112H12RH12SC111H11RH11SC110H10RH10SC19 H9R H9S C18 H8R H8S C17 
H7R H7S C16 H6R H6S C15 H5R H5S C14 H4R H4S C13 H3R H3S C12 H2R H2S C11 O12 O11 
C1  HR  HS  C2  HX  C3  HA  HB  O31 P31 O32 C31 H1A H1B C32 H2A H2B N31 C33 H3A 
H3B H3C C34 H4A H4B H4C C35 H5A H5B H5C O33 O34 O21 C21 O22 H14TC114H14RH14SC113
H13RH13SC112H12RH12SC111H11RH11SC110H10RH10SC19 H9R H9S C18 H8R H8S C17 H7R H7S 
C16 H6R H6S C15 H5R H5S C14 H4R H4S C13 H3R H3S C12 H2R H2S H14TC114H14RH14SC113
H13RH13SC112H12RH12SC111H11RH11SC110H10RH10SC19 H9R H9S C18 H8R H8S C17 H7R H7S 
C16 H6R H6S C15 H5R H5S C14 H4R H4S C13 H3R H3S C12 H2R H2S C11 O12 O11 C1  HR  
HS  C2  HX  C3  HA  HB  O31 P31 O32 C31 H1A H1B C32 H2A H2B N31 C33 H3A H3B H3C 
C34 H4A H4B H4C C35 H5A H5B H5C O33 O34 O21 C21 O22 H14TC114H14RH14SC113H13RH13S
C112H12RH12SC111H11RH11SC110H10RH10SC19 H9R H9S C18 H8R H8S C17 H7R H7S C16 H6R 
H6S C15 H5R H5S C14 H4R H4S C13 H3R H3S C12 H2R H2S H14TC114H14RH14SC113H13RH13S
C112H12RH12SC111H11RH11SC110H10RH10SC19 H9R H9S C18 H8R H8S C17 H7R H7S C16 H6R 
H6S C15 H5R H5S C14 H4R H4S C13 H3R H3S C12 H2R H2S C11 O12 O11 C1  HR  HS  C2  
HX  C3  HA  HB  O31 P31 O32 C31 H1A H1B C32 H2A H2B N31 C33 H3A H3B H3C C34 H4A 
H4B H4C C35 H5A H5B H5C O33 O34 O21 C21 O22 H14TC114H14RH14SC113H13RH13SC112H12R
H12SC111H11RH11SC110H10RH10SC19 H9R H9S C18 H8R H8S C17 H7R H7S C16 H6R H6S C15 
H5R H5S C14 H4R H4S C13 H3R H3S C12 H2R H2S H14TC114H14RH14SC113H13RH13SC112H12R
H12SC111H11RH11SC110H10RH10SC19 H9R H9S C18 H8R H8S C17 H7R H7S C16 H6R H6S C15 
H5R H5S C14 H4R H4S C13 H3R H3S C12 H2R H2S C11 O12 O11 C1  HR  HS  C2  HX  C3  
HA  HB  O31 P31 O32 C31 H1A H1B C32 H2A H2B N31 C33 H3A H3B H3C C34 H4A H4B H4C 
C35 H5A H5B H5C O33 O34 O21 C21 O22 H14TC114H14RH14SC113H13RH13SC112H12RH12SC111
H11RH11SC110H10RH10SC19 H9R H9S C18 H8R H8S C17 H7R H7S C16 H6R H6S C15 H5R H5S 
C14 H4R H4S C13 H3R H3S C12 H2R H2S H14TC114H14RH14SC113H13RH13SC112H12RH12SC111
H11RH11SC110H10RH10SC19 H9R H9S C18 H8R H8S C17 H7R H7S C16 H6R H6S C15 H5R H5S 
C14 H4R H4S C13 H3R H3S C12 H2R H2S C11 O12 O11 C1  HR  HS  C2  HX  C3  HA  HB  
O31 P31 O32 C31 H1A H1B C32 H2A H2B N31 C33 H3A H3B H3C C34 H4A H4B H4C C35 H5A 
H5B H5C O33 O34 O21 C21 O22 H14TC114H14RH14SC113H13RH13SC112H12RH12SC111H11RH11S
C110H10RH10SC19 H9R H9S C18 H8R H8S C17 H7R H7S C16 H6R H6S C15 H5R H5S C14 H4R 
H4S C13 H3R H3S C12 H2R H2S H14TC114H14RH14SC113H13RH13SC112H12RH12SC111H11RH11S
C110H10RH10SC19 H9R H9S C18 H8R H8S C17 H7R H7S C16 H6R H6S C15 H5R H5S C14 H4R 
H4S C13 H3R H3S C12 H2R H2S C11 O12 O11 C1  HR  HS  C2  HX  C3  HA  HB  O31 P31 
O32 C31 H1A H1B C32 H2A H2B N31 C33 H3A H3B H3C C34 H4A H4B H4C C35 H5A H5B H5C 
O33 O34 O21 C21 O22 H14TC114H14RH14SC113H13RH13SC112H12RH12SC111H11RH11SC110H10R
H10SC19 H9R H9S C18 H8R H8S C17 H7R H7S C16 H6R H6S C15 H5R H5S C14 H4R H4S C13 
H3R H3S C12 H2R H2S H14TC114H14RH14SC113H13RH13SC112H12RH12SC111H11RH11SC110H10R
H10SC19 H9R H9S C18 H8R H8S C17 H7R H7S C16 H6R H6S C15 H5R H5S C14 H4R H4S C13 
H3R H3S C12 H2R H2S C11 O12 O11 C1  HR  HS  C2  HX  C3  HA  HB  O31 P31 O32 C31 
H1A H1B C32 H2A H2B N31 C33 H3A H3B H3C C34 H4A H4B H4C C35 H5A H5B H5C O33 O34 
O21 C21 O22 H14TC114H14RH14SC113H13RH13SC112H12RH12SC111H11RH11SC110H10RH10SC19 
H9R H9S C18 H8R H8S C17 H7R H7S C16 H6R H6S C15 H5R H5S C14 H4R H4S C13 H3R H3S 
C12 H2R H2S H14TC114H14RH14SC113H13RH13SC112H12RH12SC111H11RH11SC110H10RH10SC19 
H9R H9S C18 H8R H8S C17 H7R H7S C16 H6R H6S C15 H5R H5S C14 H4R H4S C13 H3R H3S 
C12 H2R H2S C11 O12 O11 C1  HR  HS  C2  HX  C3  HA  HB  O31 P31 O32 C31 H1A H1B 
C32 H2A H2B N31 C33 H3A H3B H3C C34 H4A H4B H4C C35 H5A H5B H5C O33 O34 O21 C21 
O22 H14TC114H14RH14SC113H13RH13SC112H12RH12SC111H11RH11SC110H10RH10SC19 H9R H9S 
C18 H8R H8S C17 H7R H7S C16 H6R H6S C15 H5R H5S C14 H4R H4S C13 H3R H3S C12 H2R 
H2S H14TC114H14RH14SC113H13RH13SC112H12RH12SC111H11RH11SC110H10RH10SC19 H9R H9S 
C18 H8R H8S C17 H7R H7S C16 H6R H6S C15 H5R H5S C14 H4R H4S C13 H3R H3S C12 H2R 
H2S C11 O12 O11 C1  HR  HS  C2  HX  C3  HA  HB  O31 P31 O32 C31 H1A H1B C32 H2A 
H2B N31 C33 H3A H3B H3C C34 H4A H4B H4C C35 H5A H5B H5C O33 O34 O21 C21 O22 H14T
C114H14RH14SC113H13RH13SC112H12RH12SC111H11RH11SC110H10RH10SC19 H9R H9S C18 H8R 
H8S C17 H7R H7S C16 H6R H6S C15 H5R H5S C14 H4R H4S C13 H3R H3S C12 H2R H2S H14T
C114H14RH14SC113H13RH13SC112H12RH12SC111H11RH11SC110H10RH10SC19 H9R H9S C18 H8R 
H8S C17 H7R H7S C16 H6R H6S C15 H5R H5S C14 H4R H4S C13 H3R H3S C12 H2R H2S C11 
O12 O11 C1  HR  HS  C2  HX  C3  HA  HB  O31 P31 O32 C31 H1A H1B C32 H2A H2B N31 
C33 H3A H3B H3C C34 H4A H4B H4C C35 H5A H5B H5C O33 O34 O21 C21 O22 H14TC114H14R
H14SC113H13RH13SC112H12RH12SC111H11RH11SC110H10RH10SC19 H9R H9S C18 H8R H8S C17 
H7R H7S C16 H6R H6S C15 H5R H5S C14 H4R H4S C13 H3R H3S C12 H2R H2S H14TC114H14R
H14SC113H13RH13SC112H12RH12SC111H11RH11SC110H10RH10SC19 H9R H9S C18 H8R H8S C17 
H7R H7S C16 H6R H6S C15 H5R H5S C14 H4R H4S C13 H3R H3S C12 H2R H2S C11 O12 O11 
C1  HR  HS  C2  HX  C3  HA  HB  O31 P31 O32 C31 H1A H1B C32 H2A H2B N31 C33 H3A 
H3B H3C C34 H4A H4B H4C C35 H5A H5B H5C O33 O34 O21 C21 O22 H14TC114H14RH14SC113
H13RH13SC112H12RH12SC111H11RH11SC110H10RH10SC19 H9R H9S C18 H8R H8S C17 H7R H7S 
C16 H6R H6S C15 H5R H5S C14 H4R H4S C13 H3R H3S C12 H2R H2S H14TC114H14RH14SC113
H13RH13SC112H12RH12SC111H11RH11SC110H10RH10SC19 H9R H9S C18 H8R H8S C17 H7R H7S 
C16 H6R H6S C15 H5R H5S C14 H4R H4S C13 H3R H3S C12 H2R H2S C11 O12 O11 C1  HR  
HS  C2  HX  C3  HA  HB  O31 P31 O32 C31 H1A H1B C32 H2A H2B N31 C33 H3A H3B H3C 
C34 H4A H4B H4C C35 H5A H5B H5C O33 O34 O21 C21 O22 H14TC114H14RH14SC113H13RH13S
C112H12RH12SC111H11RH11SC110H10RH10SC19 H9R H9S C18 H8R H8S C17 H7R H7S C16 H6R 
H6S C15 H5R H5S C14 H4R H4S C13 H3R H3S C12 H2R H2S H14TC114H14RH14SC113H13RH13S
C112H12RH12SC111H11RH11SC110H10RH10SC19 H9R H9S C18 H8R H8S C17 H7R H7S C16 H6R 
H6S C15 H5R H5S C14 H4R H4S C13 H3R H3S C12 H2R H2S C11 O12 O11 C1  HR  HS  C2  
HX  C3  HA  HB  O31 P31 O32 C31 H1A H1B C32 H2A H2B N31 C33 H3A H3B H3C C34 H4A 
H4B H4C C35 H5A H5B H5C O33 O34 O21 C21 O22 H14TC114H14RH14SC113H13RH13SC112H12R
H12SC111H11RH11SC110H10RH10SC19 H9R H9S C18 H8R H8S C17 H7R H7S C16 H6R H6S C15 
H5R H5S C14 H4R H4S C13 H3R H3S C12 H2R H2S H14TC114H14RH14SC113H13RH13SC112H12R
H12SC111H11RH11SC110H10RH10SC19 H9R H9S C18 H8R H8S C17 H7R H7S C16 H6R H6S C15 
H5R H5S C14 H4R H4S C13 H3R H3S C12 H2R H2S C11 O12 O11 C1  HR  HS  C2  HX  C3  
HA  HB  O31 P31 O32 C31 H1A H1B C32 H2A H2B N31 C33 H3A H3B H3C C34 H4A H4B H4C 
C35 H5A H5B H5C O33 O34 O21 C21 O22 H14TC114H14RH14SC113H13RH13SC112H12RH12SC111
H11RH11SC110H10RH10SC19 H9R H9S C18 H8R H8S C17 H7R H7S C16 H6R H6S C15 H5R H5S 
C14 H4R H4S C13 H3R H3S C12 H2R H2S H14TC114H14RH14SC113H13RH13SC112H12RH12SC111
H11RH11SC110H10RH10SC19 H9R H9S C18 H8R H8S C17 H7R H7S C16 H6R H6S C15 H5R H5S 
C14 H4R H4S C13 H3R H3S C12 H2R H2S C11 O12 O11 C1  HR  HS  C2  HX  C3  HA  HB  
O31 P31 O32 C31 H1A H1B C32 H2A H2B N31 C33 H3A H3B H3C C34 H4A H4B H4C C35 H5A 
H5B H5C O33 O34 O21 C21 O22 H14TC114H14RH14SC113H13RH13SC112H12RH12SC111H11RH11S
C110H10RH10SC19 H9R H9S C18 H8R H8S C17 H7R H7S C16 H6R H6S C15 H5R H5S C14 H4R 
H4S C13 H3R H3S C12 H2R H2S H14TC114H14RH14SC113H13RH13SC112H12RH12SC111H11RH11S
C110H10RH10SC19 H9R H9S C18 H8R H8S C17 H7R H7S C16 H6R H6S C15 H5R H5S C14 H4R 
H4S C13 H3R H3S C12 H2R H2S C11 O12 O11 C1  HR  HS  C2  HX  C3  HA  HB  O31 P31 
O32 C31 H1A H1B C32 H2A H2B N31 C33 H3A H3B H3C C34 H4A H4B H4C C35 H5A H5B H5C 
O33 O34 O21 C21 O22 H14TC114H14RH14SC113H13RH13SC112H12RH12SC111H11RH11SC110H10R
H10SC19 H9R H9S C18 H8R H8S C17 H7R H7S C16 H6R H6S C15 H5R H5S C14 H4R H4S C13 
H3R H3S C12 H2R H2S H14TC114H14RH14SC113H13RH13SC112H12RH12SC111H11RH11SC110H10R
H10SC19 H9R H9S C18 H8R H8S C17 H7R H7S C16 H6R H6S C15 H5R H5S C14 H4R H4S C13 
H3R H3S C12 H2R H2S C11 O12 O11 C1  HR  HS  C2  HX  C3  HA  HB  O31 P31 O32 C31 
H1A H1B C32 H2A H2B N31 C33 H3A H3B H3C C34 H4A H4B H4C C35 H5A H5B H5C O33 O34 
O21 C21 O22 H14TC114H14RH14SC113H13RH13SC112H12RH12SC111H11RH11SC110H10RH10SC19 
H9R H9S C18 H8R H8S C17 H7R H7S C16 H6R H6S C15 H5R H5S C14 H4R H4S C13 H3R H3S 
C12 H2R H2S H14TC114H14RH14SC113H13RH13SC112H12RH12SC111H11RH11SC110H10RH10SC19 
H9R H9S C18 H8R H8S C17 H7R H7S C16 H6R H6S C15 H5R H5S C14 H4R H4S C13 H3R H3S 
C12 H2R H2S C11 O12 O11 C1  HR  HS  C2  HX  C3  HA  HB  O31 P31 O32 C31 H1A H1B 
C32 H2A H2B N31 C33 H3A H3B H3C C34 H4A H4B H4C C35 H5A H5B H5C O33 O34 O21 C21 
O22 H14TC114H14RH14SC113H13RH13SC112H12RH12SC111H11RH11SC110H10RH10SC19 H9R H9S 
C18 H8R H8S C17 H7R H7S C16 H6R H6S C15 H5R H5S C14 H4R H4S C13 H3R H3S C12 H2R 
H2S H14TC114H14RH14SC113H13RH13SC112H12RH12SC111H11RH11SC110H10RH10SC19 H9R H9S 
C18 H8R H8S C17 H7R H7S C16 H6R H6S C15 H5R H5S C14 H4R H4S C13 H3R H3S C12 H2R 
H2S C11 O12 O11 C1  HR  HS  C2  HX  C3  HA  HB  O31 P31 O32 C31 H1A H1B C32 H2A 
H2B N31 C33 H3A H3B H3C C34 H4A H4B H4C C35 H5A H5B H5C O33 O34 O21 C21 O22 H14T
C114H14RH14SC113H13RH13SC112H12RH12SC111H11RH11SC110H10RH10SC19 H9R H9S C18 H8R 
H8S C17 H7R H7S C16 H6R H6S C15 H5R H5S C14 H4R H4S C13 H3R H3S C12 H2R H2S H14T
C114H14RH14SC113H13RH13SC112H12RH12SC111H11RH11SC110H10RH10SC19 H9R H9S C18 H8R 
H8S C17 H7R H7S C16 H6R H6S C15 H5R H5S C14 H4R H4S C13 H3R H3S C12 H2R H2S C11 
O12 O11 C1  HR  HS  C2  HX  C3  HA  HB  O31 P31 O32 C31 H1A H1B C32 H2A H2B N31 
C33 H3A H3B H3C C34 H4A H4B H4C C35 H5A H5B H5C O33 O34 O21 C21 O22 H14TC114H14R
H14SC113H13RH13SC112H12RH12SC111H11RH11SC110H10RH10SC19 H9R H9S C18 H8R H8S C17 
H7R H7S C16 H6R H6S C15 H5R H5S C14 H4R H4S C13 H3R H3S C12 H2R H2S H14TC114H14R
H14SC113H13RH13SC112H12RH12SC111H11RH11SC110H10RH10SC19 H9R H9S C18 H8R H8S C17 
H7R H7S C16 H6R H6S C15 H5R H5S C14 H4R H4S C13 H3R H3S C12 H2R H2S C11 O12 O11 
C1  HR  HS  C2  HX  C3  HA  HB  O31 P31 O32 C31 H1A H1B C32 H2A H2B N31 C33 H3A 
H3B H3C C34 H4A H4B H4C C35 H5A H5B H5C O33 O34 O21 C21 O22 H14TC114H14RH14SC113
H13RH13SC112H12RH12SC111H11RH11SC110H10RH10SC19 H9R H9S C18 H8R H8S C17 H7R H7S 
C16 H6R H6S C15 H5R H5S C14 H4R H4S C13 H3R H3S C12 H2R H2S H14TC114H14RH14SC113
H13RH13SC112H12RH12SC111H11RH11SC110H10RH10SC19 H9R H9S C18 H8R H8S C17 H7R H7S 
C16 H6R H6S C15 H5R H5S C14 H4R H4S C13 H3R H3S C12 H2R H2S C11 O12 O11 C1  HR  
HS  C2  HX  C3  HA  HB  O31 P31 O32 C31 H1A H1B C32 H2A H2B N31 C33 H3A H3B H3C 
C34 H4A H4B H4C C35 H5A H5B H5C O33 O34 O21 C21 O22 H14TC114H14RH14SC113H13RH13S
C112H12RH12SC111H11RH11SC110H10RH10SC19 H9R H9S C18 H8R H8S C17 H7R H7S C16 H6R 
H6S C15 H5R H5S C14 H4R H4S C13 H3R H3S C12 H2R H2S H14TC114H14RH14SC113H13RH13S
C112H12RH12SC111H11RH11SC110H10RH10SC19 H9R H9S C18 H8R H8S C17 H7R H7S C16 H6R 
H6S C15 H5R H5S C14 H4R H4S C13 H3R H3S C12 H2R H2S C11 O12 O11 C1  HR  HS  C2  
HX  C3  HA  HB  O31 P31 O32 C31 H1A H1B C32 H2A H2B N31 C33 H3A H3B H3C C34 H4A 
H4B H4C C35 H5A H5B H5C O33 O34 O21 C21 O22 H14TC114H14RH14SC113H13RH13SC112H12R
H12SC111H11RH11SC110H10RH10SC19 H9R H9S C18 H8R H8S C17 H7R H7S C16 H6R H6S C15 
H5R H5S C14 H4R H4S C13 H3R H3S C12 H2R H2S H14TC114H14RH14SC113H13RH13SC112H12R
H12SC111H11RH11SC110H10RH10SC19 H9R H9S C18 H8R H8S C17 H7R H7S C16 H6R H6S C15 
H5R H5S C14 H4R H4S C13 H3R H3S C12 H2R H2S C11 O12 O11 C1  HR  HS  C2  HX  C3  
HA  HB  O31 P31 O32 C31 H1A H1B C32 H2A H2B N31 C33 H3A H3B H3C C34 H4A H4B H4C 
C35 H5A H5B H5C O33 O34 O21 C21 O22 H14TC114H14RH14SC113H13RH13SC112H12RH12SC111
H11RH11SC110H10RH10SC19 H9R H9S C18 H8R H8S C17 H7R H7S C16 H6R H6S C15 H5R H5S 
C14 H4R H4S C13 H3R H3S C12 H2R H2S H14TC114H14RH14SC113H13RH13SC112H12RH12SC111
H11RH11SC110H10RH10SC19 H9R H9S C18 H8R H8S C17 H7R H7S C16 H6R H6S C15 H5R H5S 
C14 H4R H4S C13 H3R H3S C12 H2R H2S C11 O12 O11 C1  HR  HS  C2  HX  C3  HA  HB  
O31 P31 O32 C31 H1A H1B C32 H2A H2B N31 C33 H3A H3B H3C C34 H4A H4B H4C C35 H5A 
H5B H5C O33 O34 O21 C21 O22 H14TC114H14RH14SC113H13RH13SC112H12RH12SC111H11RH11S
C110H10RH10SC19 H9R H9S C18 H8R H8S C17 H7R H7S C16 H6R H6S C15 H5R H5S C14 H4R 
H4S C13 H3R H3S C12 H2R H2S H14TC114H14RH14SC113H13RH13SC112H12RH12SC111H11RH11S
C110H10RH10SC19 H9R H9S C18 H8R H8S C17 H7R H7S C16 H6R H6S C15 H5R H5S C14 H4R 
H4S C13 H3R H3S C12 H2R H2S C11 O12 O11 C1  HR  HS  C2  HX  C3  HA  HB  O31 P31 
O32 C31 H1A H1B C32 H2A H2B N31 C33 H3A H3B H3C C34 H4A H4B H4C C35 H5A H5B H5C 
O33 O34 O21 C21 O22 H14TC114H14RH14SC113H13RH13SC112H12RH12SC111H11RH11SC110H10R
H10SC19 H9R H9S C18 H8R H8S C17 H7R H7S C16 H6R H6S C15 H5R H5S C14 H4R H4S C13 
H3R H3S C12 H2R H2S H14TC114H14RH14SC113H13RH13SC112H12RH12SC111H11RH11SC110H10R
H10SC19 H9R H9S C18 H8R H8S C17 H7R H7S C16 H6R H6S C15 H5R H5S C14 H4R H4S C13 
H3R H3S C12 H2R H2S C11 O12 O11 C1  HR  HS  C2  HX  C3  HA  HB  O31 P31 O32 C31 
H1A H1B C32 H2A H2B N31 C33 H3A H3B H3C C34 H4A H4B H4C C35 H5A H5B H5C O33 O34 
O21 C21 O22 H14TC114H14RH14SC113H13RH13SC112H12RH12SC111H11RH11SC110H10RH10SC19 
H9R H9S C18 H8R H8S C17 H7R H7S C16 H6R H6S C15 H5R H5S C14 H4R H4S C13 H3R H3S 
C12 H2R H2S H14TC114H14RH14SC113H13RH13SC112H12RH12SC111H11RH11SC110H10RH10SC19 
H9R H9S C18 H8R H8S C17 H7R H7S C16 H6R H6S C15 H5R H5S C14 H4R H4S C13 H3R H3S 
C12 H2R H2S C11 O12 O11 C1  HR  HS  C2  HX  C3  HA  HB  O31 P31 O32 C31 H1A H1B 
C32 H2A H2B N31 C33 H3A H3B H3C C34 H4A H4B H4C C35 H5A H5B H5C O33 O34 O21 C21 
O22 H14TC114H14RH14SC113H13RH13SC112H12RH12SC111H11RH11SC110H10RH10SC19 H9R H9S 
C18 H8R H8S C17 H7R H7S C16 H6R H6S C15 H5R H5S C14 H4R H4S C13 H3R H3S C12 H2R 
H2S H14TC114H14RH14SC113H13RH13SC112H12RH12SC111H11RH11SC110H10RH10SC19 H9R H9S 
C18 H8R H8S C17 H7R H7S C16 H6R H6S C15 H5R H5S C14 H4R H4S C13 H3R H3S C12 H2R 
H2S C11 O12 O11 C1  HR  HS  C2  HX  C3  HA  HB  O31 P31 O32 C31 H1A H1B C32 H2A 
H2B N31 C33 H3A H3B H3C C34 H4A H4B H4C C35 H5A H5B H5C O33 O34 O21 C21 O22 H14T
C114H14RH14SC113H13RH13SC112H12RH12SC111H11RH11SC110H10RH10SC19 H9R H9S C18 H8R 
H8S C17 H7R H7S C16 H6R H6S C15 H5R H5S C14 H4R H4S C13 H3R H3S C12 H2R H2S H14T
C114H14RH14SC113H13RH13SC112H12RH12SC111H11RH11SC110H10RH10SC19 H9R H9S C18 H8R 
H8S C17 H7R H7S C16 H6R H6S C15 H5R H5S C14 H4R H4S C13 H3R H3S C12 H2R H2S C11 
O12 O11 C1  HR  HS  C2  HX  C3  HA  HB  O31 P31 O32 C31 H1A H1B C32 H2A H2B N31 
C33 H3A H3B H3C C34 H4A H4B H4C C35 H5A H5B H5C O33 O34 O21 C21 O22 H14TC114H14R
H14SC113H13RH13SC112H12RH12SC111H11RH11SC110H10RH10SC19 H9R H9S C18 H8R H8S C17 
H7R H7S C16 H6R H6S C15 H5R H5S C14 H4R H4S C13 H3R H3S C12 H2R H2S H14TC114H14R
H14SC113H13RH13SC112H12RH12SC111H11RH11SC110H10RH10SC19 H9R H9S C18 H8R H8S C17 
H7R H7S C16 H6R H6S C15 H5R H5S C14 H4R H4S C13 H3R H3S C12 H2R H2S C11 O12 O11 
C1  HR  HS  C2  HX  C3  HA  HB  O31 P31 O32 C31 H1A H1B C32 H2A H2B N31 C33 H3A 
H3B H3C C34 H4A H4B H4C C35 H5A H5B H5C O33 O34 O21 C21 O22 H14TC114H14RH14SC113
H13RH13SC112H12RH12SC111H11RH11SC110H10RH10SC19 H9R H9S C18 H8R H8S C17 H7R H7S 
C16 H6R H6S C15 H5R H5S C14 H4R H4S C13 H3R H3S C12 H2R H2S H14TC114H14RH14SC113
H13RH13SC112H12RH12SC111H11RH11SC110H10RH10SC19 H9R H9S C18 H8R H8S C17 H7R H7S 
C16 H6R H6S C15 H5R H5S C14 H4R H4S C13 H3R H3S C12 H2R H2S C11 O12 O11 C1  HR  
HS  C2  HX  C3  HA  HB  O31 P31 O32 C31 H1A H1B C32 H2A H2B N31 C33 H3A H3B H3C 
C34 H4A H4B H4C C35 H5A H5B H5C O33 O34 O21 C21 O22 H14TC114H14RH14SC113H13RH13S
C112H12RH12SC111H11RH11SC110H10RH10SC19 H9R H9S C18 H8R H8S C17 H7R H7S C16 H6R 
H6S C15 H5R H5S C14 H4R H4S C13 H3R H3S C12 H2R H2S H14TC114H14RH14SC113H13RH13S
C112H12RH12SC111H11RH11SC110H10RH10SC19 H9R H9S C18 H8R H8S C17 H7R H7S C16 H6R 
H6S C15 H5R H5S C14 H4R H4S C13 H3R H3S C12 H2R H2S C11 O12 O11 C1  HR  HS  C2  
HX  C3  HA  HB  O31 P31 O32 C31 H1A H1B C32 H2A H2B N31 C33 H3A H3B H3C C34 H4A 
H4B H4C C35 H5A H5B H5C O33 O34 O21 C21 O22 H14TC114H14RH14SC113H13RH13SC112H12R
H12SC111H11RH11SC110H10RH10SC19 H9R H9S C18 H8R H8S C17 H7R H7S C16 H6R H6S C15 
H5R H5S C14 H4R H4S C13 H3R H3S C12 H2R H2S H14TC114H14RH14SC113H13RH13SC112H12R
H12SC111H11RH11SC110H10RH10SC19 H9R H9S C18 H8R H8S C17 H7R H7S C16 H6R H6S C15 
H5R H5S C14 H4R H4S C13 H3R H3S C12 H2R H2S C11 O12 O11 C1  HR  HS  C2  HX  C3  
HA  HB  O31 P31 O32 C31 H1A H1B C32 H2A H2B N31 C33 H3A H3B H3C C34 H4A H4B H4C 
C35 H5A H5B H5C O33 O34 O21 C21 O22 H14TC114H14RH14SC113H13RH13SC112H12RH12SC111
H11RH11SC110H10RH10SC19 H9R H9S C18 H8R H8S C17 H7R H7S C16 H6R H6S C15 H5R H5S 
C14 H4R H4S C13 H3R H3S C12 H2R H2S H14TC114H14RH14SC113H13RH13SC112H12RH12SC111
H11RH11SC110H10RH10SC19 H9R H9S C18 H8R H8S C17 H7R H7S C16 H6R H6S C15 H5R H5S 
C14 H4R H4S C13 H3R H3S C12 H2R H2S C11 O12 O11 C1  HR  HS  C2  HX  C3  HA  HB  
O31 P31 O32 C31 H1A H1B C32 H2A H2B N31 C33 H3A H3B H3C C34 H4A H4B H4C C35 H5A 
H5B H5C O33 O34 O21 C21 O22 H14TC114H14RH14SC113H13RH13SC112H12RH12SC111H11RH11S
C110H10RH10SC19 H9R H9S C18 H8R H8S C17 H7R H7S C16 H6R H6S C15 H5R H5S C14 H4R 
H4S C13 H3R H3S C12 H2R H2S H14TC114H14RH14SC113H13RH13SC112H12RH12SC111H11RH11S
C110H10RH10SC19 H9R H9S C18 H8R H8S C17 H7R H7S C16 H6R H6S C15 H5R H5S C14 H4R 
H4S C13 H3R H3S C12 H2R H2S C11 O12 O11 C1  HR  HS  C2  HX  C3  HA  HB  O31 P31 
O32 C31 H1A H1B C32 H2A H2B N31 C33 H3A H3B H3C C34 H4A H4B H4C C35 H5A H5B H5C 
O33 O34 O21 C21 O22 H14TC114H14RH14SC113H13RH13SC112H12RH12SC111H11RH11SC110H10R
H10SC19 H9R H9S C18 H8R H8S C17 H7R H7S C16 H6R H6S C15 H5R H5S C14 H4R H4S C13 
H3R H3S C12 H2R H2S H14TC114H14RH14SC113H13RH13SC112H12RH12SC111H11RH11SC110H10R
H10SC19 H9R H9S C18 H8R H8S C17 H7R H7S C16 H6R H6S C15 H5R H5S C14 H4R H4S C13 
H3R H3S C12 H2R H2S C11 O12 O11 C1  HR  HS  C2  HX  C3  HA  HB  O31 P31 O32 C31 
H1A H1B C32 H2A H2B N31 C33 H3A H3B H3C C34 H4A H4B H4C C35 H5A H5B H5C O33 O34 
O21 C21 O22 H14TC114H14RH14SC113H13RH13SC112H12RH12SC111H11RH11SC110H10RH10SC19 
H9R H9S C18 H8R H8S C17 H7R H7S C16 H6R H6S C15 H5R H5S C14 H4R H4S C13 H3R H3S 
C12 H2R H2S H14TC114H14RH14SC113H13RH13SC112H12RH12SC111H11RH11SC110H10RH10SC19 
H9R H9S C18 H8R H8S C17 H7R H7S C16 H6R H6S C15 H5R H5S C14 H4R H4S C13 H3R H3S 
C12 H2R H2S C11 O12 O11 C1  HR  HS  C2  HX  C3  HA  HB  O31 P31 O32 C31 H1A H1B 
C32 H2A H2B N31 C33 H3A H3B H3C C34 H4A H4B H4C C35 H5A H5B H5C O33 O34 O21 C21 
O22 H14TC114H14RH14SC113H13RH13SC112H12RH12SC111H11RH11SC110H10RH10SC19 H9R H9S 
C18 H8R H8S C17 H7R H7S C16 H6R H6S C15 H5R H5S C14 H4R H4S C13 H3R H3S C12 H2R 
H2S H14TC114H14RH14SC113H13RH13SC112H12RH12SC111H11RH11SC110H10RH10SC19 H9R H9S 
C18 H8R H8S C17 H7R H7S C16 H6R H6S C15 H5R H5S C14 H4R H4S C13 H3R H3S C12 H2R 
H2S C11 O12 O11 C1  HR  HS  C2  HX  C3  HA  HB  O31 P31 O32 C31 H1A H1B C32 H2A 
H2B N31 C33 H3A H3B H3C C34 H4A H4B H4C C35 H5A H5B H5C O33 O34 O21 C21 O22 H14T
C114H14RH14SC113H13RH13SC112H12RH12SC111H11RH11SC110H10RH10SC19 H9R H9S C18 H8R 
H8S C17 H7R H7S C16 H6R H6S C15 H5R H5S C14 H4R H4S C13 H3R H3S C12 H2R H2S H14T
C114H14RH14SC113H13RH13SC112H12RH12SC111H11RH11SC110H10RH10SC19 H9R H9S C18 H8R 
H8S C17 H7R H7S C16 H6R H6S C15 H5R H5S C14 H4R H4S C13 H3R H3S C12 H2R H2S C11 
O12 O11 C1  HR  HS  C2  HX  C3  HA  HB  O31 P31 O32 C31 H1A H1B C32 H2A H2B N31 
C33 H3A H3B H3C C34 H4A H4B H4C C35 H5A H5B H5C O33 O34 O21 C21 O22 H14TC114H14R
H14SC113H13RH13SC112H12RH12SC111H11RH11SC110H10RH10SC19 H9R H9S C18 H8R H8S C17 
H7R H7S C16 H6R H6S C15 H5R H5S C14 H4R H4S C13 H3R H3S C12 H2R H2S H14TC114H14R
H14SC113H13RH13SC112H12RH12SC111H11RH11SC110H10RH10SC19 H9R H9S C18 H8R H8S C17 
H7R H7S C16 H6R H6S C15 H5R H5S C14 H4R H4S C13 H3R H3S C12 H2R H2S C11 O12 O11 
C1  HR  HS  C2  HX  C3  HA  HB  O31 P31 O32 C31 H1A H1B C32 H2A H2B N31 C33 H3A 
H3B H3C C34 H4A H4B H4C C35 H5A H5B H5C O33 O34 O21 C21 O22 H14TC114H14RH14SC113
H13RH13SC112H12RH12SC111H11RH11SC110H10RH10SC19 H9R H9S C18 H8R H8S C17 H7R H7S 
C16 H6R H6S C15 H5R H5S C14 H4R H4S C13 H3R H3S C12 H2R H2S H14TC114H14RH14SC113
H13RH13SC112H12RH12SC111H11RH11SC110H10RH10SC19 H9R H9S C18 H8R H8S C17 H7R H7S 
C16 H6R H6S C15 H5R H5S C14 H4R H4S C13 H3R H3S C12 H2R H2S C11 O12 O11 C1  HR  
HS  C2  HX  C3  HA  HB  O31 P31 O32 C31 H1A H1B C32 H2A H2B N31 C33 H3A H3B H3C 
C34 H4A H4B H4C C35 H5A H5B H5C O33 O34 O21 C21 O22 H14TC114H14RH14SC113H13RH13S
C112H12RH12SC111H11RH11SC110H10RH10SC19 H9R H9S C18 H8R H8S C17 H7R H7S C16 H6R 
H6S C15 H5R H5S C14 H4R H4S C13 H3R H3S C12 H2R H2S H14TC114H14RH14SC113H13RH13S
C112H12RH12SC111H11RH11SC110H10RH10SC19 H9R H9S C18 H8R H8S C17 H7R H7S C16 H6R 
H6S C15 H5R H5S C14 H4R H4S C13 H3R H3S C12 H2R H2S C11 O12 O11 C1  HR  HS  C2  
HX  C3  HA  HB  O31 P31 O32 C31 H1A H1B C32 H2A H2B N31 C33 H3A H3B H3C C34 H4A 
H4B H4C C35 H5A H5B H5C O33 O34 O21 C21 O22 H14TC114H14RH14SC113H13RH13SC112H12R
H12SC111H11RH11SC110H10RH10SC19 H9R H9S C18 H8R H8S C17 H7R H7S C16 H6R H6S C15 
H5R H5S C14 H4R H4S C13 H3R H3S C12 H2R H2S H14TC114H14RH14SC113H13RH13SC112H12R
H12SC111H11RH11SC110H10RH10SC19 H9R H9S C18 H8R H8S C17 H7R H7S C16 H6R H6S C15 
H5R H5S C14 H4R H4S C13 H3R H3S C12 H2R H2S C11 O12 O11 C1  HR  HS  C2  HX  C3  
HA  HB  O31 P31 O32 C31 H1A H1B C32 H2A H2B N31 C33 H3A H3B H3C C34 H4A H4B H4C 
C35 H5A H5B H5C O33 O34 O21 C21 O22 H14TC114H14RH14SC113H13RH13SC112H12RH12SC111
H11RH11SC110H10RH10SC19 H9R H9S C18 H8R H8S C17 H7R H7S C16 H6R H6S C15 H5R H5S 
C14 H4R H4S C13 H3R H3S C12 H2R H2S H14TC114H14RH14SC113H13RH13SC112H12RH12SC111
H11RH11SC110H10RH10SC19 H9R H9S C18 H8R H8S C17 H7R H7S C16 H6R H6S C15 H5R H5S 
C14 H4R H4S C13 H3R H3S C12 H2R H2S C11 O12 O11 C1  HR  HS  C2  HX  C3  HA  HB  
O31 P31 O32 C31 H1A H1B C32 H2A H2B N31 C33 H3A H3B H3C C34 H4A H4B H4C C35 H5A 
H5B H5C O33 O34 O21 C21 O22 H14TC114H14RH14SC113H13RH13SC112H12RH12SC111H11RH11S
C110H10RH10SC19 H9R H9S C18 H8R H8S C17 H7R H7S C16 H6R H6S C15 H5R H5S C14 H4R 
H4S C13 H3R H3S C12 H2R H2S H14TC114H14RH14SC113H13RH13SC112H12RH12SC111H11RH11S
C110H10RH10SC19 H9R H9S C18 H8R H8S C17 H7R H7S C16 H6R H6S C15 H5R H5S C14 H4R 
H4S C13 H3R H3S C12 H2R H2S C11 O12 O11 C1  HR  HS  C2  HX  C3  HA  HB  O31 P31 
O32 C31 H1A H1B C32 H2A H2B N31 C33 H3A H3B H3C C34 H4A H4B H4C C35 H5A H5B H5C 
O33 O34 O21 C21 O22 H14TC114H14RH14SC113H13RH13SC112H12RH12SC111H11RH11SC110H10R
H10SC19 H9R H9S C18 H8R H8S C17 H7R H7S C16 H6R H6S C15 H5R H5S C14 H4R H4S C13 
H3R H3S C12 H2R H2S H14TC114H14RH14SC113H13RH13SC112H12RH12SC111H11RH11SC110H10R
H10SC19 H9R H9S C18 H8R H8S C17 H7R H7S C16 H6R H6S C15 H5R H5S C14 H4R H4S C13 
H3R H3S C12 H2R H2S C11 O12 O11 C1  HR  HS  C2  HX  C3  HA  HB  O31 P31 O32 C31 
H1A H1B C32 H2A H2B N31 C33 H3A H3B H3C C34 H4A H4B H4C C35 H5A H5B H5C O33 O34 
O21 C21 O22 H14TC114H14RH14SC113H13RH13SC112H12RH12SC111H11RH11SC110H10RH10SC19 
H9R H9S C18 H8R H8S C17 H7R H7S C16 H6R H6S C15 H5R H5S C14 H4R H4S C13 H3R H3S 
C12 H2R H2S H14TC114H14RH14SC113H13RH13SC112H12RH12SC111H11RH11SC110H10RH10SC19 
H9R H9S C18 H8R H8S C17 H7R H7S C16 H6R H6S C15 H5R H5S C14 H4R H4S C13 H3R H3S 
C12 H2R H2S C11 O12 O11 C1  HR  HS  C2  HX  C3  HA  HB  O31 P31 O32 C31 H1A H1B 
C32 H2A H2B N31 C33 H3A H3B H3C C34 H4A H4B H4C C35 H5A H5B H5C O33 O34 O21 C21 
O22 H14TC114H14RH14SC113H13RH13SC112H12RH12SC111H11RH11SC110H10RH10SC19 H9R H9S 
C18 H8R H8S C17 H7R H7S C16 H6R H6S C15 H5R H5S C14 H4R H4S C13 H3R H3S C12 H2R 
H2S H14TC114H14RH14SC113H13RH13SC112H12RH12SC111H11RH11SC110H10RH10SC19 H9R H9S 
C18 H8R H8S C17 H7R H7S C16 H6R H6S C15 H5R H5S C14 H4R H4S C13 H3R H3S C12 H2R 
H2S C11 O12 O11 C1  HR  HS  C2  HX  C3  HA  HB  O31 P31 O32 C31 H1A H1B C32 H2A 
H2B N31 C33 H3A H3B H3C C34 H4A H4B H4C C35 H5A H5B H5C O33 O34 O21 C21 O22 H14T
C114H14RH14SC113H13RH13SC112H12RH12SC111H11RH11SC110H10RH10SC19 H9R H9S C18 H8R 
H8S C17 H7R H7S C16 H6R H6S C15 H5R H5S C14 H4R H4S C13 H3R H3S C12 H2R H2S H14T
C114H14RH14SC113H13RH13SC112H12RH12SC111H11RH11SC110H10RH10SC19 H9R H9S C18 H8R 
H8S C17 H7R H7S C16 H6R H6S C15 H5R H5S C14 H4R H4S C13 H3R H3S C12 H2R H2S C11 
O12 O11 C1  HR  HS  C2  HX  C3  HA  HB  O31 P31 O32 C31 H1A H1B C32 H2A H2B N31 
C33 H3A H3B H3C C34 H4A H4B H4C C35 H5A H5B H5C O33 O34 O21 C21 O22 H14TC114H14R
H14SC113H13RH13SC112H12RH12SC111H11RH11SC110H10RH10SC19 H9R H9S C18 H8R H8S C17 
H7R H7S C16 H6R H6S C15 H5R H5S C14 H4R H4S C13 H3R H3S C12 H2R H2S H14TC114H14R
H14SC113H13RH13SC112H12RH12SC111H11RH11SC110H10RH10SC19 H9R H9S C18 H8R H8S C17 
H7R H7S C16 H6R H6S C15 H5R H5S C14 H4R H4S C13 H3R H3S C12 H2R H2S C11 O12 O11 
C1  HR  HS  C2  HX  C3  HA  HB  O31 P31 O32 C31 H1A H1B C32 H2A H2B N31 C33 H3A 
H3B H3C C34 H4A H4B H4C C35 H5A H5B H5C O33 O34 O21 C21 O22 H14TC114H14RH14SC113
H13RH13SC112H12RH12SC111H11RH11SC110H10RH10SC19 H9R H9S C18 H8R H8S C17 H7R H7S 
C16 H6R H6S C15 H5R H5S C14 H4R H4S C13 H3R H3S C12 H2R H2S H14TC114H14RH14SC113
H13RH13SC112H12RH12SC111H11RH11SC110H10RH10SC19 H9R H9S C18 H8R H8S C17 H7R H7S 
C16 H6R H6S C15 H5R H5S C14 H4R H4S C13 H3R H3S C12 H2R H2S C11 O12 O11 C1  HR  
HS  C2  HX  C3  HA  HB  O31 P31 O32 C31 H1A H1B C32 H2A H2B N31 C33 H3A H3B H3C 
C34 H4A H4B H4C C35 H5A H5B H5C O33 O34 O21 C21 O22 H14TC114H14RH14SC113H13RH13S
C112H12RH12SC111H11RH11SC110H10RH10SC19 H9R H9S C18 H8R H8S C17 H7R H7S C16 H6R 
H6S C15 H5R H5S C14 H4R H4S C13 H3R H3S C12 H2R H2S H14TC114H14RH14SC113H13RH13S
C112H12RH12SC111H11RH11SC110H10RH10SC19 H9R H9S C18 H8R H8S C17 H7R H7S C16 H6R 
H6S C15 H5R H5S C14 H4R H4S C13 H3R H3S C12 H2R H2S C11 O12 O11 C1  HR  HS  C2  
HX  C3  HA  HB  O31 P31 O32 C31 H1A H1B C32 H2A H2B N31 C33 H3A H3B H3C C34 H4A 
H4B H4C C35 H5A H5B H5C O33 O34 O21 C21 O22 H14TC114H14RH14SC113H13RH13SC112H12R
H12SC111H11RH11SC110H10RH10SC19 H9R H9S C18 H8R H8S C17 H7R H7S C16 H6R H6S C15 
H5R H5S C14 H4R H4S C13 H3R H3S C12 H2R H2S H14TC114H14RH14SC113H13RH13SC112H12R
H12SC111H11RH11SC110H10RH10SC19 H9R H9S C18 H8R H8S C17 H7R H7S C16 H6R H6S C15 
H5R H5S C14 H4R H4S C13 H3R H3S C12 H2R H2S C11 O12 O11 C1  HR  HS  C2  HX  C3  
HA  HB  O31 P31 O32 C31 H1A H1B C32 H2A H2B N31 C33 H3A H3B H3C C34 H4A H4B H4C 
C35 H5A H5B H5C O33 O34 O21 C21 O22 H14TC114H14RH14SC113H13RH13SC112H12RH12SC111
H11RH11SC110H10RH10SC19 H9R H9S C18 H8R H8S C17 H7R H7S C16 H6R H6S C15 H5R H5S 
C14 H4R H4S C13 H3R H3S C12 H2R H2S H14TC114H14RH14SC113H13RH13SC112H12RH12SC111
H11RH11SC110H10RH10SC19 H9R H9S C18 H8R H8S C17 H7R H7S C16 H6R H6S C15 H5R H5S 
C14 H4R H4S C13 H3R H3S C12 H2R H2S C11 O12 O11 C1  HR  HS  C2  HX  C3  HA  HB  
O31 P31 O32 C31 H1A H1B C32 H2A H2B N31 C33 H3A H3B H3C C34 H4A H4B H4C C35 H5A 
H5B H5C O33 O34 O21 C21 O22 H14TC114H14RH14SC113H13RH13SC112H12RH12SC111H11RH11S
C110H10RH10SC19 H9R H9S C18 H8R H8S C17 H7R H7S C16 H6R H6S C15 H5R H5S C14 H4R 
H4S C13 H3R H3S C12 H2R H2S H14TC114H14RH14SC113H13RH13SC112H12RH12SC111H11RH11S
C110H10RH10SC19 H9R H9S C18 H8R H8S C17 H7R H7S C16 H6R H6S C15 H5R H5S C14 H4R 
H4S C13 H3R H3S C12 H2R H2S C11 O12 O11 C1  HR  HS  C2  HX  C3  HA  HB  O31 P31 
O32 C31 H1A H1B C32 H2A H2B N31 C33 H3A H3B H3C C34 H4A H4B H4C C35 H5A H5B H5C 
O33 O34 O21 C21 O22 H14TC114H14RH14SC113H13RH13SC112H12RH12SC111H11RH11SC110H10R
H10SC19 H9R H9S C18 H8R H8S C17 H7R H7S C16 H6R H6S C15 H5R H5S C14 H4R H4S C13 
H3R H3S C12 H2R H2S H14TC114H14RH14SC113H13RH13SC112H12RH12SC111H11RH11SC110H10R
H10SC19 H9R H9S C18 H8R H8S C17 H7R H7S C16 H6R H6S C15 H5R H5S C14 H4R H4S C13 
H3R H3S C12 H2R H2S C11 O12 O11 C1  HR  HS  C2  HX  C3  HA  HB  O31 P31 O32 C31 
H1A H1B C32 H2A H2B N31 C33 H3A H3B H3C C34 H4A H4B H4C C35 H5A H5B H5C O33 O34 
O21 C21 O22 H14TC114H14RH14SC113H13RH13SC112H12RH12SC111H11RH11SC110H10RH10SC19 
H9R H9S C18 H8R H8S C17 H7R H7S C16 H6R H6S C15 H5R H5S C14 H4R H4S C13 H3R H3S 
C12 H2R H2S H14TC114H14RH14SC113H13RH13SC112H12RH12SC111H11RH11SC110H10RH10SC19 
H9R H9S C18 H8R H8S C17 H7R H7S C16 H6R H6S C15 H5R H5S C14 H4R H4S C13 H3R H3S 
C12 H2R H2S C11 O12 O11 C1  HR  HS  C2  HX  C3  HA  HB  O31 P31 O32 C31 H1A H1B 
C32 H2A H2B N31 C33 H3A H3B H3C C34 H4A H4B H4C C35 H5A H5B H5C O33 O34 O21 C21 
O22 H14TC114H14RH14SC113H13RH13SC112H12RH12SC111H11RH11SC110H10RH10SC19 H9R H9S 
C18 H8R H8S C17 H7R H7S C16 H6R H6S C15 H5R H5S C14 H4R H4S C13 H3R H3S C12 H2R 
H2S H14TC114H14RH14SC113H13RH13SC112H12RH12SC111H11RH11SC110H10RH10SC19 H9R H9S 
C18 H8R H8S C17 H7R H7S C16 H6R H6S C15 H5R H5S C14 H4R H4S C13 H3R H3S C12 H2R 
H2S C11 O12 O11 C1  HR  HS  C2  HX  C3  HA  HB  O31 P31 O32 C31 H1A H1B C32 H2A 
H2B N31 C33 H3A H3B H3C C34 H4A H4B H4C C35 H5A H5B H5C O33 O34 O21 C21 O22 H14T
C114H14RH14SC113H13RH13SC112H12RH12SC111H11RH11SC110H10RH10SC19 H9R H9S C18 H8R 
H8S C17 H7R H7S C16 H6R H6S C15 H5R H5S C14 H4R H4S C13 H3R H3S C12 H2R H2S H14T
C114H14RH14SC113H13RH13SC112H12RH12SC111H11RH11SC110H10RH10SC19 H9R H9S C18 H8R 
H8S C17 H7R H7S C16 H6R H6S C15 H5R H5S C14 H4R H4S C13 H3R H3S C12 H2R H2S C11 
O12 O11 C1  HR  HS  C2  HX  C3  HA  HB  O31 P31 O32 C31 H1A H1B C32 H2A H2B N31 
C33 H3A H3B H3C C34 H4A H4B H4C C35 H5A H5B H5C O33 O34 O21 C21 O22 H14TC114H14R
H14SC113H13RH13SC112H12RH12SC111H11RH11SC110H10RH10SC19 H9R H9S C18 H8R H8S C17 
H7R H7S C16 H6R H6S C15 H5R H5S C14 H4R H4S C13 H3R H3S C12 H2R H2S H14TC114H14R
H14SC113H13RH13SC112H12RH12SC111H11RH11SC110H10RH10SC19 H9R H9S C18 H8R H8S C17 
H7R H7S C16 H6R H6S C15 H5R H5S C14 H4R H4S C13 H3R H3S C12 H2R H2S C11 O12 O11 
C1  HR  HS  C2  HX  C3  HA  HB  O31 P31 O32 C31 H1A H1B C32 H2A H2B N31 C33 H3A 
H3B H3C C34 H4A H4B H4C C35 H5A H5B H5C O33 O34 O21 C21 O22 H14TC114H14RH14SC113
H13RH13SC112H12RH12SC111H11RH11SC110H10RH10SC19 H9R H9S C18 H8R H8S C17 H7R H7S 
C16 H6R H6S C15 H5R H5S C14 H4R H4S C13 H3R H3S C12 H2R H2S H14TC114H14RH14SC113
H13RH13SC112H12RH12SC111H11RH11SC110H10RH10SC19 H9R H9S C18 H8R H8S C17 H7R H7S 
C16 H6R H6S C15 H5R H5S C14 H4R H4S C13 H3R H3S C12 H2R H2S C11 O12 O11 C1  HR  
HS  C2  HX  C3  HA  HB  O31 P31 O32 C31 H1A H1B C32 H2A H2B N31 C33 H3A H3B H3C 
C34 H4A H4B H4C C35 H5A H5B H5C O33 O34 O21 C21 O22 H14TC114H14RH14SC113H13RH13S
C112H12RH12SC111H11RH11SC110H10RH10SC19 H9R H9S C18 H8R H8S C17 H7R H7S C16 H6R 
H6S C15 H5R H5S C14 H4R H4S C13 H3R H3S C12 H2R H2S H14TC114H14RH14SC113H13RH13S
C112H12RH12SC111H11RH11SC110H10RH10SC19 H9R H9S C18 H8R H8S C17 H7R H7S C16 H6R 
H6S C15 H5R H5S C14 H4R H4S C13 H3R H3S C12 H2R H2S C11 O12 O11 C1  HR  HS  C2  
HX  C3  HA  HB  O31 P31 O32 C31 H1A H1B C32 H2A H2B N31 C33 H3A H3B H3C C34 H4A 
H4B H4C C35 H5A H5B H5C O33 O34 O21 C21 O22 H14TC114H14RH14SC113H13RH13SC112H12R
H12SC111H11RH11SC110H10RH10SC19 H9R H9S C18 H8R H8S C17 H7R H7S C16 H6R H6S C15 
H5R H5S C14 H4R H4S C13 H3R H3S C12 H2R H2S H14TC114H14RH14SC113H13RH13SC112H12R
H12SC111H11RH11SC110H10RH10SC19 H9R H9S C18 H8R H8S C17 H7R H7S C16 H6R H6S C15 
H5R H5S C14 H4R H4S C13 H3R H3S C12 H2R H2S C11 O12 O11 C1  HR  HS  C2  HX  C3  
HA  HB  O31 P31 O32 C31 H1A H1B C32 H2A H2B N31 C33 H3A H3B H3C C34 H4A H4B H4C 
C35 H5A H5B H5C O33 O34 O21 C21 O22 H14TC114H14RH14SC113H13RH13SC112H12RH12SC111
H11RH11SC110H10RH10SC19 H9R H9S C18 H8R H8S C17 H7R H7S C16 H6R H6S C15 H5R H5S 
C14 H4R H4S C13 H3R H3S C12 H2R H2S H14TC114H14RH14SC113H13RH13SC112H12RH12SC111
H11RH11SC110H10RH10SC19 H9R H9S C18 H8R H8S C17 H7R H7S C16 H6R H6S C15 H5R H5S 
C14 H4R H4S C13 H3R H3S C12 H2R H2S C11 O12 O11 C1  HR  HS  C2  HX  C3  HA  HB  
O31 P31 O32 C31 H1A H1B C32 H2A H2B N31 C33 H3A H3B H3C C34 H4A H4B H4C C35 H5A 
H5B H5C O33 O34 O21 C21 O22 H14TC114H14RH14SC113H13RH13SC112H12RH12SC111H11RH11S
C110H10RH10SC19 H9R H9S C18 H8R H8S C17 H7R H7S C16 H6R H6S C15 H5R H5S C14 H4R 
H4S C13 H3R H3S C12 H2R H2S H14TC114H14RH14SC113H13RH13SC112H12RH12SC111H11RH11S
C110H10RH10SC19 H9R H9S C18 H8R H8S C17 H7R H7S C16 H6R H6S C15 H5R H5S C14 H4R 
H4S C13 H3R H3S C12 H2R H2S C11 O12 O11 C1  HR  HS  C2  HX  C3  HA  HB  O31 P31 
O32 C31 H1A H1B C32 H2A H2B N31 C33 H3A H3B H3C C34 H4A H4B H4C C35 H5A H5B H5C 
O33 O34 O21 C21 O22 H14TC114H14RH14SC113H13RH13SC112H12RH12SC111H11RH11SC110H10R
H10SC19 H9R H9S C18 H8R H8S C17 H7R H7S C16 H6R H6S C15 H5R H5S C14 H4R H4S C13 
H3R H3S C12 H2R H2S H14TC114H14RH14SC113H13RH13SC112H12RH12SC111H11RH11SC110H10R
H10SC19 H9R H9S C18 H8R H8S C17 H7R H7S C16 H6R H6S C15 H5R H5S C14 H4R H4S C13 
H3R H3S C12 H2R H2S C11 O12 O11 C1  HR  HS  C2  HX  C3  HA  HB  O31 P31 O32 C31 
H1A H1B C32 H2A H2B N31 C33 H3A H3B H3C C34 H4A H4B H4C C35 H5A H5B H5C O33 O34 
O21 C21 O22 H14TC114H14RH14SC113H13RH13SC112H12RH12SC111H11RH11SC110H10RH10SC19 
H9R H9S C18 H8R H8S C17 H7R H7S C16 H6R H6S C15 H5R H5S C14 H4R H4S C13 H3R H3S 
C12 H2R H2S H14TC114H14RH14SC113H13RH13SC112H12RH12SC111H11RH11SC110H10RH10SC19 
H9R H9S C18 H8R H8S C17 H7R H7S C16 H6R H6S C15 H5R H5S C14 H4R H4S C13 H3R H3S 
C12 H2R H2S C11 O12 O11 C1  HR  HS  C2  HX  C3  HA  HB  O31 P31 O32 C31 H1A H1B 
C32 H2A H2B N31 C33 H3A H3B H3C C34 H4A H4B H4C C35 H5A H5B H5C O33 O34 O21 C21 
O22 H14TC114H14RH14SC113H13RH13SC112H12RH12SC111H11RH11SC110H10RH10SC19 H9R H9S 
C18 H8R H8S C17 H7R H7S C16 H6R H6S C15 H5R H5S C14 H4R H4S C13 H3R H3S C12 H2R 
H2S H14TC114H14RH14SC113H13RH13SC112H12RH12SC111H11RH11SC110H10RH10SC19 H9R H9S 
C18 H8R H8S C17 H7R H7S C16 H6R H6S C15 H5R H5S C14 H4R H4S C13 H3R H3S C12 H2R 
H2S C11 O12 O11 C1  HR  HS  C2  HX  C3  HA  HB  O31 P31 O32 C31 H1A H1B C32 H2A 
H2B N31 C33 H3A H3B H3C C34 H4A H4B H4C C35 H5A H5B H5C O33 O34 O21 C21 O22 H14T
C114H14RH14SC113H13RH13SC112H12RH12SC111H11RH11SC110H10RH10SC19 H9R H9S C18 H8R 
H8S C17 H7R H7S C16 H6R H6S C15 H5R H5S C14 H4R H4S C13 H3R H3S C12 H2R H2S H14T
C114H14RH14SC113H13RH13SC112H12RH12SC111H11RH11SC110H10RH10SC19 H9R H9S C18 H8R 
H8S C17 H7R H7S C16 H6R H6S C15 H5R H5S C14 H4R H4S C13 H3R H3S C12 H2R H2S C11 
O12 O11 C1  HR  HS  C2  HX  C3  HA  HB  O31 P31 O32 C31 H1A H1B C32 H2A H2B N31 
C33 H3A H3B H3C C34 H4A H4B H4C C35 H5A H5B H5C O33 O34 O21 C21 O22 H14TC114H14R
H14SC113H13RH13SC112H12RH12SC111H11RH11SC110H10RH10SC19 H9R H9S C18 H8R H8S C17 
H7R H7S C16 H6R H6S C15 H5R H5S C14 H4R H4S C13 H3R H3S C12 H2R H2S H14TC114H14R
H14SC113H13RH13SC112H12RH12SC111H11RH11SC110H10RH10SC19 H9R H9S C18 H8R H8S C17 
H7R H7S C16 H6R H6S C15 H5R H5S C14 H4R H4S C13 H3R H3S C12 H2R H2S C11 O12 O11 
C1  HR  HS  C2  HX  C3  HA  HB  O31 P31 O32 C31 H1A H1B C32 H2A H2B N31 C33 H3A 
H3B H3C C34 H4A H4B H4C C35 H5A H5B H5C O33 O34 O21 C21 O22 H14TC114H14RH14SC113
H13RH13SC112H12RH12SC111H11RH11SC110H10RH10SC19 H9R H9S C18 H8R H8S C17 H7R H7S 
C16 H6R H6S C15 H5R H5S C14 H4R H4S C13 H3R H3S C12 H2R H2S H14TC114H14RH14SC113
H13RH13SC112H12RH12SC111H11RH11SC110H10RH10SC19 H9R H9S C18 H8R H8S C17 H7R H7S 
C16 H6R H6S C15 H5R H5S C14 H4R H4S C13 H3R H3S C12 H2R H2S C11 O12 O11 C1  HR  
HS  C2  HX  C3  HA  HB  O31 P31 O32 C31 H1A H1B C32 H2A H2B N31 C33 H3A H3B H3C 
C34 H4A H4B H4C C35 H5A H5B H5C O33 O34 O21 C21 O22 H14TC114H14RH14SC113H13RH13S
C112H12RH12SC111H11RH11SC110H10RH10SC19 H9R H9S C18 H8R H8S C17 H7R H7S C16 H6R 
H6S C15 H5R H5S C14 H4R H4S C13 H3R H3S C12 H2R H2S H14TC114H14RH14SC113H13RH13S
C112H12RH12SC111H11RH11SC110H10RH10SC19 H9R H9S C18 H8R H8S C17 H7R H7S C16 H6R 
H6S C15 H5R H5S C14 H4R H4S C13 H3R H3S C12 H2R H2S C11 O12 O11 C1  HR  HS  C2  
HX  C3  HA  HB  O31 P31 O32 C31 H1A H1B C32 H2A H2B N31 C33 H3A H3B H3C C34 H4A 
H4B H4C C35 H5A H5B H5C O33 O34 O21 C21 O22 H14TC114H14RH14SC113H13RH13SC112H12R
H12SC111H11RH11SC110H10RH10SC19 H9R H9S C18 H8R H8S C17 H7R H7S C16 H6R H6S C15 
H5R H5S C14 H4R H4S C13 H3R H3S C12 H2R H2S H14TC114H14RH14SC113H13RH13SC112H12R
H12SC111H11RH11SC110H10RH10SC19 H9R H9S C18 H8R H8S C17 H7R H7S C16 H6R H6S C15 
H5R H5S C14 H4R H4S C13 H3R H3S C12 H2R H2S C11 O12 O11 C1  HR  HS  C2  HX  C3  
HA  HB  O31 P31 O32 C31 H1A H1B C32 H2A H2B N31 C33 H3A H3B H3C C34 H4A H4B H4C 
C35 H5A H5B H5C O33 O34 O21 C21 O22 H14TC114H14RH14SC113H13RH13SC112H12RH12SC111
H11RH11SC110H10RH10SC19 H9R H9S C18 H8R H8S C17 H7R H7S C16 H6R H6S C15 H5R H5S 
C14 H4R H4S C13 H3R H3S C12 H2R H2S H14TC114H14RH14SC113H13RH13SC112H12RH12SC111
H11RH11SC110H10RH10SC19 H9R H9S C18 H8R H8S C17 H7R H7S C16 H6R H6S C15 H5R H5S 
C14 H4R H4S C13 H3R H3S C12 H2R H2S C11 O12 O11 C1  HR  HS  C2  HX  C3  HA  HB  
O31 P31 O32 C31 H1A H1B C32 H2A H2B N31 C33 H3A H3B H3C C34 H4A H4B H4C C35 H5A 
H5B H5C O33 O34 O21 C21 O22 H14TC114H14RH14SC113H13RH13SC112H12RH12SC111H11RH11S
C110H10RH10SC19 H9R H9S C18 H8R H8S C17 H7R H7S C16 H6R H6S C15 H5R H5S C14 H4R 
H4S C13 H3R H3S C12 H2R H2S H14TC114H14RH14SC113H13RH13SC112H12RH12SC111H11RH11S
C110H10RH10SC19 H9R H9S C18 H8R H8S C17 H7R H7S C16 H6R H6S C15 H5R H5S C14 H4R 
H4S C13 H3R H3S C12 H2R H2S C11 O12 O11 C1  HR  HS  C2  HX  C3  HA  HB  O31 P31 
O32 C31 H1A H1B C32 H2A H2B N31 C33 H3A H3B H3C C34 H4A H4B H4C C35 H5A H5B H5C 
O33 O34 O21 C21 O22 H14TC114H14RH14SC113H13RH13SC112H12RH12SC111H11RH11SC110H10R
H10SC19 H9R H9S C18 H8R H8S C17 H7R H7S C16 H6R H6S C15 H5R H5S C14 H4R H4S C13 
H3R H3S C12 H2R H2S H14TC114H14RH14SC113H13RH13SC112H12RH12SC111H11RH11SC110H10R
H10SC19 H9R H9S C18 H8R H8S C17 H7R H7S C16 H6R H6S C15 H5R H5S C14 H4R H4S C13 
H3R H3S C12 H2R H2S C11 O12 O11 C1  HR  HS  C2  HX  C3  HA  HB  O31 P31 O32 C31 
H1A H1B C32 H2A H2B N31 C33 H3A H3B H3C C34 H4A H4B H4C C35 H5A H5B H5C O33 O34 
O21 C21 O22 H14TC114H14RH14SC113H13RH13SC112H12RH12SC111H11RH11SC110H10RH10SC19 
H9R H9S C18 H8R H8S C17 H7R H7S C16 H6R H6S C15 H5R H5S C14 H4R H4S C13 H3R H3S 
C12 H2R H2S H14TC114H14RH14SC113H13RH13SC112H12RH12SC111H11RH11SC110H10RH10SC19 
H9R H9S C18 H8R H8S C17 H7R H7S C16 H6R H6S C15 H5R H5S C14 H4R H4S C13 H3R H3S 
C12 H2R H2S C11 O12 O11 C1  HR  HS  C2  HX  C3  HA  HB  O31 P31 O32 C31 H1A H1B 
C32 H2A H2B N31 C33 H3A H3B H3C C34 H4A H4B H4C C35 H5A H5B H5C O33 O34 O21 C21 
O22 H14TC114H14RH14SC113H13RH13SC112H12RH12SC111H11RH11SC110H10RH10SC19 H9R H9S 
C18 H8R H8S C17 H7R H7S C16 H6R H6S C15 H5R H5S C14 H4R H4S C13 H3R H3S C12 H2R 
H2S H14TC114H14RH14SC113H13RH13SC112H12RH12SC111H11RH11SC110H10RH10SC19 H9R H9S 
C18 H8R H8S C17 H7R H7S C16 H6R H6S C15 H5R H5S C14 H4R H4S C13 H3R H3S C12 H2R 
H2S C11 O12 O11 C1  HR  HS  C2  HX  C3  HA  HB  O31 P31 O32 C31 H1A H1B C32 H2A 
H2B N31 C33 H3A H3B H3C C34 H4A H4B H4C C35 H5A H5B H5C O33 O34 O21 C21 O22 H14T
C114H14RH14SC113H13RH13SC112H12RH12SC111H11RH11SC110H10RH10SC19 H9R H9S C18 H8R 
H8S C17 H7R H7S C16 H6R H6S C15 H5R H5S C14 H4R H4S C13 H3R H3S C12 H2R H2S H14T
C114H14RH14SC113H13RH13SC112H12RH12SC111H11RH11SC110H10RH10SC19 H9R H9S C18 H8R 
H8S C17 H7R H7S C16 H6R H6S C15 H5R H5S C14 H4R H4S C13 H3R H3S C12 H2R H2S C11 
O12 O11 C1  HR  HS  C2  HX  C3  HA  HB  O31 P31 O32 C31 H1A H1B C32 H2A H2B N31 
C33 H3A H3B H3C C34 H4A H4B H4C C35 H5A H5B H5C O33 O34 O21 C21 O22 H14TC114H14R
H14SC113H13RH13SC112H12RH12SC111H11RH11SC110H10RH10SC19 H9R H9S C18 H8R H8S C17 
H7R H7S C16 H6R H6S C15 H5R H5S C14 H4R H4S C13 H3R H3S C12 H2R H2S H14TC114H14R
H14SC113H13RH13SC112H12RH12SC111H11RH11SC110H10RH10SC19 H9R H9S C18 H8R H8S C17 
H7R H7S C16 H6R H6S C15 H5R H5S C14 H4R H4S C13 H3R H3S C12 H2R H2S C11 O12 O11 
C1  HR  HS  C2  HX  C3  HA  HB  O31 P31 O32 C31 H1A H1B C32 H2A H2B N31 C33 H3A 
H3B H3C C34 H4A H4B H4C C35 H5A H5B H5C O33 O34 O21 C21 O22 H14TC114H14RH14SC113
H13RH13SC112H12RH12SC111H11RH11SC110H10RH10SC19 H9R H9S C18 H8R H8S C17 H7R H7S 
C16 H6R H6S C15 H5R H5S C14 H4R H4S C13 H3R H3S C12 H2R H2S H14TC114H14RH14SC113
H13RH13SC112H12RH12SC111H11RH11SC110H10RH10SC19 H9R H9S C18 H8R H8S C17 H7R H7S 
C16 H6R H6S C15 H5R H5S C14 H4R H4S C13 H3R H3S C12 H2R H2S C11 O12 O11 C1  HR  
HS  C2  HX  C3  HA  HB  O31 P31 O32 C31 H1A H1B C32 H2A H2B N31 C33 H3A H3B H3C 
C34 H4A H4B H4C C35 H5A H5B H5C O33 O34 O21 C21 O22 H14TC114H14RH14SC113H13RH13S
C112H12RH12SC111H11RH11SC110H10RH10SC19 H9R H9S C18 H8R H8S C17 H7R H7S C16 H6R 
H6S C15 H5R H5S C14 H4R H4S C13 H3R H3S C12 H2R H2S H14TC114H14RH14SC113H13RH13S
C112H12RH12SC111H11RH11SC110H10RH10SC19 H9R H9S C18 H8R H8S C17 H7R H7S C16 H6R 
H6S C15 H5R H5S C14 H4R H4S C13 H3R H3S C12 H2R H2S C11 O12 O11 C1  HR  HS  C2  
HX  C3  HA  HB  O31 P31 O32 C31 H1A H1B C32 H2A H2B N31 C33 H3A H3B H3C C34 H4A 
H4B H4C C35 H5A H5B H5C O33 O34 O21 C21 O22 H14TC114H14RH14SC113H13RH13SC112H12R
H12SC111H11RH11SC110H10RH10SC19 H9R H9S C18 H8R H8S C17 H7R H7S C16 H6R H6S C15 
H5R H5S C14 H4R H4S C13 H3R H3S C12 H2R H2S H14TC114H14RH14SC113H13RH13SC112H12R
H12SC111H11RH11SC110H10RH10SC19 H9R H9S C18 H8R H8S C17 H7R H7S C16 H6R H6S C15 
H5R H5S C14 H4R H4S C13 H3R H3S C12 H2R H2S C11 O12 O11 C1  HR  HS  C2  HX  C3  
HA  HB  O31 P31 O32 C31 H1A H1B C32 H2A H2B N31 C33 H3A H3B H3C C34 H4A H4B H4C 
C35 H5A H5B H5C O33 O34 O21 C21 O22 H14TC114H14RH14SC113H13RH13SC112H12RH12SC111
H11RH11SC110H10RH10SC19 H9R H9S C18 H8R H8S C17 H7R H7S C16 H6R H6S C15 H5R H5S 
C14 H4R H4S C13 H3R H3S C12 H2R H2S H14TC114H14RH14SC113H13RH13SC112H12RH12SC111
H11RH11SC110H10RH10SC19 H9R H9S C18 H8R H8S C17 H7R H7S C16 H6R H6S C15 H5R H5S 
C14 H4R H4S C13 H3R H3S C12 H2R H2S C11 O12 O11 C1  HR  HS  C2  HX  C3  HA  HB  
O31 P31 O32 C31 H1A H1B C32 H2A H2B N31 C33 H3A H3B H3C C34 H4A H4B H4C C35 H5A 
H5B H5C O33 O34 O21 C21 O22 H14TC114H14RH14SC113H13RH13SC112H12RH12SC111H11RH11S
C110H10RH10SC19 H9R H9S C18 H8R H8S C17 H7R H7S C16 H6R H6S C15 H5R H5S C14 H4R 
H4S C13 H3R H3S C12 H2R H2S H14TC114H14RH14SC113H13RH13SC112H12RH12SC111H11RH11S
C110H10RH10SC19 H9R H9S C18 H8R H8S C17 H7R H7S C16 H6R H6S C15 H5R H5S C14 H4R 
H4S C13 H3R H3S C12 H2R H2S C11 O12 O11 C1  HR  HS  C2  HX  C3  HA  HB  O31 P31 
O32 C31 H1A H1B C32 H2A H2B N31 C33 H3A H3B H3C C34 H4A H4B H4C C35 H5A H5B H5C 
O33 O34 O21 C21 O22 H14TC114H14RH14SC113H13RH13SC112H12RH12SC111H11RH11SC110H10R
H10SC19 H9R H9S C18 H8R H8S C17 H7R H7S C16 H6R H6S C15 H5R H5S C14 H4R H4S C13 
H3R H3S C12 H2R H2S H14TC114H14RH14SC113H13RH13SC112H12RH12SC111H11RH11SC110H10R
H10SC19 H9R H9S C18 H8R H8S C17 H7R H7S C16 H6R H6S C15 H5R H5S C14 H4R H4S C13 
H3R H3S C12 H2R H2S C11 O12 O11 C1  HR  HS  C2  HX  C3  HA  HB  O31 P31 O32 C31 
H1A H1B C32 H2A H2B N31 C33 H3A H3B H3C C34 H4A H4B H4C C35 H5A H5B H5C O33 O34 
O21 C21 O22 H14TC114H14RH14SC113H13RH13SC112H12RH12SC111H11RH11SC110H10RH10SC19 
H9R H9S C18 H8R H8S C17 H7R H7S C16 H6R H6S C15 H5R H5S C14 H4R H4S C13 H3R H3S 
C12 H2R H2S H14TC114H14RH14SC113H13RH13SC112H12RH12SC111H11RH11SC110H10RH10SC19 
H9R H9S C18 H8R H8S C17 H7R H7S C16 H6R H6S C15 H5R H5S C14 H4R H4S C13 H3R H3S 
C12 H2R H2S C11 O12 O11 C1  HR  HS  C2  HX  C3  HA  HB  O31 P31 O32 C31 H1A H1B 
C32 H2A H2B N31 C33 H3A H3B H3C C34 H4A H4B H4C C35 H5A H5B H5C O33 O34 O21 C21 
O22 H14TC114H14RH14SC113H13RH13SC112H12RH12SC111H11RH11SC110H10RH10SC19 H9R H9S 
C18 H8R H8S C17 H7R H7S C16 H6R H6S C15 H5R H5S C14 H4R H4S C13 H3R H3S C12 H2R 
H2S H14TC114H14RH14SC113H13RH13SC112H12RH12SC111H11RH11SC110H10RH10SC19 H9R H9S 
C18 H8R H8S C17 H7R H7S C16 H6R H6S C15 H5R H5S C14 H4R H4S C13 H3R H3S C12 H2R 
H2S C11 O12 O11 C1  HR  HS  C2  HX  C3  HA  HB  O31 P31 O32 C31 H1A H1B C32 H2A 
H2B N31 C33 H3A H3B H3C C34 H4A H4B H4C C35 H5A H5B H5C O33 O34 O21 C21 O22 H14T
C114H14RH14SC113H13RH13SC112H12RH12SC111H11RH11SC110H10RH10SC19 H9R H9S C18 H8R 
H8S C17 H7R H7S C16 H6R H6S C15 H5R H5S C14 H4R H4S C13 H3R H3S C12 H2R H2S H14T
C114H14RH14SC113H13RH13SC112H12RH12SC111H11RH11SC110H10RH10SC19 H9R H9S C18 H8R 
H8S C17 H7R H7S C16 H6R H6S C15 H5R H5S C14 H4R H4S C13 H3R H3S C12 H2R H2S C11 
O12 O11 C1  HR  HS  C2  HX  C3  HA  HB  O31 P31 O32 C31 H1A H1B C32 H2A H2B N31 
C33 H3A H3B H3C C34 H4A H4B H4C C35 H5A H5B H5C O33 O34 O21 C21 O22 H14TC114H14R
H14SC113H13RH13SC112H12RH12SC111H11RH11SC110H10RH10SC19 H9R H9S C18 H8R H8S C17 
H7R H7S C16 H6R H6S C15 H5R H5S C14 H4R H4S C13 H3R H3S C12 H2R H2S H14TC114H14R
H14SC113H13RH13SC112H12RH12SC111H11RH11SC110H10RH10SC19 H9R H9S C18 H8R H8S C17 
H7R H7S C16 H6R H6S C15 H5R H5S C14 H4R H4S C13 H3R H3S C12 H2R H2S C11 O12 O11 
C1  HR  HS  C2  HX  C3  HA  HB  O31 P31 O32 C31 H1A H1B C32 H2A H2B N31 C33 H3A 
H3B H3C C34 H4A H4B H4C C35 H5A H5B H5C O33 O34 O21 C21 O22 H14TC114H14RH14SC113
H13RH13SC112H12RH12SC111H11RH11SC110H10RH10SC19 H9R H9S C18 H8R H8S C17 H7R H7S 
C16 H6R H6S C15 H5R H5S C14 H4R H4S C13 H3R H3S C12 H2R H2S H14TC114H14RH14SC113
H13RH13SC112H12RH12SC111H11RH11SC110H10RH10SC19 H9R H9S C18 H8R H8S C17 H7R H7S 
C16 H6R H6S C15 H5R H5S C14 H4R H4S C13 H3R H3S C12 H2R H2S C11 O12 O11 C1  HR  
HS  C2  HX  C3  HA  HB  O31 P31 O32 C31 H1A H1B C32 H2A H2B N31 C33 H3A H3B H3C 
C34 H4A H4B H4C C35 H5A H5B H5C O33 O34 O21 C21 O22 H14TC114H14RH14SC113H13RH13S
C112H12RH12SC111H11RH11SC110H10RH10SC19 H9R H9S C18 H8R H8S C17 H7R H7S C16 H6R 
H6S C15 H5R H5S C14 H4R H4S C13 H3R H3S C12 H2R H2S H14TC114H14RH14SC113H13RH13S
C112H12RH12SC111H11RH11SC110H10RH10SC19 H9R H9S C18 H8R H8S C17 H7R H7S C16 H6R 
H6S C15 H5R H5S C14 H4R H4S C13 H3R H3S C12 H2R H2S C11 O12 O11 C1  HR  HS  C2  
HX  C3  HA  HB  O31 P31 O32 C31 H1A H1B C32 H2A H2B N31 C33 H3A H3B H3C C34 H4A 
H4B H4C C35 H5A H5B H5C O33 O34 O21 C21 O22 H14TC114H14RH14SC113H13RH13SC112H12R
H12SC111H11RH11SC110H10RH10SC19 H9R H9S C18 H8R H8S C17 H7R H7S C16 H6R H6S C15 
H5R H5S C14 H4R H4S C13 H3R H3S C12 H2R H2S H14TC114H14RH14SC113H13RH13SC112H12R
H12SC111H11RH11SC110H10RH10SC19 H9R H9S C18 H8R H8S C17 H7R H7S C16 H6R H6S C15 
H5R H5S C14 H4R H4S C13 H3R H3S C12 H2R H2S C11 O12 O11 C1  HR  HS  C2  HX  C3  
HA  HB  O31 P31 O32 C31 H1A H1B C32 H2A H2B N31 C33 H3A H3B H3C C34 H4A H4B H4C 
C35 H5A H5B H5C O33 O34 O21 C21 O22 H14TC114H14RH14SC113H13RH13SC112H12RH12SC111
H11RH11SC110H10RH10SC19 H9R H9S C18 H8R H8S C17 H7R H7S C16 H6R H6S C15 H5R H5S 
C14 H4R H4S C13 H3R H3S C12 H2R H2S H14TC114H14RH14SC113H13RH13SC112H12RH12SC111
H11RH11SC110H10RH10SC19 H9R H9S C18 H8R H8S C17 H7R H7S C16 H6R H6S C15 H5R H5S 
C14 H4R H4S C13 H3R H3S C12 H2R H2S C11 O12 O11 C1  HR  HS  C2  HX  C3  HA  HB  
O31 P31 O32 C31 H1A H1B C32 H2A H2B N31 C33 H3A H3B H3C C34 H4A H4B H4C C35 H5A 
H5B H5C O33 O34 O21 C21 O22 H14TC114H14RH14SC113H13RH13SC112H12RH12SC111H11RH11S
C110H10RH10SC19 H9R H9S C18 H8R H8S C17 H7R H7S C16 H6R H6S C15 H5R H5S C14 H4R 
H4S C13 H3R H3S C12 H2R H2S H14TC114H14RH14SC113H13RH13SC112H12RH12SC111H11RH11S
C110H10RH10SC19 H9R H9S C18 H8R H8S C17 H7R H7S C16 H6R H6S C15 H5R H5S C14 H4R 
H4S C13 H3R H3S C12 H2R H2S C11 O12 O11 C1  HR  HS  C2  HX  C3  HA  HB  O31 P31 
O32 C31 H1A H1B C32 H2A H2B N31 C33 H3A H3B H3C C34 H4A H4B H4C C35 H5A H5B H5C 
O33 O34 O21 C21 O22 H14TC114H14RH14SC113H13RH13SC112H12RH12SC111H11RH11SC110H10R
H10SC19 H9R H9S C18 H8R H8S C17 H7R H7S C16 H6R H6S C15 H5R H5S C14 H4R H4S C13 
H3R H3S C12 H2R H2S H14TC114H14RH14SC113H13RH13SC112H12RH12SC111H11RH11SC110H10R
H10SC19 H9R H9S C18 H8R H8S C17 H7R H7S C16 H6R H6S C15 H5R H5S C14 H4R H4S C13 
H3R H3S C12 H2R H2S C11 O12 O11 C1  HR  HS  C2  HX  C3  HA  HB  O31 P31 O32 C31 
H1A H1B C32 H2A H2B N31 C33 H3A H3B H3C C34 H4A H4B H4C C35 H5A H5B H5C O33 O34 
O21 C21 O22 H14TC114H14RH14SC113H13RH13SC112H12RH12SC111H11RH11SC110H10RH10SC19 
H9R H9S C18 H8R H8S C17 H7R H7S C16 H6R H6S C15 H5R H5S C14 H4R H4S C13 H3R H3S 
C12 H2R H2S H14TC114H14RH14SC113H13RH13SC112H12RH12SC111H11RH11SC110H10RH10SC19 
H9R H9S C18 H8R H8S C17 H7R H7S C16 H6R H6S C15 H5R H5S C14 H4R H4S C13 H3R H3S 
C12 H2R H2S C11 O12 O11 C1  HR  HS  C2  HX  C3  HA  HB  O31 P31 O32 C31 H1A H1B 
C32 H2A H2B N31 C33 H3A H3B H3C C34 H4A H4B H4C C35 H5A H5B H5C O33 O34 O21 C21 
O22 H14TC114H14RH14SC113H13RH13SC112H12RH12SC111H11RH11SC110H10RH10SC19 H9R H9S 
C18 H8R H8S C17 H7R H7S C16 H6R H6S C15 H5R H5S C14 H4R H4S C13 H3R H3S C12 H2R 
H2S H14TC114H14RH14SC113H13RH13SC112H12RH12SC111H11RH11SC110H10RH10SC19 H9R H9S 
C18 H8R H8S C17 H7R H7S C16 H6R H6S C15 H5R H5S C14 H4R H4S C13 H3R H3S C12 H2R 
H2S C11 O12 O11 C1  HR  HS  C2  HX  C3  HA  HB  O31 P31 O32 C31 H1A H1B C32 H2A 
H2B N31 C33 H3A H3B H3C C34 H4A H4B H4C C35 H5A H5B H5C O33 O34 O21 C21 O22 H14T
C114H14RH14SC113H13RH13SC112H12RH12SC111H11RH11SC110H10RH10SC19 H9R H9S C18 H8R 
H8S C17 H7R H7S C16 H6R H6S C15 H5R H5S C14 H4R H4S C13 H3R H3S C12 H2R H2S H14T
C114H14RH14SC113H13RH13SC112H12RH12SC111H11RH11SC110H10RH10SC19 H9R H9S C18 H8R 
H8S C17 H7R H7S C16 H6R H6S C15 H5R H5S C14 H4R H4S C13 H3R H3S C12 H2R H2S C11 
O12 O11 C1  HR  HS  C2  HX  C3  HA  HB  O31 P31 O32 C31 H1A H1B C32 H2A H2B N31 
C33 H3A H3B H3C C34 H4A H4B H4C C35 H5A H5B H5C O33 O34 O21 C21 O22 H14TC114H14R
H14SC113H13RH13SC112H12RH12SC111H11RH11SC110H10RH10SC19 H9R H9S C18 H8R H8S C17 
H7R H7S C16 H6R H6S C15 H5R H5S C14 H4R H4S C13 H3R H3S C12 H2R H2S H14TC114H14R
H14SC113H13RH13SC112H12RH12SC111H11RH11SC110H10RH10SC19 H9R H9S C18 H8R H8S C17 
H7R H7S C16 H6R H6S C15 H5R H5S C14 H4R H4S C13 H3R H3S C12 H2R H2S C11 O12 O11 
C1  HR  HS  C2  HX  C3  HA  HB  O31 P31 O32 C31 H1A H1B C32 H2A H2B N31 C33 H3A 
H3B H3C C34 H4A H4B H4C C35 H5A H5B H5C O33 O34 O21 C21 O22 H14TC114H14RH14SC113
H13RH13SC112H12RH12SC111H11RH11SC110H10RH10SC19 H9R H9S C18 H8R H8S C17 H7R H7S 
C16 H6R H6S C15 H5R H5S C14 H4R H4S C13 H3R H3S C12 H2R H2S H14TC114H14RH14SC113
H13RH13SC112H12RH12SC111H11RH11SC110H10RH10SC19 H9R H9S C18 H8R H8S C17 H7R H7S 
C16 H6R H6S C15 H5R H5S C14 H4R H4S C13 H3R H3S C12 H2R H2S C11 O12 O11 C1  HR  
HS  C2  HX  C3  HA  HB  O31 P31 O32 C31 H1A H1B C32 H2A H2B N31 C33 H3A H3B H3C 
C34 H4A H4B H4C C35 H5A H5B H5C O33 O34 O21 C21 O22 H14TC114H14RH14SC113H13RH13S
C112H12RH12SC111H11RH11SC110H10RH10SC19 H9R H9S C18 H8R H8S C17 H7R H7S C16 H6R 
H6S C15 H5R H5S C14 H4R H4S C13 H3R H3S C12 H2R H2S H14TC114H14RH14SC113H13RH13S
C112H12RH12SC111H11RH11SC110H10RH10SC19 H9R H9S C18 H8R H8S C17 H7R H7S C16 H6R 
H6S C15 H5R H5S C14 H4R H4S C13 H3R H3S C12 H2R H2S C11 O12 O11 C1  HR  HS  C2  
HX  C3  HA  HB  O31 P31 O32 C31 H1A H1B C32 H2A H2B N31 C33 H3A H3B H3C C34 H4A 
H4B H4C C35 H5A H5B H5C O33 O34 O21 C21 O22 H14TC114H14RH14SC113H13RH13SC112H12R
H12SC111H11RH11SC110H10RH10SC19 H9R H9S C18 H8R H8S C17 H7R H7S C16 H6R H6S C15 
H5R H5S C14 H4R H4S C13 H3R H3S C12 H2R H2S H14TC114H14RH14SC113H13RH13SC112H12R
H12SC111H11RH11SC110H10RH10SC19 H9R H9S C18 H8R H8S C17 H7R H7S C16 H6R H6S C15 
H5R H5S C14 H4R H4S C13 H3R H3S C12 H2R H2S C11 O12 O11 C1  HR  HS  C2  HX  C3  
HA  HB  O31 P31 O32 C31 H1A H1B C32 H2A H2B N31 C33 H3A H3B H3C C34 H4A H4B H4C 
C35 H5A H5B H5C O33 O34 O21 C21 O22 H14TC114H14RH14SC113H13RH13SC112H12RH12SC111
H11RH11SC110H10RH10SC19 H9R H9S C18 H8R H8S C17 H7R H7S C16 H6R H6S C15 H5R H5S 
C14 H4R H4S C13 H3R H3S C12 H2R H2S H14TC114H14RH14SC113H13RH13SC112H12RH12SC111
H11RH11SC110H10RH10SC19 H9R H9S C18 H8R H8S C17 H7R H7S C16 H6R H6S C15 H5R H5S 
C14 H4R H4S C13 H3R H3S C12 H2R H2S C11 O12 O11 C1  HR  HS  C2  HX  C3  HA  HB  
O31 P31 O32 C31 H1A H1B C32 H2A H2B N31 C33 H3A H3B H3C C34 H4A H4B H4C C35 H5A 
H5B H5C O33 O34 O21 C21 O22 H14TC114H14RH14SC113H13RH13SC112H12RH12SC111H11RH11S
C110H10RH10SC19 H9R H9S C18 H8R H8S C17 H7R H7S C16 H6R H6S C15 H5R H5S C14 H4R 
H4S C13 H3R H3S C12 H2R H2S H14TC114H14RH14SC113H13RH13SC112H12RH12SC111H11RH11S
C110H10RH10SC19 H9R H9S C18 H8R H8S C17 H7R H7S C16 H6R H6S C15 H5R H5S C14 H4R 
H4S C13 H3R H3S C12 H2R H2S C11 O12 O11 C1  HR  HS  C2  HX  C3  HA  HB  O31 P31 
O32 C31 H1A H1B C32 H2A H2B N31 C33 H3A H3B H3C C34 H4A H4B H4C C35 H5A H5B H5C 
O33 O34 O21 C21 O22 H14TC114H14RH14SC113H13RH13SC112H12RH12SC111H11RH11SC110H10R
H10SC19 H9R H9S C18 H8R H8S C17 H7R H7S C16 H6R H6S C15 H5R H5S C14 H4R H4S C13 
H3R H3S C12 H2R H2S H14TC114H14RH14SC113H13RH13SC112H12RH12SC111H11RH11SC110H10R
H10SC19 H9R H9S C18 H8R H8S C17 H7R H7S C16 H6R H6S C15 H5R H5S C14 H4R H4S C13 
H3R H3S C12 H2R H2S C11 O12 O11 C1  HR  HS  C2  HX  C3  HA  HB  O31 P31 O32 C31 
H1A H1B C32 H2A H2B N31 C33 H3A H3B H3C C34 H4A H4B H4C C35 H5A H5B H5C O33 O34 
O21 C21 O22 H14TC114H14RH14SC113H13RH13SC112H12RH12SC111H11RH11SC110H10RH10SC19 
H9R H9S C18 H8R H8S C17 H7R H7S C16 H6R H6S C15 H5R H5S C14 H4R H4S C13 H3R H3S 
C12 H2R H2S H14TC114H14RH14SC113H13RH13SC112H12RH12SC111H11RH11SC110H10RH10SC19 
H9R H9S C18 H8R H8S C17 H7R H7S C16 H6R H6S C15 H5R H5S C14 H4R H4S C13 H3R H3S 
C12 H2R H2S C11 O12 O11 C1  HR  HS  C2  HX  C3  HA  HB  O31 P31 O32 C31 H1A H1B 
C32 H2A H2B N31 C33 H3A H3B H3C C34 H4A H4B H4C C35 H5A H5B H5C O33 O34 O21 C21 
O22 H14TC114H14RH14SC113H13RH13SC112H12RH12SC111H11RH11SC110H10RH10SC19 H9R H9S 
C18 H8R H8S C17 H7R H7S C16 H6R H6S C15 H5R H5S C14 H4R H4S C13 H3R H3S C12 H2R 
H2S H14TC114H14RH14SC113H13RH13SC112H12RH12SC111H11RH11SC110H10RH10SC19 H9R H9S 
C18 H8R H8S C17 H7R H7S C16 H6R H6S C15 H5R H5S C14 H4R H4S C13 H3R H3S C12 H2R 
H2S C11 O12 O11 C1  HR  HS  C2  HX  C3  HA  HB  O31 P31 O32 C31 H1A H1B C32 H2A 
H2B N31 C33 H3A H3B H3C C34 H4A H4B H4C C35 H5A H5B H5C O33 O34 O21 C21 O22 H14T
C114H14RH14SC113H13RH13SC112H12RH12SC111H11RH11SC110H10RH10SC19 H9R H9S C18 H8R 
H8S C17 H7R H7S C16 H6R H6S C15 H5R H5S C14 H4R H4S C13 H3R H3S C12 H2R H2S H14T
C114H14RH14SC113H13RH13SC112H12RH12SC111H11RH11SC110H10RH10SC19 H9R H9S C18 H8R 
H8S C17 H7R H7S C16 H6R H6S C15 H5R H5S C14 H4R H4S C13 H3R H3S C12 H2R H2S C11 
O12 O11 C1  HR  HS  C2  HX  C3  HA  HB  O31 P31 O32 C31 H1A H1B C32 H2A H2B N31 
C33 H3A H3B H3C C34 H4A H4B H4C C35 H5A H5B H5C O33 O34 O21 C21 O22 H14TC114H14R
H14SC113H13RH13SC112H12RH12SC111H11RH11SC110H10RH10SC19 H9R H9S C18 H8R H8S C17 
H7R H7S C16 H6R H6S C15 H5R H5S C14 H4R H4S C13 H3R H3S C12 H2R H2S H14TC114H14R
H14SC113H13RH13SC112H12RH12SC111H11RH11SC110H10RH10SC19 H9R H9S C18 H8R H8S C17 
H7R H7S C16 H6R H6S C15 H5R H5S C14 H4R H4S C13 H3R H3S C12 H2R H2S C11 O12 O11 
C1  HR  HS  C2  HX  C3  HA  HB  O31 P31 O32 C31 H1A H1B C32 H2A H2B N31 C33 H3A 
H3B H3C C34 H4A H4B H4C C35 H5A H5B H5C O33 O34 O21 C21 O22 H14TC114H14RH14SC113
H13RH13SC112H12RH12SC111H11RH11SC110H10RH10SC19 H9R H9S C18 H8R H8S C17 H7R H7S 
C16 H6R H6S C15 H5R H5S C14 H4R H4S C13 H3R H3S C12 H2R H2S H14TC114H14RH14SC113
H13RH13SC112H12RH12SC111H11RH11SC110H10RH10SC19 H9R H9S C18 H8R H8S C17 H7R H7S 
C16 H6R H6S C15 H5R H5S C14 H4R H4S C13 H3R H3S C12 H2R H2S C11 O12 O11 C1  HR  
HS  C2  HX  C3  HA  HB  O31 P31 O32 C31 H1A H1B C32 H2A H2B N31 C33 H3A H3B H3C 
C34 H4A H4B H4C C35 H5A H5B H5C O33 O34 O21 C21 O22 H14TC114H14RH14SC113H13RH13S
C112H12RH12SC111H11RH11SC110H10RH10SC19 H9R H9S C18 H8R H8S C17 H7R H7S C16 H6R 
H6S C15 H5R H5S C14 H4R H4S C13 H3R H3S C12 H2R H2S H14TC114H14RH14SC113H13RH13S
C112H12RH12SC111H11RH11SC110H10RH10SC19 H9R H9S C18 H8R H8S C17 H7R H7S C16 H6R 
H6S C15 H5R H5S C14 H4R H4S C13 H3R H3S C12 H2R H2S C11 O12 O11 C1  HR  HS  C2  
HX  C3  HA  HB  O31 P31 O32 C31 H1A H1B C32 H2A H2B N31 C33 H3A H3B H3C C34 H4A 
H4B H4C C35 H5A H5B H5C O33 O34 O21 C21 O22 H14TC114H14RH14SC113H13RH13SC112H12R
H12SC111H11RH11SC110H10RH10SC19 H9R H9S C18 H8R H8S C17 H7R H7S C16 H6R H6S C15 
H5R H5S C14 H4R H4S C13 H3R H3S C12 H2R H2S H14TC114H14RH14SC113H13RH13SC112H12R
H12SC111H11RH11SC110H10RH10SC19 H9R H9S C18 H8R H8S C17 H7R H7S C16 H6R H6S C15 
H5R H5S C14 H4R H4S C13 H3R H3S C12 H2R H2S C11 O12 O11 C1  HR  HS  C2  HX  C3  
HA  HB  O31 P31 O32 C31 H1A H1B C32 H2A H2B N31 C33 H3A H3B H3C C34 H4A H4B H4C 
C35 H5A H5B H5C O33 O34 O21 C21 O22 H14TC114H14RH14SC113H13RH13SC112H12RH12SC111
H11RH11SC110H10RH10SC19 H9R H9S C18 H8R H8S C17 H7R H7S C16 H6R H6S C15 H5R H5S 
C14 H4R H4S C13 H3R H3S C12 H2R H2S H14TC114H14RH14SC113H13RH13SC112H12RH12SC111
H11RH11SC110H10RH10SC19 H9R H9S C18 H8R H8S C17 H7R H7S C16 H6R H6S C15 H5R H5S 
C14 H4R H4S C13 H3R H3S C12 H2R H2S C11 O12 O11 C1  HR  HS  C2  HX  C3  HA  HB  
O31 P31 O32 C31 H1A H1B C32 H2A H2B N31 C33 H3A H3B H3C C34 H4A H4B H4C C35 H5A 
H5B H5C O33 O34 O21 C21 O22 H14TC114H14RH14SC113H13RH13SC112H12RH12SC111H11RH11S
C110H10RH10SC19 H9R H9S C18 H8R H8S C17 H7R H7S C16 H6R H6S C15 H5R H5S C14 H4R 
H4S C13 H3R H3S C12 H2R H2S H14TC114H14RH14SC113H13RH13SC112H12RH12SC111H11RH11S
C110H10RH10SC19 H9R H9S C18 H8R H8S C17 H7R H7S C16 H6R H6S C15 H5R H5S C14 H4R 
H4S C13 H3R H3S C12 H2R H2S C11 O12 O11 C1  HR  HS  C2  HX  C3  HA  HB  O31 P31 
O32 C31 H1A H1B C32 H2A H2B N31 C33 H3A H3B H3C C34 H4A H4B H4C C35 H5A H5B H5C 
O33 O34 O21 C21 O22 H14TC114H14RH14SC113H13RH13SC112H12RH12SC111H11RH11SC110H10R
H10SC19 H9R H9S C18 H8R H8S C17 H7R H7S C16 H6R H6S C15 H5R H5S C14 H4R H4S C13 
H3R H3S C12 H2R H2S H14TC114H14RH14SC113H13RH13SC112H12RH12SC111H11RH11SC110H10R
H10SC19 H9R H9S C18 H8R H8S C17 H7R H7S C16 H6R H6S C15 H5R H5S C14 H4R H4S C13 
H3R H3S C12 H2R H2S C11 O12 O11 C1  HR  HS  C2  HX  C3  HA  HB  O31 P31 O32 C31 
H1A H1B C32 H2A H2B N31 C33 H3A H3B H3C C34 H4A H4B H4C C35 H5A H5B H5C O33 O34 
O21 C21 O22 H14TC114H14RH14SC113H13RH13SC112H12RH12SC111H11RH11SC110H10RH10SC19 
H9R H9S C18 H8R H8S C17 H7R H7S C16 H6R H6S C15 H5R H5S C14 H4R H4S C13 H3R H3S 
C12 H2R H2S H14TC114H14RH14SC113H13RH13SC112H12RH12SC111H11RH11SC110H10RH10SC19 
H9R H9S C18 H8R H8S C17 H7R H7S C16 H6R H6S C15 H5R H5S C14 H4R H4S C13 H3R H3S 
C12 H2R H2S C11 O12 O11 C1  HR  HS  C2  HX  C3  HA  HB  O31 P31 O32 C31 H1A H1B 
C32 H2A H2B N31 C33 H3A H3B H3C C34 H4A H4B H4C C35 H5A H5B H5C O33 O34 O21 C21 
O22 H14TC114H14RH14SC113H13RH13SC112H12RH12SC111H11RH11SC110H10RH10SC19 H9R H9S 
C18 H8R H8S C17 H7R H7S C16 H6R H6S C15 H5R H5S C14 H4R H4S C13 H3R H3S C12 H2R 
H2S H14TC114H14RH14SC113H13RH13SC112H12RH12SC111H11RH11SC110H10RH10SC19 H9R H9S 
C18 H8R H8S C17 H7R H7S C16 H6R H6S C15 H5R H5S C14 H4R H4S C13 H3R H3S C12 H2R 
H2S C11 O12 O11 C1  HR  HS  C2  HX  C3  HA  HB  O31 P31 O32 C31 H1A H1B C32 H2A 
H2B N31 C33 H3A H3B H3C C34 H4A H4B H4C C35 H5A H5B H5C O33 O34 O21 C21 O22 H14T
C114H14RH14SC113H13RH13SC112H12RH12SC111H11RH11SC110H10RH10SC19 H9R H9S C18 H8R 
H8S C17 H7R H7S C16 H6R H6S C15 H5R H5S C14 H4R H4S C13 H3R H3S C12 H2R H2S H14T
C114H14RH14SC113H13RH13SC112H12RH12SC111H11RH11SC110H10RH10SC19 H9R H9S C18 H8R 
H8S C17 H7R H7S C16 H6R H6S C15 H5R H5S C14 H4R H4S C13 H3R H3S C12 H2R H2S C11 
O12 O11 C1  HR  HS  C2  HX  C3  HA  HB  O31 P31 O32 C31 H1A H1B C32 H2A H2B N31 
C33 H3A H3B H3C C34 H4A H4B H4C C35 H5A H5B H5C O33 O34 O21 C21 O22 H14TC114H14R
H14SC113H13RH13SC112H12RH12SC111H11RH11SC110H10RH10SC19 H9R H9S C18 H8R H8S C17 
H7R H7S C16 H6R H6S C15 H5R H5S C14 H4R H4S C13 H3R H3S C12 H2R H2S H14TC114H14R
H14SC113H13RH13SC112H12RH12SC111H11RH11SC110H10RH10SC19 H9R H9S C18 H8R H8S C17 
H7R H7S C16 H6R H6S C15 H5R H5S C14 H4R H4S C13 H3R H3S C12 H2R H2S C11 O12 O11 
C1  HR  HS  C2  HX  C3  HA  HB  O31 P31 O32 C31 H1A H1B C32 H2A H2B N31 C33 H3A 
H3B H3C C34 H4A H4B H4C C35 H5A H5B H5C O33 O34 O21 C21 O22 H14TC114H14RH14SC113
H13RH13SC112H12RH12SC111H11RH11SC110H10RH10SC19 H9R H9S C18 H8R H8S C17 H7R H7S 
C16 H6R H6S C15 H5R H5S C14 H4R H4S C13 H3R H3S C12 H2R H2S H14TC114H14RH14SC113
H13RH13SC112H12RH12SC111H11RH11SC110H10RH10SC19 H9R H9S C18 H8R H8S C17 H7R H7S 
C16 H6R H6S C15 H5R H5S C14 H4R H4S C13 H3R H3S C12 H2R H2S C11 O12 O11 C1  HR  
HS  C2  HX  C3  HA  HB  O31 P31 O32 C31 H1A H1B C32 H2A H2B N31 C33 H3A H3B H3C 
C34 H4A H4B H4C C35 H5A H5B H5C O33 O34 O21 C21 O22 H14TC114H14RH14SC113H13RH13S
C112H12RH12SC111H11RH11SC110H10RH10SC19 H9R H9S C18 H8R H8S C17 H7R H7S C16 H6R 
H6S C15 H5R H5S C14 H4R H4S C13 H3R H3S C12 H2R H2S H14TC114H14RH14SC113H13RH13S
C112H12RH12SC111H11RH11SC110H10RH10SC19 H9R H9S C18 H8R H8S C17 H7R H7S C16 H6R 
H6S C15 H5R H5S C14 H4R H4S C13 H3R H3S C12 H2R H2S C11 O12 O11 C1  HR  HS  C2  
HX  C3  HA  HB  O31 P31 O32 C31 H1A H1B C32 H2A H2B N31 C33 H3A H3B H3C C34 H4A 
H4B H4C C35 H5A H5B H5C O33 O34 O21 C21 O22 H14TC114H14RH14SC113H13RH13SC112H12R
H12SC111H11RH11SC110H10RH10SC19 H9R H9S C18 H8R H8S C17 H7R H7S C16 H6R H6S C15 
H5R H5S C14 H4R H4S C13 H3R H3S C12 H2R H2S H14TC114H14RH14SC113H13RH13SC112H12R
H12SC111H11RH11SC110H10RH10SC19 H9R H9S C18 H8R H8S C17 H7R H7S C16 H6R H6S C15 
H5R H5S C14 H4R H4S C13 H3R H3S C12 H2R H2S C11 O12 O11 C1  HR  HS  C2  HX  C3  
HA  HB  O31 P31 O32 C31 H1A H1B C32 H2A H2B N31 C33 H3A H3B H3C C34 H4A H4B H4C 
C35 H5A H5B H5C O33 O34 O21 C21 O22 H14TC114H14RH14SC113H13RH13SC112H12RH12SC111
H11RH11SC110H10RH10SC19 H9R H9S C18 H8R H8S C17 H7R H7S C16 H6R H6S C15 H5R H5S 
C14 H4R H4S C13 H3R H3S C12 H2R H2S H14TC114H14RH14SC113H13RH13SC112H12RH12SC111
H11RH11SC110H10RH10SC19 H9R H9S C18 H8R H8S C17 H7R H7S C16 H6R H6S C15 H5R H5S 
C14 H4R H4S C13 H3R H3S C12 H2R H2S C11 O12 O11 C1  HR  HS  C2  HX  C3  HA  HB  
O31 P31 O32 C31 H1A H1B C32 H2A H2B N31 C33 H3A H3B H3C C34 H4A H4B H4C C35 H5A 
H5B H5C O33 O34 O21 C21 O22 H14TC114H14RH14SC113H13RH13SC112H12RH12SC111H11RH11S
C110H10RH10SC19 H9R H9S C18 H8R H8S C17 H7R H7S C16 H6R H6S C15 H5R H5S C14 H4R 
H4S C13 H3R H3S C12 H2R H2S H14TC114H14RH14SC113H13RH13SC112H12RH12SC111H11RH11S
C110H10RH10SC19 H9R H9S C18 H8R H8S C17 H7R H7S C16 H6R H6S C15 H5R H5S C14 H4R 
H4S C13 H3R H3S C12 H2R H2S C11 O12 O11 C1  HR  HS  C2  HX  C3  HA  HB  O31 P31 
O32 C31 H1A H1B C32 H2A H2B N31 C33 H3A H3B H3C C34 H4A H4B H4C C35 H5A H5B H5C 
O33 O34 O21 C21 O22 H14TC114H14RH14SC113H13RH13SC112H12RH12SC111H11RH11SC110H10R
H10SC19 H9R H9S C18 H8R H8S C17 H7R H7S C16 H6R H6S C15 H5R H5S C14 H4R H4S C13 
H3R H3S C12 H2R H2S H14TC114H14RH14SC113H13RH13SC112H12RH12SC111H11RH11SC110H10R
H10SC19 H9R H9S C18 H8R H8S C17 H7R H7S C16 H6R H6S C15 H5R H5S C14 H4R H4S C13 
H3R H3S C12 H2R H2S C11 O12 O11 C1  HR  HS  C2  HX  C3  HA  HB  O31 P31 O32 C31 
H1A H1B C32 H2A H2B N31 C33 H3A H3B H3C C34 H4A H4B H4C C35 H5A H5B H5C O33 O34 
O21 C21 O22 H14TC114H14RH14SC113H13RH13SC112H12RH12SC111H11RH11SC110H10RH10SC19 
H9R H9S C18 H8R H8S C17 H7R H7S C16 H6R H6S C15 H5R H5S C14 H4R H4S C13 H3R H3S 
C12 H2R H2S H14TC114H14RH14SC113H13RH13SC112H12RH12SC111H11RH11SC110H10RH10SC19 
H9R H9S C18 H8R H8S C17 H7R H7S C16 H6R H6S C15 H5R H5S C14 H4R H4S C13 H3R H3S 
C12 H2R H2S C11 O12 O11 C1  HR  HS  C2  HX  C3  HA  HB  O31 P31 O32 C31 H1A H1B 
C32 H2A H2B N31 C33 H3A H3B H3C C34 H4A H4B H4C C35 H5A H5B H5C O33 O34 O21 C21 
O22 H14TC114H14RH14SC113H13RH13SC112H12RH12SC111H11RH11SC110H10RH10SC19 H9R H9S 
C18 H8R H8S C17 H7R H7S C16 H6R H6S C15 H5R H5S C14 H4R H4S C13 H3R H3S C12 H2R 
H2S H14TC114H14RH14SC113H13RH13SC112H12RH12SC111H11RH11SC110H10RH10SC19 H9R H9S 
C18 H8R H8S C17 H7R H7S C16 H6R H6S C15 H5R H5S C14 H4R H4S C13 H3R H3S C12 H2R 
H2S C11 O12 O11 C1  HR  HS  C2  HX  C3  HA  HB  O31 P31 O32 C31 H1A H1B C32 H2A 
H2B N31 C33 H3A H3B H3C C34 H4A H4B H4C C35 H5A H5B H5C O33 O34 O21 C21 O22 H14T
C114H14RH14SC113H13RH13SC112H12RH12SC111H11RH11SC110H10RH10SC19 H9R H9S C18 H8R 
H8S C17 H7R H7S C16 H6R H6S C15 H5R H5S C14 H4R H4S C13 H3R H3S C12 H2R H2S H14T
C114H14RH14SC113H13RH13SC112H12RH12SC111H11RH11SC110H10RH10SC19 H9R H9S C18 H8R 
H8S C17 H7R H7S C16 H6R H6S C15 H5R H5S C14 H4R H4S C13 H3R H3S C12 H2R H2S C11 
O12 O11 C1  HR  HS  C2  HX  C3  HA  HB  O31 P31 O32 C31 H1A H1B C32 H2A H2B N31 
C33 H3A H3B H3C C34 H4A H4B H4C C35 H5A H5B H5C O33 O34 O21 C21 O22 H14TC114H14R
H14SC113H13RH13SC112H12RH12SC111H11RH11SC110H10RH10SC19 H9R H9S C18 H8R H8S C17 
H7R H7S C16 H6R H6S C15 H5R H5S C14 H4R H4S C13 H3R H3S C12 H2R H2S H14TC114H14R
H14SC113H13RH13SC112H12RH12SC111H11RH11SC110H10RH10SC19 H9R H9S C18 H8R H8S C17 
H7R H7S C16 H6R H6S C15 H5R H5S C14 H4R H4S C13 H3R H3S C12 H2R H2S C11 O12 O11 
C1  HR  HS  C2  HX  C3  HA  HB  O31 P31 O32 C31 H1A H1B C32 H2A H2B N31 C33 H3A 
H3B H3C C34 H4A H4B H4C C35 H5A H5B H5C O33 O34 O21 C21 O22 H14TC114H14RH14SC113
H13RH13SC112H12RH12SC111H11RH11SC110H10RH10SC19 H9R H9S C18 H8R H8S C17 H7R H7S 
C16 H6R H6S C15 H5R H5S C14 H4R H4S C13 H3R H3S C12 H2R H2S H14TC114H14RH14SC113
H13RH13SC112H12RH12SC111H11RH11SC110H10RH10SC19 H9R H9S C18 H8R H8S C17 H7R H7S 
C16 H6R H6S C15 H5R H5S C14 H4R H4S C13 H3R H3S C12 H2R H2S C11 O12 O11 C1  HR  
HS  C2  HX  C3  HA  HB  O31 P31 O32 C31 H1A H1B C32 H2A H2B N31 C33 H3A H3B H3C 
C34 H4A H4B H4C C35 H5A H5B H5C O33 O34 O21 C21 O22 H14TC114H14RH14SC113H13RH13S
C112H12RH12SC111H11RH11SC110H10RH10SC19 H9R H9S C18 H8R H8S C17 H7R H7S C16 H6R 
H6S C15 H5R H5S C14 H4R H4S C13 H3R H3S C12 H2R H2S H14TC114H14RH14SC113H13RH13S
C112H12RH12SC111H11RH11SC110H10RH10SC19 H9R H9S C18 H8R H8S C17 H7R H7S C16 H6R 
H6S C15 H5R H5S C14 H4R H4S C13 H3R H3S C12 H2R H2S C11 O12 O11 C1  HR  HS  C2  
HX  C3  HA  HB  O31 P31 O32 C31 H1A H1B C32 H2A H2B N31 C33 H3A H3B H3C C34 H4A 
H4B H4C C35 H5A H5B H5C O33 O34 O21 C21 O22 H14TC114H14RH14SC113H13RH13SC112H12R
H12SC111H11RH11SC110H10RH10SC19 H9R H9S C18 H8R H8S C17 H7R H7S C16 H6R H6S C15 
H5R H5S C14 H4R H4S C13 H3R H3S C12 H2R H2S H14TC114H14RH14SC113H13RH13SC112H12R
H12SC111H11RH11SC110H10RH10SC19 H9R H9S C18 H8R H8S C17 H7R H7S C16 H6R H6S C15 
H5R H5S C14 H4R H4S C13 H3R H3S C12 H2R H2S C11 O12 O11 C1  HR  HS  C2  HX  C3  
HA  HB  O31 P31 O32 C31 H1A H1B C32 H2A H2B N31 C33 H3A H3B H3C C34 H4A H4B H4C 
C35 H5A H5B H5C O33 O34 O21 C21 O22 H14TC114H14RH14SC113H13RH13SC112H12RH12SC111
H11RH11SC110H10RH10SC19 H9R H9S C18 H8R H8S C17 H7R H7S C16 H6R H6S C15 H5R H5S 
C14 H4R H4S C13 H3R H3S C12 H2R H2S H14TC114H14RH14SC113H13RH13SC112H12RH12SC111
H11RH11SC110H10RH10SC19 H9R H9S C18 H8R H8S C17 H7R H7S C16 H6R H6S C15 H5R H5S 
C14 H4R H4S C13 H3R H3S C12 H2R H2S C11 O12 O11 C1  HR  HS  C2  HX  C3  HA  HB  
O31 P31 O32 C31 H1A H1B C32 H2A H2B N31 C33 H3A H3B H3C C34 H4A H4B H4C C35 H5A 
H5B H5C O33 O34 O21 C21 O22 H14TC114H14RH14SC113H13RH13SC112H12RH12SC111H11RH11S
C110H10RH10SC19 H9R H9S C18 H8R H8S C17 H7R H7S C16 H6R H6S C15 H5R H5S C14 H4R 
H4S C13 H3R H3S C12 H2R H2S H14TC114H14RH14SC113H13RH13SC112H12RH12SC111H11RH11S
C110H10RH10SC19 H9R H9S C18 H8R H8S C17 H7R H7S C16 H6R H6S C15 H5R H5S C14 H4R 
H4S C13 H3R H3S C12 H2R H2S C11 O12 O11 C1  HR  HS  C2  HX  C3  HA  HB  O31 P31 
O32 C31 H1A H1B C32 H2A H2B N31 C33 H3A H3B H3C C34 H4A H4B H4C C35 H5A H5B H5C 
O33 O34 O21 C21 O22 H14TC114H14RH14SC113H13RH13SC112H12RH12SC111H11RH11SC110H10R
H10SC19 H9R H9S C18 H8R H8S C17 H7R H7S C16 H6R H6S C15 H5R H5S C14 H4R H4S C13 
H3R H3S C12 H2R H2S H14TC114H14RH14SC113H13RH13SC112H12RH12SC111H11RH11SC110H10R
H10SC19 H9R H9S C18 H8R H8S C17 H7R H7S C16 H6R H6S C15 H5R H5S C14 H4R H4S C13 
H3R H3S C12 H2R H2S C11 O12 O11 C1  HR  HS  C2  HX  C3  HA  HB  O31 P31 O32 C31 
H1A H1B C32 H2A H2B N31 C33 H3A H3B H3C C34 H4A H4B H4C C35 H5A H5B H5C O33 O34 
O21 C21 O22 H14TC114H14RH14SC113H13RH13SC112H12RH12SC111H11RH11SC110H10RH10SC19 
H9R H9S C18 H8R H8S C17 H7R H7S C16 H6R H6S C15 H5R H5S C14 H4R H4S C13 H3R H3S 
C12 H2R H2S H14TC114H14RH14SC113H13RH13SC112H12RH12SC111H11RH11SC110H10RH10SC19 
H9R H9S C18 H8R H8S C17 H7R H7S C16 H6R H6S C15 H5R H5S C14 H4R H4S C13 H3R H3S 
C12 H2R H2S C11 O12 O11 C1  HR  HS  C2  HX  C3  HA  HB  O31 P31 O32 C31 H1A H1B 
C32 H2A H2B N31 C33 H3A H3B H3C C34 H4A H4B H4C C35 H5A H5B H5C O33 O34 O21 C21 
O22 H14TC114H14RH14SC113H13RH13SC112H12RH12SC111H11RH11SC110H10RH10SC19 H9R H9S 
C18 H8R H8S C17 H7R H7S C16 H6R H6S C15 H5R H5S C14 H4R H4S C13 H3R H3S C12 H2R 
H2S H14TC114H14RH14SC113H13RH13SC112H12RH12SC111H11RH11SC110H10RH10SC19 H9R H9S 
C18 H8R H8S C17 H7R H7S C16 H6R H6S C15 H5R H5S C14 H4R H4S C13 H3R H3S C12 H2R 
H2S C11 O12 O11 C1  HR  HS  C2  HX  C3  HA  HB  O31 P31 O32 C31 H1A H1B C32 H2A 
H2B N31 C33 H3A H3B H3C C34 H4A H4B H4C C35 H5A H5B H5C O33 O34 O21 C21 O22 H14T
C114H14RH14SC113H13RH13SC112H12RH12SC111H11RH11SC110H10RH10SC19 H9R H9S C18 H8R 
H8S C17 H7R H7S C16 H6R H6S C15 H5R H5S C14 H4R H4S C13 H3R H3S C12 H2R H2S H14T
C114H14RH14SC113H13RH13SC112H12RH12SC111H11RH11SC110H10RH10SC19 H9R H9S C18 H8R 
H8S C17 H7R H7S C16 H6R H6S C15 H5R H5S C14 H4R H4S C13 H3R H3S C12 H2R H2S C11 
O12 O11 C1  HR  HS  C2  HX  C3  HA  HB  O31 P31 O32 C31 H1A H1B C32 H2A H2B N31 
C33 H3A H3B H3C C34 H4A H4B H4C C35 H5A H5B H5C O33 O34 O21 C21 O22 H14TC114H14R
H14SC113H13RH13SC112H12RH12SC111H11RH11SC110H10RH10SC19 H9R H9S C18 H8R H8S C17 
H7R H7S C16 H6R H6S C15 H5R H5S C14 H4R H4S C13 H3R H3S C12 H2R H2S H14TC114H14R
H14SC113H13RH13SC112H12RH12SC111H11RH11SC110H10RH10SC19 H9R H9S C18 H8R H8S C17 
H7R H7S C16 H6R H6S C15 H5R H5S C14 H4R H4S C13 H3R H3S C12 H2R H2S C11 O12 O11 
C1  HR  HS  C2  HX  C3  HA  HB  O31 P31 O32 C31 H1A H1B C32 H2A H2B N31 C33 H3A 
H3B H3C C34 H4A H4B H4C C35 H5A H5B H5C O33 O34 O21 C21 O22 H14TC114H14RH14SC113
H13RH13SC112H12RH12SC111H11RH11SC110H10RH10SC19 H9R H9S C18 H8R H8S C17 H7R H7S 
C16 H6R H6S C15 H5R H5S C14 H4R H4S C13 H3R H3S C12 H2R H2S H14TC114H14RH14SC113
H13RH13SC112H12RH12SC111H11RH11SC110H10RH10SC19 H9R H9S C18 H8R H8S C17 H7R H7S 
C16 H6R H6S C15 H5R H5S C14 H4R H4S C13 H3R H3S C12 H2R H2S C11 O12 O11 C1  HR  
HS  C2  HX  C3  HA  HB  O31 P31 O32 C31 H1A H1B C32 H2A H2B N31 C33 H3A H3B H3C 
C34 H4A H4B H4C C35 H5A H5B H5C O33 O34 O21 C21 O22 H14TC114H14RH14SC113H13RH13S
C112H12RH12SC111H11RH11SC110H10RH10SC19 H9R H9S C18 H8R H8S C17 H7R H7S C16 H6R 
H6S C15 H5R H5S C14 H4R H4S C13 H3R H3S C12 H2R H2S H14TC114H14RH14SC113H13RH13S
C112H12RH12SC111H11RH11SC110H10RH10SC19 H9R H9S C18 H8R H8S C17 H7R H7S C16 H6R 
H6S C15 H5R H5S C14 H4R H4S C13 H3R H3S C12 H2R H2S C11 O12 O11 C1  HR  HS  C2  
HX  C3  HA  HB  O31 P31 O32 C31 H1A H1B C32 H2A H2B N31 C33 H3A H3B H3C C34 H4A 
H4B H4C C35 H5A H5B H5C O33 O34 O21 C21 O22 H14TC114H14RH14SC113H13RH13SC112H12R
H12SC111H11RH11SC110H10RH10SC19 H9R H9S C18 H8R H8S C17 H7R H7S C16 H6R H6S C15 
H5R H5S C14 H4R H4S C13 H3R H3S C12 H2R H2S H14TC114H14RH14SC113H13RH13SC112H12R
H12SC111H11RH11SC110H10RH10SC19 H9R H9S C18 H8R H8S C17 H7R H7S C16 H6R H6S C15 
H5R H5S C14 H4R H4S C13 H3R H3S C12 H2R H2S C11 O12 O11 C1  HR  HS  C2  HX  C3  
HA  HB  O31 P31 O32 C31 H1A H1B C32 H2A H2B N31 C33 H3A H3B H3C C34 H4A H4B H4C 
C35 H5A H5B H5C O33 O34 O21 C21 O22 H14TC114H14RH14SC113H13RH13SC112H12RH12SC111
H11RH11SC110H10RH10SC19 H9R H9S C18 H8R H8S C17 H7R H7S C16 H6R H6S C15 H5R H5S 
C14 H4R H4S C13 H3R H3S C12 H2R H2S H14TC114H14RH14SC113H13RH13SC112H12RH12SC111
H11RH11SC110H10RH10SC19 H9R H9S C18 H8R H8S C17 H7R H7S C16 H6R H6S C15 H5R H5S 
C14 H4R H4S C13 H3R H3S C12 H2R H2S C11 O12 O11 C1  HR  HS  C2  HX  C3  HA  HB  
O31 P31 O32 C31 H1A H1B C32 H2A H2B N31 C33 H3A H3B H3C C34 H4A H4B H4C C35 H5A 
H5B H5C O33 O34 O21 C21 O22 H14TC114H14RH14SC113H13RH13SC112H12RH12SC111H11RH11S
C110H10RH10SC19 H9R H9S C18 H8R H8S C17 H7R H7S C16 H6R H6S C15 H5R H5S C14 H4R 
H4S C13 H3R H3S C12 H2R H2S H14TC114H14RH14SC113H13RH13SC112H12RH12SC111H11RH11S
C110H10RH10SC19 H9R H9S C18 H8R H8S C17 H7R H7S C16 H6R H6S C15 H5R H5S C14 H4R 
H4S C13 H3R H3S C12 H2R H2S C11 O12 O11 C1  HR  HS  C2  HX  C3  HA  HB  O31 P31 
O32 C31 H1A H1B C32 H2A H2B N31 C33 H3A H3B H3C C34 H4A H4B H4C C35 H5A H5B H5C 
O33 O34 O21 C21 O22 H14TC114H14RH14SC113H13RH13SC112H12RH12SC111H11RH11SC110H10R
H10SC19 H9R H9S C18 H8R H8S C17 H7R H7S C16 H6R H6S C15 H5R H5S C14 H4R H4S C13 
H3R H3S C12 H2R H2S H14TC114H14RH14SC113H13RH13SC112H12RH12SC111H11RH11SC110H10R
H10SC19 H9R H9S C18 H8R H8S C17 H7R H7S C16 H6R H6S C15 H5R H5S C14 H4R H4S C13 
H3R H3S C12 H2R H2S C11 O12 O11 C1  HR  HS  C2  HX  C3  HA  HB  O31 P31 O32 C31 
H1A H1B C32 H2A H2B N31 C33 H3A H3B H3C C34 H4A H4B H4C C35 H5A H5B H5C O33 O34 
O21 C21 O22 H14TC114H14RH14SC113H13RH13SC112H12RH12SC111H11RH11SC110H10RH10SC19 
H9R H9S C18 H8R H8S C17 H7R H7S C16 H6R H6S C15 H5R H5S C14 H4R H4S C13 H3R H3S 
C12 H2R H2S H14TC114H14RH14SC113H13RH13SC112H12RH12SC111H11RH11SC110H10RH10SC19 
H9R H9S C18 H8R H8S C17 H7R H7S C16 H6R H6S C15 H5R H5S C14 H4R H4S C13 H3R H3S 
C12 H2R H2S C11 O12 O11 C1  HR  HS  C2  HX  C3  HA  HB  O31 P31 O32 C31 H1A H1B 
C32 H2A H2B N31 C33 H3A H3B H3C C34 H4A H4B H4C C35 H5A H5B H5C O33 O34 O21 C21 
O22 H14TC114H14RH14SC113H13RH13SC112H12RH12SC111H11RH11SC110H10RH10SC19 H9R H9S 
C18 H8R H8S C17 H7R H7S C16 H6R H6S C15 H5R H5S C14 H4R H4S C13 H3R H3S C12 H2R 
H2S H14TC114H14RH14SC113H13RH13SC112H12RH12SC111H11RH11SC110H10RH10SC19 H9R H9S 
C18 H8R H8S C17 H7R H7S C16 H6R H6S C15 H5R H5S C14 H4R H4S C13 H3R H3S C12 H2R 
H2S C11 O12 O11 C1  HR  HS  C2  HX  C3  HA  HB  O31 P31 O32 C31 H1A H1B C32 H2A 
H2B N31 C33 H3A H3B H3C C34 H4A H4B H4C C35 H5A H5B H5C O33 O34 O21 C21 O22 H14T
C114H14RH14SC113H13RH13SC112H12RH12SC111H11RH11SC110H10RH10SC19 H9R H9S C18 H8R 
H8S C17 H7R H7S C16 H6R H6S C15 H5R H5S C14 H4R H4S C13 H3R H3S C12 H2R H2S H14T
C114H14RH14SC113H13RH13SC112H12RH12SC111H11RH11SC110H10RH10SC19 H9R H9S C18 H8R 
H8S C17 H7R H7S C16 H6R H6S C15 H5R H5S C14 H4R H4S C13 H3R H3S C12 H2R H2S C11 
O12 O11 C1  HR  HS  C2  HX  C3  HA  HB  O31 P31 O32 C31 H1A H1B C32 H2A H2B N31 
C33 H3A H3B H3C C34 H4A H4B H4C C35 H5A H5B H5C O33 O34 O21 C21 O22 H14TC114H14R
H14SC113H13RH13SC112H12RH12SC111H11RH11SC110H10RH10SC19 H9R H9S C18 H8R H8S C17 
H7R H7S C16 H6R H6S C15 H5R H5S C14 H4R H4S C13 H3R H3S C12 H2R H2S H14TC114H14R
H14SC113H13RH13SC112H12RH12SC111H11RH11SC110H10RH10SC19 H9R H9S C18 H8R H8S C17 
H7R H7S C16 H6R H6S C15 H5R H5S C14 H4R H4S C13 H3R H3S C12 H2R H2S C11 O12 O11 
C1  HR  HS  C2  HX  C3  HA  HB  O31 P31 O32 C31 H1A H1B C32 H2A H2B N31 C33 H3A 
H3B H3C C34 H4A H4B H4C C35 H5A H5B H5C O33 O34 O21 C21 O22 H14TC114H14RH14SC113
H13RH13SC112H12RH12SC111H11RH11SC110H10RH10SC19 H9R H9S C18 H8R H8S C17 H7R H7S 
C16 H6R H6S C15 H5R H5S C14 H4R H4S C13 H3R H3S C12 H2R H2S H14TC114H14RH14SC113
H13RH13SC112H12RH12SC111H11RH11SC110H10RH10SC19 H9R H9S C18 H8R H8S C17 H7R H7S 
C16 H6R H6S C15 H5R H5S C14 H4R H4S C13 H3R H3S C12 H2R H2S C11 O12 O11 C1  HR  
HS  C2  HX  C3  HA  HB  O31 P31 O32 C31 H1A H1B C32 H2A H2B N31 C33 H3A H3B H3C 
C34 H4A H4B H4C C35 H5A H5B H5C O33 O34 O21 C21 O22 H14TC114H14RH14SC113H13RH13S
C112H12RH12SC111H11RH11SC110H10RH10SC19 H9R H9S C18 H8R H8S C17 H7R H7S C16 H6R 
H6S C15 H5R H5S C14 H4R H4S C13 H3R H3S C12 H2R H2S H14TC114H14RH14SC113H13RH13S
C112H12RH12SC111H11RH11SC110H10RH10SC19 H9R H9S C18 H8R H8S C17 H7R H7S C16 H6R 
H6S C15 H5R H5S C14 H4R H4S C13 H3R H3S C12 H2R H2S C11 O12 O11 C1  HR  HS  C2  
HX  C3  HA  HB  O31 P31 O32 C31 H1A H1B C32 H2A H2B N31 C33 H3A H3B H3C C34 H4A 
H4B H4C C35 H5A H5B H5C O33 O34 O21 C21 O22 H14TC114H14RH14SC113H13RH13SC112H12R
H12SC111H11RH11SC110H10RH10SC19 H9R H9S C18 H8R H8S C17 H7R H7S C16 H6R H6S C15 
H5R H5S C14 H4R H4S C13 H3R H3S C12 H2R H2S H14TC114H14RH14SC113H13RH13SC112H12R
H12SC111H11RH11SC110H10RH10SC19 H9R H9S C18 H8R H8S C17 H7R H7S C16 H6R H6S C15 
H5R H5S C14 H4R H4S C13 H3R H3S C12 H2R H2S C11 O12 O11 C1  HR  HS  C2  HX  C3  
HA  HB  O31 P31 O32 C31 H1A H1B C32 H2A H2B N31 C33 H3A H3B H3C C34 H4A H4B H4C 
C35 H5A H5B H5C O33 O34 O21 C21 O22 H14TC114H14RH14SC113H13RH13SC112H12RH12SC111
H11RH11SC110H10RH10SC19 H9R H9S C18 H8R H8S C17 H7R H7S C16 H6R H6S C15 H5R H5S 
C14 H4R H4S C13 H3R H3S C12 H2R H2S H14TC114H14RH14SC113H13RH13SC112H12RH12SC111
H11RH11SC110H10RH10SC19 H9R H9S C18 H8R H8S C17 H7R H7S C16 H6R H6S C15 H5R H5S 
C14 H4R H4S C13 H3R H3S C12 H2R H2S C11 O12 O11 C1  HR  HS  C2  HX  C3  HA  HB  
O31 P31 O32 C31 H1A H1B C32 H2A H2B N31 C33 H3A H3B H3C C34 H4A H4B H4C C35 H5A 
H5B H5C O33 O34 O21 C21 O22 H14TC114H14RH14SC113H13RH13SC112H12RH12SC111H11RH11S
C110H10RH10SC19 H9R H9S C18 H8R H8S C17 H7R H7S C16 H6R H6S C15 H5R H5S C14 H4R 
H4S C13 H3R H3S C12 H2R H2S H14TC114H14RH14SC113H13RH13SC112H12RH12SC111H11RH11S
C110H10RH10SC19 H9R H9S C18 H8R H8S C17 H7R H7S C16 H6R H6S C15 H5R H5S C14 H4R 
H4S C13 H3R H3S C12 H2R H2S C11 O12 O11 C1  HR  HS  C2  HX  C3  HA  HB  O31 P31 
O32 C31 H1A H1B C32 H2A H2B N31 C33 H3A H3B H3C C34 H4A H4B H4C C35 H5A H5B H5C 
O33 O34 O21 C21 O22 H14TC114H14RH14SC113H13RH13SC112H12RH12SC111H11RH11SC110H10R
H10SC19 H9R H9S C18 H8R H8S C17 H7R H7S C16 H6R H6S C15 H5R H5S C14 H4R H4S C13 
H3R H3S C12 H2R H2S H14TC114H14RH14SC113H13RH13SC112H12RH12SC111H11RH11SC110H10R
H10SC19 H9R H9S C18 H8R H8S C17 H7R H7S C16 H6R H6S C15 H5R H5S C14 H4R H4S C13 
H3R H3S C12 H2R H2S C11 O12 O11 C1  HR  HS  C2  HX  C3  HA  HB  O31 P31 O32 C31 
H1A H1B C32 H2A H2B N31 C33 H3A H3B H3C C34 H4A H4B H4C C35 H5A H5B H5C O33 O34 
O21 C21 O22 H14TC114H14RH14SC113H13RH13SC112H12RH12SC111H11RH11SC110H10RH10SC19 
H9R H9S C18 H8R H8S C17 H7R H7S C16 H6R H6S C15 H5R H5S C14 H4R H4S C13 H3R H3S 
C12 H2R H2S H14TC114H14RH14SC113H13RH13SC112H12RH12SC111H11RH11SC110H10RH10SC19 
H9R H9S C18 H8R H8S C17 H7R H7S C16 H6R H6S C15 H5R H5S C14 H4R H4S C13 H3R H3S 
C12 H2R H2S C11 O12 O11 C1  HR  HS  C2  HX  C3  HA  HB  O31 P31 O32 C31 H1A H1B 
C32 H2A H2B N31 C33 H3A H3B H3C C34 H4A H4B H4C C35 H5A H5B H5C O33 O34 O21 C21 
O22 H14TC114H14RH14SC113H13RH13SC112H12RH12SC111H11RH11SC110H10RH10SC19 H9R H9S 
C18 H8R H8S C17 H7R H7S C16 H6R H6S C15 H5R H5S C14 H4R H4S C13 H3R H3S C12 H2R 
H2S H14TC114H14RH14SC113H13RH13SC112H12RH12SC111H11RH11SC110H10RH10SC19 H9R H9S 
C18 H8R H8S C17 H7R H7S C16 H6R H6S C15 H5R H5S C14 H4R H4S C13 H3R H3S C12 H2R 
H2S C11 O12 O11 C1  HR  HS  C2  HX  C3  HA  HB  O31 P31 O32 C31 H1A H1B C32 H2A 
H2B N31 C33 H3A H3B H3C C34 H4A H4B H4C C35 H5A H5B H5C O33 O34 O21 C21 O22 H14T
C114H14RH14SC113H13RH13SC112H12RH12SC111H11RH11SC110H10RH10SC19 H9R H9S C18 H8R 
H8S C17 H7R H7S C16 H6R H6S C15 H5R H5S C14 H4R H4S C13 H3R H3S C12 H2R H2S H14T
C114H14RH14SC113H13RH13SC112H12RH12SC111H11RH11SC110H10RH10SC19 H9R H9S C18 H8R 
H8S C17 H7R H7S C16 H6R H6S C15 H5R H5S C14 H4R H4S C13 H3R H3S C12 H2R H2S C11 
O12 O11 C1  HR  HS  C2  HX  C3  HA  HB  O31 P31 O32 C31 H1A H1B C32 H2A H2B N31 
C33 H3A H3B H3C C34 H4A H4B H4C C35 H5A H5B H5C O33 O34 O21 C21 O22 H14TC114H14R
H14SC113H13RH13SC112H12RH12SC111H11RH11SC110H10RH10SC19 H9R H9S C18 H8R H8S C17 
H7R H7S C16 H6R H6S C15 H5R H5S C14 H4R H4S C13 H3R H3S C12 H2R H2S H14TC114H14R
H14SC113H13RH13SC112H12RH12SC111H11RH11SC110H10RH10SC19 H9R H9S C18 H8R H8S C17 
H7R H7S C16 H6R H6S C15 H5R H5S C14 H4R H4S C13 H3R H3S C12 H2R H2S C11 O12 O11 
C1  HR  HS  C2  HX  C3  HA  HB  O31 P31 O32 C31 H1A H1B C32 H2A H2B N31 C33 H3A 
H3B H3C C34 H4A H4B H4C C35 H5A H5B H5C O33 O34 O21 C21 O22 H14TC114H14RH14SC113
H13RH13SC112H12RH12SC111H11RH11SC110H10RH10SC19 H9R H9S C18 H8R H8S C17 H7R H7S 
C16 H6R H6S C15 H5R H5S C14 H4R H4S C13 H3R H3S C12 H2R H2S H14TC114H14RH14SC113
H13RH13SC112H12RH12SC111H11RH11SC110H10RH10SC19 H9R H9S C18 H8R H8S C17 H7R H7S 
C16 H6R H6S C15 H5R H5S C14 H4R H4S C13 H3R H3S C12 H2R H2S C11 O12 O11 C1  HR  
HS  C2  HX  C3  HA  HB  O31 P31 O32 C31 H1A H1B C32 H2A H2B N31 C33 H3A H3B H3C 
C34 H4A H4B H4C C35 H5A H5B H5C O33 O34 O21 C21 O22 H14TC114H14RH14SC113H13RH13S
C112H12RH12SC111H11RH11SC110H10RH10SC19 H9R H9S C18 H8R H8S C17 H7R H7S C16 H6R 
H6S C15 H5R H5S C14 H4R H4S C13 H3R H3S C12 H2R H2S H14TC114H14RH14SC113H13RH13S
C112H12RH12SC111H11RH11SC110H10RH10SC19 H9R H9S C18 H8R H8S C17 H7R H7S C16 H6R 
H6S C15 H5R H5S C14 H4R H4S C13 H3R H3S C12 H2R H2S C11 O12 O11 C1  HR  HS  C2  
HX  C3  HA  HB  O31 P31 O32 C31 H1A H1B C32 H2A H2B N31 C33 H3A H3B H3C C34 H4A 
H4B H4C C35 H5A H5B H5C O33 O34 O21 C21 O22 H14TC114H14RH14SC113H13RH13SC112H12R
H12SC111H11RH11SC110H10RH10SC19 H9R H9S C18 H8R H8S C17 H7R H7S C16 H6R H6S C15 
H5R H5S C14 H4R H4S C13 H3R H3S C12 H2R H2S Na+ Na+ Na+ Na+ Na+ Na+ Na+ Na+ Na+ 
Na+ Na+ Na+ Na+ Na+ Na+ Na+ Na+ Na+ Na+ Na+ Na+ Na+ Na+ Na+ Na+ Na+ Na+ Na+ Na+ 
Na+ Na+ Na+ Na+ Na+ Na+ Na+ Na+ Na+ Na+ Na+ Na+ Na+ Na+ Na+ Na+ Na+ Na+ Na+ Na+ 
Na+ Na+ Na+ Na+ Na+ Na+ Na+ Na+ Na+ Na+ Na+ Na+ Na+ Na+ Na+ Na+ Na+ Na+ Na+ Cl- 
Cl- Cl- Cl- Cl- Cl- Cl- Cl- Cl- Cl- Cl- Cl- Cl- Cl- Cl- Cl- Cl- Cl- Cl- Cl- Cl- 
Cl- Cl- Cl- Cl- Cl- Cl- Cl- Cl- Cl- Cl- Cl- Cl- Cl- Cl- Cl- Cl- Cl- Cl- Cl- Cl- 
Cl- Cl- Cl- Cl- Cl- Cl- Cl- Cl- Cl- Cl- Cl- Cl- Cl- Cl- Cl- Cl- Cl- Cl- Cl- Cl- 
Cl- Cl- Cl- Cl- Cl- Cl- Cl- Cl- Cl- Cl- Cl- Cl- Cl- Cl- Cl- O   H1  H2  O   H1  
H2  O   H1  H2  O   H1  H2  O   H1  H2  O   H1  H2  O   H1  H2  O   H1  H2  O   
H1  H2  O   H1  H2  O   H1  H2  O   H1  H2  O   H1  H2  O   H1  H2  O   H1  H2  
O   H1  H2  O   H1  H2  O   H1  H2  O   H1  H2  O   H1  H2  O   H1  H2  O   H1  
H2  O   H1  H2  O   H1  H2  O   H1  H2  O   H1  H2  O   H1  H2  O   H1  H2  O   
H1  H2  O   H1  H2  O   H1  H2  O   H1  H2  O   H1  H2  O   H1  H2  O   H1  H2  
O   H1  H2  O   H1  H2  O   H1  H2  O   H1  H2  O   H1  H2  O   H1  H2  O   H1  
H2  O   H1  H2  O   H1  H2  O   H1  H2  O   H1  H2  O   H1  H2  O   H1  H2  O   
H1  H2  O   H1  H2  O   H1  H2  O   H1  H2  O   H1  H2  O   H1  H2  O   H1  H2  
O   H1  H2  O   H1  H2  O   H1  H2  O   H1  H2  O   H1  H2  O   H1  H2  O   H1  
H2  O   H1  H2  O   H1  H2  O   H1  H2  O   H1  H2  O   H1  H2  O   H1  H2  O   
H1  H2  O   H1  H2  O   H1  H2  O   H1  H2  O   H1  H2  O   H1  H2  O   H1  H2  
O   H1  H2  O   H1  H2  O   H1  H2  O   H1  H2  O   H1  H2  O   H1  H2  O   H1  
H2  O   H1  H2  O   H1  H2  O   H1  H2  O   H1  H2  O   H1  H2  O   H1  H2  O   
H1  H2  O   H1  H2  O   H1  H2  O   H1  H2  O   H1  H2  O   H1  H2  O   H1  H2  
O   H1  H2  O   H1  H2  O   H1  H2  O   H1  H2  O   H1  H2  O   H1  H2  O   H1  
H2  O   H1  H2  O   H1  H2  O   H1  H2  O   H1  H2  O   H1  H2  O   H1  H2  O   
H1  H2  O   H1  H2  O   H1  H2  O   H1  H2  O   H1  H2  O   H1  H2  O   H1  H2  
O   H1  H2  O   H1  H2  O   H1  H2  O   H1  H2  O   H1  H2  O   H1  H2  O   H1  
H2  O   H1  H2  O   H1  H2  O   H1  H2  O   H1  H2  O   H1  H2  O   H1  H2  O   
H1  H2  O   H1  H2  O   H1  H2  O   H1  H2  O   H1  H2  O   H1  H2  O   H1  H2  
O   H1  H2  O   H1  H2  O   H1  H2  O   H1  H2  O   H1  H2  O   H1  H2  O   H1  
H2  O   H1  H2  O   H1  H2  O   H1  H2  O   H1  H2  O   H1  H2  O   H1  H2  O   
H1  H2  O   H1  H2  O   H1  H2  O   H1  H2  O   H1  H2  O   H1  H2  O   H1  H2  
O   H1  H2  O   H1  H2  O   H1  H2  O   H1  H2  O   H1  H2  O   H1  H2  O   H1  
H2  O   H1  H2  O   H1  H2  O   H1  H2  O   H1  H2  O   H1  H2  O   H1  H2  O   
H1  H2  O   H1  H2  O   H1  H2  O   H1  H2  O   H1  H2  O   H1  H2  O   H1  H2  
O   H1  H2  O   H1  H2  O   H1  H2  O   H1  H2  O   H1  H2  O   H1  H2  O   H1  
H2  O   H1  H2  O   H1  H2  O   H1  H2  O   H1  H2  O   H1  H2  O   H1  H2  O   
H1  H2  O   H1  H2  O   H1  H2  O   H1  H2  O   H1  H2  O   H1  H2  O   H1  H2  
O   H1  H2  O   H1  H2  O   H1  H2  O   H1  H2  O   H1  H2  O   H1  H2  O   H1  
H2  O   H1  H2  O   H1  H2  O   H1  H2  O   H1  H2  O   H1  H2  O   H1  H2  O   
H1  H2  O   H1  H2  O   H1  H2  O   H1  H2  O   H1  H2  O   H1  H2  O   H1  H2  
O   H1  H2  O   H1  H2  O   H1  H2  O   H1  H2  O   H1  H2  O   H1  H2  O   H1  
H2  O   H1  H2  O   H1  H2  O   H1  H2  O   H1  H2  O   H1  H2  O   H1  H2  O   
H1  H2  O   H1  H2  O   H1  H2  O   H1  H2  O   H1  H2  O   H1  H2  O   H1  H2  
O   H1  H2  O   H1  H2  O   H1  H2  O   H1  H2  O   H1  H2  O   H1  H2  O   H1  
H2  O   H1  H2  O   H1  H2  O   H1  H2  O   H1  H2  O   H1  H2  O   H1  H2  O   
H1  H2  O   H1  H2  O   H1  H2  O   H1  H2  O   H1  H2  O   H1  H2  O   H1  H2  
O   H1  H2  O   H1  H2  O   H1  H2  O   H1  H2  O   H1  H2  O   H1  H2  O   H1  
H2  O   H1  H2  O   H1  H2  O   H1  H2  O   H1  H2  O   H1  H2  O   H1  H2  O   
H1  H2  O   H1  H2  O   H1  H2  O   H1  H2  O   H1  H2  O   H1  H2  O   H1  H2  
O   H1  H2  O   H1  H2  O   H1  H2  O   H1  H2  O   H1  H2  O   H1  H2  O   H1  
H2  O   H1  H2  O   H1  H2  O   H1  H2  O   H1  H2  O   H1  H2  O   H1  H2  O   
H1  H2  O   H1  H2  O   H1  H2  O   H1  H2  O   H1  H2  O   H1  H2  O   H1  H2  
O   H1  H2  O   H1  H2  O   H1  H2  O   H1  H2  O   H1  H2  O   H1  H2  O   H1  
H2  O   H1  H2  O   H1  H2  O   H1  H2  O   H1  H2  O   H1  H2  O   H1  H2  O   
H1  H2  O   H1  H2  O   H1  H2  O   H1  H2  O   H1  H2  O   H1  H2  O   H1  H2  
O   H1  H2  O   H1  H2  O   H1  H2  O   H1  H2  O   H1  H2  O   H1  H2  O   H1  
H2  O   H1  H2  O   H1  H2  O   H1  H2  O   H1  H2  O   H1  H2  O   H1  H2  O   
H1  H2  O   H1  H2  O   H1  H2  O   H1  H2  O   H1  H2  O   H1  H2  O   H1  H2  
O   H1  H2  O   H1  H2  O   H1  H2  O   H1  H2  O   H1  H2  O   H1  H2  O   H1  
H2  O   H1  H2  O   H1  H2  O   H1  H2  O   H1  H2  O   H1  H2  O   H1  H2  O   
H1  H2  O   H1  H2  O   H1  H2  O   H1  H2  O   H1  H2  O   H1  H2  O   H1  H2  
O   H1  H2  O   H1  H2  O   H1  H2  O   H1  H2  O   H1  H2  O   H1  H2  O   H1  
H2  O   H1  H2  O   H1  H2  O   H1  H2  O   H1  H2  O   H1  H2  O   H1  H2  O   
H1  H2  O   H1  H2  O   H1  H2  O   H1  H2  O   H1  H2  O   H1  H2  O   H1  H2  
O   H1  H2  O   H1  H2  O   H1  H2  O   H1  H2  O   H1  H2  O   H1  H2  O   H1  
H2  O   H1  H2  O   H1  H2  O   H1  H2  O   H1  H2  O   H1  H2  O   H1  H2  O   
H1  H2  O   H1  H2  O   H1  H2  O   H1  H2  O   H1  H2  O   H1  H2  O   H1  H2  
O   H1  H2  O   H1  H2  O   H1  H2  O   H1  H2  O   H1  H2  O   H1  H2  O   H1  
H2  O   H1  H2  O   H1  H2  O   H1  H2  O   H1  H2  O   H1  H2  O   H1  H2  O   
H1  H2  O   H1  H2  O   H1  H2  O   H1  H2  O   H1  H2  O   H1  H2  O   H1  H2  
O   H1  H2  O   H1  H2  O   H1  H2  O   H1  H2  O   H1  H2  O   H1  H2  O   H1  
H2  O   H1  H2  O   H1  H2  O   H1  H2  O   H1  H2  O   H1  H2  O   H1  H2  O   
H1  H2  O   H1  H2  O   H1  H2  O   H1  H2  O   H1  H2  O   H1  H2  O   H1  H2  
O   H1  H2  O   H1  H2  O   H1  H2  O   H1  H2  O   H1  H2  O   H1  H2  O   H1  
H2  O   H1  H2  O   H1  H2  O   H1  H2  O   H1  H2  O   H1  H2  O   H1  H2  O   
H1  H2  O   H1  H2  O   H1  H2  O   H1  H2  O   H1  H2  O   H1  H2  O   H1  H2  
O   H1  H2  O   H1  H2  O   H1  H2  O   H1  H2  O   H1  H2  O   H1  H2  O   H1  
H2  O   H1  H2  O   H1  H2  O   H1  H2  O   H1  H2  O   H1  H2  O   H1  H2  O   
H1  H2  O   H1  H2  O   H1  H2  O   H1  H2  O   H1  H2  O   H1  H2  O   H1  H2  
O   H1  H2  O   H1  H2  O   H1  H2  O   H1  H2  O   H1  H2  O   H1  H2  O   H1  
H2  O   H1  H2  O   H1  H2  O   H1  H2  O   H1  H2  O   H1  H2  O   H1  H2  O   
H1  H2  O   H1  H2  O   H1  H2  O   H1  H2  O   H1  H2  O   H1  H2  O   H1  H2  
O   H1  H2  O   H1  H2  O   H1  H2  O   H1  H2  O   H1  H2  O   H1  H2  O   H1  
H2  O   H1  H2  O   H1  H2  O   H1  H2  O   H1  H2  O   H1  H2  O   H1  H2  O   
H1  H2  O   H1  H2  O   H1  H2  O   H1  H2  O   H1  H2  O   H1  H2  O   H1  H2  
O   H1  H2  O   H1  H2  O   H1  H2  O   H1  H2  O   H1  H2  O   H1  H2  O   H1  
H2  O   H1  H2  O   H1  H2  O   H1  H2  O   H1  H2  O   H1  H2  O   H1  H2  O   
H1  H2  O   H1  H2  O   H1  H2  O   H1  H2  O   H1  H2  O   H1  H2  O   H1  H2  
O   H1  H2  O   H1  H2  O   H1  H2  O   H1  H2  O   H1  H2  O   H1  H2  O   H1  
H2  O   H1  H2  O   H1  H2  O   H1  H2  O   H1  H2  O   H1  H2  O   H1  H2  O   
H1  H2  O   H1  H2  O   H1  H2  O   H1  H2  O   H1  H2  O   H1  H2  O   H1  H2  
O   H1  H2  O   H1  H2  O   H1  H2  O   H1  H2  O   H1  H2  O   H1  H2  O   H1  
H2  O   H1  H2  O   H1  H2  O   H1  H2  O   H1  H2  O   H1  H2  O   H1  H2  O   
H1  H2  O   H1  H2  O   H1  H2  O   H1  H2  O   H1  H2  O   H1  H2  O   H1  H2  
O   H1  H2  O   H1  H2  O   H1  H2  O   H1  H2  O   H1  H2  O   H1  H2  O   H1  
H2  O   H1  H2  O   H1  H2  O   H1  H2  O   H1  H2  O   H1  H2  O   H1  H2  O   
H1  H2  O   H1  H2  O   H1  H2  O   H1  H2  O   H1  H2  O   H1  H2  O   H1  H2  
O   H1  H2  O   H1  H2  O   H1  H2  O   H1  H2  O   H1  H2  O   H1  H2  O   H1  
H2  O   H1  H2  O   H1  H2  O   H1  H2  O   H1  H2  O   H1  H2  O   H1  H2  O   
H1  H2  O   H1  H2  O   H1  H2  O   H1  H2  O   H1  H2  O   H1  H2  O   H1  H2  
O   H1  H2  O   H1  H2  O   H1  H2  O   H1  H2  O   H1  H2  O   H1  H2  O   H1  
H2  O   H1  H2  O   H1  H2  O   H1  H2  O   H1  H2  O   H1  H2  O   H1  H2  O   
H1  H2  O   H1  H2  O   H1  H2  O   H1  H2  O   H1  H2  O   H1  H2  O   H1  H2  
O   H1  H2  O   H1  H2  O   H1  H2  O   H1  H2  O   H1  H2  O   H1  H2  O   H1  
H2  O   H1  H2  O   H1  H2  O   H1  H2  O   H1  H2  O   H1  H2  O   H1  H2  O   
H1  H2  O   H1  H2  O   H1  H2  O   H1  H2  O   H1  H2  O   H1  H2  O   H1  H2  
O   H1  H2  O   H1  H2  O   H1  H2  O   H1  H2  O   H1  H2  O   H1  H2  O   H1  
H2  O   H1  H2  O   H1  H2  O   H1  H2  O   H1  H2  O   H1  H2  O   H1  H2  O   
H1  H2  O   H1  H2  O   H1  H2  O   H1  H2  O   H1  H2  O   H1  H2  O   H1  H2  
O   H1  H2  O   H1  H2  O   H1  H2  O   H1  H2  O   H1  H2  O   H1  H2  O   H1  
H2  O   H1  H2  O   H1  H2  O   H1  H2  O   H1  H2  O   H1  H2  O   H1  H2  O   
H1  H2  O   H1  H2  O   H1  H2  O   H1  H2  O   H1  H2  O   H1  H2  O   H1  H2  
O   H1  H2  O   H1  H2  O   H1  H2  O   H1  H2  O   H1  H2  O   H1  H2  O   H1  
H2  O   H1  H2  O   H1  H2  O   H1  H2  O   H1  H2  O   H1  H2  O   H1  H2  O   
H1  H2  O   H1  H2  O   H1  H2  O   H1  H2  O   H1  H2  O   H1  H2  O   H1  H2  
O   H1  H2  O   H1  H2  O   H1  H2  O   H1  H2  O   H1  H2  O   H1  H2  O   H1  
H2  O   H1  H2  O   H1  H2  O   H1  H2  O   H1  H2  O   H1  H2  O   H1  H2  O   
H1  H2  O   H1  H2  O   H1  H2  O   H1  H2  O   H1  H2  O   H1  H2  O   H1  H2  
O   H1  H2  O   H1  H2  O   H1  H2  O   H1  H2  O   H1  H2  O   H1  H2  O   H1  
H2  O   H1  H2  O   H1  H2  O   H1  H2  O   H1  H2  O   H1  H2  O   H1  H2  O   
H1  H2  O   H1  H2  O   H1  H2  O   H1  H2  O   H1  H2  O   H1  H2  O   H1  H2  
O   H1  H2  O   H1  H2  O   H1  H2  O   H1  H2  O   H1  H2  O   H1  H2  O   H1  
H2  O   H1  H2  O   H1  H2  O   H1  H2  O   H1  H2  O   H1  H2  O   H1  H2  O   
H1  H2  O   H1  H2  O   H1  H2  O   H1  H2  O   H1  H2  O   H1  H2  O   H1  H2  
O   H1  H2  O   H1  H2  O   H1  H2  O   H1  H2  O   H1  H2  O   H1  H2  O   H1  
H2  O   H1  H2  O   H1  H2  O   H1  H2  O   H1  H2  O   H1  H2  O   H1  H2  O   
H1  H2  O   H1  H2  O   H1  H2  O   H1  H2  O   H1  H2  O   H1  H2  O   H1  H2  
O   H1  H2  O   H1  H2  O   H1  H2  O   H1  H2  O   H1  H2  O   H1  H2  O   H1  
H2  O   H1  H2  O   H1  H2  O   H1  H2  O   H1  H2  O   H1  H2  O   H1  H2  O   
H1  H2  O   H1  H2  O   H1  H2  O   H1  H2  O   H1  H2  O   H1  H2  O   H1  H2  
O   H1  H2  O   H1  H2  O   H1  H2  O   H1  H2  O   H1  H2  O   H1  H2  O   H1  
H2  O   H1  H2  O   H1  H2  O   H1  H2  O   H1  H2  O   H1  H2  O   H1  H2  O   
H1  H2  O   H1  H2  O   H1  H2  O   H1  H2  O   H1  H2  O   H1  H2  O   H1  H2  
O   H1  H2  O   H1  H2  O   H1  H2  O   H1  H2  O   H1  H2  O   H1  H2  O   H1  
H2  O   H1  H2  O   H1  H2  O   H1  H2  O   H1  H2  O   H1  H2  O   H1  H2  O   
H1  H2  O   H1  H2  O   H1  H2  O   H1  H2  O   H1  H2  O   H1  H2  O   H1  H2  
O   H1  H2  O   H1  H2  O   H1  H2  O   H1  H2  O   H1  H2  O   H1  H2  O   H1  
H2  O   H1  H2  O   H1  H2  O   H1  H2  O   H1  H2  O   H1  H2  O   H1  H2  O   
H1  H2  O   H1  H2  O   H1  H2  O   H1  H2  O   H1  H2  O   H1  H2  O   H1  H2  
O   H1  H2  O   H1  H2  O   H1  H2  O   H1  H2  O   H1  H2  O   H1  H2  O   H1  
H2  O   H1  H2  O   H1  H2  O   H1  H2  O   H1  H2  O   H1  H2  O   H1  H2  O   
H1  H2  O   H1  H2  O   H1  H2  O   H1  H2  O   H1  H2  O   H1  H2  O   H1  H2  
O   H1  H2  O   H1  H2  O   H1  H2  O   H1  H2  O   H1  H2  O   H1  H2  O   H1  
H2  O   H1  H2  O   H1  H2  O   H1  H2  O   H1  H2  O   H1  H2  O   H1  H2  O   
H1  H2  O   H1  H2  O   H1  H2  O   H1  H2  O   H1  H2  O   H1  H2  O   H1  H2  
O   H1  H2  O   H1  H2  O   H1  H2  O   H1  H2  O   H1  H2  O   H1  H2  O   H1  
H2  O   H1  H2  O   H1  H2  O   H1  H2  O   H1  H2  O   H1  H2  O   H1  H2  O   
H1  H2  O   H1  H2  O   H1  H2  O   H1  H2  O   H1  H2  O   H1  H2  O   H1  H2  
O   H1  H2  O   H1  H2  O   H1  H2  O   H1  H2  O   H1  H2  O   H1  H2  O   H1  
H2  O   H1  H2  O   H1  H2  O   H1  H2  O   H1  H2  O   H1  H2  O   H1  H2  O   
H1  H2  O   H1  H2  O   H1  H2  O   H1  H2  O   H1  H2  O   H1  H2  O   H1  H2  
O   H1  H2  O   H1  H2  O   H1  H2  O   H1  H2  O   H1  H2  O   H1  H2  O   H1  
H2  O   H1  H2  O   H1  H2  O   H1  H2  O   H1  H2  O   H1  H2  O   H1  H2  O   
H1  H2  O   H1  H2  O   H1  H2  O   H1  H2  O   H1  H2  O   H1  H2  O   H1  H2  
O   H1  H2  O   H1  H2  O   H1  H2  O   H1  H2  O   H1  H2  O   H1  H2  O   H1  
H2  O   H1  H2  O   H1  H2  O   H1  H2  O   H1  H2  O   H1  H2  O   H1  H2  O   
H1  H2  O   H1  H2  O   H1  H2  O   H1  H2  O   H1  H2  O   H1  H2  O   H1  H2  
O   H1  H2  O   H1  H2  O   H1  H2  O   H1  H2  O   H1  H2  O   H1  H2  O   H1  
H2  O   H1  H2  O   H1  H2  O   H1  H2  O   H1  H2  O   H1  H2  O   H1  H2  O   
H1  H2  O   H1  H2  O   H1  H2  O   H1  H2  O   H1  H2  O   H1  H2  O   H1  H2  
O   H1  H2  O   H1  H2  O   H1  H2  O   H1  H2  O   H1  H2  O   H1  H2  O   H1  
H2  O   H1  H2  O   H1  H2  O   H1  H2  O   H1  H2  O   H1  H2  O   H1  H2  O   
H1  H2  O   H1  H2  O   H1  H2  O   H1  H2  O   H1  H2  O   H1  H2  O   H1  H2  
O   H1  H2  O   H1  H2  O   H1  H2  O   H1  H2  O   H1  H2  O   H1  H2  O   H1  
H2  O   H1  H2  O   H1  H2  O   H1  H2  O   H1  H2  O   H1  H2  O   H1  H2  O   
H1  H2  O   H1  H2  O   H1  H2  O   H1  H2  O   H1  H2  O   H1  H2  O   H1  H2  
O   H1  H2  O   H1  H2  O   H1  H2  O   H1  H2  O   H1  H2  O   H1  H2  O   H1  
H2  O   H1  H2  O   H1  H2  O   H1  H2  O   H1  H2  O   H1  H2  O   H1  H2  O   
H1  H2  O   H1  H2  O   H1  H2  O   H1  H2  O   H1  H2  O   H1  H2  O   H1  H2  
O   H1  H2  O   H1  H2  O   H1  H2  O   H1  H2  O   H1  H2  O   H1  H2  O   H1  
H2  O   H1  H2  O   H1  H2  O   H1  H2  O   H1  H2  O   H1  H2  O   H1  H2  O   
H1  H2  O   H1  H2  O   H1  H2  O   H1  H2  O   H1  H2  O   H1  H2  O   H1  H2  
O   H1  H2  O   H1  H2  O   H1  H2  O   H1  H2  O   H1  H2  O   H1  H2  O   H1  
H2  O   H1  H2  O   H1  H2  O   H1  H2  O   H1  H2  O   H1  H2  O   H1  H2  O   
H1  H2  O   H1  H2  O   H1  H2  O   H1  H2  O   H1  H2  O   H1  H2  O   H1  H2  
O   H1  H2  O   H1  H2  O   H1  H2  O   H1  H2  O   H1  H2  O   H1  H2  O   H1  
H2  O   H1  H2  O   H1  H2  O   H1  H2  O   H1  H2  O   H1  H2  O   H1  H2  O   
H1  H2  O   H1  H2  O   H1  H2  O   H1  H2  O   H1  H2  O   H1  H2  O   H1  H2  
O   H1  H2  O   H1  H2  O   H1  H2  O   H1  H2  O   H1  H2  O   H1  H2  O   H1  
H2  O   H1  H2  O   H1  H2  O   H1  H2  O   H1  H2  O   H1  H2  O   H1  H2  O   
H1  H2  O   H1  H2  O   H1  H2  O   H1  H2  O   H1  H2  O   H1  H2  O   H1  H2  
O   H1  H2  O   H1  H2  O   H1  H2  O   H1  H2  O   H1  H2  O   H1  H2  O   H1  
H2  O   H1  H2  O   H1  H2  O   H1  H2  O   H1  H2  O   H1  H2  O   H1  H2  O   
H1  H2  O   H1  H2  O   H1  H2  O   H1  H2  O   H1  H2  O   H1  H2  O   H1  H2  
O   H1  H2  O   H1  H2  O   H1  H2  O   H1  H2  O   H1  H2  O   H1  H2  O   H1  
H2  O   H1  H2  O   H1  H2  O   H1  H2  O   H1  H2  O   H1  H2  O   H1  H2  O   
H1  H2  O   H1  H2  O   H1  H2  O   H1  H2  O   H1  H2  O   H1  H2  O   H1  H2  
O   H1  H2  O   H1  H2  O   H1  H2  O   H1  H2  O   H1  H2  O   H1  H2  O   H1  
H2  O   H1  H2  O   H1  H2  O   H1  H2  O   H1  H2  O   H1  H2  O   H1  H2  O   
H1  H2  O   H1  H2  O   H1  H2  O   H1  H2  O   H1  H2  O   H1  H2  O   H1  H2  
O   H1  H2  O   H1  H2  O   H1  H2  O   H1  H2  O   H1  H2  O   H1  H2  O   H1  
H2  O   H1  H2  O   H1  H2  O   H1  H2  O   H1  H2  O   H1  H2  O   H1  H2  O   
H1  H2  O   H1  H2  O   H1  H2  O   H1  H2  O   H1  H2  O   H1  H2  O   H1  H2  
O   H1  H2  O   H1  H2  O   H1  H2  O   H1  H2  O   H1  H2  O   H1  H2  O   H1  
H2  O   H1  H2  O   H1  H2  O   H1  H2  O   H1  H2  O   H1  H2  O   H1  H2  O   
H1  H2  O   H1  H2  O   H1  H2  O   H1  H2  O   H1  H2  O   H1  H2  O   H1  H2  
O   H1  H2  O   H1  H2  O   H1  H2  O   H1  H2  O   H1  H2  O   H1  H2  O   H1  
H2  O   H1  H2  O   H1  H2  O   H1  H2  O   H1  H2  O   H1  H2  O   H1  H2  O   
H1  H2  O   H1  H2  O   H1  H2  O   H1  H2  O   H1  H2  O   H1  H2  O   H1  H2  
O   H1  H2  O   H1  H2  O   H1  H2  O   H1  H2  O   H1  H2  O   H1  H2  O   H1  
H2  O   H1  H2  O   H1  H2  O   H1  H2  O   H1  H2  O   H1  H2  O   H1  H2  O   
H1  H2  O   H1  H2  O   H1  H2  O   H1  H2  O   H1  H2  O   H1  H2  O   H1  H2  
O   H1  H2  O   H1  H2  O   H1  H2  O   H1  H2  O   H1  H2  O   H1  H2  O   H1  
H2  O   H1  H2  O   H1  H2  O   H1  H2  O   H1  H2  O   H1  H2  O   H1  H2  O   
H1  H2  O   H1  H2  O   H1  H2  O   H1  H2  O   H1  H2  O   H1  H2  O   H1  H2  
O   H1  H2  O   H1  H2  O   H1  H2  O   H1  H2  O   H1  H2  O   H1  H2  O   H1  
H2  O   H1  H2  O   H1  H2  O   H1  H2  O   H1  H2  O   H1  H2  O   H1  H2  O   
H1  H2  O   H1  H2  O   H1  H2  O   H1  H2  O   H1  H2  O   H1  H2  O   H1  H2  
O   H1  H2  O   H1  H2  O   H1  H2  O   H1  H2  O   H1  H2  O   H1  H2  O   H1  
H2  O   H1  H2  O   H1  H2  O   H1  H2  O   H1  H2  O   H1  H2  O   H1  H2  O   
H1  H2  O   H1  H2  O   H1  H2  O   H1  H2  O   H1  H2  O   H1  H2  O   H1  H2  
O   H1  H2  O   H1  H2  O   H1  H2  O   H1  H2  O   H1  H2  O   H1  H2  O   H1  
H2  O   H1  H2  O   H1  H2  O   H1  H2  O   H1  H2  O   H1  H2  O   H1  H2  O   
H1  H2  O   H1  H2  O   H1  H2  O   H1  H2  O   H1  H2  O   H1  H2  O   H1  H2  
O   H1  H2  O   H1  H2  O   H1  H2  O   H1  H2  O   H1  H2  O   H1  H2  O   H1  
H2  O   H1  H2  O   H1  H2  O   H1  H2  O   H1  H2  O   H1  H2  O   H1  H2  O   
H1  H2  O   H1  H2  O   H1  H2  O   H1  H2  O   H1  H2  O   H1  H2  O   H1  H2  
O   H1  H2  O   H1  H2  O   H1  H2  O   H1  H2  O   H1  H2  O   H1  H2  O   H1  
H2  O   H1  H2  O   H1  H2  O   H1  H2  O   H1  H2  O   H1  H2  O   H1  H2  O   
H1  H2  O   H1  H2  O   H1  H2  O   H1  H2  O   H1  H2  O   H1  H2  O   H1  H2  
O   H1  H2  O   H1  H2  O   H1  H2  O   H1  H2  O   H1  H2  O   H1  H2  O   H1  
H2  O   H1  H2  O   H1  H2  O   H1  H2  O   H1  H2  O   H1  H2  O   H1  H2  O   
H1  H2  O   H1  H2  O   H1  H2  O   H1  H2  O   H1  H2  O   H1  H2  O   H1  H2  
O   H1  H2  O   H1  H2  O   H1  H2  O   H1  H2  O   H1  H2  O   H1  H2  O   H1  
H2  O   H1  H2  O   H1  H2  O   H1  H2  O   H1  H2  O   H1  H2  O   H1  H2  O   
H1  H2  O   H1  H2  O   H1  H2  O   H1  H2  O   H1  H2  O   H1  H2  O   H1  H2  
O   H1  H2  O   H1  H2  O   H1  H2  O   H1  H2  O   H1  H2  O   H1  H2  O   H1  
H2  O   H1  H2  O   H1  H2  O   H1  H2  O   H1  H2  O   H1  H2  O   H1  H2  O   
H1  H2  O   H1  H2  O   H1  H2  O   H1  H2  O   H1  H2  O   H1  H2  O   H1  H2  
O   H1  H2  O   H1  H2  O   H1  H2  O   H1  H2  O   H1  H2  O   H1  H2  O   H1  
H2  O   H1  H2  O   H1  H2  O   H1  H2  O   H1  H2  O   H1  H2  O   H1  H2  O   
H1  H2  O   H1  H2  O   H1  H2  O   H1  H2  O   H1  H2  O   H1  H2  O   H1  H2  
O   H1  H2  O   H1  H2  O   H1  H2  O   H1  H2  O   H1  H2  O   H1  H2  O   H1  
H2  O   H1  H2  O   H1  H2  O   H1  H2  O   H1  H2  O   H1  H2  O   H1  H2  O   
H1  H2  O   H1  H2  O   H1  H2  O   H1  H2  O   H1  H2  O   H1  H2  O   H1  H2  
O   H1  H2  O   H1  H2  O   H1  H2  O   H1  H2  O   H1  H2  O   H1  H2  O   H1  
H2  O   H1  H2  O   H1  H2  O   H1  H2  O   H1  H2  O   H1  H2  O   H1  H2  O   
H1  H2  O   H1  H2  O   H1  H2  O   H1  H2  O   H1  H2  O   H1  H2  O   H1  H2  
O   H1  H2  O   H1  H2  O   H1  H2  O   H1  H2  O   H1  H2  O   H1  H2  O   H1  
H2  O   H1  H2  O   H1  H2  O   H1  H2  O   H1  H2  O   H1  H2  O   H1  H2  O   
H1  H2  O   H1  H2  O   H1  H2  O   H1  H2  O   H1  H2  O   H1  H2  O   H1  H2  
O   H1  H2  O   H1  H2  O   H1  H2  O   H1  H2  O   H1  H2  O   H1  H2  O   H1  
H2  O   H1  H2  O   H1  H2  O   H1  H2  O   H1  H2  O   H1  H2  O   H1  H2  O   
H1  H2  O   H1  H2  O   H1  H2  O   H1  H2  O   H1  H2  O   H1  H2  O   H1  H2  
O   H1  H2  O   H1  H2  O   H1  H2  O   H1  H2  O   H1  H2  O   H1  H2  O   H1  
H2  O   H1  H2  O   H1  H2  O   H1  H2  O   H1  H2  O   H1  H2  O   H1  H2  O   
H1  H2  O   H1  H2  O   H1  H2  O   H1  H2  O   H1  H2  O   H1  H2  O   H1  H2  
O   H1  H2  O   H1  H2  O   H1  H2  O   H1  H2  O   H1  H2  O   H1  H2  O   H1  
H2  O   H1  H2  O   H1  H2  O   H1  H2  O   H1  H2  O   H1  H2  O   H1  H2  O   
H1  H2  O   H1  H2  O   H1  H2  O   H1  H2  O   H1  H2  O   H1  H2  O   H1  H2  
O   H1  H2  O   H1  H2  O   H1  H2  O   H1  H2  O   H1  H2  O   H1  H2  O   H1  
H2  O   H1  H2  O   H1  H2  O   H1  H2  O   H1  H2  O   H1  H2  O   H1  H2  O   
H1  H2  O   H1  H2  O   H1  H2  O   H1  H2  O   H1  H2  O   H1  H2  O   H1  H2  
O   H1  H2  O   H1  H2  O   H1  H2  O   H1  H2  O   H1  H2  O   H1  H2  O   H1  
H2  O   H1  H2  O   H1  H2  O   H1  H2  O   H1  H2  O   H1  H2  O   H1  H2  O   
H1  H2  O   H1  H2  O   H1  H2  O   H1  H2  O   H1  H2  O   H1  H2  O   H1  H2  
O   H1  H2  O   H1  H2  O   H1  H2  O   H1  H2  O   H1  H2  O   H1  H2  O   H1  
H2  O   H1  H2  O   H1  H2  O   H1  H2  O   H1  H2  O   H1  H2  O   H1  H2  O   
H1  H2  O   H1  H2  O   H1  H2  O   H1  H2  O   H1  H2  O   H1  H2  O   H1  H2  
O   H1  H2  O   H1  H2  O   H1  H2  O   H1  H2  O   H1  H2  O   H1  H2  O   H1  
H2  O   H1  H2  O   H1  H2  O   H1  H2  O   H1  H2  O   H1  H2  O   H1  H2  O   
H1  H2  O   H1  H2  O   H1  H2  O   H1  H2  O   H1  H2  O   H1  H2  O   H1  H2  
O   H1  H2  O   H1  H2  O   H1  H2  O   H1  H2  O   H1  H2  O   H1  H2  O   H1  
H2  O   H1  H2  O   H1  H2  O   H1  H2  O   H1  H2  O   H1  H2  O   H1  H2  O   
H1  H2  O   H1  H2  O   H1  H2  O   H1  H2  O   H1  H2  O   H1  H2  O   H1  H2  
O   H1  H2  O   H1  H2  O   H1  H2  O   H1  H2  O   H1  H2  O   H1  H2  O   H1  
H2  O   H1  H2  O   H1  H2  O   H1  H2  O   H1  H2  O   H1  H2  O   H1  H2  O   
H1  H2  O   H1  H2  O   H1  H2  O   H1  H2  O   H1  H2  O   H1  H2  O   H1  H2  
O   H1  H2  O   H1  H2  O   H1  H2  O   H1  H2  O   H1  H2  O   H1  H2  O   H1  
H2  O   H1  H2  O   H1  H2  O   H1  H2  O   H1  H2  O   H1  H2  O   H1  H2  O   
H1  H2  O   H1  H2  O   H1  H2  O   H1  H2  O   H1  H2  O   H1  H2  O   H1  H2  
O   H1  H2  O   H1  H2  O   H1  H2  O   H1  H2  O   H1  H2  O   H1  H2  O   H1  
H2  O   H1  H2  O   H1  H2  O   H1  H2  O   H1  H2  O   H1  H2  O   H1  H2  O   
H1  H2  O   H1  H2  O   H1  H2  O   H1  H2  O   H1  H2  O   H1  H2  O   H1  H2  
O   H1  H2  O   H1  H2  O   H1  H2  O   H1  H2  O   H1  H2  O   H1  H2  O   H1  
H2  O   H1  H2  O   H1  H2  O   H1  H2  O   H1  H2  O   H1  H2  O   H1  H2  O   
H1  H2  O   H1  H2  O   H1  H2  O   H1  H2  O   H1  H2  O   H1  H2  O   H1  H2  
O   H1  H2  O   H1  H2  O   H1  H2  O   H1  H2  O   H1  H2  O   H1  H2  O   H1  
H2  O   H1  H2  O   H1  H2  O   H1  H2  O   H1  H2  O   H1  H2  O   H1  H2  O   
H1  H2  O   H1  H2  O   H1  H2  O   H1  H2  O   H1  H2  O   H1  H2  O   H1  H2  
O   H1  H2  O   H1  H2  O   H1  H2  O   H1  H2  O   H1  H2  O   H1  H2  O   H1  
H2  O   H1  H2  O   H1  H2  O   H1  H2  O   H1  H2  O   H1  H2  O   H1  H2  O   
H1  H2  O   H1  H2  O   H1  H2  O   H1  H2  O   H1  H2  O   H1  H2  O   H1  H2  
O   H1  H2  O   H1  H2  O   H1  H2  O   H1  H2  O   H1  H2  O   H1  H2  O   H1  
H2  O   H1  H2  O   H1  H2  O   H1  H2  O   H1  H2  O   H1  H2  O   H1  H2  O   
H1  H2  O   H1  H2  O   H1  H2  O   H1  H2  O   H1  H2  O   H1  H2  O   H1  H2  
O   H1  H2  O   H1  H2  O   H1  H2  O   H1  H2  O   H1  H2  O   H1  H2  O   H1  
H2  O   H1  H2  O   H1  H2  O   H1  H2  O   H1  H2  O   H1  H2  O   H1  H2  O   
H1  H2  O   H1  H2  O   H1  H2  O   H1  H2  O   H1  H2  O   H1  H2  O   H1  H2  
O   H1  H2  O   H1  H2  O   H1  H2  O   H1  H2  O   H1  H2  O   H1  H2  O   H1  
H2  O   H1  H2  O   H1  H2  O   H1  H2  O   H1  H2  O   H1  H2  O   H1  H2  O   
H1  H2  O   H1  H2  O   H1  H2  O   H1  H2  O   H1  H2  O   H1  H2  O   H1  H2  
O   H1  H2  O   H1  H2  O   H1  H2  O   H1  H2  O   H1  H2  O   H1  H2  O   H1  
H2  O   H1  H2  O   H1  H2  O   H1  H2  O   H1  H2  O   H1  H2  O   H1  H2  O   
H1  H2  O   H1  H2  O   H1  H2  O   H1  H2  O   H1  H2  O   H1  H2  O   H1  H2  
O   H1  H2  O   H1  H2  O   H1  H2  O   H1  H2  O   H1  H2  O   H1  H2  O   H1  
H2  O   H1  H2  O   H1  H2  O   H1  H2  O   H1  H2  O   H1  H2  O   H1  H2  O   
H1  H2  O   H1  H2  O   H1  H2  O   H1  H2  O   H1  H2  O   H1  H2  O   H1  H2  
O   H1  H2  O   H1  H2  O   H1  H2  O   H1  H2  O   H1  H2  O   H1  H2  O   H1  
H2  O   H1  H2  O   H1  H2  O   H1  H2  O   H1  H2  O   H1  H2  O   H1  H2  O   
H1  H2  O   H1  H2  O   H1  H2  O   H1  H2  O   H1  H2  O   H1  H2  O   H1  H2  
O   H1  H2  O   H1  H2  O   H1  H2  O   H1  H2  O   H1  H2  O   H1  H2  O   H1  
H2  O   H1  H2  O   H1  H2  O   H1  H2  O   H1  H2  O   H1  H2  O   H1  H2  O   
H1  H2  O   H1  H2  O   H1  H2  O   H1  H2  O   H1  H2  O   H1  H2  O   H1  H2  
O   H1  H2  O   H1  H2  O   H1  H2  O   H1  H2  O   H1  H2  O   H1  H2  O   H1  
H2  O   H1  H2  O   H1  H2  O   H1  H2  O   H1  H2  O   H1  H2  O   H1  H2  O   
H1  H2  O   H1  H2  O   H1  H2  O   H1  H2  O   H1  H2  O   H1  H2  O   H1  H2  
O   H1  H2  O   H1  H2  O   H1  H2  O   H1  H2  O   H1  H2  O   H1  H2  O   H1  
H2  O   H1  H2  O   H1  H2  O   H1  H2  O   H1  H2  O   H1  H2  O   H1  H2  O   
H1  H2  O   H1  H2  O   H1  H2  O   H1  H2  O   H1  H2  O   H1  H2  O   H1  H2  
O   H1  H2  O   H1  H2  O   H1  H2  O   H1  H2  O   H1  H2  O   H1  H2  O   H1  
H2  O   H1  H2  O   H1  H2  O   H1  H2  O   H1  H2  O   H1  H2  O   H1  H2  O   
H1  H2  O   H1  H2  O   H1  H2  O   H1  H2  O   H1  H2  O   H1  H2  O   H1  H2  
O   H1  H2  O   H1  H2  O   H1  H2  O   H1  H2  O   H1  H2  O   H1  H2  O   H1  
H2  O   H1  H2  O   H1  H2  O   H1  H2  O   H1  H2  O   H1  H2  O   H1  H2  O   
H1  H2  O   H1  H2  O   H1  H2  O   H1  H2  O   H1  H2  O   H1  H2  O   H1  H2  
O   H1  H2  O   H1  H2  O   H1  H2  O   H1  H2  O   H1  H2  O   H1  H2  O   H1  
H2  O   H1  H2  O   H1  H2  O   H1  H2  O   H1  H2  O   H1  H2  O   H1  H2  O   
H1  H2  O   H1  H2  O   H1  H2  O   H1  H2  O   H1  H2  O   H1  H2  O   H1  H2  
O   H1  H2  O   H1  H2  O   H1  H2  O   H1  H2  O   H1  H2  O   H1  H2  O   H1  
H2  O   H1  H2  O   H1  H2  O   H1  H2  O   H1  H2  O   H1  H2  O   H1  H2  O   
H1  H2  O   H1  H2  O   H1  H2  O   H1  H2  O   H1  H2  O   H1  H2  O   H1  H2  
O   H1  H2  O   H1  H2  O   H1  H2  O   H1  H2  O   H1  H2  O   H1  H2  O   H1  
H2  O   H1  H2  O   H1  H2  O   H1  H2  O   H1  H2  O   H1  H2  O   H1  H2  O   
H1  H2  O   H1  H2  O   H1  H2  O   H1  H2  O   H1  H2  O   H1  H2  O   H1  H2  
O   H1  H2  O   H1  H2  O   H1  H2  O   H1  H2  O   H1  H2  O   H1  H2  O   H1  
H2  O   H1  H2  O   H1  H2  O   H1  H2  O   H1  H2  O   H1  H2  O   H1  H2  O   
H1  H2  O   H1  H2  O   H1  H2  O   H1  H2  O   H1  H2  O   H1  H2  O   H1  H2  
O   H1  H2  O   H1  H2  O   H1  H2  O   H1  H2  O   H1  H2  O   H1  H2  O   H1  
H2  O   H1  H2  O   H1  H2  O   H1  H2  O   H1  H2  O   H1  H2  O   H1  H2  O   
H1  H2  O   H1  H2  O   H1  H2  O   H1  H2  O   H1  H2  O   H1  H2  O   H1  H2  
O   H1  H2  O   H1  H2  O   H1  H2  O   H1  H2  O   H1  H2  O   H1  H2  O   H1  
H2  O   H1  H2  O   H1  H2  O   H1  H2  O   H1  H2  O   H1  H2  O   H1  H2  O   
H1  H2  O   H1  H2  O   H1  H2  O   H1  H2  O   H1  H2  O   H1  H2  O   H1  H2  
O   H1  H2  O   H1  H2  O   H1  H2  O   H1  H2  O   H1  H2  O   H1  H2  O   H1  
H2  O   H1  H2  O   H1  H2  O   H1  H2  O   H1  H2  O   H1  H2  O   H1  H2  O   
H1  H2  O   H1  H2  O   H1  H2  O   H1  H2  O   H1  H2  O   H1  H2  O   H1  H2  
O   H1  H2  O   H1  H2  O   H1  H2  O   H1  H2  O   H1  H2  O   H1  H2  O   H1  
H2  O   H1  H2  O   H1  H2  O   H1  H2  O   H1  H2  O   H1  H2  O   H1  H2  O   
H1  H2  O   H1  H2  O   H1  H2  O   H1  H2  O   H1  H2  O   H1  H2  O   H1  H2  
O   H1  H2  O   H1  H2  O   H1  H2  O   H1  H2  O   H1  H2  O   H1  H2  O   H1  
H2  O   H1  H2  O   H1  H2  O   H1  H2  O   H1  H2  O   H1  H2  O   H1  H2  O   
H1  H2  O   H1  H2  O   H1  H2  O   H1  H2  O   H1  H2  O   H1  H2  O   H1  H2  
O   H1  H2  O   H1  H2  O   H1  H2  O   H1  H2  O   H1  H2  O   H1  H2  O   H1  
H2  O   H1  H2  O   H1  H2  O   H1  H2  O   H1  H2  O   H1  H2  O   H1  H2  O   
H1  H2  O   H1  H2  O   H1  H2  O   H1  H2  O   H1  H2  O   H1  H2  O   H1  H2  
O   H1  H2  O   H1  H2  O   H1  H2  O   H1  H2  O   H1  H2  O   H1  H2  O   H1  
H2  O   H1  H2  O   H1  H2  O   H1  H2  O   H1  H2  O   H1  H2  O   H1  H2  O   
H1  H2  O   H1  H2  O   H1  H2  O   H1  H2  O   H1  H2  O   H1  H2  O   H1  H2  
O   H1  H2  O   H1  H2  O   H1  H2  O   H1  H2  O   H1  H2  O   H1  H2  O   H1  
H2  O   H1  H2  O   H1  H2  O   H1  H2  O   H1  H2  O   H1  H2  O   H1  H2  O   
H1  H2  O   H1  H2  O   H1  H2  O   H1  H2  O   H1  H2  O   H1  H2  O   H1  H2  
O   H1  H2  O   H1  H2  O   H1  H2  O   H1  H2  O   H1  H2  O   H1  H2  O   H1  
H2  O   H1  H2  O   H1  H2  O   H1  H2  O   H1  H2  O   H1  H2  O   H1  H2  O   
H1  H2  O   H1  H2  O   H1  H2  O   H1  H2  O   H1  H2  O   H1  H2  O   H1  H2  
O   H1  H2  O   H1  H2  O   H1  H2  O   H1  H2  O   H1  H2  O   H1  H2  O   H1  
H2  O   H1  H2  O   H1  H2  O   H1  H2  O   H1  H2  O   H1  H2  O   H1  H2  O   
H1  H2  O   H1  H2  O   H1  H2  O   H1  H2  O   H1  H2  O   H1  H2  O   H1  H2  
O   H1  H2  O   H1  H2  O   H1  H2  O   H1  H2  O   H1  H2  O   H1  H2  O   H1  
H2  O   H1  H2  O   H1  H2  O   H1  H2  O   H1  H2  O   H1  H2  O   H1  H2  O   
H1  H2  O   H1  H2  O   H1  H2  O   H1  H2  O   H1  H2  O   H1  H2  O   H1  H2  
O   H1  H2  O   H1  H2  O   H1  H2  O   H1  H2  O   H1  H2  O   H1  H2  O   H1  
H2  O   H1  H2  O   H1  H2  O   H1  H2  O   H1  H2  O   H1  H2  O   H1  H2  O   
H1  H2  O   H1  H2  O   H1  H2  O   H1  H2  O   H1  H2  O   H1  H2  O   H1  H2  
O   H1  H2  O   H1  H2  O   H1  H2  O   H1  H2  O   H1  H2  O   H1  H2  O   H1  
H2  O   H1  H2  O   H1  H2  O   H1  H2  O   H1  H2  O   H1  H2  O   H1  H2  O   
H1  H2  O   H1  H2  O   H1  H2  O   H1  H2  O   H1  H2  O   H1  H2  O   H1  H2  
O   H1  H2  O   H1  H2  O   H1  H2  O   H1  H2  O   H1  H2  O   H1  H2  O   H1  
H2  O   H1  H2  O   H1  H2  O   H1  H2  O   H1  H2  O   H1  H2  O   H1  H2  O   
H1  H2  O   H1  H2  O   H1  H2  O   H1  H2  O   H1  H2  O   H1  H2  O   H1  H2  
O   H1  H2  O   H1  H2  O   H1  H2  O   H1  H2  O   H1  H2  O   H1  H2  O   H1  
H2  O   H1  H2  O   H1  H2  O   H1  H2  O   H1  H2  O   H1  H2  O   H1  H2  O   
H1  H2  O   H1  H2  O   H1  H2  O   H1  H2  O   H1  H2  O   H1  H2  O   H1  H2  
O   H1  H2  O   H1  H2  O   H1  H2  O   H1  H2  O   H1  H2  O   H1  H2  O   H1  
H2  O   H1  H2  O   H1  H2  O   H1  H2  O   H1  H2  O   H1  H2  O   H1  H2  O   
H1  H2  O   H1  H2  O   H1  H2  O   H1  H2  O   H1  H2  O   H1  H2  O   H1  H2  
O   H1  H2  O   H1  H2  O   H1  H2  O   H1  H2  O   H1  H2  O   H1  H2  O   H1  
H2  O   H1  H2  O   H1  H2  O   H1  H2  O   H1  H2  O   H1  H2  O   H1  H2  O   
H1  H2  O   H1  H2  O   H1  H2  O   H1  H2  O   H1  H2  O   H1  H2  O   H1  H2  
O   H1  H2  O   H1  H2  O   H1  H2  O   H1  H2  O   H1  H2  O   H1  H2  O   H1  
H2  O   H1  H2  O   H1  H2  O   H1  H2  O   H1  H2  O   H1  H2  O   H1  H2  O   
H1  H2  O   H1  H2  O   H1  H2  O   H1  H2  O   H1  H2  O   H1  H2  O   H1  H2  
O   H1  H2  O   H1  H2  O   H1  H2  O   H1  H2  O   H1  H2  O   H1  H2  O   H1  
H2  O   H1  H2  O   H1  H2  O   H1  H2  O   H1  H2  O   H1  H2  O   H1  H2  O   
H1  H2  O   H1  H2  O   H1  H2  O   H1  H2  O   H1  H2  O   H1  H2  O   H1  H2  
O   H1  H2  O   H1  H2  O   H1  H2  O   H1  H2  O   H1  H2  O   H1  H2  O   H1  
H2  O   H1  H2  O   H1  H2  O   H1  H2  O   H1  H2  O   H1  H2  O   H1  H2  O   
H1  H2  O   H1  H2  O   H1  H2  O   H1  H2  O   H1  H2  O   H1  H2  O   H1  H2  
O   H1  H2  O   H1  H2  O   H1  H2  O   H1  H2  O   H1  H2  O   H1  H2  O   H1  
H2  O   H1  H2  O   H1  H2  O   H1  H2  O   H1  H2  O   H1  H2  O   H1  H2  O   
H1  H2  O   H1  H2  O   H1  H2  O   H1  H2  O   H1  H2  O   H1  H2  O   H1  H2  
O   H1  H2  O   H1  H2  O   H1  H2  O   H1  H2  O   H1  H2  O   H1  H2  O   H1  
H2  O   H1  H2  O   H1  H2  O   H1  H2  O   H1  H2  O   H1  H2  O   H1  H2  O   
H1  H2  O   H1  H2  O   H1  H2  O   H1  H2  O   H1  H2  O   H1  H2  O   H1  H2  
O   H1  H2  O   H1  H2  O   H1  H2  O   H1  H2  O   H1  H2  O   H1  H2  O   H1  
H2  O   H1  H2  O   H1  H2  O   H1  H2  O   H1  H2  O   H1  H2  O   H1  H2  O   
H1  H2  O   H1  H2  O   H1  H2  O   H1  H2  O   H1  H2  O   H1  H2  O   H1  H2  
O   H1  H2  O   H1  H2  O   H1  H2  O   H1  H2  O   H1  H2  O   H1  H2  O   H1  
H2  O   H1  H2  O   H1  H2  O   H1  H2  O   H1  H2  O   H1  H2  O   H1  H2  O   
H1  H2  O   H1  H2  O   H1  H2  O   H1  H2  O   H1  H2  O   H1  H2  O   H1  H2  
O   H1  H2  O   H1  H2  O   H1  H2  O   H1  H2  O   H1  H2  O   H1  H2  O   H1  
H2  O   H1  H2  O   H1  H2  O   H1  H2  O   H1  H2  O   H1  H2  O   H1  H2  O   
H1  H2  O   H1  H2  O   H1  H2  O   H1  H2  O   H1  H2  O   H1  H2  O   H1  H2  
O   H1  H2  O   H1  H2  O   H1  H2  O   H1  H2  O   H1  H2  O   H1  H2  O   H1  
H2  O   H1  H2  O   H1  H2  O   H1  H2  O   H1  H2  O   H1  H2  O   H1  H2  O   
H1  H2  O   H1  H2  O   H1  H2  O   H1  H2  O   H1  H2  O   H1  H2  O   H1  H2  
O   H1  H2  O   H1  H2  O   H1  H2  O   H1  H2  O   H1  H2  O   H1  H2  O   H1  
H2  O   H1  H2  O   H1  H2  O   H1  H2  O   H1  H2  O   H1  H2  O   H1  H2  O   
H1  H2  O   H1  H2  O   H1  H2  O   H1  H2  O   H1  H2  O   H1  H2  O   H1  H2  
O   H1  H2  O   H1  H2  O   H1  H2  O   H1  H2  O   H1  H2  O   H1  H2  O   H1  
H2  O   H1  H2  O   H1  H2  O   H1  H2  O   H1  H2  O   H1  H2  O   H1  H2  O   
H1  H2  O   H1  H2  O   H1  H2  O   H1  H2  O   H1  H2  O   H1  H2  O   H1  H2  
O   H1  H2  O   H1  H2  O   H1  H2  O   H1  H2  O   H1  H2  O   H1  H2  O   H1  
H2  O   H1  H2  O   H1  H2  O   H1  H2  O   H1  H2  O   H1  H2  O   H1  H2  O   
H1  H2  O   H1  H2  O   H1  H2  O   H1  H2  O   H1  H2  O   H1  H2  O   H1  H2  
O   H1  H2  O   H1  H2  O   H1  H2  O   H1  H2  O   H1  H2  O   H1  H2  O   H1  
H2  O   H1  H2  O   H1  H2  O   H1  H2  O   H1  H2  O   H1  H2  O   H1  H2  O   
H1  H2  O   H1  H2  O   H1  H2  O   H1  H2  O   H1  H2  O   H1  H2  O   H1  H2  
O   H1  H2  O   H1  H2  O   H1  H2  O   H1  H2  O   H1  H2  O   H1  H2  O   H1  
H2  O   H1  H2  O   H1  H2  O   H1  H2  O   H1  H2  O   H1  H2  O   H1  H2  O   
H1  H2  O   H1  H2  O   H1  H2  O   H1  H2  O   H1  H2  O   H1  H2  O   H1  H2  
O   H1  H2  O   H1  H2  O   H1  H2  O   H1  H2  O   H1  H2  O   H1  H2  O   H1  
H2  O   H1  H2  O   H1  H2  O   H1  H2  O   H1  H2  O   H1  H2  O   H1  H2  O   
H1  H2  O   H1  H2  O   H1  H2  O   H1  H2  O   H1  H2  O   H1  H2  O   H1  H2  
O   H1  H2  O   H1  H2  O   H1  H2  O   H1  H2  O   H1  H2  O   H1  H2  O   H1  
H2  O   H1  H2  O   H1  H2  O   H1  H2  O   H1  H2  O   H1  H2  O   H1  H2  O   
H1  H2  O   H1  H2  O   H1  H2  O   H1  H2  O   H1  H2  O   H1  H2  O   H1  H2  
O   H1  H2  O   H1  H2  O   H1  H2  O   H1  H2  O   H1  H2  O   H1  H2  O   H1  
H2  O   H1  H2  O   H1  H2  O   H1  H2  O   H1  H2  O   H1  H2  O   H1  H2  O   
H1  H2  O   H1  H2  O   H1  H2  O   H1  H2  O   H1  H2  O   H1  H2  O   H1  H2  
O   H1  H2  O   H1  H2  O   H1  H2  O   H1  H2  O   H1  H2  O   H1  H2  O   H1  
H2  O   H1  H2  O   H1  H2  O   H1  H2  O   H1  H2  O   H1  H2  O   H1  H2  O   
H1  H2  O   H1  H2  O   H1  H2  O   H1  H2  O   H1  H2  O   H1  H2  O   H1  H2  
O   H1  H2  O   H1  H2  O   H1  H2  O   H1  H2  O   H1  H2  O   H1  H2  O   H1  
H2  O   H1  H2  O   H1  H2  O   H1  H2  O   H1  H2  O   H1  H2  O   H1  H2  O   
H1  H2  O   H1  H2  O   H1  H2  O   H1  H2  O   H1  H2  O   H1  H2  O   H1  H2  
O   H1  H2  O   H1  H2  O   H1  H2  O   H1  H2  O   H1  H2  O   H1  H2  O   H1  
H2  O   H1  H2  O   H1  H2  O   H1  H2  O   H1  H2  O   H1  H2  O   H1  H2  O   
H1  H2  O   H1  H2  O   H1  H2  O   H1  H2  O   H1  H2  O   H1  H2  O   H1  H2  
O   H1  H2  O   H1  H2  O   H1  H2  O   H1  H2  O   H1  H2  O   H1  H2  O   H1  
H2  O   H1  H2  O   H1  H2  O   H1  H2  O   H1  H2  O   H1  H2  O   H1  H2  O   
H1  H2  O   H1  H2  O   H1  H2  O   H1  H2  O   H1  H2  O   H1  H2  O   H1  H2  
O   H1  H2  O   H1  H2  O   H1  H2  O   H1  H2  O   H1  H2  O   H1  H2  O   H1  
H2  O   H1  H2  O   H1  H2  O   H1  H2  O   H1  H2  O   H1  H2  O   H1  H2  O   
H1  H2  O   H1  H2  O   H1  H2  O   H1  H2  O   H1  H2  O   H1  H2  O   H1  H2  
O   H1  H2  O   H1  H2  O   H1  H2  O   H1  H2  O   H1  H2  O   H1  H2  O   H1  
H2  O   H1  H2  O   H1  H2  O   H1  H2  O   H1  H2  O   H1  H2  O   H1  H2  O   
H1  H2  O   H1  H2  O   H1  H2  O   H1  H2  O   H1  H2  O   H1  H2  O   H1  H2  
O   H1  H2  O   H1  H2  O   H1  H2  O   H1  H2  O   H1  H2  O   H1  H2  O   H1  
H2  O   H1  H2  O   H1  H2  O   H1  H2  O   H1  H2  O   H1  H2  O   H1  H2  O   
H1  H2  O   H1  H2  O   H1  H2  O   H1  H2  O   H1  H2  O   H1  H2  O   H1  H2  
O   H1  H2  O   H1  H2  O   H1  H2  O   H1  H2  O   H1  H2  O   H1  H2  O   H1  
H2  O   H1  H2  O   H1  H2  O   H1  H2  O   H1  H2  O   H1  H2  O   H1  H2  O   
H1  H2  O   H1  H2  O   H1  H2  O   H1  H2  O   H1  H2  O   H1  H2  O   H1  H2  
O   H1  H2  O   H1  H2  O   H1  H2  O   H1  H2  O   H1  H2  O   H1  H2  O   H1  
H2  O   H1  H2  O   H1  H2  O   H1  H2  O   H1  H2  O   H1  H2  O   H1  H2  O   
H1  H2  O   H1  H2  O   H1  H2  O   H1  H2  O   H1  H2  O   H1  H2  O   H1  H2  
O   H1  H2  O   H1  H2  O   H1  H2  O   H1  H2  O   H1  H2  O   H1  H2  O   H1  
H2  O   H1  H2  O   H1  H2  O   H1  H2  O   H1  H2  O   H1  H2  O   H1  H2  O   
H1  H2  O   H1  H2  O   H1  H2  O   H1  H2  O   H1  H2  O   H1  H2  O   H1  H2  
O   H1  H2  O   H1  H2  O   H1  H2  O   H1  H2  O   H1  H2  O   H1  H2  O   H1  
H2  O   H1  H2  O   H1  H2  O   H1  H2  O   H1  H2  O   H1  H2  O   H1  H2  O   
H1  H2  O   H1  H2  O   H1  H2  O   H1  H2  O   H1  H2  O   H1  H2  O   H1  H2  
O   H1  H2  O   H1  H2  O   H1  H2  O   H1  H2  O   H1  H2  O   H1  H2  O   H1  
H2  O   H1  H2  O   H1  H2  O   H1  H2  O   H1  H2  O   H1  H2  O   H1  H2  O   
H1  H2  O   H1  H2  O   H1  H2  O   H1  H2  O   H1  H2  O   H1  H2  O   H1  H2  
O   H1  H2  O   H1  H2  O   H1  H2  O   H1  H2  O   H1  H2  O   H1  H2  O   H1  
H2  O   H1  H2  O   H1  H2  O   H1  H2  O   H1  H2  O   H1  H2  O   H1  H2  O   
H1  H2  O   H1  H2  O   H1  H2  O   H1  H2  O   H1  H2  O   H1  H2  O   H1  H2  
O   H1  H2  O   H1  H2  O   H1  H2  O   H1  H2  O   H1  H2  O   H1  H2  O   H1  
H2  O   H1  H2  O   H1  H2  O   H1  H2  O   H1  H2  O   H1  H2  O   H1  H2  O   
H1  H2  O   H1  H2  O   H1  H2  O   H1  H2  O   H1  H2  O   H1  H2  O   H1  H2  
O   H1  H2  O   H1  H2  O   H1  H2  O   H1  H2  O   H1  H2  O   H1  H2  O   H1  
H2  O   H1  H2  O   H1  H2  O   H1  H2  O   H1  H2  O   H1  H2  O   H1  H2  O   
H1  H2  O   H1  H2  O   H1  H2  O   H1  H2  O   H1  H2  O   H1  H2  O   H1  H2  
O   H1  H2  O   H1  H2  O   H1  H2  O   H1  H2  O   H1  H2  O   H1  H2  O   H1  
H2  O   H1  H2  O   H1  H2  O   H1  H2  O   H1  H2  O   H1  H2  O   H1  H2  O   
H1  H2  O   H1  H2  O   H1  H2  O   H1  H2  O   H1  H2  O   H1  H2  O   H1  H2  
O   H1  H2  O   H1  H2  O   H1  H2  O   H1  H2  O   H1  H2  O   H1  H2  O   H1  
H2  O   H1  H2  O   H1  H2  O   H1  H2  O   H1  H2  O   H1  H2  O   H1  H2  O   
H1  H2  O   H1  H2  O   H1  H2  O   H1  H2  O   H1  H2  O   H1  H2  O   H1  H2  
O   H1  H2  O   H1  H2  O   H1  H2  O   H1  H2  O   H1  H2  O   H1  H2  O   H1  
H2  O   H1  H2  O   H1  H2  O   H1  H2  O   H1  H2  O   H1  H2  O   H1  H2  O   
H1  H2  O   H1  H2  O   H1  H2  O   H1  H2  O   H1  H2  O   H1  H2  O   H1  H2  
O   H1  H2  O   H1  H2  O   H1  H2  O   H1  H2  O   H1  H2  O   H1  H2  O   H1  
H2  O   H1  H2  O   H1  H2  O   H1  H2  O   H1  H2  O   H1  H2  O   H1  H2  O   
H1  H2  O   H1  H2  O   H1  H2  O   H1  H2  O   H1  H2  O   H1  H2  O   H1  H2  
O   H1  H2  O   H1  H2  O   H1  H2  O   H1  H2  O   H1  H2  O   H1  H2  O   H1  
H2  O   H1  H2  O   H1  H2  O   H1  H2  O   H1  H2  O   H1  H2  O   H1  H2  O   
H1  H2  O   H1  H2  O   H1  H2  O   H1  H2  O   H1  H2  O   H1  H2  O   H1  H2  
O   H1  H2  O   H1  H2  O   H1  H2  O   H1  H2  O   H1  H2  O   H1  H2  O   H1  
H2  O   H1  H2  O   H1  H2  O   H1  H2  O   H1  H2  O   H1  H2  O   H1  H2  O   
H1  H2  O   H1  H2  O   H1  H2  O   H1  H2  O   H1  H2  O   H1  H2  O   H1  H2  
O   H1  H2  O   H1  H2  O   H1  H2  O   H1  H2  O   H1  H2  O   H1  H2  O   H1  
H2  O   H1  H2  O   H1  H2  O   H1  H2  O   H1  H2  O   H1  H2  O   H1  H2  O   
H1  H2  O   H1  H2  O   H1  H2  O   H1  H2  O   H1  H2  O   H1  H2  O   H1  H2  
O   H1  H2  O   H1  H2  O   H1  H2  O   H1  H2  O   H1  H2  O   H1  H2  O   H1  
H2  O   H1  H2  O   H1  H2  O   H1  H2  O   H1  H2  O   H1  H2  O   H1  H2  O   
H1  H2  O   H1  H2  O   H1  H2  O   H1  H2  O   H1  H2  O   H1  H2  O   H1  H2  
O   H1  H2  O   H1  H2  O   H1  H2  O   H1  H2  O   H1  H2  O   H1  H2  O   H1  
H2  O   H1  H2  O   H1  H2  O   H1  H2  O   H1  H2  O   H1  H2  O   H1  H2  O   
H1  H2  O   H1  H2  O   H1  H2  O   H1  H2  O   H1  H2  O   H1  H2  O   H1  H2  
O   H1  H2  O   H1  H2  O   H1  H2  O   H1  H2  O   H1  H2  O   H1  H2  O   H1  
H2  O   H1  H2  O   H1  H2  O   H1  H2  O   H1  H2  O   H1  H2  O   H1  H2  O   
H1  H2  O   H1  H2  O   H1  H2  O   H1  H2  O   H1  H2  O   H1  H2  O   H1  H2  
O   H1  H2  O   H1  H2  O   H1  H2  O   H1  H2  O   H1  H2  O   H1  H2  O   H1  
H2  O   H1  H2  O   H1  H2  O   H1  H2  O   H1  H2  O   H1  H2  O   H1  H2  O   
H1  H2  O   H1  H2  O   H1  H2  O   H1  H2  O   H1  H2  O   H1  H2  O   H1  H2  
O   H1  H2  O   H1  H2  O   H1  H2  O   H1  H2  O   H1  H2  O   H1  H2  O   H1  
H2  O   H1  H2  O   H1  H2  O   H1  H2  O   H1  H2  O   H1  H2  O   H1  H2  O   
H1  H2  O   H1  H2  O   H1  H2  O   H1  H2  O   H1  H2  O   H1  H2  O   H1  H2  
O   H1  H2  O   H1  H2  O   H1  H2  O   H1  H2  O   H1  H2  O   H1  H2  O   H1  
H2  O   H1  H2  O   H1  H2  O   H1  H2  O   H1  H2  O   H1  H2  O   H1  H2  O   
H1  H2  O   H1  H2  O   H1  H2  O   H1  H2  O   H1  H2  O   H1  H2  O   H1  H2  
O   H1  H2  O   H1  H2  O   H1  H2  O   H1  H2  O   H1  H2  O   H1  H2  O   H1  
H2  O   H1  H2  O   H1  H2  O   H1  H2  O   H1  H2  O   H1  H2  O   H1  H2  O   
H1  H2  O   H1  H2  O   H1  H2  O   H1  H2  O   H1  H2  O   H1  H2  O   H1  H2  
O   H1  H2  O   H1  H2  O   H1  H2  O   H1  H2  O   H1  H2  O   H1  H2  O   H1  
H2  O   H1  H2  O   H1  H2  O   H1  H2  O   H1  H2  O   H1  H2  O   H1  H2  O   
H1  H2  O   H1  H2  O   H1  H2  O   H1  H2  O   H1  H2  O   H1  H2  O   H1  H2  
O   H1  H2  O   H1  H2  O   H1  H2  O   H1  H2  O   H1  H2  O   H1  H2  O   H1  
H2  O   H1  H2  O   H1  H2  O   H1  H2  O   H1  H2  O   H1  H2  O   H1  H2  O   
H1  H2  O   H1  H2  O   H1  H2  O   H1  H2  O   H1  H2  O   H1  H2  O   H1  H2  
O   H1  H2  O   H1  H2  O   H1  H2  O   H1  H2  O   H1  H2  O   H1  H2  O   H1  
H2  O   H1  H2  O   H1  H2  O   H1  H2  O   H1  H2  O   H1  H2  O   H1  H2  O   
H1  H2  O   H1  H2  O   H1  H2  O   H1  H2  O   H1  H2  O   H1  H2  O   H1  H2  
O   H1  H2  O   H1  H2  O   H1  H2  O   H1  H2  O   H1  H2  O   H1  H2  O   H1  
H2  O   H1  H2  O   H1  H2  O   H1  H2  O   H1  H2  O   H1  H2  O   H1  H2  O   
H1  H2  O   H1  H2  O   H1  H2  O   H1  H2  O   H1  H2  O   H1  H2  O   H1  H2  
O   H1  H2  O   H1  H2  O   H1  H2  O   H1  H2  O   H1  H2  O   H1  H2  O   H1  
H2  O   H1  H2  O   H1  H2  O   H1  H2  O   H1  H2  O   H1  H2  O   H1  H2  O   
H1  H2  O   H1  H2  O   H1  H2  O   H1  H2  O   H1  H2  O   H1  H2  O   H1  H2  
O   H1  H2  O   H1  H2  O   H1  H2  O   H1  H2  O   H1  H2  O   H1  H2  O   H1  
H2  O   H1  H2  O   H1  H2  O   H1  H2  O   H1  H2  O   H1  H2  O   H1  H2  O   
H1  H2  O   H1  H2  O   H1  H2  O   H1  H2  O   H1  H2  O   H1  H2  O   H1  H2  
O   H1  H2  O   H1  H2  O   H1  H2  O   H1  H2  O   H1  H2  O   H1  H2  O   H1  
H2  O   H1  H2  O   H1  H2  O   H1  H2  O   H1  H2  O   H1  H2  O   H1  H2  O   
H1  H2  O   H1  H2  O   H1  H2  O   H1  H2  O   H1  H2  O   H1  H2  O   H1  H2  
O   H1  H2  O   H1  H2  O   H1  H2  O   H1  H2  O   H1  H2  O   H1  H2  O   H1  
H2  O   H1  H2  O   H1  H2  O   H1  H2  O   H1  H2  O   H1  H2  O   H1  H2  O   
H1  H2  O   H1  H2  O   H1  H2  O   H1  H2  O   H1  H2  O   H1  H2  O   H1  H2  
O   H1  H2  O   H1  H2  O   H1  H2  O   H1  H2  O   H1  H2  O   H1  H2  O   H1  
H2  O   H1  H2  O   H1  H2  O   H1  H2  O   H1  H2  O   H1  H2  O   H1  H2  O   
H1  H2  O   H1  H2  O   H1  H2  O   H1  H2  O   H1  H2  O   H1  H2  O   H1  H2  
O   H1  H2  O   H1  H2  O   H1  H2  O   H1  H2  O   H1  H2  O   H1  H2  O   H1  
H2  O   H1  H2  O   H1  H2  O   H1  H2  O   H1  H2  O   H1  H2  O   H1  H2  O   
H1  H2  O   H1  H2  O   H1  H2  O   H1  H2  O   H1  H2  O   H1  H2  O   H1  H2  
O   H1  H2  O   H1  H2  O   H1  H2  O   H1  H2  O   H1  H2  O   H1  H2  O   H1  
H2  O   H1  H2  O   H1  H2  O   H1  H2  O   H1  H2  O   H1  H2  O   H1  H2  O   
H1  H2  O   H1  H2  O   H1  H2  O   H1  H2  O   H1  H2  O   H1  H2  O   H1  H2  
O   H1  H2  O   H1  H2  O   H1  H2  O   H1  H2  O   H1  H2  O   H1  H2  O   H1  
H2  O   H1  H2  O   H1  H2  O   H1  H2  O   H1  H2  O   H1  H2  O   H1  H2  O   
H1  H2  O   H1  H2  O   H1  H2  O   H1  H2  O   H1  H2  O   H1  H2  O   H1  H2  
O   H1  H2  O   H1  H2  O   H1  H2  O   H1  H2  O   H1  H2  O   H1  H2  O   H1  
H2  O   H1  H2  O   H1  H2  O   H1  H2  O   H1  H2  O   H1  H2  O   H1  H2  O   
H1  H2  O   H1  H2  O   H1  H2  O   H1  H2  O   H1  H2  O   H1  H2  O   H1  H2  
O   H1  H2  O   H1  H2  O   H1  H2  O   H1  H2  O   H1  H2  O   H1  H2  O   H1  
H2  O   H1  H2  O   H1  H2  O   H1  H2  O   H1  H2  O   H1  H2  O   H1  H2  O   
H1  H2  O   H1  H2  O   H1  H2  O   H1  H2  O   H1  H2  O   H1  H2  O   H1  H2  
O   H1  H2  O   H1  H2  O   H1  H2  O   H1  H2  O   H1  H2  O   H1  H2  O   H1  
H2  O   H1  H2  O   H1  H2  O   H1  H2  O   H1  H2  O   H1  H2  O   H1  H2  O   
H1  H2  O   H1  H2  O   H1  H2  O   H1  H2  O   H1  H2  O   H1  H2  O   H1  H2  
O   H1  H2  O   H1  H2  O   H1  H2  O   H1  H2  O   H1  H2  O   H1  H2  O   H1  
H2  O   H1  H2  O   H1  H2  O   H1  H2  O   H1  H2  O   H1  H2  O   H1  H2  O   
H1  H2  O   H1  H2  O   H1  H2  O   H1  H2  O   H1  H2  O   H1  H2  O   H1  H2  
O   H1  H2  O   H1  H2  O   H1  H2  O   H1  H2  O   H1  H2  O   H1  H2  O   H1  
H2  O   H1  H2  O   H1  H2  O   H1  H2  O   H1  H2  O   H1  H2  O   H1  H2  O   
H1  H2  O   H1  H2  O   H1  H2  O   H1  H2  O   H1  H2  O   H1  H2  O   H1  H2  
O   H1  H2  O   H1  H2  O   H1  H2  O   H1  H2  O   H1  H2  O   H1  H2  O   H1  
H2  O   H1  H2  O   H1  H2  O   H1  H2  O   H1  H2  O   H1  H2  O   H1  H2  O   
H1  H2  O   H1  H2  O   H1  H2  O   H1  H2  O   H1  H2  O   H1  H2  O   H1  H2  
O   H1  H2  O   H1  H2  O   H1  H2  O   H1  H2  O   H1  H2  O   H1  H2  O   H1  
H2  O   H1  H2  O   H1  H2  O   H1  H2  O   H1  H2  O   H1  H2  O   H1  H2  O   
H1  H2  O   H1  H2  O   H1  H2  O   H1  H2  O   H1  H2  O   H1  H2  O   H1  H2  
O   H1  H2  O   H1  H2  O   H1  H2  O   H1  H2  O   H1  H2  O   H1  H2  O   H1  
H2  O   H1  H2  O   H1  H2  O   H1  H2  O   H1  H2  O   H1  H2  O   H1  H2  O   
H1  H2  O   H1  H2  O   H1  H2  O   H1  H2  O   H1  H2  O   H1  H2  O   H1  H2  
O   H1  H2  O   H1  H2  O   H1  H2  O   H1  H2  O   H1  H2  O   H1  H2  O   H1  
H2  O   H1  H2  O   H1  H2  O   H1  H2  O   H1  H2  O   H1  H2  O   H1  H2  O   
H1  H2  O   H1  H2  O   H1  H2  O   H1  H2  O   H1  H2  O   H1  H2  O   H1  H2  
O   H1  H2  O   H1  H2  O   H1  H2  O   H1  H2  O   H1  H2  O   H1  H2  O   H1  
H2  O   H1  H2  O   H1  H2  O   H1  H2  O   H1  H2  O   H1  H2  O   H1  H2  O   
H1  H2  O   H1  H2  O   H1  H2  O   H1  H2  O   H1  H2  O   H1  H2  O   H1  H2  
O   H1  H2  O   H1  H2  O   H1  H2  O   H1  H2  O   H1  H2  O   H1  H2  O   H1  
H2  O   H1  H2  O   H1  H2  O   H1  H2  O   H1  H2  O   H1  H2  O   H1  H2  O   
H1  H2  O   H1  H2  O   H1  H2  O   H1  H2  O   H1  H2  O   H1  H2  O   H1  H2  
O   H1  H2  O   H1  H2  O   H1  H2  O   H1  H2  O   H1  H2  O   H1  H2  O   H1  
H2  O   H1  H2  O   H1  H2  O   H1  H2  O   H1  H2  O   H1  H2  O   H1  H2  O   
H1  H2  O   H1  H2  O   H1  H2  O   H1  H2  O   H1  H2  O   H1  H2  O   H1  H2  
O   H1  H2  O   H1  H2  O   H1  H2  O   H1  H2  O   H1  H2  O   H1  H2  O   H1  
H2  O   H1  H2  O   H1  H2  O   H1  H2  O   H1  H2  O   H1  H2  O   H1  H2  O   
H1  H2  O   H1  H2  O   H1  H2  O   H1  H2  O   H1  H2  O   H1  H2  O   H1  H2  
O   H1  H2  O   H1  H2  O   H1  H2  O   H1  H2  O   H1  H2  O   H1  H2  O   H1  
H2  O   H1  H2  O   H1  H2  O   H1  H2  O   H1  H2  O   H1  H2  O   H1  H2  O   
H1  H2  O   H1  H2  O   H1  H2  O   H1  H2  O   H1  H2  O   H1  H2  O   H1  H2  
O   H1  H2  O   H1  H2  O   H1  H2  O   H1  H2  O   H1  H2  O   H1  H2  O   H1  
H2  O   H1  H2  O   H1  H2  O   H1  H2  O   H1  H2  O   H1  H2  O   H1  H2  O   
H1  H2  O   H1  H2  O   H1  H2  O   H1  H2  O   H1  H2  O   H1  H2  O   H1  H2  
O   H1  H2  O   H1  H2  O   H1  H2  O   H1  H2  O   H1  H2  O   H1  H2  O   H1  
H2  O   H1  H2  O   H1  H2  O   H1  H2  O   H1  H2  O   H1  H2  O   H1  H2  O   
H1  H2  O   H1  H2  O   H1  H2  O   H1  H2  O   H1  H2  O   H1  H2  O   H1  H2  
O   H1  H2  O   H1  H2  O   H1  H2  O   H1  H2  O   H1  H2  O   H1  H2  O   H1  
H2  O   H1  H2  O   H1  H2  O   H1  H2  O   H1  H2  O   H1  H2  O   H1  H2  O   
H1  H2  O   H1  H2  O   H1  H2  O   H1  H2  O   H1  H2  O   H1  H2  O   H1  H2  
O   H1  H2  O   H1  H2  O   H1  H2  O   H1  H2  O   H1  H2  O   H1  H2  O   H1  
H2  O   H1  H2  O   H1  H2  O   H1  H2  O   H1  H2  O   H1  H2  O   H1  H2  O   
H1  H2  O   H1  H2  O   H1  H2  O   H1  H2  O   H1  H2  O   H1  H2  O   H1  H2  
O   H1  H2  O   H1  H2  O   H1  H2  O   H1  H2  O   H1  H2  O   H1  H2  O   H1  
H2  O   H1  H2  O   H1  H2  O   H1  H2  O   H1  H2  O   H1  H2  O   H1  H2  O   
H1  H2  O   H1  H2  O   H1  H2  O   H1  H2  O   H1  H2  O   H1  H2  O   H1  H2  
O   H1  H2  O   H1  H2  O   H1  H2  O   H1  H2  O   H1  H2  O   H1  H2  O   H1  
H2  O   H1  H2  O   H1  H2  O   H1  H2  O   H1  H2  O   H1  H2  O   H1  H2  O   
H1  H2  O   H1  H2  O   H1  H2  O   H1  H2  O   H1  H2  O   H1  H2  O   H1  H2  
O   H1  H2  O   H1  H2  O   H1  H2  O   H1  H2  O   H1  H2  O   H1  H2  O   H1  
H2  O   H1  H2  O   H1  H2  O   H1  H2  O   H1  H2  O   H1  H2  O   H1  H2  O   
H1  H2  O   H1  H2  O   H1  H2  O   H1  H2  O   H1  H2  O   H1  H2  O   H1  H2  
O   H1  H2  O   H1  H2  O   H1  H2  O   H1  H2  O   H1  H2  O   H1  H2  O   H1  
H2  O   H1  H2  O   H1  H2  O   H1  H2  O   H1  H2  O   H1  H2  O   H1  H2  O   
H1  H2  O   H1  H2  O   H1  H2  O   H1  H2  O   H1  H2  O   H1  H2  O   H1  H2  
O   H1  H2  O   H1  H2  O   H1  H2  O   H1  H2  O   H1  H2  O   H1  H2  O   H1  
H2  O   H1  H2  O   H1  H2  O   H1  H2  O   H1  H2  O   H1  H2  O   H1  H2  O   
H1  H2  O   H1  H2  O   H1  H2  O   H1  H2  O   H1  H2  O   H1  H2  O   H1  H2  
O   H1  H2  O   H1  H2  O   H1  H2  O   H1  H2  O   H1  H2  O   H1  H2  O   H1  
H2  O   H1  H2  O   H1  H2  O   H1  H2  O   H1  H2  O   H1  H2  O   H1  H2  O   
H1  H2  O   H1  H2  O   H1  H2  O   H1  H2  O   H1  H2  O   H1  H2  O   H1  H2  
O   H1  H2  O   H1  H2  O   H1  H2  O   H1  H2  O   H1  H2  O   H1  H2  O   H1  
H2  O   H1  H2  O   H1  H2  O   H1  H2  O   H1  H2  O   H1  H2  O   H1  H2  O   
H1  H2  O   H1  H2  O   H1  H2  O   H1  H2  O   H1  H2  O   H1  H2  O   H1  H2  
O   H1  H2  O   H1  H2  O   H1  H2  O   H1  H2  O   H1  H2  O   H1  H2  O   H1  
H2  O   H1  H2  O   H1  H2  O   H1  H2  O   H1  H2  O   H1  H2  O   H1  H2  O   
H1  H2  O   H1  H2  O   H1  H2  O   H1  H2  O   H1  H2  O   H1  H2  O   H1  H2  
O   H1  H2  O   H1  H2  O   H1  H2  O   H1  H2  O   H1  H2  O   H1  H2  O   H1  
H2  O   H1  H2  O   H1  H2  O   H1  H2  O   H1  H2  O   H1  H2  O   H1  H2  O   
H1  H2  O   H1  H2  O   H1  H2  O   H1  H2  O   H1  H2  O   H1  H2  O   H1  H2  
O   H1  H2  O   H1  H2  O   H1  H2  O   H1  H2  O   H1  H2  O   H1  H2  O   H1  
H2  O   H1  H2  O   H1  H2  O   H1  H2  O   H1  H2  O   H1  H2  O   H1  H2  O   
H1  H2  O   H1  H2  O   H1  H2  O   H1  H2  O   H1  H2  O   H1  H2  O   H1  H2  
O   H1  H2  O   H1  H2  O   H1  H2  O   H1  H2  O   H1  H2  O   H1  H2  O   H1  
H2  O   H1  H2  O   H1  H2  O   H1  H2  O   H1  H2  O   H1  H2  O   H1  H2  O   
H1  H2  O   H1  H2  O   H1  H2  O   H1  H2  O   H1  H2  O   H1  H2  O   H1  H2  
O   H1  H2  O   H1  H2  O   H1  H2  O   H1  H2  O   H1  H2  O   H1  H2  O   H1  
H2  O   H1  H2  O   H1  H2  O   H1  H2  O   H1  H2  O   H1  H2  O   H1  H2  O   
H1  H2  O   H1  H2  O   H1  H2  O   H1  H2  O   H1  H2  O   H1  H2  O   H1  H2  
O   H1  H2  O   H1  H2  O   H1  H2  O   H1  H2  O   H1  H2  O   H1  H2  O   H1  
H2  O   H1  H2  O   H1  H2  O   H1  H2  O   H1  H2  O   H1  H2  O   H1  H2  O   
H1  H2  O   H1  H2  O   H1  H2  O   H1  H2  O   H1  H2  O   H1  H2  O   H1  H2  
O   H1  H2  O   H1  H2  O   H1  H2  O   H1  H2  O   H1  H2  O   H1  H2  O   H1  
H2  O   H1  H2  O   H1  H2  O   H1  H2  O   H1  H2  O   H1  H2  O   H1  H2  O   
H1  H2  O   H1  H2  O   H1  H2  O   H1  H2  O   H1  H2  O   H1  H2  O   H1  H2  
O   H1  H2  O   H1  H2  O   H1  H2  O   H1  H2  O   H1  H2  O   H1  H2  O   H1  
H2  O   H1  H2  O   H1  H2  O   H1  H2  O   H1  H2  O   H1  H2  O   H1  H2  O   
H1  H2  O   H1  H2  O   H1  H2  O   H1  H2  O   H1  H2  O   H1  H2  O   H1  H2  
O   H1  H2  O   H1  H2  O   H1  H2  O   H1  H2  O   H1  H2  O   H1  H2  O   H1  
H2  O   H1  H2  O   H1  H2  O   H1  H2  O   H1  H2  O   H1  H2  O   H1  H2  O   
H1  H2  O   H1  H2  O   H1  H2  O   H1  H2  O   H1  H2  O   H1  H2  O   H1  H2  
O   H1  H2  O   H1  H2  O   H1  H2  O   H1  H2  O   H1  H2  O   H1  H2  O   H1  
H2  O   H1  H2  O   H1  H2  O   H1  H2  O   H1  H2  O   H1  H2  O   H1  H2  O   
H1  H2  O   H1  H2  O   H1  H2  O   H1  H2  O   H1  H2  O   H1  H2  O   H1  H2  
O   H1  H2  O   H1  H2  O   H1  H2  O   H1  H2  O   H1  H2  O   H1  H2  O   H1  
H2  O   H1  H2  O   H1  H2  O   H1  H2  O   H1  H2  O   H1  H2  O   H1  H2  O   
H1  H2  O   H1  H2  O   H1  H2  O   H1  H2  O   H1  H2  O   H1  H2  O   H1  H2  
O   H1  H2  O   H1  H2  O   H1  H2  O   H1  H2  O   H1  H2  O   H1  H2  O   H1  
H2  O   H1  H2  O   H1  H2  O   H1  H2  O   H1  H2  O   H1  H2  O   H1  H2  O   
H1  H2  O   H1  H2  O   H1  H2  O   H1  H2  O   H1  H2  O   H1  H2  O   H1  H2  
O   H1  H2  O   H1  H2  O   H1  H2  O   H1  H2  O   H1  H2  O   H1  H2  O   H1  
H2  O   H1  H2  O   H1  H2  O   H1  H2  O   H1  H2  O   H1  H2  O   H1  H2  O   
H1  H2  O   H1  H2  O   H1  H2  O   H1  H2  O   H1  H2  O   H1  H2  O   H1  H2  
O   H1  H2  O   H1  H2  O   H1  H2  O   H1  H2  O   H1  H2  O   H1  H2  O   H1  
H2  O   H1  H2  O   H1  H2  O   H1  H2  O   H1  H2  O   H1  H2  O   H1  H2  O   
H1  H2  O   H1  H2  O   H1  H2  O   H1  H2  O   H1  H2  O   H1  H2  O   H1  H2  
O   H1  H2  O   H1  H2  O   H1  H2  O   H1  H2  O   H1  H2  O   H1  H2  O   H1  
H2  O   H1  H2  O   H1  H2  O   H1  H2  O   H1  H2  O   H1  H2  O   H1  H2  O   
H1  H2  O   H1  H2  O   H1  H2  O   H1  H2  O   H1  H2  O   H1  H2  O   H1  H2  
O   H1  H2  O   H1  H2  O   H1  H2  O   H1  H2  O   H1  H2  O   H1  H2  O   H1  
H2  O   H1  H2  O   H1  H2  O   H1  H2  O   H1  H2  O   H1  H2  O   H1  H2  O   
H1  H2  O   H1  H2  O   H1  H2  O   H1  H2  O   H1  H2  O   H1  H2  O   H1  H2  
O   H1  H2  O   H1  H2  O   H1  H2  O   H1  H2  O   H1  H2  O   H1  H2  O   H1  
H2  O   H1  H2  O   H1  H2  O   H1  H2  O   H1  H2  O   H1  H2  O   H1  H2  O   
H1  H2  O   H1  H2  O   H1  H2  O   H1  H2  O   H1  H2  O   H1  H2  O   H1  H2  
O   H1  H2  O   H1  H2  O   H1  H2  O   H1  H2  O   H1  H2  O   H1  H2  O   H1  
H2  O   H1  H2  O   H1  H2  O   H1  H2  O   H1  H2  O   H1  H2  O   H1  H2  O   
H1  H2  O   H1  H2  O   H1  H2  O   H1  H2  O   H1  H2  O   H1  H2  O   H1  H2  
O   H1  H2  O   H1  H2  O   H1  H2  O   H1  H2  O   H1  H2  O   H1  H2  O   H1  
H2  O   H1  H2  O   H1  H2  O   H1  H2  O   H1  H2  O   H1  H2  O   H1  H2  O   
H1  H2  O   H1  H2  O   H1  H2  O   H1  H2  O   H1  H2  O   H1  H2  O   H1  H2  
O   H1  H2  O   H1  H2  O   H1  H2  O   H1  H2  O   H1  H2  O   H1  H2  O   H1  
H2  O   H1  H2  O   H1  H2  O   H1  H2  O   H1  H2  O   H1  H2  O   H1  H2  O   
H1  H2  O   H1  H2  O   H1  H2  O   H1  H2  O   H1  H2  O   H1  H2  O   H1  H2  
O   H1  H2  O   H1  H2  O   H1  H2  O   H1  H2  O   H1  H2  O   H1  H2  O   H1  
H2  O   H1  H2  O   H1  H2  O   H1  H2  O   H1  H2  O   H1  H2  O   H1  H2  O   
H1  H2  O   H1  H2  O   H1  H2  O   H1  H2  O   H1  H2  O   H1  H2  O   H1  H2  
O   H1  H2  O   H1  H2  O   H1  H2  O   H1  H2  O   H1  H2  O   H1  H2  O   H1  
H2  O   H1  H2  O   H1  H2  O   H1  H2  O   H1  H2  O   H1  H2  O   H1  H2  O   
H1  H2  O   H1  H2  O   H1  H2  O   H1  H2  O   H1  H2  O   H1  H2  O   H1  H2  
O   H1  H2  O   H1  H2  O   H1  H2  O   H1  H2  O   H1  H2  O   H1  H2  O   H1  
H2  O   H1  H2  O   H1  H2  O   H1  H2  O   H1  H2  O   H1  H2  O   H1  H2  O   
H1  H2  O   H1  H2  O   H1  H2  O   H1  H2  O   H1  H2  O   H1  H2  O   H1  H2  
O   H1  H2  O   H1  H2  O   H1  H2  O   H1  H2  O   H1  H2  O   H1  H2  O   H1  
H2  O   H1  H2  O   H1  H2  O   H1  H2  O   H1  H2  O   H1  H2  O   H1  H2  O   
H1  H2  O   H1  H2  O   H1  H2  O   H1  H2  O   H1  H2  O   H1  H2  O   H1  H2  
O   H1  H2  O   H1  H2  O   H1  H2  O   H1  H2  O   H1  H2  O   H1  H2  O   H1  
H2  O   H1  H2  O   H1  H2  O   H1  H2  O   H1  H2  O   H1  H2  O   H1  H2  O   
H1  H2  O   H1  H2  O   H1  H2  O   H1  H2  O   H1  H2  O   H1  H2  O   H1  H2  
O   H1  H2  O   H1  H2  O   H1  H2  O   H1  H2  O   H1  H2  O   H1  H2  O   H1  
H2  O   H1  H2  O   H1  H2  O   H1  H2  O   H1  H2  O   H1  H2  O   H1  H2  O   
H1  H2  O   H1  H2  O   H1  H2  O   H1  H2  O   H1  H2  O   H1  H2  O   H1  H2  
O   H1  H2  O   H1  H2  O   H1  H2  O   H1  H2  O   H1  H2  O   H1  H2  O   H1  
H2  O   H1  H2  O   H1  H2  O   H1  H2  O   H1  H2  O   H1  H2  O   H1  H2  O   
H1  H2  O   H1  H2  O   H1  H2  O   H1  H2  O   H1  H2  O   H1  H2  O   H1  H2  
O   H1  H2  O   H1  H2  O   H1  H2  O   H1  H2  O   H1  H2  O   H1  H2  O   H1  
H2  O   H1  H2  O   H1  H2  O   H1  H2  O   H1  H2  O   H1  H2  O   H1  H2  O   
H1  H2  O   H1  H2  O   H1  H2  O   H1  H2  O   H1  H2  O   H1  H2  O   H1  H2  
O   H1  H2  O   H1  H2  O   H1  H2  O   H1  H2  O   H1  H2  O   H1  H2  O   H1  
H2  O   H1  H2  O   H1  H2  O   H1  H2  O   H1  H2  O   H1  H2  O   H1  H2  O   
H1  H2  O   H1  H2  O   H1  H2  O   H1  H2  O   H1  H2  O   H1  H2  O   H1  H2  
O   H1  H2  O   H1  H2  O   H1  H2  O   H1  H2  O   H1  H2  O   H1  H2  O   H1  
H2  O   H1  H2  O   H1  H2  O   H1  H2  O   H1  H2  O   H1  H2  O   H1  H2  O   
H1  H2  O   H1  H2  O   H1  H2  O   H1  H2  O   H1  H2  O   H1  H2  O   H1  H2  
O   H1  H2  O   H1  H2  O   H1  H2  O   H1  H2  O   H1  H2  O   H1  H2  O   H1  
H2  O   H1  H2  O   H1  H2  O   H1  H2  O   H1  H2  O   H1  H2  O   H1  H2  O   
H1  H2  O   H1  H2  O   H1  H2  O   H1  H2  O   H1  H2  O   H1  H2  O   H1  H2  
O   H1  H2  O   H1  H2  O   H1  H2  O   H1  H2  O   H1  H2  O   H1  H2  O   H1  
H2  O   H1  H2  O   H1  H2  O   H1  H2  O   H1  H2  O   H1  H2  O   H1  H2  O   
H1  H2  O   H1  H2  O   H1  H2  O   H1  H2  O   H1  H2  O   H1  H2  O   H1  H2  
O   H1  H2  O   H1  H2  O   H1  H2  O   H1  H2  O   H1  H2  O   H1  H2  O   H1  
H2  O   H1  H2  O   H1  H2  O   H1  H2  O   H1  H2  O   H1  H2  O   H1  H2  O   
H1  H2  O   H1  H2  O   H1  H2  O   H1  H2  O   H1  H2  O   H1  H2  O   H1  H2  
O   H1  H2  O   H1  H2  O   H1  H2  O   H1  H2  O   H1  H2  O   H1  H2  O   H1  
H2  O   H1  H2  O   H1  H2  O   H1  H2  O   H1  H2  O   H1  H2  O   H1  H2  O   
H1  H2  O   H1  H2  O   H1  H2  O   H1  H2  O   H1  H2  O   H1  H2  O   H1  H2  
O   H1  H2  O   H1  H2  O   H1  H2  O   H1  H2  O   H1  H2  O   H1  H2  O   H1  
H2  O   H1  H2  O   H1  H2  O   H1  H2  O   H1  H2  O   H1  H2  O   H1  H2  O   
H1  H2  O   H1  H2  O   H1  H2  O   H1  H2  O   H1  H2  O   H1  H2  O   H1  H2  
O   H1  H2  O   H1  H2  O   H1  H2  O   H1  H2  O   H1  H2  O   H1  H2  O   H1  
H2  O   H1  H2  O   H1  H2  O   H1  H2  O   H1  H2  O   H1  H2  O   H1  H2  O   
H1  H2  O   H1  H2  O   H1  H2  O   H1  H2  O   H1  H2  O   H1  H2  O   H1  H2  
O   H1  H2  O   H1  H2  O   H1  H2  O   H1  H2  O   H1  H2  O   H1  H2  O   H1  
H2  O   H1  H2  O   H1  H2  O   H1  H2  O   H1  H2  O   H1  H2  O   H1  H2  O   
H1  H2  O   H1  H2  O   H1  H2  O   H1  H2  O   H1  H2  O   H1  H2  O   H1  H2  
O   H1  H2  O   H1  H2  O   H1  H2  O   H1  H2  O   H1  H2  O   H1  H2  O   H1  
H2  O   H1  H2  O   H1  H2  O   H1  H2  O   H1  H2  O   H1  H2  O   H1  H2  O   
H1  H2  O   H1  H2  O   H1  H2  O   H1  H2  O   H1  H2  O   H1  H2  O   H1  H2  
O   H1  H2  O   H1  H2  O   H1  H2  O   H1  H2  O   H1  H2  O   H1  H2  O   H1  
H2  O   H1  H2  O   H1  H2  O   H1  H2  O   H1  H2  O   H1  H2  O   H1  H2  O   
H1  H2  O   H1  H2  O   H1  H2  O   H1  H2  O   H1  H2  O   H1  H2  O   H1  H2  
O   H1  H2  O   H1  H2  O   H1  H2  O   H1  H2  O   H1  H2  O   H1  H2  O   H1  
H2  O   H1  H2  O   H1  H2  O   H1  H2  O   H1  H2  O   H1  H2  O   H1  H2  O   
H1  H2  O   H1  H2  O   H1  H2  O   H1  H2  O   H1  H2  O   H1  H2  O   H1  H2  
O   H1  H2  O   H1  H2  O   H1  H2  O   H1  H2  O   H1  H2  O   H1  H2  O   H1  
H2  O   H1  H2  O   H1  H2  O   H1  H2  O   H1  H2  O   H1  H2  O   H1  H2  O   
H1  H2  O   H1  H2  O   H1  H2  O   H1  H2  O   H1  H2  O   H1  H2  O   H1  H2  
O   H1  H2  O   H1  H2  O   H1  H2  O   H1  H2  O   H1  H2  O   H1  H2  O   H1  
H2  O   H1  H2  O   H1  H2  O   H1  H2  O   H1  H2  O   H1  H2  O   H1  H2  O   
H1  H2  O   H1  H2  O   H1  H2  O   H1  H2  O   H1  H2  O   H1  H2  O   H1  H2  
O   H1  H2  O   H1  H2  O   H1  H2  O   H1  H2  O   H1  H2  O   H1  H2  O   H1  
H2  O   H1  H2  O   H1  H2  O   H1  H2  O   H1  H2  O   H1  H2  O   H1  H2  O   
H1  H2  O   H1  H2  O   H1  H2  O   H1  H2  O   H1  H2  O   H1  H2  O   H1  H2  
O   H1  H2  O   H1  H2  O   H1  H2  O   H1  H2  O   H1  H2  O   H1  H2  O   H1  
H2  O   H1  H2  O   H1  H2  O   H1  H2  O   H1  H2  O   H1  H2  O   H1  H2  O   
H1  H2  O   H1  H2  O   H1  H2  O   H1  H2  O   H1  H2  O   H1  H2  O   H1  H2  
O   H1  H2  O   H1  H2  O   H1  H2  O   H1  H2  O   H1  H2  O   H1  H2  O   H1  
H2  O   H1  H2  O   H1  H2  O   H1  H2  O   H1  H2  O   H1  H2  O   H1  H2  O   
H1  H2  O   H1  H2  O   H1  H2  O   H1  H2  O   H1  H2  O   H1  H2  O   H1  H2  
O   H1  H2  O   H1  H2  O   H1  H2  O   H1  H2  O   H1  H2  O   H1  H2  O   H1  
H2  O   H1  H2  O   H1  H2  O   H1  H2  O   H1  H2  O   H1  H2  O   H1  H2  O   
H1  H2  O   H1  H2  O   H1  H2  O   H1  H2  O   H1  H2  O   H1  H2  O   H1  H2  
O   H1  H2  O   H1  H2  O   H1  H2  O   H1  H2  O   H1  H2  O   H1  H2  O   H1  
H2  O   H1  H2  O   H1  H2  O   H1  H2  O   H1  H2  O   H1  H2  O   H1  H2  O   
H1  H2  O   H1  H2  O   H1  H2  O   H1  H2  O   H1  H2  O   H1  H2  O   H1  H2  
O   H1  H2  O   H1  H2  O   H1  H2  O   H1  H2  O   H1  H2  O   H1  H2  O   H1  
H2  O   H1  H2  O   H1  H2  O   H1  H2  O   H1  H2  O   H1  H2  O   H1  H2  O   
H1  H2  O   H1  H2  O   H1  H2  O   H1  H2  O   H1  H2  O   H1  H2  O   H1  H2  
O   H1  H2  O   H1  H2  O   H1  H2  O   H1  H2  O   H1  H2  O   H1  H2  O   H1  
H2  O   H1  H2  O   H1  H2  O   H1  H2  O   H1  H2  O   H1  H2  O   H1  H2  O   
H1  H2  O   H1  H2  O   H1  H2  O   H1  H2  O   H1  H2  O   H1  H2  O   H1  H2  
O   H1  H2  O   H1  H2  O   H1  H2  O   H1  H2  O   H1  H2  O   H1  H2  O   H1  
H2  O   H1  H2  O   H1  H2  O   H1  H2  O   H1  H2  O   H1  H2  O   H1  H2  O   
H1  H2  O   H1  H2  O   H1  H2  O   H1  H2  O   H1  H2  O   H1  H2  O   H1  H2  
O   H1  H2  O   H1  H2  O   H1  H2  O   H1  H2  O   H1  H2  O   H1  H2  O   H1  
H2  O   H1  H2  O   H1  H2  O   H1  H2  O   H1  H2  O   H1  H2  O   H1  H2  O   
H1  H2  O   H1  H2  O   H1  H2  O   H1  H2  O   H1  H2  O   H1  H2  O   H1  H2  
O   H1  H2  O   H1  H2  O   H1  H2  O   H1  H2  O   H1  H2  O   H1  H2  O   H1  
H2  O   H1  H2  O   H1  H2  O   H1  H2  O   H1  H2  O   H1  H2  O   H1  H2  O   
H1  H2  O   H1  H2  O   H1  H2  O   H1  H2  O   H1  H2  O   H1  H2  O   H1  H2  
O   H1  H2  O   H1  H2  O   H1  H2  O   H1  H2  O   H1  H2  O   H1  H2  O   H1  
H2  O   H1  H2  O   H1  H2  O   H1  H2  O   H1  H2  O   H1  H2  O   H1  H2  O   
H1  H2  O   H1  H2  O   H1  H2  O   H1  H2  O   H1  H2  O   H1  H2  O   H1  H2  
O   H1  H2  O   H1  H2  O   H1  H2  O   H1  H2  O   H1  H2  O   H1  H2  O   H1  
H2  O   H1  H2  O   H1  H2  O   H1  H2  O   H1  H2  O   H1  H2  O   H1  H2  O   
H1  H2  O   H1  H2  O   H1  H2  O   H1  H2  O   H1  H2  O   H1  H2  O   H1  H2  
O   H1  H2  O   H1  H2  O   H1  H2  O   H1  H2  O   H1  H2  O   H1  H2  O   H1  
H2  O   H1  H2  O   H1  H2  O   H1  H2  O   H1  H2  O   H1  H2  O   H1  H2  O   
H1  H2  O   H1  H2  O   H1  H2  O   H1  H2  O   H1  H2  O   H1  H2  O   H1  H2  
O   H1  H2  O   H1  H2  O   H1  H2  O   H1  H2  O   H1  H2  O   H1  H2  O   H1  
H2  O   H1  H2  O   H1  H2  O   H1  H2  O   H1  H2  O   H1  H2  O   H1  H2  O   
H1  H2  O   H1  H2  O   H1  H2  O   H1  H2  O   H1  H2  O   H1  H2  O   H1  H2  
O   H1  H2  O   H1  H2  O   H1  H2  O   H1  H2  O   H1  H2  O   H1  H2  O   H1  
H2  O   H1  H2  O   H1  H2  O   H1  H2  O   H1  H2  O   H1  H2  O   H1  H2  O   
H1  H2  O   H1  H2  O   H1  H2  O   H1  H2  O   H1  H2  O   H1  H2  O   H1  H2  
O   H1  H2  O   H1  H2  O   H1  H2  O   H1  H2  O   H1  H2  O   H1  H2  O   H1  
H2  O   H1  H2  O   H1  H2  O   H1  H2  O   H1  H2  O   H1  H2  O   H1  H2  O   
H1  H2  O   H1  H2  O   H1  H2  O   H1  H2  O   H1  H2  O   H1  H2  O   H1  H2  
O   H1  H2  O   H1  H2  O   H1  H2  O   H1  H2  O   H1  H2  O   H1  H2  O   H1  
H2  O   H1  H2  O   H1  H2  O   H1  H2  O   H1  H2  O   H1  H2  O   H1  H2  O   
H1  H2  O   H1  H2  O   H1  H2  O   H1  H2  O   H1  H2  O   H1  H2  O   H1  H2  
O   H1  H2  O   H1  H2  O   H1  H2  O   H1  H2  O   H1  H2  O   H1  H2  O   H1  
H2  O   H1  H2  O   H1  H2  O   H1  H2  O   H1  H2  O   H1  H2  O   H1  H2  O   
H1  H2  O   H1  H2  O   H1  H2  O   H1  H2  O   H1  H2  O   H1  H2  O   H1  H2  
O   H1  H2  O   H1  H2  O   H1  H2  O   H1  H2  O   H1  H2  O   H1  H2  O   H1  
H2  O   H1  H2  O   H1  H2  O   H1  H2  O   H1  H2  O   H1  H2  O   H1  H2  O   
H1  H2  O   H1  H2  O   H1  H2  O   H1  H2  O   H1  H2  O   H1  H2  O   H1  H2  
O   H1  H2  O   H1  H2  O   H1  H2  O   H1  H2  O   H1  H2  O   H1  H2  O   H1  
H2  O   H1  H2  O   H1  H2  O   H1  H2  O   H1  H2  O   H1  H2  O   H1  H2  O   
H1  H2  O   H1  H2  O   H1  H2  O   H1  H2  O   H1  H2  O   H1  H2  O   H1  H2  
O   H1  H2  O   H1  H2  O   H1  H2  O   H1  H2  O   H1  H2  O   H1  H2  O   H1  
H2  O   H1  H2  O   H1  H2  O   H1  H2  O   H1  H2  O   H1  H2  O   H1  H2  O   
H1  H2  O   H1  H2  O   H1  H2  O   H1  H2  O   H1  H2  O   H1  H2  O   H1  H2  
O   H1  H2  O   H1  H2  O   H1  H2  O   H1  H2  O   H1  H2  O   H1  H2  O   H1  
H2  O   H1  H2  O   H1  H2  O   H1  H2  O   H1  H2  O   H1  H2  O   H1  H2  O   
H1  H2  O   H1  H2  O   H1  H2  O   H1  H2  O   H1  H2  O   H1  H2  O   H1  H2  
O   H1  H2  O   H1  H2  O   H1  H2  O   H1  H2  O   H1  H2  O   H1  H2  O   H1  
H2  O   H1  H2  O   H1  H2  O   H1  H2  O   H1  H2  O   H1  H2  O   H1  H2  O   
H1  H2  O   H1  H2  O   H1  H2  O   H1  H2  O   H1  H2  O   H1  H2  O   H1  H2  
O   H1  H2  O   H1  H2  O   H1  H2  O   H1  H2  O   H1  H2  O   H1  H2  O   H1  
H2  O   H1  H2  O   H1  H2  O   H1  H2  O   H1  H2  O   H1  H2  O   H1  H2  O   
H1  H2  O   H1  H2  O   H1  H2  O   H1  H2  O   H1  H2  O   H1  H2  O   H1  H2  
O   H1  H2  O   H1  H2  O   H1  H2  O   H1  H2  O   H1  H2  O   H1  H2  O   H1  
H2  O   H1  H2  O   H1  H2  O   H1  H2  O   H1  H2  O   H1  H2  O   H1  H2  O   
H1  H2  O   H1  H2  O   H1  H2  O   H1  H2  O   H1  H2  O   H1  H2  O   H1  H2  
O   H1  H2  O   H1  H2  O   H1  H2  O   H1  H2  O   H1  H2  O   H1  H2  O   H1  
H2  O   H1  H2  O   H1  H2  O   H1  H2  O   H1  H2  O   H1  H2  O   H1  H2  O   
H1  H2  O   H1  H2  O   H1  H2  O   H1  H2  O   H1  H2  O   H1  H2  O   H1  H2  
O   H1  H2  O   H1  H2  O   H1  H2  O   H1  H2  O   H1  H2  O   H1  H2  O   H1  
H2  O   H1  H2  O   H1  H2  O   H1  H2  O   H1  H2  O   H1  H2  O   H1  H2  O   
H1  H2  O   H1  H2  O   H1  H2  O   H1  H2  O   H1  H2  O   H1  H2  O   H1  H2  
O   H1  H2  O   H1  H2  O   H1  H2  O   H1  H2  O   H1  H2  O   H1  H2  O   H1  
H2  O   H1  H2  O   H1  H2  O   H1  H2  O   H1  H2  O   H1  H2  O   H1  H2  O   
H1  H2  O   H1  H2  O   H1  H2  O   H1  H2  O   H1  H2  O   H1  H2  O   H1  H2  
O   H1  H2  O   H1  H2  O   H1  H2  O   H1  H2  O   H1  H2  O   H1  H2  O   H1  
H2  O   H1  H2  O   H1  H2  O   H1  H2  O   H1  H2  O   H1  H2  O   H1  H2  O   
H1  H2  O   H1  H2  O   H1  H2  O   H1  H2  O   H1  H2  O   H1  H2  O   H1  H2  
O   H1  H2  O   H1  H2  O   H1  H2  O   H1  H2  O   H1  H2  O   H1  H2  O   H1  
H2  O   H1  H2  O   H1  H2  O   H1  H2  O   H1  H2  O   H1  H2  O   H1  H2  O   
H1  H2  O   H1  H2  O   H1  H2  O   H1  H2  O   H1  H2  O   H1  H2  O   H1  H2  
O   H1  H2  O   H1  H2  O   H1  H2  O   H1  H2  O   H1  H2  O   H1  H2  O   H1  
H2  O   H1  H2  O   H1  H2  O   H1  H2  O   H1  H2  O   H1  H2  O   H1  H2  O   
H1  H2  O   H1  H2  O   H1  H2  O   H1  H2  O   H1  H2  O   H1  H2  O   H1  H2  
O   H1  H2  O   H1  H2  O   H1  H2  O   H1  H2  O   H1  H2  O   H1  H2  O   H1  
H2  O   H1  H2  O   H1  H2  O   H1  H2  O   H1  H2  O   H1  H2  O   H1  H2  O   
H1  H2  O   H1  H2  O   H1  H2  O   H1  H2  O   H1  H2  O   H1  H2  O   H1  H2  
O   H1  H2  O   H1  H2  O   H1  H2  O   H1  H2  O   H1  H2  O   H1  H2  O   H1  
H2  O   H1  H2  O   H1  H2  O   H1  H2  O   H1  H2  O   H1  H2  O   H1  H2  O   
H1  H2  O   H1  H2  O   H1  H2  O   H1  H2  O   H1  H2  O   H1  H2  O   H1  H2  
O   H1  H2  O   H1  H2  O   H1  H2  O   H1  H2  O   H1  H2  O   H1  H2  O   H1  
H2  O   H1  H2  O   H1  H2  O   H1  H2  O   H1  H2  O   H1  H2  O   H1  H2  O   
H1  H2  O   H1  H2  O   H1  H2  O   H1  H2  O   H1  H2  O   H1  H2  O   H1  H2  
O   H1  H2  O   H1  H2  O   H1  H2  O   H1  H2  O   H1  H2  O   H1  H2  O   H1  
H2  O   H1  H2  O   H1  H2  O   H1  H2  O   H1  H2  O   H1  H2  O   H1  H2  O   
H1  H2  O   H1  H2  O   H1  H2  O   H1  H2  O   H1  H2  O   H1  H2  O   H1  H2  
O   H1  H2  O   H1  H2  O   H1  H2  O   H1  H2  O   H1  H2  O   H1  H2  O   H1  
H2  O   H1  H2  O   H1  H2  O   H1  H2  O   H1  H2  O   H1  H2  O   H1  H2  O   
H1  H2  O   H1  H2  O   H1  H2  O   H1  H2  O   H1  H2  O   H1  H2  O   H1  H2  
O   H1  H2  O   H1  H2  O   H1  H2  O   H1  H2  O   H1  H2  O   H1  H2  O   H1  
H2  O   H1  H2  O   H1  H2  O   H1  H2  O   H1  H2  O   H1  H2  O   H1  H2  O   
H1  H2  O   H1  H2  O   H1  H2  O   H1  H2  O   H1  H2  O   H1  H2  O   H1  H2  
O   H1  H2  O   H1  H2  O   H1  H2  O   H1  H2  O   H1  H2  O   H1  H2  O   H1  
H2  O   H1  H2  O   H1  H2  O   H1  H2  O   H1  H2  O   H1  H2  O   H1  H2  O   
H1  H2  O   H1  H2  O   H1  H2  O   H1  H2  O   H1  H2  O   H1  H2  O   H1  H2  
O   H1  H2  O   H1  H2  O   H1  H2  O   H1  H2  O   H1  H2  O   H1  H2  O   H1  
H2  O   H1  H2  O   H1  H2  O   H1  H2  O   H1  H2  O   H1  H2  O   H1  H2  O   
H1  H2  O   H1  H2  O   H1  H2  O   H1  H2  O   H1  H2  O   H1  H2  O   H1  H2  
O   H1  H2  O   H1  H2  O   H1  H2  O   H1  H2  O   H1  H2  O   H1  H2  O   H1  
H2  O   H1  H2  O   H1  H2  O   H1  H2  O   H1  H2  O   H1  H2  O   H1  H2  O   
H1  H2  O   H1  H2  O   H1  H2  O   H1  H2  O   H1  H2  O   H1  H2  O   H1  H2  
O   H1  H2  O   H1  H2  O   H1  H2  O   H1  H2  O   H1  H2  O   H1  H2  O   H1  
H2  O   H1  H2  O   H1  H2  O   H1  H2  O   H1  H2  O   H1  H2  O   H1  H2  O   
H1  H2  O   H1  H2  O   H1  H2  O   H1  H2  O   H1  H2  O   H1  H2  O   H1  H2  
O   H1  H2  O   H1  H2  O   H1  H2  O   H1  H2  O   H1  H2  O   H1  H2  O   H1  
H2  O   H1  H2  O   H1  H2  O   H1  H2  O   H1  H2  O   H1  H2  O   H1  H2  O   
H1  H2  O   H1  H2  O   H1  H2  O   H1  H2  O   H1  H2  O   H1  H2  O   H1  H2  
O   H1  H2  O   H1  H2  O   H1  H2  O   H1  H2  O   H1  H2  O   H1  H2  O   H1  
H2  O   H1  H2  O   H1  H2  O   H1  H2  O   H1  H2  O   H1  H2  O   H1  H2  O   
H1  H2  O   H1  H2  O   H1  H2  O   H1  H2  O   H1  H2  O   H1  H2  O   H1  H2  
O   H1  H2  O   H1  H2  O   H1  H2  O   H1  H2  O   H1  H2  O   H1  H2  O   H1  
H2  O   H1  H2  O   H1  H2  O   H1  H2  O   H1  H2  O   H1  H2  O   H1  H2  O   
H1  H2  O   H1  H2  O   H1  H2  O   H1  H2  O   H1  H2  O   H1  H2  O   H1  H2  
O   H1  H2  O   H1  H2  O   H1  H2  O   H1  H2  O   H1  H2  O   H1  H2  O   H1  
H2  O   H1  H2  O   H1  H2  O   H1  H2  O   H1  H2  O   H1  H2  O   H1  H2  O   
H1  H2  O   H1  H2  O   H1  H2  O   H1  H2  O   H1  H2  O   H1  H2  O   H1  H2  
O   H1  H2  O   H1  H2  O   H1  H2  O   H1  H2  O   H1  H2  O   H1  H2  O   H1  
H2  O   H1  H2  O   H1  H2  O   H1  H2  O   H1  H2  O   H1  H2  O   H1  H2  O   
H1  H2  O   H1  H2  O   H1  H2  O   H1  H2  O   H1  H2  O   H1  H2  O   H1  H2  
O   H1  H2  O   H1  H2  O   H1  H2  O   H1  H2  O   H1  H2  O   H1  H2  O   H1  
H2  O   H1  H2  O   H1  H2  O   H1  H2  O   H1  H2  O   H1  H2  O   H1  H2  O   
H1  H2  O   H1  H2  O   H1  H2  O   H1  H2  O   H1  H2  O   H1  H2  O   H1  H2  
O   H1  H2  O   H1  H2  O   H1  H2  O   H1  H2  O   H1  H2  O   H1  H2  O   H1  
H2  O   H1  H2  O   H1  H2  O   H1  H2  O   H1  H2  O   H1  H2  O   H1  H2  O   
H1  H2  O   H1  H2  O   H1  H2  O   H1  H2  O   H1  H2  O   H1  H2  O   H1  H2  
O   H1  H2  O   H1  H2  O   H1  H2  O   H1  H2  O   H1  H2  O   H1  H2  O   H1  
H2  O   H1  H2  O   H1  H2  O   H1  H2  O   H1  H2  O   H1  H2  O   H1  H2  O   
H1  H2  O   H1  H2  O   H1  H2  O   H1  H2  O   H1  H2  O   H1  H2  O   H1  H2  
O   H1  H2  O   H1  H2  O   H1  H2  O   H1  H2  O   H1  H2  O   H1  H2  O   H1  
H2  O   H1  H2  O   H1  H2  O   H1  H2  O   H1  H2  O   H1  H2  O   H1  H2  O   
H1  H2  O   H1  H2  O   H1  H2  O   H1  H2  O   H1  H2  O   H1  H2  O   H1  H2  
O   H1  H2  O   H1  H2  O   H1  H2  O   H1  H2  O   H1  H2  O   H1  H2  O   H1  
H2  O   H1  H2  O   H1  H2  O   H1  H2  O   H1  H2  O   H1  H2  O   H1  H2  O   
H1  H2  O   H1  H2  O   H1  H2  O   H1  H2  O   H1  H2  O   H1  H2  O   H1  H2  
O   H1  H2  O   H1  H2  O   H1  H2  O   H1  H2  O   H1  H2  O   H1  H2  O   H1  
H2  O   H1  H2  O   H1  H2  O   H1  H2  O   H1  H2  O   H1  H2  O   H1  H2  O   
H1  H2  O   H1  H2  O   H1  H2  O   H1  H2  O   H1  H2  O   H1  H2  O   H1  H2  
O   H1  H2  O   H1  H2  O   H1  H2  O   H1  H2  O   H1  H2  O   H1  H2  O   H1  
H2  O   H1  H2  O   H1  H2  O   H1  H2  O   H1  H2  O   H1  H2  O   H1  H2  O   
H1  H2  O   H1  H2  O   H1  H2  O   H1  H2  O   H1  H2  O   H1  H2  O   H1  H2  
O   H1  H2  O   H1  H2  O   H1  H2  O   H1  H2  O   H1  H2  O   H1  H2  O   H1  
H2  O   H1  H2  O   H1  H2  O   H1  H2  O   H1  H2  O   H1  H2  O   H1  H2  O   
H1  H2  O   H1  H2  O   H1  H2  O   H1  H2  O   H1  H2  O   H1  H2  O   H1  H2  
O   H1  H2  O   H1  H2  O   H1  H2  O   H1  H2  O   H1  H2  O   H1  H2  O   H1  
H2  O   H1  H2  O   H1  H2  O   H1  H2  O   H1  H2  O   H1  H2  O   H1  H2  O   
H1  H2  O   H1  H2  O   H1  H2  O   H1  H2  O   H1  H2  O   H1  H2  O   H1  H2  
O   H1  H2  O   H1  H2  O   H1  H2  O   H1  H2  O   H1  H2  O   H1  H2  O   H1  
H2  O   H1  H2  O   H1  H2  O   H1  H2  O   H1  H2  O   H1  H2  O   H1  H2  O   
H1  H2  O   H1  H2  O   H1  H2  O   H1  H2  O   H1  H2  O   H1  H2  O   H1  H2  
O   H1  H2  O   H1  H2  O   H1  H2  O   H1  H2  O   H1  H2  O   H1  H2  O   H1  
H2  O   H1  H2  O   H1  H2  O   H1  H2  O   H1  H2  O   H1  H2  O   H1  H2  O   
H1  H2  O   H1  H2  O   H1  H2  O   H1  H2  O   H1  H2  O   H1  H2  O   H1  H2  
O   H1  H2  O   H1  H2  O   H1  H2  O   H1  H2  O   H1  H2  O   H1  H2  O   H1  
H2  O   H1  H2  O   H1  H2  O   H1  H2  O   H1  H2  O   H1  H2  O   H1  H2  O   
H1  H2  O   H1  H2  O   H1  H2  O   H1  H2  O   H1  H2  O   H1  H2  O   H1  H2  
O   H1  H2  O   H1  H2  O   H1  H2  O   H1  H2  O   H1  H2  O   H1  H2  O   H1  
H2  O   H1  H2  O   H1  H2  O   H1  H2  O   H1  H2  O   H1  H2  O   H1  H2  O   
H1  H2  O   H1  H2  O   H1  H2  O   H1  H2  O   H1  H2  O   H1  H2  O   H1  H2  
O   H1  H2  O   H1  H2  O   H1  H2  O   H1  H2  O   H1  H2  O   H1  H2  O   H1  
H2  O   H1  H2  O   H1  H2  O   H1  H2  O   H1  H2  O   H1  H2  O   H1  H2  O   
H1  H2  O   H1  H2  O   H1  H2  O   H1  H2  O   H1  H2  O   H1  H2  O   H1  H2  
O   H1  H2  O   H1  H2  O   H1  H2  O   H1  H2  O   H1  H2  O   H1  H2  O   H1  
H2  O   H1  H2  O   H1  H2  O   H1  H2  O   H1  H2  O   H1  H2  O   H1  H2  O   
H1  H2  O   H1  H2  O   H1  H2  O   H1  H2  O   H1  H2  O   H1  H2  O   H1  H2  
O   H1  H2  O   H1  H2  O   H1  H2  O   H1  H2  O   H1  H2  O   H1  H2  O   H1  
H2  O   H1  H2  O   H1  H2  O   H1  H2  O   H1  H2  O   H1  H2  O   H1  H2  O   
H1  H2  O   H1  H2  O   H1  H2  O   H1  H2  O   H1  H2  O   H1  H2  O   H1  H2  
O   H1  H2  O   H1  H2  O   H1  H2  O   H1  H2  O   H1  H2  O   H1  H2  O   H1  
H2  O   H1  H2  O   H1  H2  O   H1  H2  O   H1  H2  O   H1  H2  O   H1  H2  O   
H1  H2  O   H1  H2  O   H1  H2  O   H1  H2  O   H1  H2  O   H1  H2  O   H1  H2  
O   H1  H2  O   H1  H2  O   H1  H2  O   H1  H2  O   H1  H2  O   H1  H2  O   H1  
H2  O   H1  H2  O   H1  H2  O   H1  H2  O   H1  H2  O   H1  H2  O   H1  H2  O   
H1  H2  O   H1  H2  O   H1  H2  O   H1  H2  O   H1  H2  O   H1  H2  O   H1  H2  
O   H1  H2  O   H1  H2  O   H1  H2  O   H1  H2  O   H1  H2  O   H1  H2  O   H1  
H2  O   H1  H2  O   H1  H2  O   H1  H2  O   H1  H2  O   H1  H2  O   H1  H2  O   
H1  H2  O   H1  H2  O   H1  H2  O   H1  H2  O   H1  H2  O   H1  H2  O   H1  H2  
O   H1  H2  O   H1  H2  O   H1  H2  O   H1  H2  O   H1  H2  O   H1  H2  O   H1  
H2  O   H1  H2  O   H1  H2  O   H1  H2  O   H1  H2  O   H1  H2  O   H1  H2  O   
H1  H2  O   H1  H2  O   H1  H2  O   H1  H2  O   H1  H2  O   H1  H2  O   H1  H2  
O   H1  H2  O   H1  H2  O   H1  H2  O   H1  H2  O   H1  H2  O   H1  H2  O   H1  
H2  O   H1  H2  O   H1  H2  O   H1  H2  O   H1  H2  O   H1  H2  O   H1  H2  O   
H1  H2  O   H1  H2  O   H1  H2  O   H1  H2  O   H1  H2  O   H1  H2  O   H1  H2  
O   H1  H2  O   H1  H2  O   H1  H2  O   H1  H2  O   H1  H2  O   H1  H2  O   H1  
H2  O   H1  H2  O   H1  H2  O   H1  H2  O   H1  H2  O   H1  H2  O   H1  H2  O   
H1  H2  O   H1  H2  O   H1  H2  O   H1  H2  O   H1  H2  O   H1  H2  O   H1  H2  
O   H1  H2  O   H1  H2  O   H1  H2  O   H1  H2  O   H1  H2  O   H1  H2  O   H1  
H2  O   H1  H2  O   H1  H2  O   H1  H2  O   H1  H2  O   H1  H2  O   H1  H2  O   
H1  H2  O   H1  H2  O   H1  H2  O   H1  H2  O   H1  H2  O   H1  H2  O   H1  H2  
O   H1  H2  O   H1  H2  O   H1  H2  O   H1  H2  O   H1  H2  O   H1  H2  O   H1  
H2  O   H1  H2  O   H1  H2  O   H1  H2  O   H1  H2  O   H1  H2  O   H1  H2  O   
H1  H2  O   H1  H2  O   H1  H2  O   H1  H2  O   H1  H2  O   H1  H2  O   H1  H2  
O   H1  H2  O   H1  H2  O   H1  H2  O   H1  H2  O   H1  H2  O   H1  H2  O   H1  
H2  O   H1  H2  O   H1  H2  O   H1  H2  O   H1  H2  O   H1  H2  O   H1  H2  O   
H1  H2  O   H1  H2  O   H1  H2  O   H1  H2  O   H1  H2  O   H1  H2  O   H1  H2  
O   H1  H2  O   H1  H2  O   H1  H2  O   H1  H2  O   H1  H2  O   H1  H2  O   H1  
H2  O   H1  H2  O   H1  H2  O   H1  H2  O   H1  H2  O   H1  H2  O   H1  H2  O   
H1  H2  O   H1  H2  O   H1  H2  O   H1  H2  O   H1  H2  O   H1  H2  O   H1  H2  
O   H1  H2  O   H1  H2  O   H1  H2  O   H1  H2  O   H1  H2  O   H1  H2  O   H1  
H2  O   H1  H2  O   H1  H2  O   H1  H2  O   H1  H2  O   H1  H2  O   H1  H2  O   
H1  H2  O   H1  H2  O   H1  H2  O   H1  H2  O   H1  H2  O   H1  H2  O   H1  H2  
O   H1  H2  O   H1  H2  O   H1  H2  O   H1  H2  O   H1  H2  O   H1  H2  O   H1  
H2  O   H1  H2  O   H1  H2  O   H1  H2  O   H1  H2  O   H1  H2  O   H1  H2  O   
H1  H2  O   H1  H2  O   H1  H2  O   H1  H2  O   H1  H2  O   H1  H2  O   H1  H2  
O   H1  H2  O   H1  H2  O   H1  H2  O   H1  H2  O   H1  H2  O   H1  H2  O   H1  
H2  O   H1  H2  O   H1  H2  O   H1  H2  O   H1  H2  O   H1  H2  O   H1  H2  O   
H1  H2  O   H1  H2  O   H1  H2  O   H1  H2  O   H1  H2  O   H1  H2  O   H1  H2  
O   H1  H2  O   H1  H2  O   H1  H2  O   H1  H2  O   H1  H2  O   H1  H2  O   H1  
H2  O   H1  H2  O   H1  H2  O   H1  H2  O   H1  H2  O   H1  H2  O   H1  H2  O   
H1  H2  O   H1  H2  O   H1  H2  O   H1  H2  O   H1  H2  O   H1  H2  O   H1  H2  
O   H1  H2  O   H1  H2  O   H1  H2  O   H1  H2  O   H1  H2  O   H1  H2  O   H1  
H2  O   H1  H2  O   H1  H2  O   H1  H2  O   H1  H2  O   H1  H2  O   H1  H2  O   
H1  H2  O   H1  H2  O   H1  H2  O   H1  H2  O   H1  H2  O   H1  H2  O   H1  H2  
O   H1  H2  O   H1  H2  O   H1  H2  O   H1  H2  O   H1  H2  O   H1  H2  O   H1  
H2  O   H1  H2  O   H1  H2  O   H1  H2  O   H1  H2  O   H1  H2  O   H1  H2  O   
H1  H2  O   H1  H2  O   H1  H2  O   H1  H2  O   H1  H2  O   H1  H2  O   H1  H2  
O   H1  H2  O   H1  H2  O   H1  H2  O   H1  H2  O   H1  H2  O   H1  H2  O   H1  
H2  O   H1  H2  O   H1  H2  O   H1  H2  O   H1  H2  O   H1  H2  O   H1  H2  O   
H1  H2  O   H1  H2  O   H1  H2  O   H1  H2  O   H1  H2  O   H1  H2  O   H1  H2  
O   H1  H2  O   H1  H2  O   H1  H2  O   H1  H2  O   H1  H2  O   H1  H2  O   H1  
H2  O   H1  H2  O   H1  H2  O   H1  H2  O   H1  H2  O   H1  H2  O   H1  H2  O   
H1  H2  O   H1  H2  O   H1  H2  O   H1  H2  O   H1  H2  O   H1  H2  O   H1  H2  
O   H1  H2  O   H1  H2  O   H1  H2  O   H1  H2  O   H1  H2  O   H1  H2  O   H1  
H2  O   H1  H2  O   H1  H2  O   H1  H2  O   H1  H2  O   H1  H2  O   H1  H2  O   
H1  H2  O   H1  H2  O   H1  H2  O   H1  H2  O   H1  H2  O   H1  H2  O   H1  H2  
O   H1  H2  O   H1  H2  O   H1  H2  O   H1  H2  O   H1  H2  O   H1  H2  O   H1  
H2  O   H1  H2  O   H1  H2  O   H1  H2  O   H1  H2  O   H1  H2  O   H1  H2  O   
H1  H2  O   H1  H2  O   H1  H2  O   H1  H2  O   H1  H2  O   H1  H2  O   H1  H2  
O   H1  H2  O   H1  H2  O   H1  H2  O   H1  H2  O   H1  H2  O   H1  H2  O   H1  
H2  O   H1  H2  O   H1  H2  O   H1  H2  O   H1  H2  O   H1  H2  O   H1  H2  O   
H1  H2  O   H1  H2  O   H1  H2  O   H1  H2  O   H1  H2  O   H1  H2  O   H1  H2  
O   H1  H2  O   H1  H2  O   H1  H2  O   H1  H2  O   H1  H2  O   H1  H2  O   H1  
H2  O   H1  H2  O   H1  H2  O   H1  H2  O   H1  H2  O   H1  H2  O   H1  H2  O   
H1  H2  O   H1  H2  O   H1  H2  O   H1  H2  O   H1  H2  O   H1  H2  O   H1  H2  
O   H1  H2  O   H1  H2  O   H1  H2  O   H1  H2  O   H1  H2  O   H1  H2  O   H1  
H2  O   H1  H2  O   H1  H2  O   H1  H2  O   H1  H2  O   H1  H2  O   H1  H2  O   
H1  H2  O   H1  H2  O   H1  H2  O   H1  H2  O   H1  H2  O   H1  H2  O   H1  H2  
O   H1  H2  O   H1  H2  O   H1  H2  O   H1  H2  O   H1  H2  O   H1  H2  O   H1  
H2  O   H1  H2  O   H1  H2  O   H1  H2  O   H1  H2  O   H1  H2  O   H1  H2  O   
H1  H2  O   H1  H2  O   H1  H2  O   H1  H2  O   H1  H2  O   H1  H2  O   H1  H2  
O   H1  H2  O   H1  H2  O   H1  H2  O   H1  H2  O   H1  H2  O   H1  H2  O   H1  
H2  O   H1  H2  O   H1  H2  O   H1  H2  O   H1  H2  O   H1  H2  O   H1  H2  O   
H1  H2  O   H1  H2  O   H1  H2  O   H1  H2  O   H1  H2  O   H1  H2  O   H1  H2  
O   H1  H2  O   H1  H2  O   H1  H2  O   H1  H2  O   H1  H2  O   H1  H2  O   H1  
H2  O   H1  H2  O   H1  H2  O   H1  H2  O   H1  H2  O   H1  H2  O   H1  H2  O   
H1  H2  O   H1  H2  O   H1  H2  O   H1  H2  O   H1  H2  O   H1  H2  O   H1  H2  
O   H1  H2  O   H1  H2  O   H1  H2  O   H1  H2  O   H1  H2  O   H1  H2  O   H1  
H2  O   H1  H2  O   H1  H2  O   H1  H2  O   H1  H2  O   H1  H2  O   H1  H2  O   
H1  H2  O   H1  H2  O   H1  H2  O   H1  H2  O   H1  H2  O   H1  H2  O   H1  H2  
O   H1  H2  O   H1  H2  O   H1  H2  O   H1  H2  O   H1  H2  O   H1  H2  O   H1  
H2  O   H1  H2  O   H1  H2  O   H1  H2  O   H1  H2  O   H1  H2  O   H1  H2  O   
H1  H2  O   H1  H2  O   H1  H2  O   H1  H2  O   H1  H2  O   H1  H2  O   H1  H2  
O   H1  H2  O   H1  H2  O   H1  H2  O   H1  H2  O   H1  H2  O   H1  H2  O   H1  
H2  O   H1  H2  O   H1  H2  O   H1  H2  O   H1  H2  O   H1  H2  O   H1  H2  O   
H1  H2  O   H1  H2  O   H1  H2  O   H1  H2  O   H1  H2  O   H1  H2  O   H1  H2  
O   H1  H2  O   H1  H2  O   H1  H2  O   H1  H2  O   H1  H2  O   H1  H2  O   H1  
H2  O   H1  H2  O   H1  H2  O   H1  H2  O   H1  H2  O   H1  H2  O   H1  H2  O   
H1  H2  O   H1  H2  O   H1  H2  O   H1  H2  O   H1  H2  O   H1  H2  O   H1  H2  
O   H1  H2  O   H1  H2  O   H1  H2  O   H1  H2  O   H1  H2  O   H1  H2  O   H1  
H2  O   H1  H2  O   H1  H2  O   H1  H2  O   H1  H2  O   H1  H2  O   H1  H2  O   
H1  H2  O   H1  H2  O   H1  H2  O   H1  H2  O   H1  H2  O   H1  H2  O   H1  H2  
O   H1  H2  O   H1  H2  O   H1  H2  O   H1  H2  O   H1  H2  O   H1  H2  O   H1  
H2  O   H1  H2  O   H1  H2  O   H1  H2  O   H1  H2  O   H1  H2  O   H1  H2  O   
H1  H2  O   H1  H2  O   H1  H2  O   H1  H2  O   H1  H2  O   H1  H2  O   H1  H2  
O   H1  H2  O   H1  H2  O   H1  H2  O   H1  H2  O   H1  H2  O   H1  H2  O   H1  
H2  O   H1  H2  O   H1  H2  O   H1  H2  O   H1  H2  O   H1  H2  O   H1  H2  O   
H1  H2  O   H1  H2  O   H1  H2  O   H1  H2  O   H1  H2  O   H1  H2  O   H1  H2  
O   H1  H2  O   H1  H2  O   H1  H2  O   H1  H2  O   H1  H2  O   H1  H2  O   H1  
H2  O   H1  H2  O   H1  H2  O   H1  H2  O   H1  H2  O   H1  H2  O   H1  H2  O   
H1  H2  O   H1  H2  O   H1  H2  O   H1  H2  O   H1  H2  O   H1  H2  O   H1  H2  
O   H1  H2  O   H1  H2  O   H1  H2  O   H1  H2  O   H1  H2  O   H1  H2  O   H1  
H2  O   H1  H2  O   H1  H2  O   H1  H2  O   H1  H2  O   H1  H2  O   H1  H2  O   
H1  H2  O   H1  H2  O   H1  H2  O   H1  H2  O   H1  H2  O   H1  H2  O   H1  H2  
O   H1  H2  O   H1  H2  O   H1  H2  O   H1  H2  O   H1  H2  O   H1  H2  O   H1  
H2  O   H1  H2  O   H1  H2  O   H1  H2  O   H1  H2  O   H1  H2  O   H1  H2  O   
H1  H2  O   H1  H2  O   H1  H2  O   H1  H2  O   H1  H2  O   H1  H2  O   H1  H2  
O   H1  H2  O   H1  H2  O   H1  H2  O   H1  H2  O   H1  H2  O   H1  H2  O   H1  
H2  O   H1  H2  O   H1  H2  O   H1  H2  O   H1  H2  O   H1  H2  O   H1  H2  O   
H1  H2  O   H1  H2  O   H1  H2  O   H1  H2  O   H1  H2  O   H1  H2  O   H1  H2  
O   H1  H2  O   H1  H2  O   H1  H2  O   H1  H2  O   H1  H2  O   H1  H2  O   H1  
H2  O   H1  H2  O   H1  H2  O   H1  H2  O   H1  H2  O   H1  H2  O   H1  H2  O   
H1  H2  O   H1  H2  O   H1  H2  O   H1  H2  O   H1  H2  O   H1  H2  O   H1  H2  
O   H1  H2  O   H1  H2  O   H1  H2  O   H1  H2  O   H1  H2  O   H1  H2  O   H1  
H2  O   H1  H2  O   H1  H2  O   H1  H2  O   H1  H2  O   H1  H2  O   H1  H2  O   
H1  H2  O   H1  H2  O   H1  H2  O   H1  H2  O   H1  H2  O   H1  H2  O   H1  H2  
O   H1  H2  O   H1  H2  O   H1  H2  O   H1  H2  O   H1  H2  O   H1  H2  O   H1  
H2  O   H1  H2  O   H1  H2  O   H1  H2  O   H1  H2  O   H1  H2  O   H1  H2  O   
H1  H2  O   H1  H2  O   H1  H2  O   H1  H2  O   H1  H2  O   H1  H2  O   H1  H2  
O   H1  H2  O   H1  H2  O   H1  H2  O   H1  H2  O   H1  H2  O   H1  H2  O   H1  
H2  O   H1  H2  O   H1  H2  O   H1  H2  O   H1  H2  O   H1  H2  O   H1  H2  O   
H1  H2  O   H1  H2  O   H1  H2  O   H1  H2  O   H1  H2  O   H1  H2  O   H1  H2  
O   H1  H2  O   H1  H2  O   H1  H2  O   H1  H2  O   H1  H2  O   H1  H2  O   H1  
H2  O   H1  H2  O   H1  H2  O   H1  H2  O   H1  H2  O   H1  H2  O   H1  H2  O   
H1  H2  O   H1  H2  O   H1  H2  O   H1  H2  O   H1  H2  O   H1  H2  O   H1  H2  
O   H1  H2  O   H1  H2  O   H1  H2  O   H1  H2  O   H1  H2  O   H1  H2  O   H1  
H2  O   H1  H2  O   H1  H2  O   H1  H2  O   H1  H2  O   H1  H2  O   H1  H2  O   
H1  H2  O   H1  H2  O   H1  H2  O   H1  H2  O   H1  H2  O   H1  H2  O   H1  H2  
O   H1  H2  O   H1  H2  O   H1  H2  O   H1  H2  O   H1  H2  O   H1  H2  O   H1  
H2  O   H1  H2  O   H1  H2  O   H1  H2  O   H1  H2  O   H1  H2  O   H1  H2  O   
H1  H2  O   H1  H2  O   H1  H2  O   H1  H2  O   H1  H2  O   H1  H2  O   H1  H2  
O   H1  H2  O   H1  H2  O   H1  H2  O   H1  H2  O   H1  H2  O   H1  H2  O   H1  
H2  O   H1  H2  O   H1  H2  O   H1  H2  O   H1  H2  O   H1  H2  O   H1  H2  O   
H1  H2  O   H1  H2  O   H1  H2  O   H1  H2  O   H1  H2  O   H1  H2  O   H1  H2  
O   H1  H2  O   H1  H2  O   H1  H2  O   H1  H2  O   H1  H2  O   H1  H2  O   H1  
H2  O   H1  H2  O   H1  H2  O   H1  H2  O   H1  H2  O   H1  H2  O   H1  H2  O   
H1  H2  O   H1  H2  O   H1  H2  O   H1  H2  O   H1  H2  O   H1  H2  O   H1  H2  
O   H1  H2  O   H1  H2  O   H1  H2  O   H1  H2  O   H1  H2  O   H1  H2  O   H1  
H2  O   H1  H2  O   H1  H2  O   H1  H2  O   H1  H2  O   H1  H2  O   H1  H2  O   
H1  H2  O   H1  H2  O   H1  H2  O   H1  H2  O   H1  H2  O   H1  H2  O   H1  H2  
O   H1  H2  O   H1  H2  O   H1  H2  O   H1  H2  O   H1  H2  O   H1  H2  O   H1  
H2  O   H1  H2  O   H1  H2  O   H1  H2  O   H1  H2  O   H1  H2  O   H1  H2  O   
H1  H2  O   H1  H2  O   H1  H2  O   H1  H2  O   H1  H2  O   H1  H2  O   H1  H2  
O   H1  H2  O   H1  H2  O   H1  H2  O   H1  H2  O   H1  H2  O   H1  H2  O   H1  
H2  O   H1  H2  O   H1  H2  O   H1  H2  O   H1  H2  O   H1  H2  O   H1  H2  O   
H1  H2  O   H1  H2  O   H1  H2  O   H1  H2  O   H1  H2  O   H1  H2  O   H1  H2  
O   H1  H2  O   H1  H2  O   H1  H2  O   H1  H2  O   H1  H2  O   H1  H2  O   H1  
H2  O   H1  H2  O   H1  H2  O   H1  H2  O   H1  H2  O   H1  H2  O   H1  H2  O   
H1  H2  O   H1  H2  O   H1  H2  O   H1  H2  O   H1  H2  O   H1  H2  O   H1  H2  
O   H1  H2  O   H1  H2  O   H1  H2  O   H1  H2  O   H1  H2  O   H1  H2  O   H1  
H2  O   H1  H2  O   H1  H2  O   H1  H2  O   H1  H2  O   H1  H2  O   H1  H2  O   
H1  H2  O   H1  H2  O   H1  H2  O   H1  H2  O   H1  H2  O   H1  H2  O   H1  H2  
O   H1  H2  O   H1  H2  O   H1  H2  O   H1  H2  O   H1  H2  O   H1  H2  O   H1  
H2  O   H1  H2  O   H1  H2  O   H1  H2  O   H1  H2  O   H1  H2  O   H1  H2  O   
H1  H2  O   H1  H2  O   H1  H2  O   H1  H2  O   H1  H2  O   H1  H2  O   H1  H2  
O   H1  H2  O   H1  H2  O   H1  H2  O   H1  H2  O   H1  H2  O   H1  H2  O   H1  
H2  O   H1  H2  O   H1  H2  O   H1  H2  O   H1  H2  O   H1  H2  O   H1  H2  O   
H1  H2  O   H1  H2  O   H1  H2  O   H1  H2  O   H1  H2  O   H1  H2  O   H1  H2  
O   H1  H2  O   H1  H2  O   H1  H2  O   H1  H2  O   H1  H2  O   H1  H2  O   H1  
H2  O   H1  H2  O   H1  H2  O   H1  H2  O   H1  H2  O   H1  H2  O   H1  H2  O   
H1  H2  O   H1  H2  O   H1  H2  O   H1  H2  O   H1  H2  O   H1  H2  O   H1  H2  
O   H1  H2  O   H1  H2  O   H1  H2  O   H1  H2  O   H1  H2  O   H1  H2  O   H1  
H2  O   H1  H2  O   H1  H2  O   H1  H2  O   H1  H2  O   H1  H2  O   H1  H2  O   
H1  H2  O   H1  H2  O   H1  H2  O   H1  H2  O   H1  H2  O   H1  H2  O   H1  H2  
O   H1  H2  O   H1  H2  O   H1  H2  O   H1  H2  O   H1  H2  O   H1  H2  O   H1  
H2  O   H1  H2  O   H1  H2  O   H1  H2  O   H1  H2  O   H1  H2  O   H1  H2  O   
H1  H2  O   H1  H2  O   H1  H2  O   H1  H2  O   H1  H2  O   H1  H2  O   H1  H2  
O   H1  H2  O   H1  H2  O   H1  H2  O   H1  H2  O   H1  H2  O   H1  H2  O   H1  
H2  O   H1  H2  O   H1  H2  O   H1  H2  O   H1  H2  O   H1  H2  O   H1  H2  O   
H1  H2  O   H1  H2  O   H1  H2  O   H1  H2  O   H1  H2  O   H1  H2  O   H1  H2  
O   H1  H2  O   H1  H2  O   H1  H2  O   H1  H2  O   H1  H2  O   H1  H2  O   H1  
H2  O   H1  H2  O   H1  H2  O   H1  H2  O   H1  H2  O   H1  H2  O   H1  H2  O   
H1  H2  O   H1  H2  O   H1  H2  O   H1  H2  O   H1  H2  O   H1  H2  O   H1  H2  
O   H1  H2  O   H1  H2  O   H1  H2  O   H1  H2  O   H1  H2  O   H1  H2  O   H1  
H2  O   H1  H2  O   H1  H2  O   H1  H2  O   H1  H2  O   H1  H2  O   H1  H2  O   
H1  H2  O   H1  H2  O   H1  H2  O   H1  H2  O   H1  H2  O   H1  H2  O   H1  H2  
O   H1  H2  O   H1  H2  O   H1  H2  O   H1  H2  O   H1  H2  O   H1  H2  O   H1  
H2  O   H1  H2  O   H1  H2  O   H1  H2  O   H1  H2  O   H1  H2  O   H1  H2  O   
H1  H2  O   H1  H2  O   H1  H2  O   H1  H2  O   H1  H2  O   H1  H2  O   H1  H2  
O   H1  H2  O   H1  H2  O   H1  H2  O   H1  H2  O   H1  H2  O   H1  H2  O   H1  
H2  O   H1  H2  O   H1  H2  O   H1  H2  O   H1  H2  O   H1  H2  O   H1  H2  O   
H1  H2  O   H1  H2  O   H1  H2  O   H1  H2  O   H1  H2  O   H1  H2  O   H1  H2  
O   H1  H2  O   H1  H2  O   H1  H2  O   H1  H2  O   H1  H2  O   H1  H2  O   H1  
H2  O   H1  H2  O   H1  H2  O   H1  H2  O   H1  H2  O   H1  H2  O   H1  H2  O   
H1  H2  O   H1  H2  O   H1  H2  O   H1  H2  O   H1  H2  O   H1  H2  O   H1  H2  
O   H1  H2  O   H1  H2  O   H1  H2  O   H1  H2  O   H1  H2  O   H1  H2  O   H1  
H2  O   H1  H2  O   H1  H2  O   H1  H2  O   H1  H2  O   H1  H2  O   H1  H2  O   
H1  H2  O   H1  H2  O   H1  H2  O   H1  H2  O   H1  H2  O   H1  H2  O   H1  H2  
O   H1  H2  O   H1  H2  O   H1  H2  O   H1  H2  O   H1  H2  O   H1  H2  O   H1  
H2  O   H1  H2  O   H1  H2  O   H1  H2  O   H1  H2  O   H1  H2  O   H1  H2  O   
H1  H2  O   H1  H2  O   H1  H2  O   H1  H2  O   H1  H2  O   H1  H2  O   H1  H2  
O   H1  H2  O   H1  H2  O   H1  H2  O   H1  H2  O   H1  H2  O   H1  H2  O   H1  
H2  O   H1  H2  O   H1  H2  O   H1  H2  O   H1  H2  O   H1  H2  O   H1  H2  O   
H1  H2  O   H1  H2  O   H1  H2  O   H1  H2  O   H1  H2  O   H1  H2  O   H1  H2  
O   H1  H2  O   H1  H2  O   H1  H2  O   H1  H2  O   H1  H2  O   H1  H2  O   H1  
H2  O   H1  H2  O   H1  H2  O   H1  H2  O   H1  H2  O   H1  H2  O   H1  H2  O   
H1  H2  O   H1  H2  O   H1  H2  O   H1  H2  O   H1  H2  O   H1  H2  O   H1  H2  
O   H1  H2  O   H1  H2  O   H1  H2  O   H1  H2  O   H1  H2  O   H1  H2  O   H1  
H2  O   H1  H2  O   H1  H2  O   H1  H2  O   H1  H2  O   H1  H2  O   H1  H2  O   
H1  H2  O   H1  H2  O   H1  H2  O   H1  H2  O   H1  H2  O   H1  H2  O   H1  H2  
O   H1  H2  O   H1  H2  O   H1  H2  O   H1  H2  O   H1  H2  O   H1  H2  O   H1  
H2  O   H1  H2  O   H1  H2  O   H1  H2  O   H1  H2  O   H1  H2  O   H1  H2  O   
H1  H2  O   H1  H2  O   H1  H2  O   H1  H2  O   H1  H2  O   H1  H2  O   H1  H2  
O   H1  H2  O   H1  H2  O   H1  H2  O   H1  H2  O   H1  H2  O   H1  H2  O   H1  
H2  O   H1  H2  O   H1  H2  O   H1  H2  O   H1  H2  O   H1  H2  O   H1  H2  O   
H1  H2  O   H1  H2  O   H1  H2  O   H1  H2  O   H1  H2  O   H1  H2  O   H1  H2  
O   H1  H2  O   H1  H2  O   H1  H2  O   H1  H2  O   H1  H2  O   H1  H2  O   H1  
H2  O   H1  H2  O   H1  H2  O   H1  H2  O   H1  H2  O   H1  H2  O   H1  H2  O   
H1  H2  O   H1  H2  O   H1  H2  O   H1  H2  O   H1  H2  O   H1  H2  O   H1  H2  
O   H1  H2  O   H1  H2  O   H1  H2  O   H1  H2  O   H1  H2  O   H1  H2  O   H1  
H2  O   H1  H2  O   H1  H2  O   H1  H2  O   H1  H2  O   H1  H2  O   H1  H2  O   
H1  H2  O   H1  H2  O   H1  H2  O   H1  H2  O   H1  H2  O   H1  H2  O   H1  H2  
O   H1  H2  O   H1  H2  O   H1  H2  O   H1  H2  O   H1  H2  O   H1  H2  O   H1  
H2  O   H1  H2  O   H1  H2  O   H1  H2  O   H1  H2  O   H1  H2  O   H1  H2  O   
H1  H2  O   H1  H2  O   H1  H2  O   H1  H2  O   H1  H2  O   H1  H2  O   H1  H2  
O   H1  H2  O   H1  H2  O   H1  H2  O   H1  H2  O   H1  H2  O   H1  H2  O   H1  
H2  O   H1  H2  O   H1  H2  O   H1  H2  O   H1  H2  O   H1  H2  O   H1  H2  O   
H1  H2  O   H1  H2  O   H1  H2  O   H1  H2  O   H1  H2  O   H1  H2  O   H1  H2  
O   H1  H2  O   H1  H2  O   H1  H2  O   H1  H2  O   H1  H2  O   H1  H2  O   H1  
H2  O   H1  H2  O   H1  H2  O   H1  H2  O   H1  H2  O   H1  H2  O   H1  H2  O   
H1  H2  O   H1  H2  O   H1  H2  O   H1  H2  O   H1  H2  O   H1  H2  O   H1  H2  
O   H1  H2  O   H1  H2  O   H1  H2  O   H1  H2  O   H1  H2  O   H1  H2  O   H1  
H2  O   H1  H2  O   H1  H2  O   H1  H2  O   H1  H2  O   H1  H2  O   H1  H2  O   
H1  H2  O   H1  H2  O   H1  H2  O   H1  H2  O   H1  H2  O   H1  H2  O   H1  H2  
O   H1  H2  O   H1  H2  O   H1  H2  O   H1  H2  O   H1  H2  O   H1  H2  O   H1  
H2  O   H1  H2  O   H1  H2  O   H1  H2  O   H1  H2  O   H1  H2  O   H1  H2  O   
H1  H2  O   H1  H2  O   H1  H2  O   H1  H2  O   H1  H2  O   H1  H2  O   H1  H2  
O   H1  H2  O   H1  H2  O   H1  H2  O   H1  H2  O   H1  H2  O   H1  H2  O   H1  
H2  O   H1  H2  O   H1  H2  O   H1  H2  O   H1  H2  O   H1  H2  O   H1  H2  O   
H1  H2  O   H1  H2  O   H1  H2  O   H1  H2  O   H1  H2  O   H1  H2  O   H1  H2  
O   H1  H2  O   H1  H2  O   H1  H2  O   H1  H2  O   H1  H2  O   H1  H2  O   H1  
H2  O   H1  H2  O   H1  H2  O   H1  H2  O   H1  H2  O   H1  H2  O   H1  H2  O   
H1  H2  O   H1  H2  O   H1  H2  O   H1  H2  O   H1  H2  O   H1  H2  O   H1  H2  
O   H1  H2  O   H1  H2  O   H1  H2  O   H1  H2  O   H1  H2  O   H1  H2  O   H1  
H2  O   H1  H2  O   H1  H2  O   H1  H2  O   H1  H2  O   H1  H2  O   H1  H2  O   
H1  H2  O   H1  H2  O   H1  H2  O   H1  H2  O   H1  H2  O   H1  H2  O   H1  H2  
O   H1  H2  O   H1  H2  O   H1  H2  O   H1  H2  O   H1  H2  O   H1  H2  O   H1  
H2  O   H1  H2  O   H1  H2  O   H1  H2  O   H1  H2  O   H1  H2  O   H1  H2  O   
H1  H2  O   H1  H2  O   H1  H2  O   H1  H2  O   H1  H2  O   H1  H2  O   H1  H2  
O   H1  H2  O   H1  H2  O   H1  H2  O   H1  H2  O   H1  H2  O   H1  H2  O   H1  
H2  O   H1  H2  O   H1  H2  O   H1  H2  O   H1  H2  O   H1  H2  O   H1  H2  O   
H1  H2  O   H1  H2  O   H1  H2  O   H1  H2  O   H1  H2  O   H1  H2  O   H1  H2  
O   H1  H2  O   H1  H2  O   H1  H2  O   H1  H2  O   H1  H2  O   H1  H2  O   H1  
H2  O   H1  H2  O   H1  H2  O   H1  H2  O   H1  H2  O   H1  H2  O   H1  H2  O   
H1  H2  O   H1  H2  O   H1  H2  O   H1  H2  O   H1  H2  O   H1  H2  O   H1  H2  
O   H1  H2  O   H1  H2  O   H1  H2  O   H1  H2  O   H1  H2  O   H1  H2  O   H1  
H2  O   H1  H2  O   H1  H2  O   H1  H2  O   H1  H2  O   H1  H2  O   H1  H2  O   
H1  H2  O   H1  H2  O   H1  H2  O   H1  H2  O   H1  H2  O   H1  H2  O   H1  H2  
O   H1  H2  O   H1  H2  O   H1  H2  O   H1  H2  O   H1  H2  O   H1  H2  O   H1  
H2  O   H1  H2  O   H1  H2  O   H1  H2  O   H1  H2  O   H1  H2  O   H1  H2  O   
H1  H2  O   H1  H2  O   H1  H2  O   H1  H2  O   H1  H2  O   H1  H2  O   H1  H2  
O   H1  H2  O   H1  H2  O   H1  H2  O   H1  H2  O   H1  H2  O   H1  H2  O   H1  
H2  O   H1  H2  O   H1  H2  O   H1  H2  O   H1  H2  O   H1  H2  O   H1  H2  O   
H1  H2  O   H1  H2  O   H1  H2  O   H1  H2  O   H1  H2  O   H1  H2  O   H1  H2  
O   H1  H2  O   H1  H2  O   H1  H2  O   H1  H2  O   H1  H2  O   H1  H2  O   H1  
H2  O   H1  H2  O   H1  H2  O   H1  H2  O   H1  H2  O   H1  H2  O   H1  H2  O   
H1  H2  O   H1  H2  O   H1  H2  O   H1  H2  O   H1  H2  O   H1  H2  O   H1  H2  
O   H1  H2  O   H1  H2  O   H1  H2  O   H1  H2  O   H1  H2  O   H1  H2  O   H1  
H2  O   H1  H2  O   H1  H2  O   H1  H2  O   H1  H2  O   H1  H2  O   H1  H2  O   
H1  H2  O   H1  H2  O   H1  H2  O   H1  H2  O   H1  H2  O   H1  H2  O   H1  H2  
O   H1  H2  O   H1  H2  O   H1  H2  O   H1  H2  O   H1  H2  O   H1  H2  O   H1  
H2  O   H1  H2  O   H1  H2  O   H1  H2  O   H1  H2  O   H1  H2  O   H1  H2  O   
H1  H2  O   H1  H2  O   H1  H2  O   H1  H2  O   H1  H2  O   H1  H2  O   H1  H2  
O   H1  H2  O   H1  H2  O   H1  H2  O   H1  H2  O   H1  H2  O   H1  H2  O   H1  
H2  O   H1  H2  O   H1  H2  O   H1  H2  O   H1  H2  O   H1  H2  O   H1  H2  O   
H1  H2  O   H1  H2  O   H1  H2  O   H1  H2  O   H1  H2  O   H1  H2  O   H1  H2  
O   H1  H2  O   H1  H2  O   H1  H2  O   H1  H2  O   H1  H2  O   H1  H2  O   H1  
H2  O   H1  H2  O   H1  H2  O   H1  H2  O   H1  H2  O   H1  H2  O   H1  H2  O   
H1  H2  O   H1  H2  O   H1  H2  O   H1  H2  O   H1  H2  O   H1  H2  O   H1  H2  
O   H1  H2  O   H1  H2  O   H1  H2  O   H1  H2  O   H1  H2  O   H1  H2  O   H1  
H2  O   H1  H2  O   H1  H2  O   H1  H2  O   H1  H2  O   H1  H2  O   H1  H2  O   
H1  H2  O   H1  H2  O   H1  H2  O   H1  H2  O   H1  H2  O   H1  H2  O   H1  H2  
O   H1  H2  O   H1  H2  O   H1  H2  O   H1  H2  O   H1  H2  O   H1  H2  O   H1  
H2  O   H1  H2  O   H1  H2  O   H1  H2  O   H1  H2  O   H1  H2  O   H1  H2  O   
H1  H2  O   H1  H2  O   H1  H2  O   H1  H2  O   H1  H2  O   H1  H2  O   H1  H2  
O   H1  H2  O   H1  H2  O   H1  H2  O   H1  H2  O   H1  H2  O   H1  H2  O   H1  
H2  O   H1  H2  O   H1  H2  O   H1  H2  O   H1  H2  O   H1  H2  O   H1  H2  O   
H1  H2  O   H1  H2  O   H1  H2  O   H1  H2  O   H1  H2  O   H1  H2  O   H1  H2  
O   H1  H2  O   H1  H2  O   H1  H2  O   H1  H2  O   H1  H2  O   H1  H2  O   H1  
H2  O   H1  H2  O   H1  H2  O   H1  H2  O   H1  H2  O   H1  H2  O   H1  H2  O   
H1  H2  O   H1  H2  O   H1  H2  O   H1  H2  O   H1  H2  O   H1  H2  O   H1  H2  
O   H1  H2  O   H1  H2  O   H1  H2  O   H1  H2  O   H1  H2  O   H1  H2  O   H1  
H2  O   H1  H2  O   H1  H2  O   H1  H2  O   H1  H2  O   H1  H2  O   H1  H2  O   
H1  H2  O   H1  H2  O   H1  H2  O   H1  H2  O   H1  H2  O   H1  H2  O   H1  H2  
O   H1  H2  O   H1  H2  O   H1  H2  O   H1  H2  O   H1  H2  O   H1  H2  O   H1  
H2  O   H1  H2  O   H1  H2  O   H1  H2  O   H1  H2  O   H1  H2  O   H1  H2  O   
H1  H2  O   H1  H2  O   H1  H2  O   H1  H2  O   H1  H2  O   H1  H2  O   H1  H2  
O   H1  H2  O   H1  H2  O   H1  H2  O   H1  H2  O   H1  H2  O   H1  H2  O   H1  
H2  O   H1  H2  O   H1  H2  O   H1  H2  O   H1  H2  O   H1  H2  O   H1  H2  O   
H1  H2  O   H1  H2  O   H1  H2  O   H1  H2  O   H1  H2  O   H1  H2  O   H1  H2  
O   H1  H2  O   H1  H2  O   H1  H2  O   H1  H2  O   H1  H2  O   H1  H2  O   H1  
H2  O   H1  H2  O   H1  H2  O   H1  H2  O   H1  H2  O   H1  H2  O   H1  H2  O   
H1  H2  O   H1  H2  O   H1  H2  O   H1  H2  O   H1  H2  O   H1  H2  O   H1  H2  
O   H1  H2  O   H1  H2  O   H1  H2  O   H1  H2  O   H1  H2  O   H1  H2  O   H1  
H2  O   H1  H2  O   H1  H2  O   H1  H2  O   H1  H2  O   H1  H2  O   H1  H2  O   
H1  H2  O   H1  H2  O   H1  H2  O   H1  H2  O   H1  H2  O   H1  H2  O   H1  H2  
O   H1  H2  O   H1  H2  O   H1  H2  O   H1  H2  O   H1  H2  O   H1  H2  O   H1  
H2  O   H1  H2  O   H1  H2  O   H1  H2  O   H1  H2  O   H1  H2  O   H1  H2  O   
H1  H2  O   H1  H2  O   H1  H2  O   H1  H2  O   H1  H2  O   H1  H2  O   H1  H2  
O   H1  H2  O   H1  H2  O   H1  H2  O   H1  H2  O   H1  H2  O   H1  H2  O   H1  
H2  O   H1  H2  O   H1  H2  O   H1  H2  O   H1  H2  O   H1  H2  O   H1  H2  O   
H1  H2  O   H1  H2  O   H1  H2  O   H1  H2  O   H1  H2  O   H1  H2  O   H1  H2  
O   H1  H2  O   H1  H2  O   H1  H2  O   H1  H2  O   H1  H2  O   H1  H2  O   H1  
H2  O   H1  H2  O   H1  H2  O   H1  H2  O   H1  H2  O   H1  H2  O   H1  H2  O   
H1  H2  O   H1  H2  O   H1  H2  O   H1  H2  O   H1  H2  O   H1  H2  O   H1  H2  
O   H1  H2  O   H1  H2  O   H1  H2  O   H1  H2  O   H1  H2  O   H1  H2  O   H1  
H2  O   H1  H2  O   H1  H2  O   H1  H2  O   H1  H2  O   H1  H2  O   H1  H2  O   
H1  H2  O   H1  H2  O   H1  H2  O   H1  H2  O   H1  H2  O   H1  H2  O   H1  H2  
O   H1  H2  O   H1  H2  O   H1  H2  O   H1  H2  O   H1  H2  O   H1  H2  O   H1  
H2  O   H1  H2  O   H1  H2  O   H1  H2  O   H1  H2  O   H1  H2  O   H1  H2  O   
H1  H2  O   H1  H2  O   H1  H2  O   H1  H2  O   H1  H2  O   H1  H2  O   H1  H2  
O   H1  H2  O   H1  H2  O   H1  H2  O   H1  H2  O   H1  H2  O   H1  H2  O   H1  
H2  O   H1  H2  O   H1  H2  O   H1  H2  O   H1  H2  O   H1  H2  O   H1  H2  O   
H1  H2  O   H1  H2  O   H1  H2  O   H1  H2  O   H1  H2  O   H1  H2  O   H1  H2  
O   H1  H2  O   H1  H2  O   H1  H2  O   H1  H2  O   H1  H2  O   H1  H2  O   H1  
H2  O   H1  H2  O   H1  H2  O   H1  H2  O   H1  H2  O   H1  H2  O   H1  H2  O   
H1  H2  O   H1  H2  O   H1  H2  O   H1  H2  O   H1  H2  O   H1  H2  O   H1  H2  
O   H1  H2  O   H1  H2  O   H1  H2  O   H1  H2  O   H1  H2  O   H1  H2  O   H1  
H2  O   H1  H2  O   H1  H2  O   H1  H2  O   H1  H2  O   H1  H2  O   H1  H2  O   
H1  H2  O   H1  H2  O   H1  H2  O   H1  H2  O   H1  H2  O   H1  H2  O   H1  H2  
O   H1  H2  O   H1  H2  O   H1  H2  O   H1  H2  O   H1  H2  O   H1  H2  O   H1  
H2  O   H1  H2  O   H1  H2  O   H1  H2  O   H1  H2  O   H1  H2  O   H1  H2  O   
H1  H2  O   H1  H2  O   H1  H2  O   H1  H2  O   H1  H2  O   H1  H2  O   H1  H2  
O   H1  H2  O   H1  H2  O   H1  H2  O   H1  H2  O   H1  H2  O   H1  H2  O   H1  
H2  O   H1  H2  O   H1  H2  O   H1  H2  O   H1  H2  O   H1  H2  O   H1  H2  O   
H1  H2  O   H1  H2  O   H1  H2  O   H1  H2  O   H1  H2  O   H1  H2  O   H1  H2  
O   H1  H2  O   H1  H2  O   H1  H2  O   H1  H2  O   H1  H2  O   H1  H2  O   H1  
H2  O   H1  H2  O   H1  H2  O   H1  H2  O   H1  H2  O   H1  H2  O   H1  H2  O   
H1  H2  O   H1  H2  O   H1  H2  O   H1  H2  O   H1  H2  O   H1  H2  O   H1  H2  
O   H1  H2  O   H1  H2  O   H1  H2  O   H1  H2  O   H1  H2  O   H1  H2  O   H1  
H2  O   H1  H2  O   H1  H2  O   H1  H2  O   H1  H2  O   H1  H2  O   H1  H2  O   
H1  H2  O   H1  H2  O   H1  H2  O   H1  H2  O   H1  H2  O   H1  H2  O   H1  H2  
O   H1  H2  O   H1  H2  O   H1  H2  O   H1  H2  O   H1  H2  O   H1  H2  O   H1  
H2  O   H1  H2  O   H1  H2  O   H1  H2  O   H1  H2  O   H1  H2  O   H1  H2  O   
H1  H2  O   H1  H2  O   H1  H2  O   H1  H2  O   H1  H2  O   H1  H2  O   H1  H2  
O   H1  H2  O   H1  H2  O   H1  H2  O   H1  H2  O   H1  H2  O   H1  H2  O   H1  
H2  O   H1  H2  O   H1  H2  O   H1  H2  O   H1  H2  O   H1  H2  O   H1  H2  O   
H1  H2  O   H1  H2  O   H1  H2  O   H1  H2  O   H1  H2  O   H1  H2  O   H1  H2  
O   H1  H2  O   H1  H2  O   H1  H2  O   H1  H2  O   H1  H2  O   H1  H2  O   H1  
H2  O   H1  H2  O   H1  H2  O   H1  H2  O   H1  H2  O   H1  H2  O   H1  H2  O   
H1  H2  O   H1  H2  O   H1  H2  O   H1  H2  O   H1  H2  O   H1  H2  O   H1  H2  
O   H1  H2  O   H1  H2  O   H1  H2  O   H1  H2  O   H1  H2  O   H1  H2  O   H1  
H2  O   H1  H2  O   H1  H2  O   H1  H2  O   H1  H2  O   H1  H2  O   H1  H2  O   
H1  H2  O   H1  H2  O   H1  H2  O   H1  H2  O   H1  H2  O   H1  H2  O   H1  H2  
O   H1  H2  O   H1  H2  O   H1  H2  O   H1  H2  O   H1  H2  O   H1  H2  O   H1  
H2  O   H1  H2  O   H1  H2  O   H1  H2  O   H1  H2  O   H1  H2  O   H1  H2  O   
H1  H2  O   H1  H2  O   H1  H2  O   H1  H2  O   H1  H2  O   H1  H2  O   H1  H2  
O   H1  H2  O   H1  H2  O   H1  H2  O   H1  H2  O   H1  H2  O   H1  H2  O   H1  
H2  O   H1  H2  O   H1  H2  O   H1  H2  O   H1  H2  O   H1  H2  O   H1  H2  O   
H1  H2  O   H1  H2  O   H1  H2  O   H1  H2  O   H1  H2  O   H1  H2  O   H1  H2  
O   H1  H2  O   H1  H2  O   H1  H2  O   H1  H2  O   H1  H2  O   H1  H2  O   H1  
H2  O   H1  H2  O   H1  H2  O   H1  H2  O   H1  H2  O   H1  H2  O   H1  H2  O   
H1  H2  O   H1  H2  O   H1  H2  O   H1  H2  O   H1  H2  O   H1  H2  O   H1  H2  
O   H1  H2  O   H1  H2  O   H1  H2  O   H1  H2  O   H1  H2  O   H1  H2  O   H1  
H2  O   H1  H2  O   H1  H2  O   H1  H2  O   H1  H2  O   H1  H2  O   H1  H2  O   
H1  H2  O   H1  H2  O   H1  H2  O   H1  H2  O   H1  H2  O   H1  H2  O   H1  H2  
O   H1  H2  O   H1  H2  O   H1  H2  O   H1  H2  O   H1  H2  O   H1  H2  O   H1  
H2  O   H1  H2  O   H1  H2  O   H1  H2  O   H1  H2  O   H1  H2  O   H1  H2  O   
H1  H2  O   H1  H2  O   H1  H2  O   H1  H2  O   H1  H2  O   H1  H2  O   H1  H2  
O   H1  H2  O   H1  H2  O   H1  H2  O   H1  H2  O   H1  H2  O   H1  H2  O   H1  
H2  O   H1  H2  O   H1  H2  O   H1  H2  O   H1  H2  O   H1  H2  O   H1  H2  O   
H1  H2  O   H1  H2  O   H1  H2  O   H1  H2  O   H1  H2  O   H1  H2  O   H1  H2  
O   H1  H2  O   H1  H2  O   H1  H2  O   H1  H2  O   H1  H2  O   H1  H2  O   H1  
H2  O   H1  H2  O   H1  H2  O   H1  H2  O   H1  H2  O   H1  H2  O   H1  H2  O   
H1  H2  O   H1  H2  O   H1  H2  O   H1  H2  O   H1  H2  O   H1  H2  O   H1  H2  
O   H1  H2  O   H1  H2  O   H1  H2  O   H1  H2  O   H1  H2  O   H1  H2  O   H1  
H2  O   H1  H2  O   H1  H2  O   H1  H2  O   H1  H2  O   H1  H2  O   H1  H2  O   
H1  H2  O   H1  H2  O   H1  H2  O   H1  H2  O   H1  H2  O   H1  H2  O   H1  H2  
O   H1  H2  O   H1  H2  O   H1  H2  O   H1  H2  O   H1  H2  O   H1  H2  O   H1  
H2  O   H1  H2  O   H1  H2  O   H1  H2  O   H1  H2  O   H1  H2  O   H1  H2  O   
H1  H2  O   H1  H2  O   H1  H2  O   H1  H2  O   H1  H2  O   H1  H2  O   H1  H2  
O   H1  H2  O   H1  H2  O   H1  H2  O   H1  H2  O   H1  H2  O   H1  H2  O   H1  
H2  O   H1  H2  O   H1  H2  O   H1  H2  O   H1  H2  O   H1  H2  O   H1  H2  O   
H1  H2  O   H1  H2  O   H1  H2  O   H1  H2  O   H1  H2  O   H1  H2  O   H1  H2  
O   H1  H2  O   H1  H2  O   H1  H2  O   H1  H2  O   H1  H2  O   H1  H2  O   H1  
H2  O   H1  H2  O   H1  H2  O   H1  H2  O   H1  H2  O   H1  H2  O   H1  H2  O   
H1  H2  O   H1  H2  O   H1  H2  O   H1  H2  O   H1  H2  O   H1  H2  O   H1  H2  
O   H1  H2  O   H1  H2  O   H1  H2  O   H1  H2  O   H1  H2  O   H1  H2  O   H1  
H2  O   H1  H2  O   H1  H2  O   H1  H2  O   H1  H2  O   H1  H2  O   H1  H2  O   
H1  H2  O   H1  H2  O   H1  H2  O   H1  H2  O   H1  H2  O   H1  H2  O   H1  H2  
O   H1  H2  O   H1  H2  O   H1  H2  O   H1  H2  O   H1  H2  O   H1  H2  O   H1  
H2  O   H1  H2  O   H1  H2  O   H1  H2  O   H1  H2  O   H1  H2  O   H1  H2  O   
H1  H2  O   H1  H2  O   H1  H2  O   H1  H2  O   H1  H2  O   H1  H2  O   H1  H2  
O   H1  H2  O   H1  H2  O   H1  H2  O   H1  H2  O   H1  H2  O   H1  H2  O   H1  
H2  O   H1  H2  O   H1  H2  O   H1  H2  O   H1  H2  O   H1  H2  O   H1  H2  O   
H1  H2  O   H1  H2  O   H1  H2  O   H1  H2  O   H1  H2  O   H1  H2  O   H1  H2  
O   H1  H2  O   H1  H2  O   H1  H2  O   H1  H2  O   H1  H2  O   H1  H2  O   H1  
H2  O   H1  H2  O   H1  H2  O   H1  H2  O   H1  H2  O   H1  H2  O   H1  H2  O   
H1  H2  O   H1  H2  O   H1  H2  O   H1  H2  O   H1  H2  O   H1  H2  O   H1  H2  
O   H1  H2  O   H1  H2  O   H1  H2  O   H1  H2  O   H1  H2  O   H1  H2  O   H1  
H2  O   H1  H2  O   H1  H2  O   H1  H2  O   H1  H2  O   H1  H2  O   H1  H2  O   
H1  H2  O   H1  H2  O   H1  H2  O   H1  H2  O   H1  H2  O   H1  H2  O   H1  H2  
O   H1  H2  O   H1  H2  O   H1  H2  O   H1  H2  O   H1  H2  O   H1  H2  O   H1  
H2  O   H1  H2  O   H1  H2  O   H1  H2  O   H1  H2  O   H1  H2  O   H1  H2  O   
H1  H2  O   H1  H2  O   H1  H2  O   H1  H2  O   H1  H2  O   H1  H2  O   H1  H2  
O   H1  H2  O   H1  H2  O   H1  H2  O   H1  H2  O   H1  H2  O   H1  H2  O   H1  
H2  O   H1  H2  O   H1  H2  O   H1  H2  O   H1  H2  O   H1  H2  O   H1  H2  O   
H1  H2  O   H1  H2  O   H1  H2  O   H1  H2  O   H1  H2  O   H1  H2  O   H1  H2  
O   H1  H2  O   H1  H2  O   H1  H2  O   H1  H2  O   H1  H2  O   H1  H2  O   H1  
H2  O   H1  H2  O   H1  H2  O   H1  H2  O   H1  H2  O   H1  H2  O   H1  H2  O   
H1  H2  O   H1  H2  O   H1  H2  O   H1  H2  O   H1  H2  O   H1  H2  O   H1  H2  
O   H1  H2  O   H1  H2  O   H1  H2  O   H1  H2  O   H1  H2  O   H1  H2  O   H1  
H2  O   H1  H2  O   H1  H2  O   H1  H2  O   H1  H2  O   H1  H2  O   H1  H2  O   
H1  H2  O   H1  H2  O   H1  H2  O   H1  H2  O   H1  H2  O   H1  H2  O   H1  H2  
O   H1  H2  O   H1  H2  O   H1  H2  O   H1  H2  O   H1  H2  O   H1  H2  O   H1  
H2  O   H1  H2  O   H1  H2  O   H1  H2  O   H1  H2  O   H1  H2  O   H1  H2  O   
H1  H2  O   H1  H2  O   H1  H2  O   H1  H2  O   H1  H2  O   H1  H2  O   H1  H2  
O   H1  H2  O   H1  H2  O   H1  H2  O   H1  H2  O   H1  H2  O   H1  H2  O   H1  
H2  O   H1  H2  O   H1  H2  O   H1  H2  O   H1  H2  O   H1  H2  O   H1  H2  O   
H1  H2  O   H1  H2  O   H1  H2  O   H1  H2  O   H1  H2  O   H1  H2  O   H1  H2  
O   H1  H2  O   H1  H2  O   H1  H2  O   H1  H2  O   H1  H2  O   H1  H2  O   H1  
H2  O   H1  H2  O   H1  H2  O   H1  H2  O   H1  H2  O   H1  H2  O   H1  H2  O   
H1  H2  O   H1  H2  O   H1  H2  O   H1  H2  O   H1  H2  O   H1  H2  O   H1  H2  
O   H1  H2  O   H1  H2  O   H1  H2  O   H1  H2  O   H1  H2  O   H1  H2  O   H1  
H2  O   H1  H2  O   H1  H2  O   H1  H2  O   H1  H2  O   H1  H2  O   H1  H2  O   
H1  H2  O   H1  H2  O   H1  H2  O   H1  H2  O   H1  H2  O   H1  H2  O   H1  H2  
O   H1  H2  O   H1  H2  O   H1  H2  O   H1  H2  O   H1  H2  O   H1  H2  O   H1  
H2  O   H1  H2  O   H1  H2  O   H1  H2  O   H1  H2  O   H1  H2  O   H1  H2  O   
H1  H2  O   H1  H2  O   H1  H2  O   H1  H2  O   H1  H2  O   H1  H2  O   H1  H2  
O   H1  H2  O   H1  H2  O   H1  H2  O   H1  H2  O   H1  H2  O   H1  H2  O   H1  
H2  O   H1  H2  O   H1  H2  O   H1  H2  O   H1  H2  O   H1  H2  O   H1  H2  O   
H1  H2  O   H1  H2  O   H1  H2  O   H1  H2  O   H1  H2  O   H1  H2  O   H1  H2  
O   H1  H2  O   H1  H2  O   H1  H2  O   H1  H2  O   H1  H2  O   H1  H2  O   H1  
H2  O   H1  H2  O   H1  H2  O   H1  H2  O   H1  H2  O   H1  H2  O   H1  H2  O   
H1  H2  O   H1  H2  O   H1  H2  O   H1  H2  O   H1  H2  O   H1  H2  O   H1  H2  
O   H1  H2  O   H1  H2  O   H1  H2  O   H1  H2  O   H1  H2  O   H1  H2  O   H1  
H2  O   H1  H2  O   H1  H2  O   H1  H2  O   H1  H2  O   H1  H2  O   H1  H2  O   
H1  H2  O   H1  H2  O   H1  H2  O   H1  H2  O   H1  H2  O   H1  H2  O   H1  H2  
O   H1  H2  O   H1  H2  O   H1  H2  O   H1  H2  O   H1  H2  O   H1  H2  O   H1  
H2  O   H1  H2  O   H1  H2  O   H1  H2  O   H1  H2  O   H1  H2  O   H1  H2  O   
H1  H2  O   H1  H2  O   H1  H2  O   H1  H2  O   H1  H2  O   H1  H2  O   H1  H2  
O   H1  H2  O   H1  H2  O   H1  H2  O   H1  H2  O   H1  H2  O   H1  H2  O   H1  
H2  O   H1  H2  O   H1  H2  O   H1  H2  O   H1  H2  O   H1  H2  O   H1  H2  O   
H1  H2  O   H1  H2  O   H1  H2  O   H1  H2  O   H1  H2  O   H1  H2  O   H1  H2  
O   H1  H2  O   H1  H2  O   H1  H2  O   H1  H2  O   H1  H2  O   H1  H2  O   H1  
H2  O   H1  H2  O   H1  H2  O   H1  H2  O   H1  H2  O   H1  H2  O   H1  H2  O   
H1  H2  O   H1  H2  O   H1  H2  O   H1  H2  O   H1  H2  O   H1  H2  O   H1  H2  
O   H1  H2  O   H1  H2  O   H1  H2  O   H1  H2  O   H1  H2  O   H1  H2  O   H1  
H2  O   H1  H2  O   H1  H2  O   H1  H2  O   H1  H2  O   H1  H2  O   H1  H2  O   
H1  H2  O   H1  H2  O   H1  H2  O   H1  H2  O   H1  H2  O   H1  H2  O   H1  H2  
O   H1  H2  O   H1  H2  O   H1  H2  O   H1  H2  O   H1  H2  O   H1  H2  O   H1  
H2  O   H1  H2  O   H1  H2  O   H1  H2  O   H1  H2  O   H1  H2  O   H1  H2  O   
H1  H2  O   H1  H2  O   H1  H2  O   H1  H2  O   H1  H2  O   H1  H2  O   H1  H2  
O   H1  H2  O   H1  H2  O   H1  H2  O   H1  H2  O   H1  H2  O   H1  H2  O   H1  
H2  O   H1  H2  O   H1  H2  O   H1  H2  O   H1  H2  O   H1  H2  O   H1  H2  O   
H1  H2  O   H1  H2  O   H1  H2  O   H1  H2  O   H1  H2  O   H1  H2  O   H1  H2  
O   H1  H2  O   H1  H2  O   H1  H2  O   H1  H2  O   H1  H2  O   H1  H2  O   H1  
H2  O   H1  H2  O   H1  H2  O   H1  H2  O   H1  H2  O   H1  H2  O   H1  H2  O   
H1  H2  O   H1  H2  O   H1  H2  O   H1  H2  O   H1  H2  O   H1  H2  O   H1  H2  
O   H1  H2  O   H1  H2  O   H1  H2  O   H1  H2  O   H1  H2  O   H1  H2  O   H1  
H2  O   H1  H2  O   H1  H2  O   H1  H2  O   H1  H2  O   H1  H2  O   H1  H2  O   
H1  H2  O   H1  H2  O   H1  H2  O   H1  H2  O   H1  H2  O   H1  H2  O   H1  H2  
O   H1  H2  O   H1  H2  O   H1  H2  O   H1  H2  O   H1  H2  O   H1  H2  O   H1  
H2  O   H1  H2  O   H1  H2  O   H1  H2  O   H1  H2  O   H1  H2  O   H1  H2  O   
H1  H2  O   H1  H2  O   H1  H2  O   H1  H2  O   H1  H2  O   H1  H2  O   H1  H2  
O   H1  H2  O   H1  H2  O   H1  H2  O   H1  H2  O   H1  H2  O   H1  H2  O   H1  
H2  O   H1  H2  O   H1  H2  O   H1  H2  O   H1  H2  O   H1  H2  O   H1  H2  O   
H1  H2  O   H1  H2  O   H1  H2  O   H1  H2  O   H1  H2  O   H1  H2  O   H1  H2  
O   H1  H2  O   H1  H2  O   H1  H2  O   H1  H2  O   H1  H2  O   H1  H2  O   H1  
H2  O   H1  H2  O   H1  H2  O   H1  H2  O   H1  H2  O   H1  H2  O   H1  H2  O   
H1  H2  O   H1  H2  O   H1  H2  O   H1  H2  O   H1  H2  O   H1  H2  O   H1  H2  
O   H1  H2  O   H1  H2  O   H1  H2  O   H1  H2  O   H1  H2  O   H1  H2  O   H1  
H2  O   H1  H2  O   H1  H2  O   H1  H2  O   H1  H2  O   H1  H2  O   H1  H2  O   
H1  H2  O   H1  H2  O   H1  H2  O   H1  H2  O   H1  H2  O   H1  H2  O   H1  H2  
O   H1  H2  O   H1  H2  O   H1  H2  O   H1  H2  O   H1  H2  O   H1  H2  O   H1  
H2  O   H1  H2  O   H1  H2  O   H1  H2  O   H1  H2  O   H1  H2  O   H1  H2  O   
H1  H2  O   H1  H2  O   H1  H2  O   H1  H2  O   H1  H2  O   H1  H2  O   H1  H2  
O   H1  H2  O   H1  H2  O   H1  H2  O   H1  H2  O   H1  H2  O   H1  H2  O   H1  
H2  O   H1  H2  O   H1  H2  O   H1  H2  O   H1  H2  O   H1  H2  O   H1  H2  O   
H1  H2  O   H1  H2  O   H1  H2  O   H1  H2  O   H1  H2  O   H1  H2  O   H1  H2  
O   H1  H2  O   H1  H2  O   H1  H2  O   H1  H2  O   H1  H2  O   H1  H2  O   H1  
H2  O   H1  H2  O   H1  H2  O   H1  H2  O   H1  H2  O   H1  H2  O   H1  H2  O   
H1  H2  O   H1  H2  O   H1  H2  O   H1  H2  O   H1  H2  O   H1  H2  O   H1  H2  
O   H1  H2  O   H1  H2  O   H1  H2  O   H1  H2  O   H1  H2  O   H1  H2  O   H1  
H2  O   H1  H2  O   H1  H2  O   H1  H2  O   H1  H2  O   H1  H2  O   H1  H2  O   
H1  H2  O   H1  H2  O   H1  H2  O   H1  H2  O   H1  H2  O   H1  H2  O   H1  H2  
O   H1  H2  O   H1  H2  O   H1  H2  O   H1  H2  O   H1  H2  O   H1  H2  O   H1  
H2  O   H1  H2  O   H1  H2  O   H1  H2  O   H1  H2  O   H1  H2  O   H1  H2  O   
H1  H2  O   H1  H2  O   H1  H2  O   H1  H2  O   H1  H2  O   H1  H2  O   H1  H2  
O   H1  H2  O   H1  H2  O   H1  H2  O   H1  H2  O   H1  H2  O   H1  H2  O   H1  
H2  O   H1  H2  O   H1  H2  O   H1  H2  O   H1  H2  O   H1  H2  O   H1  H2  O   
H1  H2  O   H1  H2  O   H1  H2  O   H1  H2  O   H1  H2  O   H1  H2  O   H1  H2  
O   H1  H2  O   H1  H2  O   H1  H2  O   H1  H2  O   H1  H2  O   H1  H2  O   H1  
H2  O   H1  H2  O   H1  H2  O   H1  H2  O   H1  H2  O   H1  H2  O   H1  H2  O   
H1  H2  O   H1  H2  O   H1  H2  O   H1  H2  O   H1  H2  O   H1  H2  O   H1  H2  
O   H1  H2  O   H1  H2  O   H1  H2  O   H1  H2  O   H1  H2  O   H1  H2  O   H1  
H2  O   H1  H2  O   H1  H2  O   H1  H2  O   H1  H2  O   H1  H2  O   H1  H2  O   
H1  H2  O   H1  H2  O   H1  H2  O   H1  H2  O   H1  H2  O   H1  H2  O   H1  H2  
O   H1  H2  O   H1  H2  O   H1  H2  O   H1  H2  O   H1  H2  O   H1  H2  O   H1  
H2  O   H1  H2  O   H1  H2  O   H1  H2  O   H1  H2  O   H1  H2  O   H1  H2  O   
H1  H2  O   H1  H2  O   H1  H2  O   H1  H2  O   H1  H2  O   H1  H2  O   H1  H2  
O   H1  H2  O   H1  H2  O   H1  H2  O   H1  H2  O   H1  H2  O   H1  H2  O   H1  
H2  O   H1  H2  O   H1  H2  O   H1  H2  O   H1  H2  O   H1  H2  O   H1  H2  O   
H1  H2  O   H1  H2  O   H1  H2  O   H1  H2  O   H1  H2  O   H1  H2  O   H1  H2  
O   H1  H2  O   H1  H2  O   H1  H2  O   H1  H2  O   H1  H2  O   H1  H2  O   H1  
H2  O   H1  H2  O   H1  H2  O   H1  H2  O   H1  H2  O   H1  H2  O   H1  H2  O   
H1  H2  O   H1  H2  O   H1  H2  O   H1  H2  O   H1  H2  O   H1  H2  O   H1  H2  
O   H1  H2  O   H1  H2  O   H1  H2  O   H1  H2  O   H1  H2  O   H1  H2  O   H1  
H2  O   H1  H2  O   H1  H2  O   H1  H2  O   H1  H2  O   H1  H2  O   H1  H2  O   
H1  H2  O   H1  H2  O   H1  H2  O   H1  H2  O   H1  H2  O   H1  H2  O   H1  H2  
O   H1  H2  O   H1  H2  O   H1  H2  O   H1  H2  O   H1  H2  O   H1  H2  O   H1  
H2  O   H1  H2  O   H1  H2  O   H1  H2  O   H1  H2  O   H1  H2  O   H1  H2  O   
H1  H2  O   H1  H2  O   H1  H2  O   H1  H2  O   H1  H2  O   H1  H2  O   H1  H2  
O   H1  H2  O   H1  H2  O   H1  H2  O   H1  H2  O   H1  H2  O   H1  H2  O   H1  
H2  O   H1  H2  O   H1  H2  O   H1  H2  O   H1  H2  O   H1  H2  O   H1  H2  O   
H1  H2  O   H1  H2  O   H1  H2  O   H1  H2  O   H1  H2  O   H1  H2  O   H1  H2  
O   H1  H2  O   H1  H2  O   H1  H2  O   H1  H2  O   H1  H2  O   H1  H2  O   H1  
H2  O   H1  H2  O   H1  H2  O   H1  H2  O   H1  H2  O   H1  H2  O   H1  H2  O   
H1  H2  O   H1  H2  O   H1  H2  O   H1  H2  O   H1  H2  O   H1  H2  O   H1  H2  
O   H1  H2  O   H1  H2  O   H1  H2  O   H1  H2  O   H1  H2  O   H1  H2  O   H1  
H2  O   H1  H2  O   H1  H2  O   H1  H2  O   H1  H2  O   H1  H2  O   H1  H2  O   
H1  H2  O   H1  H2  O   H1  H2  O   H1  H2  O   H1  H2  O   H1  H2  O   H1  H2  
O   H1  H2  O   H1  H2  O   H1  H2  O   H1  H2  O   H1  H2  O   H1  H2  O   H1  
H2  O   H1  H2  O   H1  H2  O   H1  H2  O   H1  H2  O   H1  H2  O   H1  H2  O   
H1  H2  O   H1  H2  O   H1  H2  O   H1  H2  O   H1  H2  O   H1  H2  O   H1  H2  
O   H1  H2  O   H1  H2  O   H1  H2  O   H1  H2  O   H1  H2  O   H1  H2  O   H1  
H2  O   H1  H2  O   H1  H2  O   H1  H2  O   H1  H2  O   H1  H2  O   H1  H2  O   
H1  H2  O   H1  H2  O   H1  H2  O   H1  H2  O   H1  H2  O   H1  H2  O   H1  H2  
O   H1  H2  O   H1  H2  O   H1  H2  O   H1  H2  O   H1  H2  O   H1  H2  O   H1  
H2  O   H1  H2  O   H1  H2  O   H1  H2  O   H1  H2  O   H1  H2  O   H1  H2  O   
H1  H2  O   H1  H2  O   H1  H2  O   H1  H2  O   H1  H2  O   H1  H2  O   H1  H2  
O   H1  H2  O   H1  H2  O   H1  H2  O   H1  H2  O   H1  H2  O   H1  H2  O   H1  
H2  O   H1  H2  O   H1  H2  O   H1  H2  O   H1  H2  O   H1  H2  O   H1  H2  O   
H1  H2  O   H1  H2  O   H1  H2  O   H1  H2  O   H1  H2  O   H1  H2  O   H1  H2  
O   H1  H2  O   H1  H2  O   H1  H2  O   H1  H2  O   H1  H2  O   H1  H2  O   H1  
H2  O   H1  H2  O   H1  H2  O   H1  H2  O   H1  H2  O   H1  H2  O   H1  H2  O   
H1  H2  O   H1  H2  O   H1  H2  O   H1  H2  O   H1  H2  O   H1  H2  O   H1  H2  
O   H1  H2  O   H1  H2  O   H1  H2  O   H1  H2  O   H1  H2  O   H1  H2  O   H1  
H2  O   H1  H2  O   H1  H2  O   H1  H2  O   H1  H2  O   H1  H2  O   H1  H2  O   
H1  H2  O   H1  H2  O   H1  H2  O   H1  H2  O   H1  H2  O   H1  H2  O   H1  H2  
O   H1  H2  O   H1  H2  O   H1  H2  O   H1  H2  O   H1  H2  O   H1  H2  O   H1  
H2  O   H1  H2  O   H1  H2  O   H1  H2  O   H1  H2  O   H1  H2  O   H1  H2  O   
H1  H2  O   H1  H2  O   H1  H2  O   H1  H2  O   H1  H2  O   H1  H2  O   H1  H2  
O   H1  H2  O   H1  H2  O   H1  H2  O   H1  H2  O   H1  H2  O   H1  H2  O   H1  
H2  O   H1  H2  O   H1  H2  O   H1  H2  O   H1  H2  O   H1  H2  O   H1  H2  O   
H1  H2  O   H1  H2  O   H1  H2  O   H1  H2  O   H1  H2  O   H1  H2  O   H1  H2  
O   H1  H2  O   H1  H2  O   H1  H2  O   H1  H2  O   H1  H2  O   H1  H2  O   H1  
H2  O   H1  H2  O   H1  H2  O   H1  H2  O   H1  H2  O   H1  H2  O   H1  H2  O   
H1  H2  O   H1  H2  O   H1  H2  O   H1  H2  O   H1  H2  O   H1  H2  O   H1  H2  
O   H1  H2  O   H1  H2  O   H1  H2  O   H1  H2  O   H1  H2  O   H1  H2  O   H1  
H2  O   H1  H2  O   H1  H2  O   H1  H2  O   H1  H2  O   H1  H2  O   H1  H2  O   
H1  H2  O   H1  H2  O   H1  H2  O   H1  H2  O   H1  H2  O   H1  H2  O   H1  H2  
O   H1  H2  O   H1  H2  O   H1  H2  O   H1  H2  O   H1  H2  O   H1  H2  O   H1  
H2  O   H1  H2  O   H1  H2  O   H1  H2  O   H1  H2  O   H1  H2  O   H1  H2  O   
H1  H2  O   H1  H2  O   H1  H2  O   H1  H2  O   H1  H2  O   H1  H2  O   H1  H2  
O   H1  H2  O   H1  H2  O   H1  H2  O   H1  H2  O   H1  H2  O   H1  H2  O   H1  
H2  O   H1  H2  O   H1  H2  O   H1  H2  O   H1  H2  O   H1  H2  O   H1  H2  O   
H1  H2  O   H1  H2  O   H1  H2  O   H1  H2  O   H1  H2  O   H1  H2  O   H1  H2  
O   H1  H2  O   H1  H2  O   H1  H2  O   H1  H2  O   H1  H2  O   H1  H2  O   H1  
H2  O   H1  H2  O   H1  H2  O   H1  H2  O   H1  H2  O   H1  H2  O   H1  H2  O   
H1  H2  O   H1  H2  O   H1  H2  O   H1  H2  O   H1  H2  O   H1  H2  O   H1  H2  
O   H1  H2  O   H1  H2  O   H1  H2  O   H1  H2  O   H1  H2  O   H1  H2  O   H1  
H2  O   H1  H2  O   H1  H2  O   H1  H2  O   H1  H2  O   H1  H2  O   H1  H2  O   
H1  H2  O   H1  H2  O   H1  H2  O   H1  H2  O   H1  H2  O   H1  H2  O   H1  H2  
O   H1  H2  O   H1  H2  O   H1  H2  O   H1  H2  O   H1  H2  O   H1  H2  O   H1  
H2  O   H1  H2  O   H1  H2  O   H1  H2  O   H1  H2  O   H1  H2  O   H1  H2  O   
H1  H2  O   H1  H2  O   H1  H2  O   H1  H2  O   H1  H2  O   H1  H2  O   H1  H2  
O   H1  H2  O   H1  H2  O   H1  H2  O   H1  H2  O   H1  H2  O   H1  H2  O   H1  
H2  O   H1  H2  O   H1  H2  O   H1  H2  O   H1  H2  O   H1  H2  O   H1  H2  O   
H1  H2  O   H1  H2  O   H1  H2  O   H1  H2  O   H1  H2  O   H1  H2  O   H1  H2  
O   H1  H2  O   H1  H2  O   H1  H2  O   H1  H2  O   H1  H2  O   H1  H2  O   H1  
H2  O   H1  H2  O   H1  H2  O   H1  H2  O   H1  H2  O   H1  H2  O   H1  H2  O   
H1  H2  O   H1  H2  O   H1  H2  O   H1  H2  O   H1  H2  O   H1  H2  O   H1  H2  
O   H1  H2  O   H1  H2  O   H1  H2  O   H1  H2  O   H1  H2  O   H1  H2  O   H1  
H2  O   H1  H2  O   H1  H2  O   H1  H2  O   H1  H2  O   H1  H2  O   H1  H2  O   
H1  H2  O   H1  H2  O   H1  H2  O   H1  H2  O   H1  H2  O   H1  H2  O   H1  H2  
O   H1  H2  O   H1  H2  O   H1  H2  O   H1  H2  O   H1  H2  O   H1  H2  O   H1  
H2  O   H1  H2  O   H1  H2  O   H1  H2  O   H1  H2  O   H1  H2  O   H1  H2  O   
H1  H2  O   H1  H2  O   H1  H2  O   H1  H2  O   H1  H2  O   H1  H2  O   H1  H2  
O   H1  H2  O   H1  H2  O   H1  H2  O   H1  H2  O   H1  H2  O   H1  H2  O   H1  
H2  O   H1  H2  O   H1  H2  O   H1  H2  O   H1  H2  O   H1  H2  O   H1  H2  O   
H1  H2  O   H1  H2  O   H1  H2  O   H1  H2  O   H1  H2  O   H1  H2  O   H1  H2  
O   H1  H2  O   H1  H2  O   H1  H2  O   H1  H2  O   H1  H2  O   H1  H2  O   H1  
H2  O   H1  H2  O   H1  H2  O   H1  H2  O   H1  H2  O   H1  H2  O   H1  H2  O   
H1  H2  O   H1  H2  O   H1  H2  O   H1  H2  O   H1  H2  O   H1  H2  O   H1  H2  
O   H1  H2  O   H1  H2  O   H1  H2  O   H1  H2  O   H1  H2  O   H1  H2  O   H1  
H2  O   H1  H2  O   H1  H2  O   H1  H2  O   H1  H2  O   H1  H2  O   H1  H2  O   
H1  H2  O   H1  H2  O   H1  H2  O   H1  H2  O   H1  H2  O   H1  H2  O   H1  H2  
O   H1  H2  O   H1  H2  O   H1  H2  O   H1  H2  O   H1  H2  O   H1  H2  O   H1  
H2  O   H1  H2  O   H1  H2  O   H1  H2  O   H1  H2  O   H1  H2  O   H1  H2  O   
H1  H2  O   H1  H2  O   H1  H2  O   H1  H2  O   H1  H2  O   H1  H2  O   H1  H2  
O   H1  H2  O   H1  H2  O   H1  H2  O   H1  H2  O   H1  H2  O   H1  H2  O   H1  
H2  O   H1  H2  O   H1  H2  O   H1  H2  O   H1  H2  O   H1  H2  O   H1  H2  O   
H1  H2  O   H1  H2  O   H1  H2  O   H1  H2  O   H1  H2  O   H1  H2  O   H1  H2  
O   H1  H2  O   H1  H2  O   H1  H2  O   H1  H2  O   H1  H2  O   H1  H2  O   H1  
H2  O   H1  H2  O   H1  H2  O   H1  H2  O   H1  H2  O   H1  H2  O   H1  H2  O   
H1  H2  O   H1  H2  O   H1  H2  O   H1  H2  O   H1  H2  O   H1  H2  O   H1  H2  
O   H1  H2  O   H1  H2  O   H1  H2  O   H1  H2  O   H1  H2  O   H1  H2  O   H1  
H2  O   H1  H2  O   H1  H2  O   H1  H2  O   H1  H2  O   H1  H2  O   H1  H2  O   
H1  H2  O   H1  H2  O   H1  H2  O   H1  H2  O   H1  H2  O   H1  H2  O   H1  H2  
O   H1  H2  O   H1  H2  O   H1  H2  O   H1  H2  O   H1  H2  O   H1  H2  O   H1  
H2  O   H1  H2  O   H1  H2  O   H1  H2  O   H1  H2  O   H1  H2  O   H1  H2  O   
H1  H2  O   H1  H2  O   H1  H2  O   H1  H2  O   H1  H2  O   H1  H2  O   H1  H2  
O   H1  H2  O   H1  H2  O   H1  H2  O   H1  H2  O   H1  H2  O   H1  H2  O   H1  
H2  O   H1  H2  O   H1  H2  O   H1  H2  O   H1  H2  O   H1  H2  O   H1  H2  O   
H1  H2  O   H1  H2  O   H1  H2  O   H1  H2  O   H1  H2  O   H1  H2  O   H1  H2  
O   H1  H2  O   H1  H2  O   H1  H2  O   H1  H2  O   H1  H2  O   H1  H2  O   H1  
H2  O   H1  H2  O   H1  H2  O   H1  H2  O   H1  H2  O   H1  H2  O   H1  H2  O   
H1  H2  O   H1  H2  O   H1  H2  O   H1  H2  O   H1  H2  O   H1  H2  O   H1  H2  
O   H1  H2  O   H1  H2  O   H1  H2  O   H1  H2  O   H1  H2  O   H1  H2  O   H1  
H2  O   H1  H2  O   H1  H2  O   H1  H2  O   H1  H2  O   H1  H2  O   H1  H2  O   
H1  H2  O   H1  H2  O   H1  H2  O   H1  H2  O   H1  H2  O   H1  H2  O   H1  H2  
O   H1  H2  O   H1  H2  O   H1  H2  O   H1  H2  O   H1  H2  O   H1  H2  O   H1  
H2  O   H1  H2  O   H1  H2  O   H1  H2  O   H1  H2  O   H1  H2  O   H1  H2  O   
H1  H2  O   H1  H2  O   H1  H2  O   H1  H2  O   H1  H2  O   H1  H2  O   H1  H2  
O   H1  H2  O   H1  H2  O   H1  H2  O   H1  H2  O   H1  H2  O   H1  H2  O   H1  
H2  O   H1  H2  O   H1  H2  O   H1  H2  O   H1  H2  O   H1  H2  O   H1  H2  O   
H1  H2  O   H1  H2  O   H1  H2  O   H1  H2  O   H1  H2  O   H1  H2  O   H1  H2  
O   H1  H2  O   H1  H2  O   H1  H2  O   H1  H2  O   H1  H2  O   H1  H2  O   H1  
H2  O   H1  H2  O   H1  H2  O   H1  H2  O   H1  H2  O   H1  H2  O   H1  H2  O   
H1  H2  O   H1  H2  O   H1  H2  O   H1  H2  O   H1  H2  O   H1  H2  O   H1  H2  
O   H1  H2  O   H1  H2  O   H1  H2  O   H1  H2  O   H1  H2  O   H1  H2  O   H1  
H2  O   H1  H2  O   H1  H2  O   H1  H2  O   H1  H2  O   H1  H2  O   H1  H2  O   
H1  H2  O   H1  H2  O   H1  H2  O   H1  H2  O   H1  H2  O   H1  H2  O   H1  H2  
O   H1  H2  O   H1  H2  O   H1  H2  O   H1  H2  O   H1  H2  O   H1  H2  O   H1  
H2  O   H1  H2  O   H1  H2  O   H1  H2  O   H1  H2  O   H1  H2  O   H1  H2  O   
H1  H2  O   H1  H2  O   H1  H2  O   H1  H2  O   H1  H2  O   H1  H2  O   H1  H2  
O   H1  H2  O   H1  H2  O   H1  H2  O   H1  H2  O   H1  H2  O   H1  H2  O   H1  
H2  O   H1  H2  O   H1  H2  O   H1  H2  O   H1  H2  O   H1  H2  O   H1  H2  O   
H1  H2  O   H1  H2  O   H1  H2  O   H1  H2  O   H1  H2  O   H1  H2  O   H1  H2  
O   H1  H2  O   H1  H2  O   H1  H2  O   H1  H2  O   H1  H2  O   H1  H2  O   H1  
H2  O   H1  H2  O   H1  H2  O   H1  H2  O   H1  H2  O   H1  H2  O   H1  H2  O   
H1  H2  O   H1  H2  O   H1  H2  O   H1  H2  O   H1  H2  O   H1  H2  O   H1  H2  
O   H1  H2  O   H1  H2  O   H1  H2  O   H1  H2  O   H1  H2  O   H1  H2  O   H1  
H2  O   H1  H2  O   H1  H2  O   H1  H2  O   H1  H2  O   H1  H2  O   H1  H2  O   
H1  H2  O   H1  H2  O   H1  H2  O   H1  H2  O   H1  H2  O   H1  H2  O   H1  H2  
O   H1  H2  O   H1  H2  O   H1  H2  O   H1  H2  O   H1  H2  O   H1  H2  O   H1  
H2  O   H1  H2  O   H1  H2  O   H1  H2  O   H1  H2  O   H1  H2  O   H1  H2  O   
H1  H2  O   H1  H2  O   H1  H2  O   H1  H2  O   H1  H2  O   H1  H2  O   H1  H2  
O   H1  H2  O   H1  H2  O   H1  H2  O   H1  H2  O   H1  H2  O   H1  H2  O   H1  
H2  O   H1  H2  O   H1  H2  O   H1  H2  O   H1  H2  O   H1  H2  O   H1  H2  O   
H1  H2  O   H1  H2  O   H1  H2  O   H1  H2  O   H1  H2  O   H1  H2  O   H1  H2  
O   H1  H2  O   H1  H2  O   H1  H2  O   H1  H2  O   H1  H2  O   H1  H2  O   H1  
H2  O   H1  H2  O   H1  H2  O   H1  H2  O   H1  H2  O   H1  H2  O   H1  H2  O   
H1  H2  O   H1  H2  O   H1  H2  O   H1  H2  O   H1  H2  O   H1  H2  O   H1  H2  
O   H1  H2  O   H1  H2  O   H1  H2  O   H1  H2  O   H1  H2  O   H1  H2  O   H1  
H2  O   H1  H2  O   H1  H2  O   H1  H2  O   H1  H2  O   H1  H2  O   H1  H2  O   
H1  H2  O   H1  H2  O   H1  H2  O   H1  H2  O   H1  H2  O   H1  H2  O   H1  H2  
O   H1  H2  O   H1  H2  O   H1  H2  O   H1  H2  O   H1  H2  O   H1  H2  O   H1  
H2  O   H1  H2  O   H1  H2  O   H1  H2  O   H1  H2  O   H1  H2  O   H1  H2  O   
H1  H2  O   H1  H2  O   H1  H2  O   H1  H2  O   H1  H2  O   H1  H2  O   H1  H2  
O   H1  H2  O   H1  H2  O   H1  H2  O   H1  H2  O   H1  H2  O   H1  H2  O   H1  
H2  O   H1  H2  O   H1  H2  O   H1  H2  O   H1  H2  O   H1  H2  O   H1  H2  O   
H1  H2  O   H1  H2  O   H1  H2  O   H1  H2  O   H1  H2  O   H1  H2  O   H1  H2  
O   H1  H2  O   H1  H2  O   H1  H2  O   H1  H2  O   H1  H2  O   H1  H2  O   H1  
H2  O   H1  H2  O   H1  H2  O   H1  H2  O   H1  H2  O   H1  H2  O   H1  H2  O   
H1  H2  O   H1  H2  O   H1  H2  O   H1  H2  O   H1  H2  O   H1  H2  O   H1  H2  
O   H1  H2  O   H1  H2  O   H1  H2  O   H1  H2  O   H1  H2  O   H1  H2  O   H1  
H2  O   H1  H2  O   H1  H2  O   H1  H2  O   H1  H2  O   H1  H2  O   H1  H2  O   
H1  H2  O   H1  H2  O   H1  H2  O   H1  H2  O   H1  H2  O   H1  H2  O   H1  H2  
O   H1  H2  O   H1  H2  O   H1  H2  O   H1  H2  O   H1  H2  O   H1  H2  O   H1  
H2  O   H1  H2  O   H1  H2  O   H1  H2  O   H1  H2  O   H1  H2  O   H1  H2  O   
H1  H2  O   H1  H2  O   H1  H2  O   H1  H2  O   H1  H2  O   H1  H2  O   H1  H2  
O   H1  H2  O   H1  H2  O   H1  H2  O   H1  H2  O   H1  H2  O   H1  H2  O   H1  
H2  O   H1  H2  O   H1  H2  O   H1  H2  O   H1  H2  O   H1  H2  O   H1  H2  O   
H1  H2  O   H1  H2  O   H1  H2  O   H1  H2  O   H1  H2  O   H1  H2  O   H1  H2  
O   H1  H2  O   H1  H2  O   H1  H2  O   H1  H2  O   H1  H2  O   H1  H2  O   H1  
H2  O   H1  H2  O   H1  H2  O   H1  H2  O   H1  H2  O   H1  H2  O   H1  H2  O   
H1  H2  O   H1  H2  O   H1  H2  O   H1  H2  O   H1  H2  O   H1  H2  O   H1  H2  
O   H1  H2  O   H1  H2  O   H1  H2  O   H1  H2  O   H1  H2  O   H1  H2  O   H1  
H2  O   H1  H2  O   H1  H2  O   H1  H2  O   H1  H2  O   H1  H2  O   H1  H2  O   
H1  H2  O   H1  H2  O   H1  H2  O   H1  H2  O   H1  H2  O   H1  H2  O   H1  H2  
O   H1  H2  O   H1  H2  O   H1  H2  O   H1  H2  O   H1  H2  O   H1  H2  O   H1  
H2  O   H1  H2  O   H1  H2  O   H1  H2  O   H1  H2  O   H1  H2  O   H1  H2  O   
H1  H2  O   H1  H2  O   H1  H2  O   H1  H2  O   H1  H2  O   H1  H2  O   H1  H2  
O   H1  H2  O   H1  H2  O   H1  H2  O   H1  H2  O   H1  H2  O   H1  H2  O   H1  
H2  O   H1  H2  O   H1  H2  O   H1  H2  O   H1  H2  O   H1  H2  O   H1  H2  O   
H1  H2  O   H1  H2  O   H1  H2  O   H1  H2  O   H1  H2  O   H1  H2  O   H1  H2  
O   H1  H2  O   H1  H2  O   H1  H2  O   H1  H2  O   H1  H2  O   H1  H2  O   H1  
H2  O   H1  H2  O   H1  H2  O   H1  H2  O   H1  H2  O   H1  H2  O   H1  H2  O   
H1  H2  O   H1  H2  O   H1  H2  O   H1  H2  O   H1  H2  O   H1  H2  O   H1  H2  
O   H1  H2  O   H1  H2  O   H1  H2  O   H1  H2  O   H1  H2  O   H1  H2  O   H1  
H2  O   H1  H2  O   H1  H2  O   H1  H2  O   H1  H2  O   H1  H2  O   H1  H2  O   
H1  H2  O   H1  H2  O   H1  H2  O   H1  H2  O   H1  H2  O   H1  H2  O   H1  H2  
O   H1  H2  O   H1  H2  O   H1  H2  O   H1  H2  O   H1  H2  O   H1  H2  O   H1  
H2  O   H1  H2  O   H1  H2  O   H1  H2  O   H1  H2  O   H1  H2  O   H1  H2  O   
H1  H2  O   H1  H2  O   H1  H2  O   H1  H2  O   H1  H2  O   H1  H2  O   H1  H2  
O   H1  H2  O   H1  H2  O   H1  H2  O   H1  H2  O   H1  H2  O   H1  H2  O   H1  
H2  O   H1  H2  O   H1  H2  O   H1  H2  O   H1  H2  O   H1  H2  O   H1  H2  O   
H1  H2  O   H1  H2  O   H1  H2  O   H1  H2  O   H1  H2  O   H1  H2  O   H1  H2  
O   H1  H2  O   H1  H2  O   H1  H2  O   H1  H2  O   H1  H2  O   H1  H2  O   H1  
H2  O   H1  H2  O   H1  H2  O   H1  H2  O   H1  H2  O   H1  H2  O   H1  H2  O   
H1  H2  O   H1  H2  O   H1  H2  O   H1  H2  O   H1  H2  O   H1  H2  O   H1  H2  
O   H1  H2  O   H1  H2  O   H1  H2  O   H1  H2  O   H1  H2  O   H1  H2  O   H1  
H2  O   H1  H2  O   H1  H2  O   H1  H2  O   H1  H2  O   H1  H2  O   H1  H2  O   
H1  H2  O   H1  H2  O   H1  H2  O   H1  H2  O   H1  H2  O   H1  H2  O   H1  H2  
O   H1  H2  O   H1  H2  O   H1  H2  O   H1  H2  O   H1  H2  O   H1  H2  O   H1  
H2  O   H1  H2  O   H1  H2  O   H1  H2  O   H1  H2  O   H1  H2  O   H1  H2  O   
H1  H2  O   H1  H2  O   H1  H2  O   H1  H2  O   H1  H2  O   H1  H2  O   H1  H2  
O   H1  H2  O   H1  H2  O   H1  H2  O   H1  H2  O   H1  H2  O   H1  H2  O   H1  
H2  O   H1  H2  O   H1  H2  O   H1  H2  O   H1  H2  O   H1  H2  O   H1  H2  O   
H1  H2  O   H1  H2  O   H1  H2  O   H1  H2  O   H1  H2  O   H1  H2  O   H1  H2  
O   H1  H2  O   H1  H2  O   H1  H2  O   H1  H2  O   H1  H2  O   H1  H2  O   H1  
H2  O   H1  H2  O   H1  H2  O   H1  H2  O   H1  H2  O   H1  H2  O   H1  H2  O   
H1  H2  O   H1  H2  O   H1  H2  O   H1  H2  O   H1  H2  O   H1  H2  O   H1  H2  
O   H1  H2  O   H1  H2  O   H1  H2  O   H1  H2  O   H1  H2  O   H1  H2  O   H1  
H2  O   H1  H2  O   H1  H2  O   H1  H2  O   H1  H2  O   H1  H2  O   H1  H2  O   
H1  H2  O   H1  H2  O   H1  H2  O   H1  H2  O   H1  H2  O   H1  H2  O   H1  H2  
O   H1  H2  O   H1  H2  O   H1  H2  O   H1  H2  O   H1  H2  O   H1  H2  O   H1  
H2  O   H1  H2  O   H1  H2  O   H1  H2  O   H1  H2  O   H1  H2  O   H1  H2  O   
H1  H2  O   H1  H2  O   H1  H2  O   H1  H2  O   H1  H2  O   H1  H2  O   H1  H2  
O   H1  H2  O   H1  H2  O   H1  H2  O   H1  H2  O   H1  H2  O   H1  H2  O   H1  
H2  O   H1  H2  O   H1  H2  O   H1  H2  O   H1  H2  O   H1  H2  O   H1  H2  O   
H1  H2  O   H1  H2  O   H1  H2  O   H1  H2  O   H1  H2  O   H1  H2  O   H1  H2  
O   H1  H2  O   H1  H2  O   H1  H2  O   H1  H2  O   H1  H2  O   H1  H2  O   H1  
H2  O   H1  H2  O   H1  H2  O   H1  H2  O   H1  H2  O   H1  H2  O   H1  H2  O   
H1  H2  O   H1  H2  O   H1  H2  O   H1  H2  O   H1  H2  O   H1  H2  O   H1  H2  
O   H1  H2  O   H1  H2  O   H1  H2  O   H1  H2  O   H1  H2  O   H1  H2  O   H1  
H2  O   H1  H2  O   H1  H2  O   H1  H2  O   H1  H2  O   H1  H2  O   H1  H2  O   
H1  H2  O   H1  H2  O   H1  H2  O   H1  H2  O   H1  H2  O   H1  H2  O   H1  H2  
O   H1  H2  O   H1  H2  O   H1  H2  O   H1  H2  O   H1  H2  O   H1  H2  O   H1  
H2  O   H1  H2  O   H1  H2  O   H1  H2  O   H1  H2  O   H1  H2  O   H1  H2  O   
H1  H2  O   H1  H2  O   H1  H2  O   H1  H2  O   H1  H2  O   H1  H2  O   H1  H2  
O   H1  H2  O   H1  H2  O   H1  H2  O   H1  H2  O   H1  H2  O   H1  H2  O   H1  
H2  O   H1  H2  O   H1  H2  O   H1  H2  O   H1  H2  O   H1  H2  O   H1  H2  O   
H1  H2  O   H1  H2  O   H1  H2  O   H1  H2  O   H1  H2  O   H1  H2  O   H1  H2  
O   H1  H2  O   H1  H2  O   H1  H2  O   H1  H2  O   H1  H2  O   H1  H2  O   H1  
H2  O   H1  H2  O   H1  H2  O   H1  H2  O   H1  H2  O   H1  H2  O   H1  H2  O   
H1  H2  O   H1  H2  O   H1  H2  O   H1  H2  O   H1  H2  O   H1  H2  O   H1  H2  
O   H1  H2  O   H1  H2  O   H1  H2  O   H1  H2  O   H1  H2  O   H1  H2  O   H1  
H2  O   H1  H2  O   H1  H2  O   H1  H2  O   H1  H2  O   H1  H2  O   H1  H2  O   
H1  H2  O   H1  H2  O   H1  H2  O   H1  H2  O   H1  H2  O   H1  H2  O   H1  H2  
O   H1  H2  O   H1  H2  O   H1  H2  O   H1  H2  O   H1  H2  O   H1  H2  O   H1  
H2  O   H1  H2  O   H1  H2  O   H1  H2  O   H1  H2  O   H1  H2  O   H1  H2  O   
H1  H2  O   H1  H2  O   H1  H2  O   H1  H2  O   H1  H2  O   H1  H2  O   H1  H2  
O   H1  H2  O   H1  H2  O   H1  H2  O   H1  H2  O   H1  H2  O   H1  H2  O   H1  
H2  O   H1  H2  O   H1  H2  O   H1  H2  O   H1  H2  O   H1  H2  O   H1  H2  O   
H1  H2  O   H1  H2  O   H1  H2  O   H1  H2  O   H1  H2  O   H1  H2  O   H1  H2  
O   H1  H2  O   H1  H2  O   H1  H2  O   H1  H2  O   H1  H2  O   H1  H2  O   H1  
H2  O   H1  H2  O   H1  H2  O   H1  H2  O   H1  H2  O   H1  H2  O   H1  H2  O   
H1  H2  O   H1  H2  O   H1  H2  O   H1  H2  O   H1  H2  O   H1  H2  O   H1  H2  
O   H1  H2  O   H1  H2  O   H1  H2  O   H1  H2  O   H1  H2  O   H1  H2  O   H1  
H2  O   H1  H2  O   H1  H2  O   H1  H2  O   H1  H2  O   H1  H2  O   H1  H2  O   
H1  H2  O   H1  H2  O   H1  H2  O   H1  H2  O   H1  H2  O   H1  H2  O   H1  H2  
O   H1  H2  O   H1  H2  O   H1  H2  O   H1  H2  O   H1  H2  O   H1  H2  O   H1  
H2  O   H1  H2  O   H1  H2  O   H1  H2  O   H1  H2  O   H1  H2  O   H1  H2  O   
H1  H2  O   H1  H2  O   H1  H2  O   H1  H2  O   H1  H2  O   H1  H2  O   H1  H2  
O   H1  H2  O   H1  H2  O   H1  H2  O   H1  H2  O   H1  H2  O   H1  H2  O   H1  
H2  O   H1  H2  O   H1  H2  O   H1  H2  O   H1  H2  O   H1  H2  O   H1  H2  O   
H1  H2  O   H1  H2  O   H1  H2  O   H1  H2  O   H1  H2  O   H1  H2  O   H1  H2  
O   H1  H2  O   H1  H2  O   H1  H2  O   H1  H2  O   H1  H2  O   H1  H2  O   H1  
H2  O   H1  H2  O   H1  H2  O   H1  H2  O   H1  H2  O   H1  H2  O   H1  H2  O   
H1  H2  O   H1  H2  O   H1  H2  O   H1  H2  O   H1  H2  O   H1  H2  O   H1  H2  
O   H1  H2  O   H1  H2  O   H1  H2  O   H1  H2  O   H1  H2  O   H1  H2  O   H1  
H2  O   H1  H2  O   H1  H2  O   H1  H2  O   H1  H2  O   H1  H2  O   H1  H2  O   
H1  H2  O   H1  H2  O   H1  H2  O   H1  H2  O   H1  H2  O   H1  H2  O   H1  H2  
O   H1  H2  O   H1  H2  O   H1  H2  O   H1  H2  O   H1  H2  O   H1  H2  O   H1  
H2  O   H1  H2  O   H1  H2  O   H1  H2  O   H1  H2  O   H1  H2  O   H1  H2  O   
H1  H2  O   H1  H2  O   H1  H2  O   H1  H2  O   H1  H2  O   H1  H2  O   H1  H2  
O   H1  H2  O   H1  H2  O   H1  H2  O   H1  H2  O   H1  H2  O   H1  H2  O   H1  
H2  O   H1  H2  O   H1  H2  O   H1  H2  O   H1  H2  O   H1  H2  O   H1  H2  O   
H1  H2  O   H1  H2  O   H1  H2  O   H1  H2  O   H1  H2  O   H1  H2  O   H1  H2  
O   H1  H2  O   H1  H2  O   H1  H2  O   H1  H2  O   H1  H2  O   H1  H2  O   H1  
H2  O   H1  H2  O   H1  H2  O   H1  H2  O   H1  H2  O   H1  H2  O   H1  H2  O   
H1  H2  O   H1  H2  O   H1  H2  O   H1  H2  O   H1  H2  O   H1  H2  O   H1  H2  
O   H1  H2  O   H1  H2  O   H1  H2  O   H1  H2  O   H1  H2  O   H1  H2  O   H1  
H2  O   H1  H2  O   H1  H2  O   H1  H2  O   H1  H2  O   H1  H2  O   H1  H2  O   
H1  H2  O   H1  H2  O   H1  H2  O   H1  H2  O   H1  H2  O   H1  H2  O   H1  H2  
O   H1  H2  O   H1  H2  O   H1  H2  O   H1  H2  O   H1  H2  O   H1  H2  O   H1  
H2  O   H1  H2  O   H1  H2  O   H1  H2  O   H1  H2  O   H1  H2  O   H1  H2  O   
H1  H2  O   H1  H2  O   H1  H2  O   H1  H2  O   H1  H2  O   H1  H2  O   H1  H2  
O   H1  H2  O   H1  H2  O   H1  H2  O   H1  H2  O   H1  H2  O   H1  H2  O   H1  
H2  O   H1  H2  O   H1  H2  O   H1  H2  O   H1  H2  O   H1  H2  O   H1  H2  O   
H1  H2  O   H1  H2  O   H1  H2  O   H1  H2  O   H1  H2  O   H1  H2  O   H1  H2  
O   H1  H2  O   H1  H2  O   H1  H2  O   H1  H2  O   H1  H2  O   H1  H2  O   H1  
H2  O   H1  H2  O   H1  H2  O   H1  H2  O   H1  H2  O   H1  H2  O   H1  H2  O   
H1  H2  O   H1  H2  O   H1  H2  O   H1  H2  O   H1  H2  O   H1  H2  O   H1  H2  
O   H1  H2  O   H1  H2  O   H1  H2  O   H1  H2  O   H1  H2  O   H1  H2  O   H1  
H2  O   H1  H2  O   H1  H2  O   H1  H2  O   H1  H2  O   H1  H2  O   H1  H2  O   
H1  H2  O   H1  H2  O   H1  H2  O   H1  H2  O   H1  H2  O   H1  H2  O   H1  H2  
O   H1  H2  O   H1  H2  O   H1  H2  O   H1  H2  O   H1  H2  O   H1  H2  O   H1  
H2  O   H1  H2  O   H1  H2  O   H1  H2  O   H1  H2  O   H1  H2  O   H1  H2  O   
H1  H2  O   H1  H2  O   H1  H2  O   H1  H2  O   H1  H2  O   H1  H2  O   H1  H2  
O   H1  H2  O   H1  H2  O   H1  H2  O   H1  H2  O   H1  H2  O   H1  H2  O   H1  
H2  O   H1  H2  O   H1  H2  O   H1  H2  O   H1  H2  O   H1  H2  O   H1  H2  O   
H1  H2  O   H1  H2  O   H1  H2  O   H1  H2  O   H1  H2  O   H1  H2  O   H1  H2  
O   H1  H2  O   H1  H2  O   H1  H2  O   H1  H2  O   H1  H2  O   H1  H2  O   H1  
H2  O   H1  H2  O   H1  H2  O   H1  H2  O   H1  H2  O   H1  H2  O   H1  H2  O   
H1  H2  O   H1  H2  O   H1  H2  O   H1  H2  O   H1  H2  O   H1  H2  O   H1  H2  
O   H1  H2  O   H1  H2  O   H1  H2  O   H1  H2  O   H1  H2  O   H1  H2  O   H1  
H2  O   H1  H2  O   H1  H2  O   H1  H2  O   H1  H2  O   H1  H2  O   H1  H2  O   
H1  H2  O   H1  H2  O   H1  H2  O   H1  H2  O   H1  H2  O   H1  H2  O   H1  H2  
O   H1  H2  O   H1  H2  O   H1  H2  O   H1  H2  O   H1  H2  O   H1  H2  O   H1  
H2  O   H1  H2  O   H1  H2  O   H1  H2  O   H1  H2  O   H1  H2  O   H1  H2  O   
H1  H2  O   H1  H2  O   H1  H2  O   H1  H2  O   H1  H2  O   H1  H2  O   H1  H2  
O   H1  H2  O   H1  H2  O   H1  H2  O   H1  H2  O   H1  H2  O   H1  H2  O   H1  
H2  O   H1  H2  O   H1  H2  O   H1  H2  O   H1  H2  O   H1  H2  O   H1  H2  O   
H1  H2  O   H1  H2  O   H1  H2  O   H1  H2  O   H1  H2  O   H1  H2  O   H1  H2  
O   H1  H2  O   H1  H2  O   H1  H2  O   H1  H2  O   H1  H2  O   H1  H2  O   H1  
H2  O   H1  H2  O   H1  H2  O   H1  H2  O   H1  H2  O   H1  H2  O   H1  H2  O   
H1  H2  O   H1  H2  O   H1  H2  O   H1  H2  O   H1  H2  O   H1  H2  O   H1  H2  
O   H1  H2  O   H1  H2  O   H1  H2  O   H1  H2  O   H1  H2  O   H1  H2  O   H1  
H2  O   H1  H2  O   H1  H2  O   H1  H2  O   H1  H2  O   H1  H2  O   H1  H2  O   
H1  H2  O   H1  H2  O   H1  H2  O   H1  H2  O   H1  H2  O   H1  H2  O   H1  H2  
O   H1  H2  O   H1  H2  O   H1  H2  O   H1  H2  O   H1  H2  O   H1  H2  O   H1  
H2  O   H1  H2  O   H1  H2  O   H1  H2  O   H1  H2  O   H1  H2  O   H1  H2  O   
H1  H2  O   H1  H2  O   H1  H2  O   H1  H2  O   H1  H2  O   H1  H2  O   H1  H2  
O   H1  H2  O   H1  H2  O   H1  H2  O   H1  H2  O   H1  H2  O   H1  H2  O   H1  
H2  O   H1  H2  O   H1  H2  O   H1  H2  O   H1  H2  O   H1  H2  O   H1  H2  O   
H1  H2  O   H1  H2  O   H1  H2  O   H1  H2  O   H1  H2  O   H1  H2  O   H1  H2  
O   H1  H2  O   H1  H2  O   H1  H2  O   H1  H2  O   H1  H2  O   H1  H2  O   H1  
H2  O   H1  H2  O   H1  H2  O   H1  H2  O   H1  H2  O   H1  H2  O   H1  H2  O   
H1  H2  O   H1  H2  O   H1  H2  O   H1  H2  O   H1  H2  O   H1  H2  O   H1  H2  
O   H1  H2  O   H1  H2  O   H1  H2  O   H1  H2  O   H1  H2  O   H1  H2  O   H1  
H2  O   H1  H2  O   H1  H2  O   H1  H2  O   H1  H2  O   H1  H2  O   H1  H2  O   
H1  H2  O   H1  H2  O   H1  H2  O   H1  H2  O   H1  H2  O   H1  H2  O   H1  H2  
O   H1  H2  O   H1  H2  O   H1  H2  O   H1  H2  O   H1  H2  O   H1  H2  O   H1  
H2  O   H1  H2  O   H1  H2  O   H1  H2  O   H1  H2  O   H1  H2  O   H1  H2  O   
H1  H2  O   H1  H2  O   H1  H2  O   H1  H2  O   H1  H2  O   H1  H2  O   H1  H2  
O   H1  H2  O   H1  H2  O   H1  H2  O   H1  H2  O   H1  H2  O   H1  H2  O   H1  
H2  O   H1  H2  O   H1  H2  O   H1  H2  O   H1  H2  O   H1  H2  O   H1  H2  O   
H1  H2  O   H1  H2  O   H1  H2  O   H1  H2  O   H1  H2  O   H1  H2  O   H1  H2  
O   H1  H2  O   H1  H2  O   H1  H2  O   H1  H2  O   H1  H2  O   H1  H2  O   H1  
H2  O   H1  H2  O   H1  H2  O   H1  H2  O   H1  H2  O   H1  H2  O   H1  H2  O   
H1  H2  O   H1  H2  O   H1  H2  O   H1  H2  O   H1  H2  O   H1  H2  O   H1  H2  
O   H1  H2  O   H1  H2  O   H1  H2  O   H1  H2  O   H1  H2  O   H1  H2  O   H1  
H2  O   H1  H2  O   H1  H2  O   H1  H2  O   H1  H2  O   H1  H2  O   H1  H2  O   
H1  H2  O   H1  H2  O   H1  H2  O   H1  H2  O   H1  H2  O   H1  H2  O   H1  H2  
O   H1  H2  O   H1  H2  O   H1  H2  O   H1  H2  O   H1  H2  O   H1  H2  O   H1  
H2  O   H1  H2  O   H1  H2  O   H1  H2  O   H1  H2  O   H1  H2  O   H1  H2  O   
H1  H2  O   H1  H2  O   H1  H2  O   H1  H2  O   H1  H2  O   H1  H2  O   H1  H2  
O   H1  H2  O   H1  H2  O   H1  H2  O   H1  H2  O   H1  H2  O   H1  H2  O   H1  
H2  O   H1  H2  O   H1  H2  O   H1  H2  O   H1  H2  O   H1  H2  O   H1  H2  O   
H1  H2  O   H1  H2  O   H1  H2  O   H1  H2  O   H1  H2  O   H1  H2  O   H1  H2  
O   H1  H2  O   H1  H2  O   H1  H2  O   H1  H2  O   H1  H2  O   H1  H2  O   H1  
H2  O   H1  H2  O   H1  H2  O   H1  H2  O   H1  H2  O   H1  H2  O   H1  H2  O   
H1  H2  O   H1  H2  O   H1  H2  O   H1  H2  O   H1  H2  O   H1  H2  O   H1  H2  
O   H1  H2  O   H1  H2  O   H1  H2  O   H1  H2  O   H1  H2  O   H1  H2  O   H1  
H2  O   H1  H2  O   H1  H2  O   H1  H2  O   H1  H2  O   H1  H2  O   H1  H2  O   
H1  H2  O   H1  H2  O   H1  H2  O   H1  H2  O   H1  H2  O   H1  H2  O   H1  H2  
O   H1  H2  O   H1  H2  O   H1  H2  O   H1  H2  O   H1  H2  O   H1  H2  O   H1  
H2  O   H1  H2  O   H1  H2  O   H1  H2  O   H1  H2  O   H1  H2  O   H1  H2  O   
H1  H2  O   H1  H2  O   H1  H2  O   H1  H2  O   H1  H2  O   H1  H2  O   H1  H2  
O   H1  H2  O   H1  H2  O   H1  H2  O   H1  H2  O   H1  H2  O   H1  H2  O   H1  
H2  O   H1  H2  O   H1  H2  O   H1  H2  O   H1  H2  O   H1  H2  O   H1  H2  O   
H1  H2  O   H1  H2  O   H1  H2  O   H1  H2  O   H1  H2  O   H1  H2  O   H1  H2  
O   H1  H2  O   H1  H2  O   H1  H2  O   H1  H2  O   H1  H2  O   H1  H2  O   H1  
H2  O   H1  H2  O   H1  H2  O   H1  H2  O   H1  H2  O   H1  H2  O   H1  H2  O   
H1  H2  O   H1  H2  O   H1  H2  O   H1  H2  O   H1  H2  O   H1  H2  O   H1  H2  
O   H1  H2  O   H1  H2  O   H1  H2  O   H1  H2  O   H1  H2  O   H1  H2  O   H1  
H2  O   H1  H2  O   H1  H2  O   H1  H2  O   H1  H2  O   H1  H2  O   H1  H2  O   
H1  H2  O   H1  H2  O   H1  H2  O   H1  H2  O   H1  H2  O   H1  H2  O   H1  H2  
O   H1  H2  O   H1  H2  O   H1  H2  O   H1  H2  O   H1  H2  O   H1  H2  O   H1  
H2  O   H1  H2  O   H1  H2  O   H1  H2  O   H1  H2  O   H1  H2  O   H1  H2  O   
H1  H2  O   H1  H2  O   H1  H2  O   H1  H2  O   H1  H2  O   H1  H2  O   H1  H2  
O   H1  H2  O   H1  H2  O   H1  H2  O   H1  H2  O   H1  H2  O   H1  H2  O   H1  
H2  O   H1  H2  O   H1  H2  O   H1  H2  O   H1  H2  O   H1  H2  O   H1  H2  O   
H1  H2  O   H1  H2  O   H1  H2  O   H1  H2  O   H1  H2  O   H1  H2  O   H1  H2  
O   H1  H2  O   H1  H2  O   H1  H2  O   H1  H2  O   H1  H2  O   H1  H2  O   H1  
H2  O   H1  H2  O   H1  H2  O   H1  H2  O   H1  H2  O   H1  H2  O   H1  H2  O   
H1  H2  O   H1  H2  O   H1  H2  O   H1  H2  O   H1  H2  O   H1  H2  O   H1  H2  
O   H1  H2  O   H1  H2  O   H1  H2  O   H1  H2  O   H1  H2  O   H1  H2  O   H1  
H2  O   H1  H2  O   H1  H2  O   H1  H2  O   H1  H2  O   H1  H2  O   H1  H2  O   
H1  H2  O   H1  H2  O   H1  H2  O   H1  H2  O   H1  H2  O   H1  H2  O   H1  H2  
O   H1  H2  O   H1  H2  O   H1  H2  O   H1  H2  O   H1  H2  O   H1  H2  O   H1  
H2  O   H1  H2  O   H1  H2  O   H1  H2  O   H1  H2  O   H1  H2  O   H1  H2  O   
H1  H2  O   H1  H2  O   H1  H2  O   H1  H2  O   H1  H2  O   H1  H2  O   H1  H2  
O   H1  H2  O   H1  H2  O   H1  H2  O   H1  H2  O   H1  H2  O   H1  H2  O   H1  
H2  O   H1  H2  O   H1  H2  O   H1  H2  O   H1  H2  O   H1  H2  O   H1  H2  O   
H1  H2  O   H1  H2  O   H1  H2  O   H1  H2  O   H1  H2  O   H1  H2  O   H1  H2  
O   H1  H2  O   H1  H2  O   H1  H2  O   H1  H2  O   H1  H2  O   H1  H2  O   H1  
H2  O   H1  H2  O   H1  H2  O   H1  H2  O   H1  H2  O   H1  H2  O   H1  H2  O   
H1  H2  O   H1  H2  O   H1  H2  O   H1  H2  O   H1  H2  O   H1  H2  O   H1  H2  
O   H1  H2  O   H1  H2  O   H1  H2  O   H1  H2  O   H1  H2  O   H1  H2  O   H1  
H2  O   H1  H2  O   H1  H2  O   H1  H2  O   H1  H2  O   H1  H2  O   H1  H2  O   
H1  H2  O   H1  H2  O   H1  H2  O   H1  H2  O   H1  H2  O   H1  H2  O   H1  H2  
O   H1  H2  O   H1  H2  O   H1  H2  O   H1  H2  O   H1  H2  O   H1  H2  O   H1  
H2  O   H1  H2  O   H1  H2  O   H1  H2  O   H1  H2  O   H1  H2  O   H1  H2  O   
H1  H2  O   H1  H2  O   H1  H2  O   H1  H2  O   H1  H2  O   H1  H2  O   H1  H2  
O   H1  H2  O   H1  H2  O   H1  H2  O   H1  H2  O   H1  H2  O   H1  H2  O   H1  
H2  O   H1  H2  O   H1  H2  O   H1  H2  O   H1  H2  O   H1  H2  O   H1  H2  O   
H1  H2  O   H1  H2  O   H1  H2  O   H1  H2  O   H1  H2  O   H1  H2  O   H1  H2  
O   H1  H2  O   H1  H2  O   H1  H2  O   H1  H2  O   H1  H2  O   H1  H2  O   H1  
H2  O   H1  H2  O   H1  H2  O   H1  H2  O   H1  H2  O   H1  H2  O   H1  H2  O   
H1  H2  O   H1  H2  O   H1  H2  O   H1  H2  O   H1  H2  O   H1  H2  O   H1  H2  
O   H1  H2  O   H1  H2  O   H1  H2  O   H1  H2  O   H1  H2  O   H1  H2  O   H1  
H2  O   H1  H2  O   H1  H2  O   H1  H2  O   H1  H2  O   H1  H2  O   H1  H2  O   
H1  H2  O   H1  H2  O   H1  H2  O   H1  H2  O   H1  H2  O   H1  H2  O   H1  H2  
O   H1  H2  O   H1  H2  O   H1  H2  O   H1  H2  O   H1  H2  O   H1  H2  O   H1  
H2  O   H1  H2  O   H1  H2  O   H1  H2  O   H1  H2  O   H1  H2  O   H1  H2  O   
H1  H2  O   H1  H2  O   H1  H2  O   H1  H2  O   H1  H2  O   H1  H2  O   H1  H2  
O   H1  H2  O   H1  H2  O   H1  H2  O   H1  H2  O   H1  H2  O   H1  H2  O   H1  
H2  O   H1  H2  O   H1  H2  O   H1  H2  O   H1  H2  O   H1  H2  O   H1  H2  O   
H1  H2  O   H1  H2  O   H1  H2  O   H1  H2  O   H1  H2  O   H1  H2  O   H1  H2  
O   H1  H2  O   H1  H2  O   H1  H2  O   H1  H2  O   H1  H2  O   H1  H2  O   H1  
H2  O   H1  H2  O   H1  H2  O   H1  H2  O   H1  H2  O   H1  H2  O   H1  H2  O   
H1  H2  O   H1  H2  O   H1  H2  O   H1  H2  O   H1  H2  O   H1  H2  O   H1  H2  
O   H1  H2  O   H1  H2  O   H1  H2  O   H1  H2  O   H1  H2  O   H1  H2  O   H1  
H2  O   H1  H2  O   H1  H2  O   H1  H2  O   H1  H2  O   H1  H2  O   H1  H2  O   
H1  H2  O   H1  H2  O   H1  H2  O   H1  H2  O   H1  H2  O   H1  H2  O   H1  H2  
O   H1  H2  O   H1  H2  O   H1  H2  O   H1  H2  O   H1  H2  O   H1  H2  O   H1  
H2  O   H1  H2  O   H1  H2  O   H1  H2  O   H1  H2  O   H1  H2  O   H1  H2  O   
H1  H2  O   H1  H2  O   H1  H2  O   H1  H2  O   H1  H2  O   H1  H2  O   H1  H2  
O   H1  H2  O   H1  H2  O   H1  H2  O   H1  H2  O   H1  H2  O   H1  H2  O   H1  
H2  O   H1  H2  O   H1  H2  O   H1  H2  O   H1  H2  O   H1  H2  O   H1  H2  O   
H1  H2  O   H1  H2  O   H1  H2  O   H1  H2  O   H1  H2  O   H1  H2  O   H1  H2  
O   H1  H2  O   H1  H2  O   H1  H2  O   H1  H2  O   H1  H2  O   H1  H2  O   H1  
H2  O   H1  H2  O   H1  H2  O   H1  H2  O   H1  H2  O   H1  H2  O   H1  H2  O   
H1  H2  O   H1  H2  O   H1  H2  O   H1  H2  O   H1  H2  O   H1  H2  O   H1  H2  
O   H1  H2  O   H1  H2  O   H1  H2  O   H1  H2  O   H1  H2  O   H1  H2  O   H1  
H2  O   H1  H2  O   H1  H2  O   H1  H2  O   H1  H2  O   H1  H2  O   H1  H2  O   
H1  H2  O   H1  H2  O   H1  H2  O   H1  H2  O   H1  H2  O   H1  H2  O   H1  H2  
O   H1  H2  O   H1  H2  O   H1  H2  O   H1  H2  O   H1  H2  O   H1  H2  O   H1  
H2  O   H1  H2  O   H1  H2  O   H1  H2  O   H1  H2  O   H1  H2  O   H1  H2  O   
H1  H2  O   H1  H2  O   H1  H2  O   H1  H2  O   H1  H2  O   H1  H2  O   H1  H2  
O   H1  H2  O   H1  H2  O   H1  H2  O   H1  H2  O   H1  H2  O   H1  H2  O   H1  
H2  O   H1  H2  O   H1  H2  O   H1  H2  O   H1  H2  O   H1  H2  O   H1  H2  O   
H1  H2  O   H1  H2  O   H1  H2  O   H1  H2  O   H1  H2  O   H1  H2  O   H1  H2  
O   H1  H2  O   H1  H2  O   H1  H2  O   H1  H2  O   H1  H2  O   H1  H2  O   H1  
H2  O   H1  H2  O   H1  H2  O   H1  H2  O   H1  H2  O   H1  H2  O   H1  H2  O   
H1  H2  O   H1  H2  O   H1  H2  O   H1  H2  O   H1  H2  O   H1  H2  O   H1  H2  
O   H1  H2  O   H1  H2  O   H1  H2  O   H1  H2  O   H1  H2  O   H1  H2  O   H1  
H2  O   H1  H2  O   H1  H2  O   H1  H2  O   H1  H2  O   H1  H2  O   H1  H2  O   
H1  H2  O   H1  H2  O   H1  H2  O   H1  H2  O   H1  H2  O   H1  H2  O   H1  H2  
O   H1  H2  O   H1  H2  O   H1  H2  O   H1  H2  O   H1  H2  O   H1  H2  O   H1  
H2  O   H1  H2  O   H1  H2  O   H1  H2  O   H1  H2  O   H1  H2  O   H1  H2  O   
H1  H2  O   H1  H2  O   H1  H2  O   H1  H2  O   H1  H2  O   H1  H2  O   H1  H2  
O   H1  H2  O   H1  H2  O   H1  H2  O   H1  H2  O   H1  H2  O   H1  H2  O   H1  
H2  O   H1  H2  O   H1  H2  O   H1  H2  O   H1  H2  O   H1  H2  O   H1  H2  O   
H1  H2  O   H1  H2  O   H1  H2  O   H1  H2  O   H1  H2  O   H1  H2  O   H1  H2  
O   H1  H2  O   H1  H2  O   H1  H2  O   H1  H2  O   H1  H2  O   H1  H2  O   H1  
H2  O   H1  H2  O   H1  H2  O   H1  H2  O   H1  H2  O   H1  H2  O   H1  H2  O   
H1  H2  O   H1  H2  O   H1  H2  O   H1  H2  O   H1  H2  O   H1  H2  O   H1  H2  
O   H1  H2  O   H1  H2  O   H1  H2  O   H1  H2  O   H1  H2  O   H1  H2  O   H1  
H2  O   H1  H2  O   H1  H2  O   H1  H2  O   H1  H2  O   H1  H2  O   H1  H2  O   
H1  H2  O   H1  H2  O   H1  H2  O   H1  H2  O   H1  H2  O   H1  H2  O   H1  H2  
O   H1  H2  O   H1  H2  O   H1  H2  O   H1  H2  O   H1  H2  O   H1  H2  O   H1  
H2  O   H1  H2  O   H1  H2  O   H1  H2  O   H1  H2  O   H1  H2  O   H1  H2  O   
H1  H2  O   H1  H2  O   H1  H2  O   H1  H2  O   H1  H2  O   H1  H2  O   H1  H2  
O   H1  H2  O   H1  H2  O   H1  H2  O   H1  H2  O   H1  H2  O   H1  H2  O   H1  
H2  O   H1  H2  O   H1  H2  O   H1  H2  O   H1  H2  O   H1  H2  O   H1  H2  O   
H1  H2  O   H1  H2  O   H1  H2  O   H1  H2  O   H1  H2  O   H1  H2  O   H1  H2  
O   H1  H2  O   H1  H2  O   H1  H2  O   H1  H2  O   H1  H2  O   H1  H2  O   H1  
H2  O   H1  H2  O   H1  H2  O   H1  H2  O   H1  H2  O   H1  H2  O   H1  H2  O   
H1  H2  O   H1  H2  O   H1  H2  O   H1  H2  O   H1  H2  O   H1  H2  O   H1  H2  
O   H1  H2  O   H1  H2  O   H1  H2  O   H1  H2  O   H1  H2  O   H1  H2  O   H1  
H2  O   H1  H2  O   H1  H2  O   H1  H2  O   H1  H2  O   H1  H2  O   H1  H2  O   
H1  H2  O   H1  H2  O   H1  H2  O   H1  H2  O   H1  H2  O   H1  H2  O   H1  H2  
O   H1  H2  O   H1  H2  O   H1  H2  O   H1  H2  O   H1  H2  O   H1  H2  O   H1  
H2  O   H1  H2  O   H1  H2  O   H1  H2  O   H1  H2  O   H1  H2  O   H1  H2  O   
H1  H2  O   H1  H2  O   H1  H2  O   H1  H2  O   H1  H2  O   H1  H2  O   H1  H2  
O   H1  H2  O   H1  H2  O   H1  H2  O   H1  H2  O   H1  H2  O   H1  H2  O   H1  
H2  O   H1  H2  O   H1  H2  O   H1  H2  O   H1  H2  O   H1  H2  O   H1  H2  O   
H1  H2  O   H1  H2  O   H1  H2  O   H1  H2  O   H1  H2  O   H1  H2  O   H1  H2  
O   H1  H2  O   H1  H2  O   H1  H2  O   H1  H2  O   H1  H2  O   H1  H2  O   H1  
H2  O   H1  H2  O   H1  H2  O   H1  H2  O   H1  H2  O   H1  H2  O   H1  H2  O   
H1  H2  O   H1  H2  O   H1  H2  O   H1  H2  O   H1  H2  O   H1  H2  O   H1  H2  
O   H1  H2  O   H1  H2  O   H1  H2  O   H1  H2  O   H1  H2  O   H1  H2  O   H1  
H2  O   H1  H2  O   H1  H2  O   H1  H2  O   H1  H2  O   H1  H2  O   H1  H2  O   
H1  H2  O   H1  H2  O   H1  H2  O   H1  H2  O   H1  H2  O   H1  H2  O   H1  H2  
O   H1  H2  O   H1  H2  O   H1  H2  O   H1  H2  O   H1  H2  O   H1  H2  O   H1  
H2  O   H1  H2  O   H1  H2  O   H1  H2  O   H1  H2  O   H1  H2  O   H1  H2  O   
H1  H2  O   H1  H2  O   H1  H2  O   H1  H2  O   H1  H2  O   H1  H2  O   H1  H2  
O   H1  H2  O   H1  H2  O   H1  H2  O   H1  H2  O   H1  H2  O   H1  H2  O   H1  
H2  O   H1  H2  O   H1  H2  O   H1  H2  O   H1  H2  O   H1  H2  O   H1  H2  O   
H1  H2  O   H1  H2  O   H1  H2  O   H1  H2  O   H1  H2  O   H1  H2  O   H1  H2  
O   H1  H2  O   H1  H2  O   H1  H2  O   H1  H2  O   H1  H2  O   H1  H2  O   H1  
H2  O   H1  H2  O   H1  H2  O   H1  H2  O   H1  H2  O   H1  H2  O   H1  H2  O   
H1  H2  O   H1  H2  O   H1  H2  O   H1  H2  O   H1  H2  O   H1  H2  O   H1  H2  
O   H1  H2  O   H1  H2  O   H1  H2  O   H1  H2  O   H1  H2  O   H1  H2  O   H1  
H2  O   H1  H2  O   H1  H2  O   H1  H2  O   H1  H2  O   H1  H2  O   H1  H2  O   
H1  H2  O   H1  H2  O   H1  H2  O   H1  H2  O   H1  H2  O   H1  H2  O   H1  H2  
O   H1  H2  O   H1  H2  O   H1  H2  O   H1  H2  O   H1  H2  O   H1  H2  O   H1  
H2  O   H1  H2  O   H1  H2  O   H1  H2  O   H1  H2  O   H1  H2  O   H1  H2  O   
H1  H2  O   H1  H2  O   H1  H2  O   H1  H2  O   H1  H2  O   H1  H2  O   H1  H2  
O   H1  H2  O   H1  H2  O   H1  H2  O   H1  H2  O   H1  H2  O   H1  H2  O   H1  
H2  O   H1  H2  O   H1  H2  O   H1  H2  O   H1  H2  O   H1  H2  O   H1  H2  O   
H1  H2  O   H1  H2  O   H1  H2  O   H1  H2  O   H1  H2  O   H1  H2  O   H1  H2  
O   H1  H2  O   H1  H2  O   H1  H2  O   H1  H2  O   H1  H2  O   H1  H2  O   H1  
H2  O   H1  H2  O   H1  H2  O   H1  H2  O   H1  H2  O   H1  H2  O   H1  H2  O   
H1  H2  O   H1  H2  O   H1  H2  O   H1  H2  O   H1  H2  O   H1  H2  O   H1  H2  
O   H1  H2  O   H1  H2  O   H1  H2  O   H1  H2  O   H1  H2  O   H1  H2  O   H1  
H2  O   H1  H2  O   H1  H2  O   H1  H2  O   H1  H2  O   H1  H2  O   H1  H2  O   
H1  H2  O   H1  H2  O   H1  H2  O   H1  H2  O   H1  H2  O   H1  H2  O   H1  H2  
O   H1  H2  O   H1  H2  O   H1  H2  O   H1  H2  O   H1  H2  O   H1  H2  O   H1  
H2  O   H1  H2  O   H1  H2  O   H1  H2  O   H1  H2  O   H1  H2  O   H1  H2  O   
H1  H2  O   H1  H2  O   H1  H2  O   H1  H2  O   H1  H2  O   H1  H2  O   H1  H2  
O   H1  H2  O   H1  H2  O   H1  H2  O   H1  H2  O   H1  H2  O   H1  H2  O   H1  
H2  O   H1  H2  O   H1  H2  O   H1  H2  O   H1  H2  O   H1  H2  O   H1  H2  O   
H1  H2  O   H1  H2  O   H1  H2  O   H1  H2  O   H1  H2  O   H1  H2  O   H1  H2  
O   H1  H2  O   H1  H2  O   H1  H2  O   H1  H2  O   H1  H2  O   H1  H2  O   H1  
H2  O   H1  H2  O   H1  H2  O   H1  H2  O   H1  H2  O   H1  H2  O   H1  H2  O   
H1  H2  O   H1  H2  O   H1  H2  O   H1  H2  O   H1  H2  O   H1  H2  O   H1  H2  
O   H1  H2  O   H1  H2  O   H1  H2  O   H1  H2  O   H1  H2  O   H1  H2  O   H1  
H2  O   H1  H2  O   H1  H2  O   H1  H2  O   H1  H2  O   H1  H2  O   H1  H2  O   
H1  H2  O   H1  H2  O   H1  H2  O   H1  H2  O   H1  H2  O   H1  H2  O   H1  H2  
O   H1  H2  O   H1  H2  O   H1  H2  O   H1  H2  O   H1  H2  O   H1  H2  O   H1  
H2  O   H1  H2  O   H1  H2  O   H1  H2  O   H1  H2  O   H1  H2  O   H1  H2  O   
H1  H2  O   H1  H2  O   H1  H2  O   H1  H2  O   H1  H2  O   H1  H2  O   H1  H2  
O   H1  H2  O   H1  H2  O   H1  H2  O   H1  H2  O   H1  H2  O   H1  H2  O   H1  
H2  O   H1  H2  O   H1  H2  O   H1  H2  O   H1  H2  O   H1  H2  O   H1  H2  O   
H1  H2  O   H1  H2  O   H1  H2  O   H1  H2  O   H1  H2  O   H1  H2  O   H1  H2  
O   H1  H2  O   H1  H2  O   H1  H2  O   H1  H2  O   H1  H2  O   H1  H2  O   H1  
H2  O   H1  H2  O   H1  H2  O   H1  H2  O   H1  H2  O   H1  H2  O   H1  H2  O   
H1  H2  O   H1  H2  O   H1  H2  O   H1  H2  O   H1  H2  O   H1  H2  O   H1  H2  
O   H1  H2  O   H1  H2  O   H1  H2  O   H1  H2  O   H1  H2  O   H1  H2  O   H1  
H2  O   H1  H2  O   H1  H2  O   H1  H2  O   H1  H2  O   H1  H2  O   H1  H2  O   
H1  H2  O   H1  H2  O   H1  H2  O   H1  H2  O   H1  H2  O   H1  H2  O   H1  H2  
O   H1  H2  O   H1  H2  O   H1  H2  O   H1  H2  O   H1  H2  O   H1  H2  O   H1  
H2  O   H1  H2  O   H1  H2  O   H1  H2  O   H1  H2  O   H1  H2  O   H1  H2  O   
H1  H2  O   H1  H2  O   H1  H2  O   H1  H2  O   H1  H2  O   H1  H2  O   H1  H2  
O   H1  H2  O   H1  H2  O   H1  H2  O   H1  H2  O   H1  H2  O   H1  H2  O   H1  
H2  O   H1  H2  O   H1  H2  O   H1  H2  O   H1  H2  O   H1  H2  O   H1  H2  O   
H1  H2  O   H1  H2  O   H1  H2  O   H1  H2  O   H1  H2  O   H1  H2  O   H1  H2  
O   H1  H2  O   H1  H2  O   H1  H2  O   H1  H2  O   H1  H2  O   H1  H2  O   H1  
H2  O   H1  H2  O   H1  H2  O   H1  H2  O   H1  H2  O   H1  H2  O   H1  H2  O   
H1  H2  O   H1  H2  O   H1  H2  O   H1  H2  O   H1  H2  O   H1  H2  O   H1  H2  
O   H1  H2  O   H1  H2  O   H1  H2  O   H1  H2  O   H1  H2  O   H1  H2  O   H1  
H2  O   H1  H2  O   H1  H2  O   H1  H2  O   H1  H2  O   H1  H2  O   H1  H2  O   
H1  H2  O   H1  H2  O   H1  H2  O   H1  H2  O   H1  H2  O   H1  H2  O   H1  H2  
O   H1  H2  O   H1  H2  O   H1  H2  O   H1  H2  O   H1  H2  O   H1  H2  O   H1  
H2  O   H1  H2  O   H1  H2  O   H1  H2  O   H1  H2  O   H1  H2  O   H1  H2  O   
H1  H2  O   H1  H2  O   H1  H2  O   H1  H2  O   H1  H2  O   H1  H2  O   H1  H2  
O   H1  H2  O   H1  H2  O   H1  H2  O   H1  H2  O   H1  H2  O   H1  H2  O   H1  
H2  O   H1  H2  O   H1  H2  O   H1  H2  O   H1  H2  O   H1  H2  O   H1  H2  O   
H1  H2  O   H1  H2  O   H1  H2  O   H1  H2  O   H1  H2  O   H1  H2  O   H1  H2  
O   H1  H2  O   H1  H2  O   H1  H2  O   H1  H2  O   H1  H2  O   H1  H2  O   H1  
H2  O   H1  H2  O   H1  H2  O   H1  H2  O   H1  H2  O   H1  H2  O   H1  H2  O   
H1  H2  O   H1  H2  O   H1  H2  O   H1  H2  O   H1  H2  O   H1  H2  O   H1  H2  
O   H1  H2  O   H1  H2  O   H1  H2  O   H1  H2  O   H1  H2  O   H1  H2  O   H1  
H2  O   H1  H2  O   H1  H2  O   H1  H2  O   H1  H2  O   H1  H2  O   H1  H2  O   
H1  H2  O   H1  H2  O   H1  H2  O   H1  H2  O   H1  H2  O   H1  H2  O   H1  H2  
O   H1  H2  O   H1  H2  O   H1  H2  O   H1  H2  O   H1  H2  O   H1  H2  O   H1  
H2  O   H1  H2  O   H1  H2  O   H1  H2  O   H1  H2  O   H1  H2  O   H1  H2  O   
H1  H2  O   H1  H2  O   H1  H2  O   H1  H2  O   H1  H2  O   H1  H2  O   H1  H2  
O   H1  H2  O   H1  H2  O   H1  H2  O   H1  H2  O   H1  H2  O   H1  H2  O   H1  
H2  O   H1  H2  O   H1  H2  O   H1  H2  O   H1  H2  O   H1  H2  O   H1  H2  O   
H1  H2  O   H1  H2  O   H1  H2  O   H1  H2  O   H1  H2  O   H1  H2  O   H1  H2  
O   H1  H2  O   H1  H2  O   H1  H2  O   H1  H2  O   H1  H2  O   H1  H2  O   H1  
H2  O   H1  H2  O   H1  H2  O   H1  H2  O   H1  H2  O   H1  H2  O   H1  H2  O   
H1  H2  O   H1  H2  O   H1  H2  O   H1  H2  O   H1  H2  O   H1  H2  O   H1  H2  
O   H1  H2  O   H1  H2  O   H1  H2  O   H1  H2  O   H1  H2  O   H1  H2  O   H1  
H2  O   H1  H2  O   H1  H2  O   H1  H2  O   H1  H2  O   H1  H2  O   H1  H2  O   
H1  H2  O   H1  H2  O   H1  H2  O   H1  H2  O   H1  H2  O   H1  H2  O   H1  H2  
O   H1  H2  O   H1  H2  O   H1  H2  O   H1  H2  O   H1  H2  O   H1  H2  O   H1  
H2  O   H1  H2  O   H1  H2  O   H1  H2  O   H1  H2  O   H1  H2  O   H1  H2  O   
H1  H2  O   H1  H2  O   H1  H2  O   H1  H2  O   H1  H2  O   H1  H2  O   H1  H2  
O   H1  H2  O   H1  H2  O   H1  H2  O   H1  H2  O   H1  H2  O   H1  H2  O   H1  
H2  O   H1  H2  O   H1  H2  O   H1  H2  O   H1  H2  O   H1  H2  O   H1  H2  O   
H1  H2  O   H1  H2  O   H1  H2  O   H1  H2  O   H1  H2  O   H1  H2  O   H1  H2  
O   H1  H2  O   H1  H2  O   H1  H2  O   H1  H2  O   H1  H2  O   H1  H2  O   H1  
H2  O   H1  H2  O   H1  H2  O   H1  H2  O   H1  H2  O   H1  H2  O   H1  H2  O   
H1  H2  O   H1  H2  O   H1  H2  O   H1  H2  O   H1  H2  O   H1  H2  O   H1  H2  
O   H1  H2  O   H1  H2  O   H1  H2  O   H1  H2  O   H1  H2  O   H1  H2  O   H1  
H2  O   H1  H2  O   H1  H2  O   H1  H2  O   H1  H2  O   H1  H2  O   H1  H2  O   
H1  H2  O   H1  H2  O   H1  H2  O   H1  H2  O   H1  H2  O   H1  H2  O   H1  H2  
O   H1  H2  O   H1  H2  O   H1  H2  O   H1  H2  O   H1  H2  O   H1  H2  O   H1  
H2  O   H1  H2  O   H1  H2  O   H1  H2  O   H1  H2  O   H1  H2  O   H1  H2  O   
H1  H2  O   H1  H2  O   H1  H2  O   H1  H2  O   H1  H2  O   H1  H2  O   H1  H2  
O   H1  H2  O   H1  H2  O   H1  H2  O   H1  H2  O   H1  H2  O   H1  H2  O   H1  
H2  O   H1  H2  O   H1  H2  O   H1  H2  O   H1  H2  O   H1  H2  O   H1  H2  O   
H1  H2  O   H1  H2  O   H1  H2  O   H1  H2  O   H1  H2  O   H1  H2  O   H1  H2  
O   H1  H2  O   H1  H2  O   H1  H2  O   H1  H2  O   H1  H2  O   H1  H2  O   H1  
H2  O   H1  H2  O   H1  H2  O   H1  H2  O   H1  H2  O   H1  H2  O   H1  H2  O   
H1  H2  O   H1  H2  O   H1  H2  O   H1  H2  O   H1  H2  O   H1  H2  O   H1  H2  
O   H1  H2  O   H1  H2  O   H1  H2  O   H1  H2  O   H1  H2  O   H1  H2  O   H1  
H2  O   H1  H2  O   H1  H2  O   H1  H2  O   H1  H2  O   H1  H2  O   H1  H2  O   
H1  H2  O   H1  H2  O   H1  H2  O   H1  H2  O   H1  H2  O   H1  H2  O   H1  H2  
O   H1  H2  O   H1  H2  O   H1  H2  O   H1  H2  O   H1  H2  O   H1  H2  O   H1  
H2  O   H1  H2  O   H1  H2  O   H1  H2  O   H1  H2  O   H1  H2  O   H1  H2  O   
H1  H2  O   H1  H2  O   H1  H2  O   H1  H2  O   H1  H2  O   H1  H2  O   H1  H2  
O   H1  H2  O   H1  H2  O   H1  H2  O   H1  H2  O   H1  H2  O   H1  H2  O   H1  
H2  O   H1  H2  O   H1  H2  O   H1  H2  O   H1  H2  O   H1  H2  O   H1  H2  O   
H1  H2  O   H1  H2  O   H1  H2  O   H1  H2  O   H1  H2  O   H1  H2  O   H1  H2  
O   H1  H2  O   H1  H2  O   H1  H2  O   H1  H2  O   H1  H2  O   H1  H2  O   H1  
H2  O   H1  H2  O   H1  H2  O   H1  H2  O   H1  H2  O   H1  H2  O   H1  H2  O   
H1  H2  O   H1  H2  O   H1  H2  O   H1  H2  O   H1  H2  O   H1  H2  O   H1  H2  
O   H1  H2  O   H1  H2  O   H1  H2  O   H1  H2  O   H1  H2  O   H1  H2  O   H1  
H2  O   H1  H2  O   H1  H2  O   H1  H2  O   H1  H2  O   H1  H2  O   H1  H2  O   
H1  H2  O   H1  H2  O   H1  H2  O   H1  H2  O   H1  H2  O   H1  H2  O   H1  H2  
O   H1  H2  O   H1  H2  O   H1  H2  O   H1  H2  O   H1  H2  O   H1  H2  O   H1  
H2  O   H1  H2  O   H1  H2  O   H1  H2  O   H1  H2  O   H1  H2  O   H1  H2  O   
H1  H2  O   H1  H2  O   H1  H2  O   H1  H2  O   H1  H2  O   H1  H2  O   H1  H2  
O   H1  H2  O   H1  H2  O   H1  H2  O   H1  H2  O   H1  H2  O   H1  H2  O   H1  
H2  O   H1  H2  O   H1  H2  O   H1  H2  O   H1  H2  O   H1  H2  O   H1  H2  O   
H1  H2  O   H1  H2  O   H1  H2  O   H1  H2  O   H1  H2  O   H1  H2  O   H1  H2  
O   H1  H2  O   H1  H2  O   H1  H2  O   H1  H2  O   H1  H2  O   H1  H2  O   H1  
H2  O   H1  H2  O   H1  H2  O   H1  H2  O   H1  H2  O   H1  H2  O   H1  H2  O   
H1  H2  O   H1  H2  O   H1  H2  O   H1  H2  O   H1  H2  O   H1  H2  O   H1  H2  
O   H1  H2  O   H1  H2  O   H1  H2  O   H1  H2  O   H1  H2  O   H1  H2  O   H1  
H2  O   H1  H2  O   H1  H2  O   H1  H2  O   H1  H2  O   H1  H2  O   H1  H2  O   
H1  H2  O   H1  H2  O   H1  H2  O   H1  H2  O   H1  H2  O   H1  H2  O   H1  H2  
O   H1  H2  O   H1  H2  O   H1  H2  O   H1  H2  O   H1  H2  O   H1  H2  O   H1  
H2  O   H1  H2  O   H1  H2  O   H1  H2  O   H1  H2  O   H1  H2  O   H1  H2  O   
H1  H2  O   H1  H2  O   H1  H2  O   H1  H2  O   H1  H2  O   H1  H2  O   H1  H2  
O   H1  H2  O   H1  H2  O   H1  H2  O   H1  H2  O   H1  H2  O   H1  H2  O   H1  
H2  O   H1  H2  O   H1  H2  O   H1  H2  O   H1  H2  O   H1  H2  O   H1  H2  O   
H1  H2  O   H1  H2  O   H1  H2  O   H1  H2  O   H1  H2  O   H1  H2  O   H1  H2  
O   H1  H2  O   H1  H2  O   H1  H2  O   H1  H2  O   H1  H2  O   H1  H2  O   H1  
H2  O   H1  H2  O   H1  H2  O   H1  H2  O   H1  H2  O   H1  H2  O   H1  H2  O   
H1  H2  O   H1  H2  O   H1  H2  O   H1  H2  O   H1  H2  O   H1  H2  O   H1  H2  
O   H1  H2  O   H1  H2  O   H1  H2  O   H1  H2  O   H1  H2  O   H1  H2  O   H1  
H2  O   H1  H2  O   H1  H2  O   H1  H2  O   H1  H2  O   H1  H2  O   H1  H2  O   
H1  H2  O   H1  H2  O   H1  H2  O   H1  H2  O   H1  H2  O   H1  H2  O   H1  H2  
O   H1  H2  O   H1  H2  O   H1  H2  O   H1  H2  O   H1  H2  O   H1  H2  O   H1  
H2  O   H1  H2  O   H1  H2  O   H1  H2  O   H1  H2  O   H1  H2  O   H1  H2  O   
H1  H2  O   H1  H2  O   H1  H2  O   H1  H2  O   H1  H2  O   H1  H2  O   H1  H2  
O   H1  H2  O   H1  H2  O   H1  H2  O   H1  H2  O   H1  H2  O   H1  H2  O   H1  
H2  O   H1  H2  O   H1  H2  O   H1  H2  O   H1  H2  O   H1  H2  O   H1  H2  O   
H1  H2  O   H1  H2  O   H1  H2  O   H1  H2  O   H1  H2  O   H1  H2  O   H1  H2  
O   H1  H2  O   H1  H2  O   H1  H2  O   H1  H2  O   H1  H2  O   H1  H2  O   H1  
H2  O   H1  H2  O   H1  H2  O   H1  H2  O   H1  H2  O   H1  H2  O   H1  H2  O   
H1  H2  O   H1  H2  O   H1  H2  O   H1  H2  O   H1  H2  O   H1  H2  O   H1  H2  
O   H1  H2  O   H1  H2  O   H1  H2  O   H1  H2  O   H1  H2  O   H1  H2  O   H1  
H2  O   H1  H2  O   H1  H2  O   H1  H2  O   H1  H2  O   H1  H2  O   H1  H2  O   
H1  H2  O   H1  H2  O   H1  H2  O   H1  H2  O   H1  H2  O   H1  H2  O   H1  H2  
O   H1  H2  O   H1  H2  O   H1  H2  O   H1  H2  O   H1  H2  O   H1  H2  O   H1  
H2  O   H1  H2  O   H1  H2  O   H1  H2  O   H1  H2  O   H1  H2  O   H1  H2  O   
H1  H2  O   H1  H2  O   H1  H2  O   H1  H2  O   H1  H2  O   H1  H2  O   H1  H2  
O   H1  H2  O   H1  H2  O   H1  H2  O   H1  H2  O   H1  H2  O   H1  H2  O   H1  
H2  O   H1  H2  O   H1  H2  O   H1  H2  O   H1  H2  O   H1  H2  O   H1  H2  O   
H1  H2  O   H1  H2  O   H1  H2  O   H1  H2  O   H1  H2  O   H1  H2  O   H1  H2  
O   H1  H2  O   H1  H2  O   H1  H2  O   H1  H2  O   H1  H2  O   H1  H2  O   H1  
H2  O   H1  H2  O   H1  H2  O   H1  H2  O   H1  H2  O   H1  H2  O   H1  H2  O   
H1  H2  O   H1  H2  O   H1  H2  O   H1  H2  O   H1  H2  O   H1  H2  O   H1  H2  
O   H1  H2  O   H1  H2  O   H1  H2  O   H1  H2  O   H1  H2  O   H1  H2  O   H1  
H2  O   H1  H2  O   H1  H2  O   H1  H2  O   H1  H2  O   H1  H2  O   H1  H2  O   
H1  H2  O   H1  H2  O   H1  H2  O   H1  H2  O   H1  H2  O   H1  H2  O   H1  H2  
O   H1  H2  O   H1  H2  O   H1  H2  O   H1  H2  O   H1  H2  O   H1  H2  O   H1  
H2  O   H1  H2  O   H1  H2  O   H1  H2  O   H1  H2  O   H1  H2  O   H1  H2  O   
H1  H2  O   H1  H2  O   H1  H2  O   H1  H2  O   H1  H2  O   H1  H2  O   H1  H2  
O   H1  H2  O   H1  H2  O   H1  H2  O   H1  H2  O   H1  H2  O   H1  H2  O   H1  
H2  O   H1  H2  O   H1  H2  O   H1  H2  O   H1  H2  O   H1  H2  O   H1  H2  O   
H1  H2  O   H1  H2  O   H1  H2  O   H1  H2  O   H1  H2  O   H1  H2  O   H1  H2  
O   H1  H2  O   H1  H2  O   H1  H2  O   H1  H2  O   H1  H2  O   H1  H2  O   H1  
H2  O   H1  H2  O   H1  H2  O   H1  H2  O   H1  H2  O   H1  H2  O   H1  H2  O   
H1  H2  O   H1  H2  O   H1  H2  O   H1  H2  O   H1  H2  O   H1  H2  O   H1  H2  
O   H1  H2  O   H1  H2  O   H1  H2  O   H1  H2  O   H1  H2  O   H1  H2  O   H1  
H2  O   H1  H2  O   H1  H2  O   H1  H2  O   H1  H2  O   H1  H2  O   H1  H2  O   
H1  H2  O   H1  H2  O   H1  H2  O   H1  H2  O   H1  H2  O   H1  H2  O   H1  H2  
O   H1  H2  O   H1  H2  O   H1  H2  O   H1  H2  O   H1  H2  O   H1  H2  O   H1  
H2  O   H1  H2  O   H1  H2  O   H1  H2  O   H1  H2  O   H1  H2  O   H1  H2  O   
H1  H2  O   H1  H2  O   H1  H2  O   H1  H2  O   H1  H2  O   H1  H2  O   H1  H2  
O   H1  H2  O   H1  H2  O   H1  H2  O   H1  H2  O   H1  H2  O   H1  H2  O   H1  
H2  O   H1  H2  O   H1  H2  O   H1  H2  O   H1  H2  O   H1  H2  O   H1  H2  O   
H1  H2  O   H1  H2  O   H1  H2  O   H1  H2  O   H1  H2  O   H1  H2  O   H1  H2  
O   H1  H2  O   H1  H2  O   H1  H2  O   H1  H2  O   H1  H2  O   H1  H2  O   H1  
H2  O   H1  H2  O   H1  H2  O   H1  H2  O   H1  H2  O   H1  H2  O   H1  H2  O   
H1  H2  O   H1  H2  O   H1  H2  O   H1  H2  O   H1  H2  O   H1  H2  O   H1  H2  
O   H1  H2  O   H1  H2  O   H1  H2  O   H1  H2  O   H1  H2  O   H1  H2  O   H1  
H2  O   H1  H2  O   H1  H2  O   H1  H2  O   H1  H2  O   H1  H2  O   H1  H2  O   
H1  H2  O   H1  H2  O   H1  H2  O   H1  H2  O   H1  H2  O   H1  H2  O   H1  H2  
O   H1  H2  O   H1  H2  O   H1  H2  O   H1  H2  O   H1  H2  O   H1  H2  O   H1  
H2  O   H1  H2  O   H1  H2  O   H1  H2  O   H1  H2  O   H1  H2  O   H1  H2  O   
H1  H2  O   H1  H2  O   H1  H2  O   H1  H2  O   H1  H2  O   H1  H2  O   H1  H2  
O   H1  H2  O   H1  H2  O   H1  H2  O   H1  H2  O   H1  H2  O   H1  H2  O   H1  
H2  O   H1  H2  O   H1  H2  O   H1  H2  O   H1  H2  O   H1  H2  O   H1  H2  O   
H1  H2  O   H1  H2  O   H1  H2  O   H1  H2  O   H1  H2  O   H1  H2  O   H1  H2  
O   H1  H2  O   H1  H2  O   H1  H2  O   H1  H2  O   H1  H2  O   H1  H2  O   H1  
H2  O   H1  H2  O   H1  H2  O   H1  H2  O   H1  H2  O   H1  H2  O   H1  H2  O   
H1  H2  O   H1  H2  O   H1  H2  O   H1  H2  O   H1  H2  O   H1  H2  O   H1  H2  
O   H1  H2  O   H1  H2  O   H1  H2  O   H1  H2  O   H1  H2  O   H1  H2  O   H1  
H2  O   H1  H2  O   H1  H2  O   H1  H2  O   H1  H2  O   H1  H2  O   H1  H2  O   
H1  H2  O   H1  H2  O   H1  H2  O   H1  H2  O   H1  H2  O   H1  H2  O   H1  H2  
O   H1  H2  O   H1  H2  O   H1  H2  O   H1  H2  O   H1  H2  O   H1  H2  O   H1  
H2  O   H1  H2  O   H1  H2  O   H1  H2  O   H1  H2  O   H1  H2  O   H1  H2  O   
H1  H2  O   H1  H2  O   H1  H2  O   H1  H2  O   H1  H2  O   H1  H2  O   H1  H2  
O   H1  H2  O   H1  H2  O   H1  H2  O   H1  H2  O   H1  H2  O   H1  H2  O   H1  
H2  O   H1  H2  O   H1  H2  O   H1  H2  O   H1  H2  O   H1  H2  O   H1  H2  O   
H1  H2  O   H1  H2  O   H1  H2  O   H1  H2  O   H1  H2  O   H1  H2  O   H1  H2  
O   H1  H2  O   H1  H2  O   H1  H2  O   H1  H2  O   H1  H2  O   H1  H2  O   H1  
H2  O   H1  H2  O   H1  H2  O   H1  H2  O   H1  H2  O   H1  H2  O   H1  H2  O   
H1  H2  O   H1  H2  O   H1  H2  O   H1  H2  O   H1  H2  O   H1  H2  O   H1  H2  
O   H1  H2  O   H1  H2  O   H1  H2  O   H1  H2  O   H1  H2  O   H1  H2  O   H1  
H2  O   H1  H2  O   H1  H2  O   H1  H2  O   H1  H2  O   H1  H2  O   H1  H2  O   
H1  H2  O   H1  H2  O   H1  H2  O   H1  H2  O   H1  H2  O   H1  H2  O   H1  H2  
O   H1  H2  O   H1  H2  O   H1  H2  O   H1  H2  O   H1  H2  O   H1  H2  O   H1  
H2  O   H1  H2  O   H1  H2  O   H1  H2  O   H1  H2  O   H1  H2  O   H1  H2  O   
H1  H2  O   H1  H2  O   H1  H2  O   H1  H2  O   H1  H2  O   H1  H2  O   H1  H2  
O   H1  H2  O   H1  H2  O   H1  H2  O   H1  H2  O   H1  H2  O   H1  H2  O   H1  
H2  O   H1  H2  O   H1  H2  O   H1  H2  O   H1  H2  O   H1  H2  O   H1  H2  O   
H1  H2  O   H1  H2  O   H1  H2  O   H1  H2  O   H1  H2  O   H1  H2  O   H1  H2  
O   H1  H2  O   H1  H2  O   H1  H2  O   H1  H2  O   H1  H2  O   H1  H2  O   H1  
H2  O   H1  H2  O   H1  H2  O   H1  H2  O   H1  H2  O   H1  H2  O   H1  H2  O   
H1  H2  O   H1  H2  O   H1  H2  O   H1  H2  O   H1  H2  O   H1  H2  O   H1  H2  
O   H1  H2  O   H1  H2  O   H1  H2  O   H1  H2  O   H1  H2  O   H1  H2  O   H1  
H2  O   H1  H2  O   H1  H2  O   H1  H2  O   H1  H2  O   H1  H2  O   H1  H2  O   
H1  H2  O   H1  H2  O   H1  H2  O   H1  H2  O   H1  H2  O   H1  H2  O   H1  H2  
O   H1  H2  O   H1  H2  O   H1  H2  O   H1  H2  O   H1  H2  O   H1  H2  O   H1  
H2  O   H1  H2  O   H1  H2  O   H1  H2  O   H1  H2  O   H1  H2  O   H1  H2  O   
H1  H2  O   H1  H2  O   H1  H2  O   H1  H2  O   H1  H2  O   H1  H2  O   H1  H2  
O   H1  H2  O   H1  H2  O   H1  H2  O   H1  H2  O   H1  H2  O   H1  H2  O   H1  
H2  O   H1  H2  O   H1  H2  O   H1  H2  O   H1  H2  O   H1  H2  O   H1  H2  O   
H1  H2  O   H1  H2  O   H1  H2  O   H1  H2  O   H1  H2  O   H1  H2  O   H1  H2  
O   H1  H2  O   H1  H2  O   H1  H2  O   H1  H2  O   H1  H2  O   H1  H2  O   H1  
H2  O   H1  H2  O   H1  H2  O   H1  H2  O   H1  H2  O   H1  H2  O   H1  H2  O   
H1  H2  O   H1  H2  O   H1  H2  O   H1  H2  O   H1  H2  O   H1  H2  O   H1  H2  
O   H1  H2  O   H1  H2  O   H1  H2  O   H1  H2  O   H1  H2  O   H1  H2  O   H1  
H2  O   H1  H2  O   H1  H2  O   H1  H2  O   H1  H2  O   H1  H2  O   H1  H2  O   
H1  H2  O   H1  H2  O   H1  H2  O   H1  H2  O   H1  H2  O   H1  H2  O   H1  H2  
O   H1  H2  O   H1  H2  O   H1  H2  O   H1  H2  O   H1  H2  O   H1  H2  O   H1  
H2  O   H1  H2  O   H1  H2  O   H1  H2  O   H1  H2  O   H1  H2  O   H1  H2  O   
H1  H2  O   H1  H2  O   H1  H2  O   H1  H2  O   H1  H2  O   H1  H2  O   H1  H2  
O   H1  H2  O   H1  H2  O   H1  H2  O   H1  H2  O   H1  H2  O   H1  H2  O   H1  
H2  O   H1  H2  O   H1  H2  O   H1  H2  O   H1  H2  O   H1  H2  O   H1  H2  O   
H1  H2  O   H1  H2  O   H1  H2  O   H1  H2  O   H1  H2  O   H1  H2  O   H1  H2  
O   H1  H2  O   H1  H2  O   H1  H2  O   H1  H2  O   H1  H2  O   H1  H2  O   H1  
H2  O   H1  H2  O   H1  H2  O   H1  H2  O   H1  H2  O   H1  H2  O   H1  H2  O   
H1  H2  O   H1  H2  O   H1  H2  O   H1  H2  O   H1  H2  O   H1  H2  O   H1  H2  
O   H1  H2  O   H1  H2  O   H1  H2  O   H1  H2  O   H1  H2  O   H1  H2  O   H1  
H2  O   H1  H2  O   H1  H2  O   H1  H2  O   H1  H2  O   H1  H2  O   H1  H2  O   
H1  H2  O   H1  H2  O   H1  H2  O   H1  H2  O   H1  H2  O   H1  H2  O   H1  H2  
O   H1  H2  O   H1  H2  O   H1  H2  O   H1  H2  O   H1  H2  O   H1  H2  O   H1  
H2  O   H1  H2  O   H1  H2  O   H1  H2  O   H1  H2  O   H1  H2  O   H1  H2  O   
H1  H2  O   H1  H2  O   H1  H2  O   H1  H2  O   H1  H2  O   H1  H2  O   H1  H2  
O   H1  H2  O   H1  H2  O   H1  H2  O   H1  H2  O   H1  H2  O   H1  H2  O   H1  
H2  O   H1  H2  O   H1  H2  O   H1  H2  O   H1  H2  O   H1  H2  O   H1  H2  O   
H1  H2  O   H1  H2  O   H1  H2  O   H1  H2  O   H1  H2  O   H1  H2  O   H1  H2  
O   H1  H2  O   H1  H2  O   H1  H2  O   H1  H2  O   H1  H2  O   H1  H2  O   H1  
H2  O   H1  H2  O   H1  H2  O   H1  H2  O   H1  H2  O   H1  H2  O   H1  H2  O   
H1  H2  O   H1  H2  O   H1  H2  O   H1  H2  O   H1  H2  O   H1  H2  O   H1  H2  
O   H1  H2  O   H1  H2  O   H1  H2  O   H1  H2  O   H1  H2  O   H1  H2  O   H1  
H2  O   H1  H2  O   H1  H2  O   H1  H2  O   H1  H2  O   H1  H2  O   H1  H2  O   
H1  H2  O   H1  H2  O   H1  H2  O   H1  H2  O   H1  H2  O   H1  H2  O   H1  H2  
O   H1  H2  O   H1  H2  O   H1  H2  O   H1  H2  O   H1  H2  O   H1  H2  O   H1  
H2  O   H1  H2  O   H1  H2  O   H1  H2  O   H1  H2  O   H1  H2  O   H1  H2  O   
H1  H2  O   H1  H2  O   H1  H2  O   H1  H2  O   H1  H2  O   H1  H2  O   H1  H2  
O   H1  H2  O   H1  H2  O   H1  H2  O   H1  H2  O   H1  H2  O   H1  H2  O   H1  
H2  O   H1  H2  O   H1  H2  O   H1  H2  O   H1  H2  O   H1  H2  O   H1  H2  O   
H1  H2  O   H1  H2  O   H1  H2  O   H1  H2  O   H1  H2  O   H1  H2  O   H1  H2  
O   H1  H2  O   H1  H2  O   H1  H2  O   H1  H2  O   H1  H2  O   H1  H2  O   H1  
H2  O   H1  H2  O   H1  H2  O   H1  H2  O   H1  H2  O   H1  H2  O   H1  H2  O   
H1  H2  O   H1  H2  O   H1  H2  O   H1  H2  O   H1  H2  O   H1  H2  O   H1  H2  
O   H1  H2  O   H1  H2  O   H1  H2  O   H1  H2  O   H1  H2  O   H1  H2  O   H1  
H2  O   H1  H2  O   H1  H2  O   H1  H2  O   H1  H2  O   H1  H2  O   H1  H2  O   
H1  H2  O   H1  H2  O   H1  H2  O   H1  H2  O   H1  H2  O   H1  H2  O   H1  H2  
O   H1  H2  O   H1  H2  O   H1  H2  O   H1  H2  O   H1  H2  O   H1  H2  O   H1  
H2  O   H1  H2  O   H1  H2  O   H1  H2  O   H1  H2  O   H1  H2  O   H1  H2  O   
H1  H2  O   H1  H2  O   H1  H2  O   H1  H2  O   H1  H2  O   H1  H2  O   H1  H2  
O   H1  H2  O   H1  H2  O   H1  H2  O   H1  H2  O   H1  H2  O   H1  H2  O   H1  
H2  O   H1  H2  O   H1  H2  O   H1  H2  O   H1  H2  O   H1  H2  O   H1  H2  O   
H1  H2  O   H1  H2  O   H1  H2  O   H1  H2  O   H1  H2  O   H1  H2  O   H1  H2  
O   H1  H2  O   H1  H2  O   H1  H2  O   H1  H2  O   H1  H2  O   H1  H2  O   H1  
H2  O   H1  H2  O   H1  H2  O   H1  H2  O   H1  H2  O   H1  H2  O   H1  H2  O   
H1  H2  O   H1  H2  O   H1  H2  O   H1  H2  O   H1  H2  O   H1  H2  O   H1  H2  
O   H1  H2  O   H1  H2  O   H1  H2  O   H1  H2  O   H1  H2  O   H1  H2  O   H1  
H2  O   H1  H2  O   H1  H2  O   H1  H2  O   H1  H2  O   H1  H2  O   H1  H2  O   
H1  H2  O   H1  H2  O   H1  H2  O   H1  H2  O   H1  H2  O   H1  H2  O   H1  H2  
O   H1  H2  O   H1  H2  O   H1  H2  O   H1  H2  O   H1  H2  O   H1  H2  O   H1  
H2  O   H1  H2  O   H1  H2  O   H1  H2  O   H1  H2  O   H1  H2  O   H1  H2  O   
H1  H2  O   H1  H2  O   H1  H2  O   H1  H2  O   H1  H2  O   H1  H2  O   H1  H2  
O   H1  H2  O   H1  H2  O   H1  H2  O   H1  H2  O   H1  H2  O   H1  H2  O   H1  
H2  O   H1  H2  O   H1  H2  O   H1  H2  O   H1  H2  O   H1  H2  O   H1  H2  O   
H1  H2  O   H1  H2  O   H1  H2  O   H1  H2  O   H1  H2  O   H1  H2  O   H1  H2  
O   H1  H2  O   H1  H2  O   H1  H2  O   H1  H2  O   H1  H2  O   H1  H2  O   H1  
H2  O   H1  H2  O   H1  H2  O   H1  H2  O   H1  H2  O   H1  H2  O   H1  H2  O   
H1  H2  O   H1  H2  O   H1  H2  O   H1  H2  O   H1  H2  O   H1  H2  O   H1  H2  
O   H1  H2  O   H1  H2  O   H1  H2  O   H1  H2  O   H1  H2  O   H1  H2  O   H1  
H2  O   H1  H2  O   H1  H2  O   H1  H2  O   H1  H2  O   H1  H2  O   H1  H2  O   
H1  H2  O   H1  H2  O   H1  H2  O   H1  H2  O   H1  H2  O   H1  H2  O   H1  H2  
O   H1  H2  O   H1  H2  O   H1  H2  O   H1  H2  O   H1  H2  O   H1  H2  O   H1  
H2  O   H1  H2  O   H1  H2  O   H1  H2  O   H1  H2  O   H1  H2  O   H1  H2  O   
H1  H2  O   H1  H2  O   H1  H2  O   H1  H2  O   H1  H2  O   H1  H2  O   H1  H2  
O   H1  H2  O   H1  H2  O   H1  H2  O   H1  H2  O   H1  H2  O   H1  H2  O   H1  
H2  O   H1  H2  O   H1  H2  O   H1  H2  O   H1  H2  O   H1  H2  O   H1  H2  O   
H1  H2  O   H1  H2  O   H1  H2  O   H1  H2  O   H1  H2  O   H1  H2  O   H1  H2  
O   H1  H2  O   H1  H2  O   H1  H2  O   H1  H2  O   H1  H2  O   H1  H2  O   H1  
H2  O   H1  H2  O   H1  H2  O   H1  H2  O   H1  H2  O   H1  H2  O   H1  H2  O   
H1  H2  O   H1  H2  O   H1  H2  O   H1  H2  O   H1  H2  O   H1  H2  O   H1  H2  
O   H1  H2  O   H1  H2  O   H1  H2  O   H1  H2  O   H1  H2  O   H1  H2  O   H1  
H2  O   H1  H2  O   H1  H2  O   H1  H2  O   H1  H2  O   H1  H2  O   H1  H2  O   
H1  H2  O   H1  H2  O   H1  H2  O   H1  H2  O   H1  H2  O   H1  H2  O   H1  H2  
O   H1  H2  O   H1  H2  O   H1  H2  O   H1  H2  O   H1  H2  O   H1  H2  O   H1  
H2  O   H1  H2  O   H1  H2  O   H1  H2  O   H1  H2  O   H1  H2  O   H1  H2  O   
H1  H2  O   H1  H2  O   H1  H2  O   H1  H2  O   H1  H2  O   H1  H2  O   H1  H2  
O   H1  H2  O   H1  H2  O   H1  H2  O   H1  H2  O   H1  H2  O   H1  H2  O   H1  
H2  O   H1  H2  O   H1  H2  O   H1  H2  O   H1  H2  O   H1  H2  O   H1  H2  O   
H1  H2  O   H1  H2  O   H1  H2  O   H1  H2  O   H1  H2  O   H1  H2  O   H1  H2  
O   H1  H2  O   H1  H2  O   H1  H2  O   H1  H2  O   H1  H2  O   H1  H2  O   H1  
H2  O   H1  H2  O   H1  H2  O   H1  H2  O   H1  H2  O   H1  H2  O   H1  H2  O   
H1  H2  O   H1  H2  O   H1  H2  O   H1  H2  O   H1  H2  O   H1  H2  O   H1  H2  
O   H1  H2  O   H1  H2  O   H1  H2  O   H1  H2  O   H1  H2  O   H1  H2  O   H1  
H2  O   H1  H2  O   H1  H2  O   H1  H2  O   H1  H2  O   H1  H2  O   H1  H2  O   
H1  H2  O   H1  H2  O   H1  H2  O   H1  H2  O   H1  H2  O   H1  H2  O   H1  H2  
O   H1  H2  O   H1  H2  O   H1  H2  O   H1  H2  O   H1  H2  O   H1  H2  O   H1  
H2  O   H1  H2  O   H1  H2  O   H1  H2  O   H1  H2  O   H1  H2  O   H1  H2  O   
H1  H2  O   H1  H2  O   H1  H2  O   H1  H2  O   H1  H2  O   H1  H2  O   H1  H2  
O   H1  H2  O   H1  H2  O   H1  H2  O   H1  H2  O   H1  H2  O   H1  H2  O   H1  
H2  O   H1  H2  O   H1  H2  O   H1  H2  O   H1  H2  O   H1  H2  O   H1  H2  O   
H1  H2  O   H1  H2  O   H1  H2  O   H1  H2  O   H1  H2  O   H1  H2  O   H1  H2  
O   H1  H2  O   H1  H2  O   H1  H2  O   H1  H2  O   H1  H2  O   H1  H2  O   H1  
H2  O   H1  H2  O   H1  H2  O   H1  H2  O   H1  H2  O   H1  H2  O   H1  H2  O   
H1  H2  O   H1  H2  O   H1  H2  O   H1  H2  O   H1  H2  O   H1  H2  O   H1  H2  
O   H1  H2  O   H1  H2  O   H1  H2  O   H1  H2  O   H1  H2  O   H1  H2  O   H1  
H2  O   H1  H2  O   H1  H2  O   H1  H2  O   H1  H2  O   H1  H2  O   H1  H2  O   
H1  H2  O   H1  H2  O   H1  H2  O   H1  H2  O   H1  H2  O   H1  H2  O   H1  H2  
O   H1  H2  O   H1  H2  O   H1  H2  O   H1  H2  O   H1  H2  O   H1  H2  O   H1  
H2  O   H1  H2  O   H1  H2  O   H1  H2  O   H1  H2  O   H1  H2  O   H1  H2  O   
H1  H2  O   H1  H2  O   H1  H2  O   H1  H2  O   H1  H2  O   H1  H2  O   H1  H2  
O   H1  H2  O   H1  H2  O   H1  H2  O   H1  H2  O   H1  H2  O   H1  H2  O   H1  
H2  O   H1  H2  O   H1  H2  O   H1  H2  O   H1  H2  O   H1  H2  O   H1  H2  O   
H1  H2  O   H1  H2  O   H1  H2  O   H1  H2  O   H1  H2  O   H1  H2  O   H1  H2  
O   H1  H2  O   H1  H2  O   H1  H2  O   H1  H2  O   H1  H2  O   H1  H2  O   H1  
H2  O   H1  H2  O   H1  H2  O   H1  H2  O   H1  H2  O   H1  H2  O   H1  H2  O   
H1  H2  O   H1  H2  O   H1  H2  O   H1  H2  O   H1  H2  O   H1  H2  O   H1  H2  
O   H1  H2  O   H1  H2  O   H1  H2  O   H1  H2  O   H1  H2  O   H1  H2  O   H1  
H2  O   H1  H2  O   H1  H2  O   H1  H2  O   H1  H2  O   H1  H2  O   H1  H2  O   
H1  H2  O   H1  H2  O   H1  H2  O   H1  H2  O   H1  H2  O   H1  H2  O   H1  H2  
O   H1  H2  O   H1  H2  O   H1  H2  O   H1  H2  O   H1  H2  O   H1  H2  O   H1  
H2  O   H1  H2  O   H1  H2  O   H1  H2  O   H1  H2  O   H1  H2  O   H1  H2  O   
H1  H2  O   H1  H2  O   H1  H2  O   H1  H2  O   H1  H2  O   H1  H2  O   H1  H2  
O   H1  H2  O   H1  H2  O   H1  H2  O   H1  H2  O   H1  H2  O   H1  H2  O   H1  
H2  O   H1  H2  O   H1  H2  O   H1  H2  O   H1  H2  O   H1  H2  O   H1  H2  O   
H1  H2  O   H1  H2  O   H1  H2  O   H1  H2  O   H1  H2  O   H1  H2  O   H1  H2  
O   H1  H2  O   H1  H2  O   H1  H2  O   H1  H2  O   H1  H2  O   H1  H2  O   H1  
H2  O   H1  H2  O   H1  H2  O   H1  H2  O   H1  H2  O   H1  H2  O   H1  H2  O   
H1  H2  O   H1  H2  O   H1  H2  O   H1  H2  O   H1  H2  O   H1  H2  O   H1  H2  
O   H1  H2  O   H1  H2  O   H1  H2  O   H1  H2  O   H1  H2  O   H1  H2  O   H1  
H2  O   H1  H2  O   H1  H2  O   H1  H2  O   H1  H2  O   H1  H2  O   H1  H2  O   
H1  H2  O   H1  H2  O   H1  H2  O   H1  H2  O   H1  H2  O   H1  H2  O   H1  H2  
O   H1  H2  O   H1  H2  O   H1  H2  O   H1  H2  O   H1  H2  O   H1  H2  O   H1  
H2  O   H1  H2  O   H1  H2  O   H1  H2  O   H1  H2  O   H1  H2  O   H1  H2  O   
H1  H2  O   H1  H2  O   H1  H2  O   H1  H2  O   H1  H2  O   H1  H2  O   H1  H2  
O   H1  H2  O   H1  H2  O   H1  H2  O   H1  H2  O   H1  H2  O   H1  H2  O   H1  
H2  O   H1  H2  O   H1  H2  O   H1  H2  O   H1  H2  O   H1  H2  O   H1  H2  O   
H1  H2  O   H1  H2  O   H1  H2  O   H1  H2  O   H1  H2  O   H1  H2  O   H1  H2  
O   H1  H2  O   H1  H2  O   H1  H2  O   H1  H2  O   H1  H2  O   H1  H2  O   H1  
H2  O   H1  H2  O   H1  H2  O   H1  H2  O   H1  H2  O   H1  H2  O   H1  H2  O   
H1  H2  O   H1  H2  O   H1  H2  O   H1  H2  O   H1  H2  O   H1  H2  O   H1  H2  
O   H1  H2  O   H1  H2  O   H1  H2  O   H1  H2  O   H1  H2  O   H1  H2  O   H1  
H2  O   H1  H2  O   H1  H2  O   H1  H2  O   H1  H2  O   H1  H2  O   H1  H2  O   
H1  H2  O   H1  H2  O   H1  H2  O   H1  H2  O   H1  H2  O   H1  H2  O   H1  H2  
O   H1  H2  O   H1  H2  O   H1  H2  O   H1  H2  O   H1  H2  O   H1  H2  O   H1  
H2  O   H1  H2  O   H1  H2  O   H1  H2  O   H1  H2  O   H1  H2  O   H1  H2  O   
H1  H2  O   H1  H2  O   H1  H2  O   H1  H2  O   H1  H2  O   H1  H2  O   H1  H2  
O   H1  H2  O   H1  H2  O   H1  H2  O   H1  H2  O   H1  H2  O   H1  H2  O   H1  
H2  O   H1  H2  O   H1  H2  O   H1  H2  O   H1  H2  O   H1  H2  O   H1  H2  O   
H1  H2  O   H1  H2  O   H1  H2  O   H1  H2  O   H1  H2  O   H1  H2  O   H1  H2  
O   H1  H2  O   H1  H2  O   H1  H2  O   H1  H2  O   H1  H2  O   H1  H2  O   H1  
H2  O   H1  H2  O   H1  H2  O   H1  H2  O   H1  H2  O   H1  H2  O   H1  H2  O   
H1  H2  O   H1  H2  O   H1  H2  O   H1  H2  O   H1  H2  O   H1  H2  O   H1  H2  
O   H1  H2  O   H1  H2  O   H1  H2  O   H1  H2  O   H1  H2  O   H1  H2  O   H1  
H2  O   H1  H2  O   H1  H2  O   H1  H2  O   H1  H2  O   H1  H2  O   H1  H2  O   
H1  H2  O   H1  H2  O   H1  H2  O   H1  H2  O   H1  H2  O   H1  H2  O   H1  H2  
O   H1  H2  O   H1  H2  O   H1  H2  O   H1  H2  O   H1  H2  O   H1  H2  O   H1  
H2  O   H1  H2  O   H1  H2  O   H1  H2  O   H1  H2  O   H1  H2  O   H1  H2  O   
H1  H2  O   H1  H2  O   H1  H2  O   H1  H2  O   H1  H2  O   H1  H2  O   H1  H2  
O   H1  H2  O   H1  H2  O   H1  H2  O   H1  H2  O   H1  H2  O   H1  H2  O   H1  
H2  O   H1  H2  O   H1  H2  O   H1  H2  O   H1  H2  O   H1  H2  O   H1  H2  O   
H1  H2  O   H1  H2  O   H1  H2  O   H1  H2  O   H1  H2  O   H1  H2  O   H1  H2  
O   H1  H2  O   H1  H2  O   H1  H2  O   H1  H2  O   H1  H2  O   H1  H2  O   H1  
H2  O   H1  H2  O   H1  H2  O   H1  H2  O   H1  H2  O   H1  H2  O   H1  H2  O   
H1  H2  O   H1  H2  O   H1  H2  O   H1  H2  O   H1  H2  O   H1  H2  O   H1  H2  
O   H1  H2  O   H1  H2  O   H1  H2  O   H1  H2  O   H1  H2  O   H1  H2  O   H1  
H2  O   H1  H2  O   H1  H2  O   H1  H2  O   H1  H2  O   H1  H2  O   H1  H2  O   
H1  H2  O   H1  H2  O   H1  H2  O   H1  H2  O   H1  H2  O   H1  H2  O   H1  H2  
O   H1  H2  O   H1  H2  O   H1  H2  O   H1  H2  O   H1  H2  O   H1  H2  O   H1  
H2  O   H1  H2  O   H1  H2  O   H1  H2  O   H1  H2  O   H1  H2  O   H1  H2  O   
H1  H2  O   H1  H2  O   H1  H2  O   H1  H2  O   H1  H2  O   H1  H2  O   H1  H2  
O   H1  H2  O   H1  H2  O   H1  H2  O   H1  H2  O   H1  H2  O   H1  H2  O   H1  
H2  O   H1  H2  O   H1  H2  O   H1  H2  O   H1  H2  O   H1  H2  O   H1  H2  O   
H1  H2  O   H1  H2  O   H1  H2  O   H1  H2  O   H1  H2  O   H1  H2  O   H1  H2  
O   H1  H2  O   H1  H2  O   H1  H2  O   H1  H2  O   H1  H2  O   H1  H2  O   H1  
H2  O   H1  H2  O   H1  H2  O   H1  H2  O   H1  H2  O   H1  H2  O   H1  H2  O   
H1  H2  O   H1  H2  O   H1  H2  O   H1  H2  O   H1  H2  O   H1  H2  O   H1  H2  
O   H1  H2  O   H1  H2  O   H1  H2  O   H1  H2  O   H1  H2  O   H1  H2  O   H1  
H2  O   H1  H2  O   H1  H2  O   H1  H2  O   H1  H2  O   H1  H2  O   H1  H2  O   
H1  H2  O   H1  H2  O   H1  H2  O   H1  H2  O   H1  H2  O   H1  H2  O   H1  H2  
O   H1  H2  O   H1  H2  O   H1  H2  O   H1  H2  O   H1  H2  O   H1  H2  O   H1  
H2  O   H1  H2  O   H1  H2  O   H1  H2  O   H1  H2  O   H1  H2  O   H1  H2  O   
H1  H2  O   H1  H2  O   H1  H2  O   H1  H2  O   H1  H2  O   H1  H2  O   H1  H2  
O   H1  H2  O   H1  H2  O   H1  H2  O   H1  H2  O   H1  H2  O   H1  H2  O   H1  
H2  O   H1  H2  O   H1  H2  O   H1  H2  O   H1  H2  O   H1  H2  O   H1  H2  O   
H1  H2  O   H1  H2  O   H1  H2  O   H1  H2  O   H1  H2  O   H1  H2  O   H1  H2  
O   H1  H2  O   H1  H2  O   H1  H2  O   H1  H2  O   H1  H2  O   H1  H2  O   H1  
H2  O   H1  H2  O   H1  H2  O   H1  H2  O   H1  H2  O   H1  H2  O   H1  H2  O   
H1  H2  O   H1  H2  O   H1  H2  O   H1  H2  O   H1  H2  O   H1  H2  O   H1  H2  
O   H1  H2  O   H1  H2  O   H1  H2  O   H1  H2  O   H1  H2  O   H1  H2  O   H1  
H2  O   H1  H2  O   H1  H2  O   H1  H2  O   H1  H2  O   H1  H2  O   H1  H2  O   
H1  H2  O   H1  H2  O   H1  H2  O   H1  H2  O   H1  H2  O   H1  H2  O   H1  H2  
O   H1  H2  O   H1  H2  O   H1  H2  O   H1  H2  O   H1  H2  O   H1  H2  O   H1  
H2  O   H1  H2  O   H1  H2  O   H1  H2  O   H1  H2  O   H1  H2  O   H1  H2  O   
H1  H2  O   H1  H2  O   H1  H2  O   H1  H2  O   H1  H2  O   H1  H2  O   H1  H2  
O   H1  H2  O   H1  H2  O   H1  H2  O   H1  H2  O   H1  H2  O   H1  H2  O   H1  
H2  O   H1  H2  O   H1  H2  O   H1  H2  O   H1  H2  O   H1  H2  O   H1  H2  O   
H1  H2  O   H1  H2  O   H1  H2  O   H1  H2  O   H1  H2  O   H1  H2  O   H1  H2  
O   H1  H2  O   H1  H2  O   H1  H2  O   H1  H2  O   H1  H2  O   H1  H2  O   H1  
H2  O   H1  H2  O   H1  H2  O   H1  H2  O   H1  H2  O   H1  H2  O   H1  H2  O   
H1  H2  O   H1  H2  O   H1  H2  O   H1  H2  O   H1  H2  O   H1  H2  O   H1  H2  
O   H1  H2  O   H1  H2  O   H1  H2  O   H1  H2  O   H1  H2  O   H1  H2  O   H1  
H2  O   H1  H2  O   H1  H2  O   H1  H2  O   H1  H2  O   H1  H2  O   H1  H2  O   
H1  H2  O   H1  H2  O   H1  H2  O   H1  H2  O   H1  H2  O   H1  H2  O   H1  H2  
O   H1  H2  O   H1  H2  O   H1  H2  O   H1  H2  O   H1  H2  O   H1  H2  O   H1  
H2  O   H1  H2  O   H1  H2  O   H1  H2  O   H1  H2  O   H1  H2  O   H1  H2  O   
H1  H2  O   H1  H2  O   H1  H2  O   H1  H2  O   H1  H2  O   H1  H2  O   H1  H2  
O   H1  H2  O   H1  H2  O   H1  H2  O   H1  H2  O   H1  H2  O   H1  H2  O   H1  
H2  O   H1  H2  O   H1  H2  O   H1  H2  O   H1  H2  O   H1  H2  O   H1  H2  O   
H1  H2  O   H1  H2  O   H1  H2  O   H1  H2  O   H1  H2  O   H1  H2  O   H1  H2  
O   H1  H2  O   H1  H2  O   H1  H2  O   H1  H2  O   H1  H2  O   H1  H2  O   H1  
H2  O   H1  H2  O   H1  H2  O   H1  H2  O   H1  H2  O   H1  H2  O   H1  H2  O   
H1  H2  O   H1  H2  O   H1  H2  O   H1  H2  O   H1  H2  O   H1  H2  O   H1  H2  
O   H1  H2  O   H1  H2  O   H1  H2  O   H1  H2  O   H1  H2  O   H1  H2  O   H1  
H2  O   H1  H2  O   H1  H2  O   H1  H2  O   H1  H2  O   H1  H2  O   H1  H2  O   
H1  H2  O   H1  H2  O   H1  H2  O   H1  H2  O   H1  H2  O   H1  H2  O   H1  H2  
O   H1  H2  O   H1  H2  O   H1  H2  O   H1  H2  O   H1  H2  O   H1  H2  O   H1  
H2  O   H1  H2  O   H1  H2  O   H1  H2  O   H1  H2  O   H1  H2  O   H1  H2  O   
H1  H2  O   H1  H2  O   H1  H2  O   H1  H2  O   H1  H2  O   H1  H2  O   H1  H2  
O   H1  H2  O   H1  H2  O   H1  H2  O   H1  H2  O   H1  H2  O   H1  H2  O   H1  
H2  O   H1  H2  O   H1  H2  O   H1  H2  O   H1  H2  O   H1  H2  O   H1  H2  O   
H1  H2  O   H1  H2  O   H1  H2  O   H1  H2  O   H1  H2  O   H1  H2  O   H1  H2  
O   H1  H2  O   H1  H2  O   H1  H2  O   H1  H2  O   H1  H2  O   H1  H2  O   H1  
H2  O   H1  H2  O   H1  H2  O   H1  H2  O   H1  H2  O   H1  H2  O   H1  H2  O   
H1  H2  O   H1  H2  O   H1  H2  O   H1  H2  O   H1  H2  O   H1  H2  O   H1  H2  
O   H1  H2  O   H1  H2  O   H1  H2  O   H1  H2  O   H1  H2  O   H1  H2  O   H1  
H2  O   H1  H2  O   H1  H2  O   H1  H2  O   H1  H2  O   H1  H2  O   H1  H2  O   
H1  H2  O   H1  H2  O   H1  H2  O   H1  H2  O   H1  H2  O   H1  H2  O   H1  H2  
O   H1  H2  O   H1  H2  O   H1  H2  O   H1  H2  O   H1  H2  O   H1  H2  O   H1  
H2  O   H1  H2  O   H1  H2  O   H1  H2  O   H1  H2  O   H1  H2  O   H1  H2  O   
H1  H2  O   H1  H2  O   H1  H2  O   H1  H2  O   H1  H2  O   H1  H2  O   H1  H2  
O   H1  H2  O   H1  H2  O   H1  H2  O   H1  H2  O   H1  H2  O   H1  H2  O   H1  
H2  O   H1  H2  O   H1  H2  O   H1  H2  O   H1  H2  O   H1  H2  O   H1  H2  O   
H1  H2  O   H1  H2  O   H1  H2  O   H1  H2  O   H1  H2  O   H1  H2  O   H1  H2  
O   H1  H2  O   H1  H2  O   H1  H2  O   H1  H2  O   H1  H2  O   H1  H2  O   H1  
H2  O   H1  H2  O   H1  H2  O   H1  H2  O   H1  H2  O   H1  H2  O   H1  H2  O   
H1  H2  O   H1  H2  O   H1  H2  O   H1  H2  O   H1  H2  O   H1  H2  O   H1  H2  
O   H1  H2  O   H1  H2  O   H1  H2  O   H1  H2  O   H1  H2  O   H1  H2  O   H1  
H2  O   H1  H2  O   H1  H2  O   H1  H2  O   H1  H2  O   H1  H2  O   H1  H2  O   
H1  H2  O   H1  H2  O   H1  H2  O   H1  H2  O   H1  H2  O   H1  H2  O   H1  H2  
O   H1  H2  O   H1  H2  O   H1  H2  O   H1  H2  O   H1  H2  O   H1  H2  O   H1  
H2  O   H1  H2  O   H1  H2  O   H1  H2  O   H1  H2  O   H1  H2  O   H1  H2  O   
H1  H2  O   H1  H2  O   H1  H2  O   H1  H2  O   H1  H2  O   H1  H2  O   H1  H2  
O   H1  H2  O   H1  H2  O   H1  H2  O   H1  H2  O   H1  H2  O   H1  H2  O   H1  
H2  O   H1  H2  O   H1  H2  O   H1  H2  O   H1  H2  O   H1  H2  O   H1  H2  O   
H1  H2  O   H1  H2  O   H1  H2  O   H1  H2  O   H1  H2  O   H1  H2  O   H1  H2  
O   H1  H2  O   H1  H2  O   H1  H2  O   H1  H2  O   H1  H2  O   H1  H2  O   H1  
H2  O   H1  H2  O   H1  H2  O   H1  H2  O   H1  H2  O   H1  H2  O   H1  H2  O   
H1  H2  O   H1  H2  O   H1  H2  O   H1  H2  O   H1  H2  O   H1  H2  O   H1  H2  
O   H1  H2  O   H1  H2  O   H1  H2  O   H1  H2  O   H1  H2  O   H1  H2  O   H1  
H2  O   H1  H2  O   H1  H2  O   H1  H2  O   H1  H2  O   H1  H2  O   H1  H2  O   
H1  H2  O   H1  H2  O   H1  H2  O   H1  H2  O   H1  H2  O   H1  H2  O   H1  H2  
O   H1  H2  O   H1  H2  O   H1  H2  O   H1  H2  O   H1  H2  O   H1  H2  O   H1  
H2  O   H1  H2  O   H1  H2  O   H1  H2  O   H1  H2  O   H1  H2  O   H1  H2  O   
H1  H2  O   H1  H2  O   H1  H2  O   H1  H2  O   H1  H2  O   H1  H2  O   H1  H2  
O   H1  H2  O   H1  H2  O   H1  H2  O   H1  H2  O   H1  H2  O   H1  H2  O   H1  
H2  O   H1  H2  O   H1  H2  O   H1  H2  O   H1  H2  O   H1  H2  O   H1  H2  O   
H1  H2  O   H1  H2  O   H1  H2  O   H1  H2  O   H1  H2  O   H1  H2  O   H1  H2  
O   H1  H2  O   H1  H2  O   H1  H2  O   H1  H2  O   H1  H2  O   H1  H2  O   H1  
H2  O   H1  H2  O   H1  H2  O   H1  H2  O   H1  H2  O   H1  H2  O   H1  H2  O   
H1  H2  O   H1  H2  O   H1  H2  O   H1  H2  O   H1  H2  O   H1  H2  O   H1  H2  
O   H1  H2  O   H1  H2  O   H1  H2  O   H1  H2  O   H1  H2  O   H1  H2  O   H1  
H2  O   H1  H2  O   H1  H2  O   H1  H2  O   H1  H2  O   H1  H2  O   H1  H2  O   
H1  H2  O   H1  H2  O   H1  H2  O   H1  H2  O   H1  H2  O   H1  H2  O   H1  H2  
O   H1  H2  O   H1  H2  O   H1  H2  O   H1  H2  O   H1  H2  O   H1  H2  O   H1  
H2  O   H1  H2  O   H1  H2  O   H1  H2  O   H1  H2  O   H1  H2  O   H1  H2  O   
H1  H2  O   H1  H2  O   H1  H2  O   H1  H2  O   H1  H2  O   H1  H2  O   H1  H2  
O   H1  H2  O   H1  H2  O   H1  H2  O   H1  H2  O   H1  H2  O   H1  H2  O   H1  
H2  O   H1  H2  O   H1  H2  O   H1  H2  O   H1  H2  O   H1  H2  O   H1  H2  O   
H1  H2  O   H1  H2  O   H1  H2  O   H1  H2  O   H1  H2  O   H1  H2  O   H1  H2  
O   H1  H2  O   H1  H2  O   H1  H2  O   H1  H2  O   H1  H2  O   H1  H2  O   H1  
H2  O   H1  H2  O   H1  H2  O   H1  H2  O   H1  H2  O   H1  H2  O   H1  H2  O   
H1  H2  O   H1  H2  O   H1  H2  O   H1  H2  O   H1  H2  O   H1  H2  O   H1  H2  
O   H1  H2  O   H1  H2  O   H1  H2  O   H1  H2  O   H1  H2  O   H1  H2  O   H1  
H2  O   H1  H2  O   H1  H2  O   H1  H2  O   H1  H2  O   H1  H2  O   H1  H2  O   
H1  H2  O   H1  H2  O   H1  H2  O   H1  H2  O   H1  H2  O   H1  H2  O   H1  H2  
O   H1  H2  O   H1  H2  O   H1  H2  O   H1  H2  O   H1  H2  O   H1  H2  O   H1  
H2  O   H1  H2  O   H1  H2  O   H1  H2  O   H1  H2  O   H1  H2  O   H1  H2  O   
H1  H2  O   H1  H2  O   H1  H2  O   H1  H2  O   H1  H2  O   H1  H2  O   H1  H2  
O   H1  H2  O   H1  H2  O   H1  H2  O   H1  H2  O   H1  H2  O   H1  H2  O   H1  
H2  O   H1  H2  O   H1  H2  O   H1  H2  O   H1  H2  O   H1  H2  O   H1  H2  O   
H1  H2  O   H1  H2  O   H1  H2  O   H1  H2  O   H1  H2  O   H1  H2  O   H1  H2  
O   H1  H2  O   H1  H2  O   H1  H2  O   H1  H2  O   H1  H2  O   H1  H2  O   H1  
H2  O   H1  H2  O   H1  H2  O   H1  H2  O   H1  H2  O   H1  H2  O   H1  H2  O   
H1  H2  O   H1  H2  O   H1  H2  O   H1  H2  O   H1  H2  O   H1  H2  O   H1  H2  
O   H1  H2  O   H1  H2  O   H1  H2  O   H1  H2  O   H1  H2  O   H1  H2  O   H1  
H2  O   H1  H2  O   H1  H2  O   H1  H2  O   H1  H2  O   H1  H2  O   H1  H2  O   
H1  H2  O   H1  H2  O   H1  H2  O   H1  H2  O   H1  H2  O   H1  H2  O   H1  H2  
O   H1  H2  O   H1  H2  O   H1  H2  O   H1  H2  O   H1  H2  O   H1  H2  O   H1  
H2  O   H1  H2  O   H1  H2  O   H1  H2  O   H1  H2  O   H1  H2  O   H1  H2  O   
H1  H2  O   H1  H2  O   H1  H2  O   H1  H2  O   H1  H2  O   H1  H2  O   H1  H2  
O   H1  H2  O   H1  H2  O   H1  H2  O   H1  H2  O   H1  H2  O   H1  H2  O   H1  
H2  O   H1  H2  O   H1  H2  O   H1  H2  O   H1  H2  O   H1  H2  O   H1  H2  O   
H1  H2  O   H1  H2  O   H1  H2  O   H1  H2  O   H1  H2  O   H1  H2  O   H1  H2  
O   H1  H2  O   H1  H2  O   H1  H2  O   H1  H2  O   H1  H2  O   H1  H2  O   H1  
H2  O   H1  H2  O   H1  H2  O   H1  H2  O   H1  H2  O   H1  H2  O   H1  H2  O   
H1  H2  O   H1  H2  O   H1  H2  O   H1  H2  O   H1  H2  O   H1  H2  O   H1  H2  
O   H1  H2  O   H1  H2  O   H1  H2  O   H1  H2  O   H1  H2  O   H1  H2  O   H1  
H2  O   H1  H2  O   H1  H2  O   H1  H2  O   H1  H2  O   H1  H2  O   H1  H2  O   
H1  H2  O   H1  H2  O   H1  H2  O   H1  H2  O   H1  H2  O   H1  H2  O   H1  H2  
O   H1  H2  O   H1  H2  O   H1  H2  O   H1  H2  O   H1  H2  O   H1  H2  O   H1  
H2  O   H1  H2  O   H1  H2  O   H1  H2  O   H1  H2  O   H1  H2  O   H1  H2  O   
H1  H2  O   H1  H2  O   H1  H2  O   H1  H2  O   H1  H2  O   H1  H2  O   H1  H2  
O   H1  H2  O   H1  H2  O   H1  H2  O   H1  H2  O   H1  H2  O   H1  H2  O   H1  
H2  O   H1  H2  O   H1  H2  O   H1  H2  O   H1  H2  O   H1  H2  O   H1  H2  O   
H1  H2  O   H1  H2  O   H1  H2  O   H1  H2  O   H1  H2  O   H1  H2  O   H1  H2  
O   H1  H2  O   H1  H2  O   H1  H2  O   H1  H2  O   H1  H2  O   H1  H2  O   H1  
H2  O   H1  H2  O   H1  H2  O   H1  H2  O   H1  H2  O   H1  H2  O   H1  H2  O   
H1  H2  O   H1  H2  O   H1  H2  O   H1  H2  O   H1  H2  O   H1  H2  O   H1  H2  
O   H1  H2  O   H1  H2  O   H1  H2  O   H1  H2  O   H1  H2  O   H1  H2  O   H1  
H2  O   H1  H2  O   H1  H2  O   H1  H2  O   H1  H2  O   H1  H2  O   H1  H2  O   
H1  H2  O   H1  H2  O   H1  H2  O   H1  H2  O   H1  H2  O   H1  H2  O   H1  H2  
O   H1  H2  O   H1  H2  O   H1  H2  O   H1  H2  O   H1  H2  O   H1  H2  O   H1  
H2  O   H1  H2  O   H1  H2  O   H1  H2  O   H1  H2  O   H1  H2  O   H1  H2  O   
H1  H2  O   H1  H2  O   H1  H2  O   H1  H2  O   H1  H2  O   H1  H2  O   H1  H2  
O   H1  H2  O   H1  H2  O   H1  H2  O   H1  H2  O   H1  H2  O   H1  H2  O   H1  
H2  O   H1  H2  O   H1  H2  O   H1  H2  O   H1  H2  O   H1  H2  O   H1  H2  O   
H1  H2  O   H1  H2  O   H1  H2  O   H1  H2  O   H1  H2  O   H1  H2  O   H1  H2  
O   H1  H2  O   H1  H2  O   H1  H2  O   H1  H2  O   H1  H2  O   H1  H2  O   H1  
H2  O   H1  H2  O   H1  H2  O   H1  H2  O   H1  H2  O   H1  H2  O   H1  H2  O   
H1  H2  O   H1  H2  O   H1  H2  O   H1  H2  O   H1  H2  O   H1  H2  O   H1  H2  
O   H1  H2  O   H1  H2  O   H1  H2  O   H1  H2  O   H1  H2  O   H1  H2  O   H1  
H2  O   H1  H2  O   H1  H2  O   H1  H2  O   H1  H2  O   H1  H2  O   H1  H2  O   
H1  H2  O   H1  H2  O   H1  H2  O   H1  H2  O   H1  H2  O   H1  H2  O   H1  H2  
O   H1  H2  O   H1  H2  O   H1  H2  O   H1  H2  O   H1  H2  O   H1  H2  O   H1  
H2  O   H1  H2  O   H1  H2  O   H1  H2  O   H1  H2  O   H1  H2  O   H1  H2  O   
H1  H2  O   H1  H2  O   H1  H2  O   H1  H2  O   H1  H2  O   H1  H2  O   H1  H2  
O   H1  H2  O   H1  H2  O   H1  H2  O   H1  H2  O   H1  H2  O   H1  H2  O   H1  
H2  O   H1  H2  O   H1  H2  O   H1  H2  O   H1  H2  O   H1  H2  O   H1  H2  O   
H1  H2  O   H1  H2  O   H1  H2  O   H1  H2  O   H1  H2  O   H1  H2  O   H1  H2  
O   H1  H2  O   H1  H2  O   H1  H2  O   H1  H2  O   H1  H2  O   H1  H2  O   H1  
H2  O   H1  H2  O   H1  H2  O   H1  H2  O   H1  H2  O   H1  H2  O   H1  H2  O   
H1  H2  O   H1  H2  O   H1  H2  O   H1  H2  O   H1  H2  O   H1  H2  O   H1  H2  
O   H1  H2  O   H1  H2  O   H1  H2  O   H1  H2  O   H1  H2  O   H1  H2  O   H1  
H2  O   H1  H2  O   H1  H2  O   H1  H2  O   H1  H2  O   H1  H2  O   H1  H2  O   
H1  H2  O   H1  H2  O   H1  H2  O   H1  H2  O   H1  H2  O   H1  H2  O   H1  H2  
O   H1  H2  O   H1  H2  O   H1  H2  O   H1  H2  O   H1  H2  O   H1  H2  O   H1  
H2  O   H1  H2  O   H1  H2  O   H1  H2  O   H1  H2  O   H1  H2  O   H1  H2  O   
H1  H2  O   H1  H2  O   H1  H2  O   H1  H2  O   H1  H2  O   H1  H2  O   H1  H2  
O   H1  H2  O   H1  H2  O   H1  H2  O   H1  H2  O   H1  H2  O   H1  H2  O   H1  
H2  O   H1  H2  O   H1  H2  O   H1  H2  O   H1  H2  O   H1  H2  O   H1  H2  O   
H1  H2  O   H1  H2  O   H1  H2  O   H1  H2  O   H1  H2  O   H1  H2  O   H1  H2  
O   H1  H2  O   H1  H2  O   H1  H2  O   H1  H2  O   H1  H2  O   H1  H2  O   H1  
H2  O   H1  H2  O   H1  H2  O   H1  H2  O   H1  H2  O   H1  H2  O   H1  H2  O   
H1  H2  O   H1  H2  O   H1  H2  O   H1  H2  O   H1  H2  O   H1  H2  O   H1  H2  
O   H1  H2  O   H1  H2  O   H1  H2  O   H1  H2  O   H1  H2  O   H1  H2  O   H1  
H2  O   H1  H2  O   H1  H2  O   H1  H2  O   H1  H2  O   H1  H2  O   H1  H2  O   
H1  H2  O   H1  H2  O   H1  H2  O   H1  H2  O   H1  H2  O   H1  H2  O   H1  H2  
O   H1  H2  O   H1  H2  O   H1  H2  O   H1  H2  O   H1  H2  O   H1  H2  O   H1  
H2  O   H1  H2  O   H1  H2  O   H1  H2  O   H1  H2  O   H1  H2  O   H1  H2  O   
H1  H2  O   H1  H2  O   H1  H2  O   H1  H2  O   H1  H2  O   H1  H2  O   H1  H2  
O   H1  H2  O   H1  H2  O   H1  H2  O   H1  H2  O   H1  H2  O   H1  H2  O   H1  
H2  O   H1  H2  O   H1  H2  O   H1  H2  O   H1  H2  O   H1  H2  O   H1  H2  O   
H1  H2  O   H1  H2  O   H1  H2  O   H1  H2  O   H1  H2  O   H1  H2  O   H1  H2  
O   H1  H2  O   H1  H2  O   H1  H2  O   H1  H2  O   H1  H2  O   H1  H2  O   H1  
H2  O   H1  H2  O   H1  H2  O   H1  H2  O   H1  H2  O   H1  H2  O   H1  H2  O   
H1  H2  O   H1  H2  O   H1  H2  O   H1  H2  O   H1  H2  O   H1  H2  O   H1  H2  
O   H1  H2  O   H1  H2  O   H1  H2  O   H1  H2  O   H1  H2  O   H1  H2  O   H1  
H2  O   H1  H2  O   H1  H2  O   H1  H2  O   H1  H2  O   H1  H2  O   H1  H2  O   
H1  H2  O   H1  H2  O   H1  H2  O   H1  H2  O   H1  H2  O   H1  H2  O   H1  H2  
O   H1  H2  O   H1  H2  O   H1  H2  O   H1  H2  O   H1  H2  O   H1  H2  O   H1  
H2  O   H1  H2  O   H1  H2  O   H1  H2  O   H1  H2  O   H1  H2  O   H1  H2  O   
H1  H2  O   H1  H2  O   H1  H2  O   H1  H2  O   H1  H2  O   H1  H2  O   H1  H2  
O   H1  H2  O   H1  H2  O   H1  H2  O   H1  H2  O   H1  H2  O   H1  H2  O   H1  
H2  O   H1  H2  O   H1  H2  O   H1  H2  O   H1  H2  O   H1  H2  O   H1  H2  O   
H1  H2  O   H1  H2  O   H1  H2  O   H1  H2  O   H1  H2  O   H1  H2  O   H1  H2  
O   H1  H2  O   H1  H2  O   H1  H2  O   H1  H2  O   H1  H2  O   H1  H2  O   H1  
H2  O   H1  H2  O   H1  H2  O   H1  H2  O   H1  H2  O   H1  H2  O   H1  H2  O   
H1  H2  O   H1  H2  O   H1  H2  O   H1  H2  O   H1  H2  O   H1  H2  O   H1  H2  
O   H1  H2  O   H1  H2  O   H1  H2  O   H1  H2  O   H1  H2  O   H1  H2  O   H1  
H2  O   H1  H2  O   H1  H2  O   H1  H2  O   H1  H2  O   H1  H2  O   H1  H2  O   
H1  H2  O   H1  H2  O   H1  H2  O   H1  H2  O   H1  H2  O   H1  H2  O   H1  H2  
O   H1  H2  O   H1  H2  O   H1  H2  O   H1  H2  O   H1  H2  O   H1  H2  O   H1  
H2  O   H1  H2  O   H1  H2  O   H1  H2  O   H1  H2  O   H1  H2  O   H1  H2  O   
H1  H2  O   H1  H2  O   H1  H2  O   H1  H2  O   H1  H2  O   H1  H2  O   H1  H2  
O   H1  H2  O   H1  H2  O   H1  H2  O   H1  H2  O   H1  H2  O   H1  H2  O   H1  
H2  O   H1  H2  O   H1  H2  O   H1  H2  O   H1  H2  O   H1  H2  O   H1  H2  O   
H1  H2  O   H1  H2  O   H1  H2  O   H1  H2  O   H1  H2  O   H1  H2  O   H1  H2  
O   H1  H2  O   H1  H2  O   H1  H2  O   H1  H2  O   H1  H2  O   H1  H2  O   H1  
H2  O   H1  H2  O   H1  H2  O   H1  H2  O   H1  H2  O   H1  H2  O   H1  H2  O   
H1  H2  O   H1  H2  O   H1  H2  O   H1  H2  O   H1  H2  O   H1  H2  O   H1  H2  
O   H1  H2  O   H1  H2  O   H1  H2  O   H1  H2  O   H1  H2  O   H1  H2  O   H1  
H2  O   H1  H2  O   H1  H2  O   H1  H2  O   H1  H2  O   H1  H2  O   H1  H2  O   
H1  H2  O   H1  H2  O   H1  H2  O   H1  H2  O   H1  H2  O   H1  H2  O   H1  H2  
O   H1  H2  O   H1  H2  O   H1  H2  O   H1  H2  O   H1  H2  O   H1  H2  O   H1  
H2  O   H1  H2  O   H1  H2  O   H1  H2  O   H1  H2  O   H1  H2  O   H1  H2  O   
H1  H2  O   H1  H2  O   H1  H2  O   H1  H2  O   H1  H2  O   H1  H2  O   H1  H2  
O   H1  H2  O   H1  H2  O   H1  H2  O   H1  H2  O   H1  H2  O   H1  H2  O   H1  
H2  O   H1  H2  O   H1  H2  O   H1  H2  O   H1  H2  O   H1  H2  O   H1  H2  O   
H1  H2  O   H1  H2  O   H1  H2  O   H1  H2  O   H1  H2  O   H1  H2  O   H1  H2  
O   H1  H2  O   H1  H2  O   H1  H2  O   H1  H2  O   H1  H2  O   H1  H2  O   H1  
H2  O   H1  H2  O   H1  H2  O   H1  H2  O   H1  H2  O   H1  H2  O   H1  H2  O   
H1  H2  O   H1  H2  O   H1  H2  O   H1  H2  O   H1  H2  O   H1  H2  O   H1  H2  
O   H1  H2  O   H1  H2  O   H1  H2  O   H1  H2  O   H1  H2  O   H1  H2  O   H1  
H2  O   H1  H2  O   H1  H2  O   H1  H2  O   H1  H2  O   H1  H2  O   H1  H2  O   
H1  H2  O   H1  H2  O   H1  H2  O   H1  H2  O   H1  H2  O   H1  H2  O   H1  H2  
O   H1  H2  O   H1  H2  O   H1  H2  O   H1  H2  O   H1  H2  O   H1  H2  O   H1  
H2  O   H1  H2  O   H1  H2  O   H1  H2  O   H1  H2  O   H1  H2  O   H1  H2  O   
H1  H2  O   H1  H2  O   H1  H2  O   H1  H2  O   H1  H2  O   H1  H2  O   H1  H2  
O   H1  H2  O   H1  H2  O   H1  H2  O   H1  H2  O   H1  H2  O   H1  H2  O   H1  
H2  O   H1  H2  O   H1  H2  O   H1  H2  O   H1  H2  O   H1  H2  O   H1  H2  O   
H1  H2  O   H1  H2  O   H1  H2  O   H1  H2  O   H1  H2  O   H1  H2  O   H1  H2  
O   H1  H2  O   H1  H2  O   H1  H2  O   H1  H2  O   H1  H2  O   H1  H2  O   H1  
H2  O   H1  H2  O   H1  H2  O   H1  H2  O   H1  H2  O   H1  H2  O   H1  H2  O   
H1  H2  O   H1  H2  O   H1  H2  O   H1  H2  O   H1  H2  O   H1  H2  O   H1  H2  
O   H1  H2  O   H1  H2  O   H1  H2  O   H1  H2  O   H1  H2  O   H1  H2  O   H1  
H2  O   H1  H2  O   H1  H2  O   H1  H2  O   H1  H2  O   H1  H2  O   H1  H2  O   
H1  H2  O   H1  H2  O   H1  H2  O   H1  H2  O   H1  H2  O   H1  H2  O   H1  H2  
O   H1  H2  O   H1  H2  O   H1  H2  O   H1  H2  O   H1  H2  O   H1  H2  O   H1  
H2  O   H1  H2  O   H1  H2  O   H1  H2  O   H1  H2  O   H1  H2  O   H1  H2  O   
H1  H2  O   H1  H2  O   H1  H2  O   H1  H2  O   H1  H2  O   H1  H2  O   H1  H2  
O   H1  H2  O   H1  H2  O   H1  H2  O   H1  H2  O   H1  H2  O   H1  H2  O   H1  
H2  O   H1  H2  O   H1  H2  O   H1  H2  O   H1  H2  O   H1  H2  O   H1  H2  O   
H1  H2  O   H1  H2  O   H1  H2  O   H1  H2  O   H1  H2  O   H1  H2  O   H1  H2  
O   H1  H2  O   H1  H2  O   H1  H2  O   H1  H2  O   H1  H2  O   H1  H2  O   H1  
H2  O   H1  H2  O   H1  H2  O   H1  H2  O   H1  H2  O   H1  H2  O   H1  H2  O   
H1  H2  O   H1  H2  O   H1  H2  O   H1  H2  O   H1  H2  O   H1  H2  O   H1  H2  
O   H1  H2  O   H1  H2  O   H1  H2  O   H1  H2  O   H1  H2  O   H1  H2  O   H1  
H2  O   H1  H2  O   H1  H2  O   H1  H2  O   H1  H2  O   H1  H2  O   H1  H2  O   
H1  H2  O   H1  H2  O   H1  H2  O   H1  H2  O   H1  H2  O   H1  H2  O   H1  H2  
O   H1  H2  O   H1  H2  O   H1  H2  O   H1  H2  O   H1  H2  O   H1  H2  O   H1  
H2  O   H1  H2  O   H1  H2  O   H1  H2  O   H1  H2  O   H1  H2  O   H1  H2  O   
H1  H2  O   H1  H2  O   H1  H2  O   H1  H2  O   H1  H2  O   H1  H2  O   H1  H2  
O   H1  H2  O   H1  H2  O   H1  H2  O   H1  H2  O   H1  H2  O   H1  H2  O   H1  
H2  O   H1  H2  O   H1  H2  O   H1  H2  O   H1  H2  O   H1  H2  O   H1  H2  O   
H1  H2  O   H1  H2  O   H1  H2  O   H1  H2  O   H1  H2  O   H1  H2  O   H1  H2  
O   H1  H2  O   H1  H2  O   H1  H2  O   H1  H2  O   H1  H2  O   H1  H2  O   H1  
H2  O   H1  H2  O   H1  H2  O   H1  H2  O   H1  H2  O   H1  H2  O   H1  H2  O   
H1  H2  O   H1  H2  O   H1  H2  O   H1  H2  O   H1  H2  O   H1  H2  O   H1  H2  
O   H1  H2  O   H1  H2  O   H1  H2  O   H1  H2  O   H1  H2  O   H1  H2  O   H1  
H2  O   H1  H2  O   H1  H2  O   H1  H2  O   H1  H2  O   H1  H2  O   H1  H2  O   
H1  H2  O   H1  H2  O   H1  H2  O   H1  H2  O   H1  H2  O   H1  H2  O   H1  H2  
O   H1  H2  O   H1  H2  O   H1  H2  O   H1  H2  O   H1  H2  O   H1  H2  O   H1  
H2  O   H1  H2  O   H1  H2  O   H1  H2  O   H1  H2  O   H1  H2  O   H1  H2  O   
H1  H2  O   H1  H2  O   H1  H2  O   H1  H2  O   H1  H2  O   H1  H2  O   H1  H2  
O   H1  H2  O   H1  H2  O   H1  H2  O   H1  H2  O   H1  H2  O   H1  H2  O   H1  
H2  O   H1  H2  O   H1  H2  O   H1  H2  O   H1  H2  O   H1  H2  O   H1  H2  O   
H1  H2  O   H1  H2  O   H1  H2  O   H1  H2  O   H1  H2  O   H1  H2  O   H1  H2  
O   H1  H2  O   H1  H2  O   H1  H2  O   H1  H2  O   H1  H2  O   H1  H2  O   H1  
H2  O   H1  H2  O   H1  H2  O   H1  H2  O   H1  H2  O   H1  H2  O   H1  H2  O   
H1  H2  O   H1  H2  O   H1  H2  O   H1  H2  O   H1  H2  O   H1  H2  O   H1  H2  
O   H1  H2  O   H1  H2  O   H1  H2  O   H1  H2  O   H1  H2  O   H1  H2  O   H1  
H2  O   H1  H2  O   H1  H2  O   H1  H2  O   H1  H2  O   H1  H2  O   H1  H2  O   
H1  H2  O   H1  H2  O   H1  H2  O   H1  H2  O   H1  H2  O   H1  H2  O   H1  H2  
O   H1  H2  O   H1  H2  O   H1  H2  O   H1  H2  O   H1  H2  O   H1  H2  O   H1  
H2  O   H1  H2  O   H1  H2  O   H1  H2  O   H1  H2  O   H1  H2  O   H1  H2  O   
H1  H2  O   H1  H2  O   H1  H2  O   H1  H2  O   H1  H2  O   H1  H2  O   H1  H2  
O   H1  H2  O   H1  H2  O   H1  H2  O   H1  H2  O   H1  H2  O   H1  H2  O   H1  
H2  O   H1  H2  O   H1  H2  O   H1  H2  O   H1  H2  O   H1  H2  O   H1  H2  O   
H1  H2  O   H1  H2  O   H1  H2  O   H1  H2  O   H1  H2  O   H1  H2  O   H1  H2  
O   H1  H2  O   H1  H2  O   H1  H2  O   H1  H2  O   H1  H2  O   H1  H2  O   H1  
H2  O   H1  H2  O   H1  H2  O   H1  H2  O   H1  H2  O   H1  H2  O   H1  H2  O   
H1  H2  O   H1  H2  O   H1  H2  O   H1  H2  O   H1  H2  O   H1  H2  O   H1  H2  
O   H1  H2  O   H1  H2  O   H1  H2  O   H1  H2  O   H1  H2  O   H1  H2  O   H1  
H2  O   H1  H2  O   H1  H2  O   H1  H2  O   H1  H2  O   H1  H2  O   H1  H2  O   
H1  H2  O   H1  H2  O   H1  H2  O   H1  H2  O   H1  H2  O   H1  H2  O   H1  H2  
O   H1  H2  O   H1  H2  O   H1  H2  O   H1  H2  O   H1  H2  O   H1  H2  O   H1  
H2  O   H1  H2  O   H1  H2  O   H1  H2  O   H1  H2  O   H1  H2  O   H1  H2  O   
H1  H2  O   H1  H2  O   H1  H2  O   H1  H2  O   H1  H2  O   H1  H2  O   H1  H2  
O   H1  H2  O   H1  H2  O   H1  H2  O   H1  H2  O   H1  H2  O   H1  H2  O   H1  
H2  O   H1  H2  O   H1  H2  O   H1  H2  O   H1  H2  O   H1  H2  O   H1  H2  O   
H1  H2  O   H1  H2  O   H1  H2  O   H1  H2  O   H1  H2  O   H1  H2  O   H1  H2  
O   H1  H2  O   H1  H2  O   H1  H2  O   H1  H2  O   H1  H2  O   H1  H2  O   H1  
H2  O   H1  H2  O   H1  H2  O   H1  H2  O   H1  H2  O   H1  H2  O   H1  H2  O   
H1  H2  O   H1  H2  O   H1  H2  O   H1  H2  O   H1  H2  O   H1  H2  O   H1  H2  
O   H1  H2  O   H1  H2  O   H1  H2  O   H1  H2  O   H1  H2  O   H1  H2  O   H1  
H2  O   H1  H2  O   H1  H2  O   H1  H2  O   H1  H2  O   H1  H2  O   H1  H2  O   
H1  H2  O   H1  H2  O   H1  H2  O   H1  H2  O   H1  H2  O   H1  H2  O   H1  H2  
O   H1  H2  O   H1  H2  O   H1  H2  O   H1  H2  O   H1  H2  O   H1  H2  O   H1  
H2  O   H1  H2  O   H1  H2  O   H1  H2  O   H1  H2  O   H1  H2  O   H1  H2  O   
H1  H2  O   H1  H2  O   H1  H2  O   H1  H2  O   H1  H2  O   H1  H2  O   H1  H2  
O   H1  H2  O   H1  H2  O   H1  H2  O   H1  H2  O   H1  H2  O   H1  H2  O   H1  
H2  O   H1  H2  O   H1  H2  O   H1  H2  O   H1  H2  O   H1  H2  O   H1  H2  O   
H1  H2  O   H1  H2  O   H1  H2  O   H1  H2  O   H1  H2  O   H1  H2  O   H1  H2  
O   H1  H2  O   H1  H2  O   H1  H2  O   H1  H2  O   H1  H2  O   H1  H2  O   H1  
H2  O   H1  H2  O   H1  H2  O   H1  H2  O   H1  H2  O   H1  H2  O   H1  H2  O   
H1  H2  O   H1  H2  O   H1  H2  O   H1  H2  O   H1  H2  O   H1  H2  O   H1  H2  
O   H1  H2  O   H1  H2  O   H1  H2  O   H1  H2  O   H1  H2  O   H1  H2  O   H1  
H2  O   H1  H2  O   H1  H2  O   H1  H2  O   H1  H2  O   H1  H2  O   H1  H2  O   
H1  H2  O   H1  H2  O   H1  H2  O   H1  H2  O   H1  H2  O   H1  H2  O   H1  H2  
O   H1  H2  O   H1  H2  O   H1  H2  O   H1  H2  O   H1  H2  O   H1  H2  O   H1  
H2  O   H1  H2  O   H1  H2  O   H1  H2  O   H1  H2  O   H1  H2  O   H1  H2  O   
H1  H2  O   H1  H2  O   H1  H2  O   H1  H2  O   H1  H2  O   H1  H2  O   H1  H2  
O   H1  H2  O   H1  H2  O   H1  H2  O   H1  H2  O   H1  H2  O   H1  H2  O   H1  
H2  O   H1  H2  O   H1  H2  O   H1  H2  O   H1  H2  O   H1  H2  O   H1  H2  O   
H1  H2  O   H1  H2  O   H1  H2  O   H1  H2  O   H1  H2  O   H1  H2  O   H1  H2  
O   H1  H2  O   H1  H2  O   H1  H2  O   H1  H2  O   H1  H2  O   H1  H2  O   H1  
H2  O   H1  H2  O   H1  H2  O   H1  H2  O   H1  H2  O   H1  H2  O   H1  H2  O   
H1  H2  O   H1  H2  O   H1  H2  O   H1  H2  O   H1  H2  O   H1  H2  O   H1  H2  
O   H1  H2  O   H1  H2  O   H1  H2  O   H1  H2  O   H1  H2  O   H1  H2  O   H1  
H2  O   H1  H2  O   H1  H2  O   H1  H2  O   H1  H2  O   H1  H2  O   H1  H2  O   
H1  H2  O   H1  H2  O   H1  H2  O   H1  H2  O   H1  H2  O   H1  H2  O   H1  H2  
O   H1  H2  O   H1  H2  O   H1  H2  O   H1  H2  O   H1  H2  O   H1  H2  O   H1  
H2  O   H1  H2  O   H1  H2  O   H1  H2  O   H1  H2  O   H1  H2  O   H1  H2  O   
H1  H2  O   H1  H2  O   H1  H2  O   H1  H2  O   H1  H2  O   H1  H2  O   H1  H2  
O   H1  H2  O   H1  H2  O   H1  H2  O   H1  H2  O   H1  H2  O   H1  H2  O   H1  
H2  O   H1  H2  O   H1  H2  O   H1  H2  O   H1  H2  O   H1  H2  O   H1  H2  O   
H1  H2  O   H1  H2  O   H1  H2  O   H1  H2  O   H1  H2  O   H1  H2  O   H1  H2  
O   H1  H2  O   H1  H2  O   H1  H2  O   H1  H2  O   H1  H2  O   H1  H2  O   H1  
H2  O   H1  H2  O   H1  H2  O   H1  H2  O   H1  H2  O   H1  H2  O   H1  H2  O   
H1  H2  O   H1  H2  O   H1  H2  O   H1  H2  O   H1  H2  O   H1  H2  O   H1  H2  
O   H1  H2  O   H1  H2  O   H1  H2  O   H1  H2  O   H1  H2  O   H1  H2  O   H1  
H2  O   H1  H2  O   H1  H2  O   H1  H2  O   H1  H2  O   H1  H2  O   H1  H2  O   
H1  H2  O   H1  H2  O   H1  H2  O   H1  H2  O   H1  H2  O   H1  H2  O   H1  H2  
O   H1  H2  O   H1  H2  O   H1  H2  O   H1  H2  O   H1  H2  O   H1  H2  O   H1  
H2  O   H1  H2  O   H1  H2  O   H1  H2  O   H1  H2  O   H1  H2  O   H1  H2  O   
H1  H2  O   H1  H2  O   H1  H2  O   H1  H2  O   H1  H2  O   H1  H2  O   H1  H2  
O   H1  H2  O   H1  H2  O   H1  H2  O   H1  H2  O   H1  H2  O   H1  H2  O   H1  
H2  O   H1  H2  O   H1  H2  O   H1  H2  O   H1  H2  O   H1  H2  O   H1  H2  O   
H1  H2  O   H1  H2  O   H1  H2  O   H1  H2  O   H1  H2  O   H1  H2  O   H1  H2  
O   H1  H2  O   H1  H2  O   H1  H2  O   H1  H2  O   H1  H2  O   H1  H2  O   H1  
H2  O   H1  H2  O   H1  H2  O   H1  H2  O   H1  H2  O   H1  H2  O   H1  H2  O   
H1  H2  O   H1  H2  O   H1  H2  O   H1  H2  O   H1  H2  O   H1  H2  O   H1  H2  
O   H1  H2  O   H1  H2  O   H1  H2  O   H1  H2  O   H1  H2  O   H1  H2  O   H1  
H2  O   H1  H2  O   H1  H2  O   H1  H2  O   H1  H2  O   H1  H2  O   H1  H2  O   
H1  H2  O   H1  H2  O   H1  H2  O   H1  H2  O   H1  H2  O   H1  H2  O   H1  H2  
O   H1  H2  O   H1  H2  O   H1  H2  O   H1  H2  O   H1  H2  O   H1  H2  O   H1  
H2  O   H1  H2  O   H1  H2  O   H1  H2  O   H1  H2  O   H1  H2  O   H1  H2  O   
H1  H2  O   H1  H2  O   H1  H2  O   H1  H2  O   H1  H2  O   H1  H2  O   H1  H2  
O   H1  H2  O   H1  H2  O   H1  H2  O   H1  H2  O   H1  H2  O   H1  H2  O   H1  
H2  O   H1  H2  O   H1  H2  O   H1  H2  O   H1  H2  O   H1  H2  O   H1  H2  O   
H1  H2  O   H1  H2  O   H1  H2  O   H1  H2  O   H1  H2  O   H1  H2  O   H1  H2  
O   H1  H2  O   H1  H2  O   H1  H2  O   H1  H2  O   H1  H2  O   H1  H2  O   H1  
H2  O   H1  H2  O   H1  H2  O   H1  H2  O   H1  H2  O   H1  H2  O   H1  H2  O   
H1  H2  O   H1  H2  O   H1  H2  O   H1  H2  O   H1  H2  O   H1  H2  O   H1  H2  
O   H1  H2  O   H1  H2  O   H1  H2  O   H1  H2  O   H1  H2  O   H1  H2  O   H1  
H2  O   H1  H2  O   H1  H2  O   H1  H2  O   H1  H2  O   H1  H2  O   H1  H2  O   
H1  H2  O   H1  H2  O   H1  H2  O   H1  H2  O   H1  H2  O   H1  H2  O   H1  H2  
O   H1  H2  O   H1  H2  O   H1  H2  O   H1  H2  O   H1  H2  O   H1  H2  O   H1  
H2  O   H1  H2  O   H1  H2  O   H1  H2  O   H1  H2  O   H1  H2  O   H1  H2  O   
H1  H2  O   H1  H2  O   H1  H2  O   H1  H2  O   H1  H2  O   H1  H2  O   H1  H2  
O   H1  H2  O   H1  H2  O   H1  H2  O   H1  H2  O   H1  H2  O   H1  H2  O   H1  
H2  O   H1  H2  O   H1  H2  O   H1  H2  O   H1  H2  O   H1  H2  O   H1  H2  O   
H1  H2  O   H1  H2  O   H1  H2  O   H1  H2  O   H1  H2  O   H1  H2  O   H1  H2  
O   H1  H2  O   H1  H2  O   H1  H2  O   H1  H2  O   H1  H2  O   H1  H2  O   H1  
H2  O   H1  H2  O   H1  H2  O   H1  H2  O   H1  H2  O   H1  H2  O   H1  H2  O   
H1  H2  O   H1  H2  O   H1  H2  O   H1  H2  O   H1  H2  O   H1  H2  O   H1  H2  
O   H1  H2  O   H1  H2  O   H1  H2  O   H1  H2  O   H1  H2  O   H1  H2  O   H1  
H2  O   H1  H2  O   H1  H2  O   H1  H2  O   H1  H2  O   H1  H2  O   H1  H2  O   
H1  H2  O   H1  H2  O   H1  H2  O   H1  H2  O   H1  H2  O   H1  H2  O   H1  H2  
O   H1  H2  O   H1  H2  O   H1  H2  O   H1  H2  O   H1  H2  O   H1  H2  O   H1  
H2  O   H1  H2  O   H1  H2  O   H1  H2  O   H1  H2  O   H1  H2  O   H1  H2  O   
H1  H2  O   H1  H2  O   H1  H2  O   H1  H2  O   H1  H2  O   H1  H2  O   H1  H2  
O   H1  H2  O   H1  H2  O   H1  H2  O   H1  H2  O   H1  H2  O   H1  H2  O   H1  
H2  O   H1  H2  O   H1  H2  O   H1  H2  O   H1  H2  O   H1  H2  O   H1  H2  O   
H1  H2  O   H1  H2  O   H1  H2  O   H1  H2  O   H1  H2  O   H1  H2  O   H1  H2  
O   H1  H2  O   H1  H2  O   H1  H2  O   H1  H2  O   H1  H2  O   H1  H2  O   H1  
H2  O   H1  H2  O   H1  H2  O   H1  H2  O   H1  H2  O   H1  H2  O   H1  H2  O   
H1  H2  O   H1  H2  O   H1  H2  O   H1  H2  O   H1  H2  O   H1  H2  O   H1  H2  
O   H1  H2  O   H1  H2  O   H1  H2  O   H1  H2  O   H1  H2  O   H1  H2  O   H1  
H2  O   H1  H2  O   H1  H2  O   H1  H2  O   H1  H2  O   H1  H2  O   H1  H2  O   
H1  H2  O   H1  H2  O   H1  H2  O   H1  H2  O   H1  H2  O   H1  H2  O   H1  H2  
O   H1  H2  O   H1  H2  O   H1  H2  O   H1  H2  O   H1  H2  O   H1  H2  O   H1  
H2  O   H1  H2  O   H1  H2  O   H1  H2  O   H1  H2  O   H1  H2  O   H1  H2  O   
H1  H2  O   H1  H2  O   H1  H2  O   H1  H2  O   H1  H2  O   H1  H2  O   H1  H2  
O   H1  H2  O   H1  H2  O   H1  H2  O   H1  H2  O   H1  H2  O   H1  H2  O   H1  
H2  O   H1  H2  O   H1  H2  O   H1  H2  O   H1  H2  O   H1  H2  O   H1  H2  O   
H1  H2  O   H1  H2  O   H1  H2  O   H1  H2  O   H1  H2  O   H1  H2  O   H1  H2  
O   H1  H2  O   H1  H2  O   H1  H2  O   H1  H2  O   H1  H2  O   H1  H2  O   H1  
H2  O   H1  H2  O   H1  H2  O   H1  H2  O   H1  H2  O   H1  H2  O   H1  H2  O   
H1  H2  O   H1  H2  O   H1  H2  O   H1  H2  O   H1  H2  O   H1  H2  O   H1  H2  
O   H1  H2  O   H1  H2  O   H1  H2  O   H1  H2  O   H1  H2  O   H1  H2  O   H1  
H2  O   H1  H2  O   H1  H2  O   H1  H2  O   H1  H2  O   H1  H2  O   H1  H2  O   
H1  H2  O   H1  H2  O   H1  H2  O   H1  H2  O   H1  H2  O   H1  H2  O   H1  H2  
O   H1  H2  O   H1  H2  O   H1  H2  O   H1  H2  O   H1  H2  O   H1  H2  O   H1  
H2  O   H1  H2  O   H1  H2  O   H1  H2  O   H1  H2  O   H1  H2  O   H1  H2  O   
H1  H2  O   H1  H2  O   H1  H2  O   H1  H2  O   H1  H2  O   H1  H2  O   H1  H2  
O   H1  H2  O   H1  H2  O   H1  H2  O   H1  H2  O   H1  H2  O   H1  H2  O   H1  
H2  O   H1  H2  O   H1  H2  O   H1  H2  O   H1  H2  O   H1  H2  O   H1  H2  O   
H1  H2  O   H1  H2  O   H1  H2  O   H1  H2  O   H1  H2  O   H1  H2  O   H1  H2  
O   H1  H2  O   H1  H2  O   H1  H2  O   H1  H2  O   H1  H2  O   H1  H2  O   H1
[truncated: 29,420,589 more chars]
