# Supplementary material for: Intermolecular Interactions in G Protein-Coupled Receptor Allosteric Sites at the Membrane Interface from Molecular Dynamics Simulations and Quantum Chemical Calculations
Source: J Chem Inf Model. 2022 Sep 30;62(19):4736–47. doi: 10.1021/acs.jcim.2c00788 (PMC9554917; doi:10.1021/acs.jcim.2c00788)
Supplement: Supplementary file 2 — ci2c00788_si_002.zip [file ci2c00788_si_002.zip › MD_simulations_inputs/GCGR_MD_simulations_inputs/dmpc/heat.out]

          -------------------------------------------------------
          Amber 16 PMEMD                              2016
          -------------------------------------------------------

| PMEMD implementation of SANDER, Release 16

| Run on 04/29/2019 at 10:12:50

|   Executable path: /usr/local/amber16/bin/pmemd.cuda
| Working directory: /data/almu/Working/GCGR/gcgr-5mv-dmpc/1_equilibration
|          Hostname: c104342

  [-O]verwriting output

File Assignments:
|   MDIN: heat.in                                                               
|  MDOUT: heat.out                                                              
| INPCRD: gcgr-5mv-dmpc.min.rst                                                 
|   PARM: gcgr-5mv-dmpc.top                                                     
| RESTRT: gcgr-5mv-dmpc.heat.rst                                                
|   REFC: gcgr-5mv-dmpc.min.rst                                                 
|  MDVEL: mdvel                                                                 
|   MDEN: mden                                                                  
|  MDCRD: heat.nc                                                               
| MDINFO: mdinfo                                                                
|  MDFRC: mdfrc                                                                 


 Here is the input file:

&cntrl                                                                         
  imin=0,              ! Molecular dynamics                                    
  irest=0,             ! This is NOT a restart from an old simulation          
  ntx=1,               ! So our crd has no velocities                          
                                                                               
! SHAKE                                                                        
  ntc=2,               ! Constraint bonds containing hydrogen                  
  ntf=2,               ! Do not calculate forces of bonds containing hydrogen  
                                                                               
! MD settings                                                                  
  nstlim=25000,        ! 25000 steps, 25 ps total                              
  dt=0.001,                                                                    
                                                                               
! Temperature control                                                          
  ntt=3,               ! Langevin dynamics                                     
  gamma_ln=1.0,        ! Friction coefficient (ps^-1)                          
  ig=-1,               ! Random seed for langevin thermostat                   
                                                                               
! Restraints options                                                           
  ntr=1,               ! Positional restraints                                 
  nmropt=1,            ! Dihedral restraints for sugars and lipids             
                                                                               
! Control parameters                                                           
  ntpr=1000,           ! Print energy                                          
  ntwr=10000,          ! Print restart file                                    
  ntwx=100,            ! Print coordinates                                     
  ntb=1,                                                                       
  ntp=0,                                                                       
  cut=10.0,                                                                    
  ntxo=2,              ! Write NetCDF binary file                              
  watnam='WAT',                                                                
  owtnm='O',                                                                   
 /                                                                             
 &wt                                                                           
  type='TEMP0',                                                                
  istep1=0,                                                                    
  istep2=25000,                                                                
  value1=0.0,                                                                  
  value2=310.0                                                                 
 /                                                                             
 &wt type='END'                                                                
 /                                                                             
Hold protein fixed                                                             
5.0                                                                            
RES 1 281                                                                      
END                                                                            
Hold lipids fixed                                                              
1.0                                                                            
FIND                                                                           
P * * PC                                                                       
SEARCH                                                                         
RES 283 1302                                                                   
END                                                                            
Hold ligand fixed                                                              
5.0                                                                            
RES 282                                                                        
END                                                                            
Hold ions fixed                                                                
1.0                                                                            
RES 1303 1446                                                                  
END                                                                            
Hold Xray waters fixed                                                         
5.0                                                                            
RES 1447                                                                       
END                                                                            
Hold waters fixed                                                              
1.0                                                                            
FIND                                                                           
* * * WAT                                                                      
SEARCH                                                                         
RES 1448 24791                                                                 
END                                                                            
END                                                                            
                                                                               


Note: ig = -1. Setting random seed to   587286 based on wallclock time in 
      microseconds.
 
|--------------------- INFORMATION ----------------------
| GPU (CUDA) Version of PMEMD in use: NVIDIA GPU IN USE.
|                    Version 16.0.0
| 
|                      02/25/2016
| 
| Implementation by:
|                    Ross C. Walker     (SDSC)
|                    Scott Le Grand     (nVIDIA)
| 
| Precision model in use:
|      [SPFP] - Single Precision Forces, 64-bit Fixed Point
|               Accumulation. (Default)
| 
|--------------------------------------------------------
 
|----------------- CITATION INFORMATION -----------------
|
|    When publishing work that utilized the CUDA version
|    of AMBER, please cite the following in addition to
|    the regular AMBER citations:
|
|  - Romelia Salomon-Ferrer; Andreas W. Goetz; Duncan
|    Poole; Scott Le Grand; Ross C. Walker "Routine
|    microsecond molecular dynamics simulations with
|    AMBER - Part II: Particle Mesh Ewald", J. Chem.
|    Theory Comput., 2013, 9 (9), pp3878-3888,
|    DOI: 10.1021/ct400314y.
|
|  - Andreas W. Goetz; Mark J. Williamson; Dong Xu;
|    Duncan Poole; Scott Le Grand; Ross C. Walker
|    "Routine microsecond molecular dynamics simulations
|    with AMBER - Part I: Generalized Born", J. Chem.
|    Theory Comput., 2012, 8 (5), pp1542-1555.
|
|  - Scott Le Grand; Andreas W. Goetz; Ross C. Walker
|    "SPFP: Speed without compromise - a mixed precision
|    model for GPU accelerated molecular dynamics
|    simulations.", Comp. Phys. Comm., 2013, 184
|    pp374-380, DOI: 10.1016/j.cpc.2012.09.022
|
|--------------------------------------------------------
 
|------------------- GPU DEVICE INFO --------------------
|
|            CUDA_VISIBLE_DEVICES: 0
|   CUDA Capable Devices Detected:      1
|           CUDA Device ID in use:      0
|                CUDA Device Name: GeForce GTX 1080 Ti
|     CUDA Device Global Mem Size:  11178 MB
| CUDA Device Num Multiprocessors:     28
|           CUDA Device Core Freq:   1.58 GHz
|
|--------------------------------------------------------
 
 
| Conditional Compilation Defines Used:
| PUBFFT
| BINTRAJ
| CUDA
| EMIL

| Largest sphere to fit in unit cell has radius =    54.314

| New format PARM file being parsed.
| Version =    1.000 Date = 04/29/19 Time = 10:03:12

| Note: 1-4 EEL scale factors are being read from the topology file.

| Note: 1-4 VDW scale factors are being read from the topology file.
| Duplicated    0 dihedrals

| Duplicated    0 dihedrals

--------------------------------------------------------------------------------
   1.  RESOURCE   USE: 
--------------------------------------------------------------------------------

 getting box info from netcdf restart file
 NATOM  =  119268 NTYPES =      25 NBONH =  101184 MBONA  =   17667
 NTHETH =   64061 MTHETA =   21241 NPHIH =  103711 MPHIA  =   63064
 NHPARM =       0 NPARM  =       0 NNB   =  348918 NRES   =   26237
 NBONA  =   17667 NTHETA =   21241 NPHIA =   63064 NUMBND =     109
 NUMANG =     232 NPTRA  =     260 NATYP =      65 NPHB   =       1
 IFBOX  =       1 NMXRS  =      67 IFCAP =       0 NEXTRA =       0
 NCOPY  =       0

| Coordinate Index Table dimensions:    20   20   19
| Direct force subcell size =     5.5294    5.5246    5.7173

     BOX TYPE: RECTILINEAR

--------------------------------------------------------------------------------
   2.  CONTROL  DATA  FOR  THE  RUN
--------------------------------------------------------------------------------

default_name                                                                    

General flags:
     imin    =       0, nmropt  =       1

Nature and format of input:
     ntx     =       1, irest   =       0, ntrx    =       1

Nature and format of output:
     ntxo    =       2, ntpr    =    1000, ntrx    =       1, ntwr    =   10000
     iwrap   =       0, ntwx    =     100, ntwv    =       0, ntwe    =       0
     ioutfm  =       1, ntwprt  =       0, idecomp =       0, rbornstat=      0

Potential function:
     ntf     =       2, ntb     =       1, igb     =       0, nsnb    =      25
     ipol    =       0, gbsa    =       0, iesp    =       0
     dielc   =   1.00000, cut     =  10.00000, intdiel =   1.00000

Frozen or restrained atoms:
     ibelly  =       0, ntr     =       1
     restraint_wt =   0.00000

Molecular dynamics:
     nstlim  =     25000, nscm    =         0, nrespa  =         1
     t       =   0.00000, dt      =   0.00100, vlimit  =  -1.00000

Langevin dynamics temperature regulation:
     ig      =  587286
     temp0   = 300.00000, tempi   =   0.00000, gamma_ln=   1.00000

SHAKE:
     ntc     =       2, jfastw  =       0
     tol     =   0.00001

NMR refinement options:
     iscale  =       0, noeskp  =       1, ipnlty  =       1, mxsub   =       1
     scalm   = 100.00000, pencut  =   0.10000, tausw   =   0.10000

| Intermolecular bonds treatment:
|     no_intermolecular_bonds =       1

| Energy averages sample interval:
|     ene_avg_sampling =    1000

Ewald parameters:
     verbose =       0, ew_type =       0, nbflag  =       1, use_pme =       1
     vdwmeth =       1, eedmeth =       1, netfrc  =       1
     Box X =  110.589   Box Y =  110.493   Box Z =  108.628
     Alpha =   90.000   Beta  =   90.000   Gamma =   90.000
     NFFT1 =  112       NFFT2 =  112       NFFT3 =  112
     Cutoff=   10.000   Tol   =0.100E-04
     Ewald Coefficient =  0.27511
     Interpolation order =    4

    LOADING THE CONSTRAINED ATOMS AS GROUPS


   5.  REFERENCE ATOM COORDINATES

  default_name                                                                    
    ----- READING GROUP     1; TITLE:
 Hold protein fixed                                                          

     GROUP    1 HAS HARMONIC CONSTRAINTS     5.00000
 GRP    1 RES    1 TO   281
      Number of atoms in this group  =  4564
    ----- READING GROUP     2; TITLE:
 Hold lipids fixed                                                           

     GROUP    2 HAS HARMONIC CONSTRAINTS     1.00000
      ALL ATOMS THAT MEET 1 OF THE FOLLOWING SPECIFICATIONS WILL BE INCLUDED IN GROUP BELOW

      GRAPH NAME  = P     SYMBOL  = *     TREE SYMBOL  = *     RESIDUE TYPE  = PC  

 GRP    2 RES  283 TO  1302
      Number of atoms in this group  =     0
    ----- READING GROUP     3; TITLE:
 Hold ligand fixed                                                           

     GROUP    3 HAS HARMONIC CONSTRAINTS     5.00000
 GRP    3 RES  282 TO   282
      Number of atoms in this group  =    67
    ----- READING GROUP     4; TITLE:
 Hold ions fixed                                                             

     GROUP    4 HAS HARMONIC CONSTRAINTS     1.00000
 GRP    4 RES 1303 TO  1446
      Number of atoms in this group  =   144
    ----- READING GROUP     5; TITLE:
 Hold Xray waters fixed                                                      

     GROUP    5 HAS HARMONIC CONSTRAINTS     5.00000
 GRP    5 RES 1447 TO  1447
      Number of atoms in this group  =     3
    ----- READING GROUP     6; TITLE:
 Hold waters fixed                                                           

     GROUP    6 HAS HARMONIC CONSTRAINTS     1.00000
      ALL ATOMS THAT MEET 1 OF THE FOLLOWING SPECIFICATIONS WILL BE INCLUDED IN GROUP BELOW

      GRAPH NAME  = *     SYMBOL  = *     TREE SYMBOL  = *     RESIDUE TYPE  = WAT 

 GRP    6 RES 1448 TO 24791
      Number of atoms in this group  = 70032
    ----- END OF GROUP READ -----

--------------------------------------------------------------------------------
   3.  ATOMIC COORDINATES AND VELOCITIES
--------------------------------------------------------------------------------

default_name                                                                    
 begin time read from input coords =     0.000 ps


           Begin reading energy term weight changes/NMR restraints
 WEIGHT CHANGES:
 TEMP0         0  25000    0.000000  310.000000      0      0

 RESTRAINTS:
  No valid redirection requests found
                          ** No restraint defined **

                  Done reading weight changes/NMR restraints


 
 Number of triangulated 3-point waters found:    24791

     Sum of charges from parm topology file =   0.00195630
     Forcing neutrality...

| Dynamic Memory, Types Used:
| Reals             3632920
| Integers          6676085

| Nonbonded Pairs Initial Allocation:    36075588

| GPU memory information (estimate):
| KB of GPU memory in use:    752033
| KB of CPU memory in use:    157895

--------------------------------------------------------------------------------
   4.  RESULTS
--------------------------------------------------------------------------------

 ---------------------------------------------------
 APPROXIMATING switch and d/dx switch using CUBIC SPLINE INTERPOLATION
 using   5000.0 points per unit in tabled values
 TESTING RELATIVE ERROR over r ranging from 0.0 to cutoff
| CHECK switch(x): max rel err =   0.2738E-14   at   2.422500
| CHECK d/dx switch(x): max rel err =   0.8314E-11   at   2.736960
 ---------------------------------------------------
|---------------------------------------------------
| APPROXIMATING direct energy using CUBIC SPLINE INTERPOLATION
|  with   50.0 points per unit in tabled values
| Relative Error Limit not exceeded for r .gt.   2.33
| APPROXIMATING direct force using CUBIC SPLINE INTERPOLATION
|  with   50.0 points per unit in tabled values
| Relative Error Limit not exceeded for r .gt.   2.80
|---------------------------------------------------

 NSTEP =        0   TIME(PS) =       0.000  TEMP(K) =     0.00  PRESS =     0.0
 Etot   =   -417207.1163  EKtot   =         0.0000  EPtot      =   -417207.1163
 BOND   =       519.1903  ANGLE   =      3807.0791  DIHED      =     12747.0848
 1-4 NB =      4583.1210  1-4 EEL =      2270.3346  VDWAALS    =     48969.8349
 EELEC  =   -490103.7610  EHBOND  =         0.0000  RESTRAINT  =         0.0000
 ------------------------------------------------------------------------------

 NMR restraints: Bond =    0.000   Angle =     0.000   Torsion =     0.000
===============================================================================

 NSTEP =     1000   TIME(PS) =       1.000  TEMP(K) =     7.04  PRESS =     0.0
 Etot   =   -364835.6380  EKtot   =      1794.8280  EPtot      =   -366630.4660
 BOND   =       579.5548  ANGLE   =      3976.4198  DIHED      =     12640.6406
 1-4 NB =      4621.2568  1-4 EEL =      2249.9193  VDWAALS    =     42282.4067
 EELEC  =   -433530.5514  EHBOND  =         0.0000  RESTRAINT  =       549.8872
 EAMBER (non-restraint)  =   -367180.3532
 ------------------------------------------------------------------------------

 NMR restraints: Bond =    0.000   Angle =     0.000   Torsion =     0.000
===============================================================================

 NSTEP =     2000   TIME(PS) =       2.000  TEMP(K) =    15.72  PRESS =     0.0
 Etot   =   -361007.8319  EKtot   =      4007.2319  EPtot      =   -365015.0638
 BOND   =       746.2023  ANGLE   =      4549.1446  DIHED      =     12619.1090
 1-4 NB =      4654.9395  1-4 EEL =      2213.4598  VDWAALS    =     42254.5254
 EELEC  =   -432879.3962  EHBOND  =         0.0000  RESTRAINT  =       826.9518
 EAMBER (non-restraint)  =   -365842.0156
 ------------------------------------------------------------------------------

 NMR restraints: Bond =    0.000   Angle =     0.000   Torsion =     0.000
===============================================================================

 NSTEP =     3000   TIME(PS) =       3.000  TEMP(K) =    26.70  PRESS =     0.0
 Etot   =   -355843.9315  EKtot   =      6807.4834  EPtot      =   -362651.4149
 BOND   =       948.6849  ANGLE   =      5272.1331  DIHED      =     12658.5970
 1-4 NB =      4679.4586  1-4 EEL =      2206.3059  VDWAALS    =     42140.3515
 EELEC  =   -431714.9885  EHBOND  =         0.0000  RESTRAINT  =      1158.0426
 EAMBER (non-restraint)  =   -363809.4575
 ------------------------------------------------------------------------------

 NMR restraints: Bond =    0.000   Angle =     0.000   Torsion =     0.000
===============================================================================

 NSTEP =     4000   TIME(PS) =       4.000  TEMP(K) =    38.17  PRESS =     0.0
 Etot   =   -350211.2791  EKtot   =      9732.7744  EPtot      =   -359944.0535
 BOND   =      1138.7041  ANGLE   =      6047.5424  DIHED      =     12740.4933
 1-4 NB =      4714.3281  1-4 EEL =      2178.7629  VDWAALS    =     42126.8899
 EELEC  =   -430401.0679  EHBOND  =         0.0000  RESTRAINT  =      1510.2937
 EAMBER (non-restraint)  =   -361454.3471
 ------------------------------------------------------------------------------

 NMR restraints: Bond =    0.000   Angle =     0.000   Torsion =     0.000
===============================================================================

 NSTEP =     5000   TIME(PS) =       5.000  TEMP(K) =    50.33  PRESS =     0.0
 Etot   =   -344225.2481  EKtot   =     12832.5986  EPtot      =   -357057.8467
 BOND   =      1342.9510  ANGLE   =      6841.4825  DIHED      =     12839.4482
 1-4 NB =      4739.7225  1-4 EEL =      2181.7585  VDWAALS    =     42068.7036
 EELEC  =   -428961.0276  EHBOND  =         0.0000  RESTRAINT  =      1889.1144
 EAMBER (non-restraint)  =   -358946.9612
 ------------------------------------------------------------------------------

 NMR restraints: Bond =    0.000   Angle =     0.000   Torsion =     0.000
===============================================================================

 NSTEP =     6000   TIME(PS) =       6.000  TEMP(K) =    62.40  PRESS =     0.0
 Etot   =   -338121.4731  EKtot   =     15911.2598  EPtot      =   -354032.7329
 BOND   =      1562.6525  ANGLE   =      7676.6399  DIHED      =     12938.3099
 1-4 NB =      4756.5630  1-4 EEL =      2139.0530  VDWAALS    =     41978.6810
 EELEC  =   -427332.9522  EHBOND  =         0.0000  RESTRAINT  =      2248.3201
 EAMBER (non-restraint)  =   -356281.0530
 ------------------------------------------------------------------------------

 NMR restraints: Bond =    0.000   Angle =     0.000   Torsion =     0.000
===============================================================================

 NSTEP =     7000   TIME(PS) =       7.000  TEMP(K) =    74.80  PRESS =     0.0
 Etot   =   -331844.3483  EKtot   =     19073.1934  EPtot      =   -350917.5416
 BOND   =      1785.6730  ANGLE   =      8461.5630  DIHED      =     13030.5156
 1-4 NB =      4845.0697  1-4 EEL =      2159.5171  VDWAALS    =     42031.0189
 EELEC  =   -425836.4197  EHBOND  =         0.0000  RESTRAINT  =      2605.5207
 EAMBER (non-restraint)  =   -353523.0624
 ------------------------------------------------------------------------------

 NMR restraints: Bond =    0.000   Angle =     0.000   Torsion =     0.000
===============================================================================

 NSTEP =     8000   TIME(PS) =       8.000  TEMP(K) =    87.11  PRESS =     0.0
 Etot   =   -325669.9373  EKtot   =     22210.5723  EPtot      =   -347880.5095
 BOND   =      2018.8042  ANGLE   =      9194.5722  DIHED      =     13057.5321
 1-4 NB =      4857.2211  1-4 EEL =      2107.6738  VDWAALS    =     42111.4604
 EELEC  =   -424225.9815  EHBOND  =         0.0000  RESTRAINT  =      2998.2082
 EAMBER (non-restraint)  =   -350878.7177
 ------------------------------------------------------------------------------

 NMR restraints: Bond =    0.000   Angle =     0.000   Torsion =     0.000
===============================================================================

 NSTEP =     9000   TIME(PS) =       9.000  TEMP(K) =    99.44  PRESS =     0.0
 Etot   =   -319297.9424  EKtot   =     25355.2051  EPtot      =   -344653.1475
 BOND   =      2253.3841  ANGLE   =     10022.9016  DIHED      =     13252.5747
 1-4 NB =      4884.0772  1-4 EEL =      2168.5299  VDWAALS    =     42208.4689
 EELEC  =   -422819.3270  EHBOND  =         0.0000  RESTRAINT  =      3376.2431
 EAMBER (non-restraint)  =   -348029.3905
 ------------------------------------------------------------------------------

 NMR restraints: Bond =    0.000   Angle =     0.000   Torsion =     0.000
===============================================================================

 NSTEP =    10000   TIME(PS) =      10.000  TEMP(K) =   111.80  PRESS =     0.0
 Etot   =   -313056.1607  EKtot   =     28507.3535  EPtot      =   -341563.5143
 BOND   =      2420.5279  ANGLE   =     10759.8048  DIHED      =     13366.1110
 1-4 NB =      4944.2033  1-4 EEL =      2110.9411  VDWAALS    =     41895.6401
 EELEC  =   -420849.5152  EHBOND  =         0.0000  RESTRAINT  =      3788.7727
 EAMBER (non-restraint)  =   -345352.2870
 ------------------------------------------------------------------------------

 NMR restraints: Bond =    0.000   Angle =     0.000   Torsion =     0.000
===============================================================================

 NSTEP =    11000   TIME(PS) =      11.000  TEMP(K) =   123.62  PRESS =     0.0
 Etot   =   -306872.3584  EKtot   =     31520.6113  EPtot      =   -338392.9697
 BOND   =      2701.4082  ANGLE   =     11510.7523  DIHED      =     13505.8223
 1-4 NB =      4968.1849  1-4 EEL =      2136.9586  VDWAALS    =     42116.2139
 EELEC  =   -419476.8094  EHBOND  =         0.0000  RESTRAINT  =      4144.4994
 EAMBER (non-restraint)  =   -342537.4692
 ------------------------------------------------------------------------------

 NMR restraints: Bond =    0.000   Angle =     0.000   Torsion =     0.000
===============================================================================

 NSTEP =    12000   TIME(PS) =      12.000  TEMP(K) =   135.55  PRESS =     0.0
 Etot   =   -300565.4491  EKtot   =     34562.9727  EPtot      =   -335128.4218
 BOND   =      2887.1002  ANGLE   =     12410.2471  DIHED      =     13600.0192
 1-4 NB =      5015.5993  1-4 EEL =      2106.7920  VDWAALS    =     41918.9674
 EELEC  =   -417684.8271  EHBOND  =         0.0000  RESTRAINT  =      4617.6802
 EAMBER (non-restraint)  =   -339746.1020
 ------------------------------------------------------------------------------

 NMR restraints: Bond =    0.000   Angle =     0.000   Torsion =     0.000
===============================================================================

 NSTEP =    13000   TIME(PS) =      13.000  TEMP(K) =   148.38  PRESS =     0.0
 Etot   =   -294070.1282  EKtot   =     37834.1328  EPtot      =   -331904.2610
 BOND   =      3094.5446  ANGLE   =     13211.0191  DIHED      =     13721.9849
 1-4 NB =      5044.3377  1-4 EEL =      2141.6894  VDWAALS    =     41959.3631
 EELEC  =   -416106.1390  EHBOND  =         0.0000  RESTRAINT  =      5028.9393
 EAMBER (non-restraint)  =   -336933.2003
 ------------------------------------------------------------------------------

 NMR restraints: Bond =    0.000   Angle =     0.000   Torsion =     0.000
===============================================================================

 NSTEP =    14000   TIME(PS) =      14.000  TEMP(K) =   160.01  PRESS =     0.0
 Etot   =   -287779.0361  EKtot   =     40800.0391  EPtot      =   -328579.0751
 BOND   =      3317.0898  ANGLE   =     13992.4511  DIHED      =     13894.0256
 1-4 NB =      5107.5400  1-4 EEL =      2054.2701  VDWAALS    =     41886.9166
 EELEC  =   -414325.0490  EHBOND  =         0.0000  RESTRAINT  =      5493.6807
 EAMBER (non-restraint)  =   -334072.7559
 ------------------------------------------------------------------------------

 NMR restraints: Bond =    0.000   Angle =     0.000   Torsion =     0.000
===============================================================================

 NSTEP =    15000   TIME(PS) =      15.000  TEMP(K) =   173.24  PRESS =     0.0
 Etot   =   -281145.8194  EKtot   =     44172.6406  EPtot      =   -325318.4600
 BOND   =      3543.7089  ANGLE   =     14794.0340  DIHED      =     13987.6383
 1-4 NB =      5123.7998  1-4 EEL =      2030.9813  VDWAALS    =     41588.9598
 EELEC  =   -412324.6548  EHBOND  =         0.0000  RESTRAINT  =      5937.0727
 EAMBER (non-restraint)  =   -331255.5328
 ------------------------------------------------------------------------------

 NMR restraints: Bond =    0.000   Angle =     0.000   Torsion =     0.000
===============================================================================

 NSTEP =    16000   TIME(PS) =      16.000  TEMP(K) =   185.85  PRESS =     0.0
 Etot   =   -274439.1565  EKtot   =     47388.1211  EPtot      =   -321827.2776
 BOND   =      3756.6333  ANGLE   =     15582.7373  DIHED      =     14114.4780
 1-4 NB =      5158.8122  1-4 EEL =      2113.9733  VDWAALS    =     41554.4668
 EELEC  =   -410523.0588  EHBOND  =         0.0000  RESTRAINT  =      6414.6804
 EAMBER (non-restraint)  =   -328241.9579
 ------------------------------------------------------------------------------

 NMR restraints: Bond =    0.000   Angle =     0.000   Torsion =     0.000
===============================================================================

 NSTEP =    17000   TIME(PS) =      17.000  TEMP(K) =   197.56  PRESS =     0.0
 Etot   =   -268242.3535  EKtot   =     50372.8945  EPtot      =   -318615.2480
 BOND   =      3983.1694  ANGLE   =     16226.4680  DIHED      =     14222.9458
 1-4 NB =      5170.6580  1-4 EEL =      1953.7655  VDWAALS    =     41620.4004
 EELEC  =   -408714.8583  EHBOND  =         0.0000  RESTRAINT  =      6922.2032
 EAMBER (non-restraint)  =   -325537.4512
 ------------------------------------------------------------------------------

 NMR restraints: Bond =    0.000   Angle =     0.000   Torsion =     0.000
===============================================================================

 NSTEP =    18000   TIME(PS) =      18.000  TEMP(K) =   210.58  PRESS =     0.0
 Etot   =   -261467.4923  EKtot   =     53691.9102  EPtot      =   -315159.4024
 BOND   =      4188.9018  ANGLE   =     17253.4969  DIHED      =     14381.9746
 1-4 NB =      5222.8645  1-4 EEL =      2019.1195  VDWAALS    =     41441.9125
 EELEC  =   -407003.1920  EHBOND  =         0.0000  RESTRAINT  =      7335.5198
 EAMBER (non-restraint)  =   -322494.9222
 ------------------------------------------------------------------------------

 NMR restraints: Bond =    0.000   Angle =     0.000   Torsion =     0.000
===============================================================================

 NSTEP =    19000   TIME(PS) =      19.000  TEMP(K) =   223.19  PRESS =     0.0
 Etot   =   -254838.7296  EKtot   =     56909.0625  EPtot      =   -311747.7921
 BOND   =      4425.0838  ANGLE   =     17957.0191  DIHED      =     14481.7535
 1-4 NB =      5283.2499  1-4 EEL =      2023.6334  VDWAALS    =     41216.4250
 EELEC  =   -404998.6935  EHBOND  =         0.0000  RESTRAINT  =      7863.7367
 EAMBER (non-restraint)  =   -319611.5288
 ------------------------------------------------------------------------------

 NMR restraints: Bond =    0.000   Angle =     0.000   Torsion =     0.000
===============================================================================

 NSTEP =    20000   TIME(PS) =      20.000  TEMP(K) =   235.07  PRESS =     0.0
 Etot   =   -248112.3712  EKtot   =     59938.2461  EPtot      =   -308050.6173
 BOND   =      4594.4977  ANGLE   =     18652.2257  DIHED      =     14627.9655
 1-4 NB =      5316.7745  1-4 EEL =      1988.3924  VDWAALS    =     41131.8946
 EELEC  =   -402791.7449  EHBOND  =         0.0000  RESTRAINT  =      8429.3771
 EAMBER (non-restraint)  =   -316479.9944
 ------------------------------------------------------------------------------

 NMR restraints: Bond =    0.000   Angle =     0.000   Torsion =     0.000
===============================================================================

 NSTEP =    21000   TIME(PS) =      21.000  TEMP(K) =   247.37  PRESS =     0.0
 Etot   =   -241834.4446  EKtot   =     63074.0195  EPtot      =   -304908.4641
 BOND   =      4867.9020  ANGLE   =     19398.0816  DIHED      =     14765.2826
 1-4 NB =      5378.3998  1-4 EEL =      2006.9209  VDWAALS    =     41411.9197
 EELEC  =   -401553.6282  EHBOND  =         0.0000  RESTRAINT  =      8816.6575
 EAMBER (non-restraint)  =   -313725.1215
 ------------------------------------------------------------------------------

 NMR restraints: Bond =    0.000   Angle =     0.000   Torsion =     0.000
===============================================================================

 NSTEP =    22000   TIME(PS) =      22.000  TEMP(K) =   259.81  PRESS =     0.0
 Etot   =   -235094.2470  EKtot   =     66246.0312  EPtot      =   -301340.2782
 BOND   =      5145.0158  ANGLE   =     20387.5046  DIHED      =     14972.5589
 1-4 NB =      5458.5282  1-4 EEL =      2043.6357  VDWAALS    =     41556.8651
 EELEC  =   -400195.2299  EHBOND  =         0.0000  RESTRAINT  =      9290.8433
 EAMBER (non-restraint)  =   -310631.1215
 ------------------------------------------------------------------------------

 NMR restraints: Bond =    0.000   Angle =     0.000   Torsion =     0.000
===============================================================================

 NSTEP =    23000   TIME(PS) =      23.000  TEMP(K) =   270.95  PRESS =     0.0
 Etot   =   -228361.6923  EKtot   =     69086.1719  EPtot      =   -297447.8642
 BOND   =      5255.0648  ANGLE   =     21013.4590  DIHED      =     15114.3112
 1-4 NB =      5549.1785  1-4 EEL =      1978.9234  VDWAALS    =     40754.6662
 EELEC  =   -397102.8223  EHBOND  =         0.0000  RESTRAINT  =      9989.3550
 EAMBER (non-restraint)  =   -307437.2193
 ------------------------------------------------------------------------------

 NMR restraints: Bond =    0.000   Angle =     0.000   Torsion =     0.000
===============================================================================

 NSTEP =    24000   TIME(PS) =      24.000  TEMP(K) =   284.59  PRESS =     0.0
 Etot   =   -221467.4115  EKtot   =     72562.6328  EPtot      =   -294030.0443
 BOND   =      5573.1377  ANGLE   =     21627.3822  DIHED      =     15160.0894
 1-4 NB =      5524.2873  1-4 EEL =      2020.2289  VDWAALS    =     41067.3210
 EELEC  =   -395499.9643  EHBOND  =         0.0000  RESTRAINT  =     10497.4734
 EAMBER (non-restraint)  =   -304527.5178
 ------------------------------------------------------------------------------

 NMR restraints: Bond =    0.000   Angle =     0.000   Torsion =     0.000
===============================================================================

 NSTEP =    25000   TIME(PS) =      25.000  TEMP(K) =   296.03  PRESS =     0.0
 Etot   =   -214615.7550  EKtot   =     75480.1406  EPtot      =   -290095.8957
 BOND   =      5723.9868  ANGLE   =     22708.4153  DIHED      =     15395.7880
 1-4 NB =      5575.9348  1-4 EEL =      2012.7009  VDWAALS    =     40862.7675
 EELEC  =   -393481.3019  EHBOND  =         0.0000  RESTRAINT  =     11105.8130
 EAMBER (non-restraint)  =   -301201.7086
 ------------------------------------------------------------------------------

 NMR restraints: Bond =    0.000   Angle =     0.000   Torsion =     0.000
===============================================================================

      A V E R A G E S   O V E R      25 S T E P S


 NSTEP =    25000   TIME(PS) =      25.000  TEMP(K) =   149.01  PRESS =     0.0
 Etot   =   -292920.8094  EKtot   =     37994.8851  EPtot      =   -330915.6945
 BOND   =      3114.1753  ANGLE   =     13181.0999  DIHED      =     13803.5988
 1-4 NB =      5063.7996  1-4 EEL =      2093.9163  VDWAALS    =     41727.4882
 EELEC  =   -415213.3280  EHBOND  =         0.0000  RESTRAINT  =      5313.5555
 EAMBER (non-restraint)  =   -336229.2499
 ------------------------------------------------------------------------------

 NMR restraints: Bond =    0.000   Angle =     0.000   Torsion =     0.000
===============================================================================

      R M S  F L U C T U A T I O N S


 NSTEP =    25000   TIME(PS) =      25.000  TEMP(K) =    88.17  PRESS =     0.0
 Etot   =     45864.7590  EKtot   =     22481.5212  EPtot      =     23390.3260
 BOND   =      1570.6867  ANGLE   =      5664.7045  DIHED      =       867.9640
 1-4 NB =       290.4733  1-4 EEL =        81.3521  VDWAALS    =       441.7262
 EELEC  =     12321.7981  EHBOND  =         0.0000  RESTRAINT  =      3170.3660
 EAMBER (non-restraint)  =     20219.9600
 ------------------------------------------------------------------------------


 NMR restraints on final step:

--------------------------------------------------------------------------------
   5.  TIMINGS
--------------------------------------------------------------------------------

|  NonSetup CPU Time in Major Routines:
|
|     Routine           Sec        %
|     ------------------------------
|     Nonbond           5.29    7.11
|     Bond              0.00    0.00
|     Angle             0.00    0.00
|     Dihedral          0.00    0.00
|     Shake             0.12    0.17
|     RunMD            68.95   92.62
|     Other             0.08    0.11
|     ------------------------------
|     Total            74.45

|  PME Nonbond Pairlist CPU Time:
|
|     Routine              Sec        %
|     ---------------------------------
|     Set Up Cit           0.00    0.00
|     Build List           0.00    0.00
|     ---------------------------------
|     Total                0.00    0.00

|  PME Direct Force CPU Time:
|
|     Routine              Sec        %
|     ---------------------------------
|     NonBonded Calc       0.00    0.00
|     Exclude Masked       0.00    0.00
|     Other                0.04    0.05
|     ---------------------------------
|     Total                0.04    0.05

|  PME Reciprocal Force CPU Time:
|
|     Routine              Sec        %
|     ---------------------------------
|     1D bspline           0.00    0.00
|     Grid Charges         0.00    0.00
|     Scalar Sum           0.00    0.00
|     Gradient Sum         0.00    0.00
|     FFT                  0.00    0.00
|     ---------------------------------
|     Total                0.00    0.00

|  Final Performance Info:
|     -----------------------------------------------------
|     Average timings for last    5000 steps:
|     Elapsed(s) =      15.24 Per Step(ms) =       3.05
|         ns/day =      28.34   seconds/ns =    3048.34
|
|     Average timings for all steps:
|     Elapsed(s) =      75.10 Per Step(ms) =       3.00
|         ns/day =      28.76   seconds/ns =    3003.87
|     -----------------------------------------------------

|  Setup CPU time:            1.24 seconds
|  NonSetup CPU time:        74.45 seconds
|  Total CPU time:           75.69 seconds     0.02 hours

|  Setup wall time:           1    seconds
|  NonSetup wall time:       75    seconds
|  Total wall time:          76    seconds     0.02 hours
