# Supplementary material for: Intermolecular Interactions in G Protein-Coupled Receptor Allosteric Sites at the Membrane Interface from Molecular Dynamics Simulations and Quantum Chemical Calculations
Source: J Chem Inf Model. 2022 Sep 30;62(19):4736–47. doi: 10.1021/acs.jcim.2c00788 (PMC9554917; doi:10.1021/acs.jcim.2c00788)
Supplement: Supplementary file 2 — ci2c00788_si_002.zip [file ci2c00788_si_002.zip › MD_simulations_inputs/GCGR_MD_simulations_inputs/dmpc/min.out]

          -------------------------------------------------------
          Amber 16 PMEMD                              2016
          -------------------------------------------------------

| PMEMD implementation of SANDER, Release 16

| Run on 04/29/2019 at 10:10:46

|   Executable path: /usr/local/amber16/bin/pmemd.cuda
| Working directory: /data/almu/Working/GCGR/gcgr-5mv-dmpc/1_equilibration
|          Hostname: c104342

  [-O]verwriting output

File Assignments:
|   MDIN: min.in                                                                
|  MDOUT: min.out                                                               
| INPCRD: gcgr-5mv-dmpc.crd                                                     
|   PARM: gcgr-5mv-dmpc.top                                                     
| RESTRT: gcgr-5mv-dmpc.min.rst                                                 
|   REFC: gcgr-5mv-dmpc.crd                                                     
|  MDVEL: mdvel                                                                 
|   MDEN: mden                                                                  
|  MDCRD: mdcrd                                                                 
| MDINFO: mdinfo                                                                
|  MDFRC: mdfrc                                                                 


 Here is the input file:

 &cntrl                                                                        
  imin=1,         ! EM                                                         
  maxcyc=10000,   ! Maximum number of EM cycles                                
  ncyc=5000,      ! Switch from SD to CG after ncyc cycles                     
                                                                               
  ntb=1,          ! Constant volume. Delfault when ntp = 0                     
  ntp=0,          ! 0, default; 1, isotropic; 2, anisotropic; 3, semiisotropic 
  ntf=1,          ! Complete force evaluation                                  
  ntc=1,          ! No SHAKE                                                   
  ntpr=50,                                                                     
  ntwr=2000,                                                                   
  cut=10.0,                                                                    
 /                                                                             
&wt                                                                            
    type='END'                                                                 
   /                                                                           
Hold protein fixed                                                             
5.0                                                                            
RES 1 281                                                                      
END                                                                            
Hold lipids fixed                                                              
1.0                                                                            
FIND                                                                           
P * * PC                                                                       
SEARCH                                                                         
RES 283 1302                                                                   
END                                                                            
Hold ligand fixed                                                              
5.0                                                                            
RES 282                                                                        
END                                                                            
Hold ions fixed                                                                
1.0                                                                            
RES 1303 1446                                                                  
END                                                                            
Hold Xray waters fixed                                                         
5.0                                                                            
RES 1447                                                                       
END                                                                            
Hold waters fixed                                                              
1.0                                                                            
FIND                                                                           
* * * WAT                                                                      
SEARCH                                                                         
RES 1448 24791                                                                 
END                                                                            
END                                                                            


Note: ig = -1. Setting random seed to   494386 based on wallclock time in 
      microseconds.
 
|--------------------- INFORMATION ----------------------
| GPU (CUDA) Version of PMEMD in use: NVIDIA GPU IN USE.
|                    Version 16.0.0
| 
|                      02/25/2016
| 
| Implementation by:
|                    Ross C. Walker     (SDSC)
|                    Scott Le Grand     (nVIDIA)
| 
| Precision model in use:
|      [SPFP] - Single Precision Forces, 64-bit Fixed Point
|               Accumulation. (Default)
| 
|--------------------------------------------------------
 
|----------------- CITATION INFORMATION -----------------
|
|    When publishing work that utilized the CUDA version
|    of AMBER, please cite the following in addition to
|    the regular AMBER citations:
|
|  - Romelia Salomon-Ferrer; Andreas W. Goetz; Duncan
|    Poole; Scott Le Grand; Ross C. Walker "Routine
|    microsecond molecular dynamics simulations with
|    AMBER - Part II: Particle Mesh Ewald", J. Chem.
|    Theory Comput., 2013, 9 (9), pp3878-3888,
|    DOI: 10.1021/ct400314y.
|
|  - Andreas W. Goetz; Mark J. Williamson; Dong Xu;
|    Duncan Poole; Scott Le Grand; Ross C. Walker
|    "Routine microsecond molecular dynamics simulations
|    with AMBER - Part I: Generalized Born", J. Chem.
|    Theory Comput., 2012, 8 (5), pp1542-1555.
|
|  - Scott Le Grand; Andreas W. Goetz; Ross C. Walker
|    "SPFP: Speed without compromise - a mixed precision
|    model for GPU accelerated molecular dynamics
|    simulations.", Comp. Phys. Comm., 2013, 184
|    pp374-380, DOI: 10.1016/j.cpc.2012.09.022
|
|--------------------------------------------------------
 
|------------------- GPU DEVICE INFO --------------------
|
|            CUDA_VISIBLE_DEVICES: 0
|   CUDA Capable Devices Detected:      1
|           CUDA Device ID in use:      0
|                CUDA Device Name: GeForce GTX 1080 Ti
|     CUDA Device Global Mem Size:  11178 MB
| CUDA Device Num Multiprocessors:     28
|           CUDA Device Core Freq:   1.58 GHz
|
|--------------------------------------------------------
 
 
| Conditional Compilation Defines Used:
| PUBFFT
| BINTRAJ
| CUDA
| EMIL

| Largest sphere to fit in unit cell has radius =    54.314

| New format PARM file being parsed.
| Version =    1.000 Date = 04/29/19 Time = 10:03:12

| Note: 1-4 EEL scale factors are being read from the topology file.

| Note: 1-4 VDW scale factors are being read from the topology file.
| Duplicated    0 dihedrals

| Duplicated    0 dihedrals

--------------------------------------------------------------------------------
   1.  RESOURCE   USE: 
--------------------------------------------------------------------------------

 getting new box info from bottom of inpcrd
 NATOM  =  119268 NTYPES =      25 NBONH =  101184 MBONA  =   17667
 NTHETH =   64061 MTHETA =   21241 NPHIH =  103711 MPHIA  =   63064
 NHPARM =       0 NPARM  =       0 NNB   =  348918 NRES   =   26237
 NBONA  =   17667 NTHETA =   21241 NPHIA =   63064 NUMBND =     109
 NUMANG =     232 NPTRA  =     260 NATYP =      65 NPHB   =       1
 IFBOX  =       1 NMXRS  =      67 IFCAP =       0 NEXTRA =       0
 NCOPY  =       0

| Coordinate Index Table dimensions:    20   20   19
| Direct force subcell size =     5.5294    5.5246    5.7173

     BOX TYPE: RECTILINEAR

--------------------------------------------------------------------------------
   2.  CONTROL  DATA  FOR  THE  RUN
--------------------------------------------------------------------------------

default_name                                                                    

General flags:
     imin    =       1, nmropt  =       0

Nature and format of input:
     ntx     =       1, irest   =       0, ntrx    =       1

Nature and format of output:
     ntxo    =       2, ntpr    =      50, ntrx    =       1, ntwr    =    2000
     iwrap   =       0, ntwx    =       0, ntwv    =       0, ntwe    =       0
     ioutfm  =       1, ntwprt  =       0, idecomp =       0, rbornstat=      0

Potential function:
     ntf     =       1, ntb     =       1, igb     =       0, nsnb    =      25
     ipol    =       0, gbsa    =       0, iesp    =       0
     dielc   =   1.00000, cut     =  10.00000, intdiel =   1.00000

Frozen or restrained atoms:
     ibelly  =       0, ntr     =       0

Energy minimization:
     maxcyc  =   10000, ncyc    =    5000, ntmin   =       1
     dx0     =   0.01000, drms    =   0.00010

| Intermolecular bonds treatment:
|     no_intermolecular_bonds =       1

| Energy averages sample interval:
|     ene_avg_sampling =       1

Ewald parameters:
     verbose =       0, ew_type =       0, nbflag  =       1, use_pme =       1
     vdwmeth =       1, eedmeth =       1, netfrc  =       0
     Box X =  110.589   Box Y =  110.493   Box Z =  108.628
     Alpha =   90.000   Beta  =   90.000   Gamma =   90.000
     NFFT1 =  112       NFFT2 =  112       NFFT3 =  112
     Cutoff=   10.000   Tol   =0.100E-04
     Ewald Coefficient =  0.27511
     Interpolation order =    4

--------------------------------------------------------------------------------
   3.  ATOMIC COORDINATES AND VELOCITIES
--------------------------------------------------------------------------------

default_name                                                                    
 begin time read from input coords =     0.000 ps

 
 Number of triangulated 3-point waters found:    24791

     Sum of charges from parm topology file =   0.00195630
     Forcing neutrality...

| Dynamic Memory, Types Used:
| Reals             2771211
| Integers          6503166

| Nonbonded Pairs Initial Allocation:    36075588

| GPU memory information (estimate):
| KB of GPU memory in use:    393771
| KB of CPU memory in use:    157521

--------------------------------------------------------------------------------
   4.  RESULTS
--------------------------------------------------------------------------------

 ---------------------------------------------------
 APPROXIMATING switch and d/dx switch using CUBIC SPLINE INTERPOLATION
 using   5000.0 points per unit in tabled values
 TESTING RELATIVE ERROR over r ranging from 0.0 to cutoff
| CHECK switch(x): max rel err =   0.2738E-14   at   2.422500
| CHECK d/dx switch(x): max rel err =   0.8314E-11   at   2.736960
 ---------------------------------------------------
|---------------------------------------------------
| APPROXIMATING direct energy using CUBIC SPLINE INTERPOLATION
|  with   50.0 points per unit in tabled values
| Relative Error Limit not exceeded for r .gt.   2.33
| APPROXIMATING direct force using CUBIC SPLINE INTERPOLATION
|  with   50.0 points per unit in tabled values
| Relative Error Limit not exceeded for r .gt.   2.80
|---------------------------------------------------


   NSTEP       ENERGY          RMS            GMAX         NAME    NUMBER
      1      -3.0747E+09     2.1683E+03     4.7875E+04     C111    21240

 BOND    =     8928.1470  ANGLE   =    27489.8419  DIHED      =    15801.0849
 VDWAALS = *************  EEL     =  -296182.6673  HBOND      =        0.0000
 1-4 VDW =     5979.5218  1-4 EEL =     4734.7170  RESTRAINT  =        0.0000


   NSTEP       ENERGY          RMS            GMAX         NAME    NUMBER
     50      -1.5857E+09     2.0604E+03     4.5007E+04     C114    29649

 BOND    =    10632.8661  ANGLE   =    27946.2763  DIHED      =    15818.1113
 VDWAALS = *************  EEL     =  -296273.3215  HBOND      =        0.0000
 1-4 VDW =     6027.0431  1-4 EEL =     4732.7249  RESTRAINT  =        0.0000


   NSTEP       ENERGY          RMS            GMAX         NAME    NUMBER
    100      -1.4330E+09     1.9281E+03     4.3459E+04     C113    13564

 BOND    =    15813.9435  ANGLE   =    29231.0586  DIHED      =    15862.5513
 VDWAALS = *************  EEL     =  -296376.6111  HBOND      =        0.0000
 1-4 VDW =     6096.6317  1-4 EEL =     4730.7078  RESTRAINT  =        0.0000


   NSTEP       ENERGY          RMS            GMAX         NAME    NUMBER
    150       7.0775E+09     1.8040E+03     4.0191E+04     C113    11440

 BOND    =    23495.3078  ANGLE   =    31104.4979  DIHED      =    15926.9013
 VDWAALS = *************  EEL     =  -296478.1186  HBOND      =        0.0000
 1-4 VDW =     6181.3170  1-4 EEL =     4728.7924  RESTRAINT  =        0.0000


   NSTEP       ENERGY          RMS            GMAX         NAME    NUMBER
    200       2.5652E+09     1.6687E+03     3.4884E+04     C113    11440

 BOND    =    34795.6389  ANGLE   =    33836.4627  DIHED      =    16020.6686
 VDWAALS = *************  EEL     =  -296597.4269  HBOND      =        0.0000
 1-4 VDW =     6297.4646  1-4 EEL =     4726.9611  RESTRAINT  =        0.0000


   NSTEP       ENERGY          RMS            GMAX         NAME    NUMBER
    250       1.9035E+09     1.5073E+03     2.8862E+04     C19     41542

 BOND    =    51449.7493  ANGLE   =    37815.1912  DIHED      =    16153.9417
 VDWAALS = *************  EEL     =  -296741.0460  HBOND      =        0.0000
 1-4 VDW =     6465.6329  1-4 EEL =     4724.9247  RESTRAINT  =        0.0000


   NSTEP       ENERGY          RMS            GMAX         NAME    NUMBER
    300       5.3738E+09     1.3122E+03     2.8657E+04     C1       5501

 BOND    =    76854.9756  ANGLE   =    43723.4012  DIHED      =    16347.4910
 VDWAALS = *************  EEL     =  -296926.4473  HBOND      =        0.0000
 1-4 VDW =     6725.8793  1-4 EEL =     4722.4763  RESTRAINT  =        0.0000


   NSTEP       ENERGY          RMS            GMAX         NAME    NUMBER
    350       2.6361E+09     1.0374E+03     2.9397E+04     C19     38946

 BOND    =   118559.3901  ANGLE   =    53081.1189  DIHED      =    16645.0430
 VDWAALS = *************  EEL     =  -297205.3760  HBOND      =        0.0000
 1-4 VDW =     7179.9775  1-4 EEL =     4719.0332  RESTRAINT  =        0.0000


   NSTEP       ENERGY          RMS            GMAX         NAME    NUMBER
    400       6.0191E+09     8.2161E+02     2.5833E+04     C15     27394

 BOND    =   156757.2336  ANGLE   =    61251.7423  DIHED      =    16896.9960
 VDWAALS = *************  EEL     =  -297459.0698  HBOND      =        0.0000
 1-4 VDW =     7660.8973  1-4 EEL =     4714.7612  RESTRAINT  =        0.0000


   NSTEP       ENERGY          RMS            GMAX         NAME    NUMBER
    450      -3.3076E+09     5.5535E+02     2.4044E+04     C113    36614

 BOND    =   222374.2910  ANGLE   =    74345.3708  DIHED      =    17269.1352
 VDWAALS = *************  EEL     =  -298079.8400  HBOND      =        0.0000
 1-4 VDW =     8712.1306  1-4 EEL =     4706.3327  RESTRAINT  =        0.0000


   NSTEP       ENERGY          RMS            GMAX         NAME    NUMBER
    500       5.4777E+04     2.2319E+01     7.5750E+03     C110    12275

 BOND    =   106892.9996  ANGLE   =    99477.6302  DIHED      =    18016.3009
 VDWAALS =   142218.7082  EEL     =  -333047.1416  HBOND      =        0.0000
 1-4 VDW =    16745.6153  1-4 EEL =     4472.9763  RESTRAINT  =        0.0000


   NSTEP       ENERGY          RMS            GMAX         NAME    NUMBER
    550      -1.5443E+05     5.3646E+00     8.9515E+02     C114    25401

 BOND    =    37430.4823  ANGLE   =    64232.5237  DIHED      =    17393.8272
 VDWAALS =    65892.4052  EEL     =  -355372.2709  HBOND      =        0.0000
 1-4 VDW =    12013.8425  1-4 EEL =     3975.4880  RESTRAINT  =        0.0000


   NSTEP       ENERGY          RMS            GMAX         NAME    NUMBER
    600      -2.3415E+05     8.7876E+00     2.7268E+03     C16     27155

 BOND    =    25451.7621  ANGLE   =    35762.0492  DIHED      =    17021.1682
 VDWAALS =    46378.1070  EEL     =  -371695.2362  HBOND      =        0.0000
 1-4 VDW =     9388.2628  1-4 EEL =     3548.5322  RESTRAINT  =        0.0000


   NSTEP       ENERGY          RMS            GMAX         NAME    NUMBER
    650      -2.7698E+05     6.5206E+00     1.1184E+03     C21     27128

 BOND    =    25298.0495  ANGLE   =    21372.0278  DIHED      =    16894.8285
 VDWAALS =    35954.5151  EEL     =  -387533.8747  HBOND      =        0.0000
 1-4 VDW =     7825.9755  1-4 EEL =     3210.6491  RESTRAINT  =        0.0000


   NSTEP       ENERGY          RMS            GMAX         NAME    NUMBER
    700      -2.9832E+05     3.9542E+00     9.7363E+02     C21     27128

 BOND    =    20880.0152  ANGLE   =    15776.3768  DIHED      =    16791.1104
 VDWAALS =    33232.9633  EEL     =  -395156.0967  HBOND      =        0.0000
 1-4 VDW =     7111.1221  1-4 EEL =     3045.2049  RESTRAINT  =        0.0000


   NSTEP       ENERGY          RMS            GMAX         NAME    NUMBER
    750      -3.1042E+05     2.2665E+00     5.8039E+02     C21     27128

 BOND    =    21917.1113  ANGLE   =    13057.7956  DIHED      =    16716.2406
 VDWAALS =    32545.2636  EEL     =  -404293.0806  HBOND      =        0.0000
 1-4 VDW =     6680.8224  1-4 EEL =     2952.6742  RESTRAINT  =        0.0000


   NSTEP       ENERGY          RMS            GMAX         NAME    NUMBER
    800      -3.1797E+05     3.3136E+00     9.0879E+02     C21     27128

 BOND    =    22510.8553  ANGLE   =    11435.1780  DIHED      =    16638.2428
 VDWAALS =    32546.4041  EEL     =  -410390.0697  HBOND      =        0.0000
 1-4 VDW =     6392.8745  1-4 EEL =     2893.8807  RESTRAINT  =        0.0000


   NSTEP       ENERGY          RMS            GMAX         NAME    NUMBER
    850      -3.2431E+05     1.9713E+00     5.4702E+02     C21     27128

 BOND    =    20728.6572  ANGLE   =    10164.5996  DIHED      =    16543.1687
 VDWAALS =    32802.1295  EEL     =  -413584.3663  HBOND      =        0.0000
 1-4 VDW =     6185.3891  1-4 EEL =     2851.5590  RESTRAINT  =        0.0000


   NSTEP       ENERGY          RMS            GMAX         NAME    NUMBER
    900      -3.2903E+05     1.0718E+00     2.7590E+02     C21     27128

 BOND    =    21318.0590  ANGLE   =     9354.8225  DIHED      =    16463.3284
 VDWAALS =    33149.7206  EEL     =  -418166.9290  HBOND      =        0.0000
 1-4 VDW =     6029.0340  1-4 EEL =     2820.8568  RESTRAINT  =        0.0000


   NSTEP       ENERGY          RMS            GMAX         NAME    NUMBER
    950      -3.3272E+05     1.9003E+00     5.2097E+02     C21     27128

 BOND    =    21672.3228  ANGLE   =     8735.9120  DIHED      =    16385.0523
 VDWAALS =    33540.8544  EEL     =  -421757.8883  HBOND      =        0.0000
 1-4 VDW =     5904.0813  1-4 EEL =     2795.6110  RESTRAINT  =        0.0000


   NSTEP       ENERGY          RMS            GMAX         NAME    NUMBER
   1000      -3.3602E+05     4.9208E-01     5.0054E+01     C21     27128

 BOND    =    21412.4771  ANGLE   =     8205.4587  DIHED      =    16308.9454
 VDWAALS =    33918.9594  EEL     =  -424444.9626  HBOND      =        0.0000
 1-4 VDW =     5807.5660  1-4 EEL =     2775.2889  RESTRAINT  =        0.0000


   NSTEP       ENERGY          RMS            GMAX         NAME    NUMBER
   1050      -3.3867E+05     1.4479E+00     3.2257E+02     C21     27128

 BOND    =    21567.8181  ANGLE   =     7811.7340  DIHED      =    16230.3353
 VDWAALS =    34304.6506  EEL     =  -427066.7599  HBOND      =        0.0000
 1-4 VDW =     5723.8054  1-4 EEL =     2758.0747  RESTRAINT  =        0.0000


   NSTEP       ENERGY          RMS            GMAX         NAME    NUMBER
   1100      -3.4120E+05     4.1390E-01     2.3909E+01     CE3      1210

 BOND    =    21670.9974  ANGLE   =     7474.8072  DIHED      =    16154.3733
 VDWAALS =    34684.3913  EEL     =  -429577.5974  HBOND      =        0.0000
 1-4 VDW =     5651.8474  1-4 EEL =     2744.4351  RESTRAINT  =        0.0000


   NSTEP       ENERGY          RMS            GMAX         NAME    NUMBER
   1150      -3.4335E+05     1.1681E+00     2.4230E+02     CZ3      1208

 BOND    =    21852.7132  ANGLE   =     7200.4492  DIHED      =    16078.8407
 VDWAALS =    35072.3533  EEL     =  -431869.1881  HBOND      =        0.0000
 1-4 VDW =     5588.4525  1-4 EEL =     2730.6403  RESTRAINT  =        0.0000


   NSTEP       ENERGY          RMS            GMAX         NAME    NUMBER
   1200      -3.4531E+05     3.8290E-01     2.8061E+01     CD2      1212

 BOND    =    21905.3469  ANGLE   =     6963.1613  DIHED      =    16008.4717
 VDWAALS =    35436.8151  EEL     =  -433879.0641  HBOND      =        0.0000
 1-4 VDW =     5535.1226  1-4 EEL =     2717.8910  RESTRAINT  =        0.0000


   NSTEP       ENERGY          RMS            GMAX         NAME    NUMBER
   1250      -3.4699E+05     1.1073E+00     1.7941E+02     NE1      1201

 BOND    =    22070.5373  ANGLE   =     6774.7901  DIHED      =    15938.3049
 VDWAALS =    35798.5629  EEL     =  -435761.4977  HBOND      =        0.0000
 1-4 VDW =     5487.6646  1-4 EEL =     2706.1287  RESTRAINT  =        0.0000


   NSTEP       ENERGY          RMS            GMAX         NAME    NUMBER
   1300      -3.4857E+05     3.4098E-01     2.4971E+01     CE3      1210

 BOND    =    22120.3524  ANGLE   =     6599.0803  DIHED      =    15872.5283
 VDWAALS =    36132.1316  EEL     =  -437433.5764  HBOND      =        0.0000
 1-4 VDW =     5447.7268  1-4 EEL =     2694.8982  RESTRAINT  =        0.0000


   NSTEP       ENERGY          RMS            GMAX         NAME    NUMBER
   1350      -3.4995E+05     9.3734E-01     1.8661E+02     CZ3      1208

 BOND    =    22259.6462  ANGLE   =     6456.1649  DIHED      =    15807.6096
 VDWAALS =    36459.2905  EEL     =  -439026.3167  HBOND      =        0.0000
 1-4 VDW =     5411.3255  1-4 EEL =     2684.4726  RESTRAINT  =        0.0000


   NSTEP       ENERGY          RMS            GMAX         NAME    NUMBER
   1400      -3.5129E+05     3.6524E-01     4.4314E+01     CE3      1210

 BOND    =    22316.6469  ANGLE   =     6319.1632  DIHED      =    15746.8730
 VDWAALS =    36765.9356  EEL     =  -440486.8320  HBOND      =        0.0000
 1-4 VDW =     5378.5825  1-4 EEL =     2674.4884  RESTRAINT  =        0.0000


   NSTEP       ENERGY          RMS            GMAX         NAME    NUMBER
   1450      -3.5248E+05     4.3988E-01     5.9223E+01     CE3      1210

 BOND    =    22409.1955  ANGLE   =     6200.8145  DIHED      =    15690.0783
 VDWAALS =    37056.4110  EEL     =  -441853.4989  HBOND      =        0.0000
 1-4 VDW =     5349.1524  1-4 EEL =     2665.5766  RESTRAINT  =        0.0000


   NSTEP       ENERGY          RMS            GMAX         NAME    NUMBER
   1500      -3.5357E+05     1.0663E+00     1.4352E+02     NE1      1201

 BOND    =    22542.6594  ANGLE   =     6100.0595  DIHED      =    15634.2383
 VDWAALS =    37338.6009  EEL     =  -443160.7623  HBOND      =        0.0000
 1-4 VDW =     5321.7697  1-4 EEL =     2656.8805  RESTRAINT  =        0.0000


   NSTEP       ENERGY          RMS            GMAX         NAME    NUMBER
   1550      -3.5463E+05     6.3471E-01     6.5837E+01     CD1      1199

 BOND    =    22587.8609  ANGLE   =     5998.5077  DIHED      =    15581.5311
 VDWAALS =    37597.2901  EEL     =  -444344.6723  HBOND      =        0.0000
 1-4 VDW =     5298.4529  1-4 EEL =     2649.8216  RESTRAINT  =        0.0000


   NSTEP       ENERGY          RMS            GMAX         NAME    NUMBER
   1600      -3.5557E+05     9.3239E-01     1.4075E+02     CG       1103

 BOND    =    22689.1299  ANGLE   =     5912.0610  DIHED      =    15529.3315
 VDWAALS =    37844.1143  EEL     =  -445458.8031  HBOND      =        0.0000
 1-4 VDW =     5276.4498  1-4 EEL =     2642.5000  RESTRAINT  =        0.0000


   NSTEP       ENERGY          RMS            GMAX         NAME    NUMBER
   1650      -3.5653E+05     5.1213E-01     5.5907E+01     CE1      3691

 BOND    =    22731.5444  ANGLE   =     5824.4426  DIHED      =    15477.1864
 VDWAALS =    38087.4425  EEL     =  -446543.3189  HBOND      =        0.0000
 1-4 VDW =     5255.0610  1-4 EEL =     2634.9957  RESTRAINT  =        0.0000


   NSTEP       ENERGY          RMS            GMAX         NAME    NUMBER
   1700      -3.5736E+05     8.0142E-01     1.5572E+02     CG       1103

 BOND    =    22818.8262  ANGLE   =     5749.1685  DIHED      =    15429.1630
 VDWAALS =    38311.5521  EEL     =  -447534.7055  HBOND      =        0.0000
 1-4 VDW =     5236.1324  1-4 EEL =     2627.9121  RESTRAINT  =        0.0000


   NSTEP       ENERGY          RMS            GMAX         NAME    NUMBER
   1750      -3.5820E+05     2.5738E-01     1.4043E+01     CG       1103

 BOND    =    22854.6999  ANGLE   =     5672.8003  DIHED      =    15383.5471
 VDWAALS =    38526.5218  EEL     =  -448478.0665  HBOND      =        0.0000
 1-4 VDW =     5218.7994  1-4 EEL =     2621.8150  RESTRAINT  =        0.0000


   NSTEP       ENERGY          RMS            GMAX         NAME    NUMBER
   1800      -3.5896E+05     6.5727E-01     8.1333E+01     CE1      3691

 BOND    =    22937.5561  ANGLE   =     5604.1774  DIHED      =    15339.1917
 VDWAALS =    38737.4279  EEL     =  -449397.6106  HBOND      =        0.0000
 1-4 VDW =     5202.2789  1-4 EEL =     2615.5951  RESTRAINT  =        0.0000


   NSTEP       ENERGY          RMS            GMAX         NAME    NUMBER
   1850      -3.5966E+05     9.6021E-01     1.2280E+02     CE1      3691

 BOND    =    23022.4554  ANGLE   =     5541.7914  DIHED      =    15297.7158
 VDWAALS =    38937.2858  EEL     =  -450261.0249  HBOND      =        0.0000
 1-4 VDW =     5187.2394  1-4 EEL =     2609.9470  RESTRAINT  =        0.0000


   NSTEP       ENERGY          RMS            GMAX         NAME    NUMBER
   1900      -3.6043E+05     4.1275E-01     7.6608E+01     CG       1103

 BOND    =    23041.1085  ANGLE   =     5473.2548  DIHED      =    15256.6628
 VDWAALS =    39134.8501  EEL     =  -451111.9969  HBOND      =        0.0000
 1-4 VDW =     5172.4803  1-4 EEL =     2603.6634  RESTRAINT  =        0.0000


   NSTEP       ENERGY          RMS            GMAX         NAME    NUMBER
   1950      -3.6105E+05     8.8902E-01     2.2512E+02     CG       1103

 BOND    =    23125.6359  ANGLE   =     5419.9984  DIHED      =    15219.1447
 VDWAALS =    39316.8033  EEL     =  -451891.8635  HBOND      =        0.0000
 1-4 VDW =     5159.2666  1-4 EEL =     2598.0509  RESTRAINT  =        0.0000


   NSTEP       ENERGY          RMS            GMAX         NAME    NUMBER
   2000      -3.6170E+05     3.8968E-01     4.4583E+01     CE1      3691

 BOND    =    23146.1746  ANGLE   =     5363.4218  DIHED      =    15183.9430
 VDWAALS =    39488.9557  EEL     =  -452627.1900  HBOND      =        0.0000
 1-4 VDW =     5147.2236  1-4 EEL =     2593.5928  RESTRAINT  =        0.0000


   NSTEP       ENERGY          RMS            GMAX         NAME    NUMBER
   2050      -3.6229E+05     7.3029E-01     1.3928E+02     CG       1103

 BOND    =    23217.3823  ANGLE   =     5314.6269  DIHED      =    15148.7226
 VDWAALS =    39662.0262  EEL     =  -453361.3852  HBOND      =        0.0000
 1-4 VDW =     5135.1637  1-4 EEL =     2588.9378  RESTRAINT  =        0.0000


   NSTEP       ENERGY          RMS            GMAX         NAME    NUMBER
   2100      -3.6288E+05     2.8376E-01     4.0917E+01     CG       1103

 BOND    =    23241.4580  ANGLE   =     5264.7045  DIHED      =    15116.1990
 VDWAALS =    39820.5596  EEL     =  -454032.6338  HBOND      =        0.0000
 1-4 VDW =     5123.9073  1-4 EEL =     2584.0284  RESTRAINT  =        0.0000


   NSTEP       ENERGY          RMS            GMAX         NAME    NUMBER
   2150      -3.6343E+05     6.4538E-01     9.0407E+01     NE2      4510

 BOND    =    23306.9906  ANGLE   =     5219.8160  DIHED      =    15083.1048
 VDWAALS =    39980.6686  EEL     =  -454711.9738  HBOND      =        0.0000
 1-4 VDW =     5112.6014  1-4 EEL =     2578.9363  RESTRAINT  =        0.0000


   NSTEP       ENERGY          RMS            GMAX         NAME    NUMBER
   2200      -3.6398E+05     2.1243E-01     1.3956E+01     NE2      4510

 BOND    =    23333.0257  ANGLE   =     5173.3295  DIHED      =    15052.3664
 VDWAALS =    40127.6060  EEL     =  -455339.5362  HBOND      =        0.0000
 1-4 VDW =     5102.3817  1-4 EEL =     2574.3307  RESTRAINT  =        0.0000


   NSTEP       ENERGY          RMS            GMAX         NAME    NUMBER
   2250      -3.6448E+05     5.4937E-01     7.5930E+01     NE2      4510

 BOND    =    23390.5906  ANGLE   =     5133.5891  DIHED      =    15021.9216
 VDWAALS =    40272.3709  EEL     =  -455956.5785  HBOND      =        0.0000
 1-4 VDW =     5092.3362  1-4 EEL =     2569.4807  RESTRAINT  =        0.0000


   NSTEP       ENERGY          RMS            GMAX         NAME    NUMBER
   2300      -3.6498E+05     2.3299E-01     2.2346E+01     NE2      4510

 BOND    =    23419.1867  ANGLE   =     5094.0384  DIHED      =    14992.8000
 VDWAALS =    40409.6893  EEL     =  -456539.6100  HBOND      =        0.0000
 1-4 VDW =     5082.7621  1-4 EEL =     2564.4498  RESTRAINT  =        0.0000


   NSTEP       ENERGY          RMS            GMAX         NAME    NUMBER
   2350      -3.6543E+05     4.5070E-01     6.1527E+01     NE2      4510

 BOND    =    23467.1223  ANGLE   =     5060.0797  DIHED      =    14964.3875
 VDWAALS =    40543.3493  EEL     =  -457101.4634  HBOND      =        0.0000
 1-4 VDW =     5073.5810  1-4 EEL =     2559.7077  RESTRAINT  =        0.0000


   NSTEP       ENERGY          RMS            GMAX         NAME    NUMBER
   2400      -3.6588E+05     6.4469E-01     9.2191E+01     NE2      4510

 BOND    =    23517.6097  ANGLE   =     5028.0959  DIHED      =    14935.9131
 VDWAALS =    40675.7648  EEL     =  -457651.8056  HBOND      =        0.0000
 1-4 VDW =     5064.4189  1-4 EEL =     2554.8453  RESTRAINT  =        0.0000


   NSTEP       ENERGY          RMS            GMAX         NAME    NUMBER
   2450      -3.6633E+05     2.8333E-01     3.5867E+01     NE2      4510

 BOND    =    23539.3895  ANGLE   =     4993.7409  DIHED      =    14908.1536
 VDWAALS =    40802.4605  EEL     =  -458175.5468  HBOND      =        0.0000
 1-4 VDW =     5055.6621  1-4 EEL =     2550.6531  RESTRAINT  =        0.0000


   NSTEP       ENERGY          RMS            GMAX         NAME    NUMBER
   2500      -3.6672E+05     5.7212E-01     1.7362E+02     CG       1103

 BOND    =    23587.2281  ANGLE   =     4967.2181  DIHED      =    14881.3490
 VDWAALS =    40922.3267  EEL     =  -458670.0028  HBOND      =        0.0000
 1-4 VDW =     5047.2937  1-4 EEL =     2546.6539  RESTRAINT  =        0.0000


   NSTEP       ENERGY          RMS            GMAX         NAME    NUMBER
   2550      -3.6713E+05     1.7981E-01     1.0914E+01     NE2      4510

 BOND    =    23607.5620  ANGLE   =     4938.4526  DIHED      =    14854.7632
 VDWAALS =    41037.0438  EEL     =  -459144.7954  HBOND      =        0.0000
 1-4 VDW =     5038.9154  1-4 EEL =     2541.8723  RESTRAINT  =        0.0000


   NSTEP       ENERGY          RMS            GMAX         NAME    NUMBER
   2600      -3.6751E+05     5.3789E-01     1.4525E+02     CG       1103

 BOND    =    23655.3326  ANGLE   =     4914.0698  DIHED      =    14826.9723
 VDWAALS =    41154.8510  EEL     =  -459633.8588  HBOND      =        0.0000
 1-4 VDW =     5030.4800  1-4 EEL =     2537.3929  RESTRAINT  =        0.0000


   NSTEP       ENERGY          RMS            GMAX         NAME    NUMBER
   2650      -3.6790E+05     2.1676E-01     2.5399E+01     NE2      4510

 BOND    =    23677.3827  ANGLE   =     4887.2862  DIHED      =    14801.1637
 VDWAALS =    41261.2092  EEL     =  -460079.4146  HBOND      =        0.0000
 1-4 VDW =     5022.8139  1-4 EEL =     2533.0409  RESTRAINT  =        0.0000


   NSTEP       ENERGY          RMS            GMAX         NAME    NUMBER
   2700      -3.6826E+05     2.4144E-01     3.1954E+01     NE2      4510

 BOND    =    23710.4231  ANGLE   =     4863.7512  DIHED      =    14775.4658
 VDWAALS =    41365.7144  EEL     =  -460519.2443  HBOND      =        0.0000
 1-4 VDW =     5015.2913  1-4 EEL =     2528.7660  RESTRAINT  =        0.0000


   NSTEP       ENERGY          RMS            GMAX         NAME    NUMBER
   2750      -3.6860E+05     5.8273E-01     1.0715E+02     NE2      4510

 BOND    =    23757.0025  ANGLE   =     4843.0375  DIHED      =    14750.0088
 VDWAALS =    41468.4853  EEL     =  -460952.7432  HBOND      =        0.0000
 1-4 VDW =     5007.9657  1-4 EEL =     2524.5684  RESTRAINT  =        0.0000


   NSTEP       ENERGY          RMS            GMAX         NAME    NUMBER
   2800      -3.6895E+05     3.4949E-01     5.7897E+01     NE2      4510

 BOND    =    23775.8166  ANGLE   =     4819.5826  DIHED      =    14725.8338
 VDWAALS =    41566.2471  EEL     =  -461362.9150  HBOND      =        0.0000
 1-4 VDW =     5000.9092  1-4 EEL =     2520.2125  RESTRAINT  =        0.0000


   NSTEP       ENERGY          RMS            GMAX         NAME    NUMBER
   2850      -3.6927E+05     5.0740E-01     8.7300E+01     NE2      4510

 BOND    =    23812.1503  ANGLE   =     4799.6723  DIHED      =    14702.4213
 VDWAALS =    41661.6827  EEL     =  -461760.0831  HBOND      =        0.0000
 1-4 VDW =     4994.2335  1-4 EEL =     2516.3421  RESTRAINT  =        0.0000


   NSTEP       ENERGY          RMS            GMAX         NAME    NUMBER
   2900      -3.6961E+05     1.6244E-01     1.1983E+01     CG       1103

 BOND    =    23831.3749  ANGLE   =     4775.7821  DIHED      =    14679.2342
 VDWAALS =    41756.4121  EEL     =  -462151.8061  HBOND      =        0.0000
 1-4 VDW =     4987.7207  1-4 EEL =     2512.7408  RESTRAINT  =        0.0000


   NSTEP       ENERGY          RMS            GMAX         NAME    NUMBER
   2950      -3.6991E+05     4.7219E-01     7.9049E+01     NE2      4510

 BOND    =    23870.7944  ANGLE   =     4756.8194  DIHED      =    14656.3182
 VDWAALS =    41851.0264  EEL     =  -462537.7497  HBOND      =        0.0000
 1-4 VDW =     4981.4475  1-4 EEL =     2509.5413  RESTRAINT  =        0.0000


   NSTEP       ENERGY          RMS            GMAX         NAME    NUMBER
   3000      -3.7022E+05     1.8898E-01     2.3674E+01     NE2      4510

 BOND    =    23888.9152  ANGLE   =     4735.8346  DIHED      =    14634.5061
 VDWAALS =    41940.1232  EEL     =  -462898.9371  HBOND      =        0.0000
 1-4 VDW =     4975.4309  1-4 EEL =     2505.9851  RESTRAINT  =        0.0000


   NSTEP       ENERGY          RMS            GMAX         NAME    NUMBER
   3050      -3.7051E+05     2.1320E-01     3.2021E+01     NE2      4510

 BOND    =    23917.4239  ANGLE   =     4716.5086  DIHED      =    14612.3222
 VDWAALS =    42030.7940  EEL     =  -463263.3446  HBOND      =        0.0000
 1-4 VDW =     4969.5067  1-4 EEL =     2502.7111  RESTRAINT  =        0.0000


   NSTEP       ENERGY          RMS            GMAX         NAME    NUMBER
   3100      -3.7078E+05     5.4558E-01     1.0123E+02     NE2      4510

 BOND    =    23956.2066  ANGLE   =     4700.7819  DIHED      =    14590.7890
 VDWAALS =    42118.1146  EEL     =  -463613.7065  HBOND      =        0.0000
 1-4 VDW =     4963.8001  1-4 EEL =     2499.3820  RESTRAINT  =        0.0000


   NSTEP       ENERGY          RMS            GMAX         NAME    NUMBER
   3150      -3.7107E+05     2.2841E-01     3.5634E+01     NE2      4510

 BOND    =    23971.5355  ANGLE   =     4680.4880  DIHED      =    14569.9842
 VDWAALS =    42203.0389  EEL     =  -463953.9777  HBOND      =        0.0000
 1-4 VDW =     4958.5164  1-4 EEL =     2496.9271  RESTRAINT  =        0.0000


   NSTEP       ENERGY          RMS            GMAX         NAME    NUMBER
   3200      -3.7134E+05     1.4655E-01     1.1638E+01     NE2      4510

 BOND    =    23995.3366  ANGLE   =     4663.7433  DIHED      =    14549.7342
 VDWAALS =    42286.4322  EEL     =  -464284.4154  HBOND      =        0.0000
 1-4 VDW =     4953.2325  1-4 EEL =     2494.0084  RESTRAINT  =        0.0000


   NSTEP       ENERGY          RMS            GMAX         NAME    NUMBER
   3250      -3.7159E+05     1.4816E-01     1.3155E+01     NE2      4510

 BOND    =    24019.8555  ANGLE   =     4648.1532  DIHED      =    14530.5220
 VDWAALS =    42366.6704  EEL     =  -464598.4324  HBOND      =        0.0000
 1-4 VDW =     4948.2795  1-4 EEL =     2491.4248  RESTRAINT  =        0.0000


   NSTEP       ENERGY          RMS            GMAX         NAME    NUMBER
   3300      -3.7184E+05     3.8594E-01     7.2453E+01     NE2      4510

 BOND    =    24050.4593  ANGLE   =     4634.0966  DIHED      =    14510.8721
 VDWAALS =    42448.9502  EEL     =  -464918.0233  HBOND      =        0.0000
 1-4 VDW =     4943.1693  1-4 EEL =     2488.5797  RESTRAINT  =        0.0000


   NSTEP       ENERGY          RMS            GMAX         NAME    NUMBER
   3350      -3.7207E+05     5.7533E-01     1.1840E+02     CG       1103

 BOND    =    24082.3572  ANGLE   =     4622.1068  DIHED      =    14492.5901
 VDWAALS =    42526.1290  EEL     =  -465217.8582  HBOND      =        0.0000
 1-4 VDW =     4938.5067  1-4 EEL =     2486.3344  RESTRAINT  =        0.0000


   NSTEP       ENERGY          RMS            GMAX         NAME    NUMBER
   3400      -3.7231E+05     3.3655E-01     6.0635E+01     NE2      4510

 BOND    =    24095.8371  ANGLE   =     4605.6870  DIHED      =    14474.9606
 VDWAALS =    42600.5022  EEL     =  -465506.9317  HBOND      =        0.0000
 1-4 VDW =     4934.0294  1-4 EEL =     2484.1214  RESTRAINT  =        0.0000


   NSTEP       ENERGY          RMS            GMAX         NAME    NUMBER
   3450      -3.7254E+05     5.2287E-01     1.6426E+02     CG       1103

 BOND    =    24125.5098  ANGLE   =     4593.1674  DIHED      =    14457.1142
 VDWAALS =    42676.2145  EEL     =  -465800.2206  HBOND      =        0.0000
 1-4 VDW =     4929.3609  1-4 EEL =     2481.3044  RESTRAINT  =        0.0000


   NSTEP       ENERGY          RMS            GMAX         NAME    NUMBER
   3500      -3.7277E+05     2.1237E-01     3.6815E+01     NE2      4510

 BOND    =    24136.4390  ANGLE   =     4579.9917  DIHED      =    14440.1888
 VDWAALS =    42748.7540  EEL     =  -466081.9122  HBOND      =        0.0000
 1-4 VDW =     4925.0129  1-4 EEL =     2479.0591  RESTRAINT  =        0.0000


   NSTEP       ENERGY          RMS            GMAX         NAME    NUMBER
   3550      -3.7299E+05     1.3380E-01     1.1459E+01     NE2      4510

 BOND    =    24156.4842  ANGLE   =     4567.4857  DIHED      =    14423.9283
 VDWAALS =    42818.5706  EEL     =  -466352.0261  HBOND      =        0.0000
 1-4 VDW =     4920.9854  1-4 EEL =     2476.9558  RESTRAINT  =        0.0000


   NSTEP       ENERGY          RMS            GMAX         NAME    NUMBER
   3600      -3.7320E+05     2.2244E-01     3.8985E+01     NE2      4510

 BOND    =    24178.9588  ANGLE   =     4555.8134  DIHED      =    14407.7304
 VDWAALS =    42887.4283  EEL     =  -466619.4011  HBOND      =        0.0000
 1-4 VDW =     4917.1120  1-4 EEL =     2474.8473  RESTRAINT  =        0.0000


   NSTEP       ENERGY          RMS            GMAX         NAME    NUMBER
   3650      -3.7340E+05     3.4997E-01     6.6595E+01     NE2      4510

 BOND    =    24202.6014  ANGLE   =     4545.0474  DIHED      =    14391.9032
 VDWAALS =    42953.1660  EEL     =  -466877.5582  HBOND      =        0.0000
 1-4 VDW =     4913.4502  1-4 EEL =     2472.7512  RESTRAINT  =        0.0000


   NSTEP       ENERGY          RMS            GMAX         NAME    NUMBER
   3700      -3.7359E+05     5.2245E-01     1.0808E+02     CG       1103

 BOND    =    24228.6637  ANGLE   =     4535.1771  DIHED      =    14376.5280
 VDWAALS =    43015.4818  EEL     =  -467124.9676  HBOND      =        0.0000
 1-4 VDW =     4909.8878  1-4 EEL =     2470.3576  RESTRAINT  =        0.0000


   NSTEP       ENERGY          RMS            GMAX         NAME    NUMBER
   3750      -3.7380E+05     3.2551E-01     7.9903E+01     CG       1103

 BOND    =    24239.3350  ANGLE   =     4523.8496  DIHED      =    14360.7926
 VDWAALS =    43078.7320  EEL     =  -467378.3435  HBOND      =        0.0000
 1-4 VDW =     4906.2386  1-4 EEL =     2468.1292  RESTRAINT  =        0.0000


   NSTEP       ENERGY          RMS            GMAX         NAME    NUMBER
   3800      -3.7399E+05     5.0110E-01     1.8430E+02     CG       1103

 BOND    =    24263.5151  ANGLE   =     4514.0604  DIHED      =    14345.7570
 VDWAALS =    43139.0219  EEL     =  -467616.1556  HBOND      =        0.0000
 1-4 VDW =     4902.6694  1-4 EEL =     2465.5230  RESTRAINT  =        0.0000


   NSTEP       ENERGY          RMS            GMAX         NAME    NUMBER
   3850      -3.7418E+05     1.8635E-01     3.0844E+01     CG       1103

 BOND    =    24272.4634  ANGLE   =     4502.7174  DIHED      =    14331.0235
 VDWAALS =    43198.1022  EEL     =  -467850.7147  HBOND      =        0.0000
 1-4 VDW =     4899.3341  1-4 EEL =     2463.9118  RESTRAINT  =        0.0000


   NSTEP       ENERGY          RMS            GMAX         NAME    NUMBER
   3900      -3.7437E+05     3.6613E-01     6.7118E+01     NE2      4510

 BOND    =    24295.4577  ANGLE   =     4493.9680  DIHED      =    14316.0587
 VDWAALS =    43257.5015  EEL     =  -468086.3766  HBOND      =        0.0000
 1-4 VDW =     4895.8885  1-4 EEL =     2462.0920  RESTRAINT  =        0.0000


   NSTEP       ENERGY          RMS            GMAX         NAME    NUMBER
   3950      -3.7455E+05     1.2901E-01     1.2912E+01     NE2      4510

 BOND    =    24306.4445  ANGLE   =     4483.8897  DIHED      =    14301.5014
 VDWAALS =    43314.4671  EEL     =  -468312.1644  HBOND      =        0.0000
 1-4 VDW =     4892.3965  1-4 EEL =     2459.8475  RESTRAINT  =        0.0000


   NSTEP       ENERGY          RMS            GMAX         NAME    NUMBER
   4000      -3.7473E+05     3.5187E-01     6.5852E+01     NE2      4510

 BOND    =    24328.4812  ANGLE   =     4475.9342  DIHED      =    14286.6156
 VDWAALS =    43372.6819  EEL     =  -468541.3154  HBOND      =        0.0000
 1-4 VDW =     4888.8351  1-4 EEL =     2457.5829  RESTRAINT  =        0.0000


   NSTEP       ENERGY          RMS            GMAX         NAME    NUMBER
   4050      -3.7491E+05     1.4546E-01     1.9770E+01     NE2      4510

 BOND    =    24340.5855  ANGLE   =     4466.0876  DIHED      =    14272.5797
 VDWAALS =    43427.8167  EEL     =  -468758.0421  HBOND      =        0.0000
 1-4 VDW =     4885.5527  1-4 EEL =     2455.9032  RESTRAINT  =        0.0000


   NSTEP       ENERGY          RMS            GMAX         NAME    NUMBER
   4100      -3.7508E+05     2.0106E-01     3.9042E+01     CG       1103

 BOND    =    24357.6517  ANGLE   =     4457.7498  DIHED      =    14258.4958
 VDWAALS =    43483.3406  EEL     =  -468973.8155  HBOND      =        0.0000
 1-4 VDW =     4882.1280  1-4 EEL =     2453.9266  RESTRAINT  =        0.0000


   NSTEP       ENERGY          RMS            GMAX         NAME    NUMBER
   4150      -3.7525E+05     1.2529E-01     1.2769E+01     NE2      4510

 BOND    =    24371.5912  ANGLE   =     4449.7567  DIHED      =    14244.9375
 VDWAALS =    43537.5296  EEL     =  -469181.6203  HBOND      =        0.0000
 1-4 VDW =     4878.8161  1-4 EEL =     2452.1624  RESTRAINT  =        0.0000


   NSTEP       ENERGY          RMS            GMAX         NAME    NUMBER
   4200      -3.7541E+05     1.4193E-01     1.8395E+01     NE2      4510

 BOND    =    24386.9762  ANGLE   =     4441.5598  DIHED      =    14231.3648
 VDWAALS =    43592.4674  EEL     =  -469389.8495  HBOND      =        0.0000
 1-4 VDW =     4875.5560  1-4 EEL =     2450.5655  RESTRAINT  =        0.0000


   NSTEP       ENERGY          RMS            GMAX         NAME    NUMBER
   4250      -3.7557E+05     3.2502E-01     6.3545E+01     NE2      4510

 BOND    =    24405.9438  ANGLE   =     4434.4035  DIHED      =    14217.7400
 VDWAALS =    43647.2764  EEL     =  -469598.0467  HBOND      =        0.0000
 1-4 VDW =     4872.2602  1-4 EEL =     2448.9877  RESTRAINT  =        0.0000


   NSTEP       ENERGY          RMS            GMAX         NAME    NUMBER
   4300      -3.7574E+05     1.1523E-01     1.0242E+01     NE2      4510

 BOND    =    24416.4408  ANGLE   =     4425.0690  DIHED      =    14204.6313
 VDWAALS =    43699.9260  EEL     =  -469798.5911  HBOND      =        0.0000
 1-4 VDW =     4869.1058  1-4 EEL =     2447.6848  RESTRAINT  =        0.0000


   NSTEP       ENERGY          RMS            GMAX         NAME    NUMBER
   4350      -3.7589E+05     3.1348E-01     5.9577E+01     NE2      4510

 BOND    =    24434.9692  ANGLE   =     4418.1189  DIHED      =    14191.8945
 VDWAALS =    43751.1147  EEL     =  -469993.4105  HBOND      =        0.0000
 1-4 VDW =     4865.9606  1-4 EEL =     2446.3068  RESTRAINT  =        0.0000


   NSTEP       ENERGY          RMS            GMAX         NAME    NUMBER
   4400      -3.7603E+05     4.2793E-01     8.6365E+01     NE2      4510

 BOND    =    24453.3686  ANGLE   =     4411.8621  DIHED      =    14179.4376
 VDWAALS =    43801.8475  EEL     =  -470184.8839  HBOND      =        0.0000
 1-4 VDW =     4862.8475  1-4 EEL =     2445.0438  RESTRAINT  =        0.0000


   NSTEP       ENERGY          RMS            GMAX         NAME    NUMBER
   4450      -3.7619E+05     2.5131E-01     4.7765E+01     NE2      4510

 BOND    =    24460.7501  ANGLE   =     4404.0875  DIHED      =    14166.9063
 VDWAALS =    43853.0408  EEL     =  -470375.7908  HBOND      =        0.0000
 1-4 VDW =     4859.5200  1-4 EEL =     2443.2735  RESTRAINT  =        0.0000


   NSTEP       ENERGY          RMS            GMAX         NAME    NUMBER
   4500      -3.7633E+05     3.6338E-01     7.0585E+01     NE2      4510

 BOND    =    24477.4004  ANGLE   =     4398.3767  DIHED      =    14155.0392
 VDWAALS =    43902.5352  EEL     =  -470557.7699  HBOND      =        0.0000
 1-4 VDW =     4856.4663  1-4 EEL =     2441.9887  RESTRAINT  =        0.0000


   NSTEP       ENERGY          RMS            GMAX         NAME    NUMBER
   4550      -3.7647E+05     2.0097E-01     3.6526E+01     NE2      4510

 BOND    =    24487.3861  ANGLE   =     4389.8425  DIHED      =    14143.1120
 VDWAALS =    43952.4760  EEL     =  -470739.3953  HBOND      =        0.0000
 1-4 VDW =     4853.4469  1-4 EEL =     2440.7647  RESTRAINT  =        0.0000


   NSTEP       ENERGY          RMS            GMAX         NAME    NUMBER
   4600      -3.7661E+05     3.1686E-01     6.4523E+01     CG       1103

 BOND    =    24503.5132  ANGLE   =     4383.8082  DIHED      =    14131.4996
 VDWAALS =    44000.7177  EEL     =  -470915.7907  HBOND      =        0.0000
 1-4 VDW =     4850.5215  1-4 EEL =     2439.6588  RESTRAINT  =        0.0000


   NSTEP       ENERGY          RMS            GMAX         NAME    NUMBER
   4650      -3.7674E+05     1.0767E-01     1.0089E+01     NE2      4510

 BOND    =    24511.2755  ANGLE   =     4376.8287  DIHED      =    14120.2617
 VDWAALS =    44046.1165  EEL     =  -471083.4176  HBOND      =        0.0000
 1-4 VDW =     4847.5950  1-4 EEL =     2438.2204  RESTRAINT  =        0.0000


   NSTEP       ENERGY          RMS            GMAX         NAME    NUMBER
   4700      -3.7687E+05     2.6447E-01     4.8106E+01     NE2      4510

 BOND    =    24526.2022  ANGLE   =     4371.2735  DIHED      =    14109.0539
 VDWAALS =    44090.4231  EEL     =  -471249.6684  HBOND      =        0.0000
 1-4 VDW =     4844.7730  1-4 EEL =     2437.0917  RESTRAINT  =        0.0000


   NSTEP       ENERGY          RMS            GMAX         NAME    NUMBER
   4750      -3.7699E+05     4.2241E-01     1.2792E+02     CG       1103

 BOND    =    24543.0280  ANGLE   =     4365.9309  DIHED      =    14097.8832
 VDWAALS =    44133.0162  EEL     =  -471412.3653  HBOND      =        0.0000
 1-4 VDW =     4842.0424  1-4 EEL =     2436.1328  RESTRAINT  =        0.0000


   NSTEP       ENERGY          RMS            GMAX         NAME    NUMBER
   4800      -3.7713E+05     2.2890E-01     4.3518E+01     NE2      4510

 BOND    =    24549.4883  ANGLE   =     4357.7195  DIHED      =    14086.8019
 VDWAALS =    44173.1265  EEL     =  -471568.7981  HBOND      =        0.0000
 1-4 VDW =     4839.4048  1-4 EEL =     2435.0354  RESTRAINT  =        0.0000


   NSTEP       ENERGY          RMS            GMAX         NAME    NUMBER
   4850      -3.7725E+05     3.3726E-01     6.7376E+01     CG       1103

 BOND    =    24563.5762  ANGLE   =     4352.3580  DIHED      =    14075.9574
 VDWAALS =    44210.5792  EEL     =  -471719.3175  HBOND      =        0.0000
 1-4 VDW =     4836.9269  1-4 EEL =     2434.2418  RESTRAINT  =        0.0000


   NSTEP       ENERGY          RMS            GMAX         NAME    NUMBER
   4900      -3.7737E+05     1.7779E-01     3.2147E+01     NE2      4510

 BOND    =    24569.5424  ANGLE   =     4346.3021  DIHED      =    14065.0218
 VDWAALS =    44245.8834  EEL     =  -471864.9579  HBOND      =        0.0000
 1-4 VDW =     4834.3539  1-4 EEL =     2432.9641  RESTRAINT  =        0.0000


   NSTEP       ENERGY          RMS            GMAX         NAME    NUMBER
   4950      -3.7749E+05     3.2222E-01     7.7947E+01     CG       1103

 BOND    =    24583.0428  ANGLE   =     4341.3334  DIHED      =    14053.8960
 VDWAALS =    44280.2261  EEL     =  -472009.5542  HBOND      =        0.0000
 1-4 VDW =     4831.8706  1-4 EEL =     2431.8379  RESTRAINT  =        0.0000


   NSTEP       ENERGY          RMS            GMAX         NAME    NUMBER
   5000      -3.7761E+05     1.3308E-01     2.0756E+01     NE2      4510

 BOND    =    24590.0705  ANGLE   =     4334.5560  DIHED      =    14042.7355
 VDWAALS =    44313.4721  EEL     =  -472151.7103  HBOND      =        0.0000
 1-4 VDW =     4829.5908  1-4 EEL =     2431.2281  RESTRAINT  =        0.0000


   NSTEP       ENERGY          RMS            GMAX         NAME    NUMBER
   5050      -3.7946E+05     3.3995E-01     3.2792E+01     CG       4506

 BOND    =    24793.1236  ANGLE   =     4237.3904  DIHED      =    13862.4571
 VDWAALS =    45046.3276  EEL     =  -474607.0848  HBOND      =        0.0000
 1-4 VDW =     4792.6434  1-4 EEL =     2411.5516  RESTRAINT  =        0.0000


   NSTEP       ENERGY          RMS            GMAX         NAME    NUMBER
   5100      -3.7986E+05     2.5537E-01     3.9375E+01     CD       4379

 BOND    =    24803.2922  ANGLE   =     4216.6413  DIHED      =    13829.5041
 VDWAALS =    45097.2367  EEL     =  -475003.7945  HBOND      =        0.0000
 1-4 VDW =     4791.5779  1-4 EEL =     2403.2167  RESTRAINT  =        0.0000


   NSTEP       ENERGY          RMS            GMAX         NAME    NUMBER
   5150      -3.8020E+05     3.2399E-01     6.2327E+01     CD       4379

 BOND    =    24819.2761  ANGLE   =     4207.0498  DIHED      =    13797.8362
 VDWAALS =    45178.1477  EEL     =  -475383.8025  HBOND      =        0.0000
 1-4 VDW =     4786.7077  1-4 EEL =     2399.3326  RESTRAINT  =        0.0000


   NSTEP       ENERGY          RMS            GMAX         NAME    NUMBER
   5200      -3.8046E+05     3.1455E-01     5.1977E+01     CD       4379

 BOND    =    24843.1673  ANGLE   =     4196.9593  DIHED      =    13775.5149
 VDWAALS =    45215.8362  EEL     =  -475665.7404  HBOND      =        0.0000
 1-4 VDW =     4780.1214  1-4 EEL =     2394.6472  RESTRAINT  =        0.0000


   NSTEP       ENERGY          RMS            GMAX         NAME    NUMBER
   5250      -3.8070E+05     3.2602E-01     4.6346E+01     CD       4379

 BOND    =    24864.6652  ANGLE   =     4188.6255  DIHED      =    13754.1005
 VDWAALS =    45262.7140  EEL     =  -475937.3251  HBOND      =        0.0000
 1-4 VDW =     4774.7854  1-4 EEL =     2390.0333  RESTRAINT  =        0.0000


   NSTEP       ENERGY          RMS            GMAX         NAME    NUMBER
   5300      -3.8094E+05     3.4010E-01     5.2695E+01     CG       1103

 BOND    =    24887.5502  ANGLE   =     4180.3909  DIHED      =    13733.8474
 VDWAALS =    45312.3246  EEL     =  -476205.6080  HBOND      =        0.0000
 1-4 VDW =     4770.0407  1-4 EEL =     2385.6745  RESTRAINT  =        0.0000


   NSTEP       ENERGY          RMS            GMAX         NAME    NUMBER
   5350      -3.8116E+05     3.7153E-01     6.1858E+01     CG       1103

 BOND    =    24912.4610  ANGLE   =     4173.6005  DIHED      =    13714.4445
 VDWAALS =    45362.3394  EEL     =  -476472.6506  HBOND      =        0.0000
 1-4 VDW =     4765.2536  1-4 EEL =     2381.9301  RESTRAINT  =        0.0000


   NSTEP       ENERGY          RMS            GMAX         NAME    NUMBER
   5400      -3.8139E+05     3.8851E-01     6.4179E+01     CG       1103

 BOND    =    24934.4943  ANGLE   =     4167.1067  DIHED      =    13695.1990
 VDWAALS =    45414.6470  EEL     =  -476736.9251  HBOND      =        0.0000
 1-4 VDW =     4760.6647  1-4 EEL =     2378.1992  RESTRAINT  =        0.0000


   NSTEP       ENERGY          RMS            GMAX         NAME    NUMBER
   5450      -3.8163E+05     3.5397E-01     5.3911E+01     CG       1103

 BOND    =    24951.4392  ANGLE   =     4156.3323  DIHED      =    13676.1945
 VDWAALS =    45463.9886  EEL     =  -477006.0768  HBOND      =        0.0000
 1-4 VDW =     4753.6479  1-4 EEL =     2376.8089  RESTRAINT  =        0.0000


   NSTEP       ENERGY          RMS            GMAX         NAME    NUMBER
   5500      -3.8186E+05     2.9623E-01     3.2707E+01     CD2      4512

 BOND    =    24975.2048  ANGLE   =     4143.9609  DIHED      =    13655.9077
 VDWAALS =    45525.3691  EEL     =  -477287.8669  HBOND      =        0.0000
 1-4 VDW =     4750.3051  1-4 EEL =     2372.9697  RESTRAINT  =        0.0000


   NSTEP       ENERGY          RMS            GMAX         NAME    NUMBER
   5550      -3.8206E+05     2.9838E-01     4.2100E+01     CD2      4512

 BOND    =    24988.0897  ANGLE   =     4135.9647  DIHED      =    13638.7834
 VDWAALS =    45574.7499  EEL     =  -477515.2236  HBOND      =        0.0000
 1-4 VDW =     4746.7006  1-4 EEL =     2370.1317  RESTRAINT  =        0.0000


   NSTEP       ENERGY          RMS            GMAX         NAME    NUMBER
   5600      -3.8225E+05     2.9187E-01     3.2801E+01     CE1      4508

 BOND    =    25007.7619  ANGLE   =     4128.6437  DIHED      =    13622.5333
 VDWAALS =    45624.2828  EEL     =  -477743.1553  HBOND      =        0.0000
 1-4 VDW =     4743.1856  1-4 EEL =     2367.6279  RESTRAINT  =        0.0000


   NSTEP       ENERGY          RMS            GMAX         NAME    NUMBER
   5650      -3.8243E+05     2.8758E-01     3.9321E+01     CD2      4512

 BOND    =    25024.2180  ANGLE   =     4121.1917  DIHED      =    13607.1398
 VDWAALS =    45672.3801  EEL     =  -477959.8056  HBOND      =        0.0000
 1-4 VDW =     4739.7763  1-4 EEL =     2365.4526  RESTRAINT  =        0.0000


   NSTEP       ENERGY          RMS            GMAX         NAME    NUMBER
   5700      -3.8264E+05     2.7510E-01     3.1159E+01     CD2      4512

 BOND    =    25040.6153  ANGLE   =     4114.5769  DIHED      =    13590.2339
 VDWAALS =    45725.5848  EEL     =  -478205.4467  HBOND      =        0.0000
 1-4 VDW =     4735.6037  1-4 EEL =     2363.8211  RESTRAINT  =        0.0000


   NSTEP       ENERGY          RMS            GMAX         NAME    NUMBER
   5750      -3.8284E+05     2.8615E-01     6.1214E+01     CG       1103

 BOND    =    25062.6011  ANGLE   =     4107.4085  DIHED      =    13573.3701
 VDWAALS =    45784.8519  EEL     =  -478465.8977  HBOND      =        0.0000
 1-4 VDW =     4732.5906  1-4 EEL =     2360.9427  RESTRAINT  =        0.0000


   NSTEP       ENERGY          RMS            GMAX         NAME    NUMBER
   5800      -3.8304E+05     2.6712E-01     4.8976E+01     CD       3753

 BOND    =    25083.8004  ANGLE   =     4101.9765  DIHED      =    13557.1313
 VDWAALS =    45847.9394  EEL     =  -478719.5352  HBOND      =        0.0000
 1-4 VDW =     4729.0940  1-4 EEL =     2359.4752  RESTRAINT  =        0.0000


   NSTEP       ENERGY          RMS            GMAX         NAME    NUMBER
   5850      -3.8330E+05     4.0094E-01     3.2305E+01     CG       1732

 BOND    =    25122.2529  ANGLE   =     4111.8155  DIHED      =    13533.8429
 VDWAALS =    45933.4043  EEL     =  -479087.0428  HBOND      =        0.0000
 1-4 VDW =     4723.2943  1-4 EEL =     2359.1971  RESTRAINT  =        0.0000


   NSTEP       ENERGY          RMS            GMAX         NAME    NUMBER
   5900      -3.8354E+05     3.3161E-01     2.5891E+01     CE1      1735

 BOND    =    25135.8923  ANGLE   =     4090.6451  DIHED      =    13514.8651
 VDWAALS =    45992.2588  EEL     =  -479353.9592  HBOND      =        0.0000
 1-4 VDW =     4719.9257  1-4 EEL =     2357.1550  RESTRAINT  =        0.0000


   NSTEP       ENERGY          RMS            GMAX         NAME    NUMBER
   5950      -3.8376E+05     3.0018E-01     2.3443E+01     CE1      1735

 BOND    =    25153.8756  ANGLE   =     4079.3531  DIHED      =    13498.7624
 VDWAALS =    46053.2412  EEL     =  -479617.5677  HBOND      =        0.0000
 1-4 VDW =     4715.8525  1-4 EEL =     2354.6177  RESTRAINT  =        0.0000


   NSTEP       ENERGY          RMS            GMAX         NAME    NUMBER
   6000      -3.8397E+05     2.9242E-01     2.5060E+01     CE1      1735

 BOND    =    25171.1857  ANGLE   =     4068.7618  DIHED      =    13481.2850
 VDWAALS =    46103.9377  EEL     =  -479858.4493  HBOND      =        0.0000
 1-4 VDW =     4712.4455  1-4 EEL =     2352.5305  RESTRAINT  =        0.0000


   NSTEP       ENERGY          RMS            GMAX         NAME    NUMBER
   6050      -3.8414E+05     2.7728E-01     4.1612E+01     CD       3753

 BOND    =    25184.3793  ANGLE   =     4061.2359  DIHED      =    13465.5912
 VDWAALS =    46144.0172  EEL     =  -480051.4923  HBOND      =        0.0000
 1-4 VDW =     4709.3079  1-4 EEL =     2349.6557  RESTRAINT  =        0.0000


   NSTEP       ENERGY          RMS            GMAX         NAME    NUMBER
   6100      -3.8432E+05     2.7547E-01     2.7616E+01     O       55225

 BOND    =    25199.8606  ANGLE   =     4053.6402  DIHED      =    13447.9868
 VDWAALS =    46183.9549  EEL     =  -480256.3376  HBOND      =        0.0000
 1-4 VDW =     4705.1915  1-4 EEL =     2346.9761  RESTRAINT  =        0.0000


   NSTEP       ENERGY          RMS            GMAX         NAME    NUMBER
   6150      -3.8449E+05     2.7078E-01     2.8077E+01     O       55225

 BOND    =    25217.7789  ANGLE   =     4048.7180  DIHED      =    13430.5709
 VDWAALS =    46236.5221  EEL     =  -480468.5736  HBOND      =        0.0000
 1-4 VDW =     4702.7280  1-4 EEL =     2345.2372  RESTRAINT  =        0.0000


   NSTEP       ENERGY          RMS            GMAX         NAME    NUMBER
   6200      -3.8465E+05     2.7155E-01     2.5733E+01     O       55225

 BOND    =    25233.2499  ANGLE   =     4045.7026  DIHED      =    13413.4755
 VDWAALS =    46289.7381  EEL     =  -480677.9371  HBOND      =        0.0000
 1-4 VDW =     4700.2208  1-4 EEL =     2344.0265  RESTRAINT  =        0.0000


   NSTEP       ENERGY          RMS            GMAX         NAME    NUMBER
   6250      -3.8483E+05     2.8015E-01     3.1172E+01     O       55225

 BOND    =    25250.0571  ANGLE   =     4040.7964  DIHED      =    13396.1242
 VDWAALS =    46335.7772  EEL     =  -480892.0151  HBOND      =        0.0000
 1-4 VDW =     4696.0532  1-4 EEL =     2342.7303  RESTRAINT  =        0.0000


   NSTEP       ENERGY          RMS            GMAX         NAME    NUMBER
   6300      -3.8500E+05     2.8787E-01     3.5176E+01     O       55225

 BOND    =    25268.8806  ANGLE   =     4037.4200  DIHED      =    13378.5613
 VDWAALS =    46388.5324  EEL     =  -481106.4149  HBOND      =        0.0000
 1-4 VDW =     4692.5047  1-4 EEL =     2341.6388  RESTRAINT  =        0.0000


   NSTEP       ENERGY          RMS            GMAX         NAME    NUMBER
   6350      -3.8517E+05     2.9483E-01     3.4627E+01     O       55225

 BOND    =    25287.5175  ANGLE   =     4033.9915  DIHED      =    13359.0368
 VDWAALS =    46448.2014  EEL     =  -481324.6418  HBOND      =        0.0000
 1-4 VDW =     4690.1429  1-4 EEL =     2340.6388  RESTRAINT  =        0.0000


   NSTEP       ENERGY          RMS            GMAX         NAME    NUMBER
   6400      -3.8535E+05     3.0226E-01     4.1708E+01     O       55225

 BOND    =    25305.6982  ANGLE   =     4025.9086  DIHED      =    13338.6936
 VDWAALS =    46500.8531  EEL     =  -481542.9237  HBOND      =        0.0000
 1-4 VDW =     4686.3288  1-4 EEL =     2338.6357  RESTRAINT  =        0.0000


   NSTEP       ENERGY          RMS            GMAX         NAME    NUMBER
   6450      -3.8551E+05     3.1882E-01     4.4831E+01     O       55225

 BOND    =    25323.7179  ANGLE   =     4020.8966  DIHED      =    13320.2776
 VDWAALS =    46547.5044  EEL     =  -481742.5549  HBOND      =        0.0000
 1-4 VDW =     4683.1011  1-4 EEL =     2336.9717  RESTRAINT  =        0.0000


   NSTEP       ENERGY          RMS            GMAX         NAME    NUMBER
   6500      -3.8568E+05     3.4847E-01     4.8077E+01     O       55225

 BOND    =    25341.9176  ANGLE   =     4017.9448  DIHED      =    13302.3150
 VDWAALS =    46599.5035  EEL     =  -481958.6787  HBOND      =        0.0000
 1-4 VDW =     4679.6342  1-4 EEL =     2336.9749  RESTRAINT  =        0.0000


   NSTEP       ENERGY          RMS            GMAX         NAME    NUMBER
   6550      -3.8586E+05     3.4308E-01     4.3003E+01     O       55225

 BOND    =    25355.9437  ANGLE   =     4013.8253  DIHED      =    13283.5429
 VDWAALS =    46657.3651  EEL     =  -482187.8788  HBOND      =        0.0000
 1-4 VDW =     4676.3510  1-4 EEL =     2336.8763  RESTRAINT  =        0.0000


   NSTEP       ENERGY          RMS            GMAX         NAME    NUMBER
   6600      -3.8607E+05     3.4822E-01     3.1035E+01     O       55225

 BOND    =    25370.2024  ANGLE   =     4009.9254  DIHED      =    13264.2970
 VDWAALS =    46717.9200  EEL     =  -482438.1491  HBOND      =        0.0000
 1-4 VDW =     4672.1383  1-4 EEL =     2336.1334  RESTRAINT  =        0.0000


   NSTEP       ENERGY          RMS            GMAX         NAME    NUMBER
   6650      -3.8626E+05     3.1081E-01     3.0120E+01     O       55225

 BOND    =    25385.2850  ANGLE   =     4001.5931  DIHED      =    13247.2211
 VDWAALS =    46778.9548  EEL     =  -482678.7668  HBOND      =        0.0000
 1-4 VDW =     4667.7309  1-4 EEL =     2334.1576  RESTRAINT  =        0.0000


   NSTEP       ENERGY          RMS            GMAX         NAME    NUMBER
   6700      -3.8644E+05     3.2470E-01     3.2265E+01     O       55225

 BOND    =    25406.6919  ANGLE   =     3996.6785  DIHED      =    13232.5197
 VDWAALS =    46833.7998  EEL     =  -482904.8195  HBOND      =        0.0000
 1-4 VDW =     4664.0165  1-4 EEL =     2333.8420  RESTRAINT  =        0.0000


   NSTEP       ENERGY          RMS            GMAX         NAME    NUMBER
   6750      -3.8661E+05     3.4265E-01     3.7525E+01     O       55225

 BOND    =    25425.8499  ANGLE   =     3988.5392  DIHED      =    13215.4132
 VDWAALS =    46889.1835  EEL     =  -483124.4561  HBOND      =        0.0000
 1-4 VDW =     4660.5349  1-4 EEL =     2333.0972  RESTRAINT  =        0.0000


   NSTEP       ENERGY          RMS            GMAX         NAME    NUMBER
   6800      -3.8678E+05     3.1779E-01     3.9934E+01     O       55225

 BOND    =    25438.0698  ANGLE   =     3980.2360  DIHED      =    13200.1766
 VDWAALS =    46941.6393  EEL     =  -483327.3106  HBOND      =        0.0000
 1-4 VDW =     4657.4907  1-4 EEL =     2331.7436  RESTRAINT  =        0.0000


   NSTEP       ENERGY          RMS            GMAX         NAME    NUMBER
   6850      -3.8693E+05     3.0984E-01     3.8098E+01     O       55225

 BOND    =    25457.4352  ANGLE   =     3974.3129  DIHED      =    13185.6462
 VDWAALS =    46988.6910  EEL     =  -483524.1022  HBOND      =        0.0000
 1-4 VDW =     4654.0786  1-4 EEL =     2330.7321  RESTRAINT  =        0.0000


   NSTEP       ENERGY          RMS            GMAX         NAME    NUMBER
   6900      -3.8707E+05     2.6679E-01     2.3952E+01     O       55225

 BOND    =    25457.8666  ANGLE   =     3965.9677  DIHED      =    13173.4058
 VDWAALS =    47022.2623  EEL     =  -483674.2102  HBOND      =        0.0000
 1-4 VDW =     4651.6353  1-4 EEL =     2328.9359  RESTRAINT  =        0.0000


   NSTEP       ENERGY          RMS            GMAX         NAME    NUMBER
   6950      -3.8718E+05     2.6539E-01     3.1552E+01     P31     23800

 BOND    =    25476.2478  ANGLE   =     3963.0604  DIHED      =    13163.9095
 VDWAALS =    47050.7641  EEL     =  -483807.4541  HBOND      =        0.0000
 1-4 VDW =     4649.8185  1-4 EEL =     2326.9955  RESTRAINT  =        0.0000


   NSTEP       ENERGY          RMS            GMAX         NAME    NUMBER
   7000      -3.8732E+05     3.3865E-01     2.4732E+01     O31     17191

 BOND    =    25484.0225  ANGLE   =     3965.3824  DIHED      =    13147.9984
 VDWAALS =    47103.8293  EEL     =  -483993.2436  HBOND      =        0.0000
 1-4 VDW =     4646.7410  1-4 EEL =     2323.8215  RESTRAINT  =        0.0000


   NSTEP       ENERGY          RMS            GMAX         NAME    NUMBER
   7050      -3.8746E+05     3.1675E-01     2.1924E+01     O       55225

 BOND    =    25497.0086  ANGLE   =     3954.2452  DIHED      =    13133.4365
 VDWAALS =    47145.6856  EEL     =  -484156.6943  HBOND      =        0.0000
 1-4 VDW =     4644.2936  1-4 EEL =     2321.6061  RESTRAINT  =        0.0000


   NSTEP       ENERGY          RMS            GMAX         NAME    NUMBER
   7100      -3.8758E+05     2.4658E-01     1.6888E+01     C13     27872

 BOND    =    25503.0960  ANGLE   =     3945.4555  DIHED      =    13121.5781
 VDWAALS =    47182.9984  EEL     =  -484290.9236  HBOND      =        0.0000
 1-4 VDW =     4642.2898  1-4 EEL =     2318.5449  RESTRAINT  =        0.0000


   NSTEP       ENERGY          RMS            GMAX         NAME    NUMBER
   7150      -3.8768E+05     2.2498E-01     1.8278E+01     N31     42216

 BOND    =    25509.8333  ANGLE   =     3939.1787  DIHED      =    13111.5389
 VDWAALS =    47209.6759  EEL     =  -484406.0920  HBOND      =        0.0000
 1-4 VDW =     4640.6953  1-4 EEL =     2316.5063  RESTRAINT  =        0.0000


   NSTEP       ENERGY          RMS            GMAX         NAME    NUMBER
   7200      -3.8778E+05     2.5397E-01     2.5390E+01     C13     27872

 BOND    =    25521.3071  ANGLE   =     3935.6063  DIHED      =    13100.9359
 VDWAALS =    47241.7446  EEL     =  -484536.3935  HBOND      =        0.0000
 1-4 VDW =     4639.1677  1-4 EEL =     2314.2626  RESTRAINT  =        0.0000


   NSTEP       ENERGY          RMS            GMAX         NAME    NUMBER
   7250      -3.8787E+05     2.3993E-01     2.0518E+01     N31     42216

 BOND    =    25527.5491  ANGLE   =     3931.9385  DIHED      =    13092.9653
 VDWAALS =    47268.9446  EEL     =  -484638.5894  HBOND      =        0.0000
 1-4 VDW =     4638.0667  1-4 EEL =     2312.9086  RESTRAINT  =        0.0000


   NSTEP       ENERGY          RMS            GMAX         NAME    NUMBER
   7300      -3.8796E+05     2.2443E-01     2.0344E+01     CG       2507

 BOND    =    25535.9234  ANGLE   =     3928.2170  DIHED      =    13083.7241
 VDWAALS =    47301.5442  EEL     =  -484754.4755  HBOND      =        0.0000
 1-4 VDW =     4636.6972  1-4 EEL =     2311.6026  RESTRAINT  =        0.0000


   NSTEP       ENERGY          RMS            GMAX         NAME    NUMBER
   7350      -3.8811E+05     2.8927E-01     1.5961E+01     CG       2507

 BOND    =    25556.8400  ANGLE   =     3931.8026  DIHED      =    13064.0345
 VDWAALS =    47392.4731  EEL     =  -484993.0002  HBOND      =        0.0000
 1-4 VDW =     4634.0904  1-4 EEL =     2308.5549  RESTRAINT  =        0.0000


   NSTEP       ENERGY          RMS            GMAX         NAME    NUMBER
   7400      -3.8826E+05     2.5096E-01     2.7936E+01     CG       2507

 BOND    =    25571.8695  ANGLE   =     3919.5619  DIHED      =    13050.6850
 VDWAALS =    47457.5404  EEL     =  -485192.7073  HBOND      =        0.0000
 1-4 VDW =     4631.2152  1-4 EEL =     2304.9626  RESTRAINT  =        0.0000


   NSTEP       ENERGY          RMS            GMAX         NAME    NUMBER
   7450      -3.8836E+05     2.2242E-01     1.7410E+01     C32     16135

 BOND    =    25584.2594  ANGLE   =     3914.2793  DIHED      =    13039.5340
 VDWAALS =    47507.0080  EEL     =  -485340.2051  HBOND      =        0.0000
 1-4 VDW =     4628.2965  1-4 EEL =     2303.1467  RESTRAINT  =        0.0000


   NSTEP       ENERGY          RMS            GMAX         NAME    NUMBER
   7500      -3.8846E+05     2.1300E-01     2.0482E+01     C32     16135

 BOND    =    25594.0520  ANGLE   =     3909.7803  DIHED      =    13029.5526
 VDWAALS =    47549.9118  EEL     =  -485476.0096  HBOND      =        0.0000
 1-4 VDW =     4626.9836  1-4 EEL =     2301.6932  RESTRAINT  =        0.0000


   NSTEP       ENERGY          RMS            GMAX         NAME    NUMBER
   7550      -3.8858E+05     2.3170E-01     1.6212E+01     C32     16135

 BOND    =    25605.9229  ANGLE   =     3907.7137  DIHED      =    13016.0281
 VDWAALS =    47612.5706  EEL     =  -485646.7172  HBOND      =        0.0000
 1-4 VDW =     4624.7966  1-4 EEL =     2301.1706  RESTRAINT  =        0.0000


   NSTEP       ENERGY          RMS            GMAX         NAME    NUMBER
   7600      -3.8869E+05     2.2537E-01     1.6018E+01     C14      4590

 BOND    =    25620.3048  ANGLE   =     3901.5371  DIHED      =    13005.1353
 VDWAALS =    47666.4802  EEL     =  -485810.9325  HBOND      =        0.0000
 1-4 VDW =     4623.1069  1-4 EEL =     2299.6435  RESTRAINT  =        0.0000


   NSTEP       ENERGY          RMS            GMAX         NAME    NUMBER
   7650      -3.8889E+05     2.4921E-01     4.3587E+01     H2      53964

 BOND    =    25654.4135  ANGLE   =     3889.8086  DIHED      =    12983.2799
 VDWAALS =    47773.1279  EEL     =  -486106.1232  HBOND      =        0.0000
 1-4 VDW =     4616.5372  1-4 EEL =     2298.6002  RESTRAINT  =        0.0000


   NSTEP       ENERGY          RMS            GMAX         NAME    NUMBER
   7700      -3.8901E+05     1.3926E-01     1.7715E+01     H2      53964

 BOND    =    25652.5421  ANGLE   =     3883.8768  DIHED      =    12975.0130
 VDWAALS =    47791.8986  EEL     =  -486227.3735  HBOND      =        0.0000
 1-4 VDW =     4617.1059  1-4 EEL =     2295.8840  RESTRAINT  =        0.0000


   NSTEP       ENERGY          RMS            GMAX         NAME    NUMBER
   7750      -3.8909E+05     1.2810E-01     1.2771E+01     O33      5059

 BOND    =    25661.7194  ANGLE   =     3879.5208  DIHED      =    12968.5667
 VDWAALS =    47802.0308  EEL     =  -486312.7083  HBOND      =        0.0000
 1-4 VDW =     4615.6633  1-4 EEL =     2294.5432  RESTRAINT  =        0.0000


   NSTEP       ENERGY          RMS            GMAX         NAME    NUMBER
   7800      -3.8915E+05     1.3175E-01     1.2786E+01     C32     16135

 BOND    =    25664.6879  ANGLE   =     3878.1023  DIHED      =    12963.5201
 VDWAALS =    47819.6059  EEL     =  -486382.7477  HBOND      =        0.0000
 1-4 VDW =     4614.9681  1-4 EEL =     2293.8363  RESTRAINT  =        0.0000


   NSTEP       ENERGY          RMS            GMAX         NAME    NUMBER
   7850      -3.8921E+05     1.1911E-01     1.0464E+01     C32     16135

 BOND    =    25669.3319  ANGLE   =     3875.5688  DIHED      =    12958.3753
 VDWAALS =    47840.2726  EEL     =  -486459.8303  HBOND      =        0.0000
 1-4 VDW =     4614.0895  1-4 EEL =     2292.9499  RESTRAINT  =        0.0000


   NSTEP       ENERGY          RMS            GMAX         NAME    NUMBER
   7900      -3.8931E+05     1.0787E-01     1.0676E+01     C2       5032

 BOND    =    25680.4375  ANGLE   =     3872.6823  DIHED      =    12950.0634
 VDWAALS =    47882.3176  EEL     =  -486596.0747  HBOND      =        0.0000
 1-4 VDW =     4612.8306  1-4 EEL =     2292.3408  RESTRAINT  =        0.0000


   NSTEP       ENERGY          RMS            GMAX         NAME    NUMBER
   7950      -3.8947E+05     9.7132E-02     1.0933E+01     CD       1654

 BOND    =    25696.5642  ANGLE   =     3866.2890  DIHED      =    12935.9400
 VDWAALS =    47956.7524  EEL     =  -486828.6693  HBOND      =        0.0000
 1-4 VDW =     4610.6153  1-4 EEL =     2290.6803  RESTRAINT  =        0.0000


   NSTEP       ENERGY          RMS            GMAX         NAME    NUMBER
   8000      -3.8954E+05     9.1923E-02     7.4473E+00     O      107875

 BOND    =    25705.5103  ANGLE   =     3863.6150  DIHED      =    12930.4040
 VDWAALS =    47981.7678  EEL     =  -486922.0179  HBOND      =        0.0000
 1-4 VDW =     4610.0466  1-4 EEL =     2289.8782  RESTRAINT  =        0.0000


   NSTEP       ENERGY          RMS            GMAX         NAME    NUMBER
   8050      -3.8969E+05     1.0194E-01     1.3381E+01     CG       2507

 BOND    =    25718.1714  ANGLE   =     3858.4787  DIHED      =    12916.6775
 VDWAALS =    48032.6839  EEL     =  -487109.0716  HBOND      =        0.0000
 1-4 VDW =     4607.8304  1-4 EEL =     2287.7988  RESTRAINT  =        0.0000


   NSTEP       ENERGY          RMS            GMAX         NAME    NUMBER
   8100      -3.8976E+05     1.0998E-01     8.5892E+00     CD       1654

 BOND    =    25729.8031  ANGLE   =     3855.3276  DIHED      =    12910.1224
 VDWAALS =    48062.3861  EEL     =  -487213.1363  HBOND      =        0.0000
 1-4 VDW =     4607.5637  1-4 EEL =     2286.8418  RESTRAINT  =        0.0000


   NSTEP       ENERGY          RMS            GMAX         NAME    NUMBER
   8150      -3.8982E+05     1.0130E-01     7.7715E+00     P31     29228

 BOND    =    25735.2766  ANGLE   =     3854.0017  DIHED      =    12904.6670
 VDWAALS =    48085.7527  EEL     =  -487294.3158  HBOND      =        0.0000
 1-4 VDW =     4606.8036  1-4 EEL =     2286.2374  RESTRAINT  =        0.0000


   NSTEP       ENERGY          RMS            GMAX         NAME    NUMBER
   8200      -3.8988E+05     1.0554E-01     8.9336E+00     P31     29228

 BOND    =    25742.8749  ANGLE   =     3852.7678  DIHED      =    12899.8287
 VDWAALS =    48112.7266  EEL     =  -487380.0200  HBOND      =        0.0000
 1-4 VDW =     4606.4836  1-4 EEL =     2285.5775  RESTRAINT  =        0.0000


   NSTEP       ENERGY          RMS            GMAX         NAME    NUMBER
   8250      -3.8993E+05     1.1597E-01     1.0791E+01     P31     29228

 BOND    =    25750.7231  ANGLE   =     3851.3453  DIHED      =    12895.7523
 VDWAALS =    48137.6835  EEL     =  -487456.7667  HBOND      =        0.0000
 1-4 VDW =     4605.8048  1-4 EEL =     2284.9942  RESTRAINT  =        0.0000


   NSTEP       ENERGY          RMS            GMAX         NAME    NUMBER
   8300      -3.8998E+05     1.1703E-01     1.3681E+01     P31     29228

 BOND    =    25756.0213  ANGLE   =     3849.9410  DIHED      =    12891.9662
 VDWAALS =    48158.1650  EEL     =  -487522.7208  HBOND      =        0.0000
 1-4 VDW =     4605.2285  1-4 EEL =     2284.2862  RESTRAINT  =        0.0000


   NSTEP       ENERGY          RMS            GMAX         NAME    NUMBER
   8350      -3.9002E+05     1.0071E-01     1.3491E+01     P31      5038

 BOND    =    25761.2742  ANGLE   =     3848.8066  DIHED      =    12887.9399
 VDWAALS =    48177.8742  EEL     =  -487587.0883  HBOND      =        0.0000
 1-4 VDW =     4604.3992  1-4 EEL =     2283.8767  RESTRAINT  =        0.0000


   NSTEP       ENERGY          RMS            GMAX         NAME    NUMBER
   8400      -3.9007E+05     1.0545E-01     9.8905E+00     P31      5038

 BOND    =    25766.5510  ANGLE   =     3847.7599  DIHED      =    12883.1914
 VDWAALS =    48196.9290  EEL     =  -487655.4542  HBOND      =        0.0000
 1-4 VDW =     4603.5101  1-4 EEL =     2283.2858  RESTRAINT  =        0.0000


   NSTEP       ENERGY          RMS            GMAX         NAME    NUMBER
   8450      -3.9014E+05     1.0532E-01     1.7387E+01     CG       2507

 BOND    =    25775.6221  ANGLE   =     3846.5573  DIHED      =    12877.3667
 VDWAALS =    48224.2508  EEL     =  -487752.5768  HBOND      =        0.0000
 1-4 VDW =     4602.5820  1-4 EEL =     2282.4624  RESTRAINT  =        0.0000


   NSTEP       ENERGY          RMS            GMAX         NAME    NUMBER
   8500      -3.9022E+05     7.7171E-02     6.9698E+00     O31      5037

 BOND    =    25784.4320  ANGLE   =     3842.0847  DIHED      =    12871.0749
 VDWAALS =    48259.4503  EEL     =  -487864.4520  HBOND      =        0.0000
 1-4 VDW =     4602.2972  1-4 EEL =     2282.2062  RESTRAINT  =        0.0000


   NSTEP       ENERGY          RMS            GMAX         NAME    NUMBER
   8550      -3.9030E+05     7.0734E-02     1.3809E+01     CG       2507

 BOND    =    25793.9994  ANGLE   =     3839.2494  DIHED      =    12864.6345
 VDWAALS =    48296.4249  EEL     =  -487979.3054  HBOND      =        0.0000
 1-4 VDW =     4601.8145  1-4 EEL =     2282.0379  RESTRAINT  =        0.0000


   NSTEP       ENERGY          RMS            GMAX         NAME    NUMBER
   8600      -3.9037E+05     6.5133E-02     5.0808E+00     O       45934

 BOND    =    25803.7952  ANGLE   =     3836.7786  DIHED      =    12859.1016
 VDWAALS =    48327.1055  EEL     =  -488076.1158  HBOND      =        0.0000
 1-4 VDW =     4601.0428  1-4 EEL =     2282.7017  RESTRAINT  =        0.0000


   NSTEP       ENERGY          RMS            GMAX         NAME    NUMBER
   8650      -3.9042E+05     7.8135E-02     8.1231E+00     CG       2507

 BOND    =    25810.1617  ANGLE   =     3834.9769  DIHED      =    12853.9919
 VDWAALS =    48352.9426  EEL     =  -488159.0218  HBOND      =        0.0000
 1-4 VDW =     4600.2899  1-4 EEL =     2282.4434  RESTRAINT  =        0.0000


   NSTEP       ENERGY          RMS            GMAX         NAME    NUMBER
   8700      -3.9052E+05     1.3179E-01     1.3565E+01     CG       2507

 BOND    =    25823.3871  ANGLE   =     3833.0858  DIHED      =    12845.0381
 VDWAALS =    48405.4254  EEL     =  -488311.2231  HBOND      =        0.0000
 1-4 VDW =     4599.5567  1-4 EEL =     2281.7679  RESTRAINT  =        0.0000


   NSTEP       ENERGY          RMS            GMAX         NAME    NUMBER
   8750      -3.9057E+05     9.9707E-02     9.2615E+00     O       45934

 BOND    =    25828.0233  ANGLE   =     3831.6279  DIHED      =    12841.1496
 VDWAALS =    48423.9385  EEL     =  -488377.5872  HBOND      =        0.0000
 1-4 VDW =     4599.0080  1-4 EEL =     2281.6092  RESTRAINT  =        0.0000


   NSTEP       ENERGY          RMS            GMAX         NAME    NUMBER
   8800      -3.9064E+05     1.0895E-01     1.0885E+01     P31      5038

 BOND    =    25838.4555  ANGLE   =     3829.4056  DIHED      =    12835.7392
 VDWAALS =    48458.1402  EEL     =  -488482.4403  HBOND      =        0.0000
 1-4 VDW =     4598.1913  1-4 EEL =     2281.3663  RESTRAINT  =        0.0000


   NSTEP       ENERGY          RMS            GMAX         NAME    NUMBER
   8850      -3.9071E+05     7.8383E-02     5.5799E+00     CZ       1011

 BOND    =    25842.1902  ANGLE   =     3829.5223  DIHED      =    12830.5252
 VDWAALS =    48487.9296  EEL     =  -488574.1392  HBOND      =        0.0000
 1-4 VDW =     4597.5533  1-4 EEL =     2280.5852  RESTRAINT  =        0.0000


   NSTEP       ENERGY          RMS            GMAX         NAME    NUMBER
   8900      -3.9078E+05     6.8757E-02     6.4826E+00     C2       5032

 BOND    =    25852.1212  ANGLE   =     3826.9788  DIHED      =    12823.9336
 VDWAALS =    48527.3436  EEL     =  -488683.7882  HBOND      =        0.0000
 1-4 VDW =     4596.2377  1-4 EEL =     2281.1280  RESTRAINT  =        0.0000


   NSTEP       ENERGY          RMS            GMAX         NAME    NUMBER
   8950      -3.9092E+05     1.0044E-01     1.5003E+01     CD       1887

 BOND    =    25873.3966  ANGLE   =     3821.7876  DIHED      =    12811.5295
 VDWAALS =    48612.3968  EEL     =  -488910.0496  HBOND      =        0.0000
 1-4 VDW =     4593.5677  1-4 EEL =     2280.1679  RESTRAINT  =        0.0000


   NSTEP       ENERGY          RMS            GMAX         NAME    NUMBER
   9000      -3.9097E+05     1.1878E-01     2.0084E+01     CG       2507

 BOND    =    25876.6488  ANGLE   =     3819.9900  DIHED      =    12805.9946
 VDWAALS =    48638.9121  EEL     =  -488981.2728  HBOND      =        0.0000
 1-4 VDW =     4593.6465  1-4 EEL =     2279.6074  RESTRAINT  =        0.0000


   NSTEP       ENERGY          RMS            GMAX         NAME    NUMBER
   9050      -3.9100E+05     1.2670E-01     1.4818E+01     CG       2507

 BOND    =    25880.5812  ANGLE   =     3819.1582  DIHED      =    12802.4205
 VDWAALS =    48658.9645  EEL     =  -489037.4265  HBOND      =        0.0000
 1-4 VDW =     4593.2070  1-4 EEL =     2279.3832  RESTRAINT  =        0.0000


   NSTEP       ENERGY          RMS            GMAX         NAME    NUMBER
   9100      -3.9104E+05     1.1447E-01     1.0062E+01     CG       2507

 BOND    =    25884.2612  ANGLE   =     3818.7142  DIHED      =    12799.3539
 VDWAALS =    48676.5884  EEL     =  -489089.8828  HBOND      =        0.0000
 1-4 VDW =     4592.7919  1-4 EEL =     2279.0283  RESTRAINT  =        0.0000


   NSTEP       ENERGY          RMS            GMAX         NAME    NUMBER
   9150      -3.9108E+05     1.2498E-01     1.5429E+01     CG       2507

 BOND    =    25890.6631  ANGLE   =     3817.7256  DIHED      =    12796.0741
 VDWAALS =    48698.6228  EEL     =  -489152.1511  HBOND      =        0.0000
 1-4 VDW =     4592.4967  1-4 EEL =     2278.5860  RESTRAINT  =        0.0000


   NSTEP       ENERGY          RMS            GMAX         NAME    NUMBER
   9200      -3.9112E+05     1.1374E-01     1.2563E+01     CG       2507

 BOND    =    25896.0829  ANGLE   =     3817.6277  DIHED      =    12793.1469
 VDWAALS =    48720.3228  EEL     =  -489213.2854  HBOND      =        0.0000
 1-4 VDW =     4592.1756  1-4 EEL =     2278.3577  RESTRAINT  =        0.0000


   NSTEP       ENERGY          RMS            GMAX         NAME    NUMBER
   9250      -3.9116E+05     1.7239E-01     1.4993E+01     OE1      3754

 BOND    =    25904.4402  ANGLE   =     3817.7023  DIHED      =    12788.8210
 VDWAALS =    48748.9242  EEL     =  -489291.8031  HBOND      =        0.0000
 1-4 VDW =     4591.7223  1-4 EEL =     2277.5943  RESTRAINT  =        0.0000


   NSTEP       ENERGY          RMS            GMAX         NAME    NUMBER
   9300      -3.9121E+05     1.3114E-01     1.2307E+01     C31      5040

 BOND    =    25908.8609  ANGLE   =     3815.9149  DIHED      =    12785.4508
 VDWAALS =    48766.5775  EEL     =  -489352.8096  HBOND      =        0.0000
 1-4 VDW =     4591.1371  1-4 EEL =     2277.3658  RESTRAINT  =        0.0000


   NSTEP       ENERGY          RMS            GMAX         NAME    NUMBER
   9350      -3.9124E+05     1.1339E-01     1.0708E+01     CD       1887

 BOND    =    25910.5602  ANGLE   =     3815.5766  DIHED      =    12782.9813
 VDWAALS =    48781.8827  EEL     =  -489401.5045  HBOND      =        0.0000
 1-4 VDW =     4590.6487  1-4 EEL =     2277.0045  RESTRAINT  =        0.0000


   NSTEP       ENERGY          RMS            GMAX         NAME    NUMBER
   9400      -3.9128E+05     1.1971E-01     9.8886E+00     P31      5038

 BOND    =    25914.4120  ANGLE   =     3813.0451  DIHED      =    12780.3851
 VDWAALS =    48797.7658  EEL     =  -489453.6320  HBOND      =        0.0000
 1-4 VDW =     4590.0277  1-4 EEL =     2276.3718  RESTRAINT  =        0.0000


   NSTEP       ENERGY          RMS            GMAX         NAME    NUMBER
   9450      -3.9131E+05     8.9972E-02     6.7608E+00     P31      5038

 BOND    =    25920.8737  ANGLE   =     3812.3176  DIHED      =    12778.2624
 VDWAALS =    48810.4728  EEL     =  -489500.5390  HBOND      =        0.0000
 1-4 VDW =     4589.3697  1-4 EEL =     2275.7677  RESTRAINT  =        0.0000


   NSTEP       ENERGY          RMS            GMAX         NAME    NUMBER
   9500      -3.9135E+05     1.2080E-01     1.0929E+01     H1      62351

 BOND    =    25926.3303  ANGLE   =     3811.9411  DIHED      =    12775.7637
 VDWAALS =    48825.5516  EEL     =  -489550.4966  HBOND      =        0.0000
 1-4 VDW =     4588.9603  1-4 EEL =     2275.0048  RESTRAINT  =        0.0000


   NSTEP       ENERGY          RMS            GMAX         NAME    NUMBER
   9550      -3.9138E+05     1.1001E-01     9.0862E+00     CG       2507

 BOND    =    25925.8994  ANGLE   =     3811.2616  DIHED      =    12773.3470
 VDWAALS =    48839.4193  EEL     =  -489591.7259  HBOND      =        0.0000
 1-4 VDW =     4588.5310  1-4 EEL =     2273.7903  RESTRAINT  =        0.0000


   NSTEP       ENERGY          RMS            GMAX         NAME    NUMBER
   9600      -3.9141E+05     1.2311E-01     1.0650E+01     P31      5038

 BOND    =    25932.1786  ANGLE   =     3811.9502  DIHED      =    12770.6142
 VDWAALS =    48853.2385  EEL     =  -489639.4667  HBOND      =        0.0000
 1-4 VDW =     4587.7510  1-4 EEL =     2272.2406  RESTRAINT  =        0.0000


   NSTEP       ENERGY          RMS            GMAX         NAME    NUMBER
   9650      -3.9145E+05     1.3004E-01     1.2162E+01     CD       1887

 BOND    =    25937.6007  ANGLE   =     3811.7167  DIHED      =    12767.7398
 VDWAALS =    48874.0817  EEL     =  -489695.9327  HBOND      =        0.0000
 1-4 VDW =     4587.3930  1-4 EEL =     2271.4700  RESTRAINT  =        0.0000


   NSTEP       ENERGY          RMS            GMAX         NAME    NUMBER
   9700      -3.9148E+05     1.2749E-01     2.4228E+01     CG       2507

 BOND    =    25942.3680  ANGLE   =     3810.6815  DIHED      =    12765.1279
 VDWAALS =    48896.9308  EEL     =  -489751.2918  HBOND      =        0.0000
 1-4 VDW =     4587.3273  1-4 EEL =     2271.0132  RESTRAINT  =        0.0000


   NSTEP       ENERGY          RMS            GMAX         NAME    NUMBER
   9750      -3.9151E+05     1.2255E-01     1.3304E+01     CG       3273

 BOND    =    25947.4170  ANGLE   =     3809.5265  DIHED      =    12762.6404
 VDWAALS =    48912.3413  EEL     =  -489800.1966  HBOND      =        0.0000
 1-4 VDW =     4586.6423  1-4 EEL =     2270.6879  RESTRAINT  =        0.0000


   NSTEP       ENERGY          RMS            GMAX         NAME    NUMBER
   9800      -3.9155E+05     3.5173E-01     5.0178E+01     CG       3273

 BOND    =    25958.7158  ANGLE   =     3812.9746  DIHED      =    12758.4789
 VDWAALS =    48940.3149  EEL     =  -489872.6578  HBOND      =        0.0000
 1-4 VDW =     4585.9124  1-4 EEL =     2270.6493  RESTRAINT  =        0.0000


   NSTEP       ENERGY          RMS            GMAX         NAME    NUMBER
   9850      -3.9159E+05     1.4853E-01     1.4812E+01     P31      5038

 BOND    =    25958.5724  ANGLE   =     3805.8019  DIHED      =    12755.4293
 VDWAALS =    48961.2327  EEL     =  -489929.7802  HBOND      =        0.0000
 1-4 VDW =     4585.6219  1-4 EEL =     2270.6066  RESTRAINT  =        0.0000


   NSTEP       ENERGY          RMS            GMAX         NAME    NUMBER
   9900      -3.9163E+05     1.6597E-01     2.1785E+01     P31     42562

 BOND    =    25964.0339  ANGLE   =     3805.3420  DIHED      =    12752.6557
 VDWAALS =    48978.9062  EEL     =  -489986.9140  HBOND      =        0.0000
 1-4 VDW =     4584.8432  1-4 EEL =     2270.6563  RESTRAINT  =        0.0000


   NSTEP       ENERGY          RMS            GMAX         NAME    NUMBER
   9950      -3.9167E+05     1.9475E-01     1.7023E+01     O31     17191

 BOND    =    25971.3537  ANGLE   =     3810.2493  DIHED      =    12749.6665
 VDWAALS =    48997.1306  EEL     =  -490053.4922  HBOND      =        0.0000
 1-4 VDW =     4583.7955  1-4 EEL =     2270.4963  RESTRAINT  =        0.0000


   NSTEP       ENERGY          RMS            GMAX         NAME    NUMBER
  10000      -3.9171E+05     1.7623E-01     1.7580E+01     CG       2507

 BOND    =    25978.0003  ANGLE   =     3807.0791  DIHED      =    12747.0848
 VDWAALS =    49010.6047  EEL     =  -490108.1449  HBOND      =        0.0000
 1-4 VDW =     4583.1210  1-4 EEL =     2270.3346  RESTRAINT  =        0.0000


  Maximum number of minimization cycles reached.


                    FINAL RESULTS


   NSTEP       ENERGY          RMS            GMAX         NAME    NUMBER
  10000      -3.9171E+05     1.7623E-01     1.7580E+01     CG       2507

 BOND    =    25978.0003  ANGLE   =     3807.0791  DIHED      =    12747.0848
 VDWAALS =    49010.6047  EEL     =  -490108.1449  HBOND      =        0.0000
 1-4 VDW =     4583.1210  1-4 EEL =     2270.3346  RESTRAINT  =        0.0000
--------------------------------------------------------------------------------
   5.  TIMINGS
--------------------------------------------------------------------------------

|  NonSetup CPU Time in Major Routines:
|
|     Routine           Sec        %
|     ------------------------------
|     Nonbond          27.99   31.65
|     Bond              0.00    0.00
|     Angle             0.00    0.00
|     Dihedral          0.00    0.00
|     Shake             0.00    0.00
|     Other            60.45   68.35
|     ------------------------------
|     Total            88.44

|  PME Nonbond Pairlist CPU Time:
|
|     Routine              Sec        %
|     ---------------------------------
|     Set Up Cit           0.00    0.00
|     Build List           0.00    0.00
|     ---------------------------------
|     Total                0.00    0.00

|  PME Direct Force CPU Time:
|
|     Routine              Sec        %
|     ---------------------------------
|     NonBonded Calc       0.00    0.00
|     Exclude Masked       0.00    0.00
|     Other                0.03    0.03
|     ---------------------------------
|     Total                0.03    0.03

|  PME Reciprocal Force CPU Time:
|
|     Routine              Sec        %
|     ---------------------------------
|     1D bspline           0.00    0.00
|     Grid Charges         0.00    0.00
|     Scalar Sum           0.00    0.00
|     Gradient Sum         0.00    0.00
|     FFT                  0.00    0.00
|     ---------------------------------
|     Total                0.00    0.00

|  Setup CPU time:            1.12 seconds
|  NonSetup CPU time:        88.44 seconds
|  Total CPU time:           89.55 seconds     0.02 hours

|  Setup wall time:           2    seconds
|  NonSetup wall time:       88    seconds
|  Total wall time:          90    seconds     0.03 hours
