# Supplementary material for: Intermolecular Interactions in G Protein-Coupled Receptor Allosteric Sites at the Membrane Interface from Molecular Dynamics Simulations and Quantum Chemical Calculations
Source: J Chem Inf Model. 2022 Sep 30;62(19):4736–47. doi: 10.1021/acs.jcim.2c00788 (PMC9554917; doi:10.1021/acs.jcim.2c00788)
Supplement: Supplementary file 2 — ci2c00788_si_002.zip [file ci2c00788_si_002.zip › MD_simulations_inputs/GCGR_MD_simulations_inputs/dmpc/prod-eq.out]

          -------------------------------------------------------
          Amber 16 PMEMD                              2016
          -------------------------------------------------------

| PMEMD implementation of SANDER, Release 16

| Run on 04/29/2019 at 11:20:04

|   Executable path: /usr/local/amber16/bin/pmemd.cuda
| Working directory: /data/almu/Working/GCGR/gcgr-5mv-dmpc/1_equilibration
|          Hostname: c104342

  [-O]verwriting output

File Assignments:
|   MDIN: prod-eq.in                                                            
|  MDOUT: prod-eq.out                                                           
| INPCRD: gcgr-5mv-dmpc.eq05.rst                                                
|   PARM: gcgr-5mv-dmpc.top                                                     
| RESTRT: gcgr-5mv-dmpc.prodeq.rst                                              
|   REFC: gcgr-5mv-dmpc.eq05.rst                                                
|  MDVEL: mdvel                                                                 
|   MDEN: mden                                                                  
|  MDCRD: prod-eq.nc                                                            
| MDINFO: mdinfo                                                                
|  MDFRC: mdfrc                                                                 


 Here is the input file:

&cntrl                                                                         
    imin=0,        ! No minimization                                           
    irest=1,       ! This IS a restart of an old MD simulation                 
    ntx=5,         ! So our inpcrd file has velocities                         
                                                                               
! Temperature control                                                          
    ntt=3,         ! Langevin dynamics                                         
    gamma_ln=1.0,  ! Friction coefficient (ps^-1)                              
    temp0=310,   ! Target temperature                                          
                                                                               
! Potential energy control                                                     
    cut=10.0,      ! Nonbonded cutoff, in Angstroms                            
                                                                               
! MD settings                                                                  
    nstlim=25000000,  ! 20 ns total                                            
    dt=0.002,         ! time step (ps)                                         
                                                                               
! SHAKE                                                                        
    ntc=2,         ! Constrain bonds containing hydrogen                       
    ntf=2,         ! Do not calculate forces of bonds containing hydrogen      
                                                                               
! Control how often information is printed                                     
    ntpr=5000,     ! Print energies every 1000 steps                           
    ntwx=5000,     ! Print coordinates every 1000 steps to the trajectory      
    ntwr=10000,    ! Print a restart file every 10K steps (can be less frequent
!   ntwv=-1,       ! Uncomment to also print velocities to trajectory          
!   ntwf=-1,       ! Uncomment to also print forces to trajectory              
    ntxo=2,        ! Write NetCDF format                                       
                                                                               
! Wrap coordinates when printing them to the same unit cell                    
    iwrap=1,                                                                   
                                                                               
! Constant pressure control.                                                   
    barostat=2,    ! MC barostat                                               
    ntp=3,         ! 1=isotropic, 2=anisotropic, 3=semi-isotropic w/ surften   
    pres0=1.0,     ! Target external pressure, in bar                          
                                                                               
! Constant surface tension (needed for semi-isotropic scaling). Uncomment      
    ! for this feature. csurften must be nonzero if ntp=3 above                
    csurften=3,    ! Interfaces in 1=yz plane, 2=xz plane, 3=xy plane          
    gamma_ten=0.0, ! Surface tension (dyne/cm). 0 gives pure semi-iso scaling  
    ninterface=2,  ! Number of interfaces (2 for bilayer)                      
/                                                                              


Note: ig = -1. Setting random seed to   107414 based on wallclock time in 
      microseconds.
 
|--------------------- INFORMATION ----------------------
| GPU (CUDA) Version of PMEMD in use: NVIDIA GPU IN USE.
|                    Version 16.0.0
| 
|                      02/25/2016
| 
| Implementation by:
|                    Ross C. Walker     (SDSC)
|                    Scott Le Grand     (nVIDIA)
| 
| Precision model in use:
|      [SPFP] - Single Precision Forces, 64-bit Fixed Point
|               Accumulation. (Default)
| 
|--------------------------------------------------------
 
|----------------- CITATION INFORMATION -----------------
|
|    When publishing work that utilized the CUDA version
|    of AMBER, please cite the following in addition to
|    the regular AMBER citations:
|
|  - Romelia Salomon-Ferrer; Andreas W. Goetz; Duncan
|    Poole; Scott Le Grand; Ross C. Walker "Routine
|    microsecond molecular dynamics simulations with
|    AMBER - Part II: Particle Mesh Ewald", J. Chem.
|    Theory Comput., 2013, 9 (9), pp3878-3888,
|    DOI: 10.1021/ct400314y.
|
|  - Andreas W. Goetz; Mark J. Williamson; Dong Xu;
|    Duncan Poole; Scott Le Grand; Ross C. Walker
|    "Routine microsecond molecular dynamics simulations
|    with AMBER - Part I: Generalized Born", J. Chem.
|    Theory Comput., 2012, 8 (5), pp1542-1555.
|
|  - Scott Le Grand; Andreas W. Goetz; Ross C. Walker
|    "SPFP: Speed without compromise - a mixed precision
|    model for GPU accelerated molecular dynamics
|    simulations.", Comp. Phys. Comm., 2013, 184
|    pp374-380, DOI: 10.1016/j.cpc.2012.09.022
|
|--------------------------------------------------------
 
|------------------- GPU DEVICE INFO --------------------
|
|            CUDA_VISIBLE_DEVICES: 0
|   CUDA Capable Devices Detected:      1
|           CUDA Device ID in use:      0
|                CUDA Device Name: GeForce GTX 1080 Ti
|     CUDA Device Global Mem Size:  11178 MB
| CUDA Device Num Multiprocessors:     28
|           CUDA Device Core Freq:   1.58 GHz
|
|--------------------------------------------------------
 
 
| Conditional Compilation Defines Used:
| PUBFFT
| BINTRAJ
| CUDA
| EMIL

| Largest sphere to fit in unit cell has radius =    52.187

| New format PARM file being parsed.
| Version =    1.000 Date = 04/29/19 Time = 10:03:12

| Note: 1-4 EEL scale factors are being read from the topology file.

| Note: 1-4 VDW scale factors are being read from the topology file.
| Duplicated    0 dihedrals

| Duplicated    0 dihedrals

--------------------------------------------------------------------------------
   1.  RESOURCE   USE: 
--------------------------------------------------------------------------------

 getting box info from netcdf restart file
 NATOM  =  119268 NTYPES =      25 NBONH =  101184 MBONA  =   17667
 NTHETH =   64061 MTHETA =   21241 NPHIH =  103711 MPHIA  =   63064
 NHPARM =       0 NPARM  =       0 NNB   =  348918 NRES   =   26237
 NBONA  =   17667 NTHETA =   21241 NPHIA =   63064 NUMBND =     109
 NUMANG =     232 NPTRA  =     260 NATYP =      65 NPHB   =       1
 IFBOX  =       1 NMXRS  =      67 IFCAP =       0 NEXTRA =       0
 NCOPY  =       0

| Coordinate Index Table dimensions:    19   19   18
| Direct force subcell size =     5.5612    5.5564    5.7985

     BOX TYPE: RECTILINEAR

--------------------------------------------------------------------------------
   2.  CONTROL  DATA  FOR  THE  RUN
--------------------------------------------------------------------------------

default_name                                                                    

General flags:
     imin    =       0, nmropt  =       0

Nature and format of input:
     ntx     =       5, irest   =       1, ntrx    =       1

Nature and format of output:
     ntxo    =       2, ntpr    =    5000, ntrx    =       1, ntwr    =   10000
     iwrap   =       1, ntwx    =    5000, ntwv    =       0, ntwe    =       0
     ioutfm  =       1, ntwprt  =       0, idecomp =       0, rbornstat=      0

Potential function:
     ntf     =       2, ntb     =       2, igb     =       0, nsnb    =      25
     ipol    =       0, gbsa    =       0, iesp    =       0
     dielc   =   1.00000, cut     =  10.00000, intdiel =   1.00000

Frozen or restrained atoms:
     ibelly  =       0, ntr     =       0

Molecular dynamics:
     nstlim  =  25000000, nscm    =      1000, nrespa  =         1
     t       =   0.00000, dt      =   0.00200, vlimit  =  -1.00000

Langevin dynamics temperature regulation:
     ig      =  107414
     temp0   = 310.00000, tempi   =   0.00000, gamma_ln=   1.00000

Pressure regulation:
     ntp     =       3
     pres0   =   1.00000, comp    =  44.60000, taup    =   1.00000
     Monte-Carlo Barostat:
     mcbarint  =     100

Constant surface tension:
     csurften  =       3
     gamma_ten =   0.00000 ninterface =       2

SHAKE:
     ntc     =       2, jfastw  =       0
     tol     =   0.00001

| Intermolecular bonds treatment:
|     no_intermolecular_bonds =       1

| Energy averages sample interval:
|     ene_avg_sampling =    5000

Ewald parameters:
     verbose =       0, ew_type =       0, nbflag  =       1, use_pme =       1
     vdwmeth =       1, eedmeth =       1, netfrc  =       1
     Box X =  105.664   Box Y =  105.572   Box Z =  104.374
     Alpha =   90.000   Beta  =   90.000   Gamma =   90.000
     NFFT1 =  108       NFFT2 =  108       NFFT3 =  108
     Cutoff=   10.000   Tol   =0.100E-04
     Ewald Coefficient =  0.27511
     Interpolation order =    4
| MONTE CARLO BAROSTAT IMPORTANT NOTE:
|   The Monte-Carlo barostat does not require the virial to adjust the system volume.
|   Since it is an expensive calculation, it is skipped for efficiency. A side-effect
|   is that the reported pressure is always 0 because it is not calculated.

--------------------------------------------------------------------------------
   3.  ATOMIC COORDINATES AND VELOCITIES
--------------------------------------------------------------------------------

default_name                                                                    
 begin time read from input coords =  1000.000 ps

 
 Number of triangulated 3-point waters found:    24791

     Sum of charges from parm topology file =   0.00195630
     Forcing neutrality...

| Dynamic Memory, Types Used:
| Reals             4608377
| Integers          6802441

| Nonbonded Pairs Initial Allocation:    36075588

| GPU memory information (estimate):
| KB of GPU memory in use:    796010
| KB of CPU memory in use:    162560

--------------------------------------------------------------------------------
   4.  RESULTS
--------------------------------------------------------------------------------

 ---------------------------------------------------
 APPROXIMATING switch and d/dx switch using CUBIC SPLINE INTERPOLATION
 using   5000.0 points per unit in tabled values
 TESTING RELATIVE ERROR over r ranging from 0.0 to cutoff
| CHECK switch(x): max rel err =   0.2738E-14   at   2.422500
| CHECK d/dx switch(x): max rel err =   0.8314E-11   at   2.736960
 ---------------------------------------------------
|---------------------------------------------------
| APPROXIMATING direct energy using CUBIC SPLINE INTERPOLATION
|  with   50.0 points per unit in tabled values
| Relative Error Limit not exceeded for r .gt.   2.33
| APPROXIMATING direct force using CUBIC SPLINE INTERPOLATION
|  with   50.0 points per unit in tabled values
| Relative Error Limit not exceeded for r .gt.   2.80
|---------------------------------------------------
| MC Barostat: Decreasing size of volume moves
| MC Barostat: Decreasing size of volume moves
| MC Barostat: Decreasing size of volume moves
| MC Barostat: Decreasing size of volume moves

 NSTEP =     5000   TIME(PS) =    1010.000  TEMP(K) =   311.02  PRESS =     0.0
 Etot   =   -211995.2917  EKtot   =     79302.6328  EPtot      =   -291297.9245
 BOND   =      6097.9771  ANGLE   =     23833.2395  DIHED      =     14980.5608
 1-4 NB =      5626.4005  1-4 EEL =      2019.5483  VDWAALS    =     15243.5655
 EELEC  =   -359099.2162  EHBOND  =         0.0000  RESTRAINT  =         0.0000
 EKCMT  =         0.0000  VIRIAL  =         0.0000  VOLUME     =   1164098.6614
                                                    SURFTEN    =         0.0000
                                                    Density    =         1.0183
 ------------------------------------------------------------------------------

| MC Barostat: Decreasing size of volume moves

 NSTEP =    10000   TIME(PS) =    1020.000  TEMP(K) =   311.38  PRESS =     0.0
 Etot   =   -211776.7351  EKtot   =     79393.4375  EPtot      =   -291170.1726
 BOND   =      6127.5200  ANGLE   =     23973.8787  DIHED      =     15108.9091
 1-4 NB =      5675.2021  1-4 EEL =      1912.7014  VDWAALS    =     15042.9168
 EELEC  =   -359011.3007  EHBOND  =         0.0000  RESTRAINT  =         0.0000
 EKCMT  =         0.0000  VIRIAL  =         0.0000  VOLUME     =   1166660.6352
                                                    SURFTEN    =         0.0000
                                                    Density    =         1.0161
 ------------------------------------------------------------------------------

| MC Barostat: Decreasing size of volume moves
| MC Barostat: Decreasing size of volume moves

 NSTEP =    15000   TIME(PS) =    1030.000  TEMP(K) =   309.99  PRESS =     0.0
 Etot   =   -211656.6810  EKtot   =     79039.9688  EPtot      =   -290696.6498
 BOND   =      6140.9017  ANGLE   =     24064.3556  DIHED      =     15088.7968
 1-4 NB =      5643.9967  1-4 EEL =      1968.1726  VDWAALS    =     15316.7795
 EELEC  =   -358919.6527  EHBOND  =         0.0000  RESTRAINT  =         0.0000
 EKCMT  =         0.0000  VIRIAL  =         0.0000  VOLUME     =   1165582.4009
                                                    SURFTEN    =         0.0000
                                                    Density    =         1.0170
 ------------------------------------------------------------------------------

| MC Barostat: Decreasing size of volume moves
| MC Barostat: Decreasing size of volume moves
| MC Barostat: Decreasing size of volume moves

 NSTEP =    20000   TIME(PS) =    1040.000  TEMP(K) =   310.21  PRESS =     0.0
 Etot   =   -211877.1599  EKtot   =     79096.0547  EPtot      =   -290973.2146
 BOND   =      6137.8288  ANGLE   =     23986.1186  DIHED      =     15098.3986
 1-4 NB =      5644.5815  1-4 EEL =      1960.6743  VDWAALS    =     15520.6660
 EELEC  =   -359321.4825  EHBOND  =         0.0000  RESTRAINT  =         0.0000
 EKCMT  =         0.0000  VIRIAL  =         0.0000  VOLUME     =   1166662.9357
                                                    SURFTEN    =         0.0000
                                                    Density    =         1.0161
 ------------------------------------------------------------------------------


 NSTEP =    25000   TIME(PS) =    1050.000  TEMP(K) =   309.51  PRESS =     0.0
 Etot   =   -211854.0594  EKtot   =     78918.0625  EPtot      =   -290772.1219
 BOND   =      6104.0789  ANGLE   =     24323.0460  DIHED      =     15036.1823
 1-4 NB =      5624.1036  1-4 EEL =      1985.3740  VDWAALS    =     15594.5183
 EELEC  =   -359439.4251  EHBOND  =         0.0000  RESTRAINT  =         0.0000
 EKCMT  =         0.0000  VIRIAL  =         0.0000  VOLUME     =   1167739.7768
                                                    SURFTEN    =         0.0000
                                                    Density    =         1.0152
 ------------------------------------------------------------------------------


 NSTEP =    30000   TIME(PS) =    1060.000  TEMP(K) =   309.94  PRESS =     0.0
 Etot   =   -211969.3954  EKtot   =     79026.6797  EPtot      =   -290996.0751
 BOND   =      6022.8801  ANGLE   =     23779.4709  DIHED      =     14943.2682
 1-4 NB =      5612.9205  1-4 EEL =      1958.0196  VDWAALS    =     15365.4585
 EELEC  =   -358678.0928  EHBOND  =         0.0000  RESTRAINT  =         0.0000
 EKCMT  =         0.0000  VIRIAL  =         0.0000  VOLUME     =   1168094.8419
                                                    SURFTEN    =         0.0000
                                                    Density    =         1.0149
 ------------------------------------------------------------------------------


 NSTEP =    35000   TIME(PS) =    1070.000  TEMP(K) =   310.65  PRESS =     0.0
 Etot   =   -211531.7730  EKtot   =     79207.1953  EPtot      =   -290738.9683
 BOND   =      5998.3197  ANGLE   =     24149.0882  DIHED      =     15154.5127
 1-4 NB =      5635.4063  1-4 EEL =      1951.9414  VDWAALS    =     15113.2341
 EELEC  =   -358741.4707  EHBOND  =         0.0000  RESTRAINT  =         0.0000
 EKCMT  =         0.0000  VIRIAL  =         0.0000  VOLUME     =   1165356.8823
                                                    SURFTEN    =         0.0000
                                                    Density    =         1.0172
 ------------------------------------------------------------------------------


 NSTEP =    40000   TIME(PS) =    1080.000  TEMP(K) =   311.39  PRESS =     0.0
 Etot   =   -211583.2415  EKtot   =     79396.9688  EPtot      =   -290980.2103
 BOND   =      6116.6080  ANGLE   =     23868.1014  DIHED      =     15145.5841
 1-4 NB =      5720.1846  1-4 EEL =      2117.8778  VDWAALS    =     15125.5458
 EELEC  =   -359074.1120  EHBOND  =         0.0000  RESTRAINT  =         0.0000
 EKCMT  =         0.0000  VIRIAL  =         0.0000  VOLUME     =   1165712.5886
                                                    SURFTEN    =         0.0000
                                                    Density    =         1.0169
 ------------------------------------------------------------------------------


 NSTEP =    45000   TIME(PS) =    1090.000  TEMP(K) =   311.44  PRESS =     0.0
 Etot   =   -211948.2385  EKtot   =     79410.9141  EPtot      =   -291359.1525
 BOND   =      6000.7820  ANGLE   =     24026.6273  DIHED      =     15045.6492
 1-4 NB =      5634.1562  1-4 EEL =      2019.7106  VDWAALS    =     15182.9687
 EELEC  =   -359269.0464  EHBOND  =         0.0000  RESTRAINT  =         0.0000
 EKCMT  =         0.0000  VIRIAL  =         0.0000  VOLUME     =   1165690.2115
                                                    SURFTEN    =         0.0000
                                                    Density    =         1.0170
 ------------------------------------------------------------------------------


 NSTEP =    50000   TIME(PS) =    1100.000  TEMP(K) =   309.73  PRESS =     0.0
 Etot   =   -211889.6005  EKtot   =     78974.9062  EPtot      =   -290864.5067
 BOND   =      6120.3090  ANGLE   =     24176.0795  DIHED      =     15075.3207
 1-4 NB =      5660.0669  1-4 EEL =      1897.6929  VDWAALS    =     15220.5690
 EELEC  =   -359014.5447  EHBOND  =         0.0000  RESTRAINT  =         0.0000
 EKCMT  =         0.0000  VIRIAL  =         0.0000  VOLUME     =   1167154.1654
                                                    SURFTEN    =         0.0000
                                                    Density    =         1.0157
 ------------------------------------------------------------------------------


 NSTEP =    55000   TIME(PS) =    1110.000  TEMP(K) =   310.72  PRESS =     0.0
 Etot   =   -211947.6558  EKtot   =     79226.7031  EPtot      =   -291174.3589
 BOND   =      6249.9772  ANGLE   =     23723.6390  DIHED      =     15080.9085
 1-4 NB =      5634.2202  1-4 EEL =      1927.1098  VDWAALS    =     15544.7139
 EELEC  =   -359334.9275  EHBOND  =         0.0000  RESTRAINT  =         0.0000
 EKCMT  =         0.0000  VIRIAL  =         0.0000  VOLUME     =   1166000.4363
                                                    SURFTEN    =         0.0000
                                                    Density    =         1.0167
 ------------------------------------------------------------------------------


 NSTEP =    60000   TIME(PS) =    1120.000  TEMP(K) =   308.02  PRESS =     0.0
 Etot   =   -212336.1686  EKtot   =     78538.1562  EPtot      =   -290874.3249
 BOND   =      6010.4891  ANGLE   =     24038.0209  DIHED      =     15060.3255
 1-4 NB =      5636.5060  1-4 EEL =      2006.2056  VDWAALS    =     15096.0551
 EELEC  =   -358721.9272  EHBOND  =         0.0000  RESTRAINT  =         0.0000
 EKCMT  =         0.0000  VIRIAL  =         0.0000  VOLUME     =   1167780.9271
                                                    SURFTEN    =         0.0000
                                                    Density    =         1.0151
 ------------------------------------------------------------------------------


 NSTEP =    65000   TIME(PS) =    1130.000  TEMP(K) =   308.36  PRESS =     0.0
 Etot   =   -212215.0892  EKtot   =     78624.9453  EPtot      =   -290840.0345
 BOND   =      6162.3401  ANGLE   =     24127.6404  DIHED      =     15171.0728
 1-4 NB =      5656.0778  1-4 EEL =      2095.5705  VDWAALS    =     15370.8565
 EELEC  =   -359423.5925  EHBOND  =         0.0000  RESTRAINT  =         0.0000
 EKCMT  =         0.0000  VIRIAL  =         0.0000  VOLUME     =   1165751.8985
                                                    SURFTEN    =         0.0000
                                                    Density    =         1.0169
 ------------------------------------------------------------------------------


 NSTEP =    70000   TIME(PS) =    1140.000  TEMP(K) =   309.71  PRESS =     0.0
 Etot   =   -212459.5798  EKtot   =     78967.5781  EPtot      =   -291427.1579
 BOND   =      6126.9365  ANGLE   =     23962.2878  DIHED      =     15076.1978
 1-4 NB =      5603.0605  1-4 EEL =      2040.7714  VDWAALS    =     15402.5898
 EELEC  =   -359639.0018  EHBOND  =         0.0000  RESTRAINT  =         0.0000
 EKCMT  =         0.0000  VIRIAL  =         0.0000  VOLUME     =   1168123.4986
                                                    SURFTEN    =         0.0000
                                                    Density    =         1.0148
 ------------------------------------------------------------------------------


 NSTEP =    75000   TIME(PS) =    1150.000  TEMP(K) =   310.30  PRESS =     0.0
 Etot   =   -211582.5056  EKtot   =     79120.3750  EPtot      =   -290702.8806
 BOND   =      6094.4153  ANGLE   =     24049.7093  DIHED      =     15080.9851
 1-4 NB =      5690.6529  1-4 EEL =      2071.6284  VDWAALS    =     15447.5966
 EELEC  =   -359137.8682  EHBOND  =         0.0000  RESTRAINT  =         0.0000
 EKCMT  =         0.0000  VIRIAL  =         0.0000  VOLUME     =   1169059.2532
                                                    SURFTEN    =         0.0000
                                                    Density    =         1.0140
 ------------------------------------------------------------------------------


 NSTEP =    80000   TIME(PS) =    1160.000  TEMP(K) =   310.20  PRESS =     0.0
 Etot   =   -211651.1697  EKtot   =     79093.2656  EPtot      =   -290744.4353
 BOND   =      5979.4393  ANGLE   =     23940.9363  DIHED      =     15150.2525
 1-4 NB =      5652.7470  1-4 EEL =      2008.4189  VDWAALS    =     15852.2380
 EELEC  =   -359328.4674  EHBOND  =         0.0000  RESTRAINT  =         0.0000
 EKCMT  =         0.0000  VIRIAL  =         0.0000  VOLUME     =   1167348.3679
                                                    SURFTEN    =         0.0000
                                                    Density    =         1.0155
 ------------------------------------------------------------------------------


 NSTEP =    85000   TIME(PS) =    1170.000  TEMP(K) =   309.50  PRESS =     0.0
 Etot   =   -211971.1508  EKtot   =     78914.1719  EPtot      =   -290885.3227
 BOND   =      6067.0481  ANGLE   =     24034.0765  DIHED      =     15192.7998
 1-4 NB =      5614.2663  1-4 EEL =      1938.2297  VDWAALS    =     15337.6739
 EELEC  =   -359069.4171  EHBOND  =         0.0000  RESTRAINT  =         0.0000
 EKCMT  =         0.0000  VIRIAL  =         0.0000  VOLUME     =   1166881.8156
                                                    SURFTEN    =         0.0000
                                                    Density    =         1.0159
 ------------------------------------------------------------------------------


 NSTEP =    90000   TIME(PS) =    1180.000  TEMP(K) =   310.52  PRESS =     0.0
 Etot   =   -211814.2011  EKtot   =     79176.2578  EPtot      =   -290990.4589
 BOND   =      6202.0112  ANGLE   =     23869.7975  DIHED      =     15075.8058
 1-4 NB =      5626.9325  1-4 EEL =      1957.4210  VDWAALS    =     15185.6009
 EELEC  =   -358908.0277  EHBOND  =         0.0000  RESTRAINT  =         0.0000
 EKCMT  =         0.0000  VIRIAL  =         0.0000  VOLUME     =   1167021.8371
                                                    SURFTEN    =         0.0000
                                                    Density    =         1.0158
 ------------------------------------------------------------------------------


 NSTEP =    95000   TIME(PS) =    1190.000  TEMP(K) =   310.74  PRESS =     0.0
 Etot   =   -211645.6549  EKtot   =     79231.0312  EPtot      =   -290876.6861
 BOND   =      6042.9585  ANGLE   =     24054.7897  DIHED      =     15106.4832
 1-4 NB =      5670.0595  1-4 EEL =      2031.4256  VDWAALS    =     15339.1623
 EELEC  =   -359121.5649  EHBOND  =         0.0000  RESTRAINT  =         0.0000
 EKCMT  =         0.0000  VIRIAL  =         0.0000  VOLUME     =   1165886.3610
                                                    SURFTEN    =         0.0000
                                                    Density    =         1.0168
 ------------------------------------------------------------------------------


 NSTEP =   100000   TIME(PS) =    1200.000  TEMP(K) =   311.06  PRESS =     0.0
 Etot   =   -211899.6566  EKtot   =     79313.4141  EPtot      =   -291213.0706
 BOND   =      6171.4842  ANGLE   =     23836.9756  DIHED      =     15037.3627
 1-4 NB =      5639.9523  1-4 EEL =      2003.3607  VDWAALS    =     15355.7489
 EELEC  =   -359257.9551  EHBOND  =         0.0000  RESTRAINT  =         0.0000
 EKCMT  =         0.0000  VIRIAL  =         0.0000  VOLUME     =   1167047.9318
                                                    SURFTEN    =         0.0000
                                                    Density    =         1.0158
 ------------------------------------------------------------------------------


 NSTEP =   105000   TIME(PS) =    1210.000  TEMP(K) =   311.08  PRESS =     0.0
 Etot   =   -211487.3469  EKtot   =     79319.2969  EPtot      =   -290806.6438
 BOND   =      6043.4262  ANGLE   =     23827.8408  DIHED      =     15095.9074
 1-4 NB =      5596.0987  1-4 EEL =      1986.1206  VDWAALS    =     15361.0333
 EELEC  =   -358717.0708  EHBOND  =         0.0000  RESTRAINT  =         0.0000
 EKCMT  =         0.0000  VIRIAL  =         0.0000  VOLUME     =   1169086.9820
                                                    SURFTEN    =         0.0000
                                                    Density    =         1.0140
 ------------------------------------------------------------------------------


 NSTEP =   110000   TIME(PS) =    1220.000  TEMP(K) =   309.26  PRESS =     0.0
 Etot   =   -211778.6797  EKtot   =     78854.6328  EPtot      =   -290633.3125
 BOND   =      6121.7621  ANGLE   =     24033.6514  DIHED      =     15090.4796
 1-4 NB =      5633.9801  1-4 EEL =      2023.5590  VDWAALS    =     14954.0566
 EELEC  =   -358490.8013  EHBOND  =         0.0000  RESTRAINT  =         0.0000
 EKCMT  =         0.0000  VIRIAL  =         0.0000  VOLUME     =   1169428.9018
                                                    SURFTEN    =         0.0000
                                                    Density    =         1.0137
 ------------------------------------------------------------------------------


 NSTEP =   115000   TIME(PS) =    1230.000  TEMP(K) =   310.34  PRESS =     0.0
 Etot   =   -211442.7334  EKtot   =     79128.6484  EPtot      =   -290571.3818
 BOND   =      6061.0513  ANGLE   =     24031.5557  DIHED      =     15139.6208
 1-4 NB =      5680.8447  1-4 EEL =      1885.8267  VDWAALS    =     15009.9341
 EELEC  =   -358380.2151  EHBOND  =         0.0000  RESTRAINT  =         0.0000
 EKCMT  =         0.0000  VIRIAL  =         0.0000  VOLUME     =   1167564.7019
                                                    SURFTEN    =         0.0000
                                                    Density    =         1.0153
 ------------------------------------------------------------------------------


 NSTEP =   120000   TIME(PS) =    1240.000  TEMP(K) =   309.13  PRESS =     0.0
 Etot   =   -212018.8733  EKtot   =     78821.0781  EPtot      =   -290839.9514
 BOND   =      6154.9049  ANGLE   =     24035.6666  DIHED      =     15078.0372
 1-4 NB =      5690.1691  1-4 EEL =      1963.1128  VDWAALS    =     15545.5667
 EELEC  =   -359307.4086  EHBOND  =         0.0000  RESTRAINT  =         0.0000
 EKCMT  =         0.0000  VIRIAL  =         0.0000  VOLUME     =   1167370.1384
                                                    SURFTEN    =         0.0000
                                                    Density    =         1.0155
 ------------------------------------------------------------------------------


 NSTEP =   125000   TIME(PS) =    1250.000  TEMP(K) =   308.89  PRESS =     0.0
 Etot   =   -211721.3708  EKtot   =     78759.8516  EPtot      =   -290481.2224
 BOND   =      6123.6765  ANGLE   =     24123.5239  DIHED      =     15201.9475
 1-4 NB =      5618.5759  1-4 EEL =      1970.3259  VDWAALS    =     14461.0689
 EELEC  =   -357980.3411  EHBOND  =         0.0000  RESTRAINT  =         0.0000
 EKCMT  =         0.0000  VIRIAL  =         0.0000  VOLUME     =   1165178.0104
                                                    SURFTEN    =         0.0000
                                                    Density    =         1.0174
 ------------------------------------------------------------------------------


 NSTEP =   130000   TIME(PS) =    1260.000  TEMP(K) =   311.04  PRESS =     0.0
 Etot   =   -211283.7109  EKtot   =     79307.3203  EPtot      =   -290591.0312
 BOND   =      6051.8520  ANGLE   =     24150.7218  DIHED      =     15120.5456
 1-4 NB =      5655.8541  1-4 EEL =      2096.4025  VDWAALS    =     15090.2679
 EELEC  =   -358756.6751  EHBOND  =         0.0000  RESTRAINT  =         0.0000
 EKCMT  =         0.0000  VIRIAL  =         0.0000  VOLUME     =   1166774.2335
                                                    SURFTEN    =         0.0000
                                                    Density    =         1.0160
 ------------------------------------------------------------------------------


 NSTEP =   135000   TIME(PS) =    1270.000  TEMP(K) =   309.87  PRESS =     0.0
 Etot   =   -211564.3300  EKtot   =     79009.9297  EPtot      =   -290574.2597
 BOND   =      6103.0669  ANGLE   =     24046.6730  DIHED      =     15138.0275
 1-4 NB =      5630.5427  1-4 EEL =      1977.3715  VDWAALS    =     14962.2375
 EELEC  =   -358432.1787  EHBOND  =         0.0000  RESTRAINT  =         0.0000
 EKCMT  =         0.0000  VIRIAL  =         0.0000  VOLUME     =   1165970.0367
                                                    SURFTEN    =         0.0000
                                                    Density    =         1.0167
 ------------------------------------------------------------------------------


 NSTEP =   140000   TIME(PS) =    1280.000  TEMP(K) =   309.66  PRESS =     0.0
 Etot   =   -211611.4720  EKtot   =     78957.1250  EPtot      =   -290568.5970
 BOND   =      6018.2340  ANGLE   =     24214.2619  DIHED      =     15065.8132
 1-4 NB =      5634.9642  1-4 EEL =      1921.0993  VDWAALS    =     15050.0597
 EELEC  =   -358473.0293  EHBOND  =         0.0000  RESTRAINT  =         0.0000
 EKCMT  =         0.0000  VIRIAL  =         0.0000  VOLUME     =   1164863.0894
                                                    SURFTEN    =         0.0000
                                                    Density    =         1.0177
 ------------------------------------------------------------------------------


 NSTEP =   145000   TIME(PS) =    1290.000  TEMP(K) =   309.81  PRESS =     0.0
 Etot   =   -212331.2329  EKtot   =     78993.2109  EPtot      =   -291324.4438
 BOND   =      6055.2253  ANGLE   =     23866.9298  DIHED      =     15125.2489
 1-4 NB =      5692.8311  1-4 EEL =      2088.6193  VDWAALS    =     15888.6277
 EELEC  =   -360041.9260  EHBOND  =         0.0000  RESTRAINT  =         0.0000
 EKCMT  =         0.0000  VIRIAL  =         0.0000  VOLUME     =   1164314.7889
                                                    SURFTEN    =         0.0000
                                                    Density    =         1.0182
 ------------------------------------------------------------------------------


 NSTEP =   150000   TIME(PS) =    1300.000  TEMP(K) =   310.17  PRESS =     0.0
 Etot   =   -212548.1933  EKtot   =     79085.1094  EPtot      =   -291633.3027
 BOND   =      6022.2008  ANGLE   =     24010.6378  DIHED      =     14984.1391
 1-4 NB =      5650.7060  1-4 EEL =      1932.6662  VDWAALS    =     15319.6680
 EELEC  =   -359553.3206  EHBOND  =         0.0000  RESTRAINT  =         0.0000
 EKCMT  =         0.0000  VIRIAL  =         0.0000  VOLUME     =   1162752.1737
                                                    SURFTEN    =         0.0000
                                                    Density    =         1.0195
 ------------------------------------------------------------------------------


 NSTEP =   155000   TIME(PS) =    1310.000  TEMP(K) =   310.44  PRESS =     0.0
 Etot   =   -212221.4689  EKtot   =     79153.8672  EPtot      =   -291375.3361
 BOND   =      6097.2571  ANGLE   =     23920.7777  DIHED      =     15037.5497
 1-4 NB =      5621.9224  1-4 EEL =      2000.1295  VDWAALS    =     15434.7587
 EELEC  =   -359487.7313  EHBOND  =         0.0000  RESTRAINT  =         0.0000
 EKCMT  =         0.0000  VIRIAL  =         0.0000  VOLUME     =   1165896.8485
                                                    SURFTEN    =         0.0000
                                                    Density    =         1.0168
 ------------------------------------------------------------------------------


 NSTEP =   160000   TIME(PS) =    1320.000  TEMP(K) =   310.15  PRESS =     0.0
 Etot   =   -211549.9005  EKtot   =     79080.4375  EPtot      =   -290630.3380
 BOND   =      6082.5064  ANGLE   =     24052.6714  DIHED      =     15089.7904
 1-4 NB =      5634.0378  1-4 EEL =      2058.5508  VDWAALS    =     15201.9605
 EELEC  =   -358749.8552  EHBOND  =         0.0000  RESTRAINT  =         0.0000
 EKCMT  =         0.0000  VIRIAL  =         0.0000  VOLUME     =   1170180.7855
                                                    SURFTEN    =         0.0000
                                                    Density    =         1.0130
 ------------------------------------------------------------------------------


 NSTEP =   165000   TIME(PS) =    1330.000  TEMP(K) =   307.90  PRESS =     0.0
 Etot   =   -212676.6173  EKtot   =     78508.4922  EPtot      =   -291185.1095
 BOND   =      6060.9851  ANGLE   =     23911.2174  DIHED      =     15082.1537
 1-4 NB =      5667.2302  1-4 EEL =      1949.9048  VDWAALS    =     15574.1121
 EELEC  =   -359430.7128  EHBOND  =         0.0000  RESTRAINT  =         0.0000
 EKCMT  =         0.0000  VIRIAL  =         0.0000  VOLUME     =   1168036.2282
                                                    SURFTEN    =         0.0000
                                                    Density    =         1.0149
 ------------------------------------------------------------------------------


 NSTEP =   170000   TIME(PS) =    1340.000  TEMP(K) =   310.48  PRESS =     0.0
 Etot   =   -211261.8462  EKtot   =     79163.8750  EPtot      =   -290425.7212
 BOND   =      6135.8939  ANGLE   =     24128.9153  DIHED      =     15159.4463
 1-4 NB =      5688.4013  1-4 EEL =      2022.2640  VDWAALS    =     15641.3055
 EELEC  =   -359201.9475  EHBOND  =         0.0000  RESTRAINT  =         0.0000
 EKCMT  =         0.0000  VIRIAL  =         0.0000  VOLUME     =   1166669.8868
                                                    SURFTEN    =         0.0000
                                                    Density    =         1.0161
 ------------------------------------------------------------------------------


 NSTEP =   175000   TIME(PS) =    1350.000  TEMP(K) =   310.63  PRESS =     0.0
 Etot   =   -211640.2074  EKtot   =     79203.8281  EPtot      =   -290844.0355
 BOND   =      6000.2132  ANGLE   =     24245.2647  DIHED      =     15042.5537
 1-4 NB =      5601.1228  1-4 EEL =      2021.7470  VDWAALS    =     15149.2652
 EELEC  =   -358904.2022  EHBOND  =         0.0000  RESTRAINT  =         0.0000
 EKCMT  =         0.0000  VIRIAL  =         0.0000  VOLUME     =   1165330.6182
                                                    SURFTEN    =         0.0000
                                                    Density    =         1.0173
 ------------------------------------------------------------------------------


 NSTEP =   180000   TIME(PS) =    1360.000  TEMP(K) =   310.42  PRESS =     0.0
 Etot   =   -211643.5679  EKtot   =     79149.2031  EPtot      =   -290792.7711
 BOND   =      6024.8226  ANGLE   =     24038.1824  DIHED      =     15117.6248
 1-4 NB =      5641.2628  1-4 EEL =      1986.5359  VDWAALS    =     15162.8737
 EELEC  =   -358764.0733  EHBOND  =         0.0000  RESTRAINT  =         0.0000
 EKCMT  =         0.0000  VIRIAL  =         0.0000  VOLUME     =   1165408.4745
                                                    SURFTEN    =         0.0000
                                                    Density    =         1.0172
 ------------------------------------------------------------------------------


 NSTEP =   185000   TIME(PS) =    1370.000  TEMP(K) =   309.60  PRESS =     0.0
 Etot   =   -212087.7611  EKtot   =     78940.2656  EPtot      =   -291028.0267
 BOND   =      6031.1930  ANGLE   =     24028.5987  DIHED      =     15118.6246
 1-4 NB =      5649.2641  1-4 EEL =      2028.5300  VDWAALS    =     15187.9872
 EELEC  =   -359072.2242  EHBOND  =         0.0000  RESTRAINT  =         0.0000
 EKCMT  =         0.0000  VIRIAL  =         0.0000  VOLUME     =   1164011.4680
                                                    SURFTEN    =         0.0000
                                                    Density    =         1.0184
 ------------------------------------------------------------------------------


 NSTEP =   190000   TIME(PS) =    1380.000  TEMP(K) =   310.14  PRESS =     0.0
 Etot   =   -212234.5563  EKtot   =     79077.4531  EPtot      =   -291312.0095
 BOND   =      6194.9351  ANGLE   =     23814.3889  DIHED      =     15089.6776
 1-4 NB =      5588.6157  1-4 EEL =      1914.8061  VDWAALS    =     15183.6065
 EELEC  =   -359098.0394  EHBOND  =         0.0000  RESTRAINT  =         0.0000
 EKCMT  =         0.0000  VIRIAL  =         0.0000  VOLUME     =   1163324.4766
                                                    SURFTEN    =         0.0000
                                                    Density    =         1.0190
 ------------------------------------------------------------------------------


 NSTEP =   195000   TIME(PS) =    1390.000  TEMP(K) =   309.03  PRESS =     0.0
 Etot   =   -212294.2010  EKtot   =     78794.6016  EPtot      =   -291088.8026
 BOND   =      6042.9323  ANGLE   =     24211.8765  DIHED      =     15009.7413
 1-4 NB =      5584.7324  1-4 EEL =      2060.9042  VDWAALS    =     15383.3133
 EELEC  =   -359382.3027  EHBOND  =         0.0000  RESTRAINT  =         0.0000
 EKCMT  =         0.0000  VIRIAL  =         0.0000  VOLUME     =   1164593.2887
                                                    SURFTEN    =         0.0000
                                                    Density    =         1.0179
 ------------------------------------------------------------------------------


 NSTEP =   200000   TIME(PS) =    1400.000  TEMP(K) =   311.73  PRESS =     0.0
 Etot   =   -211044.4745  EKtot   =     79483.6875  EPtot      =   -290528.1620
 BOND   =      6071.1429  ANGLE   =     23902.6428  DIHED      =     15102.4468
 1-4 NB =      5671.8174  1-4 EEL =      2073.1177  VDWAALS    =     14781.8261
 EELEC  =   -358131.1558  EHBOND  =         0.0000  RESTRAINT  =         0.0000
 EKCMT  =         0.0000  VIRIAL  =         0.0000  VOLUME     =   1166911.0482
                                                    SURFTEN    =         0.0000
                                                    Density    =         1.0159
 ------------------------------------------------------------------------------


 NSTEP =   205000   TIME(PS) =    1410.000  TEMP(K) =   309.09  PRESS =     0.0
 Etot   =   -212332.1854  EKtot   =     78811.1562  EPtot      =   -291143.3417
 BOND   =      6026.4825  ANGLE   =     23924.5661  DIHED      =     15023.9007
 1-4 NB =      5668.3908  1-4 EEL =      2033.7639  VDWAALS    =     15078.0331
 EELEC  =   -358898.4789  EHBOND  =         0.0000  RESTRAINT  =         0.0000
 EKCMT  =         0.0000  VIRIAL  =         0.0000  VOLUME     =   1168157.4938
                                                    SURFTEN    =         0.0000
                                                    Density    =         1.0148
 ------------------------------------------------------------------------------


 NSTEP =   210000   TIME(PS) =    1420.000  TEMP(K) =   309.71  PRESS =     0.0
 Etot   =   -211946.2917  EKtot   =     78967.6719  EPtot      =   -290913.9636
 BOND   =      6113.5510  ANGLE   =     23996.9351  DIHED      =     15024.5497
 1-4 NB =      5619.7675  1-4 EEL =      2024.7817  VDWAALS    =     15175.6887
 EELEC  =   -358869.2372  EHBOND  =         0.0000  RESTRAINT  =         0.0000
 EKCMT  =         0.0000  VIRIAL  =         0.0000  VOLUME     =   1165943.8970
                                                    SURFTEN    =         0.0000
                                                    Density    =         1.0167
 ------------------------------------------------------------------------------


 NSTEP =   215000   TIME(PS) =    1430.000  TEMP(K) =   309.96  PRESS =     0.0
 Etot   =   -211670.9359  EKtot   =     79032.0547  EPtot      =   -290702.9906
 BOND   =      6146.7565  ANGLE   =     23968.7224  DIHED      =     15138.5559
 1-4 NB =      5602.2281  1-4 EEL =      1966.9026  VDWAALS    =     15191.3868
 EELEC  =   -358717.5430  EHBOND  =         0.0000  RESTRAINT  =         0.0000
 EKCMT  =         0.0000  VIRIAL  =         0.0000  VOLUME     =   1166998.2798
                                                    SURFTEN    =         0.0000
                                                    Density    =         1.0158
 ------------------------------------------------------------------------------


 NSTEP =   220000   TIME(PS) =    1440.000  TEMP(K) =   309.38  PRESS =     0.0
 Etot   =   -211990.7622  EKtot   =     78884.3125  EPtot      =   -290875.0747
 BOND   =      6111.7954  ANGLE   =     23910.2909  DIHED      =     15131.0583
 1-4 NB =      5634.2134  1-4 EEL =      1996.0191  VDWAALS    =     15247.4661
 EELEC  =   -358905.9179  EHBOND  =         0.0000  RESTRAINT  =         0.0000
 EKCMT  =         0.0000  VIRIAL  =         0.0000  VOLUME     =   1167285.2330
                                                    SURFTEN    =         0.0000
                                                    Density    =         1.0156
 ------------------------------------------------------------------------------


 NSTEP =   225000   TIME(PS) =    1450.000  TEMP(K) =   309.12  PRESS =     0.0
 Etot   =   -212151.5647  EKtot   =     78818.5938  EPtot      =   -290970.1585
 BOND   =      6066.9024  ANGLE   =     23883.0483  DIHED      =     15093.1100
 1-4 NB =      5667.6235  1-4 EEL =      2086.2714  VDWAALS    =     15387.2075
 EELEC  =   -359154.3216  EHBOND  =         0.0000  RESTRAINT  =         0.0000
 EKCMT  =         0.0000  VIRIAL  =         0.0000  VOLUME     =   1166538.4420
                                                    SURFTEN    =         0.0000
                                                    Density    =         1.0162
 ------------------------------------------------------------------------------


 NSTEP =   230000   TIME(PS) =    1460.000  TEMP(K) =   309.54  PRESS =     0.0
 Etot   =   -212247.5644  EKtot   =     78925.3672  EPtot      =   -291172.9316
 BOND   =      6081.3724  ANGLE   =     23704.4494  DIHED      =     15107.0620
 1-4 NB =      5665.5980  1-4 EEL =      2057.6632  VDWAALS    =     15055.7121
 EELEC  =   -358844.7888  EHBOND  =         0.0000  RESTRAINT  =         0.0000
 EKCMT  =         0.0000  VIRIAL  =         0.0000  VOLUME     =   1167099.2887
                                                    SURFTEN    =         0.0000
                                                    Density    =         1.0157
 ------------------------------------------------------------------------------


 NSTEP =   235000   TIME(PS) =    1470.000  TEMP(K) =   310.82  PRESS =     0.0
 Etot   =   -211416.3798  EKtot   =     79252.2812  EPtot      =   -290668.6611
 BOND   =      6078.7130  ANGLE   =     24184.4645  DIHED      =     15171.5598
 1-4 NB =      5602.5898  1-4 EEL =      2075.2395  VDWAALS    =     15026.8722
 EELEC  =   -358808.0998  EHBOND  =         0.0000  RESTRAINT  =         0.0000
 EKCMT  =         0.0000  VIRIAL  =         0.0000  VOLUME     =   1165229.5913
                                                    SURFTEN    =         0.0000
                                                    Density    =         1.0174
 ------------------------------------------------------------------------------


 NSTEP =   240000   TIME(PS) =    1480.000  TEMP(K) =   309.29  PRESS =     0.0
 Etot   =   -212424.5446  EKtot   =     78862.8906  EPtot      =   -291287.4352
 BOND   =      6090.1576  ANGLE   =     24019.8015  DIHED      =     15201.9462
 1-4 NB =      5631.6742  1-4 EEL =      2004.8049  VDWAALS    =     15229.8487
 EELEC  =   -359465.6682  EHBOND  =         0.0000  RESTRAINT  =         0.0000
 EKCMT  =         0.0000  VIRIAL  =         0.0000  VOLUME     =   1162137.3082
                                                    SURFTEN    =         0.0000
                                                    Density    =         1.0201
 ------------------------------------------------------------------------------


 NSTEP =   245000   TIME(PS) =    1490.000  TEMP(K) =   310.01  PRESS =     0.0
 Etot   =   -212024.3240  EKtot   =     79045.2031  EPtot      =   -291069.5271
 BOND   =      6067.2318  ANGLE   =     23915.7611  DIHED      =     15043.8979
 1-4 NB =      5604.2808  1-4 EEL =      2030.9146  VDWAALS    =     15100.8498
 EELEC  =   -358832.4632  EHBOND  =         0.0000  RESTRAINT  =         0.0000
 EKCMT  =         0.0000  VIRIAL  =         0.0000  VOLUME     =   1164581.9606
                                                    SURFTEN    =         0.0000
                                                    Density    =         1.0179
 ------------------------------------------------------------------------------


 NSTEP =   250000   TIME(PS) =    1500.000  TEMP(K) =   309.73  PRESS =     0.0
 Etot   =   -212246.5184  EKtot   =     78974.1406  EPtot      =   -291220.6590
 BOND   =      6017.1697  ANGLE   =     24016.5416  DIHED      =     15023.0804
 1-4 NB =      5642.4657  1-4 EEL =      1997.0156  VDWAALS    =     15299.0478
 EELEC  =   -359215.9799  EHBOND  =         0.0000  RESTRAINT  =         0.0000
 EKCMT  =         0.0000  VIRIAL  =         0.0000  VOLUME     =   1165018.4972
                                                    SURFTEN    =         0.0000
                                                    Density    =         1.0175
 ------------------------------------------------------------------------------


 NSTEP =   255000   TIME(PS) =    1510.000  TEMP(K) =   310.14  PRESS =     0.0
 Etot   =   -212167.6992  EKtot   =     79078.6016  EPtot      =   -291246.3008
 BOND   =      6121.9087  ANGLE   =     23935.1653  DIHED      =     15011.2251
 1-4 NB =      5651.1422  1-4 EEL =      2011.6339  VDWAALS    =     15113.9364
 EELEC  =   -359091.3124  EHBOND  =         0.0000  RESTRAINT  =         0.0000
 EKCMT  =         0.0000  VIRIAL  =         0.0000  VOLUME     =   1167886.0332
                                                    SURFTEN    =         0.0000
                                                    Density    =         1.0150
 ------------------------------------------------------------------------------


 NSTEP =   260000   TIME(PS) =    1520.000  TEMP(K) =   307.96  PRESS =     0.0
 Etot   =   -212335.6080  EKtot   =     78523.6797  EPtot      =   -290859.2876
 BOND   =      6050.7869  ANGLE   =     24123.3397  DIHED      =     15082.9475
 1-4 NB =      5671.8887  1-4 EEL =      1978.8760  VDWAALS    =     15252.9252
 EELEC  =   -359020.0516  EHBOND  =         0.0000  RESTRAINT  =         0.0000
 EKCMT  =         0.0000  VIRIAL  =         0.0000  VOLUME     =   1164668.6255
                                                    SURFTEN    =         0.0000
                                                    Density    =         1.0178
 ------------------------------------------------------------------------------


 NSTEP =   265000   TIME(PS) =    1530.000  TEMP(K) =   311.34  PRESS =     0.0
 Etot   =   -211884.3548  EKtot   =     79384.2109  EPtot      =   -291268.5658
 BOND   =      6038.4133  ANGLE   =     23889.9528  DIHED      =     15076.7341
 1-4 NB =      5647.6402  1-4 EEL =      1944.9091  VDWAALS    =     15726.9092
 EELEC  =   -359593.1244  EHBOND  =         0.0000  RESTRAINT  =         0.0000
 EKCMT  =         0.0000  VIRIAL  =         0.0000  VOLUME     =   1166584.3338
                                                    SURFTEN    =         0.0000
                                                    Density    =         1.0162
 ------------------------------------------------------------------------------


 NSTEP =   270000   TIME(PS) =    1540.000  TEMP(K) =   310.68  PRESS =     0.0
 Etot   =   -212085.6443  EKtot   =     79215.8438  EPtot      =   -291301.4881
 BOND   =      6079.6386  ANGLE   =     23858.4215  DIHED      =     15001.8513
 1-4 NB =      5561.0748  1-4 EEL =      2060.0371  VDWAALS    =     15207.1413
 EELEC  =   -359069.6527  EHBOND  =         0.0000  RESTRAINT  =         0.0000
 EKCMT  =         0.0000  VIRIAL  =         0.0000  VOLUME     =   1165578.5599
                                                    SURFTEN    =         0.0000
                                                    Density    =         1.0170
 ------------------------------------------------------------------------------


 NSTEP =   275000   TIME(PS) =    1550.000  TEMP(K) =   311.66  PRESS =     0.0
 Etot   =   -211652.4824  EKtot   =     79466.0781  EPtot      =   -291118.5605
 BOND   =      6056.6590  ANGLE   =     23827.9267  DIHED      =     15032.9792
 1-4 NB =      5675.7059  1-4 EEL =      2031.8229  VDWAALS    =     15083.8445
 EELEC  =   -358827.4986  EHBOND  =         0.0000  RESTRAINT  =         0.0000
 EKCMT  =         0.0000  VIRIAL  =         0.0000  VOLUME     =   1167050.0931
                                                    SURFTEN    =         0.0000
                                                    Density    =         1.0158
 ------------------------------------------------------------------------------


 NSTEP =   280000   TIME(PS) =    1560.000  TEMP(K) =   309.43  PRESS =     0.0
 Etot   =   -212391.8228  EKtot   =     78898.0078  EPtot      =   -291289.8306
 BOND   =      5981.1533  ANGLE   =     24068.7323  DIHED      =     14968.9113
 1-4 NB =      5658.1970  1-4 EEL =      2088.8090  VDWAALS    =     15092.8089
 EELEC  =   -359148.4425  EHBOND  =         0.0000  RESTRAINT  =         0.0000
 EKCMT  =         0.0000  VIRIAL  =         0.0000  VOLUME     =   1165354.8997
                                                    SURFTEN    =         0.0000
                                                    Density    =         1.0172
 ------------------------------------------------------------------------------


 NSTEP =   285000   TIME(PS) =    1570.000  TEMP(K) =   310.28  PRESS =     0.0
 Etot   =   -212212.0790  EKtot   =     79115.0469  EPtot      =   -291327.1259
 BOND   =      6097.7139  ANGLE   =     23882.5497  DIHED      =     14987.6980
 1-4 NB =      5609.7172  1-4 EEL =      2001.9801  VDWAALS    =     15239.6908
 EELEC  =   -359146.4756  EHBOND  =         0.0000  RESTRAINT  =         0.0000
 EKCMT  =         0.0000  VIRIAL  =         0.0000  VOLUME     =   1166209.2575
                                                    SURFTEN    =         0.0000
                                                    Density    =         1.0165
 ------------------------------------------------------------------------------


 NSTEP =   290000   TIME(PS) =    1580.000  TEMP(K) =   310.03  PRESS =     0.0
 Etot   =   -212049.2464  EKtot   =     79049.3828  EPtot      =   -291098.6293
 BOND   =      6109.2127  ANGLE   =     24004.9573  DIHED      =     15119.6799
 1-4 NB =      5651.1786  1-4 EEL =      2075.4331  VDWAALS    =     15256.3608
 EELEC  =   -359315.4517  EHBOND  =         0.0000  RESTRAINT  =         0.0000
 EKCMT  =         0.0000  VIRIAL  =         0.0000  VOLUME     =   1165313.9019
                                                    SURFTEN    =         0.0000
                                                    Density    =         1.0173
 ------------------------------------------------------------------------------


 NSTEP =   295000   TIME(PS) =    1590.000  TEMP(K) =   310.60  PRESS =     0.0
 Etot   =   -211568.1227  EKtot   =     79195.0625  EPtot      =   -290763.1852
 BOND   =      6066.5560  ANGLE   =     24119.2900  DIHED      =     15011.0910
 1-4 NB =      5642.4419  1-4 EEL =      2040.3353  VDWAALS    =     15485.2001
 EELEC  =   -359128.0995  EHBOND  =         0.0000  RESTRAINT  =         0.0000
 EKCMT  =         0.0000  VIRIAL  =         0.0000  VOLUME     =   1167208.6302
                                                    SURFTEN    =         0.0000
                                                    Density    =         1.0156
 ------------------------------------------------------------------------------


 NSTEP =   300000   TIME(PS) =    1600.000  TEMP(K) =   311.01  PRESS =     0.0
 Etot   =   -211687.6579  EKtot   =     79299.3906  EPtot      =   -290987.0485
 BOND   =      6033.8701  ANGLE   =     24013.4296  DIHED      =     15148.9121
 1-4 NB =      5661.6868  1-4 EEL =      1937.6194  VDWAALS    =     15417.8261
 EELEC  =   -359200.3927  EHBOND  =         0.0000  RESTRAINT  =         0.0000
 EKCMT  =         0.0000  VIRIAL  =         0.0000  VOLUME     =   1166541.2266
                                                    SURFTEN    =         0.0000
                                                    Density    =         1.0162
 ------------------------------------------------------------------------------


 NSTEP =   305000   TIME(PS) =    1610.000  TEMP(K) =   308.58  PRESS =     0.0
 Etot   =   -211978.1915  EKtot   =     78680.0625  EPtot      =   -290658.2540
 BOND   =      6114.0814  ANGLE   =     24068.0185  DIHED      =     15117.2606
 1-4 NB =      5691.8211  1-4 EEL =      1945.6704  VDWAALS    =     15177.1258
 EELEC  =   -358772.2317  EHBOND  =         0.0000  RESTRAINT  =         0.0000
 EKCMT  =         0.0000  VIRIAL  =         0.0000  VOLUME     =   1166045.8757
                                                    SURFTEN    =         0.0000
                                                    Density    =         1.0166
 ------------------------------------------------------------------------------


 NSTEP =   310000   TIME(PS) =    1620.000  TEMP(K) =   309.89  PRESS =     0.0
 Etot   =   -212546.5557  EKtot   =     79015.7422  EPtot      =   -291562.2979
 BOND   =      6095.6674  ANGLE   =     23969.0906  DIHED      =     15145.8285
 1-4 NB =      5621.5811  1-4 EEL =      1965.2732  VDWAALS    =     15219.2340
 EELEC  =   -359578.9728  EHBOND  =         0.0000  RESTRAINT  =         0.0000
 EKCMT  =         0.0000  VIRIAL  =         0.0000  VOLUME     =   1163432.4322
                                                    SURFTEN    =         0.0000
                                                    Density    =         1.0189
 ------------------------------------------------------------------------------


 NSTEP =   315000   TIME(PS) =    1630.000  TEMP(K) =   311.13  PRESS =     0.0
 Etot   =   -211623.6837  EKtot   =     79330.4375  EPtot      =   -290954.1212
 BOND   =      5986.0102  ANGLE   =     23938.0964  DIHED      =     15250.4084
 1-4 NB =      5635.2844  1-4 EEL =      1955.0477  VDWAALS    =     14962.1361
 EELEC  =   -358681.1044  EHBOND  =         0.0000  RESTRAINT  =         0.0000
 EKCMT  =         0.0000  VIRIAL  =         0.0000  VOLUME     =   1164732.3393
                                                    SURFTEN    =         0.0000
                                                    Density    =         1.0178
 ------------------------------------------------------------------------------


 NSTEP =   320000   TIME(PS) =    1640.000  TEMP(K) =   309.83  PRESS =     0.0
 Etot   =   -212505.8828  EKtot   =     79000.4609  EPtot      =   -291506.3437
 BOND   =      6104.0826  ANGLE   =     23924.4023  DIHED      =     15105.0484
 1-4 NB =      5639.1811  1-4 EEL =      2049.5437  VDWAALS    =     14803.8401
 EELEC  =   -359132.4419  EHBOND  =         0.0000  RESTRAINT  =         0.0000
 EKCMT  =         0.0000  VIRIAL  =         0.0000  VOLUME     =   1164069.1141
                                                    SURFTEN    =         0.0000
                                                    Density    =         1.0184
 ------------------------------------------------------------------------------


 NSTEP =   325000   TIME(PS) =    1650.000  TEMP(K) =   309.14  PRESS =     0.0
 Etot   =   -212781.1887  EKtot   =     78823.5000  EPtot      =   -291604.6887
 BOND   =      6058.6198  ANGLE   =     23876.2022  DIHED      =     15080.1541
 1-4 NB =      5654.9635  1-4 EEL =      2047.9771  VDWAALS    =     14801.4921
 EELEC  =   -359124.0975  EHBOND  =         0.0000  RESTRAINT  =         0.0000
 EKCMT  =         0.0000  VIRIAL  =         0.0000  VOLUME     =   1162836.5680
                                                    SURFTEN    =         0.0000
                                                    Density    =         1.0194
 ------------------------------------------------------------------------------


 NSTEP =   330000   TIME(PS) =    1660.000  TEMP(K) =   310.58  PRESS =     0.0
 Etot   =   -211966.6114  EKtot   =     79191.7500  EPtot      =   -291158.3614
 BOND   =      6078.2914  ANGLE   =     24194.9181  DIHED      =     15070.5724
 1-4 NB =      5697.1190  1-4 EEL =      2097.6234  VDWAALS    =     14594.5823
 EELEC  =   -358891.4678  EHBOND  =         0.0000  RESTRAINT  =         0.0000
 EKCMT  =         0.0000  VIRIAL  =         0.0000  VOLUME     =   1161661.2088
                                                    SURFTEN    =         0.0000
                                                    Density    =         1.0205
 ------------------------------------------------------------------------------


 NSTEP =   335000   TIME(PS) =    1670.000  TEMP(K) =   310.39  PRESS =     0.0
 Etot   =   -212264.1339  EKtot   =     79142.3438  EPtot      =   -291406.4777
 BOND   =      6132.9922  ANGLE   =     23920.3111  DIHED      =     15126.5932
 1-4 NB =      5605.7464  1-4 EEL =      1972.4537  VDWAALS    =     14452.7900
 EELEC  =   -358617.3643  EHBOND  =         0.0000  RESTRAINT  =         0.0000
 EKCMT  =         0.0000  VIRIAL  =         0.0000  VOLUME     =   1164222.4902
                                                    SURFTEN    =         0.0000
                                                    Density    =         1.0182
 ------------------------------------------------------------------------------


 NSTEP =   340000   TIME(PS) =    1680.000  TEMP(K) =   308.92  PRESS =     0.0
 Etot   =   -212380.4242  EKtot   =     78766.2734  EPtot      =   -291146.6977
 BOND   =      6117.7345  ANGLE   =     23794.4417  DIHED      =     15124.6517
 1-4 NB =      5637.6972  1-4 EEL =      2039.4961  VDWAALS    =     15109.3938
 EELEC  =   -358970.1126  EHBOND  =         0.0000  RESTRAINT  =         0.0000
 EKCMT  =         0.0000  VIRIAL  =         0.0000  VOLUME     =   1167156.3190
                                                    SURFTEN    =         0.0000
                                                    Density    =         1.0157
 ------------------------------------------------------------------------------


 NSTEP =   345000   TIME(PS) =    1690.000  TEMP(K) =   310.71  PRESS =     0.0
 Etot   =   -212008.0734  EKtot   =     79222.6797  EPtot      =   -291230.7531
 BOND   =      6115.0948  ANGLE   =     23829.8682  DIHED      =     15056.0623
 1-4 NB =      5630.0726  1-4 EEL =      2095.5840  VDWAALS    =     15296.8555
 EELEC  =   -359254.2905  EHBOND  =         0.0000  RESTRAINT  =         0.0000
 EKCMT  =         0.0000  VIRIAL  =         0.0000  VOLUME     =   1166838.4094
                                                    SURFTEN    =         0.0000
                                                    Density    =         1.0159
 ------------------------------------------------------------------------------


 NSTEP =   350000   TIME(PS) =    1700.000  TEMP(K) =   311.27  PRESS =     0.0
 Etot   =   -211219.9391  EKtot   =     79365.6250  EPtot      =   -290585.5641
 BOND   =      6117.1524  ANGLE   =     24003.0395  DIHED      =     15067.9229
 1-4 NB =      5601.0237  1-4 EEL =      2070.7226  VDWAALS    =     14926.5780
 EELEC  =   -358372.0032  EHBOND  =         0.0000  RESTRAINT  =         0.0000
 EKCMT  =         0.0000  VIRIAL  =         0.0000  VOLUME     =   1167125.6276
                                                    SURFTEN    =         0.0000
                                                    Density    =         1.0157
 ------------------------------------------------------------------------------


 NSTEP =   355000   TIME(PS) =    1710.000  TEMP(K) =   312.82  PRESS =     0.0
 Etot   =   -211447.0640  EKtot   =     79761.0234  EPtot      =   -291208.0874
 BOND   =      6100.4217  ANGLE   =     23952.5907  DIHED      =     15171.3711
 1-4 NB =      5636.2944  1-4 EEL =      2026.1132  VDWAALS    =     15138.0006
 EELEC  =   -359232.8791  EHBOND  =         0.0000  RESTRAINT  =         0.0000
 EKCMT  =         0.0000  VIRIAL  =         0.0000  VOLUME     =   1164037.8733
                                                    SURFTEN    =         0.0000
                                                    Density    =         1.0184
 ------------------------------------------------------------------------------


 NSTEP =   360000   TIME(PS) =    1720.000  TEMP(K) =   309.94  PRESS =     0.0
 Etot   =   -212489.8827  EKtot   =     79026.8047  EPtot      =   -291516.6873
 BOND   =      6160.9105  ANGLE   =     23893.0641  DIHED      =     15195.5090
 1-4 NB =      5647.7155  1-4 EEL =      1932.4964  VDWAALS    =     15353.3437
 EELEC  =   -359699.7265  EHBOND  =         0.0000  RESTRAINT  =         0.0000
 EKCMT  =         0.0000  VIRIAL  =         0.0000  VOLUME     =   1161046.1584
                                                    SURFTEN    =         0.0000
                                                    Density    =         1.0210
 ------------------------------------------------------------------------------


 NSTEP =   365000   TIME(PS) =    1730.000  TEMP(K) =   310.26  PRESS =     0.0
 Etot   =   -212008.4943  EKtot   =     79109.7422  EPtot      =   -291118.2365
 BOND   =      6171.0284  ANGLE   =     23944.8139  DIHED      =     15059.3043
 1-4 NB =      5622.0637  1-4 EEL =      1910.5609  VDWAALS    =     15063.7255
 EELEC  =   -358889.7332  EHBOND  =         0.0000  RESTRAINT  =         0.0000
 EKCMT  =         0.0000  VIRIAL  =         0.0000  VOLUME     =   1163854.6851
                                                    SURFTEN    =         0.0000
                                                    Density    =         1.0186
 ------------------------------------------------------------------------------


 NSTEP =   370000   TIME(PS) =    1740.000  TEMP(K) =   310.71  PRESS =     0.0
 Etot   =   -212151.9051  EKtot   =     79222.5469  EPtot      =   -291374.4520
 BOND   =      6170.6451  ANGLE   =     23889.1211  DIHED      =     15151.6183
 1-4 NB =      5655.2410  1-4 EEL =      2097.2970  VDWAALS    =     16008.7479
 EELEC  =   -360347.1223  EHBOND  =         0.0000  RESTRAINT  =         0.0000
 EKCMT  =         0.0000  VIRIAL  =         0.0000  VOLUME     =   1162106.4954
                                                    SURFTEN    =         0.0000
                                                    Density    =         1.0201
 ------------------------------------------------------------------------------


 NSTEP =   375000   TIME(PS) =    1750.000  TEMP(K) =   310.43  PRESS =     0.0
 Etot   =   -211974.5278  EKtot   =     79152.4141  EPtot      =   -291126.9419
 BOND   =      6107.6502  ANGLE   =     24134.9041  DIHED      =     15000.7243
 1-4 NB =      5601.3212  1-4 EEL =      1982.4770  VDWAALS    =     15052.0238
 EELEC  =   -359006.0424  EHBOND  =         0.0000  RESTRAINT  =         0.0000
 EKCMT  =         0.0000  VIRIAL  =         0.0000  VOLUME     =   1166566.9383
                                                    SURFTEN    =         0.0000
                                                    Density    =         1.0162
 ------------------------------------------------------------------------------


 NSTEP =   380000   TIME(PS) =    1760.000  TEMP(K) =   311.12  PRESS =     0.0
 Etot   =   -211290.1244  EKtot   =     79328.7812  EPtot      =   -290618.9056
 BOND   =      6048.7947  ANGLE   =     24126.4748  DIHED      =     15029.5709
 1-4 NB =      5671.0517  1-4 EEL =      1985.9149  VDWAALS    =     15157.2540
 EELEC  =   -358637.9667  EHBOND  =         0.0000  RESTRAINT  =         0.0000
 EKCMT  =         0.0000  VIRIAL  =         0.0000  VOLUME     =   1166964.8204
                                                    SURFTEN    =         0.0000
                                                    Density    =         1.0158
 ------------------------------------------------------------------------------


 NSTEP =   385000   TIME(PS) =    1770.000  TEMP(K) =   310.86  PRESS =     0.0
 Etot   =   -212066.3173  EKtot   =     79261.7422  EPtot      =   -291328.0595
 BOND   =      6103.4041  ANGLE   =     23966.0516  DIHED      =     15008.0505
 1-4 NB =      5668.2031  1-4 EEL =      2037.4130  VDWAALS    =     15769.5704
 EELEC  =   -359880.7521  EHBOND  =         0.0000  RESTRAINT  =         0.0000
 EKCMT  =         0.0000  VIRIAL  =         0.0000  VOLUME     =   1164264.1131
                                                    SURFTEN    =         0.0000
                                                    Density    =         1.0182
 ------------------------------------------------------------------------------


 NSTEP =   390000   TIME(PS) =    1780.000  TEMP(K) =   309.93  PRESS =     0.0
 Etot   =   -212215.6734  EKtot   =     79025.0156  EPtot      =   -291240.6890
 BOND   =      6086.1859  ANGLE   =     23921.4284  DIHED      =     15007.9245
 1-4 NB =      5627.1432  1-4 EEL =      1991.6992  VDWAALS    =     15076.8580
 EELEC  =   -358951.9282  EHBOND  =         0.0000  RESTRAINT  =         0.0000
 EKCMT  =         0.0000  VIRIAL  =         0.0000  VOLUME     =   1164474.5128
                                                    SURFTEN    =         0.0000
                                                    Density    =         1.0180
 ------------------------------------------------------------------------------


 NSTEP =   395000   TIME(PS) =    1790.000  TEMP(K) =   310.04  PRESS =     0.0
 Etot   =   -212800.7399  EKtot   =     79053.6172  EPtot      =   -291854.3571
 BOND   =      5998.8111  ANGLE   =     23946.2326  DIHED      =     14995.1896
 1-4 NB =      5631.7683  1-4 EEL =      1985.8978  VDWAALS    =     15507.7503
 EELEC  =   -359920.0068  EHBOND  =         0.0000  RESTRAINT  =         0.0000
 EKCMT  =         0.0000  VIRIAL  =         0.0000  VOLUME     =   1163914.7743
                                                    SURFTEN    =         0.0000
                                                    Density    =         1.0185
 ------------------------------------------------------------------------------


 NSTEP =   400000   TIME(PS) =    1800.000  TEMP(K) =   309.60  PRESS =     0.0
 Etot   =   -212260.0576  EKtot   =     78939.4766  EPtot      =   -291199.5341
 BOND   =      6127.4780  ANGLE   =     24011.9632  DIHED      =     15072.4855
 1-4 NB =      5649.4466  1-4 EEL =      2072.7690  VDWAALS    =     15584.0126
 EELEC  =   -359717.6891  EHBOND  =         0.0000  RESTRAINT  =         0.0000
 EKCMT  =         0.0000  VIRIAL  =         0.0000  VOLUME     =   1164063.6754
                                                    SURFTEN    =         0.0000
                                                    Density    =         1.0184
 ------------------------------------------------------------------------------


 NSTEP =   405000   TIME(PS) =    1810.000  TEMP(K) =   309.92  PRESS =     0.0
 Etot   =   -212440.9220  EKtot   =     79021.3594  EPtot      =   -291462.2814
 BOND   =      5981.1144  ANGLE   =     23947.3617  DIHED      =     15135.5251
 1-4 NB =      5674.0304  1-4 EEL =      1974.1903  VDWAALS    =     15742.8837
 EELEC  =   -359917.3871  EHBOND  =         0.0000  RESTRAINT  =         0.0000
 EKCMT  =         0.0000  VIRIAL  =         0.0000  VOLUME     =   1163726.8180
                                                    SURFTEN    =         0.0000
                                                    Density    =         1.0187
 ------------------------------------------------------------------------------


 NSTEP =   410000   TIME(PS) =    1820.000  TEMP(K) =   309.74  PRESS =     0.0
 Etot   =   -212053.1093  EKtot   =     78976.4219  EPtot      =   -291029.5312
 BOND   =      6123.0565  ANGLE   =     24235.8936  DIHED      =     15211.7332
 1-4 NB =      5625.9680  1-4 EEL =      2018.4373  VDWAALS    =     15352.8179
 EELEC  =   -359597.4377  EHBOND  =         0.0000  RESTRAINT  =         0.0000
 EKCMT  =         0.0000  VIRIAL  =         0.0000  VOLUME     =   1163575.1172
                                                    SURFTEN    =         0.0000
                                                    Density    =         1.0188
 ------------------------------------------------------------------------------


 NSTEP =   415000   TIME(PS) =    1830.000  TEMP(K) =   309.70  PRESS =     0.0
 Etot   =   -212060.0342  EKtot   =     78965.3125  EPtot      =   -291025.3467
 BOND   =      6175.2054  ANGLE   =     24131.1732  DIHED      =     15114.4867
 1-4 NB =      5629.2593  1-4 EEL =      2099.8111  VDWAALS    =     14972.0934
 EELEC  =   -359147.3758  EHBOND  =         0.0000  RESTRAINT  =         0.0000
 EKCMT  =         0.0000  VIRIAL  =         0.0000  VOLUME     =   1166309.1736
                                                    SURFTEN    =         0.0000
                                                    Density    =         1.0164
 ------------------------------------------------------------------------------


 NSTEP =   420000   TIME(PS) =    1840.000  TEMP(K) =   310.67  PRESS =     0.0
 Etot   =   -212129.1526  EKtot   =     79213.1094  EPtot      =   -291342.2620
 BOND   =      6095.9307  ANGLE   =     24015.0894  DIHED      =     15027.8946
 1-4 NB =      5656.3274  1-4 EEL =      2026.7748  VDWAALS    =     15166.4649
 EELEC  =   -359330.7437  EHBOND  =         0.0000  RESTRAINT  =         0.0000
 EKCMT  =         0.0000  VIRIAL  =         0.0000  VOLUME     =   1163338.3690
                                                    SURFTEN    =         0.0000
                                                    Density    =         1.0190
 ------------------------------------------------------------------------------


 NSTEP =   425000   TIME(PS) =    1850.000  TEMP(K) =   310.19  PRESS =     0.0
 Etot   =   -212051.5384  EKtot   =     79090.8359  EPtot      =   -291142.3743
 BOND   =      5995.9515  ANGLE   =     23937.8750  DIHED      =     15105.2512
 1-4 NB =      5651.6005  1-4 EEL =      2010.2343  VDWAALS    =     15426.9882
 EELEC  =   -359270.2751  EHBOND  =         0.0000  RESTRAINT  =         0.0000
 EKCMT  =         0.0000  VIRIAL  =         0.0000  VOLUME     =   1167549.8459
                                                    SURFTEN    =         0.0000
                                                    Density    =         1.0153
 ------------------------------------------------------------------------------


 NSTEP =   430000   TIME(PS) =    1860.000  TEMP(K) =   310.03  PRESS =     0.0
 Etot   =   -211926.4178  EKtot   =     79049.1797  EPtot      =   -290975.5975
 BOND   =      6152.0233  ANGLE   =     24018.9915  DIHED      =     15083.7192
 1-4 NB =      5600.6064  1-4 EEL =      1998.6276  VDWAALS    =     14850.0144
 EELEC  =   -358679.5799  EHBOND  =         0.0000  RESTRAINT  =         0.0000
 EKCMT  =         0.0000  VIRIAL  =         0.0000  VOLUME     =   1167525.7617
                                                    SURFTEN    =         0.0000
                                                    Density    =         1.0154
 ------------------------------------------------------------------------------


 NSTEP =   435000   TIME(PS) =    1870.000  TEMP(K) =   308.19  PRESS =     0.0
 Etot   =   -212745.8546  EKtot   =     78582.1797  EPtot      =   -291328.0342
 BOND   =      6019.7916  ANGLE   =     23973.3526  DIHED      =     15058.8389
 1-4 NB =      5675.1440  1-4 EEL =      2104.8965  VDWAALS    =     15461.2146
 EELEC  =   -359621.2725  EHBOND  =         0.0000  RESTRAINT  =         0.0000
 EKCMT  =         0.0000  VIRIAL  =         0.0000  VOLUME     =   1166632.9204
                                                    SURFTEN    =         0.0000
                                                    Density    =         1.0161
 ------------------------------------------------------------------------------


 NSTEP =   440000   TIME(PS) =    1880.000  TEMP(K) =   308.90  PRESS =     0.0
 Etot   =   -211860.0926  EKtot   =     78761.4453  EPtot      =   -290621.5379
 BOND   =      6141.2018  ANGLE   =     24072.7691  DIHED      =     15124.0984
 1-4 NB =      5657.2555  1-4 EEL =      2009.7823  VDWAALS    =     15158.4666
 EELEC  =   -358785.1116  EHBOND  =         0.0000  RESTRAINT  =         0.0000
 EKCMT  =         0.0000  VIRIAL  =         0.0000  VOLUME     =   1164719.6975
                                                    SURFTEN    =         0.0000
                                                    Density    =         1.0178
 ------------------------------------------------------------------------------


 NSTEP =   445000   TIME(PS) =    1890.000  TEMP(K) =   307.50  PRESS =     0.0
 Etot   =   -213110.3460  EKtot   =     78405.2500  EPtot      =   -291515.5960
 BOND   =      6154.6999  ANGLE   =     23841.2087  DIHED      =     15101.9422
 1-4 NB =      5581.9790  1-4 EEL =      2044.2416  VDWAALS    =     15692.5669
 EELEC  =   -359932.2342  EHBOND  =         0.0000  RESTRAINT  =         0.0000
 EKCMT  =         0.0000  VIRIAL  =         0.0000  VOLUME     =   1161709.6728
                                                    SURFTEN    =         0.0000
                                                    Density    =         1.0204
 ------------------------------------------------------------------------------


 NSTEP =   450000   TIME(PS) =    1900.000  TEMP(K) =   309.45  PRESS =     0.0
 Etot   =   -212939.1408  EKtot   =     78903.5938  EPtot      =   -291842.7345
 BOND   =      6057.6631  ANGLE   =     23869.8634  DIHED      =     15117.1245
 1-4 NB =      5625.2657  1-4 EEL =      2003.3889  VDWAALS    =     15272.4206
 EELEC  =   -359788.4608  EHBOND  =         0.0000  RESTRAINT  =         0.0000
 EKCMT  =         0.0000  VIRIAL  =         0.0000  VOLUME     =   1164675.7815
                                                    SURFTEN    =         0.0000
                                                    Density    =         1.0178
 ------------------------------------------------------------------------------


 NSTEP =   455000   TIME(PS) =    1910.000  TEMP(K) =   311.31  PRESS =     0.0
 Etot   =   -212132.2782  EKtot   =     79375.6641  EPtot      =   -291507.9423
 BOND   =      6042.7813  ANGLE   =     23869.7100  DIHED      =     15005.3345
 1-4 NB =      5611.3237  1-4 EEL =      2105.7686  VDWAALS    =     14934.4934
 EELEC  =   -359077.3538  EHBOND  =         0.0000  RESTRAINT  =         0.0000
 EKCMT  =         0.0000  VIRIAL  =         0.0000  VOLUME     =   1165582.3848
                                                    SURFTEN    =         0.0000
                                                    Density    =         1.0170
 ------------------------------------------------------------------------------


 NSTEP =   460000   TIME(PS) =    1920.000  TEMP(K) =   309.50  PRESS =     0.0
 Etot   =   -212651.4894  EKtot   =     78915.8906  EPtot      =   -291567.3800
 BOND   =      6059.8872  ANGLE   =     23916.5025  DIHED      =     15008.9232
 1-4 NB =      5637.1997  1-4 EEL =      2084.3029  VDWAALS    =     15232.3769
 EELEC  =   -359506.5724  EHBOND  =         0.0000  RESTRAINT  =         0.0000
 EKCMT  =         0.0000  VIRIAL  =         0.0000  VOLUME     =   1163109.6077
                                                    SURFTEN    =         0.0000
                                                    Density    =         1.0192
 ------------------------------------------------------------------------------


 NSTEP =   465000   TIME(PS) =    1930.000  TEMP(K) =   310.81  PRESS =     0.0
 Etot   =   -212294.5034  EKtot   =     79249.3906  EPtot      =   -291543.8940
 BOND   =      6198.8358  ANGLE   =     23913.8834  DIHED      =     15112.0511
 1-4 NB =      5642.8736  1-4 EEL =      1997.9713  VDWAALS    =     14923.0631
 EELEC  =   -359332.5722  EHBOND  =         0.0000  RESTRAINT  =         0.0000
 EKCMT  =         0.0000  VIRIAL  =         0.0000  VOLUME     =   1164739.2915
                                                    SURFTEN    =         0.0000
                                                    Density    =         1.0178
 ------------------------------------------------------------------------------


 NSTEP =   470000   TIME(PS) =    1940.000  TEMP(K) =   309.10  PRESS =     0.0
 Etot   =   -212771.0359  EKtot   =     78813.8906  EPtot      =   -291584.9265
 BOND   =      6081.7230  ANGLE   =     23899.1352  DIHED      =     15101.1492
 1-4 NB =      5646.1981  1-4 EEL =      2089.1170  VDWAALS    =     15314.3235
 EELEC  =   -359716.5724  EHBOND  =         0.0000  RESTRAINT  =         0.0000
 EKCMT  =         0.0000  VIRIAL  =         0.0000  VOLUME     =   1163835.2015
                                                    SURFTEN    =         0.0000
                                                    Density    =         1.0186
 ------------------------------------------------------------------------------


 NSTEP =   475000   TIME(PS) =    1950.000  TEMP(K) =   310.29  PRESS =     0.0
 Etot   =   -211892.2992  EKtot   =     79115.9453  EPtot      =   -291008.2445
 BOND   =      6148.6938  ANGLE   =     24013.9980  DIHED      =     15106.9858
 1-4 NB =      5661.9943  1-4 EEL =      1998.5886  VDWAALS    =     15273.6922
 EELEC  =   -359212.1973  EHBOND  =         0.0000  RESTRAINT  =         0.0000
 EKCMT  =         0.0000  VIRIAL  =         0.0000  VOLUME     =   1162136.2409
                                                    SURFTEN    =         0.0000
                                                    Density    =         1.0201
 ------------------------------------------------------------------------------


 NSTEP =   480000   TIME(PS) =    1960.000  TEMP(K) =   309.82  PRESS =     0.0
 Etot   =   -211808.3495  EKtot   =     78995.7266  EPtot      =   -290804.0761
 BOND   =      6128.3571  ANGLE   =     23958.8843  DIHED      =     15156.3881
 1-4 NB =      5632.0704  1-4 EEL =      2084.1089  VDWAALS    =     15114.4881
 EELEC  =   -358878.3730  EHBOND  =         0.0000  RESTRAINT  =         0.0000
 EKCMT  =         0.0000  VIRIAL  =         0.0000  VOLUME     =   1163711.8270
                                                    SURFTEN    =         0.0000
                                                    Density    =         1.0187
 ------------------------------------------------------------------------------


 NSTEP =   485000   TIME(PS) =    1970.000  TEMP(K) =   309.81  PRESS =     0.0
 Etot   =   -212468.6742  EKtot   =     78994.0703  EPtot      =   -291462.7445
 BOND   =      6089.7380  ANGLE   =     23908.5900  DIHED      =     15096.6448
 1-4 NB =      5648.3061  1-4 EEL =      2069.2450  VDWAALS    =     15209.0609
 EELEC  =   -359484.3292  EHBOND  =         0.0000  RESTRAINT  =         0.0000
 EKCMT  =         0.0000  VIRIAL  =         0.0000  VOLUME     =   1163877.7906
                                                    SURFTEN    =         0.0000
                                                    Density    =         1.0185
 ------------------------------------------------------------------------------


 NSTEP =   490000   TIME(PS) =    1980.000  TEMP(K) =   309.29  PRESS =     0.0
 Etot   =   -212149.5544  EKtot   =     78862.8359  EPtot      =   -291012.3903
 BOND   =      6139.3265  ANGLE   =     24114.6925  DIHED      =     15104.2332
 1-4 NB =      5620.1204  1-4 EEL =      1964.0595  VDWAALS    =     15031.9362
 EELEC  =   -358986.7586  EHBOND  =         0.0000  RESTRAINT  =         0.0000
 EKCMT  =         0.0000  VIRIAL  =         0.0000  VOLUME     =   1164712.2967
                                                    SURFTEN    =         0.0000
                                                    Density    =         1.0178
 ------------------------------------------------------------------------------


 NSTEP =   495000   TIME(PS) =    1990.000  TEMP(K) =   310.81  PRESS =     0.0
 Etot   =   -211650.7047  EKtot   =     79248.6797  EPtot      =   -290899.3843
 BOND   =      6118.4730  ANGLE   =     24104.2893  DIHED      =     15069.9147
 1-4 NB =      5633.6675  1-4 EEL =      2067.4351  VDWAALS    =     14984.9172
 EELEC  =   -358878.0811  EHBOND  =         0.0000  RESTRAINT  =         0.0000
 EKCMT  =         0.0000  VIRIAL  =         0.0000  VOLUME     =   1163086.6063
                                                    SURFTEN    =         0.0000
                                                    Density    =         1.0192
 ------------------------------------------------------------------------------


 NSTEP =   500000   TIME(PS) =    2000.000  TEMP(K) =   309.70  PRESS =     0.0
 Etot   =   -212131.4016  EKtot   =     78966.0469  EPtot      =   -291097.4485
 BOND   =      6188.6316  ANGLE   =     24062.2817  DIHED      =     15118.9375
 1-4 NB =      5635.7389  1-4 EEL =      2041.6284  VDWAALS    =     15070.0892
 EELEC  =   -359214.7556  EHBOND  =         0.0000  RESTRAINT  =         0.0000
 EKCMT  =         0.0000  VIRIAL  =         0.0000  VOLUME     =   1163178.6591
                                                    SURFTEN    =         0.0000
                                                    Density    =         1.0191
 ------------------------------------------------------------------------------


 NSTEP =   505000   TIME(PS) =    2010.000  TEMP(K) =   311.72  PRESS =     0.0
 Etot   =   -211668.5448  EKtot   =     79481.3750  EPtot      =   -291149.9198
 BOND   =      6212.2434  ANGLE   =     24027.5787  DIHED      =     14974.4946
 1-4 NB =      5601.9309  1-4 EEL =      2117.5176  VDWAALS    =     15240.0290
 EELEC  =   -359323.7139  EHBOND  =         0.0000  RESTRAINT  =         0.0000
 EKCMT  =         0.0000  VIRIAL  =         0.0000  VOLUME     =   1160940.9391
                                                    SURFTEN    =         0.0000
                                                    Density    =         1.0211
 ------------------------------------------------------------------------------


 NSTEP =   510000   TIME(PS) =    2020.000  TEMP(K) =   310.65  PRESS =     0.0
 Etot   =   -212010.7326  EKtot   =     79209.5234  EPtot      =   -291220.2560
 BOND   =      6163.9319  ANGLE   =     23871.4688  DIHED      =     15015.7282
 1-4 NB =      5632.5890  1-4 EEL =      2040.5681  VDWAALS    =     15364.5555
 EELEC  =   -359309.0976  EHBOND  =         0.0000  RESTRAINT  =         0.0000
 EKCMT  =         0.0000  VIRIAL  =         0.0000  VOLUME     =   1161758.5481
                                                    SURFTEN    =         0.0000
                                                    Density    =         1.0204
 ------------------------------------------------------------------------------


 NSTEP =   515000   TIME(PS) =    2030.000  TEMP(K) =   309.97  PRESS =     0.0
 Etot   =   -212458.8392  EKtot   =     79035.1562  EPtot      =   -291493.9954
 BOND   =      6016.6909  ANGLE   =     23916.2649  DIHED      =     14851.8781
 1-4 NB =      5605.3958  1-4 EEL =      2051.8756  VDWAALS    =     14844.2707
 EELEC  =   -358780.3715  EHBOND  =         0.0000  RESTRAINT  =         0.0000
 EKCMT  =         0.0000  VIRIAL  =         0.0000  VOLUME     =   1164318.6972
                                                    SURFTEN    =         0.0000
                                                    Density    =         1.0181
 ------------------------------------------------------------------------------


 NSTEP =   520000   TIME(PS) =    2040.000  TEMP(K) =   310.01  PRESS =     0.0
 Etot   =   -212098.2876  EKtot   =     79045.4922  EPtot      =   -291143.7797
 BOND   =      6116.6078  ANGLE   =     23949.0253  DIHED      =     15117.5638
 1-4 NB =      5628.0461  1-4 EEL =      2011.7816  VDWAALS    =     15414.9770
 EELEC  =   -359381.7814  EHBOND  =         0.0000  RESTRAINT  =         0.0000
 EKCMT  =         0.0000  VIRIAL  =         0.0000  VOLUME     =   1166226.0259
                                                    SURFTEN    =         0.0000
                                                    Density    =         1.0165
 ------------------------------------------------------------------------------


 NSTEP =   525000   TIME(PS) =    2050.000  TEMP(K) =   310.08  PRESS =     0.0
 Etot   =   -212194.2560  EKtot   =     79064.3281  EPtot      =   -291258.5841
 BOND   =      6024.3863  ANGLE   =     24092.9450  DIHED      =     14996.1405
 1-4 NB =      5681.1689  1-4 EEL =      2064.7263  VDWAALS    =     15324.1859
 EELEC  =   -359442.1370  EHBOND  =         0.0000  RESTRAINT  =         0.0000
 EKCMT  =         0.0000  VIRIAL  =         0.0000  VOLUME     =   1164226.1641
                                                    SURFTEN    =         0.0000
                                                    Density    =         1.0182
 ------------------------------------------------------------------------------


 NSTEP =   530000   TIME(PS) =    2060.000  TEMP(K) =   310.16  PRESS =     0.0
 Etot   =   -211941.7450  EKtot   =     79084.1719  EPtot      =   -291025.9168
 BOND   =      6220.8130  ANGLE   =     24064.7959  DIHED      =     15114.1988
 1-4 NB =      5626.7396  1-4 EEL =      1977.8758  VDWAALS    =     14966.2472
 EELEC  =   -358996.5871  EHBOND  =         0.0000  RESTRAINT  =         0.0000
 EKCMT  =         0.0000  VIRIAL  =         0.0000  VOLUME     =   1165145.4542
                                                    SURFTEN    =         0.0000
                                                    Density    =         1.0174
 ------------------------------------------------------------------------------


 NSTEP =   535000   TIME(PS) =    2070.000  TEMP(K) =   310.97  PRESS =     0.0
 Etot   =   -211946.4651  EKtot   =     79290.5469  EPtot      =   -291237.0119
 BOND   =      6053.3868  ANGLE   =     23951.7501  DIHED      =     15160.2161
 1-4 NB =      5674.4131  1-4 EEL =      2044.8373  VDWAALS    =     14797.8003
 EELEC  =   -358919.4155  EHBOND  =         0.0000  RESTRAINT  =         0.0000
 EKCMT  =         0.0000  VIRIAL  =         0.0000  VOLUME     =   1164095.0194
                                                    SURFTEN    =         0.0000
                                                    Density    =         1.0183
 ------------------------------------------------------------------------------


 NSTEP =   540000   TIME(PS) =    2080.000  TEMP(K) =   310.66  PRESS =     0.0
 Etot   =   -211882.6756  EKtot   =     79211.8906  EPtot      =   -291094.5662
 BOND   =      6030.0208  ANGLE   =     24058.1970  DIHED      =     15083.0702
 1-4 NB =      5630.6083  1-4 EEL =      2132.6701  VDWAALS    =     15064.0972
 EELEC  =   -359093.2297  EHBOND  =         0.0000  RESTRAINT  =         0.0000
 EKCMT  =         0.0000  VIRIAL  =         0.0000  VOLUME     =   1164470.3114
                                                    SURFTEN    =         0.0000
                                                    Density    =         1.0180
 ------------------------------------------------------------------------------


 NSTEP =   545000   TIME(PS) =    2090.000  TEMP(K) =   310.53  PRESS =     0.0
 Etot   =   -212272.7951  EKtot   =     79178.7188  EPtot      =   -291451.5138
 BOND   =      5952.6081  ANGLE   =     24038.2172  DIHED      =     14995.1077
 1-4 NB =      5679.8715  1-4 EEL =      2070.2285  VDWAALS    =     15020.5419
 EELEC  =   -359208.0888  EHBOND  =         0.0000  RESTRAINT  =         0.0000
 EKCMT  =         0.0000  VIRIAL  =         0.0000  VOLUME     =   1164904.3119
                                                    SURFTEN    =         0.0000
                                                    Density    =         1.0176
 ------------------------------------------------------------------------------


 NSTEP =   550000   TIME(PS) =    2100.000  TEMP(K) =   309.32  PRESS =     0.0
 Etot   =   -211938.8631  EKtot   =     78868.5078  EPtot      =   -290807.3710
 BOND   =      6162.4209  ANGLE   =     23957.2118  DIHED      =     15117.6967
 1-4 NB =      5665.9880  1-4 EEL =      2129.2173  VDWAALS    =     14650.1324
 EELEC  =   -358490.0381  EHBOND  =         0.0000  RESTRAINT  =         0.0000
 EKCMT  =         0.0000  VIRIAL  =         0.0000  VOLUME     =   1163901.8598
                                                    SURFTEN    =         0.0000
                                                    Density    =         1.0185
 ------------------------------------------------------------------------------


 NSTEP =   555000   TIME(PS) =    2110.000  TEMP(K) =   309.94  PRESS =     0.0
 Etot   =   -212238.3139  EKtot   =     79027.1797  EPtot      =   -291265.4936
 BOND   =      6162.7419  ANGLE   =     23992.7015  DIHED      =     15178.8120
 1-4 NB =      5651.1935  1-4 EEL =      2038.9182  VDWAALS    =     15388.9650
 EELEC  =   -359678.8257  EHBOND  =         0.0000  RESTRAINT  =         0.0000
 EKCMT  =         0.0000  VIRIAL  =         0.0000  VOLUME     =   1166834.8629
                                                    SURFTEN    =         0.0000
                                                    Density    =         1.0160
 ------------------------------------------------------------------------------


 NSTEP =   560000   TIME(PS) =    2120.000  TEMP(K) =   310.45  PRESS =     0.0
 Etot   =   -211595.0274  EKtot   =     79156.8516  EPtot      =   -290751.8789
 BOND   =      6005.1724  ANGLE   =     24240.9747  DIHED      =     15029.2604
 1-4 NB =      5719.7759  1-4 EEL =      2133.4021  VDWAALS    =     15021.1884
 EELEC  =   -358901.6528  EHBOND  =         0.0000  RESTRAINT  =         0.0000
 EKCMT  =         0.0000  VIRIAL  =         0.0000  VOLUME     =   1166449.9833
                                                    SURFTEN    =         0.0000
                                                    Density    =         1.0163
 ------------------------------------------------------------------------------


 NSTEP =   565000   TIME(PS) =    2130.000  TEMP(K) =   309.05  PRESS =     0.0
 Etot   =   -212444.3707  EKtot   =     78799.5312  EPtot      =   -291243.9019
 BOND   =      6157.3706  ANGLE   =     23833.2667  DIHED      =     15044.1623
 1-4 NB =      5625.1304  1-4 EEL =      2069.6219  VDWAALS    =     15179.6716
 EELEC  =   -359153.1255  EHBOND  =         0.0000  RESTRAINT  =         0.0000
 EKCMT  =         0.0000  VIRIAL  =         0.0000  VOLUME     =   1164716.6164
                                                    SURFTEN    =         0.0000
                                                    Density    =         1.0178
 ------------------------------------------------------------------------------


 NSTEP =   570000   TIME(PS) =    2140.000  TEMP(K) =   310.37  PRESS =     0.0
 Etot   =   -212355.6616  EKtot   =     79137.4297  EPtot      =   -291493.0912
 BOND   =      6065.0685  ANGLE   =     23855.4903  DIHED      =     14991.6031
 1-4 NB =      5621.1592  1-4 EEL =      2043.5098  VDWAALS    =     14746.5233
 EELEC  =   -358816.4454  EHBOND  =         0.0000  RESTRAINT  =         0.0000
 EKCMT  =         0.0000  VIRIAL  =         0.0000  VOLUME     =   1165820.3977
                                                    SURFTEN    =         0.0000
                                                    Density    =         1.0168
 ------------------------------------------------------------------------------


 NSTEP =   575000   TIME(PS) =    2150.000  TEMP(K) =   309.17  PRESS =     0.0
 Etot   =   -212538.6068  EKtot   =     78830.6953  EPtot      =   -291369.3021
 BOND   =      6192.0631  ANGLE   =     23978.9845  DIHED      =     15072.4927
 1-4 NB =      5620.1281  1-4 EEL =      2000.2322  VDWAALS    =     14945.6769
 EELEC  =   -359178.8796  EHBOND  =         0.0000  RESTRAINT  =         0.0000
 EKCMT  =         0.0000  VIRIAL  =         0.0000  VOLUME     =   1164013.6504
                                                    SURFTEN    =         0.0000
                                                    Density    =         1.0184
 ------------------------------------------------------------------------------


 NSTEP =   580000   TIME(PS) =    2160.000  TEMP(K) =   310.74  PRESS =     0.0
 Etot   =   -211569.1734  EKtot   =     79232.5000  EPtot      =   -290801.6734
 BOND   =      6177.1408  ANGLE   =     23939.0072  DIHED      =     15056.4098
 1-4 NB =      5631.5828  1-4 EEL =      2144.1504  VDWAALS    =     15090.5891
 EELEC  =   -358840.5534  EHBOND  =         0.0000  RESTRAINT  =         0.0000
 EKCMT  =         0.0000  VIRIAL  =         0.0000  VOLUME     =   1163972.6059
                                                    SURFTEN    =         0.0000
                                                    Density    =         1.0185
 ------------------------------------------------------------------------------


 NSTEP =   585000   TIME(PS) =    2170.000  TEMP(K) =   308.89  PRESS =     0.0
 Etot   =   -212981.6220  EKtot   =     78760.6641  EPtot      =   -291742.2860
 BOND   =      6149.3157  ANGLE   =     24023.7492  DIHED      =     15082.7323
 1-4 NB =      5627.1980  1-4 EEL =      1978.6836  VDWAALS    =     15116.0860
 EELEC  =   -359720.0509  EHBOND  =         0.0000  RESTRAINT  =         0.0000
 EKCMT  =         0.0000  VIRIAL  =         0.0000  VOLUME     =   1162504.3055
                                                    SURFTEN    =         0.0000
                                                    Density    =         1.0197
 ------------------------------------------------------------------------------


 NSTEP =   590000   TIME(PS) =    2180.000  TEMP(K) =   310.98  PRESS =     0.0
 Etot   =   -211855.5760  EKtot   =     79292.3906  EPtot      =   -291147.9666
 BOND   =      6106.0601  ANGLE   =     23993.6696  DIHED      =     15110.2391
 1-4 NB =      5606.5813  1-4 EEL =      2072.0509  VDWAALS    =     14858.0683
 EELEC  =   -358894.6359  EHBOND  =         0.0000  RESTRAINT  =         0.0000
 EKCMT  =         0.0000  VIRIAL  =         0.0000  VOLUME     =   1163881.4837
                                                    SURFTEN    =         0.0000
                                                    Density    =         1.0185
 ------------------------------------------------------------------------------


 NSTEP =   595000   TIME(PS) =    2190.000  TEMP(K) =   310.86  PRESS =     0.0
 Etot   =   -212263.4075  EKtot   =     79261.4766  EPtot      =   -291524.8841
 BOND   =      6037.3696  ANGLE   =     23912.0440  DIHED      =     15044.2897
 1-4 NB =      5646.2051  1-4 EEL =      2033.8387  VDWAALS    =     15066.1596
 EELEC  =   -359264.7908  EHBOND  =         0.0000  RESTRAINT  =         0.0000
 EKCMT  =         0.0000  VIRIAL  =         0.0000  VOLUME     =   1163418.0351
                                                    SURFTEN    =         0.0000
                                                    Density    =         1.0189
 ------------------------------------------------------------------------------


 NSTEP =   600000   TIME(PS) =    2200.000  TEMP(K) =   310.25  PRESS =     0.0
 Etot   =   -212800.3984  EKtot   =     79105.6484  EPtot      =   -291906.0468
 BOND   =      6006.8454  ANGLE   =     23974.0511  DIHED      =     14936.1386
 1-4 NB =      5615.5021  1-4 EEL =      2047.2998  VDWAALS    =     15630.8131
 EELEC  =   -360116.6969  EHBOND  =         0.0000  RESTRAINT  =         0.0000
 EKCMT  =         0.0000  VIRIAL  =         0.0000  VOLUME     =   1164563.8470
                                                    SURFTEN    =         0.0000
                                                    Density    =         1.0179
 ------------------------------------------------------------------------------


 NSTEP =   605000   TIME(PS) =    2210.000  TEMP(K) =   310.60  PRESS =     0.0
 Etot   =   -212011.7723  EKtot   =     79196.9766  EPtot      =   -291208.7489
 BOND   =      6085.6142  ANGLE   =     24062.9241  DIHED      =     14984.2881
 1-4 NB =      5625.8646  1-4 EEL =      1968.4300  VDWAALS    =     14936.7749
 EELEC  =   -358872.6447  EHBOND  =         0.0000  RESTRAINT  =         0.0000
 EKCMT  =         0.0000  VIRIAL  =         0.0000  VOLUME     =   1166877.4412
                                                    SURFTEN    =         0.0000
                                                    Density    =         1.0159
 ------------------------------------------------------------------------------


 NSTEP =   610000   TIME(PS) =    2220.000  TEMP(K) =   311.28  PRESS =     0.0
 Etot   =   -212132.0902  EKtot   =     79369.2266  EPtot      =   -291501.3168
 BOND   =      6031.6830  ANGLE   =     23899.8022  DIHED      =     14967.5736
 1-4 NB =      5642.7801  1-4 EEL =      2076.7684  VDWAALS    =     15238.5215
 EELEC  =   -359358.4455  EHBOND  =         0.0000  RESTRAINT  =         0.0000
 EKCMT  =         0.0000  VIRIAL  =         0.0000  VOLUME     =   1167741.8922
                                                    SURFTEN    =         0.0000
                                                    Density    =         1.0152
 ------------------------------------------------------------------------------


 NSTEP =   615000   TIME(PS) =    2230.000  TEMP(K) =   309.20  PRESS =     0.0
 Etot   =   -211806.1284  EKtot   =     78839.8359  EPtot      =   -290645.9644
 BOND   =      6097.5164  ANGLE   =     23909.4571  DIHED      =     14937.7471
 1-4 NB =      5672.7154  1-4 EEL =      2087.3861  VDWAALS    =     14913.3694
 EELEC  =   -358264.1560  EHBOND  =         0.0000  RESTRAINT  =         0.0000
 EKCMT  =         0.0000  VIRIAL  =         0.0000  VOLUME     =   1168668.4927
                                                    SURFTEN    =         0.0000
                                                    Density    =         1.0144
 ------------------------------------------------------------------------------


 NSTEP =   620000   TIME(PS) =    2240.000  TEMP(K) =   308.96  PRESS =     0.0
 Etot   =   -212603.8224  EKtot   =     78776.8672  EPtot      =   -291380.6896
 BOND   =      6148.7120  ANGLE   =     24122.1551  DIHED      =     15052.3366
 1-4 NB =      5604.6187  1-4 EEL =      1999.9251  VDWAALS    =     15082.1589
 EELEC  =   -359390.5960  EHBOND  =         0.0000  RESTRAINT  =         0.0000
 EKCMT  =         0.0000  VIRIAL  =         0.0000  VOLUME     =   1166776.9983
                                                    SURFTEN    =         0.0000
                                                    Density    =         1.0160
 ------------------------------------------------------------------------------


 NSTEP =   625000   TIME(PS) =    2250.000  TEMP(K) =   310.00  PRESS =     0.0
 Etot   =   -212549.0421  EKtot   =     79043.6484  EPtot      =   -291592.6905
 BOND   =      6127.3204  ANGLE   =     23842.6525  DIHED      =     15012.6392
 1-4 NB =      5666.6292  1-4 EEL =      2092.7708  VDWAALS    =     15027.0728
 EELEC  =   -359361.7753  EHBOND  =         0.0000  RESTRAINT  =         0.0000
 EKCMT  =         0.0000  VIRIAL  =         0.0000  VOLUME     =   1164620.8409
                                                    SURFTEN    =         0.0000
                                                    Density    =         1.0179
 ------------------------------------------------------------------------------


 NSTEP =   630000   TIME(PS) =    2260.000  TEMP(K) =   308.88  PRESS =     0.0
 Etot   =   -212023.7452  EKtot   =     78756.6406  EPtot      =   -290780.3858
 BOND   =      5946.2891  ANGLE   =     23978.0490  DIHED      =     15042.1679
 1-4 NB =      5674.3809  1-4 EEL =      2058.5546  VDWAALS    =     14794.3809
 EELEC  =   -358274.2082  EHBOND  =         0.0000  RESTRAINT  =         0.0000
 EKCMT  =         0.0000  VIRIAL  =         0.0000  VOLUME     =   1167212.3899
                                                    SURFTEN    =         0.0000
                                                    Density    =         1.0156
 ------------------------------------------------------------------------------


 NSTEP =   635000   TIME(PS) =    2270.000  TEMP(K) =   310.62  PRESS =     0.0
 Etot   =   -211921.5025  EKtot   =     79201.0938  EPtot      =   -291122.5963
 BOND   =      6179.5070  ANGLE   =     24135.9484  DIHED      =     15053.7192
 1-4 NB =      5607.8201  1-4 EEL =      2056.6228  VDWAALS    =     14958.2201
 EELEC  =   -359114.4340  EHBOND  =         0.0000  RESTRAINT  =         0.0000
 EKCMT  =         0.0000  VIRIAL  =         0.0000  VOLUME     =   1164831.1084
                                                    SURFTEN    =         0.0000
                                                    Density    =         1.0177
 ------------------------------------------------------------------------------


 NSTEP =   640000   TIME(PS) =    2280.000  TEMP(K) =   310.68  PRESS =     0.0
 Etot   =   -212187.0564  EKtot   =     79217.1484  EPtot      =   -291404.2048
 BOND   =      6106.3945  ANGLE   =     23794.5952  DIHED      =     15031.0813
 1-4 NB =      5653.0854  1-4 EEL =      2081.4801  VDWAALS    =     15168.5980
 EELEC  =   -359239.4393  EHBOND  =         0.0000  RESTRAINT  =         0.0000
 EKCMT  =         0.0000  VIRIAL  =         0.0000  VOLUME     =   1164337.0643
                                                    SURFTEN    =         0.0000
                                                    Density    =         1.0181
 ------------------------------------------------------------------------------


 NSTEP =   645000   TIME(PS) =    2290.000  TEMP(K) =   309.47  PRESS =     0.0
 Etot   =   -212366.8533  EKtot   =     78908.7188  EPtot      =   -291275.5720
 BOND   =      6094.1023  ANGLE   =     23973.5015  DIHED      =     15108.1089
 1-4 NB =      5660.5450  1-4 EEL =      1930.9357  VDWAALS    =     15151.6660
 EELEC  =   -359194.4314  EHBOND  =         0.0000  RESTRAINT  =         0.0000
 EKCMT  =         0.0000  VIRIAL  =         0.0000  VOLUME     =   1164805.1859
                                                    SURFTEN    =         0.0000
                                                    Density    =         1.0177
 ------------------------------------------------------------------------------


 NSTEP =   650000   TIME(PS) =    2300.000  TEMP(K) =   310.08  PRESS =     0.0
 Etot   =   -212175.2194  EKtot   =     79062.1562  EPtot      =   -291237.3757
 BOND   =      6046.7610  ANGLE   =     24064.0165  DIHED      =     15078.1019
 1-4 NB =      5602.0088  1-4 EEL =      2075.4442  VDWAALS    =     14918.1209
 EELEC  =   -359021.8291  EHBOND  =         0.0000  RESTRAINT  =         0.0000
 EKCMT  =         0.0000  VIRIAL  =         0.0000  VOLUME     =   1165799.2476
                                                    SURFTEN    =         0.0000
                                                    Density    =         1.0169
 ------------------------------------------------------------------------------


 NSTEP =   655000   TIME(PS) =    2310.000  TEMP(K) =   310.36  PRESS =     0.0
 Etot   =   -212044.7353  EKtot   =     79135.4609  EPtot      =   -291180.1962
 BOND   =      5937.6068  ANGLE   =     24097.8739  DIHED      =     15143.1142
 1-4 NB =      5667.9947  1-4 EEL =      1956.2769  VDWAALS    =     14647.8652
 EELEC  =   -358630.9279  EHBOND  =         0.0000  RESTRAINT  =         0.0000
 EKCMT  =         0.0000  VIRIAL  =         0.0000  VOLUME     =   1162204.7761
                                                    SURFTEN    =         0.0000
                                                    Density    =         1.0200
 ------------------------------------------------------------------------------


 NSTEP =   660000   TIME(PS) =    2320.000  TEMP(K) =   310.01  PRESS =     0.0
 Etot   =   -212620.8912  EKtot   =     79044.2500  EPtot      =   -291665.1412
 BOND   =      6031.2918  ANGLE   =     24049.2942  DIHED      =     15066.6819
 1-4 NB =      5573.3132  1-4 EEL =      2014.0144  VDWAALS    =     15160.7616
 EELEC  =   -359560.4984  EHBOND  =         0.0000  RESTRAINT  =         0.0000
 EKCMT  =         0.0000  VIRIAL  =         0.0000  VOLUME     =   1163856.2662
                                                    SURFTEN    =         0.0000
                                                    Density    =         1.0186
 ------------------------------------------------------------------------------


 NSTEP =   665000   TIME(PS) =    2330.000  TEMP(K) =   308.90  PRESS =     0.0
 Etot   =   -212999.1564  EKtot   =     78761.4531  EPtot      =   -291760.6096
 BOND   =      6054.2578  ANGLE   =     24019.3096  DIHED      =     15028.2865
 1-4 NB =      5621.1610  1-4 EEL =      2055.9818  VDWAALS    =     15148.8744
 EELEC  =   -359688.4806  EHBOND  =         0.0000  RESTRAINT  =         0.0000
 EKCMT  =         0.0000  VIRIAL  =         0.0000  VOLUME     =   1164057.3347
                                                    SURFTEN    =         0.0000
                                                    Density    =         1.0184
 ------------------------------------------------------------------------------


 NSTEP =   670000   TIME(PS) =    2340.000  TEMP(K) =   310.64  PRESS =     0.0
 Etot   =   -212080.4895  EKtot   =     79205.8750  EPtot      =   -291286.3645
 BOND   =      6127.6358  ANGLE   =     24049.4393  DIHED      =     15051.3238
 1-4 NB =      5634.2583  1-4 EEL =      2100.4198  VDWAALS    =     15314.3579
 EELEC  =   -359563.7995  EHBOND  =         0.0000  RESTRAINT  =         0.0000
 EKCMT  =         0.0000  VIRIAL  =         0.0000  VOLUME     =   1163575.0958
                                                    SURFTEN    =         0.0000
                                                    Density    =         1.0188
 ------------------------------------------------------------------------------


 NSTEP =   675000   TIME(PS) =    2350.000  TEMP(K) =   309.55  PRESS =     0.0
 Etot   =   -212763.2764  EKtot   =     78928.8125  EPtot      =   -291692.0889
 BOND   =      6123.5432  ANGLE   =     23984.5009  DIHED      =     14954.3800
 1-4 NB =      5547.7546  1-4 EEL =      1977.2332  VDWAALS    =     14994.2201
 EELEC  =   -359273.7208  EHBOND  =         0.0000  RESTRAINT  =         0.0000
 EKCMT  =         0.0000  VIRIAL  =         0.0000  VOLUME     =   1164049.6285
                                                    SURFTEN    =         0.0000
                                                    Density    =         1.0184
 ------------------------------------------------------------------------------


 NSTEP =   680000   TIME(PS) =    2360.000  TEMP(K) =   310.65  PRESS =     0.0
 Etot   =   -212138.0846  EKtot   =     79209.3047  EPtot      =   -291347.3893
 BOND   =      6100.5366  ANGLE   =     23970.5712  DIHED      =     15019.3636
 1-4 NB =      5608.5168  1-4 EEL =      2026.8098  VDWAALS    =     14899.5745
 EELEC  =   -358972.7618  EHBOND  =         0.0000  RESTRAINT  =         0.0000
 EKCMT  =         0.0000  VIRIAL  =         0.0000  VOLUME     =   1164699.8782
                                                    SURFTEN    =         0.0000
                                                    Density    =         1.0178
 ------------------------------------------------------------------------------


 NSTEP =   685000   TIME(PS) =    2370.000  TEMP(K) =   308.70  PRESS =     0.0
 Etot   =   -212721.8015  EKtot   =     78710.2188  EPtot      =   -291432.0203
 BOND   =      5966.5644  ANGLE   =     23992.1437  DIHED      =     14992.3979
 1-4 NB =      5605.0849  1-4 EEL =      2033.1876  VDWAALS    =     15100.0450
 EELEC  =   -359121.4437  EHBOND  =         0.0000  RESTRAINT  =         0.0000
 EKCMT  =         0.0000  VIRIAL  =         0.0000  VOLUME     =   1165277.6330
                                                    SURFTEN    =         0.0000
                                                    Density    =         1.0173
 ------------------------------------------------------------------------------


 NSTEP =   690000   TIME(PS) =    2380.000  TEMP(K) =   309.70  PRESS =     0.0
 Etot   =   -212319.7441  EKtot   =     78967.2500  EPtot      =   -291286.9941
 BOND   =      6085.3311  ANGLE   =     23931.1715  DIHED      =     15112.5693
 1-4 NB =      5626.2608  1-4 EEL =      2056.6556  VDWAALS    =     15614.2243
 EELEC  =   -359713.2067  EHBOND  =         0.0000  RESTRAINT  =         0.0000
 EKCMT  =         0.0000  VIRIAL  =         0.0000  VOLUME     =   1164072.6889
                                                    SURFTEN    =         0.0000
                                                    Density    =         1.0184
 ------------------------------------------------------------------------------


 NSTEP =   695000   TIME(PS) =    2390.000  TEMP(K) =   311.34  PRESS =     0.0
 Etot   =   -211774.7134  EKtot   =     79385.2266  EPtot      =   -291159.9400
 BOND   =      5987.7134  ANGLE   =     23912.4270  DIHED      =     15141.2163
 1-4 NB =      5689.5348  1-4 EEL =      2002.4142  VDWAALS    =     15120.7213
 EELEC  =   -359013.9671  EHBOND  =         0.0000  RESTRAINT  =         0.0000
 EKCMT  =         0.0000  VIRIAL  =         0.0000  VOLUME     =   1162689.4840
                                                    SURFTEN    =         0.0000
                                                    Density    =         1.0196
 ------------------------------------------------------------------------------


 NSTEP =   700000   TIME(PS) =    2400.000  TEMP(K) =   311.06  PRESS =     0.0
 Etot   =   -212135.0525  EKtot   =     79312.7812  EPtot      =   -291447.8337
 BOND   =      6079.7472  ANGLE   =     23843.8279  DIHED      =     15130.8607
 1-4 NB =      5675.4431  1-4 EEL =      1979.3973  VDWAALS    =     15293.7706
 EELEC  =   -359450.8805  EHBOND  =         0.0000  RESTRAINT  =         0.0000
 EKCMT  =         0.0000  VIRIAL  =         0.0000  VOLUME     =   1163281.6360
                                                    SURFTEN    =         0.0000
                                                    Density    =         1.0191
 ------------------------------------------------------------------------------


 NSTEP =   705000   TIME(PS) =    2410.000  TEMP(K) =   310.02  PRESS =     0.0
 Etot   =   -212312.6524  EKtot   =     79046.7734  EPtot      =   -291359.4258
 BOND   =      6121.2965  ANGLE   =     23917.8190  DIHED      =     15065.0512
 1-4 NB =      5687.9892  1-4 EEL =      2053.9059  VDWAALS    =     15254.1255
 EELEC  =   -359459.6131  EHBOND  =         0.0000  RESTRAINT  =         0.0000
 EKCMT  =         0.0000  VIRIAL  =         0.0000  VOLUME     =   1164202.6955
                                                    SURFTEN    =         0.0000
                                                    Density    =         1.0182
 ------------------------------------------------------------------------------


 NSTEP =   710000   TIME(PS) =    2420.000  TEMP(K) =   309.70  PRESS =     0.0
 Etot   =   -212524.9189  EKtot   =     78967.2578  EPtot      =   -291492.1767
 BOND   =      6027.4153  ANGLE   =     23941.9896  DIHED      =     14996.1215
 1-4 NB =      5612.5191  1-4 EEL =      2039.3887  VDWAALS    =     14953.5791
 EELEC  =   -359063.1900  EHBOND  =         0.0000  RESTRAINT  =         0.0000
 EKCMT  =         0.0000  VIRIAL  =         0.0000  VOLUME     =   1165233.6078
                                                    SURFTEN    =         0.0000
                                                    Density    =         1.0173
 ------------------------------------------------------------------------------


 NSTEP =   715000   TIME(PS) =    2430.000  TEMP(K) =   309.76  PRESS =     0.0
 Etot   =   -212682.6196  EKtot   =     78981.5234  EPtot      =   -291664.1430
 BOND   =      6153.5702  ANGLE   =     23838.5415  DIHED      =     15061.9902
 1-4 NB =      5613.2166  1-4 EEL =      2087.4025  VDWAALS    =     15020.6289
 EELEC  =   -359439.4929  EHBOND  =         0.0000  RESTRAINT  =         0.0000
 EKCMT  =         0.0000  VIRIAL  =         0.0000  VOLUME     =   1164354.5997
                                                    SURFTEN    =         0.0000
                                                    Density    =         1.0181
 ------------------------------------------------------------------------------


 NSTEP =   720000   TIME(PS) =    2440.000  TEMP(K) =   311.42  PRESS =     0.0
 Etot   =   -211952.7821  EKtot   =     79404.5469  EPtot      =   -291357.3290
 BOND   =      6172.4469  ANGLE   =     23851.0742  DIHED      =     15159.5250
 1-4 NB =      5659.8287  1-4 EEL =      2041.6219  VDWAALS    =     14961.9353
 EELEC  =   -359203.7610  EHBOND  =         0.0000  RESTRAINT  =         0.0000
 EKCMT  =         0.0000  VIRIAL  =         0.0000  VOLUME     =   1166301.2395
                                                    SURFTEN    =         0.0000
                                                    Density    =         1.0164
 ------------------------------------------------------------------------------


 NSTEP =   725000   TIME(PS) =    2450.000  TEMP(K) =   310.28  PRESS =     0.0
 Etot   =   -212348.1172  EKtot   =     79115.0781  EPtot      =   -291463.1953
 BOND   =      5976.6181  ANGLE   =     24115.6295  DIHED      =     15063.3769
 1-4 NB =      5624.5883  1-4 EEL =      2016.1451  VDWAALS    =     14732.9865
 EELEC  =   -358992.5398  EHBOND  =         0.0000  RESTRAINT  =         0.0000
 EKCMT  =         0.0000  VIRIAL  =         0.0000  VOLUME     =   1163157.6150
                                                    SURFTEN    =         0.0000
                                                    Density    =         1.0192
 ------------------------------------------------------------------------------


 NSTEP =   730000   TIME(PS) =    2460.000  TEMP(K) =   310.61  PRESS =     0.0
 Etot   =   -212306.8528  EKtot   =     79197.0859  EPtot      =   -291503.9388
 BOND   =      6053.9136  ANGLE   =     24047.6118  DIHED      =     15113.5607
 1-4 NB =      5636.4414  1-4 EEL =      2036.6024  VDWAALS    =     15625.3412
 EELEC  =   -360017.4098  EHBOND  =         0.0000  RESTRAINT  =         0.0000
 EKCMT  =         0.0000  VIRIAL  =         0.0000  VOLUME     =   1162513.1255
                                                    SURFTEN    =         0.0000
                                                    Density    =         1.0197
 ------------------------------------------------------------------------------


 NSTEP =   735000   TIME(PS) =    2470.000  TEMP(K) =   310.17  PRESS =     0.0
 Etot   =   -212395.4036  EKtot   =     79086.9219  EPtot      =   -291482.3255
 BOND   =      5963.0539  ANGLE   =     23992.9370  DIHED      =     15125.3563
 1-4 NB =      5644.7293  1-4 EEL =      2021.9541  VDWAALS    =     14683.9024
 EELEC  =   -358914.2585  EHBOND  =         0.0000  RESTRAINT  =         0.0000
 EKCMT  =         0.0000  VIRIAL  =         0.0000  VOLUME     =   1165582.0750
                                                    SURFTEN    =         0.0000
                                                    Density    =         1.0170
 ------------------------------------------------------------------------------


 NSTEP =   740000   TIME(PS) =    2480.000  TEMP(K) =   309.33  PRESS =     0.0
 Etot   =   -212560.1175  EKtot   =     78873.0391  EPtot      =   -291433.1565
 BOND   =      6096.7475  ANGLE   =     23858.5857  DIHED      =     15045.2433
 1-4 NB =      5590.1820  1-4 EEL =      2033.6183  VDWAALS    =     15226.1936
 EELEC  =   -359283.7270  EHBOND  =         0.0000  RESTRAINT  =         0.0000
 EKCMT  =         0.0000  VIRIAL  =         0.0000  VOLUME     =   1163354.6719
                                                    SURFTEN    =         0.0000
                                                    Density    =         1.0190
 ------------------------------------------------------------------------------


 NSTEP =   745000   TIME(PS) =    2490.000  TEMP(K) =   309.73  PRESS =     0.0
 Etot   =   -212239.5915  EKtot   =     78974.4219  EPtot      =   -291214.0134
 BOND   =      6183.4335  ANGLE   =     24177.4350  DIHED      =     15049.9762
 1-4 NB =      5618.9388  1-4 EEL =      1965.1035  VDWAALS    =     15200.8670
 EELEC  =   -359409.7673  EHBOND  =         0.0000  RESTRAINT  =         0.0000
 EKCMT  =         0.0000  VIRIAL  =         0.0000  VOLUME     =   1165342.6435
                                                    SURFTEN    =         0.0000
                                                    Density    =         1.0173
 ------------------------------------------------------------------------------


 NSTEP =   750000   TIME(PS) =    2500.000  TEMP(K) =   308.12  PRESS =     0.0
 Etot   =   -212236.3241  EKtot   =     78562.8359  EPtot      =   -290799.1601
 BOND   =      6149.5239  ANGLE   =     24138.2633  DIHED      =     15084.7737
 1-4 NB =      5623.1523  1-4 EEL =      2114.5511  VDWAALS    =     15355.7354
 EELEC  =   -359265.1598  EHBOND  =         0.0000  RESTRAINT  =         0.0000
 EKCMT  =         0.0000  VIRIAL  =         0.0000  VOLUME     =   1164446.8240
                                                    SURFTEN    =         0.0000
                                                    Density    =         1.0180
 ------------------------------------------------------------------------------


 NSTEP =   755000   TIME(PS) =    2510.000  TEMP(K) =   310.35  PRESS =     0.0
 Etot   =   -211948.3682  EKtot   =     79133.1562  EPtot      =   -291081.5245
 BOND   =      6170.2064  ANGLE   =     24107.8879  DIHED      =     15123.4587
 1-4 NB =      5634.5600  1-4 EEL =      2074.0277  VDWAALS    =     15565.2937
 EELEC  =   -359756.9588  EHBOND  =         0.0000  RESTRAINT  =         0.0000
 EKCMT  =         0.0000  VIRIAL  =         0.0000  VOLUME     =   1165002.6177
                                                    SURFTEN    =         0.0000
                                                    Density    =         1.0176
 ------------------------------------------------------------------------------


 NSTEP =   760000   TIME(PS) =    2520.000  TEMP(K) =   310.01  PRESS =     0.0
 Etot   =   -212158.9924  EKtot   =     79045.4531  EPtot      =   -291204.4455
 BOND   =      6063.0441  ANGLE   =     24060.2180  DIHED      =     15165.7313
 1-4 NB =      5607.3869  1-4 EEL =      2071.5596  VDWAALS    =     14851.5708
 EELEC  =   -359023.9562  EHBOND  =         0.0000  RESTRAINT  =         0.0000
 EKCMT  =         0.0000  VIRIAL  =         0.0000  VOLUME     =   1166482.5406
                                                    SURFTEN    =         0.0000
                                                    Density    =         1.0163
 ------------------------------------------------------------------------------


 NSTEP =   765000   TIME(PS) =    2530.000  TEMP(K) =   310.43  PRESS =     0.0
 Etot   =   -212074.0079  EKtot   =     79152.3828  EPtot      =   -291226.3907
 BOND   =      6033.7618  ANGLE   =     23890.4138  DIHED      =     15019.1046
 1-4 NB =      5644.0747  1-4 EEL =      1962.8802  VDWAALS    =     14737.4060
 EELEC  =   -358514.0316  EHBOND  =         0.0000  RESTRAINT  =         0.0000
 EKCMT  =         0.0000  VIRIAL  =         0.0000  VOLUME     =   1164855.1357
                                                    SURFTEN    =         0.0000
                                                    Density    =         1.0177
 ------------------------------------------------------------------------------


 NSTEP =   770000   TIME(PS) =    2540.000  TEMP(K) =   309.72  PRESS =     0.0
 Etot   =   -212387.4275  EKtot   =     78970.6016  EPtot      =   -291358.0291
 BOND   =      6005.1630  ANGLE   =     24207.1848  DIHED      =     15021.6228
 1-4 NB =      5617.3631  1-4 EEL =      2045.9892  VDWAALS    =     14805.9170
 EELEC  =   -359061.2691  EHBOND  =         0.0000  RESTRAINT  =         0.0000
 EKCMT  =         0.0000  VIRIAL  =         0.0000  VOLUME     =   1163085.8220
                                                    SURFTEN    =         0.0000
                                                    Density    =         1.0192
 ------------------------------------------------------------------------------


 NSTEP =   775000   TIME(PS) =    2550.000  TEMP(K) =   310.51  PRESS =     0.0
 Etot   =   -212179.2248  EKtot   =     79174.0000  EPtot      =   -291353.2248
 BOND   =      6185.1325  ANGLE   =     24009.6282  DIHED      =     14978.0480
 1-4 NB =      5584.9617  1-4 EEL =      1984.3088  VDWAALS    =     14824.6974
 EELEC  =   -358920.0014  EHBOND  =         0.0000  RESTRAINT  =         0.0000
 EKCMT  =         0.0000  VIRIAL  =         0.0000  VOLUME     =   1163752.8989
                                                    SURFTEN    =         0.0000
                                                    Density    =         1.0186
 ------------------------------------------------------------------------------


 NSTEP =   780000   TIME(PS) =    2560.000  TEMP(K) =   310.55  PRESS =     0.0
 Etot   =   -211964.6093  EKtot   =     79182.2109  EPtot      =   -291146.8202
 BOND   =      6109.5729  ANGLE   =     23928.9469  DIHED      =     15108.0690
 1-4 NB =      5627.4333  1-4 EEL =      2035.0082  VDWAALS    =     15334.7739
 EELEC  =   -359290.6244  EHBOND  =         0.0000  RESTRAINT  =         0.0000
 EKCMT  =         0.0000  VIRIAL  =         0.0000  VOLUME     =   1162034.9134
                                                    SURFTEN    =         0.0000
                                                    Density    =         1.0201
 ------------------------------------------------------------------------------


 NSTEP =   785000   TIME(PS) =    2570.000  TEMP(K) =   311.05  PRESS =     0.0
 Etot   =   -212190.1827  EKtot   =     79309.8750  EPtot      =   -291500.0577
 BOND   =      6054.3451  ANGLE   =     23906.3247  DIHED      =     15095.8422
 1-4 NB =      5633.8305  1-4 EEL =      1990.8281  VDWAALS    =     14978.2746
 EELEC  =   -359159.5030  EHBOND  =         0.0000  RESTRAINT  =         0.0000
 EKCMT  =         0.0000  VIRIAL  =         0.0000  VOLUME     =   1162584.6009
                                                    SURFTEN    =         0.0000
                                                    Density    =         1.0197
 ------------------------------------------------------------------------------


 NSTEP =   790000   TIME(PS) =    2580.000  TEMP(K) =   309.90  PRESS =     0.0
 Etot   =   -212768.4910  EKtot   =     79017.1562  EPtot      =   -291785.6473
 BOND   =      6067.6852  ANGLE   =     23960.1138  DIHED      =     15123.1634
 1-4 NB =      5632.5657  1-4 EEL =      2041.1849  VDWAALS    =     15062.0422
 EELEC  =   -359672.4026  EHBOND  =         0.0000  RESTRAINT  =         0.0000
 EKCMT  =         0.0000  VIRIAL  =         0.0000  VOLUME     =   1163718.4139
                                                    SURFTEN    =         0.0000
                                                    Density    =         1.0187
 ------------------------------------------------------------------------------


 NSTEP =   795000   TIME(PS) =    2590.000  TEMP(K) =   311.06  PRESS =     0.0
 Etot   =   -211664.2582  EKtot   =     79313.4688  EPtot      =   -290977.7269
 BOND   =      6062.8967  ANGLE   =     23929.3193  DIHED      =     15107.8648
 1-4 NB =      5638.9654  1-4 EEL =      1972.3362  VDWAALS    =     15591.7612
 EELEC  =   -359280.8705  EHBOND  =         0.0000  RESTRAINT  =         0.0000
 EKCMT  =         0.0000  VIRIAL  =         0.0000  VOLUME     =   1165776.3899
                                                    SURFTEN    =         0.0000
                                                    Density    =         1.0169
 ------------------------------------------------------------------------------


 NSTEP =   800000   TIME(PS) =    2600.000  TEMP(K) =   309.34  PRESS =     0.0
 Etot   =   -211816.0481  EKtot   =     78875.4609  EPtot      =   -290691.5091
 BOND   =      6134.0134  ANGLE   =     24068.6894  DIHED      =     15139.6969
 1-4 NB =      5668.8410  1-4 EEL =      2039.5108  VDWAALS    =     14960.2101
 EELEC  =   -358702.4706  EHBOND  =         0.0000  RESTRAINT  =         0.0000
 EKCMT  =         0.0000  VIRIAL  =         0.0000  VOLUME     =   1165740.1199
                                                    SURFTEN    =         0.0000
                                                    Density    =         1.0169
 ------------------------------------------------------------------------------


 NSTEP =   805000   TIME(PS) =    2610.000  TEMP(K) =   310.68  PRESS =     0.0
 Etot   =   -211571.6046  EKtot   =     79215.1797  EPtot      =   -290786.7843
 BOND   =      6058.3929  ANGLE   =     24101.4387  DIHED      =     15147.0868
 1-4 NB =      5627.9160  1-4 EEL =      2044.1292  VDWAALS    =     15087.1696
 EELEC  =   -358852.9174  EHBOND  =         0.0000  RESTRAINT  =         0.0000
 EKCMT  =         0.0000  VIRIAL  =         0.0000  VOLUME     =   1162900.5670
                                                    SURFTEN    =         0.0000
                                                    Density    =         1.0194
 ------------------------------------------------------------------------------


 NSTEP =   810000   TIME(PS) =    2620.000  TEMP(K) =   310.10  PRESS =     0.0
 Etot   =   -211914.9009  EKtot   =     79067.0234  EPtot      =   -290981.9244
 BOND   =      6157.1250  ANGLE   =     23862.4447  DIHED      =     15014.7609
 1-4 NB =      5598.0035  1-4 EEL =      1939.3528  VDWAALS    =     15393.3185
 EELEC  =   -358946.9298  EHBOND  =         0.0000  RESTRAINT  =         0.0000
 EKCMT  =         0.0000  VIRIAL  =         0.0000  VOLUME     =   1165653.2086
                                                    SURFTEN    =         0.0000
                                                    Density    =         1.0170
 ------------------------------------------------------------------------------


 NSTEP =   815000   TIME(PS) =    2630.000  TEMP(K) =   309.99  PRESS =     0.0
 Etot   =   -212124.1872  EKtot   =     79041.2578  EPtot      =   -291165.4450
 BOND   =      6107.5103  ANGLE   =     23980.0854  DIHED      =     15091.9402
 1-4 NB =      5618.5796  1-4 EEL =      1952.5926  VDWAALS    =     14881.7595
 EELEC  =   -358797.9126  EHBOND  =         0.0000  RESTRAINT  =         0.0000
 EKCMT  =         0.0000  VIRIAL  =         0.0000  VOLUME     =   1161773.2590
                                                    SURFTEN    =         0.0000
                                                    Density    =         1.0204
 ------------------------------------------------------------------------------


 NSTEP =   820000   TIME(PS) =    2640.000  TEMP(K) =   309.11  PRESS =     0.0
 Etot   =   -212287.7211  EKtot   =     78816.9688  EPtot      =   -291104.6899
 BOND   =      6122.8386  ANGLE   =     23927.5209  DIHED      =     15105.7745
 1-4 NB =      5657.3933  1-4 EEL =      2003.2207  VDWAALS    =     15382.8349
 EELEC  =   -359304.2729  EHBOND  =         0.0000  RESTRAINT  =         0.0000
 EKCMT  =         0.0000  VIRIAL  =         0.0000  VOLUME     =   1164656.7779
                                                    SURFTEN    =         0.0000
                                                    Density    =         1.0179
 ------------------------------------------------------------------------------


 NSTEP =   825000   TIME(PS) =    2650.000  TEMP(K) =   309.40  PRESS =     0.0
 Etot   =   -212345.5830  EKtot   =     78890.4844  EPtot      =   -291236.0673
 BOND   =      6196.3898  ANGLE   =     23804.4180  DIHED      =     15132.1174
 1-4 NB =      5701.7736  1-4 EEL =      1938.6039  VDWAALS    =     15294.2508
 EELEC  =   -359303.6209  EHBOND  =         0.0000  RESTRAINT  =         0.0000
 EKCMT  =         0.0000  VIRIAL  =         0.0000  VOLUME     =   1162857.5198
                                                    SURFTEN    =         0.0000
                                                    Density    =         1.0194
 ------------------------------------------------------------------------------


 NSTEP =   830000   TIME(PS) =    2660.000  TEMP(K) =   310.99  PRESS =     0.0
 Etot   =   -212775.4121  EKtot   =     79295.7578  EPtot      =   -292071.1699
 BOND   =      5986.2095  ANGLE   =     23944.7997  DIHED      =     15110.0871
 1-4 NB =      5647.1097  1-4 EEL =      2003.7992  VDWAALS    =     15078.9404
 EELEC  =   -359842.1155  EHBOND  =         0.0000  RESTRAINT  =         0.0000
 EKCMT  =         0.0000  VIRIAL  =         0.0000  VOLUME     =   1161343.9466
                                                    SURFTEN    =         0.0000
                                                    Density    =         1.0208
 ------------------------------------------------------------------------------


 NSTEP =   835000   TIME(PS) =    2670.000  TEMP(K) =   310.79  PRESS =     0.0
 Etot   =   -212133.2389  EKtot   =     79244.4219  EPtot      =   -291377.6608
 BOND   =      6010.0120  ANGLE   =     23788.0555  DIHED      =     15031.4989
 1-4 NB =      5684.4882  1-4 EEL =      2065.4297  VDWAALS    =     15211.8257
 EELEC  =   -359168.9709  EHBOND  =         0.0000  RESTRAINT  =         0.0000
 EKCMT  =         0.0000  VIRIAL  =         0.0000  VOLUME     =   1164002.2091
                                                    SURFTEN    =         0.0000
                                                    Density    =         1.0184
 ------------------------------------------------------------------------------


 NSTEP =   840000   TIME(PS) =    2680.000  TEMP(K) =   309.93  PRESS =     0.0
 Etot   =   -211786.2912  EKtot   =     79023.6172  EPtot      =   -290809.9084
 BOND   =      6167.8142  ANGLE   =     23878.1723  DIHED      =     15166.2101
 1-4 NB =      5664.0125  1-4 EEL =      1874.9773  VDWAALS    =     15452.7755
 EELEC  =   -359013.8703  EHBOND  =         0.0000  RESTRAINT  =         0.0000
 EKCMT  =         0.0000  VIRIAL  =         0.0000  VOLUME     =   1166595.4078
                                                    SURFTEN    =         0.0000
                                                    Density    =         1.0162
 ------------------------------------------------------------------------------


 NSTEP =   845000   TIME(PS) =    2690.000  TEMP(K) =   309.47  PRESS =     0.0
 Etot   =   -211868.9048  EKtot   =     78907.2500  EPtot      =   -290776.1548
 BOND   =      6024.0384  ANGLE   =     23961.1951  DIHED      =     15122.7288
 1-4 NB =      5730.0751  1-4 EEL =      2123.3349  VDWAALS    =     14979.3551
 EELEC  =   -358716.8823  EHBOND  =         0.0000  RESTRAINT  =         0.0000
 EKCMT  =         0.0000  VIRIAL  =         0.0000  VOLUME     =   1165483.4831
                                                    SURFTEN    =         0.0000
                                                    Density    =         1.0171
 ------------------------------------------------------------------------------


 NSTEP =   850000   TIME(PS) =    2700.000  TEMP(K) =   310.60  PRESS =     0.0
 Etot   =   -212199.1271  EKtot   =     79195.2734  EPtot      =   -291394.4006
 BOND   =      6148.3669  ANGLE   =     23926.0219  DIHED      =     15195.2828
 1-4 NB =      5648.0871  1-4 EEL =      1978.6730  VDWAALS    =     15130.3729
 EELEC  =   -359421.2053  EHBOND  =         0.0000  RESTRAINT  =         0.0000
 EKCMT  =         0.0000  VIRIAL  =         0.0000  VOLUME     =   1165842.4752
                                                    SURFTEN    =         0.0000
                                                    Density    =         1.0168
 ------------------------------------------------------------------------------


 NSTEP =   855000   TIME(PS) =    2710.000  TEMP(K) =   310.80  PRESS =     0.0
 Etot   =   -212605.0989  EKtot   =     79246.1094  EPtot      =   -291851.2083
 BOND   =      6081.6819  ANGLE   =     24052.8970  DIHED      =     15065.6090
 1-4 NB =      5604.6374  1-4 EEL =      2058.5824  VDWAALS    =     14903.9788
 EELEC  =   -359618.5948  EHBOND  =         0.0000  RESTRAINT  =         0.0000
 EKCMT  =         0.0000  VIRIAL  =         0.0000  VOLUME     =   1164708.6402
                                                    SURFTEN    =         0.0000
                                                    Density    =         1.0178
 ------------------------------------------------------------------------------


 NSTEP =   860000   TIME(PS) =    2720.000  TEMP(K) =   309.49  PRESS =     0.0
 Etot   =   -211479.6157  EKtot   =     78912.3984  EPtot      =   -290392.0141
 BOND   =      6014.1088  ANGLE   =     24099.0575  DIHED      =     15090.9264
 1-4 NB =      5633.3461  1-4 EEL =      2025.1494  VDWAALS    =     14851.8081
 EELEC  =   -358106.4104  EHBOND  =         0.0000  RESTRAINT  =         0.0000
 EKCMT  =         0.0000  VIRIAL  =         0.0000  VOLUME     =   1165251.7814
                                                    SURFTEN    =         0.0000
                                                    Density    =         1.0173
 ------------------------------------------------------------------------------


 NSTEP =   865000   TIME(PS) =    2730.000  TEMP(K) =   311.49  PRESS =     0.0
 Etot   =   -212240.3041  EKtot   =     79422.1953  EPtot      =   -291662.4994
 BOND   =      5968.6442  ANGLE   =     23772.0837  DIHED      =     15048.2172
 1-4 NB =      5611.9501  1-4 EEL =      2044.7602  VDWAALS    =     15493.5306
 EELEC  =   -359601.6854  EHBOND  =         0.0000  RESTRAINT  =         0.0000
 EKCMT  =         0.0000  VIRIAL  =         0.0000  VOLUME     =   1165811.2957
                                                    SURFTEN    =         0.0000
                                                    Density    =         1.0168
 ------------------------------------------------------------------------------


 NSTEP =   870000   TIME(PS) =    2740.000  TEMP(K) =   310.59  PRESS =     0.0
 Etot   =   -211649.0723  EKtot   =     79194.3281  EPtot      =   -290843.4004
 BOND   =      6127.6826  ANGLE   =     23722.1180  DIHED      =     15116.1470
 1-4 NB =      5670.9499  1-4 EEL =      2058.3648  VDWAALS    =     15066.3888
 EELEC  =   -358605.0516  EHBOND  =         0.0000  RESTRAINT  =         0.0000
 EKCMT  =         0.0000  VIRIAL  =         0.0000  VOLUME     =   1167354.6466
                                                    SURFTEN    =         0.0000
                                                    Density    =         1.0155
 ------------------------------------------------------------------------------


 NSTEP =   875000   TIME(PS) =    2750.000  TEMP(K) =   311.27  PRESS =     0.0
 Etot   =   -211880.5093  EKtot   =     79366.0938  EPtot      =   -291246.6030
 BOND   =      6094.8764  ANGLE   =     24005.8400  DIHED      =     14969.6770
 1-4 NB =      5624.7041  1-4 EEL =      2064.9310  VDWAALS    =     15052.6656
 EELEC  =   -359059.2971  EHBOND  =         0.0000  RESTRAINT  =         0.0000
 EKCMT  =         0.0000  VIRIAL  =         0.0000  VOLUME     =   1166341.7135
                                                    SURFTEN    =         0.0000
                                                    Density    =         1.0164
 ------------------------------------------------------------------------------


 NSTEP =   880000   TIME(PS) =    2760.000  TEMP(K) =   310.94  PRESS =     0.0
 Etot   =   -211864.2727  EKtot   =     79282.3750  EPtot      =   -291146.6477
 BOND   =      6062.2635  ANGLE   =     23760.1820  DIHED      =     15076.1374
 1-4 NB =      5642.6654  1-4 EEL =      2014.5545  VDWAALS    =     14996.4197
 EELEC  =   -358698.8701  EHBOND  =         0.0000  RESTRAINT  =         0.0000
 EKCMT  =         0.0000  VIRIAL  =         0.0000  VOLUME     =   1166639.4172
                                                    SURFTEN    =         0.0000
                                                    Density    =         1.0161
 ------------------------------------------------------------------------------


 NSTEP =   885000   TIME(PS) =    2770.000  TEMP(K) =   309.54  PRESS =     0.0
 Etot   =   -212141.8763  EKtot   =     78924.5703  EPtot      =   -291066.4466
 BOND   =      6171.2189  ANGLE   =     23894.4405  DIHED      =     15137.3115
 1-4 NB =      5643.5236  1-4 EEL =      2008.4712  VDWAALS    =     15162.3940
 EELEC  =   -359083.8063  EHBOND  =         0.0000  RESTRAINT  =         0.0000
 EKCMT  =         0.0000  VIRIAL  =         0.0000  VOLUME     =   1166024.3698
                                                    SURFTEN    =         0.0000
                                                    Density    =         1.0167
 ------------------------------------------------------------------------------


 NSTEP =   890000   TIME(PS) =    2780.000  TEMP(K) =   309.26  PRESS =     0.0
 Etot   =   -212069.6745  EKtot   =     78853.6328  EPtot      =   -290923.3073
 BOND   =      6156.4706  ANGLE   =     23860.2046  DIHED      =     15076.8341
 1-4 NB =      5675.6956  1-4 EEL =      2062.9654  VDWAALS    =     15494.3075
 EELEC  =   -359249.7851  EHBOND  =         0.0000  RESTRAINT  =         0.0000
 EKCMT  =         0.0000  VIRIAL  =         0.0000  VOLUME     =   1167443.3640
                                                    SURFTEN    =         0.0000
                                                    Density    =         1.0154
 ------------------------------------------------------------------------------


 NSTEP =   895000   TIME(PS) =    2790.000  TEMP(K) =   310.11  PRESS =     0.0
 Etot   =   -212349.7490  EKtot   =     79069.7344  EPtot      =   -291419.4834
 BOND   =      6201.5992  ANGLE   =     23925.4858  DIHED      =     15019.9525
 1-4 NB =      5622.3364  1-4 EEL =      1931.0939  VDWAALS    =     15328.4785
 EELEC  =   -359448.4297  EHBOND  =         0.0000  RESTRAINT  =         0.0000
 EKCMT  =         0.0000  VIRIAL  =         0.0000  VOLUME     =   1165986.7323
                                                    SURFTEN    =         0.0000
                                                    Density    =         1.0167
 ------------------------------------------------------------------------------


 NSTEP =   900000   TIME(PS) =    2800.000  TEMP(K) =   309.76  PRESS =     0.0
 Etot   =   -212070.3781  EKtot   =     78982.7109  EPtot      =   -291053.0891
 BOND   =      6059.0731  ANGLE   =     23980.5719  DIHED      =     15087.4858
 1-4 NB =      5593.8522  1-4 EEL =      1992.1338  VDWAALS    =     15182.7987
 EELEC  =   -358949.0046  EHBOND  =         0.0000  RESTRAINT  =         0.0000
 EKCMT  =         0.0000  VIRIAL  =         0.0000  VOLUME     =   1166227.8583
                                                    SURFTEN    =         0.0000
                                                    Density    =         1.0165
 ------------------------------------------------------------------------------


 NSTEP =   905000   TIME(PS) =    2810.000  TEMP(K) =   310.52  PRESS =     0.0
 Etot   =   -212205.6834  EKtot   =     79176.0781  EPtot      =   -291381.7615
 BOND   =      6032.2885  ANGLE   =     23935.9540  DIHED      =     15119.1737
 1-4 NB =      5641.1452  1-4 EEL =      1939.9931  VDWAALS    =     15168.1689
 EELEC  =   -359218.4849  EHBOND  =         0.0000  RESTRAINT  =         0.0000
 EKCMT  =         0.0000  VIRIAL  =         0.0000  VOLUME     =   1163455.1506
                                                    SURFTEN    =         0.0000
                                                    Density    =         1.0189
 ------------------------------------------------------------------------------


 NSTEP =   910000   TIME(PS) =    2820.000  TEMP(K) =   311.41  PRESS =     0.0
 Etot   =   -211635.4194  EKtot   =     79401.3125  EPtot      =   -291036.7319
 BOND   =      6107.1388  ANGLE   =     23778.3177  DIHED      =     15216.4668
 1-4 NB =      5660.2115  1-4 EEL =      1980.3213  VDWAALS    =     15239.9993
 EELEC  =   -359019.1872  EHBOND  =         0.0000  RESTRAINT  =         0.0000
 EKCMT  =         0.0000  VIRIAL  =         0.0000  VOLUME     =   1167245.4448
                                                    SURFTEN    =         0.0000
                                                    Density    =         1.0156
 ------------------------------------------------------------------------------


 NSTEP =   915000   TIME(PS) =    2830.000  TEMP(K) =   308.25  PRESS =     0.0
 Etot   =   -212779.2381  EKtot   =     78596.9453  EPtot      =   -291376.1835
 BOND   =      6068.2515  ANGLE   =     23922.9684  DIHED      =     15048.8839
 1-4 NB =      5676.1211  1-4 EEL =      2124.1340  VDWAALS    =     15367.2044
 EELEC  =   -359583.7468  EHBOND  =         0.0000  RESTRAINT  =         0.0000
 EKCMT  =         0.0000  VIRIAL  =         0.0000  VOLUME     =   1169599.3547
                                                    SURFTEN    =         0.0000
                                                    Density    =         1.0136
 ------------------------------------------------------------------------------


 NSTEP =   920000   TIME(PS) =    2840.000  TEMP(K) =   311.57  PRESS =     0.0
 Etot   =   -211597.7718  EKtot   =     79442.6016  EPtot      =   -291040.3734
 BOND   =      6171.2525  ANGLE   =     24085.2710  DIHED      =     15044.0457
 1-4 NB =      5623.2579  1-4 EEL =      1972.4575  VDWAALS    =     15589.4438
 EELEC  =   -359526.1018  EHBOND  =         0.0000  RESTRAINT  =         0.0000
 EKCMT  =         0.0000  VIRIAL  =         0.0000  VOLUME     =   1166621.1180
                                                    SURFTEN    =         0.0000
                                                    Density    =         1.0161
 ------------------------------------------------------------------------------


 NSTEP =   925000   TIME(PS) =    2850.000  TEMP(K) =   309.88  PRESS =     0.0
 Etot   =   -212548.4805  EKtot   =     79010.9453  EPtot      =   -291559.4258
 BOND   =      6067.7234  ANGLE   =     23971.2721  DIHED      =     15024.2552
 1-4 NB =      5655.8303  1-4 EEL =      2093.8515  VDWAALS    =     15121.8614
 EELEC  =   -359494.2196  EHBOND  =         0.0000  RESTRAINT  =         0.0000
 EKCMT  =         0.0000  VIRIAL  =         0.0000  VOLUME     =   1164278.9254
                                                    SURFTEN    =         0.0000
                                                    Density    =         1.0182
 ------------------------------------------------------------------------------


 NSTEP =   930000   TIME(PS) =    2860.000  TEMP(K) =   309.09  PRESS =     0.0
 Etot   =   -212538.4475  EKtot   =     78811.5156  EPtot      =   -291349.9631
 BOND   =      6002.3400  ANGLE   =     23796.9433  DIHED      =     15128.9203
 1-4 NB =      5601.4768  1-4 EEL =      1970.2762  VDWAALS    =     14964.5855
 EELEC  =   -358814.5052  EHBOND  =         0.0000  RESTRAINT  =         0.0000
 EKCMT  =         0.0000  VIRIAL  =         0.0000  VOLUME     =   1165341.7996
                                                    SURFTEN    =         0.0000
                                                    Density    =         1.0173
 ------------------------------------------------------------------------------


 NSTEP =   935000   TIME(PS) =    2870.000  TEMP(K) =   310.47  PRESS =     0.0
 Etot   =   -212503.8684  EKtot   =     79162.9297  EPtot      =   -291666.7981
 BOND   =      6141.3735  ANGLE   =     23939.6725  DIHED      =     15058.4548
 1-4 NB =      5598.6477  1-4 EEL =      1990.3070  VDWAALS    =     14897.3575
 EELEC  =   -359292.6111  EHBOND  =         0.0000  RESTRAINT  =         0.0000
 EKCMT  =         0.0000  VIRIAL  =         0.0000  VOLUME     =   1164512.2037
                                                    SURFTEN    =         0.0000
                                                    Density    =         1.0180
 ------------------------------------------------------------------------------


 NSTEP =   940000   TIME(PS) =    2880.000  TEMP(K) =   309.77  PRESS =     0.0
 Etot   =   -212669.1871  EKtot   =     78983.7969  EPtot      =   -291652.9840
 BOND   =      6041.8419  ANGLE   =     23866.6697  DIHED      =     15038.0053
 1-4 NB =      5697.7373  1-4 EEL =      2065.9952  VDWAALS    =     15187.5200
 EELEC  =   -359550.7534  EHBOND  =         0.0000  RESTRAINT  =         0.0000
 EKCMT  =         0.0000  VIRIAL  =         0.0000  VOLUME     =   1163702.2387
                                                    SURFTEN    =         0.0000
                                                    Density    =         1.0187
 ------------------------------------------------------------------------------


 NSTEP =   945000   TIME(PS) =    2890.000  TEMP(K) =   310.27  PRESS =     0.0
 Etot   =   -212210.0241  EKtot   =     79111.2734  EPtot      =   -291321.2975
 BOND   =      6160.8916  ANGLE   =     23925.0365  DIHED      =     15005.5453
 1-4 NB =      5617.8856  1-4 EEL =      2028.6967  VDWAALS    =     14853.5240
 EELEC  =   -358912.8773  EHBOND  =         0.0000  RESTRAINT  =         0.0000
 EKCMT  =         0.0000  VIRIAL  =         0.0000  VOLUME     =   1166859.8308
                                                    SURFTEN    =         0.0000
                                                    Density    =         1.0159
 ------------------------------------------------------------------------------


 NSTEP =   950000   TIME(PS) =    2900.000  TEMP(K) =   311.63  PRESS =     0.0
 Etot   =   -211691.9202  EKtot   =     79459.0156  EPtot      =   -291150.9358
 BOND   =      6022.7950  ANGLE   =     23917.0161  DIHED      =     15126.9528
 1-4 NB =      5684.3617  1-4 EEL =      2081.3418  VDWAALS    =     15117.3385
 EELEC  =   -359100.7415  EHBOND  =         0.0000  RESTRAINT  =         0.0000
 EKCMT  =         0.0000  VIRIAL  =         0.0000  VOLUME     =   1165833.4068
                                                    SURFTEN    =         0.0000
                                                    Density    =         1.0168
 ------------------------------------------------------------------------------


 NSTEP =   955000   TIME(PS) =    2910.000  TEMP(K) =   310.78  PRESS =     0.0
 Etot   =   -212321.4768  EKtot   =     79242.4062  EPtot      =   -291563.8830
 BOND   =      6198.8332  ANGLE   =     23832.8369  DIHED      =     15121.2854
 1-4 NB =      5641.3382  1-4 EEL =      2044.2995  VDWAALS    =     14628.3365
 EELEC  =   -359030.8128  EHBOND  =         0.0000  RESTRAINT  =         0.0000
 EKCMT  =         0.0000  VIRIAL  =         0.0000  VOLUME     =   1165178.8035
                                                    SURFTEN    =         0.0000
                                                    Density    =         1.0174
 ------------------------------------------------------------------------------


 NSTEP =   960000   TIME(PS) =    2920.000  TEMP(K) =   310.23  PRESS =     0.0
 Etot   =   -211973.1623  EKtot   =     79101.6875  EPtot      =   -291074.8498
 BOND   =      6066.2851  ANGLE   =     23967.0219  DIHED      =     15021.2488
 1-4 NB =      5633.1441  1-4 EEL =      2060.4968  VDWAALS    =     15198.7388
 EELEC  =   -359021.7854  EHBOND  =         0.0000  RESTRAINT  =         0.0000
 EKCMT  =         0.0000  VIRIAL  =         0.0000  VOLUME     =   1165964.8453
                                                    SURFTEN    =         0.0000
                                                    Density    =         1.0167
 ------------------------------------------------------------------------------


 NSTEP =   965000   TIME(PS) =    2930.000  TEMP(K) =   310.31  PRESS =     0.0
 Etot   =   -212124.6694  EKtot   =     79121.5156  EPtot      =   -291246.1850
 BOND   =      6102.0109  ANGLE   =     24019.5571  DIHED      =     15077.0698
 1-4 NB =      5657.1337  1-4 EEL =      2078.7234  VDWAALS    =     14908.4579
 EELEC  =   -359089.1378  EHBOND  =         0.0000  RESTRAINT  =         0.0000
 EKCMT  =         0.0000  VIRIAL  =         0.0000  VOLUME     =   1164521.6573
                                                    SURFTEN    =         0.0000
                                                    Density    =         1.0180
 ------------------------------------------------------------------------------


 NSTEP =   970000   TIME(PS) =    2940.000  TEMP(K) =   310.05  PRESS =     0.0
 Etot   =   -212263.2225  EKtot   =     79056.6016  EPtot      =   -291319.8240
 BOND   =      6090.6726  ANGLE   =     23933.8882  DIHED      =     15047.5653
 1-4 NB =      5583.9315  1-4 EEL =      2128.2474  VDWAALS    =     15027.7488
 EELEC  =   -359131.8779  EHBOND  =         0.0000  RESTRAINT  =         0.0000
 EKCMT  =         0.0000  VIRIAL  =         0.0000  VOLUME     =   1165951.1283
                                                    SURFTEN    =         0.0000
                                                    Density    =         1.0167
 ------------------------------------------------------------------------------


 NSTEP =   975000   TIME(PS) =    2950.000  TEMP(K) =   311.52  PRESS =     0.0
 Etot   =   -211651.7321  EKtot   =     79430.5000  EPtot      =   -291082.2321
 BOND   =      6113.6595  ANGLE   =     23986.2395  DIHED      =     14952.8297
 1-4 NB =      5619.4192  1-4 EEL =      2016.6657  VDWAALS    =     14771.9348
 EELEC  =   -358542.9806  EHBOND  =         0.0000  RESTRAINT  =         0.0000
 EKCMT  =         0.0000  VIRIAL  =         0.0000  VOLUME     =   1166029.2218
                                                    SURFTEN    =         0.0000
                                                    Density    =         1.0167
 ------------------------------------------------------------------------------


 NSTEP =   980000   TIME(PS) =    2960.000  TEMP(K) =   311.10  PRESS =     0.0
 Etot   =   -212290.4589  EKtot   =     79323.3594  EPtot      =   -291613.8183
 BOND   =      6144.0509  ANGLE   =     23921.3373  DIHED      =     14993.8337
 1-4 NB =      5605.6623  1-4 EEL =      2099.0294  VDWAALS    =     15038.5588
 EELEC  =   -359416.2907  EHBOND  =         0.0000  RESTRAINT  =         0.0000
 EKCMT  =         0.0000  VIRIAL  =         0.0000  VOLUME     =   1165986.2760
                                                    SURFTEN    =         0.0000
                                                    Density    =         1.0167
 ------------------------------------------------------------------------------


 NSTEP =   985000   TIME(PS) =    2970.000  TEMP(K) =   310.56  PRESS =     0.0
 Etot   =   -212171.9038  EKtot   =     79185.6016  EPtot      =   -291357.5054
 BOND   =      6030.5277  ANGLE   =     23995.0566  DIHED      =     15042.0726
 1-4 NB =      5683.6969  1-4 EEL =      2038.0592  VDWAALS    =     15332.7159
 EELEC  =   -359479.6343  EHBOND  =         0.0000  RESTRAINT  =         0.0000
 EKCMT  =         0.0000  VIRIAL  =         0.0000  VOLUME     =   1163997.9145
                                                    SURFTEN    =         0.0000
                                                    Density    =         1.0184
 ------------------------------------------------------------------------------


 NSTEP =   990000   TIME(PS) =    2980.000  TEMP(K) =   309.54  PRESS =     0.0
 Etot   =   -212626.4781  EKtot   =     78924.5547  EPtot      =   -291551.0328
 BOND   =      6124.0363  ANGLE   =     24037.0844  DIHED      =     15091.0451
 1-4 NB =      5622.1284  1-4 EEL =      2090.5847  VDWAALS    =     15303.3680
 EELEC  =   -359819.2796  EHBOND  =         0.0000  RESTRAINT  =         0.0000
 EKCMT  =         0.0000  VIRIAL  =         0.0000  VOLUME     =   1163744.0339
                                                    SURFTEN    =         0.0000
                                                    Density    =         1.0187
 ------------------------------------------------------------------------------


 NSTEP =   995000   TIME(PS) =    2990.000  TEMP(K) =   310.68  PRESS =     0.0
 Etot   =   -212678.1359  EKtot   =     79216.9531  EPtot      =   -291895.0891
 BOND   =      6137.6923  ANGLE   =     23824.3597  DIHED      =     15076.0293
 1-4 NB =      5692.0990  1-4 EEL =      2060.1520  VDWAALS    =     15200.0510
 EELEC  =   -359885.4723  EHBOND  =         0.0000  RESTRAINT  =         0.0000
 EKCMT  =         0.0000  VIRIAL  =         0.0000  VOLUME     =   1163183.9846
                                                    SURFTEN    =         0.0000
                                                    Density    =         1.0191
 ------------------------------------------------------------------------------


 NSTEP =  1000000   TIME(PS) =    3000.000  TEMP(K) =   309.68  PRESS =     0.0
 Etot   =   -212344.4121  EKtot   =     78962.1328  EPtot      =   -291306.5449
 BOND   =      6094.7952  ANGLE   =     24173.6497  DIHED      =     15086.1920
 1-4 NB =      5596.5350  1-4 EEL =      1980.8571  VDWAALS    =     14868.5043
 EELEC  =   -359107.0782  EHBOND  =         0.0000  RESTRAINT  =         0.0000
 EKCMT  =         0.0000  VIRIAL  =         0.0000  VOLUME     =   1164200.2760
                                                    SURFTEN    =         0.0000
                                                    Density    =         1.0183
 ------------------------------------------------------------------------------


 NSTEP =  1005000   TIME(PS) =    3010.000  TEMP(K) =   310.49  PRESS =     0.0
 Etot   =   -212319.7432  EKtot   =     79167.3047  EPtot      =   -291487.0479
 BOND   =      6023.6781  ANGLE   =     24023.9605  DIHED      =     15050.1121
 1-4 NB =      5633.5624  1-4 EEL =      2036.9625  VDWAALS    =     15106.7981
 EELEC  =   -359362.1216  EHBOND  =         0.0000  RESTRAINT  =         0.0000
 EKCMT  =         0.0000  VIRIAL  =         0.0000  VOLUME     =   1163003.1470
                                                    SURFTEN    =         0.0000
                                                    Density    =         1.0193
 ------------------------------------------------------------------------------


 NSTEP =  1010000   TIME(PS) =    3020.000  TEMP(K) =   310.29  PRESS =     0.0
 Etot   =   -211946.2370  EKtot   =     79116.7812  EPtot      =   -291063.0183
 BOND   =      6050.7682  ANGLE   =     24008.7998  DIHED      =     15040.5805
 1-4 NB =      5635.8778  1-4 EEL =      1966.4222  VDWAALS    =     15231.6673
 EELEC  =   -358997.1340  EHBOND  =         0.0000  RESTRAINT  =         0.0000
 EKCMT  =         0.0000  VIRIAL  =         0.0000  VOLUME     =   1166640.4069
                                                    SURFTEN    =         0.0000
                                                    Density    =         1.0161
 ------------------------------------------------------------------------------


 NSTEP =  1015000   TIME(PS) =    3030.000  TEMP(K) =   310.53  PRESS =     0.0
 Etot   =   -212361.7760  EKtot   =     79178.0391  EPtot      =   -291539.8151
 BOND   =      6059.5916  ANGLE   =     23865.8329  DIHED      =     14982.3075
 1-4 NB =      5668.1299  1-4 EEL =      2003.8670  VDWAALS    =     15350.9326
 EELEC  =   -359470.4764  EHBOND  =         0.0000  RESTRAINT  =         0.0000
 EKCMT  =         0.0000  VIRIAL  =         0.0000  VOLUME     =   1167180.1877
                                                    SURFTEN    =         0.0000
                                                    Density    =         1.0157
 ------------------------------------------------------------------------------


 NSTEP =  1020000   TIME(PS) =    3040.000  TEMP(K) =   310.30  PRESS =     0.0
 Etot   =   -212073.4220  EKtot   =     79119.9062  EPtot      =   -291193.3283
 BOND   =      6143.1804  ANGLE   =     23780.4974  DIHED      =     15143.9067
 1-4 NB =      5650.5262  1-4 EEL =      2086.4021  VDWAALS    =     15457.0286
 EELEC  =   -359454.8697  EHBOND  =         0.0000  RESTRAINT  =         0.0000
 EKCMT  =         0.0000  VIRIAL  =         0.0000  VOLUME     =   1165091.8705
                                                    SURFTEN    =         0.0000
                                                    Density    =         1.0175
 ------------------------------------------------------------------------------


 NSTEP =  1025000   TIME(PS) =    3050.000  TEMP(K) =   310.81  PRESS =     0.0
 Etot   =   -212140.9456  EKtot   =     79248.3516  EPtot      =   -291389.2971
 BOND   =      5938.9679  ANGLE   =     24019.4356  DIHED      =     15123.1730
 1-4 NB =      5704.6452  1-4 EEL =      1977.9274  VDWAALS    =     14937.6541
 EELEC  =   -359091.1004  EHBOND  =         0.0000  RESTRAINT  =         0.0000
 EKCMT  =         0.0000  VIRIAL  =         0.0000  VOLUME     =   1161519.4273
                                                    SURFTEN    =         0.0000
                                                    Density    =         1.0206
 ------------------------------------------------------------------------------


 NSTEP =  1030000   TIME(PS) =    3060.000  TEMP(K) =   311.01  PRESS =     0.0
 Etot   =   -212378.0201  EKtot   =     79301.3359  EPtot      =   -291679.3561
 BOND   =      6098.7222  ANGLE   =     24165.3154  DIHED      =     15133.9182
 1-4 NB =      5633.0728  1-4 EEL =      2069.7161  VDWAALS    =     15292.1084
 EELEC  =   -360072.2092  EHBOND  =         0.0000  RESTRAINT  =         0.0000
 EKCMT  =         0.0000  VIRIAL  =         0.0000  VOLUME     =   1162112.1475
                                                    SURFTEN    =         0.0000
                                                    Density    =         1.0201
 ------------------------------------------------------------------------------


 NSTEP =  1035000   TIME(PS) =    3070.000  TEMP(K) =   309.51  PRESS =     0.0
 Etot   =   -212586.6113  EKtot   =     78916.5391  EPtot      =   -291503.1504
 BOND   =      6145.7177  ANGLE   =     23883.9146  DIHED      =     15120.5608
 1-4 NB =      5593.8491  1-4 EEL =      2046.9366  VDWAALS    =     15210.8417
 EELEC  =   -359504.9710  EHBOND  =         0.0000  RESTRAINT  =         0.0000
 EKCMT  =         0.0000  VIRIAL  =         0.0000  VOLUME     =   1162920.9172
                                                    SURFTEN    =         0.0000
                                                    Density    =         1.0194
 ------------------------------------------------------------------------------


 NSTEP =  1040000   TIME(PS) =    3080.000  TEMP(K) =   310.53  PRESS =     0.0
 Etot   =   -212120.6164  EKtot   =     79178.4531  EPtot      =   -291299.0695
 BOND   =      6175.1643  ANGLE   =     23992.4651  DIHED      =     14993.9540
 1-4 NB =      5582.1426  1-4 EEL =      1968.0774  VDWAALS    =     15265.3987
 EELEC  =   -359276.2716  EHBOND  =         0.0000  RESTRAINT  =         0.0000
 EKCMT  =         0.0000  VIRIAL  =         0.0000  VOLUME     =   1164830.0572
                                                    SURFTEN    =         0.0000
                                                    Density    =         1.0177
 ------------------------------------------------------------------------------


 NSTEP =  1045000   TIME(PS) =    3090.000  TEMP(K) =   309.25  PRESS =     0.0
 Etot   =   -212582.3048  EKtot   =     78851.1094  EPtot      =   -291433.4141
 BOND   =      5991.6020  ANGLE   =     24024.9474  DIHED      =     14932.0845
 1-4 NB =      5681.4038  1-4 EEL =      2149.0974  VDWAALS    =     14729.9444
 EELEC  =   -358942.4936  EHBOND  =         0.0000  RESTRAINT  =         0.0000
 EKCMT  =         0.0000  VIRIAL  =         0.0000  VOLUME     =   1163358.9452
                                                    SURFTEN    =         0.0000
                                                    Density    =         1.0190
 ------------------------------------------------------------------------------


 NSTEP =  1050000   TIME(PS) =    3100.000  TEMP(K) =   309.51  PRESS =     0.0
 Etot   =   -212132.9282  EKtot   =     78918.5000  EPtot      =   -291051.4282
 BOND   =      6192.5446  ANGLE   =     23986.5749  DIHED      =     15083.0603
 1-4 NB =      5624.3263  1-4 EEL =      2115.8773  VDWAALS    =     15357.2066
 EELEC  =   -359411.0183  EHBOND  =         0.0000  RESTRAINT  =         0.0000
 EKCMT  =         0.0000  VIRIAL  =         0.0000  VOLUME     =   1163603.9539
                                                    SURFTEN    =         0.0000
                                                    Density    =         1.0188
 ------------------------------------------------------------------------------


 NSTEP =  1055000   TIME(PS) =    3110.000  TEMP(K) =   310.72  PRESS =     0.0
 Etot   =   -212161.7970  EKtot   =     79226.7969  EPtot      =   -291388.5939
 BOND   =      6062.2258  ANGLE   =     24059.9106  DIHED      =     15068.0735
 1-4 NB =      5627.5258  1-4 EEL =      1957.8576  VDWAALS    =     15068.7492
 EELEC  =   -359232.9364  EHBOND  =         0.0000  RESTRAINT  =         0.0000
 EKCMT  =         0.0000  VIRIAL  =         0.0000  VOLUME     =   1165140.5483
                                                    SURFTEN    =         0.0000
                                                    Density    =         1.0174
 ------------------------------------------------------------------------------


 NSTEP =  1060000   TIME(PS) =    3120.000  TEMP(K) =   310.82  PRESS =     0.0
 Etot   =   -212438.2344  EKtot   =     79251.7812  EPtot      =   -291690.0156
 BOND   =      6088.7013  ANGLE   =     23801.3431  DIHED      =     14984.5660
 1-4 NB =      5646.5708  1-4 EEL =      2007.5389  VDWAALS    =     15066.1373
 EELEC  =   -359284.8730  EHBOND  =         0.0000  RESTRAINT  =         0.0000
 EKCMT  =         0.0000  VIRIAL  =         0.0000  VOLUME     =   1162453.9379
                                                    SURFTEN    =         0.0000
                                                    Density    =         1.0198
 ------------------------------------------------------------------------------


 NSTEP =  1065000   TIME(PS) =    3130.000  TEMP(K) =   309.33  PRESS =     0.0
 Etot   =   -212845.0585  EKtot   =     78872.2578  EPtot      =   -291717.3163
 BOND   =      6120.4314  ANGLE   =     24158.1942  DIHED      =     14963.9461
 1-4 NB =      5622.9318  1-4 EEL =      2068.3909  VDWAALS    =     15464.0859
 EELEC  =   -360115.2967  EHBOND  =         0.0000  RESTRAINT  =         0.0000
 EKCMT  =         0.0000  VIRIAL  =         0.0000  VOLUME     =   1162661.9285
                                                    SURFTEN    =         0.0000
                                                    Density    =         1.0196
 ------------------------------------------------------------------------------


 NSTEP =  1070000   TIME(PS) =    3140.000  TEMP(K) =   309.00  PRESS =     0.0
 Etot   =   -212601.2753  EKtot   =     78787.5625  EPtot      =   -291388.8378
 BOND   =      6051.7240  ANGLE   =     23783.8371  DIHED      =     15090.7127
 1-4 NB =      5671.4770  1-4 EEL =      2117.8933  VDWAALS    =     14820.0794
 EELEC  =   -358924.5614  EHBOND  =         0.0000  RESTRAINT  =         0.0000
 EKCMT  =         0.0000  VIRIAL  =         0.0000  VOLUME     =   1164042.9885
                                                    SURFTEN    =         0.0000
                                                    Density    =         1.0184
 ------------------------------------------------------------------------------


 NSTEP =  1075000   TIME(PS) =    3150.000  TEMP(K) =   309.77  PRESS =     0.0
 Etot   =   -212504.7395  EKtot   =     78984.2344  EPtot      =   -291488.9738
 BOND   =      6033.4330  ANGLE   =     23988.9768  DIHED      =     15017.0859
 1-4 NB =      5625.9656  1-4 EEL =      2086.1334  VDWAALS    =     15495.4637
 EELEC  =   -359736.0322  EHBOND  =         0.0000  RESTRAINT  =         0.0000
 EKCMT  =         0.0000  VIRIAL  =         0.0000  VOLUME     =   1164736.7388
                                                    SURFTEN    =         0.0000
                                                    Density    =         1.0178
 ------------------------------------------------------------------------------


 NSTEP =  1080000   TIME(PS) =    3160.000  TEMP(K) =   310.27  PRESS =     0.0
 Etot   =   -212485.4759  EKtot   =     79111.8750  EPtot      =   -291597.3509
 BOND   =      6166.1614  ANGLE   =     23970.6776  DIHED      =     14921.0820
 1-4 NB =      5638.0191  1-4 EEL =      2038.9899  VDWAALS    =     15216.8713
 EELEC  =   -359549.1522  EHBOND  =         0.0000  RESTRAINT  =         0.0000
 EKCMT  =         0.0000  VIRIAL  =         0.0000  VOLUME     =   1161458.4478
                                                    SURFTEN    =         0.0000
                                                    Density    =         1.0207
 ------------------------------------------------------------------------------


 NSTEP =  1085000   TIME(PS) =    3170.000  TEMP(K) =   309.83  PRESS =     0.0
 Etot   =   -212291.4542  EKtot   =     78999.6484  EPtot      =   -291291.1026
 BOND   =      6090.2554  ANGLE   =     23965.7740  DIHED      =     15060.6358
 1-4 NB =      5692.8727  1-4 EEL =      2037.1683  VDWAALS    =     15336.8644
 EELEC  =   -359474.6733  EHBOND  =         0.0000  RESTRAINT  =         0.0000
 EKCMT  =         0.0000  VIRIAL  =         0.0000  VOLUME     =   1164629.6866
                                                    SURFTEN    =         0.0000
                                                    Density    =         1.0179
 ------------------------------------------------------------------------------


 NSTEP =  1090000   TIME(PS) =    3180.000  TEMP(K) =   308.71  PRESS =     0.0
 Etot   =   -212712.7707  EKtot   =     78714.2109  EPtot      =   -291426.9816
 BOND   =      6110.2133  ANGLE   =     23843.3192  DIHED      =     14989.7196
 1-4 NB =      5637.9358  1-4 EEL =      1999.6808  VDWAALS    =     15191.5949
 EELEC  =   -359199.4450  EHBOND  =         0.0000  RESTRAINT  =         0.0000
 EKCMT  =         0.0000  VIRIAL  =         0.0000  VOLUME     =   1165153.8566
                                                    SURFTEN    =         0.0000
                                                    Density    =         1.0174
 ------------------------------------------------------------------------------


 NSTEP =  1095000   TIME(PS) =    3190.000  TEMP(K) =   309.39  PRESS =     0.0
 Etot   =   -212330.5155  EKtot   =     78886.9531  EPtot      =   -291217.4686
 BOND   =      6074.9064  ANGLE   =     24049.0952  DIHED      =     15160.9660
 1-4 NB =      5656.8215  1-4 EEL =      2080.8573  VDWAALS    =     15111.5215
 EELEC  =   -359351.6365  EHBOND  =         0.0000  RESTRAINT  =         0.0000
 EKCMT  =         0.0000  VIRIAL  =         0.0000  VOLUME     =   1163159.8529
                                                    SURFTEN    =         0.0000
                                                    Density    =         1.0192
 ------------------------------------------------------------------------------


 NSTEP =  1100000   TIME(PS) =    3200.000  TEMP(K) =   310.58  PRESS =     0.0
 Etot   =   -211889.2719  EKtot   =     79190.7969  EPtot      =   -291080.0687
 BOND   =      6086.8202  ANGLE   =     24138.7436  DIHED      =     15094.2194
 1-4 NB =      5604.2602  1-4 EEL =      2059.9219  VDWAALS    =     15269.0255
 EELEC  =   -359333.0597  EHBOND  =         0.0000  RESTRAINT  =         0.0000
 EKCMT  =         0.0000  VIRIAL  =         0.0000  VOLUME     =   1163034.8355
                                                    SURFTEN    =         0.0000
                                                    Density    =         1.0193
 ------------------------------------------------------------------------------


 NSTEP =  1105000   TIME(PS) =    3210.000  TEMP(K) =   311.28  PRESS =     0.0
 Etot   =   -212155.5843  EKtot   =     79368.1562  EPtot      =   -291523.7406
 BOND   =      6046.8332  ANGLE   =     23724.1087  DIHED      =     15075.5034
 1-4 NB =      5650.7165  1-4 EEL =      2094.9365  VDWAALS    =     15043.1881
 EELEC  =   -359159.0269  EHBOND  =         0.0000  RESTRAINT  =         0.0000
 EKCMT  =         0.0000  VIRIAL  =         0.0000  VOLUME     =   1164685.5395
                                                    SURFTEN    =         0.0000
                                                    Density    =         1.0178
 ------------------------------------------------------------------------------


 NSTEP =  1110000   TIME(PS) =    3220.000  TEMP(K) =   308.58  PRESS =     0.0
 Etot   =   -212901.0065  EKtot   =     78681.7969  EPtot      =   -291582.8034
 BOND   =      6082.5156  ANGLE   =     23998.9060  DIHED      =     14937.5484
 1-4 NB =      5688.3231  1-4 EEL =      2043.2166  VDWAALS    =     15672.1163
 EELEC  =   -360005.4294  EHBOND  =         0.0000  RESTRAINT  =         0.0000
 EKCMT  =         0.0000  VIRIAL  =         0.0000  VOLUME     =   1162387.5458
                                                    SURFTEN    =         0.0000
                                                    Density    =         1.0198
 ------------------------------------------------------------------------------


 NSTEP =  1115000   TIME(PS) =    3230.000  TEMP(K) =   309.99  PRESS =     0.0
 Etot   =   -212090.1215  EKtot   =     79041.2812  EPtot      =   -291131.4028
 BOND   =      6046.2067  ANGLE   =     23902.8302  DIHED      =     14974.5181
 1-4 NB =      5622.8410  1-4 EEL =      1997.4413  VDWAALS    =     14586.8124
 EELEC  =   -358262.0525  EHBOND  =         0.0000  RESTRAINT  =         0.0000
 EKCMT  =         0.0000  VIRIAL  =         0.0000  VOLUME     =   1164067.3318
                                                    SURFTEN    =         0.0000
                                                    Density    =         1.0184
 ------------------------------------------------------------------------------


 NSTEP =  1120000   TIME(PS) =    3240.000  TEMP(K) =   309.71  PRESS =     0.0
 Etot   =   -212918.8612  EKtot   =     78969.0781  EPtot      =   -291887.9393
 BOND   =      6108.2031  ANGLE   =     23983.1295  DIHED      =     14977.0356
 1-4 NB =      5651.0701  1-4 EEL =      1913.0137  VDWAALS    =     15400.5112
 EELEC  =   -359920.9025  EHBOND  =         0.0000  RESTRAINT  =         0.0000
 EKCMT  =         0.0000  VIRIAL  =         0.0000  VOLUME     =   1163384.4397
                                                    SURFTEN    =         0.0000
                                                    Density    =         1.0190
 ------------------------------------------------------------------------------


 NSTEP =  1125000   TIME(PS) =    3250.000  TEMP(K) =   309.99  PRESS =     0.0
 Etot   =   -212799.5759  EKtot   =     79041.2500  EPtot      =   -291840.8259
 BOND   =      6150.2156  ANGLE   =     24031.5155  DIHED      =     15022.5092
 1-4 NB =      5608.4881  1-4 EEL =      1912.8908  VDWAALS    =     14852.7528
 EELEC  =   -359419.1978  EHBOND  =         0.0000  RESTRAINT  =         0.0000
 EKCMT  =         0.0000  VIRIAL  =         0.0000  VOLUME     =   1165809.8165
                                                    SURFTEN    =         0.0000
                                                    Density    =         1.0168
 ------------------------------------------------------------------------------


 NSTEP =  1130000   TIME(PS) =    3260.000  TEMP(K) =   310.95  PRESS =     0.0
 Etot   =   -212121.6460  EKtot   =     79285.9297  EPtot      =   -291407.5757
 BOND   =      6162.0672  ANGLE   =     23822.2838  DIHED      =     14938.1397
 1-4 NB =      5572.7735  1-4 EEL =      1981.6335  VDWAALS    =     14907.1240
 EELEC  =   -358791.5975  EHBOND  =         0.0000  RESTRAINT  =         0.0000
 EKCMT  =         0.0000  VIRIAL  =         0.0000  VOLUME     =   1164963.3970
                                                    SURFTEN    =         0.0000
                                                    Density    =         1.0176
 ------------------------------------------------------------------------------


 NSTEP =  1135000   TIME(PS) =    3270.000  TEMP(K) =   311.86  PRESS =     0.0
 Etot   =   -211946.3636  EKtot   =     79516.6562  EPtot      =   -291463.0198
 BOND   =      5977.8551  ANGLE   =     24015.2886  DIHED      =     15095.3207
 1-4 NB =      5647.5394  1-4 EEL =      2064.0094  VDWAALS    =     14927.1681
 EELEC  =   -359190.2011  EHBOND  =         0.0000  RESTRAINT  =         0.0000
 EKCMT  =         0.0000  VIRIAL  =         0.0000  VOLUME     =   1164398.0646
                                                    SURFTEN    =         0.0000
                                                    Density    =         1.0181
 ------------------------------------------------------------------------------


 NSTEP =  1140000   TIME(PS) =    3280.000  TEMP(K) =   309.68  PRESS =     0.0
 Etot   =   -212706.1872  EKtot   =     78960.6328  EPtot      =   -291666.8200
 BOND   =      6135.8279  ANGLE   =     23823.8634  DIHED      =     14931.6493
 1-4 NB =      5664.4015  1-4 EEL =      2029.4925  VDWAALS    =     15922.7837
 EELEC  =   -360174.8382  EHBOND  =         0.0000  RESTRAINT  =         0.0000
 EKCMT  =         0.0000  VIRIAL  =         0.0000  VOLUME     =   1162193.9676
                                                    SURFTEN    =         0.0000
                                                    Density    =         1.0200
 ------------------------------------------------------------------------------


 NSTEP =  1145000   TIME(PS) =    3290.000  TEMP(K) =   309.89  PRESS =     0.0
 Etot   =   -212177.4495  EKtot   =     79014.9766  EPtot      =   -291192.4260
 BOND   =      6022.8612  ANGLE   =     23889.3734  DIHED      =     15154.3976
 1-4 NB =      5652.5642  1-4 EEL =      2025.9991  VDWAALS    =     14986.9731
 EELEC  =   -358924.5946  EHBOND  =         0.0000  RESTRAINT  =         0.0000
 EKCMT  =         0.0000  VIRIAL  =         0.0000  VOLUME     =   1161941.9890
                                                    SURFTEN    =         0.0000
                                                    Density    =         1.0202
 ------------------------------------------------------------------------------


 NSTEP =  1150000   TIME(PS) =    3300.000  TEMP(K) =   310.66  PRESS =     0.0
 Etot   =   -211963.9963  EKtot   =     79210.8750  EPtot      =   -291174.8713
 BOND   =      6090.9390  ANGLE   =     23831.2531  DIHED      =     14990.5938
 1-4 NB =      5658.4871  1-4 EEL =      2080.8466  VDWAALS    =     15051.4252
 EELEC  =   -358878.4161  EHBOND  =         0.0000  RESTRAINT  =         0.0000
 EKCMT  =         0.0000  VIRIAL  =         0.0000  VOLUME     =   1162642.4708
                                                    SURFTEN    =         0.0000
                                                    Density    =         1.0196
 ------------------------------------------------------------------------------


 NSTEP =  1155000   TIME(PS) =    3310.000  TEMP(K) =   311.08  PRESS =     0.0
 Etot   =   -211742.2962  EKtot   =     79317.1562  EPtot      =   -291059.4525
 BOND   =      6125.2101  ANGLE   =     24074.4886  DIHED      =     15043.5629
 1-4 NB =      5649.8493  1-4 EEL =      2079.2606  VDWAALS    =     14878.6349
 EELEC  =   -358910.4589  EHBOND  =         0.0000  RESTRAINT  =         0.0000
 EKCMT  =         0.0000  VIRIAL  =         0.0000  VOLUME     =   1163085.7202
                                                    SURFTEN    =         0.0000
                                                    Density    =         1.0192
 ------------------------------------------------------------------------------


 NSTEP =  1160000   TIME(PS) =    3320.000  TEMP(K) =   310.78  PRESS =     0.0
 Etot   =   -211584.1417  EKtot   =     79241.8125  EPtot      =   -290825.9542
 BOND   =      6079.3198  ANGLE   =     24048.7084  DIHED      =     15039.6138
 1-4 NB =      5597.5335  1-4 EEL =      2008.6169  VDWAALS    =     15254.0143
 EELEC  =   -358853.7610  EHBOND  =         0.0000  RESTRAINT  =         0.0000
 EKCMT  =         0.0000  VIRIAL  =         0.0000  VOLUME     =   1166255.7492
                                                    SURFTEN    =         0.0000
                                                    Density    =         1.0165
 ------------------------------------------------------------------------------


 NSTEP =  1165000   TIME(PS) =    3330.000  TEMP(K) =   310.97  PRESS =     0.0
 Etot   =   -211954.8269  EKtot   =     79291.2109  EPtot      =   -291246.0378
 BOND   =      6260.1310  ANGLE   =     23805.4588  DIHED      =     15104.1371
 1-4 NB =      5680.4946  1-4 EEL =      1993.2520  VDWAALS    =     15083.4510
 EELEC  =   -359172.9622  EHBOND  =         0.0000  RESTRAINT  =         0.0000
 EKCMT  =         0.0000  VIRIAL  =         0.0000  VOLUME     =   1162823.4381
                                                    SURFTEN    =         0.0000
                                                    Density    =         1.0195
 ------------------------------------------------------------------------------


 NSTEP =  1170000   TIME(PS) =    3340.000  TEMP(K) =   309.17  PRESS =     0.0
 Etot   =   -212285.0865  EKtot   =     78830.8203  EPtot      =   -291115.9068
 BOND   =      6045.6619  ANGLE   =     23930.4326  DIHED      =     15031.5418
 1-4 NB =      5658.6211  1-4 EEL =      2140.0132  VDWAALS    =     14786.2056
 EELEC  =   -358708.3830  EHBOND  =         0.0000  RESTRAINT  =         0.0000
 EKCMT  =         0.0000  VIRIAL  =         0.0000  VOLUME     =   1164309.0444
                                                    SURFTEN    =         0.0000
                                                    Density    =         1.0182
 ------------------------------------------------------------------------------


 NSTEP =  1175000   TIME(PS) =    3350.000  TEMP(K) =   310.38  PRESS =     0.0
 Etot   =   -212295.6640  EKtot   =     79138.6016  EPtot      =   -291434.2656
 BOND   =      6246.0177  ANGLE   =     23727.5203  DIHED      =     15033.9730
 1-4 NB =      5620.2563  1-4 EEL =      2120.4965  VDWAALS    =     15454.6151
 EELEC  =   -359637.1444  EHBOND  =         0.0000  RESTRAINT  =         0.0000
 EKCMT  =         0.0000  VIRIAL  =         0.0000  VOLUME     =   1163775.2177
                                                    SURFTEN    =         0.0000
                                                    Density    =         1.0186
 ------------------------------------------------------------------------------


 NSTEP =  1180000   TIME(PS) =    3360.000  TEMP(K) =   310.95  PRESS =     0.0
 Etot   =   -212266.1037  EKtot   =     79285.1641  EPtot      =   -291551.2678
 BOND   =      6030.8829  ANGLE   =     23786.4234  DIHED      =     15020.4912
 1-4 NB =      5615.8932  1-4 EEL =      1993.6465  VDWAALS    =     15121.8638
 EELEC  =   -359120.4687  EHBOND  =         0.0000  RESTRAINT  =         0.0000
 EKCMT  =         0.0000  VIRIAL  =         0.0000  VOLUME     =   1163751.7506
                                                    SURFTEN    =         0.0000
                                                    Density    =         1.0186
 ------------------------------------------------------------------------------


 NSTEP =  1185000   TIME(PS) =    3370.000  TEMP(K) =   311.26  PRESS =     0.0
 Etot   =   -212184.3098  EKtot   =     79364.8281  EPtot      =   -291549.1379
 BOND   =      6160.3016  ANGLE   =     23766.9555  DIHED      =     15080.8701
 1-4 NB =      5621.2110  1-4 EEL =      2099.8131  VDWAALS    =     14866.7698
 EELEC  =   -359145.0591  EHBOND  =         0.0000  RESTRAINT  =         0.0000
 EKCMT  =         0.0000  VIRIAL  =         0.0000  VOLUME     =   1166809.8710
                                                    SURFTEN    =         0.0000
                                                    Density    =         1.0160
 ------------------------------------------------------------------------------


 NSTEP =  1190000   TIME(PS) =    3380.000  TEMP(K) =   310.41  PRESS =     0.0
 Etot   =   -212319.3699  EKtot   =     79147.5547  EPtot      =   -291466.9246
 BOND   =      6109.4189  ANGLE   =     23875.4108  DIHED      =     15048.0782
 1-4 NB =      5645.1534  1-4 EEL =      2101.9961  VDWAALS    =     15235.9404
 EELEC  =   -359482.9224  EHBOND  =         0.0000  RESTRAINT  =         0.0000
 EKCMT  =         0.0000  VIRIAL  =         0.0000  VOLUME     =   1161452.9677
                                                    SURFTEN    =         0.0000
                                                    Density    =         1.0207
 ------------------------------------------------------------------------------


 NSTEP =  1195000   TIME(PS) =    3390.000  TEMP(K) =   308.46  PRESS =     0.0
 Etot   =   -212546.9790  EKtot   =     78649.2969  EPtot      =   -291196.2758
 BOND   =      6145.0456  ANGLE   =     23956.8283  DIHED      =     15073.7859
 1-4 NB =      5671.2957  1-4 EEL =      2138.4061  VDWAALS    =     15594.0438
 EELEC  =   -359775.6812  EHBOND  =         0.0000  RESTRAINT  =         0.0000
 EKCMT  =         0.0000  VIRIAL  =         0.0000  VOLUME     =   1165470.1695
                                                    SURFTEN    =         0.0000
                                                    Density    =         1.0171
 ------------------------------------------------------------------------------


 NSTEP =  1200000   TIME(PS) =    3400.000  TEMP(K) =   310.55  PRESS =     0.0
 Etot   =   -212413.9499  EKtot   =     79182.4609  EPtot      =   -291596.4108
 BOND   =      6054.3737  ANGLE   =     23815.2421  DIHED      =     14989.0485
 1-4 NB =      5645.2263  1-4 EEL =      2030.4454  VDWAALS    =     15194.2411
 EELEC  =   -359324.9878  EHBOND  =         0.0000  RESTRAINT  =         0.0000
 EKCMT  =         0.0000  VIRIAL  =         0.0000  VOLUME     =   1166131.3584
                                                    SURFTEN    =         0.0000
                                                    Density    =         1.0166
 ------------------------------------------------------------------------------


 NSTEP =  1205000   TIME(PS) =    3410.000  TEMP(K) =   309.69  PRESS =     0.0
 Etot   =   -212616.9452  EKtot   =     78964.3828  EPtot      =   -291581.3281
 BOND   =      6126.5224  ANGLE   =     23891.8439  DIHED      =     15036.2215
 1-4 NB =      5664.1105  1-4 EEL =      2075.1093  VDWAALS    =     15082.9612
 EELEC  =   -359458.0969  EHBOND  =         0.0000  RESTRAINT  =         0.0000
 EKCMT  =         0.0000  VIRIAL  =         0.0000  VOLUME     =   1164029.8848
                                                    SURFTEN    =         0.0000
                                                    Density    =         1.0184
 ------------------------------------------------------------------------------


 NSTEP =  1210000   TIME(PS) =    3420.000  TEMP(K) =   308.55  PRESS =     0.0
 Etot   =   -212591.5097  EKtot   =     78673.3359  EPtot      =   -291264.8456
 BOND   =      6141.6164  ANGLE   =     23990.7295  DIHED      =     14955.0443
 1-4 NB =      5631.7606  1-4 EEL =      2026.1874  VDWAALS    =     14671.9651
 EELEC  =   -358682.1489  EHBOND  =         0.0000  RESTRAINT  =         0.0000
 EKCMT  =         0.0000  VIRIAL  =         0.0000  VOLUME     =   1163266.0985
                                                    SURFTEN    =         0.0000
                                                    Density    =         1.0191
 ------------------------------------------------------------------------------


 NSTEP =  1215000   TIME(PS) =    3430.000  TEMP(K) =   309.82  PRESS =     0.0
 Etot   =   -212758.4294  EKtot   =     78996.5156  EPtot      =   -291754.9451
 BOND   =      6122.5688  ANGLE   =     23565.2415  DIHED      =     15090.0703
 1-4 NB =      5674.4701  1-4 EEL =      2082.3502  VDWAALS    =     15092.7620
 EELEC  =   -359382.4080  EHBOND  =         0.0000  RESTRAINT  =         0.0000
 EKCMT  =         0.0000  VIRIAL  =         0.0000  VOLUME     =   1161498.5782
                                                    SURFTEN    =         0.0000
                                                    Density    =         1.0206
 ------------------------------------------------------------------------------


 NSTEP =  1220000   TIME(PS) =    3440.000  TEMP(K) =   310.85  PRESS =     0.0
 Etot   =   -212176.8603  EKtot   =     79259.4375  EPtot      =   -291436.2978
 BOND   =      6134.6197  ANGLE   =     23879.3653  DIHED      =     15030.8477
 1-4 NB =      5610.2345  1-4 EEL =      2044.7564  VDWAALS    =     15235.5689
 EELEC  =   -359371.6902  EHBOND  =         0.0000  RESTRAINT  =         0.0000
 EKCMT  =         0.0000  VIRIAL  =         0.0000  VOLUME     =   1162179.0771
                                                    SURFTEN    =         0.0000
                                                    Density    =         1.0200
 ------------------------------------------------------------------------------


 NSTEP =  1225000   TIME(PS) =    3450.000  TEMP(K) =   310.25  PRESS =     0.0
 Etot   =   -211976.5523  EKtot   =     79107.5156  EPtot      =   -291084.0679
 BOND   =      6116.1699  ANGLE   =     23964.1626  DIHED      =     14999.6859
 1-4 NB =      5629.6543  1-4 EEL =      2134.1153  VDWAALS    =     15052.7584
 EELEC  =   -358980.6142  EHBOND  =         0.0000  RESTRAINT  =         0.0000
 EKCMT  =         0.0000  VIRIAL  =         0.0000  VOLUME     =   1164362.8563
                                                    SURFTEN    =         0.0000
                                                    Density    =         1.0181
 ------------------------------------------------------------------------------


 NSTEP =  1230000   TIME(PS) =    3460.000  TEMP(K) =   310.81  PRESS =     0.0
 Etot   =   -212358.4143  EKtot   =     79249.1172  EPtot      =   -291607.5315
 BOND   =      6095.6286  ANGLE   =     23813.1360  DIHED      =     15082.3437
 1-4 NB =      5609.0044  1-4 EEL =      2141.3799  VDWAALS    =     14798.9529
 EELEC  =   -359147.9770  EHBOND  =         0.0000  RESTRAINT  =         0.0000
 EKCMT  =         0.0000  VIRIAL  =         0.0000  VOLUME     =   1164061.2241
                                                    SURFTEN    =         0.0000
                                                    Density    =         1.0184
 ------------------------------------------------------------------------------


 NSTEP =  1235000   TIME(PS) =    3470.000  TEMP(K) =   309.17  PRESS =     0.0
 Etot   =   -212623.8051  EKtot   =     78831.5938  EPtot      =   -291455.3989
 BOND   =      6033.3031  ANGLE   =     24029.8395  DIHED      =     15033.6912
 1-4 NB =      5630.5719  1-4 EEL =      2049.0095  VDWAALS    =     15233.3430
 EELEC  =   -359465.1571  EHBOND  =         0.0000  RESTRAINT  =         0.0000
 EKCMT  =         0.0000  VIRIAL  =         0.0000  VOLUME     =   1164255.4689
                                                    SURFTEN    =         0.0000
                                                    Density    =         1.0182
 ------------------------------------------------------------------------------


 NSTEP =  1240000   TIME(PS) =    3480.000  TEMP(K) =   310.36  PRESS =     0.0
 Etot   =   -212266.0640  EKtot   =     79135.3281  EPtot      =   -291401.3922
 BOND   =      6079.6834  ANGLE   =     23958.8370  DIHED      =     15016.4000
 1-4 NB =      5707.7305  1-4 EEL =      2142.5914  VDWAALS    =     15473.2424
 EELEC  =   -359779.8768  EHBOND  =         0.0000  RESTRAINT  =         0.0000
 EKCMT  =         0.0000  VIRIAL  =         0.0000  VOLUME     =   1161541.9818
                                                    SURFTEN    =         0.0000
                                                    Density    =         1.0206
 ------------------------------------------------------------------------------


 NSTEP =  1245000   TIME(PS) =    3490.000  TEMP(K) =   309.73  PRESS =     0.0
 Etot   =   -212413.2546  EKtot   =     78974.3828  EPtot      =   -291387.6374
 BOND   =      6051.7697  ANGLE   =     24046.0544  DIHED      =     15083.3299
 1-4 NB =      5680.5085  1-4 EEL =      1973.0703  VDWAALS    =     15140.1559
 EELEC  =   -359362.5262  EHBOND  =         0.0000  RESTRAINT  =         0.0000
 EKCMT  =         0.0000  VIRIAL  =         0.0000  VOLUME     =   1167495.5924
                                                    SURFTEN    =         0.0000
                                                    Density    =         1.0154
 ------------------------------------------------------------------------------


 NSTEP =  1250000   TIME(PS) =    3500.000  TEMP(K) =   309.63  PRESS =     0.0
 Etot   =   -212352.7526  EKtot   =     78947.5312  EPtot      =   -291300.2839
 BOND   =      6028.6598  ANGLE   =     24016.1494  DIHED      =     15058.5237
 1-4 NB =      5624.7357  1-4 EEL =      2045.3514  VDWAALS    =     15601.2372
 EELEC  =   -359674.9411  EHBOND  =         0.0000  RESTRAINT  =         0.0000
 EKCMT  =         0.0000  VIRIAL  =         0.0000  VOLUME     =   1163754.2455
                                                    SURFTEN    =         0.0000
                                                    Density    =         1.0186
 ------------------------------------------------------------------------------


 NSTEP =  1255000   TIME(PS) =    3510.000  TEMP(K) =   308.84  PRESS =     0.0
 Etot   =   -212439.8389  EKtot   =     78747.6797  EPtot      =   -291187.5186
 BOND   =      6045.8315  ANGLE   =     24193.8624  DIHED      =     14993.2071
 1-4 NB =      5625.9507  1-4 EEL =      2016.9416  VDWAALS    =     15030.7775
 EELEC  =   -359094.0894  EHBOND  =         0.0000  RESTRAINT  =         0.0000
 EKCMT  =         0.0000  VIRIAL  =         0.0000  VOLUME     =   1166159.8161
                                                    SURFTEN    =         0.0000
                                                    Density    =         1.0165
 ------------------------------------------------------------------------------


 NSTEP =  1260000   TIME(PS) =    3520.000  TEMP(K) =   310.00  PRESS =     0.0
 Etot   =   -212036.7937  EKtot   =     79042.3828  EPtot      =   -291079.1765
 BOND   =      6096.5263  ANGLE   =     24041.3030  DIHED      =     15012.1454
 1-4 NB =      5599.7543  1-4 EEL =      2018.7508  VDWAALS    =     14848.1749
 EELEC  =   -358695.8311  EHBOND  =         0.0000  RESTRAINT  =         0.0000
 EKCMT  =         0.0000  VIRIAL  =         0.0000  VOLUME     =   1167081.8704
                                                    SURFTEN    =         0.0000
                                                    Density    =         1.0157
 ------------------------------------------------------------------------------


 NSTEP =  1265000   TIME(PS) =    3530.000  TEMP(K) =   309.99  PRESS =     0.0
 Etot   =   -211763.7244  EKtot   =     79040.5703  EPtot      =   -290804.2948
 BOND   =      6088.2361  ANGLE   =     23884.4680  DIHED      =     15095.3356
 1-4 NB =      5622.1092  1-4 EEL =      2194.8470  VDWAALS    =     15099.2970
 EELEC  =   -358788.5877  EHBOND  =         0.0000  RESTRAINT  =         0.0000
 EKCMT  =         0.0000  VIRIAL  =         0.0000  VOLUME     =   1165514.3669
                                                    SURFTEN    =         0.0000
                                                    Density    =         1.0171
 ------------------------------------------------------------------------------


 NSTEP =  1270000   TIME(PS) =    3540.000  TEMP(K) =   310.45  PRESS =     0.0
 Etot   =   -212047.6062  EKtot   =     79158.2500  EPtot      =   -291205.8562
 BOND   =      6080.5051  ANGLE   =     24160.8798  DIHED      =     14972.1947
 1-4 NB =      5618.9376  1-4 EEL =      2142.0925  VDWAALS    =     14639.8523
 EELEC  =   -358820.3183  EHBOND  =         0.0000  RESTRAINT  =         0.0000
 EKCMT  =         0.0000  VIRIAL  =         0.0000  VOLUME     =   1164046.6462
                                                    SURFTEN    =         0.0000
                                                    Density    =         1.0184
 ------------------------------------------------------------------------------


 NSTEP =  1275000   TIME(PS) =    3550.000  TEMP(K) =   309.82  PRESS =     0.0
 Etot   =   -212549.7946  EKtot   =     78996.8594  EPtot      =   -291546.6540
 BOND   =      6014.3985  ANGLE   =     23995.5769  DIHED      =     15034.0021
 1-4 NB =      5710.0828  1-4 EEL =      2054.0889  VDWAALS    =     15248.6558
 EELEC  =   -359603.4590  EHBOND  =         0.0000  RESTRAINT  =         0.0000
 EKCMT  =         0.0000  VIRIAL  =         0.0000  VOLUME     =   1163908.7882
                                                    SURFTEN    =         0.0000
                                                    Density    =         1.0185
 ------------------------------------------------------------------------------


 NSTEP =  1280000   TIME(PS) =    3560.000  TEMP(K) =   309.49  PRESS =     0.0
 Etot   =   -212819.0344  EKtot   =     78911.5781  EPtot      =   -291730.6126
 BOND   =      6091.3450  ANGLE   =     23695.9063  DIHED      =     15100.7042
 1-4 NB =      5603.1182  1-4 EEL =      1972.9119  VDWAALS    =     15175.1810
 EELEC  =   -359369.7792  EHBOND  =         0.0000  RESTRAINT  =         0.0000
 EKCMT  =         0.0000  VIRIAL  =         0.0000  VOLUME     =   1165567.5931
                                                    SURFTEN    =         0.0000
                                                    Density    =         1.0171
 ------------------------------------------------------------------------------


 NSTEP =  1285000   TIME(PS) =    3570.000  TEMP(K) =   309.68  PRESS =     0.0
 Etot   =   -212246.7607  EKtot   =     78961.9766  EPtot      =   -291208.7372
 BOND   =      6132.5692  ANGLE   =     23986.4435  DIHED      =     15104.5282
 1-4 NB =      5654.5533  1-4 EEL =      2061.2336  VDWAALS    =     15437.5153
 EELEC  =   -359585.5803  EHBOND  =         0.0000  RESTRAINT  =         0.0000
 EKCMT  =         0.0000  VIRIAL  =         0.0000  VOLUME     =   1163768.8055
                                                    SURFTEN    =         0.0000
                                                    Density    =         1.0186
 ------------------------------------------------------------------------------


 NSTEP =  1290000   TIME(PS) =    3580.000  TEMP(K) =   308.65  PRESS =     0.0
 Etot   =   -212336.4413  EKtot   =     78698.3516  EPtot      =   -291034.7928
 BOND   =      6110.3935  ANGLE   =     24066.7609  DIHED      =     15096.7523
 1-4 NB =      5652.1606  1-4 EEL =      1987.5221  VDWAALS    =     15158.9337
 EELEC  =   -359107.3160  EHBOND  =         0.0000  RESTRAINT  =         0.0000
 EKCMT  =         0.0000  VIRIAL  =         0.0000  VOLUME     =   1164839.3679
                                                    SURFTEN    =         0.0000
                                                    Density    =         1.0177
 ------------------------------------------------------------------------------


 NSTEP =  1295000   TIME(PS) =    3590.000  TEMP(K) =   310.17  PRESS =     0.0
 Etot   =   -212130.9537  EKtot   =     79085.0703  EPtot      =   -291216.0240
 BOND   =      6108.3127  ANGLE   =     23830.9951  DIHED      =     15111.4233
 1-4 NB =      5616.7770  1-4 EEL =      2044.9096  VDWAALS    =     14996.5981
 EELEC  =   -358925.0399  EHBOND  =         0.0000  RESTRAINT  =         0.0000
 EKCMT  =         0.0000  VIRIAL  =         0.0000  VOLUME     =   1163126.9647
                                                    SURFTEN    =         0.0000
                                                    Density    =         1.0192
 ------------------------------------------------------------------------------


 NSTEP =  1300000   TIME(PS) =    3600.000  TEMP(K) =   311.04  PRESS =     0.0
 Etot   =   -212512.1316  EKtot   =     79307.2109  EPtot      =   -291819.3426
 BOND   =      6009.8157  ANGLE   =     23923.3556  DIHED      =     15043.2618
 1-4 NB =      5565.1215  1-4 EEL =      2024.1200  VDWAALS    =     15023.6876
 EELEC  =   -359408.7048  EHBOND  =         0.0000  RESTRAINT  =         0.0000
 EKCMT  =         0.0000  VIRIAL  =         0.0000  VOLUME     =   1165644.5024
                                                    SURFTEN    =         0.0000
                                                    Density    =         1.0170
 ------------------------------------------------------------------------------


 NSTEP =  1305000   TIME(PS) =    3610.000  TEMP(K) =   309.92  PRESS =     0.0
 Etot   =   -211987.1155  EKtot   =     79021.0625  EPtot      =   -291008.1780
 BOND   =      6014.7407  ANGLE   =     24087.4495  DIHED      =     15011.7147
 1-4 NB =      5621.4018  1-4 EEL =      1990.8293  VDWAALS    =     14718.3890
 EELEC  =   -358452.7029  EHBOND  =         0.0000  RESTRAINT  =         0.0000
 EKCMT  =         0.0000  VIRIAL  =         0.0000  VOLUME     =   1165670.1361
                                                    SURFTEN    =         0.0000
                                                    Density    =         1.0170
 ------------------------------------------------------------------------------


 NSTEP =  1310000   TIME(PS) =    3620.000  TEMP(K) =   309.17  PRESS =     0.0
 Etot   =   -211915.1475  EKtot   =     78831.2656  EPtot      =   -290746.4131
 BOND   =      6053.1375  ANGLE   =     24173.8787  DIHED      =     15064.5097
 1-4 NB =      5667.9954  1-4 EEL =      1992.6143  VDWAALS    =     14729.7529
 EELEC  =   -358428.3016  EHBOND  =         0.0000  RESTRAINT  =         0.0000
 EKCMT  =         0.0000  VIRIAL  =         0.0000  VOLUME     =   1165207.1955
                                                    SURFTEN    =         0.0000
                                                    Density    =         1.0174
 ------------------------------------------------------------------------------


 NSTEP =  1315000   TIME(PS) =    3630.000  TEMP(K) =   310.42  PRESS =     0.0
 Etot   =   -212056.6099  EKtot   =     79150.0469  EPtot      =   -291206.6568
 BOND   =      6037.5547  ANGLE   =     23884.6907  DIHED      =     15092.2994
 1-4 NB =      5648.2557  1-4 EEL =      2026.8047  VDWAALS    =     15454.6553
 EELEC  =   -359350.9172  EHBOND  =         0.0000  RESTRAINT  =         0.0000
 EKCMT  =         0.0000  VIRIAL  =         0.0000  VOLUME     =   1166533.9584
                                                    SURFTEN    =         0.0000
                                                    Density    =         1.0162
 ------------------------------------------------------------------------------


 NSTEP =  1320000   TIME(PS) =    3640.000  TEMP(K) =   311.30  PRESS =     0.0
 Etot   =   -212387.6015  EKtot   =     79374.9531  EPtot      =   -291762.5546
 BOND   =      5936.4718  ANGLE   =     24036.4335  DIHED      =     14989.9576
 1-4 NB =      5661.1745  1-4 EEL =      2001.4688  VDWAALS    =     14692.5794
 EELEC  =   -359080.6402  EHBOND  =         0.0000  RESTRAINT  =         0.0000
 EKCMT  =         0.0000  VIRIAL  =         0.0000  VOLUME     =   1165288.1719
                                                    SURFTEN    =         0.0000
                                                    Density    =         1.0173
 ------------------------------------------------------------------------------


 NSTEP =  1325000   TIME(PS) =    3650.000  TEMP(K) =   310.63  PRESS =     0.0
 Etot   =   -212383.0973  EKtot   =     79202.3984  EPtot      =   -291585.4958
 BOND   =      6122.0994  ANGLE   =     23897.5586  DIHED      =     15012.9965
 1-4 NB =      5636.3395  1-4 EEL =      1998.2804  VDWAALS    =     15057.6479
 EELEC  =   -359310.4182  EHBOND  =         0.0000  RESTRAINT  =         0.0000
 EKCMT  =         0.0000  VIRIAL  =         0.0000  VOLUME     =   1162579.7091
                                                    SURFTEN    =         0.0000
                                                    Density    =         1.0197
 ------------------------------------------------------------------------------


 NSTEP =  1330000   TIME(PS) =    3660.000  TEMP(K) =   309.64  PRESS =     0.0
 Etot   =   -212578.5716  EKtot   =     78951.6953  EPtot      =   -291530.2669
 BOND   =      6287.3792  ANGLE   =     24054.8419  DIHED      =     14971.0819
 1-4 NB =      5609.6963  1-4 EEL =      2101.6009  VDWAALS    =     16033.6896
 EELEC  =   -360588.5568  EHBOND  =         0.0000  RESTRAINT  =         0.0000
 EKCMT  =         0.0000  VIRIAL  =         0.0000  VOLUME     =   1164807.5720
                                                    SURFTEN    =         0.0000
                                                    Density    =         1.0177
 ------------------------------------------------------------------------------


 NSTEP =  1335000   TIME(PS) =    3670.000  TEMP(K) =   309.53  PRESS =     0.0
 Etot   =   -212378.3230  EKtot   =     78923.4844  EPtot      =   -291301.8073
 BOND   =      6130.3308  ANGLE   =     24038.1923  DIHED      =     15007.7259
 1-4 NB =      5633.1041  1-4 EEL =      2009.4841  VDWAALS    =     15475.4967
 EELEC  =   -359596.1413  EHBOND  =         0.0000  RESTRAINT  =         0.0000
 EKCMT  =         0.0000  VIRIAL  =         0.0000  VOLUME     =   1163452.2360
                                                    SURFTEN    =         0.0000
                                                    Density    =         1.0189
 ------------------------------------------------------------------------------


 NSTEP =  1340000   TIME(PS) =    3680.000  TEMP(K) =   309.19  PRESS =     0.0
 Etot   =   -212599.8688  EKtot   =     78835.2422  EPtot      =   -291435.1110
 BOND   =      6117.2690  ANGLE   =     23772.1157  DIHED      =     15060.8200
 1-4 NB =      5624.5398  1-4 EEL =      2058.0974  VDWAALS    =     15302.9268
 EELEC  =   -359370.8796  EHBOND  =         0.0000  RESTRAINT  =         0.0000
 EKCMT  =         0.0000  VIRIAL  =         0.0000  VOLUME     =   1163301.0957
                                                    SURFTEN    =         0.0000
                                                    Density    =         1.0190
 ------------------------------------------------------------------------------


 NSTEP =  1345000   TIME(PS) =    3690.000  TEMP(K) =   310.22  PRESS =     0.0
 Etot   =   -212220.2490  EKtot   =     79098.4453  EPtot      =   -291318.6943
 BOND   =      6047.2414  ANGLE   =     24076.7704  DIHED      =     15019.7528
 1-4 NB =      5642.9192  1-4 EEL =      2065.4323  VDWAALS    =     15520.9580
 EELEC  =   -359691.7684  EHBOND  =         0.0000  RESTRAINT  =         0.0000
 EKCMT  =         0.0000  VIRIAL  =         0.0000  VOLUME     =   1164933.6055
                                                    SURFTEN    =         0.0000
                                                    Density    =         1.0176
 ------------------------------------------------------------------------------


 NSTEP =  1350000   TIME(PS) =    3700.000  TEMP(K) =   309.35  PRESS =     0.0
 Etot   =   -212637.0988  EKtot   =     78877.9922  EPtot      =   -291515.0910
 BOND   =      6144.1150  ANGLE   =     24021.6404  DIHED      =     14969.4239
 1-4 NB =      5654.8835  1-4 EEL =      2139.0874  VDWAALS    =     15948.9791
 EELEC  =   -360393.2202  EHBOND  =         0.0000  RESTRAINT  =         0.0000
 EKCMT  =         0.0000  VIRIAL  =         0.0000  VOLUME     =   1163191.9876
                                                    SURFTEN    =         0.0000
                                                    Density    =         1.0191
 ------------------------------------------------------------------------------


 NSTEP =  1355000   TIME(PS) =    3710.000  TEMP(K) =   310.47  PRESS =     0.0
 Etot   =   -212293.0418  EKtot   =     79162.5312  EPtot      =   -291455.5731
 BOND   =      6007.0356  ANGLE   =     23831.9095  DIHED      =     15000.7113
 1-4 NB =      5619.6686  1-4 EEL =      2147.1101  VDWAALS    =     15362.9911
 EELEC  =   -359424.9994  EHBOND  =         0.0000  RESTRAINT  =         0.0000
 EKCMT  =         0.0000  VIRIAL  =         0.0000  VOLUME     =   1163682.9493
                                                    SURFTEN    =         0.0000
                                                    Density    =         1.0187
 ------------------------------------------------------------------------------


 NSTEP =  1360000   TIME(PS) =    3720.000  TEMP(K) =   308.89  PRESS =     0.0
 Etot   =   -212669.2901  EKtot   =     78760.4922  EPtot      =   -291429.7823
 BOND   =      6120.6537  ANGLE   =     23834.0168  DIHED      =     15029.8881
 1-4 NB =      5645.2251  1-4 EEL =      2061.1352  VDWAALS    =     14721.7439
 EELEC  =   -358842.4450  EHBOND  =         0.0000  RESTRAINT  =         0.0000
 EKCMT  =         0.0000  VIRIAL  =         0.0000  VOLUME     =   1164198.3446
                                                    SURFTEN    =         0.0000
                                                    Density    =         1.0183
 ------------------------------------------------------------------------------


 NSTEP =  1365000   TIME(PS) =    3730.000  TEMP(K) =   311.43  PRESS =     0.0
 Etot   =   -211538.3192  EKtot   =     79407.1250  EPtot      =   -290945.4442
 BOND   =      5944.7543  ANGLE   =     24004.4086  DIHED      =     15053.4043
 1-4 NB =      5544.9185  1-4 EEL =      1999.7953  VDWAALS    =     15051.4486
 EELEC  =   -358544.1739  EHBOND  =         0.0000  RESTRAINT  =         0.0000
 EKCMT  =         0.0000  VIRIAL  =         0.0000  VOLUME     =   1166350.1645
                                                    SURFTEN    =         0.0000
                                                    Density    =         1.0164
 ------------------------------------------------------------------------------


 NSTEP =  1370000   TIME(PS) =    3740.000  TEMP(K) =   309.92  PRESS =     0.0
 Etot   =   -212940.6781  EKtot   =     79022.6641  EPtot      =   -291963.3422
 BOND   =      5946.9151  ANGLE   =     23796.2146  DIHED      =     15053.7366
 1-4 NB =      5588.2159  1-4 EEL =      2113.8229  VDWAALS    =     14721.7820
 EELEC  =   -359184.0293  EHBOND  =         0.0000  RESTRAINT  =         0.0000
 EKCMT  =         0.0000  VIRIAL  =         0.0000  VOLUME     =   1163039.0445
                                                    SURFTEN    =         0.0000
                                                    Density    =         1.0193
 ------------------------------------------------------------------------------


 NSTEP =  1375000   TIME(PS) =    3750.000  TEMP(K) =   310.12  PRESS =     0.0
 Etot   =   -212480.8826  EKtot   =     79072.5781  EPtot      =   -291553.4607
 BOND   =      6114.6854  ANGLE   =     23886.6209  DIHED      =     15006.1119
 1-4 NB =      5613.0637  1-4 EEL =      2119.0118  VDWAALS    =     15280.6550
 EELEC  =   -359573.6094  EHBOND  =         0.0000  RESTRAINT  =         0.0000
 EKCMT  =         0.0000  VIRIAL  =         0.0000  VOLUME     =   1163985.9238
                                                    SURFTEN    =         0.0000
                                                    Density    =         1.0184
 ------------------------------------------------------------------------------


 NSTEP =  1380000   TIME(PS) =    3760.000  TEMP(K) =   309.76  PRESS =     0.0
 Etot   =   -211989.8263  EKtot   =     78982.0469  EPtot      =   -290971.8732
 BOND   =      6068.1971  ANGLE   =     23835.5071  DIHED      =     15052.3984
 1-4 NB =      5665.5666  1-4 EEL =      2072.9056  VDWAALS    =     15208.2968
 EELEC  =   -358874.7449  EHBOND  =         0.0000  RESTRAINT  =         0.0000
 EKCMT  =         0.0000  VIRIAL  =         0.0000  VOLUME     =   1165288.3502
                                                    SURFTEN    =         0.0000
                                                    Density    =         1.0173
 ------------------------------------------------------------------------------


 NSTEP =  1385000   TIME(PS) =    3770.000  TEMP(K) =   309.03  PRESS =     0.0
 Etot   =   -212271.4881  EKtot   =     78794.2969  EPtot      =   -291065.7849
 BOND   =      6024.5811  ANGLE   =     24125.8979  DIHED      =     15042.7810
 1-4 NB =      5637.7550  1-4 EEL =      2074.5490  VDWAALS    =     14871.4373
 EELEC  =   -358842.7862  EHBOND  =         0.0000  RESTRAINT  =         0.0000
 EKCMT  =         0.0000  VIRIAL  =         0.0000  VOLUME     =   1164188.0012
                                                    SURFTEN    =         0.0000
                                                    Density    =         1.0183
 ------------------------------------------------------------------------------


 NSTEP =  1390000   TIME(PS) =    3780.000  TEMP(K) =   309.66  PRESS =     0.0
 Etot   =   -212189.9670  EKtot   =     78956.3359  EPtot      =   -291146.3029
 BOND   =      6102.9896  ANGLE   =     24152.7702  DIHED      =     15154.4947
 1-4 NB =      5641.6513  1-4 EEL =      2030.8989  VDWAALS    =     14940.0119
 EELEC  =   -359169.1195  EHBOND  =         0.0000  RESTRAINT  =         0.0000
 EKCMT  =         0.0000  VIRIAL  =         0.0000  VOLUME     =   1164519.8999
                                                    SURFTEN    =         0.0000
                                                    Density    =         1.0180
 ------------------------------------------------------------------------------


 NSTEP =  1395000   TIME(PS) =    3790.000  TEMP(K) =   309.53  PRESS =     0.0
 Etot   =   -212462.7543  EKtot   =     78923.9375  EPtot      =   -291386.6918
 BOND   =      6065.0296  ANGLE   =     24287.4399  DIHED      =     15007.6263
 1-4 NB =      5603.6718  1-4 EEL =      1962.3555  VDWAALS    =     14755.1864
 EELEC  =   -359068.0012  EHBOND  =         0.0000  RESTRAINT  =         0.0000
 EKCMT  =         0.0000  VIRIAL  =         0.0000  VOLUME     =   1164201.3421
                                                    SURFTEN    =         0.0000
                                                    Density    =         1.0183
 ------------------------------------------------------------------------------


 NSTEP =  1400000   TIME(PS) =    3800.000  TEMP(K) =   308.14  PRESS =     0.0
 Etot   =   -212790.3065  EKtot   =     78568.7500  EPtot      =   -291359.0565
 BOND   =      6105.7569  ANGLE   =     24000.4900  DIHED      =     15074.7644
 1-4 NB =      5667.3898  1-4 EEL =      2090.6154  VDWAALS    =     15331.2146
 EELEC  =   -359629.2876  EHBOND  =         0.0000  RESTRAINT  =         0.0000
 EKCMT  =         0.0000  VIRIAL  =         0.0000  VOLUME     =   1165574.4469
                                                    SURFTEN    =         0.0000
                                                    Density    =         1.0171
 ------------------------------------------------------------------------------


 NSTEP =  1405000   TIME(PS) =    3810.000  TEMP(K) =   311.00  PRESS =     0.0
 Etot   =   -212472.8401  EKtot   =     79297.2266  EPtot      =   -291770.0666
 BOND   =      5999.4101  ANGLE   =     23827.5295  DIHED      =     15034.9856
 1-4 NB =      5643.0800  1-4 EEL =      2040.9596  VDWAALS    =     15086.4599
 EELEC  =   -359402.4914  EHBOND  =         0.0000  RESTRAINT  =         0.0000
 EKCMT  =         0.0000  VIRIAL  =         0.0000  VOLUME     =   1166015.1702
                                                    SURFTEN    =         0.0000
                                                    Density    =         1.0167
 ------------------------------------------------------------------------------


 NSTEP =  1410000   TIME(PS) =    3820.000  TEMP(K) =   310.92  PRESS =     0.0
 Etot   =   -212047.5047  EKtot   =     79277.5625  EPtot      =   -291325.0672
 BOND   =      6005.4766  ANGLE   =     23983.4683  DIHED      =     15048.2658
 1-4 NB =      5643.1341  1-4 EEL =      2016.8451  VDWAALS    =     14824.8044
 EELEC  =   -358847.0615  EHBOND  =         0.0000  RESTRAINT  =         0.0000
 EKCMT  =         0.0000  VIRIAL  =         0.0000  VOLUME     =   1166039.5409
                                                    SURFTEN    =         0.0000
                                                    Density    =         1.0166
 ------------------------------------------------------------------------------


 NSTEP =  1415000   TIME(PS) =    3830.000  TEMP(K) =   310.67  PRESS =     0.0
 Etot   =   -212938.6574  EKtot   =     79214.1250  EPtot      =   -292152.7824
 BOND   =      6103.8432  ANGLE   =     23994.0686  DIHED      =     15029.4528
 1-4 NB =      5581.2108  1-4 EEL =      2036.0614  VDWAALS    =     15545.8461
 EELEC  =   -360443.2653  EHBOND  =         0.0000  RESTRAINT  =         0.0000
 EKCMT  =         0.0000  VIRIAL  =         0.0000  VOLUME     =   1165054.5996
                                                    SURFTEN    =         0.0000
                                                    Density    =         1.0175
 ------------------------------------------------------------------------------


 NSTEP =  1420000   TIME(PS) =    3840.000  TEMP(K) =   310.90  PRESS =     0.0
 Etot   =   -211999.2332  EKtot   =     79271.5469  EPtot      =   -291270.7801
 BOND   =      6135.6293  ANGLE   =     23899.4953  DIHED      =     15121.4471
 1-4 NB =      5675.1516  1-4 EEL =      2030.4148  VDWAALS    =     14896.2638
 EELEC  =   -359029.1820  EHBOND  =         0.0000  RESTRAINT  =         0.0000
 EKCMT  =         0.0000  VIRIAL  =         0.0000  VOLUME     =   1165039.6950
                                                    SURFTEN    =         0.0000
                                                    Density    =         1.0175
 ------------------------------------------------------------------------------


 NSTEP =  1425000   TIME(PS) =    3850.000  TEMP(K) =   310.24  PRESS =     0.0
 Etot   =   -212001.0150  EKtot   =     79102.9844  EPtot      =   -291103.9994
 BOND   =      6131.9133  ANGLE   =     23890.4717  DIHED      =     14987.7437
 1-4 NB =      5636.7324  1-4 EEL =      2066.8789  VDWAALS    =     15069.7220
 EELEC  =   -358887.4614  EHBOND  =         0.0000  RESTRAINT  =         0.0000
 EKCMT  =         0.0000  VIRIAL  =         0.0000  VOLUME     =   1165580.7996
                                                    SURFTEN    =         0.0000
                                                    Density    =         1.0170
 ------------------------------------------------------------------------------


 NSTEP =  1430000   TIME(PS) =    3860.000  TEMP(K) =   310.65  PRESS =     0.0
 Etot   =   -212576.1847  EKtot   =     79209.0938  EPtot      =   -291785.2784
 BOND   =      6045.1597  ANGLE   =     23758.5712  DIHED      =     14997.8021
 1-4 NB =      5607.0885  1-4 EEL =      1981.5077  VDWAALS    =     15309.8484
 EELEC  =   -359485.2560  EHBOND  =         0.0000  RESTRAINT  =         0.0000
 EKCMT  =         0.0000  VIRIAL  =         0.0000  VOLUME     =   1164368.1815
                                                    SURFTEN    =         0.0000
                                                    Density    =         1.0181
 ------------------------------------------------------------------------------


 NSTEP =  1435000   TIME(PS) =    3870.000  TEMP(K) =   310.56  PRESS =     0.0
 Etot   =   -211941.2490  EKtot   =     79185.6250  EPtot      =   -291126.8740
 BOND   =      6135.4909  ANGLE   =     23995.0264  DIHED      =     15063.3777
 1-4 NB =      5642.9493  1-4 EEL =      2057.0174  VDWAALS    =     14448.9220
 EELEC  =   -358469.6577  EHBOND  =         0.0000  RESTRAINT  =         0.0000
 EKCMT  =         0.0000  VIRIAL  =         0.0000  VOLUME     =   1166683.5348
                                                    SURFTEN    =         0.0000
                                                    Density    =         1.0161
 ------------------------------------------------------------------------------


 NSTEP =  1440000   TIME(PS) =    3880.000  TEMP(K) =   310.40  PRESS =     0.0
 Etot   =   -211653.3731  EKtot   =     79145.8125  EPtot      =   -290799.1856
 BOND   =      6206.3070  ANGLE   =     24048.9498  DIHED      =     14984.9268
 1-4 NB =      5679.2536  1-4 EEL =      2041.1956  VDWAALS    =     14928.8334
 EELEC  =   -358688.6517  EHBOND  =         0.0000  RESTRAINT  =         0.0000
 EKCMT  =         0.0000  VIRIAL  =         0.0000  VOLUME     =   1166048.2107
                                                    SURFTEN    =         0.0000
                                                    Density    =         1.0166
 ------------------------------------------------------------------------------


 NSTEP =  1445000   TIME(PS) =    3890.000  TEMP(K) =   312.07  PRESS =     0.0
 Etot   =   -212075.5579  EKtot   =     79571.4609  EPtot      =   -291647.0188
 BOND   =      6064.1840  ANGLE   =     23886.4883  DIHED      =     14960.1006
 1-4 NB =      5609.5373  1-4 EEL =      2040.4132  VDWAALS    =     15359.9365
 EELEC  =   -359567.6788  EHBOND  =         0.0000  RESTRAINT  =         0.0000
 EKCMT  =         0.0000  VIRIAL  =         0.0000  VOLUME     =   1165387.3126
                                                    SURFTEN    =         0.0000
                                                    Density    =         1.0172
 ------------------------------------------------------------------------------


 NSTEP =  1450000   TIME(PS) =    3900.000  TEMP(K) =   308.16  PRESS =     0.0
 Etot   =   -212903.5833  EKtot   =     78573.2500  EPtot      =   -291476.8333
 BOND   =      6154.1951  ANGLE   =     23935.1668  DIHED      =     15097.4630
 1-4 NB =      5676.4249  1-4 EEL =      2055.7225  VDWAALS    =     15113.2820
 EELEC  =   -359509.0875  EHBOND  =         0.0000  RESTRAINT  =         0.0000
 EKCMT  =         0.0000  VIRIAL  =         0.0000  VOLUME     =   1165342.7051
                                                    SURFTEN    =         0.0000
                                                    Density    =         1.0173
 ------------------------------------------------------------------------------


 NSTEP =  1455000   TIME(PS) =    3910.000  TEMP(K) =   310.01  PRESS =     0.0
 Etot   =   -212048.2949  EKtot   =     79044.5469  EPtot      =   -291092.8418
 BOND   =      6117.3203  ANGLE   =     23897.9371  DIHED      =     15113.7507
 1-4 NB =      5606.1614  1-4 EEL =      2003.4135  VDWAALS    =     14886.7499
 EELEC  =   -358718.1747  EHBOND  =         0.0000  RESTRAINT  =         0.0000
 EKCMT  =         0.0000  VIRIAL  =         0.0000  VOLUME     =   1166051.5747
                                                    SURFTEN    =         0.0000
                                                    Density    =         1.0166
 ------------------------------------------------------------------------------


 NSTEP =  1460000   TIME(PS) =    3920.000  TEMP(K) =   311.12  PRESS =     0.0
 Etot   =   -211949.5125  EKtot   =     79327.7578  EPtot      =   -291277.2703
 BOND   =      6133.6720  ANGLE   =     24129.7499  DIHED      =     15077.9417
 1-4 NB =      5641.8901  1-4 EEL =      2010.8040  VDWAALS    =     14806.3912
 EELEC  =   -359077.7190  EHBOND  =         0.0000  RESTRAINT  =         0.0000
 EKCMT  =         0.0000  VIRIAL  =         0.0000  VOLUME     =   1165117.9192
                                                    SURFTEN    =         0.0000
                                                    Density    =         1.0174
 ------------------------------------------------------------------------------


 NSTEP =  1465000   TIME(PS) =    3930.000  TEMP(K) =   310.95  PRESS =     0.0
 Etot   =   -212035.2493  EKtot   =     79285.2109  EPtot      =   -291320.4602
 BOND   =      6079.4587  ANGLE   =     24223.6705  DIHED      =     15029.0941
 1-4 NB =      5695.6981  1-4 EEL =      2068.6432  VDWAALS    =     14847.4357
 EELEC  =   -359264.4606  EHBOND  =         0.0000  RESTRAINT  =         0.0000
 EKCMT  =         0.0000  VIRIAL  =         0.0000  VOLUME     =   1163466.7625
                                                    SURFTEN    =         0.0000
                                                    Density    =         1.0189
 ------------------------------------------------------------------------------


 NSTEP =  1470000   TIME(PS) =    3940.000  TEMP(K) =   308.78  PRESS =     0.0
 Etot   =   -212720.9569  EKtot   =     78731.4531  EPtot      =   -291452.4100
 BOND   =      6055.8750  ANGLE   =     24119.7143  DIHED      =     15034.6353
 1-4 NB =      5664.5605  1-4 EEL =      2083.5854  VDWAALS    =     15232.5013
 EELEC  =   -359643.2817  EHBOND  =         0.0000  RESTRAINT  =         0.0000
 EKCMT  =         0.0000  VIRIAL  =         0.0000  VOLUME     =   1164204.1726
                                                    SURFTEN    =         0.0000
                                                    Density    =         1.0182
 ------------------------------------------------------------------------------


 NSTEP =  1475000   TIME(PS) =    3950.000  TEMP(K) =   310.39  PRESS =     0.0
 Etot   =   -212221.7625  EKtot   =     79142.0469  EPtot      =   -291363.8094
 BOND   =      6096.2139  ANGLE   =     23821.8286  DIHED      =     14973.9737
 1-4 NB =      5620.5834  1-4 EEL =      2125.7134  VDWAALS    =     15259.5306
 EELEC  =   -359261.6530  EHBOND  =         0.0000  RESTRAINT  =         0.0000
 EKCMT  =         0.0000  VIRIAL  =         0.0000  VOLUME     =   1164366.8092
                                                    SURFTEN    =         0.0000
                                                    Density    =         1.0181
 ------------------------------------------------------------------------------


 NSTEP =  1480000   TIME(PS) =    3960.000  TEMP(K) =   310.00  PRESS =     0.0
 Etot   =   -211730.7003  EKtot   =     79042.3672  EPtot      =   -290773.0675
 BOND   =      6087.5866  ANGLE   =     24063.9100  DIHED      =     15017.3753
 1-4 NB =      5711.1486  1-4 EEL =      2008.0986  VDWAALS    =     14680.6072
 EELEC  =   -358341.7938  EHBOND  =         0.0000  RESTRAINT  =         0.0000
 EKCMT  =         0.0000  VIRIAL  =         0.0000  VOLUME     =   1165615.7590
                                                    SURFTEN    =         0.0000
                                                    Density    =         1.0170
 ------------------------------------------------------------------------------


 NSTEP =  1485000   TIME(PS) =    3970.000  TEMP(K) =   311.76  PRESS =     0.0
 Etot   =   -212013.0980  EKtot   =     79491.7031  EPtot      =   -291504.8011
 BOND   =      6055.9295  ANGLE   =     23872.1514  DIHED      =     15059.3767
 1-4 NB =      5626.1681  1-4 EEL =      2048.8310  VDWAALS    =     15110.8548
 EELEC  =   -359278.1127  EHBOND  =         0.0000  RESTRAINT  =         0.0000
 EKCMT  =         0.0000  VIRIAL  =         0.0000  VOLUME     =   1162407.0009
                                                    SURFTEN    =         0.0000
                                                    Density    =         1.0198
 ------------------------------------------------------------------------------


 NSTEP =  1490000   TIME(PS) =    3980.000  TEMP(K) =   308.82  PRESS =     0.0
 Etot   =   -213104.0241  EKtot   =     78742.4609  EPtot      =   -291846.4850
 BOND   =      5974.0438  ANGLE   =     23934.0572  DIHED      =     14987.2683
 1-4 NB =      5649.1375  1-4 EEL =      2043.5024  VDWAALS    =     15254.0209
 EELEC  =   -359688.5151  EHBOND  =         0.0000  RESTRAINT  =         0.0000
 EKCMT  =         0.0000  VIRIAL  =         0.0000  VOLUME     =   1161919.1370
                                                    SURFTEN    =         0.0000
                                                    Density    =         1.0203
 ------------------------------------------------------------------------------


 NSTEP =  1495000   TIME(PS) =    3990.000  TEMP(K) =   308.36  PRESS =     0.0
 Etot   =   -213001.8068  EKtot   =     78624.2891  EPtot      =   -291626.0959
 BOND   =      6194.4513  ANGLE   =     23940.2847  DIHED      =     15016.4310
 1-4 NB =      5651.8595  1-4 EEL =      2005.8299  VDWAALS    =     15404.9007
 EELEC  =   -359839.8530  EHBOND  =         0.0000  RESTRAINT  =         0.0000
 EKCMT  =         0.0000  VIRIAL  =         0.0000  VOLUME     =   1163386.7444
                                                    SURFTEN    =         0.0000
                                                    Density    =         1.0190
 ------------------------------------------------------------------------------


 NSTEP =  1500000   TIME(PS) =    4000.000  TEMP(K) =   310.41  PRESS =     0.0
 Etot   =   -212282.1216  EKtot   =     79146.7656  EPtot      =   -291428.8872
 BOND   =      6140.5033  ANGLE   =     23930.2637  DIHED      =     15023.4738
 1-4 NB =      5633.0059  1-4 EEL =      2003.7233  VDWAALS    =     15394.1503
 EELEC  =   -359554.0075  EHBOND  =         0.0000  RESTRAINT  =         0.0000
 EKCMT  =         0.0000  VIRIAL  =         0.0000  VOLUME     =   1160965.6845
                                                    SURFTEN    =         0.0000
                                                    Density    =         1.0211
 ------------------------------------------------------------------------------


 NSTEP =  1505000   TIME(PS) =    4010.000  TEMP(K) =   310.28  PRESS =     0.0
 Etot   =   -212539.6717  EKtot   =     79113.0859  EPtot      =   -291652.7577
 BOND   =      6075.1658  ANGLE   =     23983.7133  DIHED      =     15047.5635
 1-4 NB =      5686.6140  1-4 EEL =      1995.2506  VDWAALS    =     14981.3485
 EELEC  =   -359422.4134  EHBOND  =         0.0000  RESTRAINT  =         0.0000
 EKCMT  =         0.0000  VIRIAL  =         0.0000  VOLUME     =   1162007.7061
                                                    SURFTEN    =         0.0000
                                                    Density    =         1.0202
 ------------------------------------------------------------------------------


 NSTEP =  1510000   TIME(PS) =    4020.000  TEMP(K) =   309.34  PRESS =     0.0
 Etot   =   -212435.6295  EKtot   =     78875.2656  EPtot      =   -291310.8951
 BOND   =      6087.8328  ANGLE   =     24091.6800  DIHED      =     15074.7198
 1-4 NB =      5644.9375  1-4 EEL =      2094.5408  VDWAALS    =     15203.8126
 EELEC  =   -359508.4187  EHBOND  =         0.0000  RESTRAINT  =         0.0000
 EKCMT  =         0.0000  VIRIAL  =         0.0000  VOLUME     =   1163410.2420
                                                    SURFTEN    =         0.0000
                                                    Density    =         1.0189
 ------------------------------------------------------------------------------


 NSTEP =  1515000   TIME(PS) =    4030.000  TEMP(K) =   311.61  PRESS =     0.0
 Etot   =   -211297.2332  EKtot   =     79453.3906  EPtot      =   -290750.6238
 BOND   =      6023.7007  ANGLE   =     24179.8567  DIHED      =     14985.2954
 1-4 NB =      5654.0104  1-4 EEL =      2034.5261  VDWAALS    =     15069.7579
 EELEC  =   -358697.7711  EHBOND  =         0.0000  RESTRAINT  =         0.0000
 EKCMT  =         0.0000  VIRIAL  =         0.0000  VOLUME     =   1163147.1458
                                                    SURFTEN    =         0.0000
                                                    Density    =         1.0192
 ------------------------------------------------------------------------------


 NSTEP =  1520000   TIME(PS) =    4040.000  TEMP(K) =   309.45  PRESS =     0.0
 Etot   =   -212309.4642  EKtot   =     78902.6562  EPtot      =   -291212.1204
 BOND   =      6248.5758  ANGLE   =     24050.3767  DIHED      =     15014.6961
 1-4 NB =      5652.8272  1-4 EEL =      1979.1022  VDWAALS    =     15314.8614
 EELEC  =   -359472.5598  EHBOND  =         0.0000  RESTRAINT  =         0.0000
 EKCMT  =         0.0000  VIRIAL  =         0.0000  VOLUME     =   1165663.7260
                                                    SURFTEN    =         0.0000
                                                    Density    =         1.0170
 ------------------------------------------------------------------------------


 NSTEP =  1525000   TIME(PS) =    4050.000  TEMP(K) =   309.34  PRESS =     0.0
 Etot   =   -212250.2289  EKtot   =     78875.1797  EPtot      =   -291125.4086
 BOND   =      6006.9209  ANGLE   =     24089.8258  DIHED      =     15010.4439
 1-4 NB =      5656.1987  1-4 EEL =      1988.7690  VDWAALS    =     15272.9890
 EELEC  =   -359150.5559  EHBOND  =         0.0000  RESTRAINT  =         0.0000
 EKCMT  =         0.0000  VIRIAL  =         0.0000  VOLUME     =   1164406.5666
                                                    SURFTEN    =         0.0000
                                                    Density    =         1.0181
 ------------------------------------------------------------------------------


 NSTEP =  1530000   TIME(PS) =    4060.000  TEMP(K) =   309.48  PRESS =     0.0
 Etot   =   -211941.9598  EKtot   =     78910.8906  EPtot      =   -290852.8504
 BOND   =      6131.6707  ANGLE   =     24086.9012  DIHED      =     15033.1960
 1-4 NB =      5609.2419  1-4 EEL =      2063.2564  VDWAALS    =     15142.7746
 EELEC  =   -358919.8913  EHBOND  =         0.0000  RESTRAINT  =         0.0000
 EKCMT  =         0.0000  VIRIAL  =         0.0000  VOLUME     =   1166498.3988
                                                    SURFTEN    =         0.0000
                                                    Density    =         1.0162
 ------------------------------------------------------------------------------


 NSTEP =  1535000   TIME(PS) =    4070.000  TEMP(K) =   309.79  PRESS =     0.0
 Etot   =   -212338.0844  EKtot   =     78989.7578  EPtot      =   -291327.8422
 BOND   =      6032.0448  ANGLE   =     23920.0737  DIHED      =     15100.4379
 1-4 NB =      5624.4031  1-4 EEL =      2117.9697  VDWAALS    =     15007.6844
 EELEC  =   -359130.4559  EHBOND  =         0.0000  RESTRAINT  =         0.0000
 EKCMT  =         0.0000  VIRIAL  =         0.0000  VOLUME     =   1166466.5828
                                                    SURFTEN    =         0.0000
                                                    Density    =         1.0163
 ------------------------------------------------------------------------------


 NSTEP =  1540000   TIME(PS) =    4080.000  TEMP(K) =   308.93  PRESS =     0.0
 Etot   =   -212696.3579  EKtot   =     78769.9141  EPtot      =   -291466.2719
 BOND   =      6100.6122  ANGLE   =     23841.4848  DIHED      =     15010.1123
 1-4 NB =      5601.3585  1-4 EEL =      1974.2083  VDWAALS    =     15056.4020
 EELEC  =   -359050.4501  EHBOND  =         0.0000  RESTRAINT  =         0.0000
 EKCMT  =         0.0000  VIRIAL  =         0.0000  VOLUME     =   1164266.5864
                                                    SURFTEN    =         0.0000
                                                    Density    =         1.0182
 ------------------------------------------------------------------------------


 NSTEP =  1545000   TIME(PS) =    4090.000  TEMP(K) =   309.56  PRESS =     0.0
 Etot   =   -212933.7809  EKtot   =     78930.5781  EPtot      =   -291864.3590
 BOND   =      6125.2534  ANGLE   =     24177.2087  DIHED      =     15061.8274
 1-4 NB =      5608.1454  1-4 EEL =      2134.1967  VDWAALS    =     15387.0478
 EELEC  =   -360358.0385  EHBOND  =         0.0000  RESTRAINT  =         0.0000
 EKCMT  =         0.0000  VIRIAL  =         0.0000  VOLUME     =   1160514.8900
                                                    SURFTEN    =         0.0000
                                                    Density    =         1.0215
 ------------------------------------------------------------------------------


 NSTEP =  1550000   TIME(PS) =    4100.000  TEMP(K) =   310.67  PRESS =     0.0
 Etot   =   -212410.4345  EKtot   =     79212.4219  EPtot      =   -291622.8564
 BOND   =      6104.7140  ANGLE   =     23858.1653  DIHED      =     15023.3720
 1-4 NB =      5583.4994  1-4 EEL =      2077.4091  VDWAALS    =     14923.9780
 EELEC  =   -359193.9941  EHBOND  =         0.0000  RESTRAINT  =         0.0000
 EKCMT  =         0.0000  VIRIAL  =         0.0000  VOLUME     =   1163605.9356
                                                    SURFTEN    =         0.0000
                                                    Density    =         1.0188
 ------------------------------------------------------------------------------


 NSTEP =  1555000   TIME(PS) =    4110.000  TEMP(K) =   309.82  PRESS =     0.0
 Etot   =   -212489.9711  EKtot   =     78998.0312  EPtot      =   -291488.0023
 BOND   =      6158.0279  ANGLE   =     23906.4133  DIHED      =     15036.8075
 1-4 NB =      5652.4485  1-4 EEL =      2070.0375  VDWAALS    =     15185.9589
 EELEC  =   -359497.6960  EHBOND  =         0.0000  RESTRAINT  =         0.0000
 EKCMT  =         0.0000  VIRIAL  =         0.0000  VOLUME     =   1164793.7429
                                                    SURFTEN    =         0.0000
                                                    Density    =         1.0177
 ------------------------------------------------------------------------------


 NSTEP =  1560000   TIME(PS) =    4120.000  TEMP(K) =   310.37  PRESS =     0.0
 Etot   =   -211960.8363  EKtot   =     79137.5547  EPtot      =   -291098.3910
 BOND   =      6181.6904  ANGLE   =     23832.8534  DIHED      =     14971.7176
 1-4 NB =      5595.0245  1-4 EEL =      2094.2896  VDWAALS    =     14995.5953
 EELEC  =   -358769.5618  EHBOND  =         0.0000  RESTRAINT  =         0.0000
 EKCMT  =         0.0000  VIRIAL  =         0.0000  VOLUME     =   1164928.0229
                                                    SURFTEN    =         0.0000
                                                    Density    =         1.0176
 ------------------------------------------------------------------------------


 NSTEP =  1565000   TIME(PS) =    4130.000  TEMP(K) =   309.87  PRESS =     0.0
 Etot   =   -212260.9053  EKtot   =     79010.1250  EPtot      =   -291271.0303
 BOND   =      6127.6481  ANGLE   =     24098.9552  DIHED      =     15075.2946
 1-4 NB =      5593.2365  1-4 EEL =      2131.6759  VDWAALS    =     15542.2823
 EELEC  =   -359840.1228  EHBOND  =         0.0000  RESTRAINT  =         0.0000
 EKCMT  =         0.0000  VIRIAL  =         0.0000  VOLUME     =   1163626.4286
                                                    SURFTEN    =         0.0000
                                                    Density    =         1.0188
 ------------------------------------------------------------------------------


 NSTEP =  1570000   TIME(PS) =    4140.000  TEMP(K) =   310.48  PRESS =     0.0
 Etot   =   -212909.6807  EKtot   =     79165.3750  EPtot      =   -292075.0557
 BOND   =      6037.3567  ANGLE   =     23600.2294  DIHED      =     14898.4813
 1-4 NB =      5553.8997  1-4 EEL =      2156.2930  VDWAALS    =     15424.4848
 EELEC  =   -359745.8005  EHBOND  =         0.0000  RESTRAINT  =         0.0000
 EKCMT  =         0.0000  VIRIAL  =         0.0000  VOLUME     =   1164592.7064
                                                    SURFTEN    =         0.0000
                                                    Density    =         1.0179
 ------------------------------------------------------------------------------


 NSTEP =  1575000   TIME(PS) =    4150.000  TEMP(K) =   312.56  PRESS =     0.0
 Etot   =   -211501.1309  EKtot   =     79694.2734  EPtot      =   -291195.4043
 BOND   =      6047.2296  ANGLE   =     23943.1693  DIHED      =     15098.5825
 1-4 NB =      5677.1752  1-4 EEL =      2063.9416  VDWAALS    =     14881.3886
 EELEC  =   -358906.8910  EHBOND  =         0.0000  RESTRAINT  =         0.0000
 EKCMT  =         0.0000  VIRIAL  =         0.0000  VOLUME     =   1165002.4134
                                                    SURFTEN    =         0.0000
                                                    Density    =         1.0176
 ------------------------------------------------------------------------------


 NSTEP =  1580000   TIME(PS) =    4160.000  TEMP(K) =   310.52  PRESS =     0.0
 Etot   =   -211999.7323  EKtot   =     79174.1094  EPtot      =   -291173.8417
 BOND   =      6059.9093  ANGLE   =     23914.9401  DIHED      =     15057.5563
 1-4 NB =      5613.8423  1-4 EEL =      2135.1242  VDWAALS    =     15081.3930
 EELEC  =   -359036.6069  EHBOND  =         0.0000  RESTRAINT  =         0.0000
 EKCMT  =         0.0000  VIRIAL  =         0.0000  VOLUME     =   1165810.1572
                                                    SURFTEN    =         0.0000
                                                    Density    =         1.0168
 ------------------------------------------------------------------------------


 NSTEP =  1585000   TIME(PS) =    4170.000  TEMP(K) =   310.43  PRESS =     0.0
 Etot   =   -212575.2431  EKtot   =     79151.6953  EPtot      =   -291726.9384
 BOND   =      6044.7141  ANGLE   =     23939.8875  DIHED      =     15034.8050
 1-4 NB =      5608.6078  1-4 EEL =      2078.3988  VDWAALS    =     15160.2058
 EELEC  =   -359593.5573  EHBOND  =         0.0000  RESTRAINT  =         0.0000
 EKCMT  =         0.0000  VIRIAL  =         0.0000  VOLUME     =   1166805.1051
                                                    SURFTEN    =         0.0000
                                                    Density    =         1.0160
 ------------------------------------------------------------------------------


 NSTEP =  1590000   TIME(PS) =    4180.000  TEMP(K) =   309.78  PRESS =     0.0
 Etot   =   -212263.1007  EKtot   =     78987.3906  EPtot      =   -291250.4913
 BOND   =      6079.1753  ANGLE   =     24049.7483  DIHED      =     14967.7158
 1-4 NB =      5595.6754  1-4 EEL =      2098.0200  VDWAALS    =     15443.3810
 EELEC  =   -359484.2070  EHBOND  =         0.0000  RESTRAINT  =         0.0000
 EKCMT  =         0.0000  VIRIAL  =         0.0000  VOLUME     =   1165136.7985
                                                    SURFTEN    =         0.0000
                                                    Density    =         1.0174
 ------------------------------------------------------------------------------


 NSTEP =  1595000   TIME(PS) =    4190.000  TEMP(K) =   310.52  PRESS =     0.0
 Etot   =   -212621.0050  EKtot   =     79174.6484  EPtot      =   -291795.6534
 BOND   =      6062.6986  ANGLE   =     23693.9175  DIHED      =     15032.9677
 1-4 NB =      5593.8897  1-4 EEL =      2112.6871  VDWAALS    =     15526.8383
 EELEC  =   -359818.6523  EHBOND  =         0.0000  RESTRAINT  =         0.0000
 EKCMT  =         0.0000  VIRIAL  =         0.0000  VOLUME     =   1166427.5773
                                                    SURFTEN    =         0.0000
                                                    Density    =         1.0163
 ------------------------------------------------------------------------------


 NSTEP =  1600000   TIME(PS) =    4200.000  TEMP(K) =   310.23  PRESS =     0.0
 Etot   =   -211874.3930  EKtot   =     79102.4844  EPtot      =   -290976.8774
 BOND   =      6184.0916  ANGLE   =     23918.4413  DIHED      =     15025.7532
 1-4 NB =      5578.9991  1-4 EEL =      2055.0872  VDWAALS    =     15320.3152
 EELEC  =   -359059.5650  EHBOND  =         0.0000  RESTRAINT  =         0.0000
 EKCMT  =         0.0000  VIRIAL  =         0.0000  VOLUME     =   1165914.0640
                                                    SURFTEN    =         0.0000
                                                    Density    =         1.0168
 ------------------------------------------------------------------------------


 NSTEP =  1605000   TIME(PS) =    4210.000  TEMP(K) =   309.48  PRESS =     0.0
 Etot   =   -212833.4691  EKtot   =     78910.7969  EPtot      =   -291744.2660
 BOND   =      6206.8039  ANGLE   =     23955.6689  DIHED      =     15050.3164
 1-4 NB =      5618.5488  1-4 EEL =      1992.0585  VDWAALS    =     15214.9919
 EELEC  =   -359782.6543  EHBOND  =         0.0000  RESTRAINT  =         0.0000
 EKCMT  =         0.0000  VIRIAL  =         0.0000  VOLUME     =   1164843.3410
                                                    SURFTEN    =         0.0000
                                                    Density    =         1.0177
 ------------------------------------------------------------------------------


 NSTEP =  1610000   TIME(PS) =    4220.000  TEMP(K) =   309.66  PRESS =     0.0
 Etot   =   -212684.3497  EKtot   =     78955.8359  EPtot      =   -291640.1856
 BOND   =      6145.7863  ANGLE   =     23952.1371  DIHED      =     15061.1647
 1-4 NB =      5600.6305  1-4 EEL =      2091.9486  VDWAALS    =     15667.8127
 EELEC  =   -360159.6655  EHBOND  =         0.0000  RESTRAINT  =         0.0000
 EKCMT  =         0.0000  VIRIAL  =         0.0000  VOLUME     =   1164201.8786
                                                    SURFTEN    =         0.0000
                                                    Density    =         1.0183
 ------------------------------------------------------------------------------


 NSTEP =  1615000   TIME(PS) =    4230.000  TEMP(K) =   310.08  PRESS =     0.0
 Etot   =   -212465.7929  EKtot   =     79062.3750  EPtot      =   -291528.1679
 BOND   =      6093.0161  ANGLE   =     23915.0911  DIHED      =     14933.6336
 1-4 NB =      5602.0070  1-4 EEL =      2045.2813  VDWAALS    =     15478.7762
 EELEC  =   -359595.9732  EHBOND  =         0.0000  RESTRAINT  =         0.0000
 EKCMT  =         0.0000  VIRIAL  =         0.0000  VOLUME     =   1162400.0033
                                                    SURFTEN    =         0.0000
                                                    Density    =         1.0198
 ------------------------------------------------------------------------------


 NSTEP =  1620000   TIME(PS) =    4240.000  TEMP(K) =   310.85  PRESS =     0.0
 Etot   =   -212355.1715  EKtot   =     79258.2109  EPtot      =   -291613.3824
 BOND   =      6010.8507  ANGLE   =     23930.5697  DIHED      =     14998.8292
 1-4 NB =      5658.9731  1-4 EEL =      2011.6620  VDWAALS    =     14996.3652
 EELEC  =   -359220.6323  EHBOND  =         0.0000  RESTRAINT  =         0.0000
 EKCMT  =         0.0000  VIRIAL  =         0.0000  VOLUME     =   1165694.4098
                                                    SURFTEN    =         0.0000
                                                    Density    =         1.0169
 ------------------------------------------------------------------------------


 NSTEP =  1625000   TIME(PS) =    4250.000  TEMP(K) =   312.80  PRESS =     0.0
 Etot   =   -211933.5110  EKtot   =     79757.1719  EPtot      =   -291690.6829
 BOND   =      6212.5308  ANGLE   =     23958.0452  DIHED      =     14961.8878
 1-4 NB =      5632.6300  1-4 EEL =      2013.6936  VDWAALS    =     15439.7453
 EELEC  =   -359909.2154  EHBOND  =         0.0000  RESTRAINT  =         0.0000
 EKCMT  =         0.0000  VIRIAL  =         0.0000  VOLUME     =   1165410.8569
                                                    SURFTEN    =         0.0000
                                                    Density    =         1.0172
 ------------------------------------------------------------------------------


 NSTEP =  1630000   TIME(PS) =    4260.000  TEMP(K) =   310.01  PRESS =     0.0
 Etot   =   -212818.2199  EKtot   =     79046.4922  EPtot      =   -291864.7121
 BOND   =      6016.3428  ANGLE   =     23895.7403  DIHED      =     14939.1533
 1-4 NB =      5633.5853  1-4 EEL =      1980.4526  VDWAALS    =     15456.0914
 EELEC  =   -359786.0778  EHBOND  =         0.0000  RESTRAINT  =         0.0000
 EKCMT  =         0.0000  VIRIAL  =         0.0000  VOLUME     =   1163418.9508
                                                    SURFTEN    =         0.0000
                                                    Density    =         1.0189
 ------------------------------------------------------------------------------


 NSTEP =  1635000   TIME(PS) =    4270.000  TEMP(K) =   308.88  PRESS =     0.0
 Etot   =   -213059.8755  EKtot   =     78758.1250  EPtot      =   -291818.0005
 BOND   =      6086.0519  ANGLE   =     23685.9937  DIHED      =     14974.4357
 1-4 NB =      5649.9748  1-4 EEL =      2107.1951  VDWAALS    =     15601.6282
 EELEC  =   -359923.2800  EHBOND  =         0.0000  RESTRAINT  =         0.0000
 EKCMT  =         0.0000  VIRIAL  =         0.0000  VOLUME     =   1163509.6162
                                                    SURFTEN    =         0.0000
                                                    Density    =         1.0189
 ------------------------------------------------------------------------------


 NSTEP =  1640000   TIME(PS) =    4280.000  TEMP(K) =   310.54  PRESS =     0.0
 Etot   =   -212192.2820  EKtot   =     79180.2969  EPtot      =   -291372.5789
 BOND   =      6099.6612  ANGLE   =     23932.1870  DIHED      =     14976.5431
 1-4 NB =      5671.4810  1-4 EEL =      2041.7843  VDWAALS    =     15395.6811
 EELEC  =   -359489.9165  EHBOND  =         0.0000  RESTRAINT  =         0.0000
 EKCMT  =         0.0000  VIRIAL  =         0.0000  VOLUME     =   1163358.4076
                                                    SURFTEN    =         0.0000
                                                    Density    =         1.0190
 ------------------------------------------------------------------------------


 NSTEP =  1645000   TIME(PS) =    4290.000  TEMP(K) =   310.64  PRESS =     0.0
 Etot   =   -211927.5130  EKtot   =     79206.2656  EPtot      =   -291133.7786
 BOND   =      6119.3635  ANGLE   =     24009.5162  DIHED      =     15023.2558
 1-4 NB =      5660.6007  1-4 EEL =      2146.2050  VDWAALS    =     15009.8824
 EELEC  =   -359102.6023  EHBOND  =         0.0000  RESTRAINT  =         0.0000
 EKCMT  =         0.0000  VIRIAL  =         0.0000  VOLUME     =   1166100.6779
                                                    SURFTEN    =         0.0000
                                                    Density    =         1.0166
 ------------------------------------------------------------------------------


 NSTEP =  1650000   TIME(PS) =    4300.000  TEMP(K) =   309.32  PRESS =     0.0
 Etot   =   -213274.2918  EKtot   =     78870.0625  EPtot      =   -292144.3543
 BOND   =      6091.3066  ANGLE   =     23855.7707  DIHED      =     14997.8843
 1-4 NB =      5633.4601  1-4 EEL =      2086.4867  VDWAALS    =     15773.6470
 EELEC  =   -360582.9097  EHBOND  =         0.0000  RESTRAINT  =         0.0000
 EKCMT  =         0.0000  VIRIAL  =         0.0000  VOLUME     =   1164435.6311
                                                    SURFTEN    =         0.0000
                                                    Density    =         1.0180
 ------------------------------------------------------------------------------


 NSTEP =  1655000   TIME(PS) =    4310.000  TEMP(K) =   309.66  PRESS =     0.0
 Etot   =   -212584.7679  EKtot   =     78957.0781  EPtot      =   -291541.8460
 BOND   =      6113.1416  ANGLE   =     23855.1958  DIHED      =     15068.4916
 1-4 NB =      5682.3641  1-4 EEL =      2019.9883  VDWAALS    =     15490.1410
 EELEC  =   -359771.1685  EHBOND  =         0.0000  RESTRAINT  =         0.0000
 EKCMT  =         0.0000  VIRIAL  =         0.0000  VOLUME     =   1164003.2693
                                                    SURFTEN    =         0.0000
                                                    Density    =         1.0184
 ------------------------------------------------------------------------------


 NSTEP =  1660000   TIME(PS) =    4320.000  TEMP(K) =   309.60  PRESS =     0.0
 Etot   =   -212864.5771  EKtot   =     78941.4219  EPtot      =   -291805.9990
 BOND   =      6085.6559  ANGLE   =     24082.8168  DIHED      =     15093.4485
 1-4 NB =      5656.6822  1-4 EEL =      1970.3860  VDWAALS    =     15286.3440
 EELEC  =   -359981.3324  EHBOND  =         0.0000  RESTRAINT  =         0.0000
 EKCMT  =         0.0000  VIRIAL  =         0.0000  VOLUME     =   1163348.6157
                                                    SURFTEN    =         0.0000
                                                    Density    =         1.0190
 ------------------------------------------------------------------------------


 NSTEP =  1665000   TIME(PS) =    4330.000  TEMP(K) =   311.03  PRESS =     0.0
 Etot   =   -212003.8227  EKtot   =     79306.1328  EPtot      =   -291309.9555
 BOND   =      6024.4633  ANGLE   =     24001.0888  DIHED      =     15052.3929
 1-4 NB =      5653.7157  1-4 EEL =      2047.7816  VDWAALS    =     14856.2706
 EELEC  =   -358945.6685  EHBOND  =         0.0000  RESTRAINT  =         0.0000
 EKCMT  =         0.0000  VIRIAL  =         0.0000  VOLUME     =   1163105.9645
                                                    SURFTEN    =         0.0000
                                                    Density    =         1.0192
 ------------------------------------------------------------------------------


 NSTEP =  1670000   TIME(PS) =    4340.000  TEMP(K) =   311.38  PRESS =     0.0
 Etot   =   -211964.2793  EKtot   =     79393.3438  EPtot      =   -291357.6231
 BOND   =      6102.2743  ANGLE   =     24174.0883  DIHED      =     14962.8812
 1-4 NB =      5624.0513  1-4 EEL =      2169.9345  VDWAALS    =     14628.4267
 EELEC  =   -359019.2793  EHBOND  =         0.0000  RESTRAINT  =         0.0000
 EKCMT  =         0.0000  VIRIAL  =         0.0000  VOLUME     =   1165053.7172
                                                    SURFTEN    =         0.0000
                                                    Density    =         1.0175
 ------------------------------------------------------------------------------


 NSTEP =  1675000   TIME(PS) =    4350.000  TEMP(K) =   310.43  PRESS =     0.0
 Etot   =   -212170.6825  EKtot   =     79151.1875  EPtot      =   -291321.8700
 BOND   =      6092.0283  ANGLE   =     24005.3492  DIHED      =     15016.9749
 1-4 NB =      5623.7665  1-4 EEL =      1983.7751  VDWAALS    =     15381.5169
 EELEC  =   -359425.2809  EHBOND  =         0.0000  RESTRAINT  =         0.0000
 EKCMT  =         0.0000  VIRIAL  =         0.0000  VOLUME     =   1164109.7566
                                                    SURFTEN    =         0.0000
                                                    Density    =         1.0183
 ------------------------------------------------------------------------------


 NSTEP =  1680000   TIME(PS) =    4360.000  TEMP(K) =   310.96  PRESS =     0.0
 Etot   =   -212175.9084  EKtot   =     79288.7344  EPtot      =   -291464.6428
 BOND   =      6074.7647  ANGLE   =     24018.2932  DIHED      =     14993.5359
 1-4 NB =      5618.7270  1-4 EEL =      2033.0984  VDWAALS    =     15526.3687
 EELEC  =   -359729.4307  EHBOND  =         0.0000  RESTRAINT  =         0.0000
 EKCMT  =         0.0000  VIRIAL  =         0.0000  VOLUME     =   1163857.7417
                                                    SURFTEN    =         0.0000
                                                    Density    =         1.0186
 ------------------------------------------------------------------------------


 NSTEP =  1685000   TIME(PS) =    4370.000  TEMP(K) =   308.60  PRESS =     0.0
 Etot   =   -212923.0411  EKtot   =     78686.1172  EPtot      =   -291609.1583
 BOND   =      6203.9160  ANGLE   =     23901.0085  DIHED      =     14900.8202
 1-4 NB =      5597.1953  1-4 EEL =      2027.7423  VDWAALS    =     14843.2285
 EELEC  =   -359083.0691  EHBOND  =         0.0000  RESTRAINT  =         0.0000
 EKCMT  =         0.0000  VIRIAL  =         0.0000  VOLUME     =   1165813.7693
                                                    SURFTEN    =         0.0000
                                                    Density    =         1.0168
 ------------------------------------------------------------------------------


 NSTEP =  1690000   TIME(PS) =    4380.000  TEMP(K) =   309.24  PRESS =     0.0
 Etot   =   -212430.9964  EKtot   =     78848.5391  EPtot      =   -291279.5354
 BOND   =      6051.0147  ANGLE   =     24181.6516  DIHED      =     15042.6412
 1-4 NB =      5660.9800  1-4 EEL =      1994.1267  VDWAALS    =     15114.2209
 EELEC  =   -359324.1705  EHBOND  =         0.0000  RESTRAINT  =         0.0000
 EKCMT  =         0.0000  VIRIAL  =         0.0000  VOLUME     =   1166928.5083
                                                    SURFTEN    =         0.0000
                                                    Density    =         1.0159
 ------------------------------------------------------------------------------


 NSTEP =  1695000   TIME(PS) =    4390.000  TEMP(K) =   310.73  PRESS =     0.0
 Etot   =   -212106.7378  EKtot   =     79229.8750  EPtot      =   -291336.6128
 BOND   =      6168.9581  ANGLE   =     24119.0433  DIHED      =     15043.3839
 1-4 NB =      5603.8050  1-4 EEL =      1992.9245  VDWAALS    =     15548.4296
 EELEC  =   -359813.1572  EHBOND  =         0.0000  RESTRAINT  =         0.0000
 EKCMT  =         0.0000  VIRIAL  =         0.0000  VOLUME     =   1167920.6545
                                                    SURFTEN    =         0.0000
                                                    Density    =         1.0150
 ------------------------------------------------------------------------------


 NSTEP =  1700000   TIME(PS) =    4400.000  TEMP(K) =   310.30  PRESS =     0.0
 Etot   =   -211936.3483  EKtot   =     79119.9297  EPtot      =   -291056.2780
 BOND   =      5897.0032  ANGLE   =     24082.5622  DIHED      =     15045.8933
 1-4 NB =      5669.6504  1-4 EEL =      2044.0061  VDWAALS    =     15258.8628
 EELEC  =   -359054.2561  EHBOND  =         0.0000  RESTRAINT  =         0.0000
 EKCMT  =         0.0000  VIRIAL  =         0.0000  VOLUME     =   1167396.3589
                                                    SURFTEN    =         0.0000
                                                    Density    =         1.0155
 ------------------------------------------------------------------------------


 NSTEP =  1705000   TIME(PS) =    4410.000  TEMP(K) =   310.56  PRESS =     0.0
 Etot   =   -212391.6427  EKtot   =     79186.6875  EPtot      =   -291578.3302
 BOND   =      6040.4891  ANGLE   =     24004.8444  DIHED      =     14998.1361
 1-4 NB =      5601.8649  1-4 EEL =      1952.0216  VDWAALS    =     15606.8935
 EELEC  =   -359782.5796  EHBOND  =         0.0000  RESTRAINT  =         0.0000
 EKCMT  =         0.0000  VIRIAL  =         0.0000  VOLUME     =   1162147.7592
                                                    SURFTEN    =         0.0000
                                                    Density    =         1.0200
 ------------------------------------------------------------------------------


 NSTEP =  1710000   TIME(PS) =    4420.000  TEMP(K) =   311.45  PRESS =     0.0
 Etot   =   -211903.3928  EKtot   =     79413.2109  EPtot      =   -291316.6038
 BOND   =      6075.7227  ANGLE   =     23969.3540  DIHED      =     15122.6158
 1-4 NB =      5661.8794  1-4 EEL =      2017.3723  VDWAALS    =     15200.7164
 EELEC  =   -359364.2643  EHBOND  =         0.0000  RESTRAINT  =         0.0000
 EKCMT  =         0.0000  VIRIAL  =         0.0000  VOLUME     =   1164597.1133
                                                    SURFTEN    =         0.0000
                                                    Density    =         1.0179
 ------------------------------------------------------------------------------


 NSTEP =  1715000   TIME(PS) =    4430.000  TEMP(K) =   309.86  PRESS =     0.0
 Etot   =   -212499.0519  EKtot   =     79006.3125  EPtot      =   -291505.3644
 BOND   =      6051.5540  ANGLE   =     23974.9229  DIHED      =     15017.6378
 1-4 NB =      5650.8790  1-4 EEL =      1977.0401  VDWAALS    =     15305.7137
 EELEC  =   -359483.1120  EHBOND  =         0.0000  RESTRAINT  =         0.0000
 EKCMT  =         0.0000  VIRIAL  =         0.0000  VOLUME     =   1162392.6477
                                                    SURFTEN    =         0.0000
                                                    Density    =         1.0198
 ------------------------------------------------------------------------------


 NSTEP =  1720000   TIME(PS) =    4440.000  TEMP(K) =   309.69  PRESS =     0.0
 Etot   =   -212659.3775  EKtot   =     78964.2969  EPtot      =   -291623.6744
 BOND   =      6029.9467  ANGLE   =     23858.4147  DIHED      =     15013.5703
 1-4 NB =      5651.5442  1-4 EEL =      2079.0017  VDWAALS    =     14772.2553
 EELEC  =   -359028.4073  EHBOND  =         0.0000  RESTRAINT  =         0.0000
 EKCMT  =         0.0000  VIRIAL  =         0.0000  VOLUME     =   1162096.1543
                                                    SURFTEN    =         0.0000
                                                    Density    =         1.0201
 ------------------------------------------------------------------------------


 NSTEP =  1725000   TIME(PS) =    4450.000  TEMP(K) =   308.78  PRESS =     0.0
 Etot   =   -212952.6427  EKtot   =     78731.9297  EPtot      =   -291684.5724
 BOND   =      6203.3830  ANGLE   =     23800.5114  DIHED      =     14992.2125
 1-4 NB =      5581.8862  1-4 EEL =      1980.0172  VDWAALS    =     14820.8757
 EELEC  =   -359063.4584  EHBOND  =         0.0000  RESTRAINT  =         0.0000
 EKCMT  =         0.0000  VIRIAL  =         0.0000  VOLUME     =   1163599.3041
                                                    SURFTEN    =         0.0000
                                                    Density    =         1.0188
 ------------------------------------------------------------------------------


 NSTEP =  1730000   TIME(PS) =    4460.000  TEMP(K) =   309.61  PRESS =     0.0
 Etot   =   -213425.1225  EKtot   =     78943.7109  EPtot      =   -292368.8334
 BOND   =      6134.8645  ANGLE   =     23819.8503  DIHED      =     14854.0491
 1-4 NB =      5620.4946  1-4 EEL =      2010.4456  VDWAALS    =     14991.6039
 EELEC  =   -359800.1415  EHBOND  =         0.0000  RESTRAINT  =         0.0000
 EKCMT  =         0.0000  VIRIAL  =         0.0000  VOLUME     =   1162843.1575
                                                    SURFTEN    =         0.0000
                                                    Density    =         1.0194
 ------------------------------------------------------------------------------


 NSTEP =  1735000   TIME(PS) =    4470.000  TEMP(K) =   309.60  PRESS =     0.0
 Etot   =   -212851.5847  EKtot   =     78941.5000  EPtot      =   -291793.0847
 BOND   =      6116.6686  ANGLE   =     23983.8462  DIHED      =     14946.4552
 1-4 NB =      5654.5534  1-4 EEL =      2028.3903  VDWAALS    =     15137.0602
 EELEC  =   -359660.0585  EHBOND  =         0.0000  RESTRAINT  =         0.0000
 EKCMT  =         0.0000  VIRIAL  =         0.0000  VOLUME     =   1161847.5871
                                                    SURFTEN    =         0.0000
                                                    Density    =         1.0203
 ------------------------------------------------------------------------------


 NSTEP =  1740000   TIME(PS) =    4480.000  TEMP(K) =   309.30  PRESS =     0.0
 Etot   =   -212626.9497  EKtot   =     78864.4688  EPtot      =   -291491.4184
 BOND   =      6149.1577  ANGLE   =     23950.3305  DIHED      =     15063.4123
 1-4 NB =      5614.7581  1-4 EEL =      1903.3181  VDWAALS    =     15467.0747
 EELEC  =   -359639.4698  EHBOND  =         0.0000  RESTRAINT  =         0.0000
 EKCMT  =         0.0000  VIRIAL  =         0.0000  VOLUME     =   1162793.1177
                                                    SURFTEN    =         0.0000
                                                    Density    =         1.0195
 ------------------------------------------------------------------------------


 NSTEP =  1745000   TIME(PS) =    4490.000  TEMP(K) =   309.28  PRESS =     0.0
 Etot   =   -212674.5081  EKtot   =     78858.2500  EPtot      =   -291532.7581
 BOND   =      6106.7119  ANGLE   =     23990.4117  DIHED      =     15096.5403
 1-4 NB =      5656.8215  1-4 EEL =      2046.0799  VDWAALS    =     15154.8418
 EELEC  =   -359584.1653  EHBOND  =         0.0000  RESTRAINT  =         0.0000
 EKCMT  =         0.0000  VIRIAL  =         0.0000  VOLUME     =   1163952.5368
                                                    SURFTEN    =         0.0000
                                                    Density    =         1.0185
 ------------------------------------------------------------------------------


 NSTEP =  1750000   TIME(PS) =    4500.000  TEMP(K) =   310.36  PRESS =     0.0
 Etot   =   -212464.4631  EKtot   =     79135.3125  EPtot      =   -291599.7756
 BOND   =      6033.2308  ANGLE   =     23838.4353  DIHED      =     15067.5109
 1-4 NB =      5623.7115  1-4 EEL =      2021.5670  VDWAALS    =     15510.4636
 EELEC  =   -359694.6948  EHBOND  =         0.0000  RESTRAINT  =         0.0000
 EKCMT  =         0.0000  VIRIAL  =         0.0000  VOLUME     =   1163950.8937
                                                    SURFTEN    =         0.0000
                                                    Density    =         1.0185
 ------------------------------------------------------------------------------


 NSTEP =  1755000   TIME(PS) =    4510.000  TEMP(K) =   310.31  PRESS =     0.0
 Etot   =   -212671.9143  EKtot   =     79123.0156  EPtot      =   -291794.9299
 BOND   =      6214.4392  ANGLE   =     23835.1951  DIHED      =     14984.7681
 1-4 NB =      5634.6507  1-4 EEL =      2089.5803  VDWAALS    =     14979.5590
 EELEC  =   -359533.1222  EHBOND  =         0.0000  RESTRAINT  =         0.0000
 EKCMT  =         0.0000  VIRIAL  =         0.0000  VOLUME     =   1164303.0070
                                                    SURFTEN    =         0.0000
                                                    Density    =         1.0182
 ------------------------------------------------------------------------------


 NSTEP =  1760000   TIME(PS) =    4520.000  TEMP(K) =   307.82  PRESS =     0.0
 Etot   =   -213180.0033  EKtot   =     78486.9062  EPtot      =   -291666.9095
 BOND   =      6069.9757  ANGLE   =     24028.4485  DIHED      =     15004.2089
 1-4 NB =      5656.4951  1-4 EEL =      2051.9866  VDWAALS    =     15106.0989
 EELEC  =   -359584.1233  EHBOND  =         0.0000  RESTRAINT  =         0.0000
 EKCMT  =         0.0000  VIRIAL  =         0.0000  VOLUME     =   1163792.7136
                                                    SURFTEN    =         0.0000
                                                    Density    =         1.0186
 ------------------------------------------------------------------------------


 NSTEP =  1765000   TIME(PS) =    4530.000  TEMP(K) =   310.85  PRESS =     0.0
 Etot   =   -212163.9393  EKtot   =     79260.4844  EPtot      =   -291424.4236
 BOND   =      5978.6134  ANGLE   =     24087.3221  DIHED      =     14973.2079
 1-4 NB =      5645.2260  1-4 EEL =      2004.7117  VDWAALS    =     15169.3098
 EELEC  =   -359282.8145  EHBOND  =         0.0000  RESTRAINT  =         0.0000
 EKCMT  =         0.0000  VIRIAL  =         0.0000  VOLUME     =   1164476.4679
                                                    SURFTEN    =         0.0000
                                                    Density    =         1.0180
 ------------------------------------------------------------------------------


 NSTEP =  1770000   TIME(PS) =    4540.000  TEMP(K) =   311.03  PRESS =     0.0
 Etot   =   -212300.0459  EKtot   =     79305.4375  EPtot      =   -291605.4834
 BOND   =      6130.5229  ANGLE   =     23994.5759  DIHED      =     15010.7349
 1-4 NB =      5555.9967  1-4 EEL =      1899.2733  VDWAALS    =     15305.7911
 EELEC  =   -359502.3781  EHBOND  =         0.0000  RESTRAINT  =         0.0000
 EKCMT  =         0.0000  VIRIAL  =         0.0000  VOLUME     =   1165086.5643
                                                    SURFTEN    =         0.0000
                                                    Density    =         1.0175
 ------------------------------------------------------------------------------


 NSTEP =  1775000   TIME(PS) =    4550.000  TEMP(K) =   309.18  PRESS =     0.0
 Etot   =   -212569.6201  EKtot   =     78834.0391  EPtot      =   -291403.6591
 BOND   =      6104.3133  ANGLE   =     23893.6178  DIHED      =     15012.4789
 1-4 NB =      5611.7778  1-4 EEL =      2116.7705  VDWAALS    =     15374.0674
 EELEC  =   -359516.6848  EHBOND  =         0.0000  RESTRAINT  =         0.0000
 EKCMT  =         0.0000  VIRIAL  =         0.0000  VOLUME     =   1167460.3145
                                                    SURFTEN    =         0.0000
                                                    Density    =         1.0154
 ------------------------------------------------------------------------------


 NSTEP =  1780000   TIME(PS) =    4560.000  TEMP(K) =   311.35  PRESS =     0.0
 Etot   =   -212180.9853  EKtot   =     79387.4062  EPtot      =   -291568.3915
 BOND   =      5975.3115  ANGLE   =     24023.7687  DIHED      =     15060.5186
 1-4 NB =      5683.4931  1-4 EEL =      2068.2365  VDWAALS    =     15374.5232
 EELEC  =   -359754.2431  EHBOND  =         0.0000  RESTRAINT  =         0.0000
 EKCMT  =         0.0000  VIRIAL  =         0.0000  VOLUME     =   1163816.9786
                                                    SURFTEN    =         0.0000
                                                    Density    =         1.0186
 ------------------------------------------------------------------------------


 NSTEP =  1785000   TIME(PS) =    4570.000  TEMP(K) =   309.59  PRESS =     0.0
 Etot   =   -212180.0417  EKtot   =     78937.6875  EPtot      =   -291117.7292
 BOND   =      6126.7947  ANGLE   =     23962.7314  DIHED      =     15062.9487
 1-4 NB =      5691.9262  1-4 EEL =      2120.1526  VDWAALS    =     14666.3043
 EELEC  =   -358748.5869  EHBOND  =         0.0000  RESTRAINT  =         0.0000
 EKCMT  =         0.0000  VIRIAL  =         0.0000  VOLUME     =   1163881.7497
                                                    SURFTEN    =         0.0000
                                                    Density    =         1.0185
 ------------------------------------------------------------------------------


 NSTEP =  1790000   TIME(PS) =    4580.000  TEMP(K) =   311.67  PRESS =     0.0
 Etot   =   -211993.5576  EKtot   =     79468.9297  EPtot      =   -291462.4873
 BOND   =      6105.0466  ANGLE   =     24055.8699  DIHED      =     14967.1482
 1-4 NB =      5704.0186  1-4 EEL =      2116.1578  VDWAALS    =     15353.2049
 EELEC  =   -359763.9332  EHBOND  =         0.0000  RESTRAINT  =         0.0000
 EKCMT  =         0.0000  VIRIAL  =         0.0000  VOLUME     =   1164474.7768
                                                    SURFTEN    =         0.0000
                                                    Density    =         1.0180
 ------------------------------------------------------------------------------


 NSTEP =  1795000   TIME(PS) =    4590.000  TEMP(K) =   310.55  PRESS =     0.0
 Etot   =   -212362.8509  EKtot   =     79182.7500  EPtot      =   -291545.6009
 BOND   =      6111.5740  ANGLE   =     24033.7369  DIHED      =     15029.1613
 1-4 NB =      5593.0242  1-4 EEL =      2038.9019  VDWAALS    =     14911.5505
 EELEC  =   -359263.5496  EHBOND  =         0.0000  RESTRAINT  =         0.0000
 EKCMT  =         0.0000  VIRIAL  =         0.0000  VOLUME     =   1161843.2540
                                                    SURFTEN    =         0.0000
                                                    Density    =         1.0203
 ------------------------------------------------------------------------------


 NSTEP =  1800000   TIME(PS) =    4600.000  TEMP(K) =   308.11  PRESS =     0.0
 Etot   =   -213263.6535  EKtot   =     78560.0391  EPtot      =   -291823.6926
 BOND   =      6024.6232  ANGLE   =     23676.5347  DIHED      =     14961.7745
 1-4 NB =      5636.4725  1-4 EEL =      2117.5111  VDWAALS    =     15190.4792
 EELEC  =   -359431.0877  EHBOND  =         0.0000  RESTRAINT  =         0.0000
 EKCMT  =         0.0000  VIRIAL  =         0.0000  VOLUME     =   1165523.2959
                                                    SURFTEN    =         0.0000
                                                    Density    =         1.0171
 ------------------------------------------------------------------------------


 NSTEP =  1805000   TIME(PS) =    4610.000  TEMP(K) =   309.96  PRESS =     0.0
 Etot   =   -212107.1491  EKtot   =     79032.2344  EPtot      =   -291139.3834
 BOND   =      6076.0166  ANGLE   =     24182.8090  DIHED      =     14984.6426
 1-4 NB =      5659.6565  1-4 EEL =      1957.5891  VDWAALS    =     15289.8006
 EELEC  =   -359289.8978  EHBOND  =         0.0000  RESTRAINT  =         0.0000
 EKCMT  =         0.0000  VIRIAL  =         0.0000  VOLUME     =   1166004.2446
                                                    SURFTEN    =         0.0000
                                                    Density    =         1.0167
 ------------------------------------------------------------------------------


 NSTEP =  1810000   TIME(PS) =    4620.000  TEMP(K) =   309.74  PRESS =     0.0
 Etot   =   -212807.9573  EKtot   =     78975.5469  EPtot      =   -291783.5042
 BOND   =      6067.0964  ANGLE   =     23970.3997  DIHED      =     14981.3462
 1-4 NB =      5630.9233  1-4 EEL =      1982.9550  VDWAALS    =     15052.5590
 EELEC  =   -359468.7838  EHBOND  =         0.0000  RESTRAINT  =         0.0000
 EKCMT  =         0.0000  VIRIAL  =         0.0000  VOLUME     =   1163677.8016
                                                    SURFTEN    =         0.0000
                                                    Density    =         1.0187
 ------------------------------------------------------------------------------


 NSTEP =  1815000   TIME(PS) =    4630.000  TEMP(K) =   310.39  PRESS =     0.0
 Etot   =   -212282.1130  EKtot   =     79142.2188  EPtot      =   -291424.3318
 BOND   =      5973.8858  ANGLE   =     23996.7658  DIHED      =     15026.5745
 1-4 NB =      5615.6942  1-4 EEL =      2049.6208  VDWAALS    =     15113.6888
 EELEC  =   -359200.5617  EHBOND  =         0.0000  RESTRAINT  =         0.0000
 EKCMT  =         0.0000  VIRIAL  =         0.0000  VOLUME     =   1162700.8338
                                                    SURFTEN    =         0.0000
                                                    Density    =         1.0196
 ------------------------------------------------------------------------------


 NSTEP =  1820000   TIME(PS) =    4640.000  TEMP(K) =   309.11  PRESS =     0.0
 Etot   =   -212429.9091  EKtot   =     78816.8047  EPtot      =   -291246.7138
 BOND   =      5944.4240  ANGLE   =     24104.0933  DIHED      =     14954.9950
 1-4 NB =      5662.0797  1-4 EEL =      1936.0816  VDWAALS    =     15174.5078
 EELEC  =   -359022.8953  EHBOND  =         0.0000  RESTRAINT  =         0.0000
 EKCMT  =         0.0000  VIRIAL  =         0.0000  VOLUME     =   1163470.8316
                                                    SURFTEN    =         0.0000
                                                    Density    =         1.0189
 ------------------------------------------------------------------------------


 NSTEP =  1825000   TIME(PS) =    4650.000  TEMP(K) =   310.62  PRESS =     0.0
 Etot   =   -212211.9601  EKtot   =     79201.4844  EPtot      =   -291413.4445
 BOND   =      6168.4464  ANGLE   =     24065.9825  DIHED      =     15079.4086
 1-4 NB =      5635.6967  1-4 EEL =      1956.3305  VDWAALS    =     15744.4955
 EELEC  =   -360063.8047  EHBOND  =         0.0000  RESTRAINT  =         0.0000
 EKCMT  =         0.0000  VIRIAL  =         0.0000  VOLUME     =   1164011.2476
                                                    SURFTEN    =         0.0000
                                                    Density    =         1.0184
 ------------------------------------------------------------------------------


 NSTEP =  1830000   TIME(PS) =    4660.000  TEMP(K) =   311.83  PRESS =     0.0
 Etot   =   -211754.0176  EKtot   =     79509.2578  EPtot      =   -291263.2754
 BOND   =      6093.8512  ANGLE   =     24085.7232  DIHED      =     15005.4856
 1-4 NB =      5640.1505  1-4 EEL =      2020.2951  VDWAALS    =     15192.4482
 EELEC  =   -359301.2292  EHBOND  =         0.0000  RESTRAINT  =         0.0000
 EKCMT  =         0.0000  VIRIAL  =         0.0000  VOLUME     =   1165145.2944
                                                    SURFTEN    =         0.0000
                                                    Density    =         1.0174
 ------------------------------------------------------------------------------


 NSTEP =  1835000   TIME(PS) =    4670.000  TEMP(K) =   308.06  PRESS =     0.0
 Etot   =   -213096.1481  EKtot   =     78547.3047  EPtot      =   -291643.4528
 BOND   =      6164.5856  ANGLE   =     23808.8071  DIHED      =     15089.0877
 1-4 NB =      5630.0951  1-4 EEL =      2070.5615  VDWAALS    =     15291.9789
 EELEC  =   -359698.5686  EHBOND  =         0.0000  RESTRAINT  =         0.0000
 EKCMT  =         0.0000  VIRIAL  =         0.0000  VOLUME     =   1165403.1960
                                                    SURFTEN    =         0.0000
                                                    Density    =         1.0172
 ------------------------------------------------------------------------------


 NSTEP =  1840000   TIME(PS) =    4680.000  TEMP(K) =   309.98  PRESS =     0.0
 Etot   =   -212366.8841  EKtot   =     79036.6406  EPtot      =   -291403.5247
 BOND   =      6047.8224  ANGLE   =     24007.0265  DIHED      =     15043.0328
 1-4 NB =      5594.7941  1-4 EEL =      1990.3525  VDWAALS    =     15407.2462
 EELEC  =   -359493.7990  EHBOND  =         0.0000  RESTRAINT  =         0.0000
 EKCMT  =         0.0000  VIRIAL  =         0.0000  VOLUME     =   1166993.6787
                                                    SURFTEN    =         0.0000
                                                    Density    =         1.0158
 ------------------------------------------------------------------------------


 NSTEP =  1845000   TIME(PS) =    4690.000  TEMP(K) =   310.70  PRESS =     0.0
 Etot   =   -212177.9600  EKtot   =     79220.5156  EPtot      =   -291398.4757
 BOND   =      5964.2698  ANGLE   =     23982.9804  DIHED      =     15132.8615
 1-4 NB =      5667.0475  1-4 EEL =      2043.8863  VDWAALS    =     15391.4720
 EELEC  =   -359580.9931  EHBOND  =         0.0000  RESTRAINT  =         0.0000
 EKCMT  =         0.0000  VIRIAL  =         0.0000  VOLUME     =   1162816.5418
                                                    SURFTEN    =         0.0000
                                                    Density    =         1.0195
 ------------------------------------------------------------------------------


 NSTEP =  1850000   TIME(PS) =    4700.000  TEMP(K) =   310.00  PRESS =     0.0
 Etot   =   -212643.2029  EKtot   =     79043.6562  EPtot      =   -291686.8591
 BOND   =      6140.0339  ANGLE   =     23961.3272  DIHED      =     15088.0370
 1-4 NB =      5661.0181  1-4 EEL =      2045.8831  VDWAALS    =     15352.1348
 EELEC  =   -359935.2931  EHBOND  =         0.0000  RESTRAINT  =         0.0000
 EKCMT  =         0.0000  VIRIAL  =         0.0000  VOLUME     =   1165214.4346
                                                    SURFTEN    =         0.0000
                                                    Density    =         1.0174
 ------------------------------------------------------------------------------


 NSTEP =  1855000   TIME(PS) =    4710.000  TEMP(K) =   308.65  PRESS =     0.0
 Etot   =   -212980.4118  EKtot   =     78699.5938  EPtot      =   -291680.0056
 BOND   =      6065.6230  ANGLE   =     23973.8322  DIHED      =     14907.7040
 1-4 NB =      5649.4659  1-4 EEL =      2017.5894  VDWAALS    =     14913.4501
 EELEC  =   -359207.6701  EHBOND  =         0.0000  RESTRAINT  =         0.0000
 EKCMT  =         0.0000  VIRIAL  =         0.0000  VOLUME     =   1163084.6288
                                                    SURFTEN    =         0.0000
                                                    Density    =         1.0192
 ------------------------------------------------------------------------------


 NSTEP =  1860000   TIME(PS) =    4720.000  TEMP(K) =   310.70  PRESS =     0.0
 Etot   =   -212593.7303  EKtot   =     79221.6094  EPtot      =   -291815.3396
 BOND   =      6046.8562  ANGLE   =     23933.3928  DIHED      =     14975.1708
 1-4 NB =      5669.7619  1-4 EEL =      2023.7881  VDWAALS    =     15718.9945
 EELEC  =   -360183.3039  EHBOND  =         0.0000  RESTRAINT  =         0.0000
 EKCMT  =         0.0000  VIRIAL  =         0.0000  VOLUME     =   1163248.0826
                                                    SURFTEN    =         0.0000
                                                    Density    =         1.0191
 ------------------------------------------------------------------------------


 NSTEP =  1865000   TIME(PS) =    4730.000  TEMP(K) =   310.31  PRESS =     0.0
 Etot   =   -211983.2871  EKtot   =     79122.8359  EPtot      =   -291106.1230
 BOND   =      6173.7842  ANGLE   =     24075.4731  DIHED      =     15054.6858
 1-4 NB =      5599.3299  1-4 EEL =      2028.5942  VDWAALS    =     15193.4264
 EELEC  =   -359231.4166  EHBOND  =         0.0000  RESTRAINT  =         0.0000
 EKCMT  =         0.0000  VIRIAL  =         0.0000  VOLUME     =   1165681.4106
                                                    SURFTEN    =         0.0000
                                                    Density    =         1.0170
 ------------------------------------------------------------------------------


 NSTEP =  1870000   TIME(PS) =    4740.000  TEMP(K) =   309.90  PRESS =     0.0
 Etot   =   -212609.0415  EKtot   =     79017.7812  EPtot      =   -291626.8228
 BOND   =      6039.1743  ANGLE   =     24016.5694  DIHED      =     14936.3829
 1-4 NB =      5641.9881  1-4 EEL =      1985.3285  VDWAALS    =     15574.2089
 EELEC  =   -359820.4747  EHBOND  =         0.0000  RESTRAINT  =         0.0000
 EKCMT  =         0.0000  VIRIAL  =         0.0000  VOLUME     =   1163157.8061
                                                    SURFTEN    =         0.0000
                                                    Density    =         1.0192
 ------------------------------------------------------------------------------


 NSTEP =  1875000   TIME(PS) =    4750.000  TEMP(K) =   310.44  PRESS =     0.0
 Etot   =   -212230.7878  EKtot   =     79153.8906  EPtot      =   -291384.6784
 BOND   =      6187.3674  ANGLE   =     23896.4274  DIHED      =     15087.6045
 1-4 NB =      5647.9569  1-4 EEL =      1976.1358  VDWAALS    =     14996.0621
 EELEC  =   -359176.2326  EHBOND  =         0.0000  RESTRAINT  =         0.0000
 EKCMT  =         0.0000  VIRIAL  =         0.0000  VOLUME     =   1163767.0783
                                                    SURFTEN    =         0.0000
                                                    Density    =         1.0186
 ------------------------------------------------------------------------------


 NSTEP =  1880000   TIME(PS) =    4760.000  TEMP(K) =   309.31  PRESS =     0.0
 Etot   =   -213155.1626  EKtot   =     78866.0000  EPtot      =   -292021.1626
 BOND   =      6104.6036  ANGLE   =     23960.5685  DIHED      =     15020.0170
 1-4 NB =      5622.1735  1-4 EEL =      1951.1406  VDWAALS    =     15331.0165
 EELEC  =   -360010.6824  EHBOND  =         0.0000  RESTRAINT  =         0.0000
 EKCMT  =         0.0000  VIRIAL  =         0.0000  VOLUME     =   1164867.7737
                                                    SURFTEN    =         0.0000
                                                    Density    =         1.0177
 ------------------------------------------------------------------------------


 NSTEP =  1885000   TIME(PS) =    4770.000  TEMP(K) =   309.39  PRESS =     0.0
 Etot   =   -212533.2364  EKtot   =     78887.0156  EPtot      =   -291420.2520
 BOND   =      6021.4912  ANGLE   =     24212.6141  DIHED      =     14997.9392
 1-4 NB =      5611.3259  1-4 EEL =      1991.3081  VDWAALS    =     14933.0370
 EELEC  =   -359187.9675  EHBOND  =         0.0000  RESTRAINT  =         0.0000
 EKCMT  =         0.0000  VIRIAL  =         0.0000  VOLUME     =   1163459.7816
                                                    SURFTEN    =         0.0000
                                                    Density    =         1.0189
 ------------------------------------------------------------------------------


 NSTEP =  1890000   TIME(PS) =    4780.000  TEMP(K) =   309.30  PRESS =     0.0
 Etot   =   -212428.3388  EKtot   =     78864.9453  EPtot      =   -291293.2842
 BOND   =      6106.3786  ANGLE   =     24017.2982  DIHED      =     15068.6528
 1-4 NB =      5611.2909  1-4 EEL =      2034.0743  VDWAALS    =     15256.5331
 EELEC  =   -359387.5121  EHBOND  =         0.0000  RESTRAINT  =         0.0000
 EKCMT  =         0.0000  VIRIAL  =         0.0000  VOLUME     =   1163193.5276
                                                    SURFTEN    =         0.0000
                                                    Density    =         1.0191
 ------------------------------------------------------------------------------


 NSTEP =  1895000   TIME(PS) =    4790.000  TEMP(K) =   309.08  PRESS =     0.0
 Etot   =   -212753.5175  EKtot   =     78807.3125  EPtot      =   -291560.8300
 BOND   =      6112.2598  ANGLE   =     23990.9987  DIHED      =     15019.6920
 1-4 NB =      5679.6231  1-4 EEL =      2026.9433  VDWAALS    =     15223.5920
 EELEC  =   -359613.9389  EHBOND  =         0.0000  RESTRAINT  =         0.0000
 EKCMT  =         0.0000  VIRIAL  =         0.0000  VOLUME     =   1163098.3546
                                                    SURFTEN    =         0.0000
                                                    Density    =         1.0192
 ------------------------------------------------------------------------------


 NSTEP =  1900000   TIME(PS) =    4800.000  TEMP(K) =   310.46  PRESS =     0.0
 Etot   =   -212289.2466  EKtot   =     79160.0938  EPtot      =   -291449.3404
 BOND   =      6130.8375  ANGLE   =     23881.0249  DIHED      =     14958.5257
 1-4 NB =      5599.8567  1-4 EEL =      2110.6114  VDWAALS    =     15119.1676
 EELEC  =   -359249.3642  EHBOND  =         0.0000  RESTRAINT  =         0.0000
 EKCMT  =         0.0000  VIRIAL  =         0.0000  VOLUME     =   1164822.4969
                                                    SURFTEN    =         0.0000
                                                    Density    =         1.0177
 ------------------------------------------------------------------------------


 NSTEP =  1905000   TIME(PS) =    4810.000  TEMP(K) =   310.89  PRESS =     0.0
 Etot   =   -212658.7700  EKtot   =     79269.6875  EPtot      =   -291928.4575
 BOND   =      6019.9684  ANGLE   =     23854.4112  DIHED      =     14921.0438
 1-4 NB =      5614.9568  1-4 EEL =      2034.1669  VDWAALS    =     15513.9115
 EELEC  =   -359886.9161  EHBOND  =         0.0000  RESTRAINT  =         0.0000
 EKCMT  =         0.0000  VIRIAL  =         0.0000  VOLUME     =   1164426.6630
                                                    SURFTEN    =         0.0000
                                                    Density    =         1.0181
 ------------------------------------------------------------------------------


 NSTEP =  1910000   TIME(PS) =    4820.000  TEMP(K) =   310.10  PRESS =     0.0
 Etot   =   -212453.8813  EKtot   =     79067.0781  EPtot      =   -291520.9594
 BOND   =      6128.2085  ANGLE   =     23993.2002  DIHED      =     15012.4860
 1-4 NB =      5670.7151  1-4 EEL =      2059.3418  VDWAALS    =     14857.2099
 EELEC  =   -359242.1209  EHBOND  =         0.0000  RESTRAINT  =         0.0000
 EKCMT  =         0.0000  VIRIAL  =         0.0000  VOLUME     =   1161773.3205
                                                    SURFTEN    =         0.0000
                                                    Density    =         1.0204
 ------------------------------------------------------------------------------


 NSTEP =  1915000   TIME(PS) =    4830.000  TEMP(K) =   309.44  PRESS =     0.0
 Etot   =   -212759.7680  EKtot   =     78900.5312  EPtot      =   -291660.2992
 BOND   =      6062.2235  ANGLE   =     23942.0133  DIHED      =     14988.7968
 1-4 NB =      5618.6989  1-4 EEL =      2019.1961  VDWAALS    =     15583.2249
 EELEC  =   -359874.4527  EHBOND  =         0.0000  RESTRAINT  =         0.0000
 EKCMT  =         0.0000  VIRIAL  =         0.0000  VOLUME     =   1163752.3099
                                                    SURFTEN    =         0.0000
                                                    Density    =         1.0186
 ------------------------------------------------------------------------------


 NSTEP =  1920000   TIME(PS) =    4840.000  TEMP(K) =   309.88  PRESS =     0.0
 Etot   =   -212592.5172  EKtot   =     79012.7578  EPtot      =   -291605.2750
 BOND   =      6143.2576  ANGLE   =     23938.7381  DIHED      =     15124.3073
 1-4 NB =      5629.5227  1-4 EEL =      2051.7105  VDWAALS    =     15229.4852
 EELEC  =   -359722.2964  EHBOND  =         0.0000  RESTRAINT  =         0.0000
 EKCMT  =         0.0000  VIRIAL  =         0.0000  VOLUME     =   1164173.0817
                                                    SURFTEN    =         0.0000
                                                    Density    =         1.0183
 ------------------------------------------------------------------------------


 NSTEP =  1925000   TIME(PS) =    4850.000  TEMP(K) =   309.33  PRESS =     0.0
 Etot   =   -213043.3262  EKtot   =     78872.3438  EPtot      =   -291915.6699
 BOND   =      6143.7644  ANGLE   =     23879.0165  DIHED      =     14893.5577
 1-4 NB =      5608.2619  1-4 EEL =      1972.8835  VDWAALS    =     15648.3784
 EELEC  =   -360061.5322  EHBOND  =         0.0000  RESTRAINT  =         0.0000
 EKCMT  =         0.0000  VIRIAL  =         0.0000  VOLUME     =   1163748.2403
                                                    SURFTEN    =         0.0000
                                                    Density    =         1.0186
 ------------------------------------------------------------------------------


 NSTEP =  1930000   TIME(PS) =    4860.000  TEMP(K) =   311.14  PRESS =     0.0
 Etot   =   -211932.1216  EKtot   =     79334.2109  EPtot      =   -291266.3326
 BOND   =      6148.6959  ANGLE   =     24198.6517  DIHED      =     15076.5845
 1-4 NB =      5612.4995  1-4 EEL =      2054.5373  VDWAALS    =     15185.9375
 EELEC  =   -359543.2389  EHBOND  =         0.0000  RESTRAINT  =         0.0000
 EKCMT  =         0.0000  VIRIAL  =         0.0000  VOLUME     =   1164951.9668
                                                    SURFTEN    =         0.0000
                                                    Density    =         1.0176
 ------------------------------------------------------------------------------


 NSTEP =  1935000   TIME(PS) =    4870.000  TEMP(K) =   309.22  PRESS =     0.0
 Etot   =   -212980.5793  EKtot   =     78844.5078  EPtot      =   -291825.0871
 BOND   =      6078.8285  ANGLE   =     23796.8396  DIHED      =     14948.2647
 1-4 NB =      5669.4252  1-4 EEL =      2126.1575  VDWAALS    =     15111.1947
 EELEC  =   -359555.7974  EHBOND  =         0.0000  RESTRAINT  =         0.0000
 EKCMT  =         0.0000  VIRIAL  =         0.0000  VOLUME     =   1163664.4279
                                                    SURFTEN    =         0.0000
                                                    Density    =         1.0187
 ------------------------------------------------------------------------------


 NSTEP =  1940000   TIME(PS) =    4880.000  TEMP(K) =   310.01  PRESS =     0.0
 Etot   =   -212214.7267  EKtot   =     79044.5234  EPtot      =   -291259.2501
 BOND   =      6100.3623  ANGLE   =     23910.0285  DIHED      =     15102.6334
 1-4 NB =      5697.7543  1-4 EEL =      1970.5910  VDWAALS    =     15013.5829
 EELEC  =   -359054.2025  EHBOND  =         0.0000  RESTRAINT  =         0.0000
 EKCMT  =         0.0000  VIRIAL  =         0.0000  VOLUME     =   1165188.2148
                                                    SURFTEN    =         0.0000
                                                    Density    =         1.0174
 ------------------------------------------------------------------------------


 NSTEP =  1945000   TIME(PS) =    4890.000  TEMP(K) =   310.36  PRESS =     0.0
 Etot   =   -212252.9611  EKtot   =     79135.4844  EPtot      =   -291388.4454
 BOND   =      6147.0414  ANGLE   =     23812.1331  DIHED      =     15117.3548
 1-4 NB =      5622.5840  1-4 EEL =      2043.6041  VDWAALS    =     15118.7145
 EELEC  =   -359249.8773  EHBOND  =         0.0000  RESTRAINT  =         0.0000
 EKCMT  =         0.0000  VIRIAL  =         0.0000  VOLUME     =   1165348.7002
                                                    SURFTEN    =         0.0000
                                                    Density    =         1.0172
 ------------------------------------------------------------------------------


 NSTEP =  1950000   TIME(PS) =    4900.000  TEMP(K) =   310.68  PRESS =     0.0
 Etot   =   -211639.5950  EKtot   =     79217.1641  EPtot      =   -290856.7591
 BOND   =      6152.7408  ANGLE   =     23976.2292  DIHED      =     14964.2254
 1-4 NB =      5626.4281  1-4 EEL =      1956.2536  VDWAALS    =     14911.2599
 EELEC  =   -358443.8961  EHBOND  =         0.0000  RESTRAINT  =         0.0000
 EKCMT  =         0.0000  VIRIAL  =         0.0000  VOLUME     =   1166605.1286
                                                    SURFTEN    =         0.0000
                                                    Density    =         1.0162
 ------------------------------------------------------------------------------


 NSTEP =  1955000   TIME(PS) =    4910.000  TEMP(K) =   309.34  PRESS =     0.0
 Etot   =   -212535.1779  EKtot   =     78873.5000  EPtot      =   -291408.6779
 BOND   =      6110.1182  ANGLE   =     23858.8818  DIHED      =     15062.9666
 1-4 NB =      5696.0534  1-4 EEL =      2081.7204  VDWAALS    =     15581.8656
 EELEC  =   -359800.2838  EHBOND  =         0.0000  RESTRAINT  =         0.0000
 EKCMT  =         0.0000  VIRIAL  =         0.0000  VOLUME     =   1163647.1327
                                                    SURFTEN    =         0.0000
                                                    Density    =         1.0187
 ------------------------------------------------------------------------------


 NSTEP =  1960000   TIME(PS) =    4920.000  TEMP(K) =   309.78  PRESS =     0.0
 Etot   =   -212681.2428  EKtot   =     78985.9062  EPtot      =   -291667.1491
 BOND   =      6047.8252  ANGLE   =     24092.2010  DIHED      =     15064.8373
 1-4 NB =      5620.9774  1-4 EEL =      2074.8668  VDWAALS    =     15382.6743
 EELEC  =   -359950.5310  EHBOND  =         0.0000  RESTRAINT  =         0.0000
 EKCMT  =         0.0000  VIRIAL  =         0.0000  VOLUME     =   1161920.1568
                                                    SURFTEN    =         0.0000
                                                    Density    =         1.0202
 ------------------------------------------------------------------------------


 NSTEP =  1965000   TIME(PS) =    4930.000  TEMP(K) =   309.94  PRESS =     0.0
 Etot   =   -212637.1351  EKtot   =     79026.8984  EPtot      =   -291664.0336
 BOND   =      6043.1078  ANGLE   =     24071.3854  DIHED      =     14961.2007
 1-4 NB =      5629.6195  1-4 EEL =      2082.6053  VDWAALS    =     15384.6838
 EELEC  =   -359836.6361  EHBOND  =         0.0000  RESTRAINT  =         0.0000
 EKCMT  =         0.0000  VIRIAL  =         0.0000  VOLUME     =   1163167.6548
                                                    SURFTEN    =         0.0000
                                                    Density    =         1.0192
 ------------------------------------------------------------------------------


 NSTEP =  1970000   TIME(PS) =    4940.000  TEMP(K) =   310.83  PRESS =     0.0
 Etot   =   -212270.4962  EKtot   =     79254.8047  EPtot      =   -291525.3009
 BOND   =      6102.0549  ANGLE   =     23901.6754  DIHED      =     15123.2856
 1-4 NB =      5750.5473  1-4 EEL =      2039.0257  VDWAALS    =     15306.7485
 EELEC  =   -359748.6383  EHBOND  =         0.0000  RESTRAINT  =         0.0000
 EKCMT  =         0.0000  VIRIAL  =         0.0000  VOLUME     =   1162134.6484
                                                    SURFTEN    =         0.0000
                                                    Density    =         1.0201
 ------------------------------------------------------------------------------


 NSTEP =  1975000   TIME(PS) =    4950.000  TEMP(K) =   311.79  PRESS =     0.0
 Etot   =   -212526.6616  EKtot   =     79498.5156  EPtot      =   -292025.1772
 BOND   =      6055.7793  ANGLE   =     23717.8248  DIHED      =     14983.4991
 1-4 NB =      5666.3980  1-4 EEL =      2065.3588  VDWAALS    =     15221.5253
 EELEC  =   -359735.5625  EHBOND  =         0.0000  RESTRAINT  =         0.0000
 EKCMT  =         0.0000  VIRIAL  =         0.0000  VOLUME     =   1163001.5548
                                                    SURFTEN    =         0.0000
                                                    Density    =         1.0193
 ------------------------------------------------------------------------------


 NSTEP =  1980000   TIME(PS) =    4960.000  TEMP(K) =   310.35  PRESS =     0.0
 Etot   =   -212910.0896  EKtot   =     79132.5312  EPtot      =   -292042.6209
 BOND   =      6097.4021  ANGLE   =     23890.3020  DIHED      =     15079.6735
 1-4 NB =      5594.1952  1-4 EEL =      2093.2046  VDWAALS    =     14712.3754
 EELEC  =   -359509.7736  EHBOND  =         0.0000  RESTRAINT  =         0.0000
 EKCMT  =         0.0000  VIRIAL  =         0.0000  VOLUME     =   1163220.2721
                                                    SURFTEN    =         0.0000
                                                    Density    =         1.0191
 ------------------------------------------------------------------------------


 NSTEP =  1985000   TIME(PS) =    4970.000  TEMP(K) =   308.40  PRESS =     0.0
 Etot   =   -212680.6487  EKtot   =     78634.3125  EPtot      =   -291314.9612
 BOND   =      6067.5976  ANGLE   =     24071.4381  DIHED      =     15008.3569
 1-4 NB =      5631.8719  1-4 EEL =      2025.6360  VDWAALS    =     15167.4840
 EELEC  =   -359287.3456  EHBOND  =         0.0000  RESTRAINT  =         0.0000
 EKCMT  =         0.0000  VIRIAL  =         0.0000  VOLUME     =   1163085.3201
                                                    SURFTEN    =         0.0000
                                                    Density    =         1.0192
 ------------------------------------------------------------------------------


 NSTEP =  1990000   TIME(PS) =    4980.000  TEMP(K) =   311.05  PRESS =     0.0
 Etot   =   -212615.1852  EKtot   =     79310.9375  EPtot      =   -291926.1227
 BOND   =      5930.7711  ANGLE   =     23934.4117  DIHED      =     15047.7163
 1-4 NB =      5635.8773  1-4 EEL =      1968.8300  VDWAALS    =     15293.6593
 EELEC  =   -359737.3883  EHBOND  =         0.0000  RESTRAINT  =         0.0000
 EKCMT  =         0.0000  VIRIAL  =         0.0000  VOLUME     =   1164749.9253
                                                    SURFTEN    =         0.0000
                                                    Density    =         1.0178
 ------------------------------------------------------------------------------


 NSTEP =  1995000   TIME(PS) =    4990.000  TEMP(K) =   310.97  PRESS =     0.0
 Etot   =   -212229.5363  EKtot   =     79290.8984  EPtot      =   -291520.4347
 BOND   =      5971.2012  ANGLE   =     23940.3530  DIHED      =     14938.2815
 1-4 NB =      5603.7592  1-4 EEL =      1981.3283  VDWAALS    =     14864.2636
 EELEC  =   -358819.6216  EHBOND  =         0.0000  RESTRAINT  =         0.0000
 EKCMT  =         0.0000  VIRIAL  =         0.0000  VOLUME     =   1165379.3807
                                                    SURFTEN    =         0.0000
                                                    Density    =         1.0172
 ------------------------------------------------------------------------------


 NSTEP =  2000000   TIME(PS) =    5000.000  TEMP(K) =   309.04  PRESS =     0.0
 Etot   =   -213019.6213  EKtot   =     78797.3516  EPtot      =   -291816.9728
 BOND   =      6026.9354  ANGLE   =     23759.2127  DIHED      =     14959.8027
 1-4 NB =      5612.8173  1-4 EEL =      2009.2064  VDWAALS    =     15383.4671
 EELEC  =   -359568.4145  EHBOND  =         0.0000  RESTRAINT  =         0.0000
 EKCMT  =         0.0000  VIRIAL  =         0.0000  VOLUME     =   1165078.2349
                                                    SURFTEN    =         0.0000
                                                    Density    =         1.0175
 ------------------------------------------------------------------------------


 NSTEP =  2005000   TIME(PS) =    5010.000  TEMP(K) =   310.83  PRESS =     0.0
 Etot   =   -212077.5491  EKtot   =     79255.3047  EPtot      =   -291332.8538
 BOND   =      6056.9946  ANGLE   =     23989.5506  DIHED      =     15076.9768
 1-4 NB =      5678.6486  1-4 EEL =      1991.8564  VDWAALS    =     15922.1515
 EELEC  =   -360049.0322  EHBOND  =         0.0000  RESTRAINT  =         0.0000
 EKCMT  =         0.0000  VIRIAL  =         0.0000  VOLUME     =   1163833.9671
                                                    SURFTEN    =         0.0000
                                                    Density    =         1.0186
 ------------------------------------------------------------------------------


 NSTEP =  2010000   TIME(PS) =    5020.000  TEMP(K) =   311.24  PRESS =     0.0
 Etot   =   -212624.9940  EKtot   =     79359.1719  EPtot      =   -291984.1659
 BOND   =      6053.6223  ANGLE   =     24205.2280  DIHED      =     15054.4777
 1-4 NB =      5588.0211  1-4 EEL =      1982.6338  VDWAALS    =     15342.1732
 EELEC  =   -360210.3218  EHBOND  =         0.0000  RESTRAINT  =         0.0000
 EKCMT  =         0.0000  VIRIAL  =         0.0000  VOLUME     =   1164227.6946
                                                    SURFTEN    =         0.0000
                                                    Density    =         1.0182
 ------------------------------------------------------------------------------


 NSTEP =  2015000   TIME(PS) =    5030.000  TEMP(K) =   310.22  PRESS =     0.0
 Etot   =   -212896.3203  EKtot   =     79097.8984  EPtot      =   -291994.2187
 BOND   =      6097.4600  ANGLE   =     23902.6541  DIHED      =     14874.8530
 1-4 NB =      5630.9881  1-4 EEL =      1918.2469  VDWAALS    =     15379.7574
 EELEC  =   -359798.1782  EHBOND  =         0.0000  RESTRAINT  =         0.0000
 EKCMT  =         0.0000  VIRIAL  =         0.0000  VOLUME     =   1163396.6984
                                                    SURFTEN    =         0.0000
                                                    Density    =         1.0190
 ------------------------------------------------------------------------------


 NSTEP =  2020000   TIME(PS) =    5040.000  TEMP(K) =   310.80  PRESS =     0.0
 Etot   =   -212594.4166  EKtot   =     79246.1328  EPtot      =   -291840.5494
 BOND   =      6094.7038  ANGLE   =     23876.7509  DIHED      =     14986.0223
 1-4 NB =      5537.6613  1-4 EEL =      1889.2866  VDWAALS    =     15153.3569
 EELEC  =   -359378.3312  EHBOND  =         0.0000  RESTRAINT  =         0.0000
 EKCMT  =         0.0000  VIRIAL  =         0.0000  VOLUME     =   1164375.3728
                                                    SURFTEN    =         0.0000
                                                    Density    =         1.0181
 ------------------------------------------------------------------------------


 NSTEP =  2025000   TIME(PS) =    5050.000  TEMP(K) =   310.03  PRESS =     0.0
 Etot   =   -212425.9596  EKtot   =     79051.2734  EPtot      =   -291477.2330
 BOND   =      6049.6755  ANGLE   =     23933.5003  DIHED      =     15121.0953
 1-4 NB =      5616.4354  1-4 EEL =      1950.1273  VDWAALS    =     15267.4690
 EELEC  =   -359415.5358  EHBOND  =         0.0000  RESTRAINT  =         0.0000
 EKCMT  =         0.0000  VIRIAL  =         0.0000  VOLUME     =   1163727.9380
                                                    SURFTEN    =         0.0000
                                                    Density    =         1.0187
 ------------------------------------------------------------------------------


 NSTEP =  2030000   TIME(PS) =    5060.000  TEMP(K) =   310.61  PRESS =     0.0
 Etot   =   -212279.6252  EKtot   =     79197.4844  EPtot      =   -291477.1096
 BOND   =      6033.4992  ANGLE   =     24204.4671  DIHED      =     15065.6943
 1-4 NB =      5678.8745  1-4 EEL =      2052.6123  VDWAALS    =     14906.3532
 EELEC  =   -359418.6103  EHBOND  =         0.0000  RESTRAINT  =         0.0000
 EKCMT  =         0.0000  VIRIAL  =         0.0000  VOLUME     =   1164035.8800
                                                    SURFTEN    =         0.0000
                                                    Density    =         1.0184
 ------------------------------------------------------------------------------


 NSTEP =  2035000   TIME(PS) =    5070.000  TEMP(K) =   309.53  PRESS =     0.0
 Etot   =   -212406.8417  EKtot   =     78922.5469  EPtot      =   -291329.3885
 BOND   =      6151.8282  ANGLE   =     23978.8644  DIHED      =     15060.9255
 1-4 NB =      5547.9290  1-4 EEL =      2051.1689  VDWAALS    =     14917.7218
 EELEC  =   -359037.8263  EHBOND  =         0.0000  RESTRAINT  =         0.0000
 EKCMT  =         0.0000  VIRIAL  =         0.0000  VOLUME     =   1164935.2981
                                                    SURFTEN    =         0.0000
                                                    Density    =         1.0176
 ------------------------------------------------------------------------------


 NSTEP =  2040000   TIME(PS) =    5080.000  TEMP(K) =   309.87  PRESS =     0.0
 Etot   =   -212167.9526  EKtot   =     79009.8281  EPtot      =   -291177.7807
 BOND   =      6200.2162  ANGLE   =     24067.5042  DIHED      =     15048.5486
 1-4 NB =      5615.2634  1-4 EEL =      1927.5518  VDWAALS    =     14849.5586
 EELEC  =   -358886.4236  EHBOND  =         0.0000  RESTRAINT  =         0.0000
 EKCMT  =         0.0000  VIRIAL  =         0.0000  VOLUME     =   1165837.9302
                                                    SURFTEN    =         0.0000
                                                    Density    =         1.0168
 ------------------------------------------------------------------------------


 NSTEP =  2045000   TIME(PS) =    5090.000  TEMP(K) =   309.80  PRESS =     0.0
 Etot   =   -212745.4267  EKtot   =     78990.9688  EPtot      =   -291736.3954
 BOND   =      6161.8604  ANGLE   =     23820.5220  DIHED      =     15008.1550
 1-4 NB =      5672.6975  1-4 EEL =      1975.4051  VDWAALS    =     14926.7798
 EELEC  =   -359301.8153  EHBOND  =         0.0000  RESTRAINT  =         0.0000
 EKCMT  =         0.0000  VIRIAL  =         0.0000  VOLUME     =   1161580.0118
                                                    SURFTEN    =         0.0000
                                                    Density    =         1.0205
 ------------------------------------------------------------------------------


 NSTEP =  2050000   TIME(PS) =    5100.000  TEMP(K) =   311.53  PRESS =     0.0
 Etot   =   -211943.8360  EKtot   =     79433.2891  EPtot      =   -291377.1251
 BOND   =      6073.7816  ANGLE   =     23982.4022  DIHED      =     14968.4126
 1-4 NB =      5663.9044  1-4 EEL =      2013.4098  VDWAALS    =     15150.9520
 EELEC  =   -359229.9876  EHBOND  =         0.0000  RESTRAINT  =         0.0000
 EKCMT  =         0.0000  VIRIAL  =         0.0000  VOLUME     =   1163456.8024
                                                    SURFTEN    =         0.0000
                                                    Density    =         1.0189
 ------------------------------------------------------------------------------


 NSTEP =  2055000   TIME(PS) =    5110.000  TEMP(K) =   309.03  PRESS =     0.0
 Etot   =   -212943.9690  EKtot   =     78795.8594  EPtot      =   -291739.8284
 BOND   =      6187.7172  ANGLE   =     23928.0766  DIHED      =     14913.5025
 1-4 NB =      5608.5730  1-4 EEL =      1990.2304  VDWAALS    =     15489.3429
 EELEC  =   -359857.2711  EHBOND  =         0.0000  RESTRAINT  =         0.0000
 EKCMT  =         0.0000  VIRIAL  =         0.0000  VOLUME     =   1162520.8663
                                                    SURFTEN    =         0.0000
                                                    Density    =         1.0197
 ------------------------------------------------------------------------------


 NSTEP =  2060000   TIME(PS) =    5120.000  TEMP(K) =   309.27  PRESS =     0.0
 Etot   =   -212457.1246  EKtot   =     78855.3594  EPtot      =   -291312.4839
 BOND   =      6030.9864  ANGLE   =     23918.4754  DIHED      =     15017.5898
 1-4 NB =      5637.1780  1-4 EEL =      1975.1515  VDWAALS    =     15007.3138
 EELEC  =   -358899.1790  EHBOND  =         0.0000  RESTRAINT  =         0.0000
 EKCMT  =         0.0000  VIRIAL  =         0.0000  VOLUME     =   1162913.4914
                                                    SURFTEN    =         0.0000
                                                    Density    =         1.0194
 ------------------------------------------------------------------------------


 NSTEP =  2065000   TIME(PS) =    5130.000  TEMP(K) =   311.02  PRESS =     0.0
 Etot   =   -212257.9955  EKtot   =     79303.4531  EPtot      =   -291561.4486
 BOND   =      6103.0842  ANGLE   =     24025.6669  DIHED      =     15045.0125
 1-4 NB =      5635.4820  1-4 EEL =      2045.9782  VDWAALS    =     14696.3719
 EELEC  =   -359113.0442  EHBOND  =         0.0000  RESTRAINT  =         0.0000
 EKCMT  =         0.0000  VIRIAL  =         0.0000  VOLUME     =   1165534.0463
                                                    SURFTEN    =         0.0000
                                                    Density    =         1.0171
 ------------------------------------------------------------------------------


 NSTEP =  2070000   TIME(PS) =    5140.000  TEMP(K) =   310.18  PRESS =     0.0
 Etot   =   -212296.1874  EKtot   =     79087.8438  EPtot      =   -291384.0312
 BOND   =      6158.2999  ANGLE   =     23945.1135  DIHED      =     15065.3673
 1-4 NB =      5636.4556  1-4 EEL =      1980.5889  VDWAALS    =     15041.9335
 EELEC  =   -359211.7897  EHBOND  =         0.0000  RESTRAINT  =         0.0000
 EKCMT  =         0.0000  VIRIAL  =         0.0000  VOLUME     =   1166117.2772
                                                    SURFTEN    =         0.0000
                                                    Density    =         1.0166
 ------------------------------------------------------------------------------


 NSTEP =  2075000   TIME(PS) =    5150.000  TEMP(K) =   307.89  PRESS =     0.0
 Etot   =   -212782.9111  EKtot   =     78504.7031  EPtot      =   -291287.6142
 BOND   =      6104.9319  ANGLE   =     23786.4039  DIHED      =     14978.9468
 1-4 NB =      5622.9976  1-4 EEL =      2052.1000  VDWAALS    =     14347.8134
 EELEC  =   -358180.8078  EHBOND  =         0.0000  RESTRAINT  =         0.0000
 EKCMT  =         0.0000  VIRIAL  =         0.0000  VOLUME     =   1164825.8948
                                                    SURFTEN    =         0.0000
                                                    Density    =         1.0177
 ------------------------------------------------------------------------------


 NSTEP =  2080000   TIME(PS) =    5160.000  TEMP(K) =   310.11  PRESS =     0.0
 Etot   =   -212008.2559  EKtot   =     79072.0234  EPtot      =   -291080.2794
 BOND   =      6050.3034  ANGLE   =     23963.7311  DIHED      =     15035.7795
 1-4 NB =      5655.1465  1-4 EEL =      2050.8447  VDWAALS    =     15091.9911
 EELEC  =   -358928.0757  EHBOND  =         0.0000  RESTRAINT  =         0.0000
 EKCMT  =         0.0000  VIRIAL  =         0.0000  VOLUME     =   1165248.2338
                                                    SURFTEN    =         0.0000
                                                    Density    =         1.0173
 ------------------------------------------------------------------------------


 NSTEP =  2085000   TIME(PS) =    5170.000  TEMP(K) =   310.86  PRESS =     0.0
 Etot   =   -212555.9321  EKtot   =     79262.9062  EPtot      =   -291818.8384
 BOND   =      6038.2223  ANGLE   =     23843.2702  DIHED      =     14992.4054
 1-4 NB =      5613.9907  1-4 EEL =      2075.9604  VDWAALS    =     15129.2266
 EELEC  =   -359511.9140  EHBOND  =         0.0000  RESTRAINT  =         0.0000
 EKCMT  =         0.0000  VIRIAL  =         0.0000  VOLUME     =   1162259.9475
                                                    SURFTEN    =         0.0000
                                                    Density    =         1.0200
 ------------------------------------------------------------------------------


 NSTEP =  2090000   TIME(PS) =    5180.000  TEMP(K) =   310.24  PRESS =     0.0
 Etot   =   -212117.0584  EKtot   =     79104.3594  EPtot      =   -291221.4178
 BOND   =      6056.7168  ANGLE   =     24091.4265  DIHED      =     15111.9524
 1-4 NB =      5615.4430  1-4 EEL =      2050.3420  VDWAALS    =     14593.6490
 EELEC  =   -358740.9474  EHBOND  =         0.0000  RESTRAINT  =         0.0000
 EKCMT  =         0.0000  VIRIAL  =         0.0000  VOLUME     =   1163797.8473
                                                    SURFTEN    =         0.0000
                                                    Density    =         1.0186
 ------------------------------------------------------------------------------


 NSTEP =  2095000   TIME(PS) =    5190.000  TEMP(K) =   309.81  PRESS =     0.0
 Etot   =   -212373.9085  EKtot   =     78994.1406  EPtot      =   -291368.0491
 BOND   =      6084.0326  ANGLE   =     23927.8621  DIHED      =     15062.6529
 1-4 NB =      5655.2152  1-4 EEL =      2026.7929  VDWAALS    =     15068.2480
 EELEC  =   -359192.8529  EHBOND  =         0.0000  RESTRAINT  =         0.0000
 EKCMT  =         0.0000  VIRIAL  =         0.0000  VOLUME     =   1163279.2381
                                                    SURFTEN    =         0.0000
                                                    Density    =         1.0191
 ------------------------------------------------------------------------------


 NSTEP =  2100000   TIME(PS) =    5200.000  TEMP(K) =   311.40  PRESS =     0.0
 Etot   =   -212227.4159  EKtot   =     79399.2656  EPtot      =   -291626.6815
 BOND   =      6200.0330  ANGLE   =     23855.0707  DIHED      =     14943.0192
 1-4 NB =      5654.5686  1-4 EEL =      2009.4012  VDWAALS    =     15316.1819
 EELEC  =   -359604.9563  EHBOND  =         0.0000  RESTRAINT  =         0.0000
 EKCMT  =         0.0000  VIRIAL  =         0.0000  VOLUME     =   1163355.6005
                                                    SURFTEN    =         0.0000
                                                    Density    =         1.0190
 ------------------------------------------------------------------------------


 NSTEP =  2105000   TIME(PS) =    5210.000  TEMP(K) =   310.12  PRESS =     0.0
 Etot   =   -212683.0124  EKtot   =     79074.2266  EPtot      =   -291757.2390
 BOND   =      6020.4979  ANGLE   =     24038.5635  DIHED      =     14982.1168
 1-4 NB =      5644.5030  1-4 EEL =      2039.7042  VDWAALS    =     15280.1895
 EELEC  =   -359762.8139  EHBOND  =         0.0000  RESTRAINT  =         0.0000
 EKCMT  =         0.0000  VIRIAL  =         0.0000  VOLUME     =   1163242.0786
                                                    SURFTEN    =         0.0000
                                                    Density    =         1.0191
 ------------------------------------------------------------------------------


 NSTEP =  2110000   TIME(PS) =    5220.000  TEMP(K) =   310.22  PRESS =     0.0
 Etot   =   -212352.7837  EKtot   =     79098.0625  EPtot      =   -291450.8462
 BOND   =      6103.6196  ANGLE   =     23910.0563  DIHED      =     15067.9094
 1-4 NB =      5650.8913  1-4 EEL =      2006.6374  VDWAALS    =     15152.2442
 EELEC  =   -359342.2043  EHBOND  =         0.0000  RESTRAINT  =         0.0000
 EKCMT  =         0.0000  VIRIAL  =         0.0000  VOLUME     =   1167601.4093
                                                    SURFTEN    =         0.0000
                                                    Density    =         1.0153
 ------------------------------------------------------------------------------


 NSTEP =  2115000   TIME(PS) =    5230.000  TEMP(K) =   310.50  PRESS =     0.0
 Etot   =   -212639.4676  EKtot   =     79169.1094  EPtot      =   -291808.5770
 BOND   =      6088.1934  ANGLE   =     23927.8043  DIHED      =     15027.2666
 1-4 NB =      5659.3212  1-4 EEL =      2022.9252  VDWAALS    =     15227.6651
 EELEC  =   -359761.7528  EHBOND  =         0.0000  RESTRAINT  =         0.0000
 EKCMT  =         0.0000  VIRIAL  =         0.0000  VOLUME     =   1165914.2283
                                                    SURFTEN    =         0.0000
                                                    Density    =         1.0168
 ------------------------------------------------------------------------------


 NSTEP =  2120000   TIME(PS) =    5240.000  TEMP(K) =   310.59  PRESS =     0.0
 Etot   =   -212239.8493  EKtot   =     79193.1562  EPtot      =   -291433.0055
 BOND   =      6060.7266  ANGLE   =     23921.5703  DIHED      =     14933.4181
 1-4 NB =      5665.1425  1-4 EEL =      2041.5469  VDWAALS    =     14904.4533
 EELEC  =   -358959.8631  EHBOND  =         0.0000  RESTRAINT  =         0.0000
 EKCMT  =         0.0000  VIRIAL  =         0.0000  VOLUME     =   1165840.7178
                                                    SURFTEN    =         0.0000
                                                    Density    =         1.0168
 ------------------------------------------------------------------------------


 NSTEP =  2125000   TIME(PS) =    5250.000  TEMP(K) =   310.68  PRESS =     0.0
 Etot   =   -212469.0602  EKtot   =     79217.3750  EPtot      =   -291686.4352
 BOND   =      6160.7676  ANGLE   =     23907.3724  DIHED      =     15037.6954
 1-4 NB =      5616.1274  1-4 EEL =      2068.2244  VDWAALS    =     15353.8429
 EELEC  =   -359830.4654  EHBOND  =         0.0000  RESTRAINT  =         0.0000
 EKCMT  =         0.0000  VIRIAL  =         0.0000  VOLUME     =   1165903.4800
                                                    SURFTEN    =         0.0000
                                                    Density    =         1.0168
 ------------------------------------------------------------------------------


 NSTEP =  2130000   TIME(PS) =    5260.000  TEMP(K) =   309.55  PRESS =     0.0
 Etot   =   -212320.4792  EKtot   =     78928.4297  EPtot      =   -291248.9089
 BOND   =      6130.9285  ANGLE   =     24047.5949  DIHED      =     15102.2324
 1-4 NB =      5606.0837  1-4 EEL =      2008.6376  VDWAALS    =     14900.4003
 EELEC  =   -359044.7863  EHBOND  =         0.0000  RESTRAINT  =         0.0000
 EKCMT  =         0.0000  VIRIAL  =         0.0000  VOLUME     =   1164367.4388
                                                    SURFTEN    =         0.0000
                                                    Density    =         1.0181
 ------------------------------------------------------------------------------


 NSTEP =  2135000   TIME(PS) =    5270.000  TEMP(K) =   309.54  PRESS =     0.0
 Etot   =   -212589.8428  EKtot   =     78926.2344  EPtot      =   -291516.0772
 BOND   =      6041.3706  ANGLE   =     23966.9959  DIHED      =     15016.1116
 1-4 NB =      5633.7478  1-4 EEL =      1964.7505  VDWAALS    =     14834.1136
 EELEC  =   -358973.1672  EHBOND  =         0.0000  RESTRAINT  =         0.0000
 EKCMT  =         0.0000  VIRIAL  =         0.0000  VOLUME     =   1163515.7415
                                                    SURFTEN    =         0.0000
                                                    Density    =         1.0189
 ------------------------------------------------------------------------------


 NSTEP =  2140000   TIME(PS) =    5280.000  TEMP(K) =   310.40  PRESS =     0.0
 Etot   =   -212983.2359  EKtot   =     79145.2266  EPtot      =   -292128.4625
 BOND   =      5980.1175  ANGLE   =     23828.2027  DIHED      =     14972.3335
 1-4 NB =      5648.1551  1-4 EEL =      2067.6153  VDWAALS    =     15800.7413
 EELEC  =   -360425.6280  EHBOND  =         0.0000  RESTRAINT  =         0.0000
 EKCMT  =         0.0000  VIRIAL  =         0.0000  VOLUME     =   1163358.4578
                                                    SURFTEN    =         0.0000
                                                    Density    =         1.0190
 ------------------------------------------------------------------------------


 NSTEP =  2145000   TIME(PS) =    5290.000  TEMP(K) =   308.29  PRESS =     0.0
 Etot   =   -212753.3154  EKtot   =     78606.1172  EPtot      =   -291359.4326
 BOND   =      6064.5577  ANGLE   =     23881.0085  DIHED      =     15083.8814
 1-4 NB =      5626.9532  1-4 EEL =      1894.1149  VDWAALS    =     15219.4925
 EELEC  =   -359129.4407  EHBOND  =         0.0000  RESTRAINT  =         0.0000
 EKCMT  =         0.0000  VIRIAL  =         0.0000  VOLUME     =   1166846.1473
                                                    SURFTEN    =         0.0000
                                                    Density    =         1.0159
 ------------------------------------------------------------------------------


 NSTEP =  2150000   TIME(PS) =    5300.000  TEMP(K) =   309.97  PRESS =     0.0
 Etot   =   -212200.1591  EKtot   =     79035.8672  EPtot      =   -291236.0263
 BOND   =      6077.7910  ANGLE   =     23925.0444  DIHED      =     15111.7660
 1-4 NB =      5654.7218  1-4 EEL =      2048.5199  VDWAALS    =     14896.1288
 EELEC  =   -358949.9982  EHBOND  =         0.0000  RESTRAINT  =         0.0000
 EKCMT  =         0.0000  VIRIAL  =         0.0000  VOLUME     =   1167505.9414
                                                    SURFTEN    =         0.0000
                                                    Density    =         1.0154
 ------------------------------------------------------------------------------


 NSTEP =  2155000   TIME(PS) =    5310.000  TEMP(K) =   310.41  PRESS =     0.0
 Etot   =   -212330.2968  EKtot   =     79147.4375  EPtot      =   -291477.7343
 BOND   =      6086.6658  ANGLE   =     24175.0629  DIHED      =     15110.3615
 1-4 NB =      5636.5508  1-4 EEL =      1973.3951  VDWAALS    =     15414.2566
 EELEC  =   -359874.0270  EHBOND  =         0.0000  RESTRAINT  =         0.0000
 EKCMT  =         0.0000  VIRIAL  =         0.0000  VOLUME     =   1170446.4470
                                                    SURFTEN    =         0.0000
                                                    Density    =         1.0128
 ------------------------------------------------------------------------------


 NSTEP =  2160000   TIME(PS) =    5320.000  TEMP(K) =   309.76  PRESS =     0.0
 Etot   =   -212749.6127  EKtot   =     78981.4297  EPtot      =   -291731.0424
 BOND   =      5976.8781  ANGLE   =     23828.5196  DIHED      =     15028.4501
 1-4 NB =      5649.1399  1-4 EEL =      1964.6205  VDWAALS    =     15085.7957
 EELEC  =   -359264.4463  EHBOND  =         0.0000  RESTRAINT  =         0.0000
 EKCMT  =         0.0000  VIRIAL  =         0.0000  VOLUME     =   1166276.3350
                                                    SURFTEN    =         0.0000
                                                    Density    =         1.0164
 ------------------------------------------------------------------------------


 NSTEP =  2165000   TIME(PS) =    5330.000  TEMP(K) =   307.41  PRESS =     0.0
 Etot   =   -213346.2390  EKtot   =     78383.0859  EPtot      =   -291729.3249
 BOND   =      6052.9328  ANGLE   =     24005.4659  DIHED      =     15102.0517
 1-4 NB =      5660.5160  1-4 EEL =      1941.6444  VDWAALS    =     14723.1991
 EELEC  =   -359215.1347  EHBOND  =         0.0000  RESTRAINT  =         0.0000
 EKCMT  =         0.0000  VIRIAL  =         0.0000  VOLUME     =   1164158.3521
                                                    SURFTEN    =         0.0000
                                                    Density    =         1.0183
 ------------------------------------------------------------------------------


 NSTEP =  2170000   TIME(PS) =    5340.000  TEMP(K) =   309.67  PRESS =     0.0
 Etot   =   -212402.2202  EKtot   =     78959.5859  EPtot      =   -291361.8061
 BOND   =      5990.5132  ANGLE   =     24099.4184  DIHED      =     15083.1121
 1-4 NB =      5635.0666  1-4 EEL =      2012.6339  VDWAALS    =     15348.5409
 EELEC  =   -359531.0911  EHBOND  =         0.0000  RESTRAINT  =         0.0000
 EKCMT  =         0.0000  VIRIAL  =         0.0000  VOLUME     =   1163319.3502
                                                    SURFTEN    =         0.0000
                                                    Density    =         1.0190
 ------------------------------------------------------------------------------


 NSTEP =  2175000   TIME(PS) =    5350.000  TEMP(K) =   309.45  PRESS =     0.0
 Etot   =   -212443.8724  EKtot   =     78902.6719  EPtot      =   -291346.5442
 BOND   =      6064.6725  ANGLE   =     24118.5102  DIHED      =     15085.6782
 1-4 NB =      5563.6669  1-4 EEL =      2023.7026  VDWAALS    =     15183.1609
 EELEC  =   -359385.9355  EHBOND  =         0.0000  RESTRAINT  =         0.0000
 EKCMT  =         0.0000  VIRIAL  =         0.0000  VOLUME     =   1164737.9489
                                                    SURFTEN    =         0.0000
                                                    Density    =         1.0178
 ------------------------------------------------------------------------------


 NSTEP =  2180000   TIME(PS) =    5360.000  TEMP(K) =   310.95  PRESS =     0.0
 Etot   =   -212358.6621  EKtot   =     79284.4688  EPtot      =   -291643.1309
 BOND   =      6123.7869  ANGLE   =     23776.6365  DIHED      =     15055.5255
 1-4 NB =      5648.6733  1-4 EEL =      1957.4237  VDWAALS    =     15115.6086
 EELEC  =   -359320.7854  EHBOND  =         0.0000  RESTRAINT  =         0.0000
 EKCMT  =         0.0000  VIRIAL  =         0.0000  VOLUME     =   1165400.9922
                                                    SURFTEN    =         0.0000
                                                    Density    =         1.0172
 ------------------------------------------------------------------------------


 NSTEP =  2185000   TIME(PS) =    5370.000  TEMP(K) =   309.36  PRESS =     0.0
 Etot   =   -212511.2999  EKtot   =     78878.3359  EPtot      =   -291389.6359
 BOND   =      5999.2381  ANGLE   =     24028.4165  DIHED      =     14976.3987
 1-4 NB =      5655.0415  1-4 EEL =      1940.3002  VDWAALS    =     15415.1704
 EELEC  =   -359404.2012  EHBOND  =         0.0000  RESTRAINT  =         0.0000
 EKCMT  =         0.0000  VIRIAL  =         0.0000  VOLUME     =   1166024.2719
                                                    SURFTEN    =         0.0000
                                                    Density    =         1.0167
 ------------------------------------------------------------------------------


 NSTEP =  2190000   TIME(PS) =    5380.000  TEMP(K) =   310.69  PRESS =     0.0
 Etot   =   -212029.2149  EKtot   =     79219.1484  EPtot      =   -291248.3633
 BOND   =      6095.2068  ANGLE   =     24126.1923  DIHED      =     14996.8460
 1-4 NB =      5596.2568  1-4 EEL =      1930.4251  VDWAALS    =     14564.6092
 EELEC  =   -358557.8996  EHBOND  =         0.0000  RESTRAINT  =         0.0000
 EKCMT  =         0.0000  VIRIAL  =         0.0000  VOLUME     =   1165396.1984
                                                    SURFTEN    =         0.0000
                                                    Density    =         1.0172
 ------------------------------------------------------------------------------


 NSTEP =  2195000   TIME(PS) =    5390.000  TEMP(K) =   310.02  PRESS =     0.0
 Etot   =   -212363.9710  EKtot   =     79049.0391  EPtot      =   -291413.0101
 BOND   =      6104.1657  ANGLE   =     23849.3614  DIHED      =     15145.5394
 1-4 NB =      5644.8328  1-4 EEL =      2010.4197  VDWAALS    =     14996.5820
 EELEC  =   -359163.9109  EHBOND  =         0.0000  RESTRAINT  =         0.0000
 EKCMT  =         0.0000  VIRIAL  =         0.0000  VOLUME     =   1165357.3097
                                                    SURFTEN    =         0.0000
                                                    Density    =         1.0172
 ------------------------------------------------------------------------------


 NSTEP =  2200000   TIME(PS) =    5400.000  TEMP(K) =   309.39  PRESS =     0.0
 Etot   =   -212685.1580  EKtot   =     78887.9219  EPtot      =   -291573.0798
 BOND   =      6076.2573  ANGLE   =     23979.5346  DIHED      =     15101.9711
 1-4 NB =      5633.7554  1-4 EEL =      2023.6971  VDWAALS    =     15232.1130
 EELEC  =   -359620.4083  EHBOND  =         0.0000  RESTRAINT  =         0.0000
 EKCMT  =         0.0000  VIRIAL  =         0.0000  VOLUME     =   1165144.3254
                                                    SURFTEN    =         0.0000
                                                    Density    =         1.0174
 ------------------------------------------------------------------------------


 NSTEP =  2205000   TIME(PS) =    5410.000  TEMP(K) =   309.22  PRESS =     0.0
 Etot   =   -212861.2327  EKtot   =     78843.1016  EPtot      =   -291704.3342
 BOND   =      6131.1811  ANGLE   =     23918.2899  DIHED      =     15058.4048
 1-4 NB =      5682.8505  1-4 EEL =      2034.2910  VDWAALS    =     14994.5288
 EELEC  =   -359523.8803  EHBOND  =         0.0000  RESTRAINT  =         0.0000
 EKCMT  =         0.0000  VIRIAL  =         0.0000  VOLUME     =   1162119.7846
                                                    SURFTEN    =         0.0000
                                                    Density    =         1.0201
 ------------------------------------------------------------------------------


 NSTEP =  2210000   TIME(PS) =    5420.000  TEMP(K) =   310.34  PRESS =     0.0
 Etot   =   -212400.2452  EKtot   =     79130.2656  EPtot      =   -291530.5108
 BOND   =      6044.1541  ANGLE   =     24164.4421  DIHED      =     14946.9302
 1-4 NB =      5675.1531  1-4 EEL =      2078.8273  VDWAALS    =     15050.6275
 EELEC  =   -359490.6451  EHBOND  =         0.0000  RESTRAINT  =         0.0000
 EKCMT  =         0.0000  VIRIAL  =         0.0000  VOLUME     =   1160070.1791
                                                    SURFTEN    =         0.0000
                                                    Density    =         1.0219
 ------------------------------------------------------------------------------


 NSTEP =  2215000   TIME(PS) =    5430.000  TEMP(K) =   310.64  PRESS =     0.0
 Etot   =   -212518.3973  EKtot   =     79205.2109  EPtot      =   -291723.6083
 BOND   =      6010.8938  ANGLE   =     23908.3654  DIHED      =     14826.2298
 1-4 NB =      5631.9116  1-4 EEL =      2043.3786  VDWAALS    =     15351.8413
 EELEC  =   -359496.2288  EHBOND  =         0.0000  RESTRAINT  =         0.0000
 EKCMT  =         0.0000  VIRIAL  =         0.0000  VOLUME     =   1162169.3288
                                                    SURFTEN    =         0.0000
                                                    Density    =         1.0200
 ------------------------------------------------------------------------------


 NSTEP =  2220000   TIME(PS) =    5440.000  TEMP(K) =   310.97  PRESS =     0.0
 Etot   =   -212368.8338  EKtot   =     79288.8516  EPtot      =   -291657.6854
 BOND   =      6029.4151  ANGLE   =     23971.0722  DIHED      =     14982.2988
 1-4 NB =      5660.1588  1-4 EEL =      2017.2996  VDWAALS    =     14835.6540
 EELEC  =   -359153.5839  EHBOND  =         0.0000  RESTRAINT  =         0.0000
 EKCMT  =         0.0000  VIRIAL  =         0.0000  VOLUME     =   1163009.0772
                                                    SURFTEN    =         0.0000
                                                    Density    =         1.0193
 ------------------------------------------------------------------------------


 NSTEP =  2225000   TIME(PS) =    5450.000  TEMP(K) =   310.16  PRESS =     0.0
 Etot   =   -212871.2103  EKtot   =     79084.1406  EPtot      =   -291955.3509
 BOND   =      6036.2753  ANGLE   =     24076.3353  DIHED      =     15022.1710
 1-4 NB =      5618.9892  1-4 EEL =      2021.3282  VDWAALS    =     15115.8524
 EELEC  =   -359846.3024  EHBOND  =         0.0000  RESTRAINT  =         0.0000
 EKCMT  =         0.0000  VIRIAL  =         0.0000  VOLUME     =   1162018.2321
                                                    SURFTEN    =         0.0000
                                                    Density    =         1.0202
 ------------------------------------------------------------------------------


 NSTEP =  2230000   TIME(PS) =    5460.000  TEMP(K) =   309.01  PRESS =     0.0
 Etot   =   -213520.8841  EKtot   =     78789.8594  EPtot      =   -292310.7435
 BOND   =      6012.5273  ANGLE   =     23773.7221  DIHED      =     14968.8469
 1-4 NB =      5671.3903  1-4 EEL =      2007.8368  VDWAALS    =     15338.2004
 EELEC  =   -360083.2672  EHBOND  =         0.0000  RESTRAINT  =         0.0000
 EKCMT  =         0.0000  VIRIAL  =         0.0000  VOLUME     =   1162367.0026
                                                    SURFTEN    =         0.0000
                                                    Density    =         1.0199
 ------------------------------------------------------------------------------


 NSTEP =  2235000   TIME(PS) =    5470.000  TEMP(K) =   311.32  PRESS =     0.0
 Etot   =   -212504.2813  EKtot   =     79378.0781  EPtot      =   -291882.3594
 BOND   =      6019.4256  ANGLE   =     23909.4003  DIHED      =     14916.4370
 1-4 NB =      5649.4868  1-4 EEL =      2105.3087  VDWAALS    =     14744.0601
 EELEC  =   -359226.4779  EHBOND  =         0.0000  RESTRAINT  =         0.0000
 EKCMT  =         0.0000  VIRIAL  =         0.0000  VOLUME     =   1164717.5729
                                                    SURFTEN    =         0.0000
                                                    Density    =         1.0178
 ------------------------------------------------------------------------------


 NSTEP =  2240000   TIME(PS) =    5480.000  TEMP(K) =   309.08  PRESS =     0.0
 Etot   =   -212635.0721  EKtot   =     78807.8828  EPtot      =   -291442.9549
 BOND   =      6088.6324  ANGLE   =     24072.1103  DIHED      =     15005.4640
 1-4 NB =      5658.3865  1-4 EEL =      2013.5284  VDWAALS    =     15203.7151
 EELEC  =   -359484.7917  EHBOND  =         0.0000  RESTRAINT  =         0.0000
 EKCMT  =         0.0000  VIRIAL  =         0.0000  VOLUME     =   1165085.0207
                                                    SURFTEN    =         0.0000
                                                    Density    =         1.0175
 ------------------------------------------------------------------------------


 NSTEP =  2245000   TIME(PS) =    5490.000  TEMP(K) =   311.29  PRESS =     0.0
 Etot   =   -211798.4095  EKtot   =     79372.0625  EPtot      =   -291170.4720
 BOND   =      6180.8900  ANGLE   =     24154.0904  DIHED      =     15021.3435
 1-4 NB =      5681.3289  1-4 EEL =      2032.3219  VDWAALS    =     15060.9321
 EELEC  =   -359301.3789  EHBOND  =         0.0000  RESTRAINT  =         0.0000
 EKCMT  =         0.0000  VIRIAL  =         0.0000  VOLUME     =   1165388.2371
                                                    SURFTEN    =         0.0000
                                                    Density    =         1.0172
 ------------------------------------------------------------------------------


 NSTEP =  2250000   TIME(PS) =    5500.000  TEMP(K) =   310.60  PRESS =     0.0
 Etot   =   -212051.4162  EKtot   =     79196.9688  EPtot      =   -291248.3850
 BOND   =      6079.9307  ANGLE   =     24073.8153  DIHED      =     15023.6048
 1-4 NB =      5628.5518  1-4 EEL =      2049.8707  VDWAALS    =     15002.2492
 EELEC  =   -359106.4073  EHBOND  =         0.0000  RESTRAINT  =         0.0000
 EKCMT  =         0.0000  VIRIAL  =         0.0000  VOLUME     =   1164854.1085
                                                    SURFTEN    =         0.0000
                                                    Density    =         1.0177
 ------------------------------------------------------------------------------


 NSTEP =  2255000   TIME(PS) =    5510.000  TEMP(K) =   309.74  PRESS =     0.0
 Etot   =   -212373.1523  EKtot   =     78977.1094  EPtot      =   -291350.2617
 BOND   =      6046.7442  ANGLE   =     23729.3325  DIHED      =     15009.0434
 1-4 NB =      5661.5919  1-4 EEL =      2038.7619  VDWAALS    =     15134.4432
 EELEC  =   -358970.1789  EHBOND  =         0.0000  RESTRAINT  =         0.0000
 EKCMT  =         0.0000  VIRIAL  =         0.0000  VOLUME     =   1162696.1541
                                                    SURFTEN    =         0.0000
                                                    Density    =         1.0196
 ------------------------------------------------------------------------------


 NSTEP =  2260000   TIME(PS) =    5520.000  TEMP(K) =   309.79  PRESS =     0.0
 Etot   =   -212893.9904  EKtot   =     78989.4453  EPtot      =   -291883.4357
 BOND   =      6063.2827  ANGLE   =     24005.4408  DIHED      =     15016.0292
 1-4 NB =      5615.5191  1-4 EEL =      2081.1264  VDWAALS    =     15344.7134
 EELEC  =   -360009.5473  EHBOND  =         0.0000  RESTRAINT  =         0.0000
 EKCMT  =         0.0000  VIRIAL  =         0.0000  VOLUME     =   1161499.0001
                                                    SURFTEN    =         0.0000
                                                    Density    =         1.0206
 ------------------------------------------------------------------------------


 NSTEP =  2265000   TIME(PS) =    5530.000  TEMP(K) =   308.49  PRESS =     0.0
 Etot   =   -213281.3506  EKtot   =     78656.8672  EPtot      =   -291938.2177
 BOND   =      6132.2499  ANGLE   =     23878.6362  DIHED      =     14980.1037
 1-4 NB =      5608.1097  1-4 EEL =      2070.3738  VDWAALS    =     15292.5545
 EELEC  =   -359900.2456  EHBOND  =         0.0000  RESTRAINT  =         0.0000
 EKCMT  =         0.0000  VIRIAL  =         0.0000  VOLUME     =   1165758.6446
                                                    SURFTEN    =         0.0000
                                                    Density    =         1.0169
 ------------------------------------------------------------------------------


 NSTEP =  2270000   TIME(PS) =    5540.000  TEMP(K) =   309.80  PRESS =     0.0
 Etot   =   -212711.3201  EKtot   =     78991.7109  EPtot      =   -291703.0310
 BOND   =      5903.8806  ANGLE   =     23992.8914  DIHED      =     15006.8239
 1-4 NB =      5626.7738  1-4 EEL =      1968.8512  VDWAALS    =     15252.1910
 EELEC  =   -359454.4429  EHBOND  =         0.0000  RESTRAINT  =         0.0000
 EKCMT  =         0.0000  VIRIAL  =         0.0000  VOLUME     =   1163130.5233
                                                    SURFTEN    =         0.0000
                                                    Density    =         1.0192
 ------------------------------------------------------------------------------


 NSTEP =  2275000   TIME(PS) =    5550.000  TEMP(K) =   309.46  PRESS =     0.0
 Etot   =   -212271.1774  EKtot   =     78904.8438  EPtot      =   -291176.0211
 BOND   =      6118.8258  ANGLE   =     23868.6484  DIHED      =     14972.7323
 1-4 NB =      5653.1026  1-4 EEL =      2062.6626  VDWAALS    =     14808.6294
 EELEC  =   -358660.6222  EHBOND  =         0.0000  RESTRAINT  =         0.0000
 EKCMT  =         0.0000  VIRIAL  =         0.0000  VOLUME     =   1163213.5890
                                                    SURFTEN    =         0.0000
                                                    Density    =         1.0191
 ------------------------------------------------------------------------------


 NSTEP =  2280000   TIME(PS) =    5560.000  TEMP(K) =   311.88  PRESS =     0.0
 Etot   =   -212333.7635  EKtot   =     79520.9766  EPtot      =   -291854.7400
 BOND   =      6109.9597  ANGLE   =     23977.8616  DIHED      =     14964.9458
 1-4 NB =      5644.3080  1-4 EEL =      2104.3275  VDWAALS    =     15323.3039
 EELEC  =   -359979.4466  EHBOND  =         0.0000  RESTRAINT  =         0.0000
 EKCMT  =         0.0000  VIRIAL  =         0.0000  VOLUME     =   1162889.2099
                                                    SURFTEN    =         0.0000
                                                    Density    =         1.0194
 ------------------------------------------------------------------------------


 NSTEP =  2285000   TIME(PS) =    5570.000  TEMP(K) =   310.68  PRESS =     0.0
 Etot   =   -212087.3986  EKtot   =     79216.8984  EPtot      =   -291304.2970
 BOND   =      6090.1498  ANGLE   =     23911.6942  DIHED      =     15030.2028
 1-4 NB =      5637.7403  1-4 EEL =      1982.8618  VDWAALS    =     14742.0063
 EELEC  =   -358698.9522  EHBOND  =         0.0000  RESTRAINT  =         0.0000
 EKCMT  =         0.0000  VIRIAL  =         0.0000  VOLUME     =   1163809.8093
                                                    SURFTEN    =         0.0000
                                                    Density    =         1.0186
 ------------------------------------------------------------------------------


 NSTEP =  2290000   TIME(PS) =    5580.000  TEMP(K) =   311.39  PRESS =     0.0
 Etot   =   -212224.3064  EKtot   =     79396.4375  EPtot      =   -291620.7439
 BOND   =      5972.8682  ANGLE   =     24061.0331  DIHED      =     14911.6914
 1-4 NB =      5638.3472  1-4 EEL =      2079.3143  VDWAALS    =     15515.8663
 EELEC  =   -359799.8644  EHBOND  =         0.0000  RESTRAINT  =         0.0000
 EKCMT  =         0.0000  VIRIAL  =         0.0000  VOLUME     =   1167110.7243
                                                    SURFTEN    =         0.0000
                                                    Density    =         1.0157
 ------------------------------------------------------------------------------


 NSTEP =  2295000   TIME(PS) =    5590.000  TEMP(K) =   309.54  PRESS =     0.0
 Etot   =   -212761.1056  EKtot   =     78926.5703  EPtot      =   -291687.6759
 BOND   =      6066.6332  ANGLE   =     23825.5895  DIHED      =     14955.7930
 1-4 NB =      5608.3598  1-4 EEL =      2006.3299  VDWAALS    =     15344.2227
 EELEC  =   -359494.6040  EHBOND  =         0.0000  RESTRAINT  =         0.0000
 EKCMT  =         0.0000  VIRIAL  =         0.0000  VOLUME     =   1165349.8791
                                                    SURFTEN    =         0.0000
                                                    Density    =         1.0172
 ------------------------------------------------------------------------------


 NSTEP =  2300000   TIME(PS) =    5600.000  TEMP(K) =   309.78  PRESS =     0.0
 Etot   =   -212774.7895  EKtot   =     78985.8438  EPtot      =   -291760.6333
 BOND   =      6191.0623  ANGLE   =     24064.2771  DIHED      =     14993.1744
 1-4 NB =      5609.4222  1-4 EEL =      2069.5556  VDWAALS    =     15349.1969
 EELEC  =   -360037.3218  EHBOND  =         0.0000  RESTRAINT  =         0.0000
 EKCMT  =         0.0000  VIRIAL  =         0.0000  VOLUME     =   1164707.6367
                                                    SURFTEN    =         0.0000
                                                    Density    =         1.0178
 ------------------------------------------------------------------------------


 NSTEP =  2305000   TIME(PS) =    5610.000  TEMP(K) =   308.91  PRESS =     0.0
 Etot   =   -212751.6068  EKtot   =     78765.7578  EPtot      =   -291517.3646
 BOND   =      6103.1433  ANGLE   =     23861.0696  DIHED      =     15043.4580
 1-4 NB =      5674.6985  1-4 EEL =      2079.4919  VDWAALS    =     15189.8301
 EELEC  =   -359469.0561  EHBOND  =         0.0000  RESTRAINT  =         0.0000
 EKCMT  =         0.0000  VIRIAL  =         0.0000  VOLUME     =   1163104.9124
                                                    SURFTEN    =         0.0000
                                                    Density    =         1.0192
 ------------------------------------------------------------------------------


 NSTEP =  2310000   TIME(PS) =    5620.000  TEMP(K) =   310.08  PRESS =     0.0
 Etot   =   -212396.1320  EKtot   =     79064.1328  EPtot      =   -291460.2648
 BOND   =      5972.3968  ANGLE   =     23998.5185  DIHED      =     15059.8194
 1-4 NB =      5665.4755  1-4 EEL =      1967.9086  VDWAALS    =     14851.8136
 EELEC  =   -358976.1973  EHBOND  =         0.0000  RESTRAINT  =         0.0000
 EKCMT  =         0.0000  VIRIAL  =         0.0000  VOLUME     =   1164191.2868
                                                    SURFTEN    =         0.0000
                                                    Density    =         1.0183
 ------------------------------------------------------------------------------


 NSTEP =  2315000   TIME(PS) =    5630.000  TEMP(K) =   310.41  PRESS =     0.0
 Etot   =   -212248.0403  EKtot   =     79147.9219  EPtot      =   -291395.9621
 BOND   =      6207.3052  ANGLE   =     23999.5592  DIHED      =     15072.1514
 1-4 NB =      5612.7021  1-4 EEL =      2100.6180  VDWAALS    =     14910.5375
 EELEC  =   -359298.8356  EHBOND  =         0.0000  RESTRAINT  =         0.0000
 EKCMT  =         0.0000  VIRIAL  =         0.0000  VOLUME     =   1161458.7080
                                                    SURFTEN    =         0.0000
                                                    Density    =         1.0207
 ------------------------------------------------------------------------------


 NSTEP =  2320000   TIME(PS) =    5640.000  TEMP(K) =   309.60  PRESS =     0.0
 Etot   =   -212872.6469  EKtot   =     78941.9844  EPtot      =   -291814.6313
 BOND   =      6016.6533  ANGLE   =     23874.5278  DIHED      =     14963.2147
 1-4 NB =      5599.0704  1-4 EEL =      2040.5742  VDWAALS    =     14937.1391
 EELEC  =   -359245.8108  EHBOND  =         0.0000  RESTRAINT  =         0.0000
 EKCMT  =         0.0000  VIRIAL  =         0.0000  VOLUME     =   1161251.1902
                                                    SURFTEN    =         0.0000
                                                    Density    =         1.0208
 ------------------------------------------------------------------------------


 NSTEP =  2325000   TIME(PS) =    5650.000  TEMP(K) =   308.77  PRESS =     0.0
 Etot   =   -212570.0001  EKtot   =     78729.6250  EPtot      =   -291299.6251
 BOND   =      6166.4485  ANGLE   =     23956.4524  DIHED      =     15081.9224
 1-4 NB =      5629.1980  1-4 EEL =      2052.6713  VDWAALS    =     15696.3878
 EELEC  =   -359882.7054  EHBOND  =         0.0000  RESTRAINT  =         0.0000
 EKCMT  =         0.0000  VIRIAL  =         0.0000  VOLUME     =   1162718.6942
                                                    SURFTEN    =         0.0000
                                                    Density    =         1.0195
 ------------------------------------------------------------------------------


 NSTEP =  2330000   TIME(PS) =    5660.000  TEMP(K) =   310.62  PRESS =     0.0
 Etot   =   -212114.6968  EKtot   =     79200.4453  EPtot      =   -291315.1422
 BOND   =      6175.8525  ANGLE   =     23857.8534  DIHED      =     15029.2120
 1-4 NB =      5637.3172  1-4 EEL =      2060.0760  VDWAALS    =     15036.1809
 EELEC  =   -359111.6341  EHBOND  =         0.0000  RESTRAINT  =         0.0000
 EKCMT  =         0.0000  VIRIAL  =         0.0000  VOLUME     =   1162787.2944
                                                    SURFTEN    =         0.0000
                                                    Density    =         1.0195
 ------------------------------------------------------------------------------


 NSTEP =  2335000   TIME(PS) =    5670.000  TEMP(K) =   309.62  PRESS =     0.0
 Etot   =   -213008.4452  EKtot   =     78946.6406  EPtot      =   -291955.0858
 BOND   =      6039.2485  ANGLE   =     23986.1156  DIHED      =     15015.3103
 1-4 NB =      5592.3544  1-4 EEL =      2057.7419  VDWAALS    =     14916.9794
 EELEC  =   -359562.8359  EHBOND  =         0.0000  RESTRAINT  =         0.0000
 EKCMT  =         0.0000  VIRIAL  =         0.0000  VOLUME     =   1162130.9562
                                                    SURFTEN    =         0.0000
                                                    Density    =         1.0201
 ------------------------------------------------------------------------------


 NSTEP =  2340000   TIME(PS) =    5680.000  TEMP(K) =   310.15  PRESS =     0.0
 Etot   =   -213207.7008  EKtot   =     79080.3750  EPtot      =   -292288.0758
 BOND   =      6006.2281  ANGLE   =     23767.4022  DIHED      =     14998.7540
 1-4 NB =      5632.3173  1-4 EEL =      2054.3671  VDWAALS    =     15515.0612
 EELEC  =   -360262.2057  EHBOND  =         0.0000  RESTRAINT  =         0.0000
 EKCMT  =         0.0000  VIRIAL  =         0.0000  VOLUME     =   1161540.7699
                                                    SURFTEN    =         0.0000
                                                    Density    =         1.0206
 ------------------------------------------------------------------------------


 NSTEP =  2345000   TIME(PS) =    5690.000  TEMP(K) =   309.49  PRESS =     0.0
 Etot   =   -212512.5017  EKtot   =     78913.5234  EPtot      =   -291426.0251
 BOND   =      5989.1108  ANGLE   =     24080.9477  DIHED      =     15082.8165
 1-4 NB =      5627.2993  1-4 EEL =      2028.7554  VDWAALS    =     15687.4733
 EELEC  =   -359922.4281  EHBOND  =         0.0000  RESTRAINT  =         0.0000
 EKCMT  =         0.0000  VIRIAL  =         0.0000  VOLUME     =   1162907.4327
                                                    SURFTEN    =         0.0000
                                                    Density    =         1.0194
 ------------------------------------------------------------------------------


 NSTEP =  2350000   TIME(PS) =    5700.000  TEMP(K) =   308.72  PRESS =     0.0
 Etot   =   -212656.6402  EKtot   =     78715.4844  EPtot      =   -291372.1246
 BOND   =      6079.2240  ANGLE   =     23934.4757  DIHED      =     15076.0682
 1-4 NB =      5626.9507  1-4 EEL =      2154.7254  VDWAALS    =     15111.4258
 EELEC  =   -359354.9944  EHBOND  =         0.0000  RESTRAINT  =         0.0000
 EKCMT  =         0.0000  VIRIAL  =         0.0000  VOLUME     =   1163409.4175
                                                    SURFTEN    =         0.0000
                                                    Density    =         1.0189
 ------------------------------------------------------------------------------


 NSTEP =  2355000   TIME(PS) =    5710.000  TEMP(K) =   310.86  PRESS =     0.0
 Etot   =   -212223.9135  EKtot   =     79262.9141  EPtot      =   -291486.8275
 BOND   =      6147.0184  ANGLE   =     23854.9642  DIHED      =     15120.3869
 1-4 NB =      5602.8056  1-4 EEL =      1982.2609  VDWAALS    =     14922.6250
 EELEC  =   -359116.8885  EHBOND  =         0.0000  RESTRAINT  =         0.0000
 EKCMT  =         0.0000  VIRIAL  =         0.0000  VOLUME     =   1163844.2642
                                                    SURFTEN    =         0.0000
                                                    Density    =         1.0186
 ------------------------------------------------------------------------------


 NSTEP =  2360000   TIME(PS) =    5720.000  TEMP(K) =   311.08  PRESS =     0.0
 Etot   =   -212052.6260  EKtot   =     79319.2656  EPtot      =   -291371.8916
 BOND   =      6100.2805  ANGLE   =     23962.6169  DIHED      =     15049.1088
 1-4 NB =      5574.7658  1-4 EEL =      2097.1476  VDWAALS    =     15013.1684
 EELEC  =   -359168.9796  EHBOND  =         0.0000  RESTRAINT  =         0.0000
 EKCMT  =         0.0000  VIRIAL  =         0.0000  VOLUME     =   1162904.3186
                                                    SURFTEN    =         0.0000
                                                    Density    =         1.0194
 ------------------------------------------------------------------------------


 NSTEP =  2365000   TIME(PS) =    5730.000  TEMP(K) =   308.74  PRESS =     0.0
 Etot   =   -212633.3691  EKtot   =     78721.1953  EPtot      =   -291354.5644
 BOND   =      6218.7829  ANGLE   =     23832.3558  DIHED      =     14991.1054
 1-4 NB =      5584.8869  1-4 EEL =      2142.3855  VDWAALS    =     15029.3378
 EELEC  =   -359153.4187  EHBOND  =         0.0000  RESTRAINT  =         0.0000
 EKCMT  =         0.0000  VIRIAL  =         0.0000  VOLUME     =   1165278.8233
                                                    SURFTEN    =         0.0000
                                                    Density    =         1.0173
 ------------------------------------------------------------------------------


 NSTEP =  2370000   TIME(PS) =    5740.000  TEMP(K) =   309.44  PRESS =     0.0
 Etot   =   -213195.1521  EKtot   =     78900.8125  EPtot      =   -292095.9646
 BOND   =      6003.4033  ANGLE   =     23868.0228  DIHED      =     14994.8422
 1-4 NB =      5632.9939  1-4 EEL =      2105.7335  VDWAALS    =     15373.4266
 EELEC  =   -360074.3870  EHBOND  =         0.0000  RESTRAINT  =         0.0000
 EKCMT  =         0.0000  VIRIAL  =         0.0000  VOLUME     =   1160901.0862
                                                    SURFTEN    =         0.0000
                                                    Density    =         1.0211
 ------------------------------------------------------------------------------


 NSTEP =  2375000   TIME(PS) =    5750.000  TEMP(K) =   309.81  PRESS =     0.0
 Etot   =   -212594.4677  EKtot   =     78994.2656  EPtot      =   -291588.7334
 BOND   =      5943.8531  ANGLE   =     24186.4412  DIHED      =     15072.1145
 1-4 NB =      5614.8265  1-4 EEL =      2049.4408  VDWAALS    =     15094.5934
 EELEC  =   -359550.0029  EHBOND  =         0.0000  RESTRAINT  =         0.0000
 EKCMT  =         0.0000  VIRIAL  =         0.0000  VOLUME     =   1162725.7443
                                                    SURFTEN    =         0.0000
                                                    Density    =         1.0195
 ------------------------------------------------------------------------------


 NSTEP =  2380000   TIME(PS) =    5760.000  TEMP(K) =   309.91  PRESS =     0.0
 Etot   =   -212257.4144  EKtot   =     79020.5078  EPtot      =   -291277.9222
 BOND   =      6075.3396  ANGLE   =     23850.1125  DIHED      =     15082.9973
 1-4 NB =      5612.1664  1-4 EEL =      2014.2598  VDWAALS    =     14940.4753
 EELEC  =   -358853.2732  EHBOND  =         0.0000  RESTRAINT  =         0.0000
 EKCMT  =         0.0000  VIRIAL  =         0.0000  VOLUME     =   1163549.5179
                                                    SURFTEN    =         0.0000
                                                    Density    =         1.0188
 ------------------------------------------------------------------------------


 NSTEP =  2385000   TIME(PS) =    5770.000  TEMP(K) =   309.62  PRESS =     0.0
 Etot   =   -212908.4809  EKtot   =     78945.3750  EPtot      =   -291853.8559
 BOND   =      6103.5558  ANGLE   =     23880.4359  DIHED      =     15045.6134
 1-4 NB =      5626.7095  1-4 EEL =      2080.0133  VDWAALS    =     14965.3374
 EELEC  =   -359555.5213  EHBOND  =         0.0000  RESTRAINT  =         0.0000
 EKCMT  =         0.0000  VIRIAL  =         0.0000  VOLUME     =   1163249.2601
                                                    SURFTEN    =         0.0000
                                                    Density    =         1.0191
 ------------------------------------------------------------------------------


 NSTEP =  2390000   TIME(PS) =    5780.000  TEMP(K) =   310.75  PRESS =     0.0
 Etot   =   -212495.0344  EKtot   =     79233.3828  EPtot      =   -291728.4173
 BOND   =      6137.0025  ANGLE   =     24012.5498  DIHED      =     15030.7023
 1-4 NB =      5630.9749  1-4 EEL =      2097.1308  VDWAALS    =     15032.1499
 EELEC  =   -359668.9274  EHBOND  =         0.0000  RESTRAINT  =         0.0000
 EKCMT  =         0.0000  VIRIAL  =         0.0000  VOLUME     =   1164089.4403
                                                    SURFTEN    =         0.0000
                                                    Density    =         1.0183
 ------------------------------------------------------------------------------


 NSTEP =  2395000   TIME(PS) =    5790.000  TEMP(K) =   310.56  PRESS =     0.0
 Etot   =   -212513.9894  EKtot   =     79186.5078  EPtot      =   -291700.4972
 BOND   =      6122.8041  ANGLE   =     23795.5035  DIHED      =     14949.9822
 1-4 NB =      5600.6904  1-4 EEL =      2074.2913  VDWAALS    =     14995.3598
 EELEC  =   -359239.1284  EHBOND  =         0.0000  RESTRAINT  =         0.0000
 EKCMT  =         0.0000  VIRIAL  =         0.0000  VOLUME     =   1164980.7046
                                                    SURFTEN    =         0.0000
                                                    Density    =         1.0176
 ------------------------------------------------------------------------------


 NSTEP =  2400000   TIME(PS) =    5800.000  TEMP(K) =   309.53  PRESS =     0.0
 Etot   =   -213048.0926  EKtot   =     78922.1328  EPtot      =   -291970.2254
 BOND   =      6108.6164  ANGLE   =     23918.3181  DIHED      =     14968.6789
 1-4 NB =      5597.7065  1-4 EEL =      1998.6668  VDWAALS    =     15802.1980
 EELEC  =   -360364.4101  EHBOND  =         0.0000  RESTRAINT  =         0.0000
 EKCMT  =         0.0000  VIRIAL  =         0.0000  VOLUME     =   1163269.9858
                                                    SURFTEN    =         0.0000
                                                    Density    =         1.0191
 ------------------------------------------------------------------------------


 NSTEP =  2405000   TIME(PS) =    5810.000  TEMP(K) =   310.69  PRESS =     0.0
 Etot   =   -212268.1354  EKtot   =     79218.9922  EPtot      =   -291487.1275
 BOND   =      6082.3782  ANGLE   =     24122.2204  DIHED      =     14946.9913
 1-4 NB =      5566.6272  1-4 EEL =      1941.2358  VDWAALS    =     15277.0188
 EELEC  =   -359423.5993  EHBOND  =         0.0000  RESTRAINT  =         0.0000
 EKCMT  =         0.0000  VIRIAL  =         0.0000  VOLUME     =   1162041.4077
                                                    SURFTEN    =         0.0000
                                                    Density    =         1.0201
 ------------------------------------------------------------------------------


 NSTEP =  2410000   TIME(PS) =    5820.000  TEMP(K) =   310.64  PRESS =     0.0
 Etot   =   -212327.1879  EKtot   =     79207.0703  EPtot      =   -291534.2582
 BOND   =      6138.2090  ANGLE   =     24114.3448  DIHED      =     14949.3131
 1-4 NB =      5660.1903  1-4 EEL =      1955.5555  VDWAALS    =     15436.7700
 EELEC  =   -359788.6409  EHBOND  =         0.0000  RESTRAINT  =         0.0000
 EKCMT  =         0.0000  VIRIAL  =         0.0000  VOLUME     =   1161195.3279
                                                    SURFTEN    =         0.0000
                                                    Density    =         1.0209
 ------------------------------------------------------------------------------


 NSTEP =  2415000   TIME(PS) =    5830.000  TEMP(K) =   309.92  PRESS =     0.0
 Etot   =   -212970.9297  EKtot   =     79023.4062  EPtot      =   -291994.3359
 BOND   =      6172.5573  ANGLE   =     23943.0757  DIHED      =     14891.4960
 1-4 NB =      5637.2605  1-4 EEL =      2034.8931  VDWAALS    =     15058.3359
 EELEC  =   -359731.9545  EHBOND  =         0.0000  RESTRAINT  =         0.0000
 EKCMT  =         0.0000  VIRIAL  =         0.0000  VOLUME     =   1163177.9783
                                                    SURFTEN    =         0.0000
                                                    Density    =         1.0191
 ------------------------------------------------------------------------------


 NSTEP =  2420000   TIME(PS) =    5840.000  TEMP(K) =   309.38  PRESS =     0.0
 Etot   =   -212962.6013  EKtot   =     78884.7266  EPtot      =   -291847.3278
 BOND   =      6032.5858  ANGLE   =     23806.1157  DIHED      =     14977.4068
 1-4 NB =      5670.3208  1-4 EEL =      2025.1472  VDWAALS    =     14926.3228
 EELEC  =   -359285.2268  EHBOND  =         0.0000  RESTRAINT  =         0.0000
 EKCMT  =         0.0000  VIRIAL  =         0.0000  VOLUME     =   1165232.7112
                                                    SURFTEN    =         0.0000
                                                    Density    =         1.0173
 ------------------------------------------------------------------------------


 NSTEP =  2425000   TIME(PS) =    5850.000  TEMP(K) =   310.00  PRESS =     0.0
 Etot   =   -212530.6835  EKtot   =     79043.9531  EPtot      =   -291574.6366
 BOND   =      6030.9017  ANGLE   =     23952.7774  DIHED      =     14999.3192
 1-4 NB =      5676.0596  1-4 EEL =      1953.9627  VDWAALS    =     15422.9884
 EELEC  =   -359610.6457  EHBOND  =         0.0000  RESTRAINT  =         0.0000
 EKCMT  =         0.0000  VIRIAL  =         0.0000  VOLUME     =   1164317.7404
                                                    SURFTEN    =         0.0000
                                                    Density    =         1.0181
 ------------------------------------------------------------------------------


 NSTEP =  2430000   TIME(PS) =    5860.000  TEMP(K) =   308.98  PRESS =     0.0
 Etot   =   -212737.4231  EKtot   =     78782.2188  EPtot      =   -291519.6418
 BOND   =      6077.0353  ANGLE   =     24057.6242  DIHED      =     14952.2705
 1-4 NB =      5620.8588  1-4 EEL =      2076.2351  VDWAALS    =     15239.2827
 EELEC  =   -359542.9485  EHBOND  =         0.0000  RESTRAINT  =         0.0000
 EKCMT  =         0.0000  VIRIAL  =         0.0000  VOLUME     =   1162136.6031
                                                    SURFTEN    =         0.0000
                                                    Density    =         1.0201
 ------------------------------------------------------------------------------


 NSTEP =  2435000   TIME(PS) =    5870.000  TEMP(K) =   311.36  PRESS =     0.0
 Etot   =   -212795.6467  EKtot   =     79389.5781  EPtot      =   -292185.2248
 BOND   =      6146.3893  ANGLE   =     23837.8728  DIHED      =     14849.4127
 1-4 NB =      5621.3953  1-4 EEL =      1987.5479  VDWAALS    =     15411.3555
 EELEC  =   -360039.1983  EHBOND  =         0.0000  RESTRAINT  =         0.0000
 EKCMT  =         0.0000  VIRIAL  =         0.0000  VOLUME     =   1161360.9143
                                                    SURFTEN    =         0.0000
                                                    Density    =         1.0207
 ------------------------------------------------------------------------------


 NSTEP =  2440000   TIME(PS) =    5880.000  TEMP(K) =   310.95  PRESS =     0.0
 Etot   =   -212551.6838  EKtot   =     79284.8984  EPtot      =   -291836.5822
 BOND   =      6022.3142  ANGLE   =     23971.2073  DIHED      =     14959.8910
 1-4 NB =      5655.5608  1-4 EEL =      2025.4713  VDWAALS    =     14909.0570
 EELEC  =   -359380.0838  EHBOND  =         0.0000  RESTRAINT  =         0.0000
 EKCMT  =         0.0000  VIRIAL  =         0.0000  VOLUME     =   1161408.3764
                                                    SURFTEN    =         0.0000
                                                    Density    =         1.0207
 ------------------------------------------------------------------------------


 NSTEP =  2445000   TIME(PS) =    5890.000  TEMP(K) =   310.71  PRESS =     0.0
 Etot   =   -212276.6591  EKtot   =     79224.6719  EPtot      =   -291501.3309
 BOND   =      6276.4878  ANGLE   =     23848.1189  DIHED      =     14991.4829
 1-4 NB =      5594.0168  1-4 EEL =      2022.9733  VDWAALS    =     15110.2441
 EELEC  =   -359344.6547  EHBOND  =         0.0000  RESTRAINT  =         0.0000
 EKCMT  =         0.0000  VIRIAL  =         0.0000  VOLUME     =   1161472.9839
                                                    SURFTEN    =         0.0000
                                                    Density    =         1.0206
 ------------------------------------------------------------------------------


 NSTEP =  2450000   TIME(PS) =    5900.000  TEMP(K) =   309.56  PRESS =     0.0
 Etot   =   -212964.2291  EKtot   =     78931.5312  EPtot      =   -291895.7604
 BOND   =      6097.4119  ANGLE   =     24112.0888  DIHED      =     14918.7925
 1-4 NB =      5589.2053  1-4 EEL =      2035.1004  VDWAALS    =     14722.6477
 EELEC  =   -359371.0070  EHBOND  =         0.0000  RESTRAINT  =         0.0000
 EKCMT  =         0.0000  VIRIAL  =         0.0000  VOLUME     =   1163467.9885
                                                    SURFTEN    =         0.0000
                                                    Density    =         1.0189
 ------------------------------------------------------------------------------


 NSTEP =  2455000   TIME(PS) =    5910.000  TEMP(K) =   312.38  PRESS =     0.0
 Etot   =   -212624.7967  EKtot   =     79648.7422  EPtot      =   -292273.5389
 BOND   =      5983.3013  ANGLE   =     23902.6866  DIHED      =     15002.5356
 1-4 NB =      5620.9423  1-4 EEL =      2029.6265  VDWAALS    =     15087.6704
 EELEC  =   -359900.3016  EHBOND  =         0.0000  RESTRAINT  =         0.0000
 EKCMT  =         0.0000  VIRIAL  =         0.0000  VOLUME     =   1159938.9817
                                                    SURFTEN    =         0.0000
                                                    Density    =         1.0220
 ------------------------------------------------------------------------------


 NSTEP =  2460000   TIME(PS) =    5920.000  TEMP(K) =   308.15  PRESS =     0.0
 Etot   =   -213253.2199  EKtot   =     78571.5625  EPtot      =   -291824.7824
 BOND   =      5922.8643  ANGLE   =     24164.1012  DIHED      =     14944.9746
 1-4 NB =      5625.5521  1-4 EEL =      2037.1680  VDWAALS    =     15049.4063
 EELEC  =   -359568.8488  EHBOND  =         0.0000  RESTRAINT  =         0.0000
 EKCMT  =         0.0000  VIRIAL  =         0.0000  VOLUME     =   1161984.0023
                                                    SURFTEN    =         0.0000
                                                    Density    =         1.0202
 ------------------------------------------------------------------------------


 NSTEP =  2465000   TIME(PS) =    5930.000  TEMP(K) =   310.14  PRESS =     0.0
 Etot   =   -212471.3103  EKtot   =     79078.5703  EPtot      =   -291549.8807
 BOND   =      6069.5253  ANGLE   =     23795.2058  DIHED      =     15024.5138
 1-4 NB =      5649.2749  1-4 EEL =      1989.3536  VDWAALS    =     15272.2812
 EELEC  =   -359350.0352  EHBOND  =         0.0000  RESTRAINT  =         0.0000
 EKCMT  =         0.0000  VIRIAL  =         0.0000  VOLUME     =   1163988.0083
                                                    SURFTEN    =         0.0000
                                                    Density    =         1.0184
 ------------------------------------------------------------------------------


 NSTEP =  2470000   TIME(PS) =    5940.000  TEMP(K) =   309.81  PRESS =     0.0
 Etot   =   -212407.8299  EKtot   =     78993.3047  EPtot      =   -291401.1346
 BOND   =      6085.1826  ANGLE   =     24042.3678  DIHED      =     14944.3031
 1-4 NB =      5622.6114  1-4 EEL =      1956.4039  VDWAALS    =     15144.8190
 EELEC  =   -359196.8225  EHBOND  =         0.0000  RESTRAINT  =         0.0000
 EKCMT  =         0.0000  VIRIAL  =         0.0000  VOLUME     =   1164198.9974
                                                    SURFTEN    =         0.0000
                                                    Density    =         1.0183
 ------------------------------------------------------------------------------


 NSTEP =  2475000   TIME(PS) =    5950.000  TEMP(K) =   309.96  PRESS =     0.0
 Etot   =   -212406.8495  EKtot   =     79031.3672  EPtot      =   -291438.2167
 BOND   =      6058.6711  ANGLE   =     24243.4855  DIHED      =     15092.6303
 1-4 NB =      5649.3308  1-4 EEL =      1980.1037  VDWAALS    =     14943.9368
 EELEC  =   -359406.3749  EHBOND  =         0.0000  RESTRAINT  =         0.0000
 EKCMT  =         0.0000  VIRIAL  =         0.0000  VOLUME     =   1160914.4666
                                                    SURFTEN    =         0.0000
                                                    Density    =         1.0211
 ------------------------------------------------------------------------------


 NSTEP =  2480000   TIME(PS) =    5960.000  TEMP(K) =   309.98  PRESS =     0.0
 Etot   =   -212980.8481  EKtot   =     79037.2812  EPtot      =   -292018.1294
 BOND   =      6170.4361  ANGLE   =     23902.8245  DIHED      =     15042.7801
 1-4 NB =      5644.6151  1-4 EEL =      2007.7272  VDWAALS    =     15504.4721
 EELEC  =   -360290.9845  EHBOND  =         0.0000  RESTRAINT  =         0.0000
 EKCMT  =         0.0000  VIRIAL  =         0.0000  VOLUME     =   1160679.9028
                                                    SURFTEN    =         0.0000
                                                    Density    =         1.0213
 ------------------------------------------------------------------------------


 NSTEP =  2485000   TIME(PS) =    5970.000  TEMP(K) =   310.73  PRESS =     0.0
 Etot   =   -212307.6446  EKtot   =     79228.9766  EPtot      =   -291536.6211
 BOND   =      5970.8590  ANGLE   =     23984.6562  DIHED      =     14991.2145
 1-4 NB =      5655.4613  1-4 EEL =      2037.2622  VDWAALS    =     15468.8266
 EELEC  =   -359644.9009  EHBOND  =         0.0000  RESTRAINT  =         0.0000
 EKCMT  =         0.0000  VIRIAL  =         0.0000  VOLUME     =   1163139.0435
                                                    SURFTEN    =         0.0000
                                                    Density    =         1.0192
 ------------------------------------------------------------------------------


 NSTEP =  2490000   TIME(PS) =    5980.000  TEMP(K) =   310.81  PRESS =     0.0
 Etot   =   -212992.4734  EKtot   =     79248.4297  EPtot      =   -292240.9031
 BOND   =      6129.5579  ANGLE   =     23853.6843  DIHED      =     15009.6490
 1-4 NB =      5626.4568  1-4 EEL =      2023.5291  VDWAALS    =     15341.3057
 EELEC  =   -360225.0858  EHBOND  =         0.0000  RESTRAINT  =         0.0000
 EKCMT  =         0.0000  VIRIAL  =         0.0000  VOLUME     =   1163183.7178
                                                    SURFTEN    =         0.0000
                                                    Density    =         1.0191
 ------------------------------------------------------------------------------


 NSTEP =  2495000   TIME(PS) =    5990.000  TEMP(K) =   309.98  PRESS =     0.0
 Etot   =   -212528.7938  EKtot   =     79037.9609  EPtot      =   -291566.7547
 BOND   =      6078.7049  ANGLE   =     24013.9826  DIHED      =     14978.0647
 1-4 NB =      5660.1862  1-4 EEL =      2010.9609  VDWAALS    =     15120.4316
 EELEC  =   -359429.0856  EHBOND  =         0.0000  RESTRAINT  =         0.0000
 EKCMT  =         0.0000  VIRIAL  =         0.0000  VOLUME     =   1162760.9772
                                                    SURFTEN    =         0.0000
                                                    Density    =         1.0195
 ------------------------------------------------------------------------------


 NSTEP =  2500000   TIME(PS) =    6000.000  TEMP(K) =   308.99  PRESS =     0.0
 Etot   =   -212932.4307  EKtot   =     78784.7266  EPtot      =   -291717.1573
 BOND   =      6050.2781  ANGLE   =     24027.6560  DIHED      =     14950.6785
 1-4 NB =      5675.6228  1-4 EEL =      1967.4286  VDWAALS    =     15291.8218
 EELEC  =   -359680.6430  EHBOND  =         0.0000  RESTRAINT  =         0.0000
 EKCMT  =         0.0000  VIRIAL  =         0.0000  VOLUME     =   1161164.0320
                                                    SURFTEN    =         0.0000
                                                    Density    =         1.0209
 ------------------------------------------------------------------------------


 NSTEP =  2505000   TIME(PS) =    6010.000  TEMP(K) =   310.39  PRESS =     0.0
 Etot   =   -212658.3313  EKtot   =     79141.3594  EPtot      =   -291799.6906
 BOND   =      6106.3421  ANGLE   =     23865.4821  DIHED      =     15042.0951
 1-4 NB =      5643.8308  1-4 EEL =      1997.2205  VDWAALS    =     15160.8071
 EELEC  =   -359615.4683  EHBOND  =         0.0000  RESTRAINT  =         0.0000
 EKCMT  =         0.0000  VIRIAL  =         0.0000  VOLUME     =   1164749.0106
                                                    SURFTEN    =         0.0000
                                                    Density    =         1.0178
 ------------------------------------------------------------------------------


 NSTEP =  2510000   TIME(PS) =    6020.000  TEMP(K) =   311.00  PRESS =     0.0
 Etot   =   -212124.3110  EKtot   =     79296.9141  EPtot      =   -291421.2250
 BOND   =      6052.9034  ANGLE   =     24103.6702  DIHED      =     15033.4118
 1-4 NB =      5694.2962  1-4 EEL =      2077.7326  VDWAALS    =     15410.5325
 EELEC  =   -359793.7716  EHBOND  =         0.0000  RESTRAINT  =         0.0000
 EKCMT  =         0.0000  VIRIAL  =         0.0000  VOLUME     =   1161295.0470
                                                    SURFTEN    =         0.0000
                                                    Density    =         1.0208
 ------------------------------------------------------------------------------


 NSTEP =  2515000   TIME(PS) =    6030.000  TEMP(K) =   308.90  PRESS =     0.0
 Etot   =   -213029.6533  EKtot   =     78761.7656  EPtot      =   -291791.4189
 BOND   =      6194.9913  ANGLE   =     23994.2657  DIHED      =     14969.6878
 1-4 NB =      5605.7249  1-4 EEL =      2097.7611  VDWAALS    =     14852.9804
 EELEC  =   -359506.8301  EHBOND  =         0.0000  RESTRAINT  =         0.0000
 EKCMT  =         0.0000  VIRIAL  =         0.0000  VOLUME     =   1164207.9683
                                                    SURFTEN    =         0.0000
                                                    Density    =         1.0182
 ------------------------------------------------------------------------------


 NSTEP =  2520000   TIME(PS) =    6040.000  TEMP(K) =   309.61  PRESS =     0.0
 Etot   =   -212582.2535  EKtot   =     78942.6250  EPtot      =   -291524.8785
 BOND   =      6185.6488  ANGLE   =     23976.1235  DIHED      =     15029.2192
 1-4 NB =      5645.8142  1-4 EEL =      2015.5385  VDWAALS    =     15077.4536
 EELEC  =   -359454.6764  EHBOND  =         0.0000  RESTRAINT  =         0.0000
 EKCMT  =         0.0000  VIRIAL  =         0.0000  VOLUME     =   1164685.3216
                                                    SURFTEN    =         0.0000
                                                    Density    =         1.0178
 ------------------------------------------------------------------------------


 NSTEP =  2525000   TIME(PS) =    6050.000  TEMP(K) =   310.20  PRESS =     0.0
 Etot   =   -212472.3007  EKtot   =     79094.7891  EPtot      =   -291567.0898
 BOND   =      6160.0982  ANGLE   =     24039.5903  DIHED      =     15052.3500
 1-4 NB =      5614.3720  1-4 EEL =      1998.7115  VDWAALS    =     14862.5514
 EELEC  =   -359294.7632  EHBOND  =         0.0000  RESTRAINT  =         0.0000
 EKCMT  =         0.0000  VIRIAL  =         0.0000  VOLUME     =   1165137.6711
                                                    SURFTEN    =         0.0000
                                                    Density    =         1.0174
 ------------------------------------------------------------------------------


 NSTEP =  2530000   TIME(PS) =    6060.000  TEMP(K) =   311.20  PRESS =     0.0
 Etot   =   -212174.2762  EKtot   =     79348.4844  EPtot      =   -291522.7606
 BOND   =      6072.8826  ANGLE   =     23899.7681  DIHED      =     15151.9392
 1-4 NB =      5611.3138  1-4 EEL =      2076.2019  VDWAALS    =     15208.6045
 EELEC  =   -359543.4707  EHBOND  =         0.0000  RESTRAINT  =         0.0000
 EKCMT  =         0.0000  VIRIAL  =         0.0000  VOLUME     =   1164034.5429
                                                    SURFTEN    =         0.0000
                                                    Density    =         1.0184
 ------------------------------------------------------------------------------


 NSTEP =  2535000   TIME(PS) =    6070.000  TEMP(K) =   310.72  PRESS =     0.0
 Etot   =   -211841.2525  EKtot   =     79225.8906  EPtot      =   -291067.1431
 BOND   =      6081.9796  ANGLE   =     24150.6758  DIHED      =     15013.3832
 1-4 NB =      5667.6734  1-4 EEL =      2033.7766  VDWAALS    =     15076.7771
 EELEC  =   -359091.4088  EHBOND  =         0.0000  RESTRAINT  =         0.0000
 EKCMT  =         0.0000  VIRIAL  =         0.0000  VOLUME     =   1165262.2783
                                                    SURFTEN    =         0.0000
                                                    Density    =         1.0173
 ------------------------------------------------------------------------------


 NSTEP =  2540000   TIME(PS) =    6080.000  TEMP(K) =   309.19  PRESS =     0.0
 Etot   =   -213017.0831  EKtot   =     78836.5859  EPtot      =   -291853.6691
 BOND   =      5997.6091  ANGLE   =     23778.9687  DIHED      =     15055.3638
 1-4 NB =      5658.1425  1-4 EEL =      1973.7998  VDWAALS    =     15035.0911
 EELEC  =   -359352.6440  EHBOND  =         0.0000  RESTRAINT  =         0.0000
 EKCMT  =         0.0000  VIRIAL  =         0.0000  VOLUME     =   1162882.1560
                                                    SURFTEN    =         0.0000
                                                    Density    =         1.0194
 ------------------------------------------------------------------------------


 NSTEP =  2545000   TIME(PS) =    6090.000  TEMP(K) =   310.09  PRESS =     0.0
 Etot   =   -212412.7408  EKtot   =     79066.4453  EPtot      =   -291479.1861
 BOND   =      6142.0155  ANGLE   =     24030.6892  DIHED      =     15077.0399
 1-4 NB =      5553.1055  1-4 EEL =      1992.3434  VDWAALS    =     15314.7067
 EELEC  =   -359589.0864  EHBOND  =         0.0000  RESTRAINT  =         0.0000
 EKCMT  =         0.0000  VIRIAL  =         0.0000  VOLUME     =   1164264.0129
                                                    SURFTEN    =         0.0000
                                                    Density    =         1.0182
 ------------------------------------------------------------------------------


 NSTEP =  2550000   TIME(PS) =    6100.000  TEMP(K) =   308.34  PRESS =     0.0
 Etot   =   -212964.5384  EKtot   =     78618.8438  EPtot      =   -291583.3821
 BOND   =      6124.4412  ANGLE   =     23773.2838  DIHED      =     15044.5062
 1-4 NB =      5616.6504  1-4 EEL =      2018.2941  VDWAALS    =     15266.3187
 EELEC  =   -359426.8764  EHBOND  =         0.0000  RESTRAINT  =         0.0000
 EKCMT  =         0.0000  VIRIAL  =         0.0000  VOLUME     =   1164950.3805
                                                    SURFTEN    =         0.0000
                                                    Density    =         1.0176
 ------------------------------------------------------------------------------


 NSTEP =  2555000   TIME(PS) =    6110.000  TEMP(K) =   310.68  PRESS =     0.0
 Etot   =   -211552.0503  EKtot   =     79215.1719  EPtot      =   -290767.2222
 BOND   =      6258.1335  ANGLE   =     24124.1766  DIHED      =     15074.4054
 1-4 NB =      5612.7559  1-4 EEL =      1944.3498  VDWAALS    =     14817.3998
 EELEC  =   -358598.4432  EHBOND  =         0.0000  RESTRAINT  =         0.0000
 EKCMT  =         0.0000  VIRIAL  =         0.0000  VOLUME     =   1163553.3033
                                                    SURFTEN    =         0.0000
                                                    Density    =         1.0188
 ------------------------------------------------------------------------------


 NSTEP =  2560000   TIME(PS) =    6120.000  TEMP(K) =   309.70  PRESS =     0.0
 Etot   =   -212141.7112  EKtot   =     78966.6094  EPtot      =   -291108.3206
 BOND   =      6182.1206  ANGLE   =     23959.0340  DIHED      =     15154.5660
 1-4 NB =      5677.1316  1-4 EEL =      2082.7234  VDWAALS    =     14911.2986
 EELEC  =   -359075.1947  EHBOND  =         0.0000  RESTRAINT  =         0.0000
 EKCMT  =         0.0000  VIRIAL  =         0.0000  VOLUME     =   1163936.3522
                                                    SURFTEN    =         0.0000
                                                    Density    =         1.0185
 ------------------------------------------------------------------------------


 NSTEP =  2565000   TIME(PS) =    6130.000  TEMP(K) =   311.13  PRESS =     0.0
 Etot   =   -212394.3877  EKtot   =     79331.9062  EPtot      =   -291726.2939
 BOND   =      6109.8194  ANGLE   =     23879.4298  DIHED      =     14979.3235
 1-4 NB =      5648.4954  1-4 EEL =      2099.9185  VDWAALS    =     15412.7017
 EELEC  =   -359855.9823  EHBOND  =         0.0000  RESTRAINT  =         0.0000
 EKCMT  =         0.0000  VIRIAL  =         0.0000  VOLUME     =   1161796.7038
                                                    SURFTEN    =         0.0000
                                                    Density    =         1.0204
 ------------------------------------------------------------------------------


 NSTEP =  2570000   TIME(PS) =    6140.000  TEMP(K) =   310.01  PRESS =     0.0
 Etot   =   -212809.8179  EKtot   =     79045.5391  EPtot      =   -291855.3570
 BOND   =      6071.9588  ANGLE   =     23975.7561  DIHED      =     15064.8695
 1-4 NB =      5642.2808  1-4 EEL =      2040.9050  VDWAALS    =     15044.8008
 EELEC  =   -359695.9280  EHBOND  =         0.0000  RESTRAINT  =         0.0000
 EKCMT  =         0.0000  VIRIAL  =         0.0000  VOLUME     =   1162459.2138
                                                    SURFTEN    =         0.0000
                                                    Density    =         1.0198
 ------------------------------------------------------------------------------


 NSTEP =  2575000   TIME(PS) =    6150.000  TEMP(K) =   308.94  PRESS =     0.0
 Etot   =   -212801.9357  EKtot   =     78773.7109  EPtot      =   -291575.6467
 BOND   =      6092.8814  ANGLE   =     23869.7752  DIHED      =     15038.9834
 1-4 NB =      5646.0993  1-4 EEL =      1898.6080  VDWAALS    =     15492.3166
 EELEC  =   -359614.3107  EHBOND  =         0.0000  RESTRAINT  =         0.0000
 EKCMT  =         0.0000  VIRIAL  =         0.0000  VOLUME     =   1164876.8916
                                                    SURFTEN    =         0.0000
                                                    Density    =         1.0177
 ------------------------------------------------------------------------------


 NSTEP =  2580000   TIME(PS) =    6160.000  TEMP(K) =   311.48  PRESS =     0.0
 Etot   =   -212369.7734  EKtot   =     79421.2812  EPtot      =   -291791.0546
 BOND   =      5998.0410  ANGLE   =     23807.2835  DIHED      =     15079.1559
 1-4 NB =      5672.2827  1-4 EEL =      2019.4035  VDWAALS    =     15128.6133
 EELEC  =   -359495.8345  EHBOND  =         0.0000  RESTRAINT  =         0.0000
 EKCMT  =         0.0000  VIRIAL  =         0.0000  VOLUME     =   1164783.5704
                                                    SURFTEN    =         0.0000
                                                    Density    =         1.0177
 ------------------------------------------------------------------------------


 NSTEP =  2585000   TIME(PS) =    6170.000  TEMP(K) =   311.05  PRESS =     0.0
 Etot   =   -212319.0456  EKtot   =     79311.2812  EPtot      =   -291630.3269
 BOND   =      6078.6244  ANGLE   =     23820.1770  DIHED      =     14999.0140
 1-4 NB =      5653.6677  1-4 EEL =      2064.3586  VDWAALS    =     15148.5086
 EELEC  =   -359394.6771  EHBOND  =         0.0000  RESTRAINT  =         0.0000
 EKCMT  =         0.0000  VIRIAL  =         0.0000  VOLUME     =   1165092.4977
                                                    SURFTEN    =         0.0000
                                                    Density    =         1.0175
 ------------------------------------------------------------------------------


 NSTEP =  2590000   TIME(PS) =    6180.000  TEMP(K) =   310.03  PRESS =     0.0
 Etot   =   -212204.5332  EKtot   =     79049.5000  EPtot      =   -291254.0332
 BOND   =      5995.2205  ANGLE   =     24006.1787  DIHED      =     15021.8208
 1-4 NB =      5623.2177  1-4 EEL =      2020.8717  VDWAALS    =     15206.1159
 EELEC  =   -359127.4585  EHBOND  =         0.0000  RESTRAINT  =         0.0000
 EKCMT  =         0.0000  VIRIAL  =         0.0000  VOLUME     =   1161507.6586
                                                    SURFTEN    =         0.0000
                                                    Density    =         1.0206
 ------------------------------------------------------------------------------


 NSTEP =  2595000   TIME(PS) =    6190.000  TEMP(K) =   309.41  PRESS =     0.0
 Etot   =   -212508.8689  EKtot   =     78892.0312  EPtot      =   -291400.9002
 BOND   =      6192.6166  ANGLE   =     23946.4495  DIHED      =     14990.2062
 1-4 NB =      5593.8535  1-4 EEL =      2011.6004  VDWAALS    =     14826.9284
 EELEC  =   -358962.5548  EHBOND  =         0.0000  RESTRAINT  =         0.0000
 EKCMT  =         0.0000  VIRIAL  =         0.0000  VOLUME     =   1162956.1293
                                                    SURFTEN    =         0.0000
                                                    Density    =         1.0193
 ------------------------------------------------------------------------------


 NSTEP =  2600000   TIME(PS) =    6200.000  TEMP(K) =   309.95  PRESS =     0.0
 Etot   =   -212273.9685  EKtot   =     79031.1641  EPtot      =   -291305.1326
 BOND   =      6097.7967  ANGLE   =     24034.1773  DIHED      =     15080.5011
 1-4 NB =      5618.5543  1-4 EEL =      2013.8935  VDWAALS    =     15064.1978
 EELEC  =   -359214.2532  EHBOND  =         0.0000  RESTRAINT  =         0.0000
 EKCMT  =         0.0000  VIRIAL  =         0.0000  VOLUME     =   1164002.9199
                                                    SURFTEN    =         0.0000
                                                    Density    =         1.0184
 ------------------------------------------------------------------------------


 NSTEP =  2605000   TIME(PS) =    6210.000  TEMP(K) =   309.69  PRESS =     0.0
 Etot   =   -212534.9397  EKtot   =     78964.7578  EPtot      =   -291499.6975
 BOND   =      6138.3290  ANGLE   =     23900.4507  DIHED      =     15066.4800
 1-4 NB =      5614.5013  1-4 EEL =      1947.6722  VDWAALS    =     15049.5714
 EELEC  =   -359216.7021  EHBOND  =         0.0000  RESTRAINT  =         0.0000
 EKCMT  =         0.0000  VIRIAL  =         0.0000  VOLUME     =   1165264.8025
                                                    SURFTEN    =         0.0000
                                                    Density    =         1.0173
 ------------------------------------------------------------------------------


 NSTEP =  2610000   TIME(PS) =    6220.000  TEMP(K) =   310.40  PRESS =     0.0
 Etot   =   -212645.4303  EKtot   =     79143.6406  EPtot      =   -291789.0709
 BOND   =      6042.6778  ANGLE   =     23939.3926  DIHED      =     14973.0291
 1-4 NB =      5643.0883  1-4 EEL =      2049.7988  VDWAALS    =     15350.8090
 EELEC  =   -359787.8665  EHBOND  =         0.0000  RESTRAINT  =         0.0000
 EKCMT  =         0.0000  VIRIAL  =         0.0000  VOLUME     =   1162657.4887
                                                    SURFTEN    =         0.0000
                                                    Density    =         1.0196
 ------------------------------------------------------------------------------


 NSTEP =  2615000   TIME(PS) =    6230.000  TEMP(K) =   309.90  PRESS =     0.0
 Etot   =   -212607.5225  EKtot   =     79016.8047  EPtot      =   -291624.3272
 BOND   =      6088.1246  ANGLE   =     24006.8897  DIHED      =     15015.4743
 1-4 NB =      5664.6346  1-4 EEL =      2047.3951  VDWAALS    =     15270.1958
 EELEC  =   -359717.0413  EHBOND  =         0.0000  RESTRAINT  =         0.0000
 EKCMT  =         0.0000  VIRIAL  =         0.0000  VOLUME     =   1163471.7022
                                                    SURFTEN    =         0.0000
                                                    Density    =         1.0189
 ------------------------------------------------------------------------------


 NSTEP =  2620000   TIME(PS) =    6240.000  TEMP(K) =   309.62  PRESS =     0.0
 Etot   =   -212784.4989  EKtot   =     78946.0234  EPtot      =   -291730.5223
 BOND   =      6048.1254  ANGLE   =     24046.3278  DIHED      =     14925.8842
 1-4 NB =      5688.8780  1-4 EEL =      2040.7312  VDWAALS    =     15215.4635
 EELEC  =   -359695.9325  EHBOND  =         0.0000  RESTRAINT  =         0.0000
 EKCMT  =         0.0000  VIRIAL  =         0.0000  VOLUME     =   1164537.4880
                                                    SURFTEN    =         0.0000
                                                    Density    =         1.0180
 ------------------------------------------------------------------------------


 NSTEP =  2625000   TIME(PS) =    6250.000  TEMP(K) =   309.75  PRESS =     0.0
 Etot   =   -212567.8806  EKtot   =     78980.1562  EPtot      =   -291548.0368
 BOND   =      5966.7330  ANGLE   =     24194.1676  DIHED      =     14976.3444
 1-4 NB =      5626.9883  1-4 EEL =      2050.9765  VDWAALS    =     15723.2074
 EELEC  =   -360086.4541  EHBOND  =         0.0000  RESTRAINT  =         0.0000
 EKCMT  =         0.0000  VIRIAL  =         0.0000  VOLUME     =   1161927.8770
                                                    SURFTEN    =         0.0000
                                                    Density    =         1.0202
 ------------------------------------------------------------------------------


 NSTEP =  2630000   TIME(PS) =    6260.000  TEMP(K) =   309.55  PRESS =     0.0
 Etot   =   -212824.6590  EKtot   =     78927.4844  EPtot      =   -291752.1433
 BOND   =      6194.6363  ANGLE   =     24000.9796  DIHED      =     14979.0229
 1-4 NB =      5611.2157  1-4 EEL =      1970.5417  VDWAALS    =     15047.4304
 EELEC  =   -359555.9700  EHBOND  =         0.0000  RESTRAINT  =         0.0000
 EKCMT  =         0.0000  VIRIAL  =         0.0000  VOLUME     =   1162114.0807
                                                    SURFTEN    =         0.0000
                                                    Density    =         1.0201
 ------------------------------------------------------------------------------


 NSTEP =  2635000   TIME(PS) =    6270.000  TEMP(K) =   309.70  PRESS =     0.0
 Etot   =   -213114.5211  EKtot   =     78966.6016  EPtot      =   -292081.1227
 BOND   =      6163.1467  ANGLE   =     23792.8933  DIHED      =     15000.9178
 1-4 NB =      5626.0131  1-4 EEL =      1974.6320  VDWAALS    =     15722.0447
 EELEC  =   -360360.7704  EHBOND  =         0.0000  RESTRAINT  =         0.0000
 EKCMT  =         0.0000  VIRIAL  =         0.0000  VOLUME     =   1163106.5441
                                                    SURFTEN    =         0.0000
                                                    Density    =         1.0192
 ------------------------------------------------------------------------------


 NSTEP =  2640000   TIME(PS) =    6280.000  TEMP(K) =   308.79  PRESS =     0.0
 Etot   =   -212753.4369  EKtot   =     78733.5469  EPtot      =   -291486.9837
 BOND   =      6114.7292  ANGLE   =     23928.4605  DIHED      =     14997.0286
 1-4 NB =      5581.3992  1-4 EEL =      2067.0677  VDWAALS    =     15045.5013
 EELEC  =   -359221.1702  EHBOND  =         0.0000  RESTRAINT  =         0.0000
 EKCMT  =         0.0000  VIRIAL  =         0.0000  VOLUME     =   1164491.3743
                                                    SURFTEN    =         0.0000
                                                    Density    =         1.0180
 ------------------------------------------------------------------------------


 NSTEP =  2645000   TIME(PS) =    6290.000  TEMP(K) =   309.07  PRESS =     0.0
 Etot   =   -212828.8529  EKtot   =     78805.5859  EPtot      =   -291634.4389
 BOND   =      5982.0300  ANGLE   =     24155.0288  DIHED      =     14992.3922
 1-4 NB =      5617.2008  1-4 EEL =      2025.8970  VDWAALS    =     15148.3332
 EELEC  =   -359555.3209  EHBOND  =         0.0000  RESTRAINT  =         0.0000
 EKCMT  =         0.0000  VIRIAL  =         0.0000  VOLUME     =   1165406.7180
                                                    SURFTEN    =         0.0000
                                                    Density    =         1.0172
 ------------------------------------------------------------------------------


 NSTEP =  2650000   TIME(PS) =    6300.000  TEMP(K) =   310.64  PRESS =     0.0
 Etot   =   -211576.3337  EKtot   =     79206.4062  EPtot      =   -290782.7400
 BOND   =      6034.6281  ANGLE   =     24163.7803  DIHED      =     15028.5053
 1-4 NB =      5648.3882  1-4 EEL =      2046.9647  VDWAALS    =     14897.5027
 EELEC  =   -358602.5093  EHBOND  =         0.0000  RESTRAINT  =         0.0000
 EKCMT  =         0.0000  VIRIAL  =         0.0000  VOLUME     =   1165444.2331
                                                    SURFTEN    =         0.0000
                                                    Density    =         1.0172
 ------------------------------------------------------------------------------


 NSTEP =  2655000   TIME(PS) =    6310.000  TEMP(K) =   309.37  PRESS =     0.0
 Etot   =   -212483.7132  EKtot   =     78883.1719  EPtot      =   -291366.8851
 BOND   =      5994.1767  ANGLE   =     24101.2640  DIHED      =     15046.3409
 1-4 NB =      5667.0537  1-4 EEL =      2117.5618  VDWAALS    =     14837.8216
 EELEC  =   -359131.1037  EHBOND  =         0.0000  RESTRAINT  =         0.0000
 EKCMT  =         0.0000  VIRIAL  =         0.0000  VOLUME     =   1161771.2621
                                                    SURFTEN    =         0.0000
                                                    Density    =         1.0204
 ------------------------------------------------------------------------------


 NSTEP =  2660000   TIME(PS) =    6320.000  TEMP(K) =   309.46  PRESS =     0.0
 Etot   =   -212694.8589  EKtot   =     78904.5781  EPtot      =   -291599.4371
 BOND   =      6008.5027  ANGLE   =     24099.4855  DIHED      =     15067.4471
 1-4 NB =      5607.4446  1-4 EEL =      1949.0812  VDWAALS    =     15032.3967
 EELEC  =   -359363.7948  EHBOND  =         0.0000  RESTRAINT  =         0.0000
 EKCMT  =         0.0000  VIRIAL  =         0.0000  VOLUME     =   1166110.2870
                                                    SURFTEN    =         0.0000
                                                    Density    =         1.0166
 ------------------------------------------------------------------------------


 NSTEP =  2665000   TIME(PS) =    6330.000  TEMP(K) =   308.12  PRESS =     0.0
 Etot   =   -212569.6120  EKtot   =     78564.5234  EPtot      =   -291134.1354
 BOND   =      6101.5360  ANGLE   =     23984.8893  DIHED      =     15070.6365
 1-4 NB =      5633.9505  1-4 EEL =      2024.1145  VDWAALS    =     15001.0257
 EELEC  =   -358950.2880  EHBOND  =         0.0000  RESTRAINT  =         0.0000
 EKCMT  =         0.0000  VIRIAL  =         0.0000  VOLUME     =   1166646.4318
                                                    SURFTEN    =         0.0000
                                                    Density    =         1.0161
 ------------------------------------------------------------------------------


 NSTEP =  2670000   TIME(PS) =    6340.000  TEMP(K) =   309.52  PRESS =     0.0
 Etot   =   -212528.3032  EKtot   =     78919.4219  EPtot      =   -291447.7251
 BOND   =      6222.7019  ANGLE   =     23968.7784  DIHED      =     15043.9902
 1-4 NB =      5588.4274  1-4 EEL =      2034.9526  VDWAALS    =     15105.1839
 EELEC  =   -359411.7595  EHBOND  =         0.0000  RESTRAINT  =         0.0000
 EKCMT  =         0.0000  VIRIAL  =         0.0000  VOLUME     =   1167818.2237
                                                    SURFTEN    =         0.0000
                                                    Density    =         1.0151
 ------------------------------------------------------------------------------


 NSTEP =  2675000   TIME(PS) =    6350.000  TEMP(K) =   308.36  PRESS =     0.0
 Etot   =   -213037.1403  EKtot   =     78624.1562  EPtot      =   -291661.2966
 BOND   =      6019.5294  ANGLE   =     23850.0850  DIHED      =     15006.1897
 1-4 NB =      5689.6513  1-4 EEL =      2088.5969  VDWAALS    =     15254.7958
 EELEC  =   -359570.1447  EHBOND  =         0.0000  RESTRAINT  =         0.0000
 EKCMT  =         0.0000  VIRIAL  =         0.0000  VOLUME     =   1167108.3960
                                                    SURFTEN    =         0.0000
                                                    Density    =         1.0157
 ------------------------------------------------------------------------------


 NSTEP =  2680000   TIME(PS) =    6360.000  TEMP(K) =   309.93  PRESS =     0.0
 Etot   =   -212305.2250  EKtot   =     79025.2578  EPtot      =   -291330.4828
 BOND   =      6084.3840  ANGLE   =     23737.5930  DIHED      =     14988.9290
 1-4 NB =      5628.6272  1-4 EEL =      1989.5482  VDWAALS    =     15248.7731
 EELEC  =   -359008.3374  EHBOND  =         0.0000  RESTRAINT  =         0.0000
 EKCMT  =         0.0000  VIRIAL  =         0.0000  VOLUME     =   1166333.6794
                                                    SURFTEN    =         0.0000
                                                    Density    =         1.0164
 ------------------------------------------------------------------------------


 NSTEP =  2685000   TIME(PS) =    6370.000  TEMP(K) =   309.51  PRESS =     0.0
[truncated: 3,227,004 more chars]
