# Supplementary material for: Intermolecular Interactions in G Protein-Coupled Receptor Allosteric Sites at the Membrane Interface from Molecular Dynamics Simulations and Quantum Chemical Calculations
Source: J Chem Inf Model. 2022 Sep 30;62(19):4736–47. doi: 10.1021/acs.jcim.2c00788 (PMC9554917; doi:10.1021/acs.jcim.2c00788)
Supplement: Supplementary file 2 — ci2c00788_si_002.zip [file ci2c00788_si_002.zip › MD_simulations_inputs/GCGR_MD_simulations_inputs/popc/eq01.out]

          -------------------------------------------------------
          Amber 16 PMEMD                              2016
          -------------------------------------------------------

| PMEMD implementation of SANDER, Release 16

| Run on 02/12/2019 at 09:42:39

|   Executable path: /usr/local/amber16/bin/pmemd.cuda
| Working directory: /data/almu/Working/GCGR/gcgr-5mv-popc/1_equilibration/arg1
|          Hostname: c104342

  [-O]verwriting output

File Assignments:
|   MDIN: eq01.in                                                               
|  MDOUT: eq01.out                                                              
| INPCRD: gcgr-5mv-arg1.heat.rst                                                
|   PARM: gcgr-5mv-arg1.top                                                     
| RESTRT: gcgr-5mv-arg1.eq01.rst                                                
|   REFC: gcgr-5mv-arg1.heat.rst                                                
|  MDVEL: mdvel                                                                 
|   MDEN: mden                                                                  
|  MDCRD: eq01.nc                                                               
| MDINFO: mdinfo                                                                
|  MDFRC: mdfrc                                                                 


 Here is the input file:

&cntrl                                                                         
    imin=0,        ! No minimization                                           
    irest=1,       ! This IS a restart of an old MD simulation                 
    ntx=5,         ! So our inpcrd file has velocities                         
                                                                               
! Temperature control                                                          
    ntt=3,         ! Langevin dynamics                                         
    gamma_ln=1.0,  ! Friction coefficient (ps^-1)                              
    temp0=310,  ! Target temperature                                           
                                                                               
! Potential energy control                                                     
    cut=10.0,      ! Nonbonded cutoff, in Angstroms                            
                                                                               
! MD settings                                                                  
    nstlim=25000,  ! 25K steps, 25 ps total                                    
    dt=0.001,      ! time step (ps)                                            
                                                                               
! SHAKE                                                                        
    ntc=2,         ! Constrain bonds containing hydrogen                       
    ntf=2,         ! Do not calculate forces of bonds containing hydrogen      
                                                                               
! Control how often information is printed                                     
    ntpr=1000,     ! Print energies every 1000 steps                           
    ntwx=100,      ! Print coordinates every 1000 steps to the trajectory      
    ntwr=10000,    ! Print a restart file every 10K steps (can be less frequent
!   ntwv=-1,       ! Uncomment to also print velocities to trajectory          
!   ntwf=-1,       ! Uncomment to also print forces to trajectory              
    ntxo=2,        ! Write NetCDF format                                       
                                                                               
! Wrap coordinates when printing them to the same unit cell                    
    iwrap=1,                                                                   
                                                                               
! Restraint options                                                            
    ntr=1,         ! Positional restraints                                     
    nmropt=1,      ! Dihedral restraints for sugars and lipids                 
    /                                                                          
&wt                                                                            
    type='END'                                                                 
   /                                                                           
Hold protein fixed                                                             
5.0                                                                            
RES 1 281                                                                      
END                                                                            
Hold lipids fixed                                                              
1.0                                                                            
FIND                                                                           
P * * PC                                                                       
SEARCH                                                                         
RES 283 1302                                                                   
END                                                                            
Hold ligand fixed                                                              
5.0                                                                            
RES 282                                                                        
END                                                                            
Hold ions fixed                                                                
1.0                                                                            
RES 1303 1446                                                                  
END                                                                            
Hold Xray waters fixed                                                         
5.0                                                                            
RES 1447                                                                       
END                                                                            
Hold waters fixed                                                              
1.0                                                                            
FIND                                                                           
* * * WAT                                                                      
SEARCH                                                                         
RES 1448 25289                                                                 
END                                                                            
END                                                                            
                                                                               


Note: ig = -1. Setting random seed to   795739 based on wallclock time in 
      microseconds.
 
|--------------------- INFORMATION ----------------------
| GPU (CUDA) Version of PMEMD in use: NVIDIA GPU IN USE.
|                    Version 16.0.0
| 
|                      02/25/2016
| 
| Implementation by:
|                    Ross C. Walker     (SDSC)
|                    Scott Le Grand     (nVIDIA)
| 
| Precision model in use:
|      [SPFP] - Single Precision Forces, 64-bit Fixed Point
|               Accumulation. (Default)
| 
|--------------------------------------------------------
 
|----------------- CITATION INFORMATION -----------------
|
|    When publishing work that utilized the CUDA version
|    of AMBER, please cite the following in addition to
|    the regular AMBER citations:
|
|  - Romelia Salomon-Ferrer; Andreas W. Goetz; Duncan
|    Poole; Scott Le Grand; Ross C. Walker "Routine
|    microsecond molecular dynamics simulations with
|    AMBER - Part II: Particle Mesh Ewald", J. Chem.
|    Theory Comput., 2013, 9 (9), pp3878-3888,
|    DOI: 10.1021/ct400314y.
|
|  - Andreas W. Goetz; Mark J. Williamson; Dong Xu;
|    Duncan Poole; Scott Le Grand; Ross C. Walker
|    "Routine microsecond molecular dynamics simulations
|    with AMBER - Part I: Generalized Born", J. Chem.
|    Theory Comput., 2012, 8 (5), pp1542-1555.
|
|  - Scott Le Grand; Andreas W. Goetz; Ross C. Walker
|    "SPFP: Speed without compromise - a mixed precision
|    model for GPU accelerated molecular dynamics
|    simulations.", Comp. Phys. Comm., 2013, 184
|    pp374-380, DOI: 10.1016/j.cpc.2012.09.022
|
|--------------------------------------------------------
 
|------------------- GPU DEVICE INFO --------------------
|
|            CUDA_VISIBLE_DEVICES: 2
|   CUDA Capable Devices Detected:      1
|           CUDA Device ID in use:      0
|                CUDA Device Name: GeForce GTX 1080 Ti
|     CUDA Device Global Mem Size:  11178 MB
| CUDA Device Num Multiprocessors:     28
|           CUDA Device Core Freq:   1.58 GHz
|
|--------------------------------------------------------
 
 
| Conditional Compilation Defines Used:
| PUBFFT
| BINTRAJ
| CUDA
| EMIL

| Largest sphere to fit in unit cell has radius =    54.314

| New format PARM file being parsed.
| Version =    1.000 Date = 02/11/19 Time = 16:50:20

| Note: 1-4 EEL scale factors are being read from the topology file.

| Note: 1-4 VDW scale factors are being read from the topology file.
| Duplicated    0 dihedrals

| Duplicated    0 dihedrals

--------------------------------------------------------------------------------
   1.  RESOURCE   USE: 
--------------------------------------------------------------------------------

 getting box info from netcdf restart file
 NATOM  =  126202 NTYPES =      26 NBONH =  106078 MBONA  =   19707
 NTHETH =   72221 MTHETA =   23281 NPHIH =  118331 MPHIA  =   73264
 NHPARM =       0 NPARM  =       0 NNB   =  381170 NRES   =   26735
 NBONA  =   19707 NTHETA =   23281 NPHIA =   73264 NUMBND =     112
 NUMANG =     237 NPTRA  =     279 NATYP =      67 NPHB   =       1
 IFBOX  =       1 NMXRS  =      67 IFCAP =       0 NEXTRA =       0
 NCOPY  =       0

| Coordinate Index Table dimensions:    20   20   19
| Direct force subcell size =     5.6540    5.6697    5.7173

     BOX TYPE: RECTILINEAR

--------------------------------------------------------------------------------
   2.  CONTROL  DATA  FOR  THE  RUN
--------------------------------------------------------------------------------

default_name                                                                    

General flags:
     imin    =       0, nmropt  =       1

Nature and format of input:
     ntx     =       5, irest   =       1, ntrx    =       1

Nature and format of output:
     ntxo    =       2, ntpr    =    1000, ntrx    =       1, ntwr    =   10000
     iwrap   =       1, ntwx    =     100, ntwv    =       0, ntwe    =       0
     ioutfm  =       1, ntwprt  =       0, idecomp =       0, rbornstat=      0

Potential function:
     ntf     =       2, ntb     =       1, igb     =       0, nsnb    =      25
     ipol    =       0, gbsa    =       0, iesp    =       0
     dielc   =   1.00000, cut     =  10.00000, intdiel =   1.00000

Frozen or restrained atoms:
     ibelly  =       0, ntr     =       1
     restraint_wt =   0.00000

Molecular dynamics:
     nstlim  =     25000, nscm    =         0, nrespa  =         1
     t       =   0.00000, dt      =   0.00100, vlimit  =  -1.00000

Langevin dynamics temperature regulation:
     ig      =  795739
     temp0   = 310.00000, tempi   =   0.00000, gamma_ln=   1.00000

SHAKE:
     ntc     =       2, jfastw  =       0
     tol     =   0.00001

NMR refinement options:
     iscale  =       0, noeskp  =       1, ipnlty  =       1, mxsub   =       1
     scalm   = 100.00000, pencut  =   0.10000, tausw   =   0.10000

| Intermolecular bonds treatment:
|     no_intermolecular_bonds =       1

| Energy averages sample interval:
|     ene_avg_sampling =    1000

Ewald parameters:
     verbose =       0, ew_type =       0, nbflag  =       1, use_pme =       1
     vdwmeth =       1, eedmeth =       1, netfrc  =       1
     Box X =  113.079   Box Y =  113.394   Box Z =  108.628
     Alpha =   90.000   Beta  =   90.000   Gamma =   90.000
     NFFT1 =  120       NFFT2 =  120       NFFT3 =  112
     Cutoff=   10.000   Tol   =0.100E-04
     Ewald Coefficient =  0.27511
     Interpolation order =    4

    LOADING THE CONSTRAINED ATOMS AS GROUPS


   5.  REFERENCE ATOM COORDINATES

  default_name                                                                    
    ----- READING GROUP     1; TITLE:
 Hold protein fixed                                                          

     GROUP    1 HAS HARMONIC CONSTRAINTS     5.00000
 GRP    1 RES    1 TO   281
      Number of atoms in this group  =  4564
    ----- READING GROUP     2; TITLE:
 Hold lipids fixed                                                           

     GROUP    2 HAS HARMONIC CONSTRAINTS     1.00000
      ALL ATOMS THAT MEET 1 OF THE FOLLOWING SPECIFICATIONS WILL BE INCLUDED IN GROUP BELOW

      GRAPH NAME  = P     SYMBOL  = *     TREE SYMBOL  = *     RESIDUE TYPE  = PC  

 GRP    2 RES  283 TO  1302
      Number of atoms in this group  =     0
    ----- READING GROUP     3; TITLE:
 Hold ligand fixed                                                           

     GROUP    3 HAS HARMONIC CONSTRAINTS     5.00000
 GRP    3 RES  282 TO   282
      Number of atoms in this group  =    67
    ----- READING GROUP     4; TITLE:
 Hold ions fixed                                                             

     GROUP    4 HAS HARMONIC CONSTRAINTS     1.00000
 GRP    4 RES 1303 TO  1446
      Number of atoms in this group  =   144
    ----- READING GROUP     5; TITLE:
 Hold Xray waters fixed                                                      

     GROUP    5 HAS HARMONIC CONSTRAINTS     5.00000
 GRP    5 RES 1447 TO  1447
      Number of atoms in this group  =     3
    ----- READING GROUP     6; TITLE:
 Hold waters fixed                                                           

     GROUP    6 HAS HARMONIC CONSTRAINTS     1.00000
      ALL ATOMS THAT MEET 1 OF THE FOLLOWING SPECIFICATIONS WILL BE INCLUDED IN GROUP BELOW

      GRAPH NAME  = *     SYMBOL  = *     TREE SYMBOL  = *     RESIDUE TYPE  = WAT 

 GRP    6 RES 1448 TO 25289
      Number of atoms in this group  = 71526
    ----- END OF GROUP READ -----

--------------------------------------------------------------------------------
   3.  ATOMIC COORDINATES AND VELOCITIES
--------------------------------------------------------------------------------

default_name                                                                    
 begin time read from input coords =    25.000 ps


           Begin reading energy term weight changes/NMR restraints
 WEIGHT CHANGES:
                         ** No weight changes given **

 RESTRAINTS:
  No valid redirection requests found
                          ** No restraint defined **

                  Done reading weight changes/NMR restraints


 
 Number of triangulated 3-point waters found:    25289

     Sum of charges from parm topology file =   0.00093641
     Forcing neutrality...

| Dynamic Memory, Types Used:
| Reals             3837674
| Integers          7624875

| Nonbonded Pairs Initial Allocation:    38172949

| GPU memory information (estimate):
| KB of GPU memory in use:    790357
| KB of CPU memory in use:    175483

--------------------------------------------------------------------------------
   4.  RESULTS
--------------------------------------------------------------------------------

 ---------------------------------------------------
 APPROXIMATING switch and d/dx switch using CUBIC SPLINE INTERPOLATION
 using   5000.0 points per unit in tabled values
 TESTING RELATIVE ERROR over r ranging from 0.0 to cutoff
| CHECK switch(x): max rel err =   0.2738E-14   at   2.422500
| CHECK d/dx switch(x): max rel err =   0.8314E-11   at   2.736960
 ---------------------------------------------------
|---------------------------------------------------
| APPROXIMATING direct energy using CUBIC SPLINE INTERPOLATION
|  with   50.0 points per unit in tabled values
| Relative Error Limit not exceeded for r .gt.   2.33
| APPROXIMATING direct force using CUBIC SPLINE INTERPOLATION
|  with   50.0 points per unit in tabled values
| Relative Error Limit not exceeded for r .gt.   2.80
|---------------------------------------------------

 NSTEP =     1000   TIME(PS) =      26.000  TEMP(K) =   294.92  PRESS =     0.0
 Etot   =   -204889.2415  EKtot   =     79858.7422  EPtot      =   -284747.9837
 BOND   =      6570.0845  ANGLE   =     25987.5641  DIHED      =     18418.0958
 1-4 NB =      6114.1160  1-4 EEL =      3914.4413  VDWAALS    =     34279.2427
 EELEC  =   -392962.4173  EHBOND  =         0.0000  RESTRAINT  =     12930.8891
 EAMBER (non-restraint)  =   -297678.8728
 ------------------------------------------------------------------------------

 NMR restraints: Bond =    0.000   Angle =     0.000   Torsion =     0.000
===============================================================================

 NSTEP =     2000   TIME(PS) =      27.000  TEMP(K) =   304.27  PRESS =     0.0
 Etot   =   -199207.8423  EKtot   =     82391.0234  EPtot      =   -281598.8658
 BOND   =      6582.5650  ANGLE   =     26113.6336  DIHED      =     18623.5908
 1-4 NB =      6168.4817  1-4 EEL =      3959.1532  VDWAALS    =     34436.6075
 EELEC  =   -391427.9572  EHBOND  =         0.0000  RESTRAINT  =     13945.0597
 EAMBER (non-restraint)  =   -295543.9255
 ------------------------------------------------------------------------------

 NMR restraints: Bond =    0.000   Angle =     0.000   Torsion =     0.000
===============================================================================

 NSTEP =     3000   TIME(PS) =      28.000  TEMP(K) =   307.93  PRESS =     0.0
 Etot   =   -196586.7355  EKtot   =     83381.0703  EPtot      =   -279967.8059
 BOND   =      6669.1160  ANGLE   =     26124.0563  DIHED      =     18539.2560
 1-4 NB =      6118.7792  1-4 EEL =      3989.3381  VDWAALS    =     34166.2065
 EELEC  =   -389990.3960  EHBOND  =         0.0000  RESTRAINT  =     14415.8380
 EAMBER (non-restraint)  =   -294383.6438
 ------------------------------------------------------------------------------

 NMR restraints: Bond =    0.000   Angle =     0.000   Torsion =     0.000
===============================================================================

 NSTEP =     4000   TIME(PS) =      29.000  TEMP(K) =   309.36  PRESS =     0.0
 Etot   =   -195495.6455  EKtot   =     83768.0938  EPtot      =   -279263.7393
 BOND   =      6658.3866  ANGLE   =     26330.2329  DIHED      =     18605.7183
 1-4 NB =      6134.7029  1-4 EEL =      3859.7325  VDWAALS    =     34271.5974
 EELEC  =   -389586.1875  EHBOND  =         0.0000  RESTRAINT  =     14462.0776
 EAMBER (non-restraint)  =   -293725.8169
 ------------------------------------------------------------------------------

 NMR restraints: Bond =    0.000   Angle =     0.000   Torsion =     0.000
===============================================================================

 NSTEP =     5000   TIME(PS) =      30.000  TEMP(K) =   309.05  PRESS =     0.0
 Etot   =   -195557.6705  EKtot   =     83686.1172  EPtot      =   -279243.7877
 BOND   =      6653.7188  ANGLE   =     26318.9430  DIHED      =     18630.9779
 1-4 NB =      6146.7803  1-4 EEL =      3890.0507  VDWAALS    =     33962.4230
 EELEC  =   -389383.4528  EHBOND  =         0.0000  RESTRAINT  =     14536.7714
 EAMBER (non-restraint)  =   -293780.5591
 ------------------------------------------------------------------------------

 NMR restraints: Bond =    0.000   Angle =     0.000   Torsion =     0.000
===============================================================================

 NSTEP =     6000   TIME(PS) =      31.000  TEMP(K) =   309.94  PRESS =     0.0
 Etot   =   -195276.8446  EKtot   =     83925.6172  EPtot      =   -279202.4618
 BOND   =      6586.5968  ANGLE   =     26386.6553  DIHED      =     18537.3186
 1-4 NB =      6180.7242  1-4 EEL =      3943.7848  VDWAALS    =     34287.4657
 EELEC  =   -389637.0777  EHBOND  =         0.0000  RESTRAINT  =     14512.0705
 EAMBER (non-restraint)  =   -293714.5323
 ------------------------------------------------------------------------------

 NMR restraints: Bond =    0.000   Angle =     0.000   Torsion =     0.000
===============================================================================

 NSTEP =     7000   TIME(PS) =      32.000  TEMP(K) =   310.69  PRESS =     0.0
 Etot   =   -195166.0523  EKtot   =     84129.5312  EPtot      =   -279295.5835
 BOND   =      6644.6775  ANGLE   =     26193.1889  DIHED      =     18621.0138
 1-4 NB =      6217.6380  1-4 EEL =      3934.4361  VDWAALS    =     34047.2591
 EELEC  =   -389560.4502  EHBOND  =         0.0000  RESTRAINT  =     14606.6533
 EAMBER (non-restraint)  =   -293902.2368
 ------------------------------------------------------------------------------

 NMR restraints: Bond =    0.000   Angle =     0.000   Torsion =     0.000
===============================================================================

 NSTEP =     8000   TIME(PS) =      33.000  TEMP(K) =   310.17  PRESS =     0.0
 Etot   =   -195548.9868  EKtot   =     83988.2812  EPtot      =   -279537.2680
 BOND   =      6721.0398  ANGLE   =     26248.2000  DIHED      =     18575.8884
 1-4 NB =      6164.5912  1-4 EEL =      3906.6762  VDWAALS    =     33933.2317
 EELEC  =   -389587.6551  EHBOND  =         0.0000  RESTRAINT  =     14500.7598
 EAMBER (non-restraint)  =   -294038.0278
 ------------------------------------------------------------------------------

 NMR restraints: Bond =    0.000   Angle =     0.000   Torsion =     0.000
===============================================================================

 NSTEP =     9000   TIME(PS) =      34.000  TEMP(K) =   309.40  PRESS =     0.0
 Etot   =   -195984.1865  EKtot   =     83780.1484  EPtot      =   -279764.3350
 BOND   =      6681.8883  ANGLE   =     26203.1081  DIHED      =     18563.3880
 1-4 NB =      6160.9905  1-4 EEL =      4003.3719  VDWAALS    =     33665.7996
 EELEC  =   -389586.9598  EHBOND  =         0.0000  RESTRAINT  =     14544.0783
 EAMBER (non-restraint)  =   -294308.4133
 ------------------------------------------------------------------------------

 NMR restraints: Bond =    0.000   Angle =     0.000   Torsion =     0.000
===============================================================================

 NSTEP =    10000   TIME(PS) =      35.000  TEMP(K) =   309.64  PRESS =     0.0
 Etot   =   -195512.8316  EKtot   =     83846.0000  EPtot      =   -279358.8316
 BOND   =      6675.1193  ANGLE   =     26565.4009  DIHED      =     18549.1494
 1-4 NB =      6133.7358  1-4 EEL =      3886.8238  VDWAALS    =     33541.9860
 EELEC  =   -389312.8593  EHBOND  =         0.0000  RESTRAINT  =     14601.8125
 EAMBER (non-restraint)  =   -293960.6441
 ------------------------------------------------------------------------------

 NMR restraints: Bond =    0.000   Angle =     0.000   Torsion =     0.000
===============================================================================

 NSTEP =    11000   TIME(PS) =      36.000  TEMP(K) =   309.51  PRESS =     0.0
 Etot   =   -195536.7486  EKtot   =     83810.7031  EPtot      =   -279347.4517
 BOND   =      6610.8366  ANGLE   =     26192.6618  DIHED      =     18598.6483
 1-4 NB =      6189.2359  1-4 EEL =      3902.4477  VDWAALS    =     34163.0671
 EELEC  =   -389623.2579  EHBOND  =         0.0000  RESTRAINT  =     14618.9088
 EAMBER (non-restraint)  =   -293966.3605
 ------------------------------------------------------------------------------

 NMR restraints: Bond =    0.000   Angle =     0.000   Torsion =     0.000
===============================================================================

 NSTEP =    12000   TIME(PS) =      37.000  TEMP(K) =   309.59  PRESS =     0.0
 Etot   =   -195655.1476  EKtot   =     83830.9141  EPtot      =   -279486.0616
 BOND   =      6475.1625  ANGLE   =     26382.9284  DIHED      =     18654.3906
 1-4 NB =      6160.1164  1-4 EEL =      3964.6440  VDWAALS    =     33502.3325
 EELEC  =   -389243.6670  EHBOND  =         0.0000  RESTRAINT  =     14618.0311
 EAMBER (non-restraint)  =   -294104.0927
 ------------------------------------------------------------------------------

 NMR restraints: Bond =    0.000   Angle =     0.000   Torsion =     0.000
===============================================================================

 NSTEP =    13000   TIME(PS) =      38.000  TEMP(K) =   309.84  PRESS =     0.0
 Etot   =   -195858.4764  EKtot   =     83898.0703  EPtot      =   -279756.5467
 BOND   =      6592.9712  ANGLE   =     26254.4131  DIHED      =     18493.3899
 1-4 NB =      6143.0954  1-4 EEL =      4014.4786  VDWAALS    =     34044.7955
 EELEC  =   -389872.0518  EHBOND  =         0.0000  RESTRAINT  =     14572.3615
 EAMBER (non-restraint)  =   -294328.9082
 ------------------------------------------------------------------------------

 NMR restraints: Bond =    0.000   Angle =     0.000   Torsion =     0.000
===============================================================================

 NSTEP =    14000   TIME(PS) =      39.000  TEMP(K) =   310.55  PRESS =     0.0
 Etot   =   -195811.6718  EKtot   =     84092.1484  EPtot      =   -279903.8203
 BOND   =      6646.7248  ANGLE   =     26114.0023  DIHED      =     18584.8319
 1-4 NB =      6108.7022  1-4 EEL =      3857.6603  VDWAALS    =     34025.8876
 EELEC  =   -389948.3827  EHBOND  =         0.0000  RESTRAINT  =     14706.7534
 EAMBER (non-restraint)  =   -294610.5737
 ------------------------------------------------------------------------------

 NMR restraints: Bond =    0.000   Angle =     0.000   Torsion =     0.000
===============================================================================

 NSTEP =    15000   TIME(PS) =      40.000  TEMP(K) =   311.46  PRESS =     0.0
 Etot   =   -195267.0735  EKtot   =     84338.8516  EPtot      =   -279605.9250
 BOND   =      6569.0405  ANGLE   =     26066.7115  DIHED      =     18544.6300
 1-4 NB =      6153.4465  1-4 EEL =      3896.5346  VDWAALS    =     34114.8430
 EELEC  =   -389523.6133  EHBOND  =         0.0000  RESTRAINT  =     14572.4822
 EAMBER (non-restraint)  =   -294178.4072
 ------------------------------------------------------------------------------

 NMR restraints: Bond =    0.000   Angle =     0.000   Torsion =     0.000
===============================================================================

 NSTEP =    16000   TIME(PS) =      41.000  TEMP(K) =   310.28  PRESS =     0.0
 Etot   =   -195520.0005  EKtot   =     84018.4375  EPtot      =   -279538.4380
 BOND   =      6758.7242  ANGLE   =     26141.1598  DIHED      =     18628.0041
 1-4 NB =      6114.7170  1-4 EEL =      3847.3634  VDWAALS    =     33711.4964
 EELEC  =   -389445.9380  EHBOND  =         0.0000  RESTRAINT  =     14706.0352
 EAMBER (non-restraint)  =   -294244.4732
 ------------------------------------------------------------------------------

 NMR restraints: Bond =    0.000   Angle =     0.000   Torsion =     0.000
===============================================================================

 NSTEP =    17000   TIME(PS) =      42.000  TEMP(K) =   310.40  PRESS =     0.0
 Etot   =   -195623.4940  EKtot   =     84051.2891  EPtot      =   -279674.7831
 BOND   =      6700.0532  ANGLE   =     26194.7521  DIHED      =     18659.6897
 1-4 NB =      6139.2832  1-4 EEL =      3943.9035  VDWAALS    =     34036.3582
 EELEC  =   -390062.8498  EHBOND  =         0.0000  RESTRAINT  =     14714.0267
 EAMBER (non-restraint)  =   -294388.8098
 ------------------------------------------------------------------------------

 NMR restraints: Bond =    0.000   Angle =     0.000   Torsion =     0.000
===============================================================================

 NSTEP =    18000   TIME(PS) =      43.000  TEMP(K) =   310.63  PRESS =     0.0
 Etot   =   -195673.7646  EKtot   =     84114.2656  EPtot      =   -279788.0303
 BOND   =      6724.3544  ANGLE   =     26178.7433  DIHED      =     18591.8149
 1-4 NB =      6155.9485  1-4 EEL =      3885.2330  VDWAALS    =     34060.0063
 EELEC  =   -390017.0675  EHBOND  =         0.0000  RESTRAINT  =     14632.9368
 EAMBER (non-restraint)  =   -294420.9671
 ------------------------------------------------------------------------------

 NMR restraints: Bond =    0.000   Angle =     0.000   Torsion =     0.000
===============================================================================

 NSTEP =    19000   TIME(PS) =      44.000  TEMP(K) =   309.77  PRESS =     0.0
 Etot   =   -195879.2444  EKtot   =     83880.5391  EPtot      =   -279759.7835
 BOND   =      6690.9789  ANGLE   =     26276.5133  DIHED      =     18560.6788
 1-4 NB =      6135.7234  1-4 EEL =      3856.3867  VDWAALS    =     33908.4665
 EELEC  =   -389821.3111  EHBOND  =         0.0000  RESTRAINT  =     14632.7799
 EAMBER (non-restraint)  =   -294392.5634
 ------------------------------------------------------------------------------

 NMR restraints: Bond =    0.000   Angle =     0.000   Torsion =     0.000
===============================================================================

 NSTEP =    20000   TIME(PS) =      45.000  TEMP(K) =   310.34  PRESS =     0.0
 Etot   =   -195885.1989  EKtot   =     84034.4609  EPtot      =   -279919.6599
 BOND   =      6727.1664  ANGLE   =     26018.6773  DIHED      =     18687.0685
 1-4 NB =      6167.6243  1-4 EEL =      3821.5104  VDWAALS    =     34119.5135
 EELEC  =   -390200.5527  EHBOND  =         0.0000  RESTRAINT  =     14739.3323
 EAMBER (non-restraint)  =   -294658.9922
 ------------------------------------------------------------------------------

 NMR restraints: Bond =    0.000   Angle =     0.000   Torsion =     0.000
===============================================================================

 NSTEP =    21000   TIME(PS) =      46.000  TEMP(K) =   310.67  PRESS =     0.0
 Etot   =   -195550.0280  EKtot   =     84124.4922  EPtot      =   -279674.5202
 BOND   =      6745.2681  ANGLE   =     26019.6556  DIHED      =     18611.0389
 1-4 NB =      6176.4629  1-4 EEL =      3891.3963  VDWAALS    =     33933.5971
 EELEC  =   -389750.5645  EHBOND  =         0.0000  RESTRAINT  =     14698.6253
 EAMBER (non-restraint)  =   -294373.1456
 ------------------------------------------------------------------------------

 NMR restraints: Bond =    0.000   Angle =     0.000   Torsion =     0.000
===============================================================================

 NSTEP =    22000   TIME(PS) =      47.000  TEMP(K) =   309.95  PRESS =     0.0
 Etot   =   -195673.5711  EKtot   =     83930.4219  EPtot      =   -279603.9930
 BOND   =      6589.7930  ANGLE   =     26252.6578  DIHED      =     18498.2933
 1-4 NB =      6159.6190  1-4 EEL =      3829.3819  VDWAALS    =     34006.2060
 EELEC  =   -389817.4880  EHBOND  =         0.0000  RESTRAINT  =     14877.5440
 EAMBER (non-restraint)  =   -294481.5370
 ------------------------------------------------------------------------------

 NMR restraints: Bond =    0.000   Angle =     0.000   Torsion =     0.000
===============================================================================

 NSTEP =    23000   TIME(PS) =      48.000  TEMP(K) =   309.31  PRESS =     0.0
 Etot   =   -196372.5751  EKtot   =     83754.5625  EPtot      =   -280127.1376
 BOND   =      6518.2022  ANGLE   =     26243.5538  DIHED      =     18557.0569
 1-4 NB =      6084.2774  1-4 EEL =      3890.1262  VDWAALS    =     33624.8276
 EELEC  =   -389645.2962  EHBOND  =         0.0000  RESTRAINT  =     14600.1143
 EAMBER (non-restraint)  =   -294727.2520
 ------------------------------------------------------------------------------

 NMR restraints: Bond =    0.000   Angle =     0.000   Torsion =     0.000
===============================================================================

 NSTEP =    24000   TIME(PS) =      49.000  TEMP(K) =   311.91  PRESS =     0.0
 Etot   =   -195735.2116  EKtot   =     84459.5625  EPtot      =   -280194.7741
 BOND   =      6663.4930  ANGLE   =     25978.5903  DIHED      =     18682.9849
 1-4 NB =      6179.4224  1-4 EEL =      3808.8105  VDWAALS    =     34363.1848
 EELEC  =   -390476.4743  EHBOND  =         0.0000  RESTRAINT  =     14605.2143
 EAMBER (non-restraint)  =   -294799.9883
 ------------------------------------------------------------------------------

 NMR restraints: Bond =    0.000   Angle =     0.000   Torsion =     0.000
===============================================================================

 NSTEP =    25000   TIME(PS) =      50.000  TEMP(K) =   309.38  PRESS =     0.0
 Etot   =   -196186.9767  EKtot   =     83774.8906  EPtot      =   -279961.8674
 BOND   =      6661.1585  ANGLE   =     26055.5979  DIHED      =     18590.1856
 1-4 NB =      6175.2657  1-4 EEL =      3916.8982  VDWAALS    =     33567.6574
 EELEC  =   -389641.0057  EHBOND  =         0.0000  RESTRAINT  =     14712.3750
 EAMBER (non-restraint)  =   -294674.2424
 ------------------------------------------------------------------------------

 NMR restraints: Bond =    0.000   Angle =     0.000   Torsion =     0.000
===============================================================================

      A V E R A G E S   O V E R      25 S T E P S


 NSTEP =    25000   TIME(PS) =      50.000  TEMP(K) =   309.16  PRESS =     0.0
 Etot   =   -196218.2088  EKtot   =     83714.7294  EPtot      =   -279932.9382
 BOND   =      6644.6848  ANGLE   =     26193.6641  DIHED      =     18584.2841
 1-4 NB =      6151.3392  1-4 EEL =      3904.5834  VDWAALS    =     33990.9624
 EELEC  =   -389924.9973  EHBOND  =         0.0000  RESTRAINT  =     14522.5412
 EAMBER (non-restraint)  =   -294455.4794
 ------------------------------------------------------------------------------

 NMR restraints: Bond =    0.000   Angle =     0.000   Torsion =     0.000
===============================================================================

      R M S  F L U C T U A T I O N S


 NSTEP =    25000   TIME(PS) =      50.000  TEMP(K) =     3.21  PRESS =     0.0
 Etot   =      1924.1379  EKtot   =       869.6270  EPtot      =      1087.6629
 BOND   =        69.6294  ANGLE   =       137.1974  DIHED      =        60.4937
 1-4 NB =        28.8814  1-4 EEL =        53.9349  VDWAALS    =       256.5253
 EELEC  =       755.8861  EHBOND  =         0.0000  RESTRAINT  =       363.3953
 EAMBER (non-restraint)  =       724.2676
 ------------------------------------------------------------------------------


 NMR restraints on final step:

--------------------------------------------------------------------------------
   5.  TIMINGS
--------------------------------------------------------------------------------

|  NonSetup CPU Time in Major Routines:
|
|     Routine           Sec        %
|     ------------------------------
|     Nonbond           5.90    6.57
|     Bond              0.00    0.00
|     Angle             0.00    0.00
|     Dihedral          0.00    0.00
|     Shake             0.13    0.14
|     RunMD            83.64   93.22
|     Other             0.06    0.07
|     ------------------------------
|     Total            89.72

|  PME Nonbond Pairlist CPU Time:
|
|     Routine              Sec        %
|     ---------------------------------
|     Set Up Cit           0.00    0.00
|     Build List           0.00    0.00
|     ---------------------------------
|     Total                0.00    0.00

|  PME Direct Force CPU Time:
|
|     Routine              Sec        %
|     ---------------------------------
|     NonBonded Calc       0.00    0.00
|     Exclude Masked       0.00    0.00
|     Other                0.04    0.04
|     ---------------------------------
|     Total                0.04    0.04

|  PME Reciprocal Force CPU Time:
|
|     Routine              Sec        %
|     ---------------------------------
|     1D bspline           0.00    0.00
|     Grid Charges         0.00    0.00
|     Scalar Sum           0.00    0.00
|     Gradient Sum         0.00    0.00
|     FFT                  0.00    0.00
|     ---------------------------------
|     Total                0.00    0.00

|  Final Performance Info:
|     -----------------------------------------------------
|     Average timings for last    7000 steps:
|     Elapsed(s) =      26.71 Per Step(ms) =       3.82
|         ns/day =      22.64   seconds/ns =    3816.38
|
|     Average timings for all steps:
|     Elapsed(s) =      89.69 Per Step(ms) =       3.59
|         ns/day =      24.08   seconds/ns =    3587.64
|     -----------------------------------------------------

|  Setup CPU time:            1.44 seconds
|  NonSetup CPU time:        89.72 seconds
|  Total CPU time:           91.16 seconds     0.03 hours

|  Setup wall time:           1    seconds
|  NonSetup wall time:       90    seconds
|  Total wall time:          91    seconds     0.03 hours
