# Supplementary material for: Intermolecular Interactions in G Protein-Coupled Receptor Allosteric Sites at the Membrane Interface from Molecular Dynamics Simulations and Quantum Chemical Calculations
Source: J Chem Inf Model. 2022 Sep 30;62(19):4736–47. doi: 10.1021/acs.jcim.2c00788 (PMC9554917; doi:10.1021/acs.jcim.2c00788)
Supplement: Supplementary file 2 — ci2c00788_si_002.zip [file ci2c00788_si_002.zip › MD_simulations_inputs/GCGR_MD_simulations_inputs/popc/eq02.out]

          -------------------------------------------------------
          Amber 16 PMEMD                              2016
          -------------------------------------------------------

| PMEMD implementation of SANDER, Release 16

| Run on 02/12/2019 at 09:46:34

|   Executable path: /usr/local/amber16/bin/pmemd.cuda
| Working directory: /data/almu/Working/GCGR/gcgr-5mv-popc/1_equilibration/arg1
|          Hostname: c104342

  [-O]verwriting output

File Assignments:
|   MDIN: eq02.in                                                               
|  MDOUT: eq02.out                                                              
| INPCRD: gcgr-5mv-arg1.eq01.rst                                                
|   PARM: gcgr-5mv-arg1.top                                                     
| RESTRT: gcgr-5mv-arg1.eq02.rst                                                
|   REFC: gcgr-5mv-arg1.eq01.rst                                                
|  MDVEL: mdvel                                                                 
|   MDEN: mden                                                                  
|  MDCRD: eq02.nc                                                               
| MDINFO: mdinfo                                                                
|  MDFRC: mdfrc                                                                 


 Here is the input file:

&cntrl                                                                         
    imin=0,        ! No minimization                                           
    irest=1,       ! This IS a restart of an old MD simulation                 
    ntx=5,         ! So our inpcrd file has velocities                         
                                                                               
! Temperature control                                                          
    ntt=3,         ! Langevin dynamics                                         
    gamma_ln=1.0,  ! Friction coefficient (ps^-1)                              
    temp0=310,   ! Target temperature                                          
                                                                               
! Potential energy control                                                     
    cut=10.0,      ! Nonbonded cutoff, in Angstroms                            
                                                                               
! MD settings                                                                  
    nstlim=100000,  ! 100K steps, 100 ps total                                 
    dt=0.001,      ! time step (ps)                                            
                                                                               
! SHAKE                                                                        
    ntc=2,         ! Constrain bonds containing hydrogen                       
    ntf=2,         ! Do not calculate forces of bonds containing hydrogen      
                                                                               
! Control how often information is printed                                     
    ntpr=1000,     ! Print energies every 1000 steps                           
    ntwx=100,     ! Print coordinates every 1000 steps to the trajectory       
    ntwr=10000,    ! Print a restart file every 10K steps (can be less frequent
!   ntwv=-1,       ! Uncomment to also print velocities to trajectory          
!   ntwf=-1,       ! Uncomment to also print forces to trajectory              
    ntxo=2,        ! Write NetCDF format                                       
                                                                               
! Wrap coordinates when printing them to the same unit cell                    
    iwrap=1,                                                                   
                                                                               
! Constant pressure control.                                                   
    barostat=2,    ! MC barostat                                               
    ntp=3,         ! 1=isotropic, 2=anisotropic, 3=semi-isotropic w/ surften   
    pres0=1.0,     ! Target external pressure, in bar                          
                                                                               
! Constant surface tension (needed for semi-isotropic scaling). Uncomment      
    ! for this feature. csurften must be nonzero if ntp=3 above                
    csurften=3,    ! Interfaces in 1=yz plane, 2=xz plane, 3=xy plane          
    gamma_ten=0.0, ! Surface tension (dyne/cm). 0 gives pure semi-iso scaling  
    ninterface=2,  ! Number of interfaces (2 for bilayer)                      
                                                                               
! Restraint options                                                            
    ntr=1,         ! Positional restraints                                     
    nmropt=1,      ! Dihedral restraints for sugars and lipids                 
/                                                                              
                                                                               
 &wt                                                                           
    type='END'                                                                 
 /                                                                             
Hold protein fixed                                                             
5.0                                                                            
RES 1 281                                                                      
END                                                                            
Hold ligand fixed                                                              
5.0                                                                            
RES 282                                                                        
END                                                                            
Hold ions fixed                                                                
1.0                                                                            
RES 1303 1446                                                                  
END                                                                            
Hold Xray waters fixed                                                         
5.0                                                                            
RES 1447                                                                       
END                                                                            
Hold waters fixed                                                              
1.0                                                                            
FIND                                                                           
* * * WAT                                                                      
SEARCH                                                                         
RES 1448 25289                                                                 
END                                                                            
END                                                                            
                                                                               


Note: ig = -1. Setting random seed to   665121 based on wallclock time in 
      microseconds.
 
|--------------------- INFORMATION ----------------------
| GPU (CUDA) Version of PMEMD in use: NVIDIA GPU IN USE.
|                    Version 16.0.0
| 
|                      02/25/2016
| 
| Implementation by:
|                    Ross C. Walker     (SDSC)
|                    Scott Le Grand     (nVIDIA)
| 
| Precision model in use:
|      [SPFP] - Single Precision Forces, 64-bit Fixed Point
|               Accumulation. (Default)
| 
|--------------------------------------------------------
 
|----------------- CITATION INFORMATION -----------------
|
|    When publishing work that utilized the CUDA version
|    of AMBER, please cite the following in addition to
|    the regular AMBER citations:
|
|  - Romelia Salomon-Ferrer; Andreas W. Goetz; Duncan
|    Poole; Scott Le Grand; Ross C. Walker "Routine
|    microsecond molecular dynamics simulations with
|    AMBER - Part II: Particle Mesh Ewald", J. Chem.
|    Theory Comput., 2013, 9 (9), pp3878-3888,
|    DOI: 10.1021/ct400314y.
|
|  - Andreas W. Goetz; Mark J. Williamson; Dong Xu;
|    Duncan Poole; Scott Le Grand; Ross C. Walker
|    "Routine microsecond molecular dynamics simulations
|    with AMBER - Part I: Generalized Born", J. Chem.
|    Theory Comput., 2012, 8 (5), pp1542-1555.
|
|  - Scott Le Grand; Andreas W. Goetz; Ross C. Walker
|    "SPFP: Speed without compromise - a mixed precision
|    model for GPU accelerated molecular dynamics
|    simulations.", Comp. Phys. Comm., 2013, 184
|    pp374-380, DOI: 10.1016/j.cpc.2012.09.022
|
|--------------------------------------------------------
 
|------------------- GPU DEVICE INFO --------------------
|
|            CUDA_VISIBLE_DEVICES: 2
|   CUDA Capable Devices Detected:      1
|           CUDA Device ID in use:      0
|                CUDA Device Name: GeForce GTX 1080 Ti
|     CUDA Device Global Mem Size:  11178 MB
| CUDA Device Num Multiprocessors:     28
|           CUDA Device Core Freq:   1.58 GHz
|
|--------------------------------------------------------
 
 
| Conditional Compilation Defines Used:
| PUBFFT
| BINTRAJ
| CUDA
| EMIL

| Largest sphere to fit in unit cell has radius =    54.314

| New format PARM file being parsed.
| Version =    1.000 Date = 02/11/19 Time = 16:50:20

| Note: 1-4 EEL scale factors are being read from the topology file.

| Note: 1-4 VDW scale factors are being read from the topology file.
| Duplicated    0 dihedrals

| Duplicated    0 dihedrals

--------------------------------------------------------------------------------
   1.  RESOURCE   USE: 
--------------------------------------------------------------------------------

 getting box info from netcdf restart file
 NATOM  =  126202 NTYPES =      26 NBONH =  106078 MBONA  =   19707
 NTHETH =   72221 MTHETA =   23281 NPHIH =  118331 MPHIA  =   73264
 NHPARM =       0 NPARM  =       0 NNB   =  381170 NRES   =   26735
 NBONA  =   19707 NTHETA =   23281 NPHIA =   73264 NUMBND =     112
 NUMANG =     237 NPTRA  =     279 NATYP =      67 NPHB   =       1
 IFBOX  =       1 NMXRS  =      67 IFCAP =       0 NEXTRA =       0
 NCOPY  =       0

| Coordinate Index Table dimensions:    20   20   19
| Direct force subcell size =     5.6540    5.6697    5.7173

     BOX TYPE: RECTILINEAR

--------------------------------------------------------------------------------
   2.  CONTROL  DATA  FOR  THE  RUN
--------------------------------------------------------------------------------

default_name                                                                    

General flags:
     imin    =       0, nmropt  =       1

Nature and format of input:
     ntx     =       5, irest   =       1, ntrx    =       1

Nature and format of output:
     ntxo    =       2, ntpr    =    1000, ntrx    =       1, ntwr    =   10000
     iwrap   =       1, ntwx    =     100, ntwv    =       0, ntwe    =       0
     ioutfm  =       1, ntwprt  =       0, idecomp =       0, rbornstat=      0

Potential function:
     ntf     =       2, ntb     =       2, igb     =       0, nsnb    =      25
     ipol    =       0, gbsa    =       0, iesp    =       0
     dielc   =   1.00000, cut     =  10.00000, intdiel =   1.00000

Frozen or restrained atoms:
     ibelly  =       0, ntr     =       1
     restraint_wt =   0.00000

Molecular dynamics:
     nstlim  =    100000, nscm    =         0, nrespa  =         1
     t       =   0.00000, dt      =   0.00100, vlimit  =  -1.00000

Langevin dynamics temperature regulation:
     ig      =  665121
     temp0   = 310.00000, tempi   =   0.00000, gamma_ln=   1.00000

Pressure regulation:
     ntp     =       3
     pres0   =   1.00000, comp    =  44.60000, taup    =   1.00000
     Monte-Carlo Barostat:
     mcbarint  =     100

Constant surface tension:
     csurften  =       3
     gamma_ten =   0.00000 ninterface =       2

SHAKE:
     ntc     =       2, jfastw  =       0
     tol     =   0.00001

NMR refinement options:
     iscale  =       0, noeskp  =       1, ipnlty  =       1, mxsub   =       1
     scalm   = 100.00000, pencut  =   0.10000, tausw   =   0.10000

| Intermolecular bonds treatment:
|     no_intermolecular_bonds =       1

| Energy averages sample interval:
|     ene_avg_sampling =    1000

Ewald parameters:
     verbose =       0, ew_type =       0, nbflag  =       1, use_pme =       1
     vdwmeth =       1, eedmeth =       1, netfrc  =       1
     Box X =  113.079   Box Y =  113.394   Box Z =  108.628
     Alpha =   90.000   Beta  =   90.000   Gamma =   90.000
     NFFT1 =  120       NFFT2 =  120       NFFT3 =  112
     Cutoff=   10.000   Tol   =0.100E-04
     Ewald Coefficient =  0.27511
     Interpolation order =    4

    LOADING THE CONSTRAINED ATOMS AS GROUPS


   5.  REFERENCE ATOM COORDINATES

  default_name                                                                    
    ----- READING GROUP     1; TITLE:
 Hold protein fixed                                                          

     GROUP    1 HAS HARMONIC CONSTRAINTS     5.00000
 GRP    1 RES    1 TO   281
      Number of atoms in this group  =  4564
    ----- READING GROUP     2; TITLE:
 Hold ligand fixed                                                           

     GROUP    2 HAS HARMONIC CONSTRAINTS     5.00000
 GRP    2 RES  282 TO   282
      Number of atoms in this group  =    67
    ----- READING GROUP     3; TITLE:
 Hold ions fixed                                                             

     GROUP    3 HAS HARMONIC CONSTRAINTS     1.00000
 GRP    3 RES 1303 TO  1446
      Number of atoms in this group  =   144
    ----- READING GROUP     4; TITLE:
 Hold Xray waters fixed                                                      

     GROUP    4 HAS HARMONIC CONSTRAINTS     5.00000
 GRP    4 RES 1447 TO  1447
      Number of atoms in this group  =     3
    ----- READING GROUP     5; TITLE:
 Hold waters fixed                                                           

     GROUP    5 HAS HARMONIC CONSTRAINTS     1.00000
      ALL ATOMS THAT MEET 1 OF THE FOLLOWING SPECIFICATIONS WILL BE INCLUDED IN GROUP BELOW

      GRAPH NAME  = *     SYMBOL  = *     TREE SYMBOL  = *     RESIDUE TYPE  = WAT 

 GRP    5 RES 1448 TO 25289
      Number of atoms in this group  = 71526
    ----- END OF GROUP READ -----
| MONTE CARLO BAROSTAT IMPORTANT NOTE:
|   The Monte-Carlo barostat does not require the virial to adjust the system volume.
|   Since it is an expensive calculation, it is skipped for efficiency. A side-effect
|   is that the reported pressure is always 0 because it is not calculated.

--------------------------------------------------------------------------------
   3.  ATOMIC COORDINATES AND VELOCITIES
--------------------------------------------------------------------------------

default_name                                                                    
 begin time read from input coords =    50.000 ps


           Begin reading energy term weight changes/NMR restraints
 WEIGHT CHANGES:
                         ** No weight changes given **

 RESTRAINTS:
  No valid redirection requests found
                          ** No restraint defined **

                  Done reading weight changes/NMR restraints


 
 Number of triangulated 3-point waters found:    25289

     Sum of charges from parm topology file =   0.00093641
     Forcing neutrality...

| Dynamic Memory, Types Used:
| Reals             5360117
| Integers          7624875

| Nonbonded Pairs Initial Allocation:    38172949

| GPU memory information (estimate):
| KB of GPU memory in use:    790357
| KB of CPU memory in use:    175483

--------------------------------------------------------------------------------
   4.  RESULTS
--------------------------------------------------------------------------------

 ---------------------------------------------------
 APPROXIMATING switch and d/dx switch using CUBIC SPLINE INTERPOLATION
 using   5000.0 points per unit in tabled values
 TESTING RELATIVE ERROR over r ranging from 0.0 to cutoff
| CHECK switch(x): max rel err =   0.2738E-14   at   2.422500
| CHECK d/dx switch(x): max rel err =   0.8314E-11   at   2.736960
 ---------------------------------------------------
|---------------------------------------------------
| APPROXIMATING direct energy using CUBIC SPLINE INTERPOLATION
|  with   50.0 points per unit in tabled values
| Relative Error Limit not exceeded for r .gt.   2.33
| APPROXIMATING direct force using CUBIC SPLINE INTERPOLATION
|  with   50.0 points per unit in tabled values
| Relative Error Limit not exceeded for r .gt.   2.80
|---------------------------------------------------
| MC Barostat: Decreasing size of volume moves

 NSTEP =     1000   TIME(PS) =      51.000  TEMP(K) =   299.18  PRESS =     0.0
 Etot   =   -201568.6063  EKtot   =     81011.7188  EPtot      =   -282580.3250
 BOND   =      6652.9494  ANGLE   =     25965.5009  DIHED      =     18579.1681
 1-4 NB =      6165.4714  1-4 EEL =      3754.2608  VDWAALS    =     30421.0758
 EELEC  =   -387991.9949  EHBOND  =         0.0000  RESTRAINT  =     13873.2435
 EAMBER (non-restraint)  =   -296453.5686
 EKCMT  =         0.0000  VIRIAL  =         0.0000  VOLUME     =   1394377.4323
                                                    SURFTEN    =         0.0000
                                                    Density    =         0.8941
 ------------------------------------------------------------------------------

 NMR restraints: Bond =    0.000   Angle =     0.000   Torsion =     0.000
===============================================================================
| MC Barostat: Decreasing size of volume moves

 NSTEP =     2000   TIME(PS) =      52.000  TEMP(K) =   306.19  PRESS =     0.0
 Etot   =   -197912.5927  EKtot   =     82909.8594  EPtot      =   -280822.4520
 BOND   =      6670.3884  ANGLE   =     25929.9196  DIHED      =     18619.3682
 1-4 NB =      6099.5525  1-4 EEL =      3815.3123  VDWAALS    =     30275.1798
 EELEC  =   -386798.7215  EHBOND  =         0.0000  RESTRAINT  =     14566.5486
 EAMBER (non-restraint)  =   -295389.0007
 EKCMT  =         0.0000  VIRIAL  =         0.0000  VOLUME     =   1394377.4323
                                                    SURFTEN    =         0.0000
                                                    Density    =         0.8941
 ------------------------------------------------------------------------------

 NMR restraints: Bond =    0.000   Angle =     0.000   Torsion =     0.000
===============================================================================
| MC Barostat: Decreasing size of volume moves

 NSTEP =     3000   TIME(PS) =      53.000  TEMP(K) =   308.76  PRESS =     0.0
 Etot   =   -195576.2825  EKtot   =     83607.4531  EPtot      =   -279183.7357
 BOND   =      6704.3588  ANGLE   =     26068.5661  DIHED      =     18556.9614
 1-4 NB =      6107.8651  1-4 EEL =      3798.2661  VDWAALS    =     30563.3226
 EELEC  =   -386018.5409  EHBOND  =         0.0000  RESTRAINT  =     15035.4651
 EAMBER (non-restraint)  =   -294219.2008
 EKCMT  =         0.0000  VIRIAL  =         0.0000  VOLUME     =   1392865.9645
                                                    SURFTEN    =         0.0000
                                                    Density    =         0.8951
 ------------------------------------------------------------------------------

 NMR restraints: Bond =    0.000   Angle =     0.000   Torsion =     0.000
===============================================================================
| MC Barostat: Decreasing size of volume moves

 NSTEP =     4000   TIME(PS) =      54.000  TEMP(K) =   308.69  PRESS =     0.0
 Etot   =   -195454.7667  EKtot   =     83588.7969  EPtot      =   -279043.5636
 BOND   =      6550.2505  ANGLE   =     26338.6907  DIHED      =     18580.4797
 1-4 NB =      6143.9695  1-4 EEL =      3890.2816  VDWAALS    =     30247.3605
 EELEC  =   -385790.8505  EHBOND  =         0.0000  RESTRAINT  =     14996.2545
 EAMBER (non-restraint)  =   -294039.8181
 EKCMT  =         0.0000  VIRIAL  =         0.0000  VOLUME     =   1393677.3850
                                                    SURFTEN    =         0.0000
                                                    Density    =         0.8946
 ------------------------------------------------------------------------------

 NMR restraints: Bond =    0.000   Angle =     0.000   Torsion =     0.000
===============================================================================
| MC Barostat: Decreasing size of volume moves

 NSTEP =     5000   TIME(PS) =      55.000  TEMP(K) =   309.82  PRESS =     0.0
 Etot   =   -194862.8119  EKtot   =     83894.5000  EPtot      =   -278757.3119
 BOND   =      6506.4271  ANGLE   =     26288.8069  DIHED      =     18652.1852
 1-4 NB =      6163.0120  1-4 EEL =      3838.5257  VDWAALS    =     29948.0005
 EELEC  =   -385219.2038  EHBOND  =         0.0000  RESTRAINT  =     15064.9346
 EAMBER (non-restraint)  =   -293822.2465
 EKCMT  =         0.0000  VIRIAL  =         0.0000  VOLUME     =   1395408.4938
                                                    SURFTEN    =         0.0000
                                                    Density    =         0.8934
 ------------------------------------------------------------------------------

 NMR restraints: Bond =    0.000   Angle =     0.000   Torsion =     0.000
===============================================================================
| MC Barostat: Decreasing size of volume moves

 NSTEP =     6000   TIME(PS) =      56.000  TEMP(K) =   309.78  PRESS =     0.0
 Etot   =   -195113.9141  EKtot   =     83883.9922  EPtot      =   -278997.9063
 BOND   =      6663.0506  ANGLE   =     26110.8449  DIHED      =     18553.8719
 1-4 NB =      6127.5734  1-4 EEL =      3904.6756  VDWAALS    =     29940.8081
 EELEC  =   -385310.6869  EHBOND  =         0.0000  RESTRAINT  =     15011.9561
 EAMBER (non-restraint)  =   -294009.8624
 EKCMT  =         0.0000  VIRIAL  =         0.0000  VOLUME     =   1394820.0571
                                                    SURFTEN    =         0.0000
                                                    Density    =         0.8938
 ------------------------------------------------------------------------------

 NMR restraints: Bond =    0.000   Angle =     0.000   Torsion =     0.000
===============================================================================
| MC Barostat: Decreasing size of volume moves

 NSTEP =     7000   TIME(PS) =      57.000  TEMP(K) =   309.38  PRESS =     0.0
 Etot   =   -195493.7283  EKtot   =     83774.1797  EPtot      =   -279267.9080
 BOND   =      6640.3071  ANGLE   =     25880.0042  DIHED      =     18469.6874
 1-4 NB =      6139.6053  1-4 EEL =      3898.8559  VDWAALS    =     29857.8902
 EELEC  =   -385227.0119  EHBOND  =         0.0000  RESTRAINT  =     15072.7539
 EAMBER (non-restraint)  =   -294340.6619
 EKCMT  =         0.0000  VIRIAL  =         0.0000  VOLUME     =   1394605.8491
                                                    SURFTEN    =         0.0000
                                                    Density    =         0.8940
 ------------------------------------------------------------------------------

 NMR restraints: Bond =    0.000   Angle =     0.000   Torsion =     0.000
===============================================================================
| MC Barostat: Decreasing size of volume moves

 NSTEP =     8000   TIME(PS) =      58.000  TEMP(K) =   309.87  PRESS =     0.0
 Etot   =   -195368.6722  EKtot   =     83908.4531  EPtot      =   -279277.1253
 BOND   =      6642.1104  ANGLE   =     25955.5532  DIHED      =     18529.7185
 1-4 NB =      6165.0509  1-4 EEL =      3854.1468  VDWAALS    =     29976.5912
 EELEC  =   -385370.4474  EHBOND  =         0.0000  RESTRAINT  =     14970.1510
 EAMBER (non-restraint)  =   -294247.2763
 EKCMT  =         0.0000  VIRIAL  =         0.0000  VOLUME     =   1394756.4566
                                                    SURFTEN    =         0.0000
                                                    Density    =         0.8939
 ------------------------------------------------------------------------------

 NMR restraints: Bond =    0.000   Angle =     0.000   Torsion =     0.000
===============================================================================

 NSTEP =     9000   TIME(PS) =      59.000  TEMP(K) =   309.76  PRESS =     0.0
 Etot   =   -194874.9199  EKtot   =     83878.0547  EPtot      =   -278752.9746
 BOND   =      6636.4609  ANGLE   =     26115.3762  DIHED      =     18558.6207
 1-4 NB =      6164.3613  1-4 EEL =      3847.0993  VDWAALS    =     29885.7127
 EELEC  =   -385163.9650  EHBOND  =         0.0000  RESTRAINT  =     15203.3595
 EAMBER (non-restraint)  =   -293956.3340
 EKCMT  =         0.0000  VIRIAL  =         0.0000  VOLUME     =   1396206.4137
                                                    SURFTEN    =         0.0000
                                                    Density    =         0.8929
 ------------------------------------------------------------------------------

 NMR restraints: Bond =    0.000   Angle =     0.000   Torsion =     0.000
===============================================================================

 NSTEP =    10000   TIME(PS) =      60.000  TEMP(K) =   309.88  PRESS =     0.0
 Etot   =   -194894.3117  EKtot   =     83908.8750  EPtot      =   -278803.1867
 BOND   =      6704.6465  ANGLE   =     25888.0311  DIHED      =     18519.0706
 1-4 NB =      6171.5644  1-4 EEL =      3845.5485  VDWAALS    =     29870.3123
 EELEC  =   -384991.6954  EHBOND  =         0.0000  RESTRAINT  =     15189.3352
 EAMBER (non-restraint)  =   -293992.5220
 EKCMT  =         0.0000  VIRIAL  =         0.0000  VOLUME     =   1397290.4037
                                                    SURFTEN    =         0.0000
                                                    Density    =         0.8922
 ------------------------------------------------------------------------------

 NMR restraints: Bond =    0.000   Angle =     0.000   Torsion =     0.000
===============================================================================

 NSTEP =    11000   TIME(PS) =      61.000  TEMP(K) =   310.20  PRESS =     0.0
 Etot   =   -194960.1864  EKtot   =     83997.8984  EPtot      =   -278958.0849
 BOND   =      6521.3490  ANGLE   =     26076.7097  DIHED      =     18643.7326
 1-4 NB =      6190.2688  1-4 EEL =      3849.4053  VDWAALS    =     29725.1924
 EELEC  =   -385143.6375  EHBOND  =         0.0000  RESTRAINT  =     15178.8947
 EAMBER (non-restraint)  =   -294136.9796
 EKCMT  =         0.0000  VIRIAL  =         0.0000  VOLUME     =   1395852.2541
                                                    SURFTEN    =         0.0000
                                                    Density    =         0.8932
 ------------------------------------------------------------------------------

 NMR restraints: Bond =    0.000   Angle =     0.000   Torsion =     0.000
===============================================================================

 NSTEP =    12000   TIME(PS) =      62.000  TEMP(K) =   310.68  PRESS =     0.0
 Etot   =   -194684.7683  EKtot   =     84127.8125  EPtot      =   -278812.5808
 BOND   =      6704.4567  ANGLE   =     26062.3299  DIHED      =     18634.0685
 1-4 NB =      6153.8725  1-4 EEL =      3838.9053  VDWAALS    =     29177.7154
 EELEC  =   -384594.4477  EHBOND  =         0.0000  RESTRAINT  =     15210.5186
 EAMBER (non-restraint)  =   -294023.0994
 EKCMT  =         0.0000  VIRIAL  =         0.0000  VOLUME     =   1397312.4927
                                                    SURFTEN    =         0.0000
                                                    Density    =         0.8922
 ------------------------------------------------------------------------------

 NMR restraints: Bond =    0.000   Angle =     0.000   Torsion =     0.000
===============================================================================

 NSTEP =    13000   TIME(PS) =      63.000  TEMP(K) =   310.87  PRESS =     0.0
 Etot   =   -194846.4189  EKtot   =     84177.7969  EPtot      =   -279024.2158
 BOND   =      6667.7585  ANGLE   =     26042.7276  DIHED      =     18529.7709
 1-4 NB =      6143.3989  1-4 EEL =      3848.4404  VDWAALS    =     29967.0989
 EELEC  =   -385467.2913  EHBOND  =         0.0000  RESTRAINT  =     15243.8802
 EAMBER (non-restraint)  =   -294268.0960
 EKCMT  =         0.0000  VIRIAL  =         0.0000  VOLUME     =   1395888.6942
                                                    SURFTEN    =         0.0000
                                                    Density    =         0.8931
 ------------------------------------------------------------------------------

 NMR restraints: Bond =    0.000   Angle =     0.000   Torsion =     0.000
===============================================================================

 NSTEP =    14000   TIME(PS) =      64.000  TEMP(K) =   310.11  PRESS =     0.0
 Etot   =   -195324.3678  EKtot   =     83972.1719  EPtot      =   -279296.5397
 BOND   =      6476.1285  ANGLE   =     26098.7785  DIHED      =     18605.7053
 1-4 NB =      6145.2923  1-4 EEL =      3922.7463  VDWAALS    =     30072.2283
 EELEC  =   -385641.1465  EHBOND  =         0.0000  RESTRAINT  =     15023.7275
 EAMBER (non-restraint)  =   -294320.2672
 EKCMT  =         0.0000  VIRIAL  =         0.0000  VOLUME     =   1393589.1870
                                                    SURFTEN    =         0.0000
                                                    Density    =         0.8946
 ------------------------------------------------------------------------------

 NMR restraints: Bond =    0.000   Angle =     0.000   Torsion =     0.000
===============================================================================

 NSTEP =    15000   TIME(PS) =      65.000  TEMP(K) =   309.66  PRESS =     0.0
 Etot   =   -195375.8371  EKtot   =     83850.1250  EPtot      =   -279225.9621
 BOND   =      6562.0100  ANGLE   =     26091.2578  DIHED      =     18598.3235
 1-4 NB =      6132.8266  1-4 EEL =      3860.6809  VDWAALS    =     30900.8023
 EELEC  =   -386521.1487  EHBOND  =         0.0000  RESTRAINT  =     15149.2856
 EAMBER (non-restraint)  =   -294375.2477
 EKCMT  =         0.0000  VIRIAL  =         0.0000  VOLUME     =   1393768.6510
                                                    SURFTEN    =         0.0000
                                                    Density    =         0.8945
 ------------------------------------------------------------------------------

 NMR restraints: Bond =    0.000   Angle =     0.000   Torsion =     0.000
===============================================================================

 NSTEP =    16000   TIME(PS) =      66.000  TEMP(K) =   310.02  PRESS =     0.0
 Etot   =   -195080.5772  EKtot   =     83947.7578  EPtot      =   -279028.3350
 BOND   =      6656.7470  ANGLE   =     26205.5995  DIHED      =     18666.0999
 1-4 NB =      6104.6450  1-4 EEL =      3803.8258  VDWAALS    =     30602.3454
 EELEC  =   -386240.4956  EHBOND  =         0.0000  RESTRAINT  =     15172.8979
 EAMBER (non-restraint)  =   -294201.2329
 EKCMT  =         0.0000  VIRIAL  =         0.0000  VOLUME     =   1393921.7596
                                                    SURFTEN    =         0.0000
                                                    Density    =         0.8944
 ------------------------------------------------------------------------------

 NMR restraints: Bond =    0.000   Angle =     0.000   Torsion =     0.000
===============================================================================

 NSTEP =    17000   TIME(PS) =      67.000  TEMP(K) =   308.83  PRESS =     0.0
 Etot   =   -194959.1917  EKtot   =     83625.0312  EPtot      =   -278584.2230
 BOND   =      6688.3090  ANGLE   =     26272.0419  DIHED      =     18648.8577
 1-4 NB =      6207.4364  1-4 EEL =      3887.7698  VDWAALS    =     29962.6148
 EELEC  =   -385433.4052  EHBOND  =         0.0000  RESTRAINT  =     15182.1525
 EAMBER (non-restraint)  =   -293766.3755
 EKCMT  =         0.0000  VIRIAL  =         0.0000  VOLUME     =   1394970.6383
                                                    SURFTEN    =         0.0000
                                                    Density    =         0.8937
 ------------------------------------------------------------------------------

 NMR restraints: Bond =    0.000   Angle =     0.000   Torsion =     0.000
===============================================================================

 NSTEP =    18000   TIME(PS) =      68.000  TEMP(K) =   310.34  PRESS =     0.0
 Etot   =   -195106.0990  EKtot   =     84035.7734  EPtot      =   -279141.8724
 BOND   =      6631.4171  ANGLE   =     25965.8970  DIHED      =     18504.1358
 1-4 NB =      6162.5733  1-4 EEL =      3883.9829  VDWAALS    =     29873.1281
 EELEC  =   -385364.4650  EHBOND  =         0.0000  RESTRAINT  =     15201.4584
 EAMBER (non-restraint)  =   -294343.3308
 EKCMT  =         0.0000  VIRIAL  =         0.0000  VOLUME     =   1395874.8116
                                                    SURFTEN    =         0.0000
                                                    Density    =         0.8931
 ------------------------------------------------------------------------------

 NMR restraints: Bond =    0.000   Angle =     0.000   Torsion =     0.000
===============================================================================

 NSTEP =    19000   TIME(PS) =      69.000  TEMP(K) =   310.83  PRESS =     0.0
 Etot   =   -194967.1287  EKtot   =     84167.3672  EPtot      =   -279134.4959
 BOND   =      6749.9655  ANGLE   =     26018.2753  DIHED      =     18555.0885
 1-4 NB =      6097.5840  1-4 EEL =      3897.1485  VDWAALS    =     29765.3676
 EELEC  =   -385428.0019  EHBOND  =         0.0000  RESTRAINT  =     15210.0767
 EAMBER (non-restraint)  =   -294344.5726
 EKCMT  =         0.0000  VIRIAL  =         0.0000  VOLUME     =   1395435.4566
                                                    SURFTEN    =         0.0000
                                                    Density    =         0.8934
 ------------------------------------------------------------------------------

 NMR restraints: Bond =    0.000   Angle =     0.000   Torsion =     0.000
===============================================================================

 NSTEP =    20000   TIME(PS) =      70.000  TEMP(K) =   309.97  PRESS =     0.0
 Etot   =   -195300.3074  EKtot   =     83934.2812  EPtot      =   -279234.5887
 BOND   =      6695.7144  ANGLE   =     26081.2028  DIHED      =     18573.8736
 1-4 NB =      6091.9667  1-4 EEL =      3804.0126  VDWAALS    =     29364.3686
 EELEC  =   -385032.0256  EHBOND  =         0.0000  RESTRAINT  =     15186.2983
 EAMBER (non-restraint)  =   -294420.8870
 EKCMT  =         0.0000  VIRIAL  =         0.0000  VOLUME     =   1397853.8502
                                                    SURFTEN    =         0.0000
                                                    Density    =         0.8919
 ------------------------------------------------------------------------------

 NMR restraints: Bond =    0.000   Angle =     0.000   Torsion =     0.000
===============================================================================

 NSTEP =    21000   TIME(PS) =      71.000  TEMP(K) =   309.93  PRESS =     0.0
 Etot   =   -195308.8194  EKtot   =     83923.1719  EPtot      =   -279231.9913
 BOND   =      6573.6162  ANGLE   =     26137.5539  DIHED      =     18526.8199
 1-4 NB =      6134.7970  1-4 EEL =      3802.1213  VDWAALS    =     29833.7331
 EELEC  =   -385354.3243  EHBOND  =         0.0000  RESTRAINT  =     15113.6917
 EAMBER (non-restraint)  =   -294345.6830
 EKCMT  =         0.0000  VIRIAL  =         0.0000  VOLUME     =   1397204.2210
                                                    SURFTEN    =         0.0000
                                                    Density    =         0.8923
 ------------------------------------------------------------------------------

 NMR restraints: Bond =    0.000   Angle =     0.000   Torsion =     0.000
===============================================================================

 NSTEP =    22000   TIME(PS) =      72.000  TEMP(K) =   309.23  PRESS =     0.0
 Etot   =   -195492.2207  EKtot   =     83734.2500  EPtot      =   -279226.4707
 BOND   =      6603.5366  ANGLE   =     25985.1716  DIHED      =     18563.9859
 1-4 NB =      6146.7593  1-4 EEL =      3876.4739  VDWAALS    =     29949.0775
 EELEC  =   -385592.6096  EHBOND  =         0.0000  RESTRAINT  =     15241.1340
 EAMBER (non-restraint)  =   -294467.6047
 EKCMT  =         0.0000  VIRIAL  =         0.0000  VOLUME     =   1396564.6674
                                                    SURFTEN    =         0.0000
                                                    Density    =         0.8927
 ------------------------------------------------------------------------------

 NMR restraints: Bond =    0.000   Angle =     0.000   Torsion =     0.000
===============================================================================

 NSTEP =    23000   TIME(PS) =      73.000  TEMP(K) =   308.26  PRESS =     0.0
 Etot   =   -195977.0027  EKtot   =     83472.3281  EPtot      =   -279449.3308
 BOND   =      6574.7284  ANGLE   =     26037.0730  DIHED      =     18635.5445
 1-4 NB =      6166.8244  1-4 EEL =      3891.8066  VDWAALS    =     29528.8222
 EELEC  =   -385451.4767  EHBOND  =         0.0000  RESTRAINT  =     15167.3469
 EAMBER (non-restraint)  =   -294616.6776
 EKCMT  =         0.0000  VIRIAL  =         0.0000  VOLUME     =   1397005.7491
                                                    SURFTEN    =         0.0000
                                                    Density    =         0.8924
 ------------------------------------------------------------------------------

 NMR restraints: Bond =    0.000   Angle =     0.000   Torsion =     0.000
===============================================================================

 NSTEP =    24000   TIME(PS) =      74.000  TEMP(K) =   309.26  PRESS =     0.0
 Etot   =   -195841.7688  EKtot   =     83741.2578  EPtot      =   -279583.0266
 BOND   =      6533.2729  ANGLE   =     25943.4090  DIHED      =     18493.0632
 1-4 NB =      6163.2580  1-4 EEL =      3813.2908  VDWAALS    =     29942.6775
 EELEC  =   -385762.9481  EHBOND  =         0.0000  RESTRAINT  =     15290.9501
 EAMBER (non-restraint)  =   -294873.9767
 EKCMT  =         0.0000  VIRIAL  =         0.0000  VOLUME     =   1394529.8788
                                                    SURFTEN    =         0.0000
                                                    Density    =         0.8940
 ------------------------------------------------------------------------------

 NMR restraints: Bond =    0.000   Angle =     0.000   Torsion =     0.000
===============================================================================

 NSTEP =    25000   TIME(PS) =      75.000  TEMP(K) =   308.65  PRESS =     0.0
 Etot   =   -195793.6067  EKtot   =     83577.0469  EPtot      =   -279370.6536
 BOND   =      6626.5118  ANGLE   =     26113.8963  DIHED      =     18505.1040
 1-4 NB =      6115.8158  1-4 EEL =      3891.5860  VDWAALS    =     30117.3781
 EELEC  =   -386054.7919  EHBOND  =         0.0000  RESTRAINT  =     15313.8463
 EAMBER (non-restraint)  =   -294684.4999
 EKCMT  =         0.0000  VIRIAL  =         0.0000  VOLUME     =   1395088.2491
                                                    SURFTEN    =         0.0000
                                                    Density    =         0.8937
 ------------------------------------------------------------------------------

 NMR restraints: Bond =    0.000   Angle =     0.000   Torsion =     0.000
===============================================================================

 NSTEP =    26000   TIME(PS) =      76.000  TEMP(K) =   310.94  PRESS =     0.0
 Etot   =   -194906.9587  EKtot   =     84197.1875  EPtot      =   -279104.1462
 BOND   =      6532.5940  ANGLE   =     26218.8256  DIHED      =     18493.4333
 1-4 NB =      6143.2670  1-4 EEL =      3836.0690  VDWAALS    =     29755.8127
 EELEC  =   -385363.4517  EHBOND  =         0.0000  RESTRAINT  =     15279.3039
 EAMBER (non-restraint)  =   -294383.4501
 EKCMT  =         0.0000  VIRIAL  =         0.0000  VOLUME     =   1395245.8574
                                                    SURFTEN    =         0.0000
                                                    Density    =         0.8936
 ------------------------------------------------------------------------------

 NMR restraints: Bond =    0.000   Angle =     0.000   Torsion =     0.000
===============================================================================

 NSTEP =    27000   TIME(PS) =      77.000  TEMP(K) =   311.37  PRESS =     0.0
 Etot   =   -194921.1506  EKtot   =     84313.1797  EPtot      =   -279234.3303
 BOND   =      6627.0033  ANGLE   =     26228.4292  DIHED      =     18457.8350
 1-4 NB =      6147.3636  1-4 EEL =      3885.6541  VDWAALS    =     29884.7073
 EELEC  =   -385724.3793  EHBOND  =         0.0000  RESTRAINT  =     15259.0567
 EAMBER (non-restraint)  =   -294493.3870
 EKCMT  =         0.0000  VIRIAL  =         0.0000  VOLUME     =   1395304.7099
                                                    SURFTEN    =         0.0000
                                                    Density    =         0.8935
 ------------------------------------------------------------------------------

 NMR restraints: Bond =    0.000   Angle =     0.000   Torsion =     0.000
===============================================================================

 NSTEP =    28000   TIME(PS) =      78.000  TEMP(K) =   311.36  PRESS =     0.0
 Etot   =   -195317.7118  EKtot   =     84310.0078  EPtot      =   -279627.7196
 BOND   =      6589.5234  ANGLE   =     26305.6579  DIHED      =     18486.6482
 1-4 NB =      6120.4174  1-4 EEL =      3865.5206  VDWAALS    =     29825.6076
 EELEC  =   -386034.9035  EHBOND  =         0.0000  RESTRAINT  =     15213.8088
 EAMBER (non-restraint)  =   -294841.5284
 EKCMT  =         0.0000  VIRIAL  =         0.0000  VOLUME     =   1394433.0571
                                                    SURFTEN    =         0.0000
                                                    Density    =         0.8941
 ------------------------------------------------------------------------------

 NMR restraints: Bond =    0.000   Angle =     0.000   Torsion =     0.000
===============================================================================

 NSTEP =    29000   TIME(PS) =      79.000  TEMP(K) =   310.67  PRESS =     0.0
 Etot   =   -195394.5308  EKtot   =     84125.2500  EPtot      =   -279519.7808
 BOND   =      6669.7780  ANGLE   =     26172.7826  DIHED      =     18452.6297
 1-4 NB =      6120.2528  1-4 EEL =      3833.2709  VDWAALS    =     29308.8367
 EELEC  =   -385207.9893  EHBOND  =         0.0000  RESTRAINT  =     15130.6577
 EAMBER (non-restraint)  =   -294650.4386
 EKCMT  =         0.0000  VIRIAL  =         0.0000  VOLUME     =   1396764.1769
                                                    SURFTEN    =         0.0000
                                                    Density    =         0.8926
 ------------------------------------------------------------------------------

 NMR restraints: Bond =    0.000   Angle =     0.000   Torsion =     0.000
===============================================================================

 NSTEP =    30000   TIME(PS) =      80.000  TEMP(K) =   310.81  PRESS =     0.0
 Etot   =   -195294.4668  EKtot   =     84161.6406  EPtot      =   -279456.1074
 BOND   =      6670.4275  ANGLE   =     25892.3890  DIHED      =     18519.1595
 1-4 NB =      6132.2967  1-4 EEL =      3920.9503  VDWAALS    =     29607.2401
 EELEC  =   -385416.6070  EHBOND  =         0.0000  RESTRAINT  =     15218.0365
 EAMBER (non-restraint)  =   -294674.1440
 EKCMT  =         0.0000  VIRIAL  =         0.0000  VOLUME     =   1396544.2865
                                                    SURFTEN    =         0.0000
                                                    Density    =         0.8927
 ------------------------------------------------------------------------------

 NMR restraints: Bond =    0.000   Angle =     0.000   Torsion =     0.000
===============================================================================

 NSTEP =    31000   TIME(PS) =      81.000  TEMP(K) =   310.36  PRESS =     0.0
 Etot   =   -194987.4634  EKtot   =     84041.3516  EPtot      =   -279028.8149
 BOND   =      6649.8916  ANGLE   =     26277.2091  DIHED      =     18544.4938
 1-4 NB =      6111.5060  1-4 EEL =      3841.6997  VDWAALS    =     29924.1901
 EELEC  =   -385577.1557  EHBOND  =         0.0000  RESTRAINT  =     15199.3504
 EAMBER (non-restraint)  =   -294228.1653
 EKCMT  =         0.0000  VIRIAL  =         0.0000  VOLUME     =   1396359.8041
                                                    SURFTEN    =         0.0000
                                                    Density    =         0.8928
 ------------------------------------------------------------------------------

 NMR restraints: Bond =    0.000   Angle =     0.000   Torsion =     0.000
===============================================================================

 NSTEP =    32000   TIME(PS) =      82.000  TEMP(K) =   309.56  PRESS =     0.0
 Etot   =   -195369.8119  EKtot   =     83823.3359  EPtot      =   -279193.1479
 BOND   =      6592.9215  ANGLE   =     26271.4887  DIHED      =     18575.7337
 1-4 NB =      6137.2856  1-4 EEL =      3749.5454  VDWAALS    =     29683.3696
 EELEC  =   -385494.6681  EHBOND  =         0.0000  RESTRAINT  =     15291.1756
 EAMBER (non-restraint)  =   -294484.3235
 EKCMT  =         0.0000  VIRIAL  =         0.0000  VOLUME     =   1396359.8041
                                                    SURFTEN    =         0.0000
                                                    Density    =         0.8928
 ------------------------------------------------------------------------------

 NMR restraints: Bond =    0.000   Angle =     0.000   Torsion =     0.000
===============================================================================

 NSTEP =    33000   TIME(PS) =      83.000  TEMP(K) =   309.23  PRESS =     0.0
 Etot   =   -195557.7399  EKtot   =     83734.2500  EPtot      =   -279291.9899
 BOND   =      6705.8705  ANGLE   =     26153.8853  DIHED      =     18554.6432
 1-4 NB =      6132.0876  1-4 EEL =      3809.6437  VDWAALS    =     29555.1116
 EELEC  =   -385328.8724  EHBOND  =         0.0000  RESTRAINT  =     15125.6406
 EAMBER (non-restraint)  =   -294417.6305
 EKCMT  =         0.0000  VIRIAL  =         0.0000  VOLUME     =   1396277.4251
                                                    SURFTEN    =         0.0000
                                                    Density    =         0.8929
 ------------------------------------------------------------------------------

 NMR restraints: Bond =    0.000   Angle =     0.000   Torsion =     0.000
===============================================================================

 NSTEP =    34000   TIME(PS) =      84.000  TEMP(K) =   311.55  PRESS =     0.0
 Etot   =   -195257.0549  EKtot   =     84362.7891  EPtot      =   -279619.8440
 BOND   =      6543.3145  ANGLE   =     25994.7102  DIHED      =     18434.9829
 1-4 NB =      6093.8558  1-4 EEL =      3834.1685  VDWAALS    =     29831.7807
 EELEC  =   -385657.7080  EHBOND  =         0.0000  RESTRAINT  =     15305.0514
 EAMBER (non-restraint)  =   -294924.8954
 EKCMT  =         0.0000  VIRIAL  =         0.0000  VOLUME     =   1395307.6024
                                                    SURFTEN    =         0.0000
                                                    Density    =         0.8935
 ------------------------------------------------------------------------------

 NMR restraints: Bond =    0.000   Angle =     0.000   Torsion =     0.000
===============================================================================

 NSTEP =    35000   TIME(PS) =      85.000  TEMP(K) =   308.90  PRESS =     0.0
 Etot   =   -195755.7568  EKtot   =     83645.1797  EPtot      =   -279400.9365
 BOND   =      6730.1399  ANGLE   =     26065.5084  DIHED      =     18542.3410
 1-4 NB =      6177.9112  1-4 EEL =      3840.4554  VDWAALS    =     30035.7140
 EELEC  =   -386016.6822  EHBOND  =         0.0000  RESTRAINT  =     15223.6758
 EAMBER (non-restraint)  =   -294624.6123
 EKCMT  =         0.0000  VIRIAL  =         0.0000  VOLUME     =   1396664.5275
                                                    SURFTEN    =         0.0000
                                                    Density    =         0.8926
 ------------------------------------------------------------------------------

 NMR restraints: Bond =    0.000   Angle =     0.000   Torsion =     0.000
===============================================================================

 NSTEP =    36000   TIME(PS) =      86.000  TEMP(K) =   310.43  PRESS =     0.0
 Etot   =   -195603.0999  EKtot   =     84058.6172  EPtot      =   -279661.7171
 BOND   =      6540.7698  ANGLE   =     25936.8616  DIHED      =     18396.4307
 1-4 NB =      6173.9002  1-4 EEL =      3848.5988  VDWAALS    =     29607.8504
 EELEC  =   -385472.7162  EHBOND  =         0.0000  RESTRAINT  =     15306.5875
 EAMBER (non-restraint)  =   -294968.3046
 EKCMT  =         0.0000  VIRIAL  =         0.0000  VOLUME     =   1396294.6467
                                                    SURFTEN    =         0.0000
                                                    Density    =         0.8929
 ------------------------------------------------------------------------------

 NMR restraints: Bond =    0.000   Angle =     0.000   Torsion =     0.000
===============================================================================

 NSTEP =    37000   TIME(PS) =      87.000  TEMP(K) =   310.79  PRESS =     0.0
 Etot   =   -195521.1090  EKtot   =     84155.4609  EPtot      =   -279676.5699
 BOND   =      6542.1094  ANGLE   =     26088.4793  DIHED      =     18466.3422
 1-4 NB =      6143.6032  1-4 EEL =      3895.5312  VDWAALS    =     29949.0400
 EELEC  =   -386008.0093  EHBOND  =         0.0000  RESTRAINT  =     15246.3341
 EAMBER (non-restraint)  =   -294922.9040
 EKCMT  =         0.0000  VIRIAL  =         0.0000  VOLUME     =   1396381.3173
                                                    SURFTEN    =         0.0000
                                                    Density    =         0.8928
 ------------------------------------------------------------------------------

 NMR restraints: Bond =    0.000   Angle =     0.000   Torsion =     0.000
===============================================================================

 NSTEP =    38000   TIME(PS) =      88.000  TEMP(K) =   311.58  PRESS =     0.0
 Etot   =   -195498.6015  EKtot   =     84371.2969  EPtot      =   -279869.8984
 BOND   =      6650.0156  ANGLE   =     25960.5014  DIHED      =     18398.8837
 1-4 NB =      6118.9243  1-4 EEL =      3854.4365  VDWAALS    =     29301.2092
 EELEC  =   -385325.5091  EHBOND  =         0.0000  RESTRAINT  =     15171.6401
 EAMBER (non-restraint)  =   -295041.5385
 EKCMT  =         0.0000  VIRIAL  =         0.0000  VOLUME     =   1398874.1359
                                                    SURFTEN    =         0.0000
                                                    Density    =         0.8912
 ------------------------------------------------------------------------------

 NMR restraints: Bond =    0.000   Angle =     0.000   Torsion =     0.000
===============================================================================

 NSTEP =    39000   TIME(PS) =      89.000  TEMP(K) =   309.64  PRESS =     0.0
 Etot   =   -195444.3127  EKtot   =     83845.2812  EPtot      =   -279289.5940
 BOND   =      6753.2496  ANGLE   =     25972.8040  DIHED      =     18385.8120
 1-4 NB =      6129.1876  1-4 EEL =      3781.6449  VDWAALS    =     29811.6417
 EELEC  =   -385396.0229  EHBOND  =         0.0000  RESTRAINT  =     15272.0891
 EAMBER (non-restraint)  =   -294561.6831
 EKCMT  =         0.0000  VIRIAL  =         0.0000  VOLUME     =   1397372.4128
                                                    SURFTEN    =         0.0000
                                                    Density    =         0.8922
 ------------------------------------------------------------------------------

 NMR restraints: Bond =    0.000   Angle =     0.000   Torsion =     0.000
===============================================================================

 NSTEP =    40000   TIME(PS) =      90.000  TEMP(K) =   308.57  PRESS =     0.0
 Etot   =   -196063.8242  EKtot   =     83555.6250  EPtot      =   -279619.4492
 BOND   =      6594.3552  ANGLE   =     25987.0893  DIHED      =     18491.4737
 1-4 NB =      6141.7750  1-4 EEL =      3850.0065  VDWAALS    =     29675.2149
 EELEC  =   -385737.5779  EHBOND  =         0.0000  RESTRAINT  =     15378.2141
 EAMBER (non-restraint)  =   -294997.6633
 EKCMT  =         0.0000  VIRIAL  =         0.0000  VOLUME     =   1397372.4128
                                                    SURFTEN    =         0.0000
                                                    Density    =         0.8922
 ------------------------------------------------------------------------------

 NMR restraints: Bond =    0.000   Angle =     0.000   Torsion =     0.000
===============================================================================

 NSTEP =    41000   TIME(PS) =      91.000  TEMP(K) =   310.15  PRESS =     0.0
 Etot   =   -195917.8677  EKtot   =     83982.7734  EPtot      =   -279900.6412
 BOND   =      6590.7960  ANGLE   =     25947.3725  DIHED      =     18590.5680
 1-4 NB =      6142.4932  1-4 EEL =      3751.8637  VDWAALS    =     29282.6249
 EELEC  =   -385498.7745  EHBOND  =         0.0000  RESTRAINT  =     15292.4150
 EAMBER (non-restraint)  =   -295193.0561
 EKCMT  =         0.0000  VIRIAL  =         0.0000  VOLUME     =   1396489.0464
                                                    SURFTEN    =         0.0000
                                                    Density    =         0.8928
 ------------------------------------------------------------------------------

 NMR restraints: Bond =    0.000   Angle =     0.000   Torsion =     0.000
===============================================================================

 NSTEP =    42000   TIME(PS) =      92.000  TEMP(K) =   310.46  PRESS =     0.0
 Etot   =   -195313.6397  EKtot   =     84068.3984  EPtot      =   -279382.0382
 BOND   =      6569.3895  ANGLE   =     26161.7320  DIHED      =     18443.0965
 1-4 NB =      6127.0467  1-4 EEL =      3843.4493  VDWAALS    =     29409.0585
 EELEC  =   -385251.5677  EHBOND  =         0.0000  RESTRAINT  =     15315.7571
 EAMBER (non-restraint)  =   -294697.7952
 EKCMT  =         0.0000  VIRIAL  =         0.0000  VOLUME     =   1398188.6664
                                                    SURFTEN    =         0.0000
                                                    Density    =         0.8917
 ------------------------------------------------------------------------------

 NMR restraints: Bond =    0.000   Angle =     0.000   Torsion =     0.000
===============================================================================

 NSTEP =    43000   TIME(PS) =      93.000  TEMP(K) =   309.95  PRESS =     0.0
 Etot   =   -195423.1198  EKtot   =     83929.5938  EPtot      =   -279352.7136
 BOND   =      6588.1200  ANGLE   =     26152.5404  DIHED      =     18478.9031
 1-4 NB =      6121.9794  1-4 EEL =      3752.2256  VDWAALS    =     29448.6823
 EELEC  =   -385206.3746  EHBOND  =         0.0000  RESTRAINT  =     15311.2102
 EAMBER (non-restraint)  =   -294663.9238
 EKCMT  =         0.0000  VIRIAL  =         0.0000  VOLUME     =   1398126.1579
                                                    SURFTEN    =         0.0000
                                                    Density    =         0.8917
 ------------------------------------------------------------------------------

 NMR restraints: Bond =    0.000   Angle =     0.000   Torsion =     0.000
===============================================================================

 NSTEP =    44000   TIME(PS) =      94.000  TEMP(K) =   311.09  PRESS =     0.0
 Etot   =   -195407.2180  EKtot   =     84238.6641  EPtot      =   -279645.8821
 BOND   =      6583.5500  ANGLE   =     26043.5342  DIHED      =     18422.3792
 1-4 NB =      6160.1333  1-4 EEL =      3854.9765  VDWAALS    =     29187.7610
 EELEC  =   -385171.6310  EHBOND  =         0.0000  RESTRAINT  =     15273.4148
 EAMBER (non-restraint)  =   -294919.2969
 EKCMT  =         0.0000  VIRIAL  =         0.0000  VOLUME     =   1397939.4413
                                                    SURFTEN    =         0.0000
                                                    Density    =         0.8918
 ------------------------------------------------------------------------------

 NMR restraints: Bond =    0.000   Angle =     0.000   Torsion =     0.000
===============================================================================

 NSTEP =    45000   TIME(PS) =      95.000  TEMP(K) =   309.21  PRESS =     0.0
 Etot   =   -195876.6231  EKtot   =     83729.3047  EPtot      =   -279605.9278
 BOND   =      6627.8919  ANGLE   =     25964.7586  DIHED      =     18522.7262
 1-4 NB =      6178.5931  1-4 EEL =      3824.3823  VDWAALS    =     29446.1310
 EELEC  =   -385452.6821  EHBOND  =         0.0000  RESTRAINT  =     15282.2713
 EAMBER (non-restraint)  =   -294888.1990
 EKCMT  =         0.0000  VIRIAL  =         0.0000  VOLUME     =   1398186.3096
                                                    SURFTEN    =         0.0000
                                                    Density    =         0.8917
 ------------------------------------------------------------------------------

 NMR restraints: Bond =    0.000   Angle =     0.000   Torsion =     0.000
===============================================================================

 NSTEP =    46000   TIME(PS) =      96.000  TEMP(K) =   308.76  PRESS =     0.0
 Etot   =   -196309.7268  EKtot   =     83607.9062  EPtot      =   -279917.6330
 BOND   =      6704.2285  ANGLE   =     26087.9082  DIHED      =     18494.7433
 1-4 NB =      6175.2243  1-4 EEL =      3746.4909  VDWAALS    =     29546.3097
 EELEC  =   -385870.2754  EHBOND  =         0.0000  RESTRAINT  =     15197.7376
 EAMBER (non-restraint)  =   -295115.3706
 EKCMT  =         0.0000  VIRIAL  =         0.0000  VOLUME     =   1397958.7957
                                                    SURFTEN    =         0.0000
                                                    Density    =         0.8918
 ------------------------------------------------------------------------------

 NMR restraints: Bond =    0.000   Angle =     0.000   Torsion =     0.000
===============================================================================

 NSTEP =    47000   TIME(PS) =      97.000  TEMP(K) =   309.67  PRESS =     0.0
 Etot   =   -196234.9461  EKtot   =     83852.9922  EPtot      =   -280087.9382
 BOND   =      6587.9616  ANGLE   =     25974.4032  DIHED      =     18436.5188
 1-4 NB =      6163.1012  1-4 EEL =      3776.5241  VDWAALS    =     29425.5630
 EELEC  =   -385648.4972  EHBOND  =         0.0000  RESTRAINT  =     15196.4870
 EAMBER (non-restraint)  =   -295284.4253
 EKCMT  =         0.0000  VIRIAL  =         0.0000  VOLUME     =   1396788.5801
                                                    SURFTEN    =         0.0000
                                                    Density    =         0.8926
 ------------------------------------------------------------------------------

 NMR restraints: Bond =    0.000   Angle =     0.000   Torsion =     0.000
===============================================================================

 NSTEP =    48000   TIME(PS) =      98.000  TEMP(K) =   310.34  PRESS =     0.0
 Etot   =   -195978.0064  EKtot   =     84035.6797  EPtot      =   -280013.6861
 BOND   =      6606.9534  ANGLE   =     25822.5640  DIHED      =     18587.6815
 1-4 NB =      6153.2571  1-4 EEL =      3825.6168  VDWAALS    =     29426.1163
 EELEC  =   -385632.7061  EHBOND  =         0.0000  RESTRAINT  =     15196.8310
 EAMBER (non-restraint)  =   -295210.5171
 EKCMT  =         0.0000  VIRIAL  =         0.0000  VOLUME     =   1396696.7400
                                                    SURFTEN    =         0.0000
                                                    Density    =         0.8926
 ------------------------------------------------------------------------------

 NMR restraints: Bond =    0.000   Angle =     0.000   Torsion =     0.000
===============================================================================

 NSTEP =    49000   TIME(PS) =      99.000  TEMP(K) =   309.12  PRESS =     0.0
 Etot   =   -196266.0195  EKtot   =     83703.9531  EPtot      =   -279969.9727
 BOND   =      6637.7508  ANGLE   =     26080.6824  DIHED      =     18474.9499
 1-4 NB =      6165.1069  1-4 EEL =      3774.9482  VDWAALS    =     29925.4026
 EELEC  =   -386188.6191  EHBOND  =         0.0000  RESTRAINT  =     15159.8056
 EAMBER (non-restraint)  =   -295129.7782
 EKCMT  =         0.0000  VIRIAL  =         0.0000  VOLUME     =   1396559.9942
                                                    SURFTEN    =         0.0000
                                                    Density    =         0.8927
 ------------------------------------------------------------------------------

 NMR restraints: Bond =    0.000   Angle =     0.000   Torsion =     0.000
===============================================================================

 NSTEP =    50000   TIME(PS) =     100.000  TEMP(K) =   307.64  PRESS =     0.0
 Etot   =   -196669.4270  EKtot   =     83302.4453  EPtot      =   -279971.8723
 BOND   =      6525.5301  ANGLE   =     26151.8288  DIHED      =     18511.1922
 1-4 NB =      6163.6752  1-4 EEL =      3752.1555  VDWAALS    =     29379.8841
 EELEC  =   -385581.0133  EHBOND  =         0.0000  RESTRAINT  =     15124.8751
 EAMBER (non-restraint)  =   -295096.7474
 EKCMT  =         0.0000  VIRIAL  =         0.0000  VOLUME     =   1397314.4852
                                                    SURFTEN    =         0.0000
                                                    Density    =         0.8922
 ------------------------------------------------------------------------------

 NMR restraints: Bond =    0.000   Angle =     0.000   Torsion =     0.000
===============================================================================

 NSTEP =    51000   TIME(PS) =     101.000  TEMP(K) =   309.81  PRESS =     0.0
 Etot   =   -196401.3386  EKtot   =     83891.7500  EPtot      =   -280293.0886
 BOND   =      6498.0212  ANGLE   =     25998.0479  DIHED      =     18478.2064
 1-4 NB =      6215.6725  1-4 EEL =      3843.4455  VDWAALS    =     29604.8153
 EELEC  =   -385962.6597  EHBOND  =         0.0000  RESTRAINT  =     15031.3623
 EAMBER (non-restraint)  =   -295324.4509
 EKCMT  =         0.0000  VIRIAL  =         0.0000  VOLUME     =   1396399.8697
                                                    SURFTEN    =         0.0000
                                                    Density    =         0.8928
 ------------------------------------------------------------------------------

 NMR restraints: Bond =    0.000   Angle =     0.000   Torsion =     0.000
===============================================================================

 NSTEP =    52000   TIME(PS) =     102.000  TEMP(K) =   309.89  PRESS =     0.0
 Etot   =   -196011.4178  EKtot   =     83912.3359  EPtot      =   -279923.7538
 BOND   =      6535.9712  ANGLE   =     25885.2542  DIHED      =     18431.1257
 1-4 NB =      6195.4499  1-4 EEL =      3819.5745  VDWAALS    =     29763.6120
 EELEC  =   -385899.1456  EHBOND  =         0.0000  RESTRAINT  =     15344.4044
 EAMBER (non-restraint)  =   -295268.1581
 EKCMT  =         0.0000  VIRIAL  =         0.0000  VOLUME     =   1395768.8006
                                                    SURFTEN    =         0.0000
                                                    Density    =         0.8932
 ------------------------------------------------------------------------------

 NMR restraints: Bond =    0.000   Angle =     0.000   Torsion =     0.000
===============================================================================

 NSTEP =    53000   TIME(PS) =     103.000  TEMP(K) =   311.02  PRESS =     0.0
 Etot   =   -195654.7955  EKtot   =     84218.8906  EPtot      =   -279873.6861
 BOND   =      6606.6854  ANGLE   =     26030.4066  DIHED      =     18476.9962
 1-4 NB =      6130.5676  1-4 EEL =      3714.3588  VDWAALS    =     29400.7393
 EELEC  =   -385516.7936  EHBOND  =         0.0000  RESTRAINT  =     15283.3535
 EAMBER (non-restraint)  =   -295157.0396
 EKCMT  =         0.0000  VIRIAL  =         0.0000  VOLUME     =   1398425.2151
                                                    SURFTEN    =         0.0000
                                                    Density    =         0.8915
 ------------------------------------------------------------------------------

 NMR restraints: Bond =    0.000   Angle =     0.000   Torsion =     0.000
===============================================================================

 NSTEP =    54000   TIME(PS) =     104.000  TEMP(K) =   309.79  PRESS =     0.0
 Etot   =   -195830.4212  EKtot   =     83886.5078  EPtot      =   -279716.9290
 BOND   =      6719.9754  ANGLE   =     26011.1533  DIHED      =     18461.0784
 1-4 NB =      6135.4717  1-4 EEL =      3755.2884  VDWAALS    =     29384.5165
 EELEC  =   -385442.3795  EHBOND  =         0.0000  RESTRAINT  =     15257.9668
 EAMBER (non-restraint)  =   -294974.8958
 EKCMT  =         0.0000  VIRIAL  =         0.0000  VOLUME     =   1398346.6143
                                                    SURFTEN    =         0.0000
                                                    Density    =         0.8916
 ------------------------------------------------------------------------------

 NMR restraints: Bond =    0.000   Angle =     0.000   Torsion =     0.000
===============================================================================

 NSTEP =    55000   TIME(PS) =     105.000  TEMP(K) =   310.20  PRESS =     0.0
 Etot   =   -195841.9853  EKtot   =     83997.7344  EPtot      =   -279839.7197
 BOND   =      6426.6658  ANGLE   =     26154.1598  DIHED      =     18513.2907
 1-4 NB =      6119.4338  1-4 EEL =      3810.0711  VDWAALS    =     29436.8333
 EELEC  =   -385576.0987  EHBOND  =         0.0000  RESTRAINT  =     15275.9244
 EAMBER (non-restraint)  =   -295115.6441
 EKCMT  =         0.0000  VIRIAL  =         0.0000  VOLUME     =   1398013.9882
                                                    SURFTEN    =         0.0000
                                                    Density    =         0.8918
 ------------------------------------------------------------------------------

 NMR restraints: Bond =    0.000   Angle =     0.000   Torsion =     0.000
===============================================================================

 NSTEP =    56000   TIME(PS) =     106.000  TEMP(K) =   308.94  PRESS =     0.0
 Etot   =   -196141.4565  EKtot   =     83655.8594  EPtot      =   -279797.3159
 BOND   =      6522.0368  ANGLE   =     26069.8049  DIHED      =     18469.6567
 1-4 NB =      6115.4989  1-4 EEL =      3836.5272  VDWAALS    =     29304.3825
 EELEC  =   -385266.9283  EHBOND  =         0.0000  RESTRAINT  =     15151.7056
 EAMBER (non-restraint)  =   -294949.0215
 EKCMT  =         0.0000  VIRIAL  =         0.0000  VOLUME     =   1397688.4531
                                                    SURFTEN    =         0.0000
                                                    Density    =         0.8920
 ------------------------------------------------------------------------------

 NMR restraints: Bond =    0.000   Angle =     0.000   Torsion =     0.000
===============================================================================

 NSTEP =    57000   TIME(PS) =     107.000  TEMP(K) =   310.71  PRESS =     0.0
 Etot   =   -195531.9207  EKtot   =     84135.0625  EPtot      =   -279666.9832
 BOND   =      6710.5832  ANGLE   =     26026.5173  DIHED      =     18389.1472
 1-4 NB =      6154.5422  1-4 EEL =      3808.7212  VDWAALS    =     29325.3347
 EELEC  =   -385187.0170  EHBOND  =         0.0000  RESTRAINT  =     15105.1880
 EAMBER (non-restraint)  =   -294772.1712
 EKCMT  =         0.0000  VIRIAL  =         0.0000  VOLUME     =   1398282.1146
                                                    SURFTEN    =         0.0000
                                                    Density    =         0.8916
 ------------------------------------------------------------------------------

 NMR restraints: Bond =    0.000   Angle =     0.000   Torsion =     0.000
===============================================================================

 NSTEP =    58000   TIME(PS) =     108.000  TEMP(K) =   309.24  PRESS =     0.0
 Etot   =   -196386.7959  EKtot   =     83737.4062  EPtot      =   -280124.2021
 BOND   =      6574.2815  ANGLE   =     25895.7219  DIHED      =     18502.7316
 1-4 NB =      6164.7535  1-4 EEL =      3769.7532  VDWAALS    =     30007.9685
 EELEC  =   -386229.8208  EHBOND  =         0.0000  RESTRAINT  =     15190.4084
 EAMBER (non-restraint)  =   -295314.6106
 EKCMT  =         0.0000  VIRIAL  =         0.0000  VOLUME     =   1394975.2197
                                                    SURFTEN    =         0.0000
                                                    Density    =         0.8937
 ------------------------------------------------------------------------------

 NMR restraints: Bond =    0.000   Angle =     0.000   Torsion =     0.000
===============================================================================

 NSTEP =    59000   TIME(PS) =     109.000  TEMP(K) =   309.40  PRESS =     0.0
 Etot   =   -196216.7720  EKtot   =     83780.6719  EPtot      =   -279997.4439
 BOND   =      6512.2180  ANGLE   =     26077.1692  DIHED      =     18440.4291
 1-4 NB =      6187.9316  1-4 EEL =      3629.2231  VDWAALS    =     29897.6107
 EELEC  =   -386082.3777  EHBOND  =         0.0000  RESTRAINT  =     15340.3522
 EAMBER (non-restraint)  =   -295337.7961
 EKCMT  =         0.0000  VIRIAL  =         0.0000  VOLUME     =   1394975.2197
                                                    SURFTEN    =         0.0000
                                                    Density    =         0.8937
 ------------------------------------------------------------------------------

 NMR restraints: Bond =    0.000   Angle =     0.000   Torsion =     0.000
===============================================================================

 NSTEP =    60000   TIME(PS) =     110.000  TEMP(K) =   310.02  PRESS =     0.0
 Etot   =   -196235.9809  EKtot   =     83947.8359  EPtot      =   -280183.8168
 BOND   =      6658.7439  ANGLE   =     25997.8721  DIHED      =     18514.9433
 1-4 NB =      6145.5584  1-4 EEL =      3790.2478  VDWAALS    =     29678.4571
 EELEC  =   -386033.3851  EHBOND  =         0.0000  RESTRAINT  =     15063.7459
 EAMBER (non-restraint)  =   -295247.5627
 EKCMT  =         0.0000  VIRIAL  =         0.0000  VOLUME     =   1397152.5638
                                                    SURFTEN    =         0.0000
                                                    Density    =         0.8923
 ------------------------------------------------------------------------------

 NMR restraints: Bond =    0.000   Angle =     0.000   Torsion =     0.000
===============================================================================

 NSTEP =    61000   TIME(PS) =     111.000  TEMP(K) =   309.27  PRESS =     0.0
 Etot   =   -195963.9840  EKtot   =     83745.7578  EPtot      =   -279709.7418
 BOND   =      6656.9005  ANGLE   =     26019.6483  DIHED      =     18416.9468
 1-4 NB =      6112.8053  1-4 EEL =      3794.6025  VDWAALS    =     29708.8161
 EELEC  =   -385780.8309  EHBOND  =         0.0000  RESTRAINT  =     15361.3696
 EAMBER (non-restraint)  =   -295071.1115
 EKCMT  =         0.0000  VIRIAL  =         0.0000  VOLUME     =   1396021.4650
                                                    SURFTEN    =         0.0000
                                                    Density    =         0.8931
 ------------------------------------------------------------------------------

 NMR restraints: Bond =    0.000   Angle =     0.000   Torsion =     0.000
===============================================================================

 NSTEP =    62000   TIME(PS) =     112.000  TEMP(K) =   311.01  PRESS =     0.0
 Etot   =   -195543.1284  EKtot   =     84217.2891  EPtot      =   -279760.4174
 BOND   =      6550.2283  ANGLE   =     26185.5960  DIHED      =     18461.4719
 1-4 NB =      6166.6812  1-4 EEL =      3814.0601  VDWAALS    =     29782.0287
 EELEC  =   -386060.5125  EHBOND  =         0.0000  RESTRAINT  =     15340.0288
 EAMBER (non-restraint)  =   -295100.4462
 EKCMT  =         0.0000  VIRIAL  =         0.0000  VOLUME     =   1394442.5022
                                                    SURFTEN    =         0.0000
                                                    Density    =         0.8941
 ------------------------------------------------------------------------------

 NMR restraints: Bond =    0.000   Angle =     0.000   Torsion =     0.000
===============================================================================

 NSTEP =    63000   TIME(PS) =     113.000  TEMP(K) =   310.59  PRESS =     0.0
 Etot   =   -195538.0380  EKtot   =     84102.6484  EPtot      =   -279640.6864
 BOND   =      6698.1798  ANGLE   =     25996.5001  DIHED      =     18488.3547
 1-4 NB =      6126.2538  1-4 EEL =      3843.2697  VDWAALS    =     29891.9389
 EELEC  =   -385984.5396  EHBOND  =         0.0000  RESTRAINT  =     15299.3561
 EAMBER (non-restraint)  =   -294940.0426
 EKCMT  =         0.0000  VIRIAL  =         0.0000  VOLUME     =   1394999.3577
                                                    SURFTEN    =         0.0000
                                                    Density    =         0.8937
 ------------------------------------------------------------------------------

 NMR restraints: Bond =    0.000   Angle =     0.000   Torsion =     0.000
===============================================================================

 NSTEP =    64000   TIME(PS) =     114.000  TEMP(K) =   310.76  PRESS =     0.0
 Etot   =   -195688.1872  EKtot   =     84149.3516  EPtot      =   -279837.5388
 BOND   =      6746.9972  ANGLE   =     26090.5426  DIHED      =     18481.0128
 1-4 NB =      6079.5768  1-4 EEL =      3802.6052  VDWAALS    =     29998.5064
 EELEC  =   -386329.5118  EHBOND  =         0.0000  RESTRAINT  =     15292.7320
 EAMBER (non-restraint)  =   -295130.2707
 EKCMT  =         0.0000  VIRIAL  =         0.0000  VOLUME     =   1394422.1024
                                                    SURFTEN    =         0.0000
                                                    Density    =         0.8941
 ------------------------------------------------------------------------------

 NMR restraints: Bond =    0.000   Angle =     0.000   Torsion =     0.000
===============================================================================

 NSTEP =    65000   TIME(PS) =     115.000  TEMP(K) =   310.12  PRESS =     0.0
 Etot   =   -195999.1622  EKtot   =     83976.4609  EPtot      =   -279975.6231
 BOND   =      6751.5264  ANGLE   =     25835.6274  DIHED      =     18513.7753
 1-4 NB =      6143.9298  1-4 EEL =      3787.0177  VDWAALS    =     29607.5288
 EELEC  =   -385903.4917  EHBOND  =         0.0000  RESTRAINT  =     15288.4630
 EAMBER (non-restraint)  =   -295264.0862
 EKCMT  =         0.0000  VIRIAL  =         0.0000  VOLUME     =   1396468.3774
                                                    SURFTEN    =         0.0000
                                                    Density    =         0.8928
 ------------------------------------------------------------------------------

 NMR restraints: Bond =    0.000   Angle =     0.000   Torsion =     0.000
===============================================================================

 NSTEP =    66000   TIME(PS) =     116.000  TEMP(K) =   308.67  PRESS =     0.0
 Etot   =   -196478.3824  EKtot   =     83581.3594  EPtot      =   -280059.7418
 BOND   =      6671.6272  ANGLE   =     26041.2616  DIHED      =     18545.1204
 1-4 NB =      6130.7676  1-4 EEL =      3753.3101  VDWAALS    =     29470.1750
 EELEC  =   -385985.8346  EHBOND  =         0.0000  RESTRAINT  =     15313.8308
 EAMBER (non-restraint)  =   -295373.5726
 EKCMT  =         0.0000  VIRIAL  =         0.0000  VOLUME     =   1395189.4148
                                                    SURFTEN    =         0.0000
                                                    Density    =         0.8936
 ------------------------------------------------------------------------------

 NMR restraints: Bond =    0.000   Angle =     0.000   Torsion =     0.000
===============================================================================

 NSTEP =    67000   TIME(PS) =     117.000  TEMP(K) =   308.93  PRESS =     0.0
 Etot   =   -196750.7676  EKtot   =     83652.2500  EPtot      =   -280403.0176
 BOND   =      6520.7750  ANGLE   =     25926.2991  DIHED      =     18496.1194
 1-4 NB =      6146.1423  1-4 EEL =      3767.3676  VDWAALS    =     29805.5315
 EELEC  =   -386227.5733  EHBOND  =         0.0000  RESTRAINT  =     15162.3208
 EAMBER (non-restraint)  =   -295565.3384
 EKCMT  =         0.0000  VIRIAL  =         0.0000  VOLUME     =   1395947.0866
                                                    SURFTEN    =         0.0000
                                                    Density    =         0.8931
 ------------------------------------------------------------------------------

 NMR restraints: Bond =    0.000   Angle =     0.000   Torsion =     0.000
===============================================================================

 NSTEP =    68000   TIME(PS) =     118.000  TEMP(K) =   310.14  PRESS =     0.0
 Etot   =   -196018.2570  EKtot   =     83979.1953  EPtot      =   -279997.4524
 BOND   =      6617.9804  ANGLE   =     26016.8742  DIHED      =     18483.2659
 1-4 NB =      6121.2184  1-4 EEL =      3754.3506  VDWAALS    =     29331.5353
 EELEC  =   -385661.2934  EHBOND  =         0.0000  RESTRAINT  =     15338.6161
 EAMBER (non-restraint)  =   -295336.0685
 EKCMT  =         0.0000  VIRIAL  =         0.0000  VOLUME     =   1396304.3492
                                                    SURFTEN    =         0.0000
                                                    Density    =         0.8929
 ------------------------------------------------------------------------------

 NMR restraints: Bond =    0.000   Angle =     0.000   Torsion =     0.000
===============================================================================

 NSTEP =    69000   TIME(PS) =     119.000  TEMP(K) =   309.45  PRESS =     0.0
 Etot   =   -195686.8638  EKtot   =     83792.8516  EPtot      =   -279479.7153
 BOND   =      6527.8028  ANGLE   =     26275.9543  DIHED      =     18517.2281
 1-4 NB =      6068.9886  1-4 EEL =      3770.3350  VDWAALS    =     29285.6238
 EELEC  =   -385157.8174  EHBOND  =         0.0000  RESTRAINT  =     15232.1695
 EAMBER (non-restraint)  =   -294711.8848
 EKCMT  =         0.0000  VIRIAL  =         0.0000  VOLUME     =   1398098.1617
                                                    SURFTEN    =         0.0000
                                                    Density    =         0.8917
 ------------------------------------------------------------------------------

 NMR restraints: Bond =    0.000   Angle =     0.000   Torsion =     0.000
===============================================================================

 NSTEP =    70000   TIME(PS) =     120.000  TEMP(K) =   310.43  PRESS =     0.0
 Etot   =   -195788.0966  EKtot   =     84060.1094  EPtot      =   -279848.2060
 BOND   =      6645.8820  ANGLE   =     26072.6434  DIHED      =     18486.9884
 1-4 NB =      6128.8966  1-4 EEL =      3784.8588  VDWAALS    =     29440.9673
 EELEC  =   -385678.2950  EHBOND  =         0.0000  RESTRAINT  =     15269.8523
 EAMBER (non-restraint)  =   -295118.0583
 EKCMT  =         0.0000  VIRIAL  =         0.0000  VOLUME     =   1398098.1617
                                                    SURFTEN    =         0.0000
                                                    Density    =         0.8917
 ------------------------------------------------------------------------------

 NMR restraints: Bond =    0.000   Angle =     0.000   Torsion =     0.000
===============================================================================

 NSTEP =    71000   TIME(PS) =     121.000  TEMP(K) =   311.00  PRESS =     0.0
 Etot   =   -195606.2400  EKtot   =     84212.1562  EPtot      =   -279818.3963
 BOND   =      6649.3579  ANGLE   =     26167.3446  DIHED      =     18383.8531
 1-4 NB =      6058.9083  1-4 EEL =      3773.8186  VDWAALS    =     29348.0119
 EELEC  =   -385485.6801  EHBOND  =         0.0000  RESTRAINT  =     15285.9895
 EAMBER (non-restraint)  =   -295104.3857
 EKCMT  =         0.0000  VIRIAL  =         0.0000  VOLUME     =   1397454.6705
                                                    SURFTEN    =         0.0000
                                                    Density    =         0.8921
 ------------------------------------------------------------------------------

 NMR restraints: Bond =    0.000   Angle =     0.000   Torsion =     0.000
===============================================================================

 NSTEP =    72000   TIME(PS) =     122.000  TEMP(K) =   309.63  PRESS =     0.0
 Etot   =   -195938.6271  EKtot   =     83843.1094  EPtot      =   -279781.7365
 BOND   =      6631.3225  ANGLE   =     25976.4131  DIHED      =     18399.4236
 1-4 NB =      6128.6027  1-4 EEL =      3797.1422  VDWAALS    =     29308.9185
 EELEC  =   -385434.1100  EHBOND  =         0.0000  RESTRAINT  =     15410.5510
 EAMBER (non-restraint)  =   -295192.2875
 EKCMT  =         0.0000  VIRIAL  =         0.0000  VOLUME     =   1397781.2310
                                                    SURFTEN    =         0.0000
                                                    Density    =         0.8919
 ------------------------------------------------------------------------------

 NMR restraints: Bond =    0.000   Angle =     0.000   Torsion =     0.000
===============================================================================

 NSTEP =    73000   TIME(PS) =     123.000  TEMP(K) =   310.18  PRESS =     0.0
 Etot   =   -195916.8521  EKtot   =     83991.7734  EPtot      =   -279908.6256
 BOND   =      6500.1260  ANGLE   =     25776.4573  DIHED      =     18508.5291
 1-4 NB =      6176.4831  1-4 EEL =      3806.2471  VDWAALS    =     29472.2703
 EELEC  =   -385439.8844  EHBOND  =         0.0000  RESTRAINT  =     15291.1460
 EAMBER (non-restraint)  =   -295199.7715
 EKCMT  =         0.0000  VIRIAL  =         0.0000  VOLUME     =   1399550.9503
                                                    SURFTEN    =         0.0000
                                                    Density    =         0.8908
 ------------------------------------------------------------------------------

 NMR restraints: Bond =    0.000   Angle =     0.000   Torsion =     0.000
===============================================================================

 NSTEP =    74000   TIME(PS) =     124.000  TEMP(K) =   311.12  PRESS =     0.0
 Etot   =   -195428.9792  EKtot   =     84245.2969  EPtot      =   -279674.2760
 BOND   =      6593.4273  ANGLE   =     25867.4361  DIHED      =     18467.5054
 1-4 NB =      6103.9564  1-4 EEL =      3806.3445  VDWAALS    =     28798.2829
 EELEC  =   -384728.0245  EHBOND  =         0.0000  RESTRAINT  =     15416.7958
 EAMBER (non-restraint)  =   -295091.0718
 EKCMT  =         0.0000  VIRIAL  =         0.0000  VOLUME     =   1399872.5621
                                                    SURFTEN    =         0.0000
                                                    Density    =         0.8906
 ------------------------------------------------------------------------------

 NMR restraints: Bond =    0.000   Angle =     0.000   Torsion =     0.000
===============================================================================

 NSTEP =    75000   TIME(PS) =     125.000  TEMP(K) =   309.87  PRESS =     0.0
 Etot   =   -195405.3148  EKtot   =     83906.2422  EPtot      =   -279311.5569
 BOND   =      6651.4393  ANGLE   =     26196.1076  DIHED      =     18420.1797
 1-4 NB =      6090.3987  1-4 EEL =      3760.8464  VDWAALS    =     29145.9582
 EELEC  =   -384822.1253  EHBOND  =         0.0000  RESTRAINT  =     15245.6384
 EAMBER (non-restraint)  =   -294557.1953
 EKCMT  =         0.0000  VIRIAL  =         0.0000  VOLUME     =   1400938.9991
                                                    SURFTEN    =         0.0000
                                                    Density    =         0.8899
 ------------------------------------------------------------------------------

 NMR restraints: Bond =    0.000   Angle =     0.000   Torsion =     0.000
===============================================================================

 NSTEP =    76000   TIME(PS) =     126.000  TEMP(K) =   310.08  PRESS =     0.0
 Etot   =   -195255.9162  EKtot   =     83964.2656  EPtot      =   -279220.1818
 BOND   =      6668.5408  ANGLE   =     26125.3237  DIHED      =     18535.5845
 1-4 NB =      6086.7464  1-4 EEL =      3774.6511  VDWAALS    =     29174.7928
 EELEC  =   -385035.6501  EHBOND  =         0.0000  RESTRAINT  =     15449.8288
 EAMBER (non-restraint)  =   -294670.0107
 EKCMT  =         0.0000  VIRIAL  =         0.0000  VOLUME     =   1399457.0932
                                                    SURFTEN    =         0.0000
                                                    Density    =         0.8909
 ------------------------------------------------------------------------------

 NMR restraints: Bond =    0.000   Angle =     0.000   Torsion =     0.000
===============================================================================

 NSTEP =    77000   TIME(PS) =     127.000  TEMP(K) =   311.69  PRESS =     0.0
 Etot   =   -195640.0397  EKtot   =     84399.6250  EPtot      =   -280039.6647
 BOND   =      6599.6870  ANGLE   =     26131.9564  DIHED      =     18392.9133
 1-4 NB =      6136.9474  1-4 EEL =      3774.3305  VDWAALS    =     29123.5524
 EELEC  =   -385529.2661  EHBOND  =         0.0000  RESTRAINT  =     15330.2144
 EAMBER (non-restraint)  =   -295369.8791
 EKCMT  =         0.0000  VIRIAL  =         0.0000  VOLUME     =   1398830.8314
                                                    SURFTEN    =         0.0000
                                                    Density    =         0.8913
 ------------------------------------------------------------------------------

 NMR restraints: Bond =    0.000   Angle =     0.000   Torsion =     0.000
===============================================================================

 NSTEP =    78000   TIME(PS) =     128.000  TEMP(K) =   309.14  PRESS =     0.0
 Etot   =   -196073.9542  EKtot   =     83710.1562  EPtot      =   -279784.1104
 BOND   =      6629.0552  ANGLE   =     26097.2181  DIHED      =     18491.0712
 1-4 NB =      6143.6204  1-4 EEL =      3779.8510  VDWAALS    =     29205.6505
 EELEC  =   -385285.1894  EHBOND  =         0.0000  RESTRAINT  =     15154.6126
 EAMBER (non-restraint)  =   -294938.7230
 EKCMT  =         0.0000  VIRIAL  =         0.0000  VOLUME     =   1398411.5490
                                                    SURFTEN    =         0.0000
                                                    Density    =         0.8915
 ------------------------------------------------------------------------------

 NMR restraints: Bond =    0.000   Angle =     0.000   Torsion =     0.000
===============================================================================

 NSTEP =    79000   TIME(PS) =     129.000  TEMP(K) =   309.26  PRESS =     0.0
 Etot   =   -195957.6914  EKtot   =     83742.9688  EPtot      =   -279700.6602
 BOND   =      6585.4097  ANGLE   =     25922.3170  DIHED      =     18437.5131
 1-4 NB =      6166.7793  1-4 EEL =      3827.6178  VDWAALS    =     29361.5262
 EELEC  =   -385321.5930  EHBOND  =         0.0000  RESTRAINT  =     15319.7698
 EAMBER (non-restraint)  =   -295020.4300
 EKCMT  =         0.0000  VIRIAL  =         0.0000  VOLUME     =   1397855.4512
                                                    SURFTEN    =         0.0000
                                                    Density    =         0.8919
 ------------------------------------------------------------------------------

 NMR restraints: Bond =    0.000   Angle =     0.000   Torsion =     0.000
===============================================================================

 NSTEP =    80000   TIME(PS) =     130.000  TEMP(K) =   310.87  PRESS =     0.0
 Etot   =   -196199.4176  EKtot   =     84177.1406  EPtot      =   -280376.5582
 BOND   =      6529.4816  ANGLE   =     25880.3639  DIHED      =     18373.7491
 1-4 NB =      6141.5723  1-4 EEL =      3741.7465  VDWAALS    =     29294.4918
 EELEC  =   -385643.5627  EHBOND  =         0.0000  RESTRAINT  =     15305.5991
 EAMBER (non-restraint)  =   -295682.1574
 EKCMT  =         0.0000  VIRIAL  =         0.0000  VOLUME     =   1397194.9154
                                                    SURFTEN    =         0.0000
                                                    Density    =         0.8923
 ------------------------------------------------------------------------------

 NMR restraints: Bond =    0.000   Angle =     0.000   Torsion =     0.000
===============================================================================

 NSTEP =    81000   TIME(PS) =     131.000  TEMP(K) =   308.86  PRESS =     0.0
 Etot   =   -196122.7638  EKtot   =     83634.1250  EPtot      =   -279756.8888
 BOND   =      6718.2792  ANGLE   =     26013.2140  DIHED      =     18397.4849
 1-4 NB =      6139.1230  1-4 EEL =      3743.2240  VDWAALS    =     29740.3411
 EELEC  =   -385839.7842  EHBOND  =         0.0000  RESTRAINT  =     15331.2292
 EAMBER (non-restraint)  =   -295088.1180
 EKCMT  =         0.0000  VIRIAL  =         0.0000  VOLUME     =   1397955.6595
                                                    SURFTEN    =         0.0000
                                                    Density    =         0.8918
 ------------------------------------------------------------------------------

 NMR restraints: Bond =    0.000   Angle =     0.000   Torsion =     0.000
===============================================================================

 NSTEP =    82000   TIME(PS) =     132.000  TEMP(K) =   309.68  PRESS =     0.0
 Etot   =   -196144.3991  EKtot   =     83856.0781  EPtot      =   -280000.4773
 BOND   =      6565.4392  ANGLE   =     25987.4204  DIHED      =     18362.8885
 1-4 NB =      6119.8534  1-4 EEL =      3705.7509  VDWAALS    =     29260.3121
 EELEC  =   -385444.5700  EHBOND  =         0.0000  RESTRAINT  =     15442.4282
 EAMBER (non-restraint)  =   -295442.9055
 EKCMT  =         0.0000  VIRIAL  =         0.0000  VOLUME     =   1397805.2843
                                                    SURFTEN    =         0.0000
                                                    Density    =         0.8919
 ------------------------------------------------------------------------------

 NMR restraints: Bond =    0.000   Angle =     0.000   Torsion =     0.000
===============================================================================

 NSTEP =    83000   TIME(PS) =     133.000  TEMP(K) =   311.20  PRESS =     0.0
 Etot   =   -195901.2687  EKtot   =     84267.1484  EPtot      =   -280168.4172
 BOND   =      6575.3619  ANGLE   =     25989.4525  DIHED      =     18469.1575
 1-4 NB =      6098.1246  1-4 EEL =      3793.2207  VDWAALS    =     29199.8832
 EELEC  =   -385544.1601  EHBOND  =         0.0000  RESTRAINT  =     15250.5426
 EAMBER (non-restraint)  =   -295418.9597
 EKCMT  =         0.0000  VIRIAL  =         0.0000  VOLUME     =   1397875.7321
                                                    SURFTEN    =         0.0000
                                                    Density    =         0.8919
 ------------------------------------------------------------------------------

 NMR restraints: Bond =    0.000   Angle =     0.000   Torsion =     0.000
===============================================================================

 NSTEP =    84000   TIME(PS) =     134.000  TEMP(K) =   310.47  PRESS =     0.0
 Etot   =   -195854.9182  EKtot   =     84070.4609  EPtot      =   -279925.3792
 BOND   =      6675.3871  ANGLE   =     25858.7073  DIHED      =     18469.9089
 1-4 NB =      6136.7342  1-4 EEL =      3826.5066  VDWAALS    =     29622.2061
 EELEC  =   -385793.2702  EHBOND  =         0.0000  RESTRAINT  =     15278.4410
 EAMBER (non-restraint)  =   -295203.8201
 EKCMT  =         0.0000  VIRIAL  =         0.0000  VOLUME     =   1395904.1688
                                                    SURFTEN    =         0.0000
                                                    Density    =         0.8931
 ------------------------------------------------------------------------------

 NMR restraints: Bond =    0.000   Angle =     0.000   Torsion =     0.000
===============================================================================

 NSTEP =    85000   TIME(PS) =     135.000  TEMP(K) =   308.67  PRESS =     0.0
 Etot   =   -196235.4335  EKtot   =     83581.4062  EPtot      =   -279816.8398
 BOND   =      6698.9940  ANGLE   =     26190.6303  DIHED      =     18407.0675
 1-4 NB =      6165.6666  1-4 EEL =      3819.8174  VDWAALS    =     29112.2276
 EELEC  =   -385635.8325  EHBOND  =         0.0000  RESTRAINT  =     15424.5893
 EAMBER (non-restraint)  =   -295241.4291
 EKCMT  =         0.0000  VIRIAL  =         0.0000  VOLUME     =   1395375.8732
                                                    SURFTEN    =         0.0000
                                                    Density    =         0.8935
 ------------------------------------------------------------------------------

 NMR restraints: Bond =    0.000   Angle =     0.000   Torsion =     0.000
===============================================================================

 NSTEP =    86000   TIME(PS) =     136.000  TEMP(K) =   309.22  PRESS =     0.0
 Etot   =   -196302.6429  EKtot   =     83732.1641  EPtot      =   -280034.8069
 BOND   =      6565.1281  ANGLE   =     26044.6404  DIHED      =     18369.1210
 1-4 NB =      6142.7100  1-4 EEL =      3789.5942  VDWAALS    =     29425.3350
 EELEC  =   -385746.4122  EHBOND  =         0.0000  RESTRAINT  =     15375.0766
 EAMBER (non-restraint)  =   -295409.8835
 EKCMT  =         0.0000  VIRIAL  =         0.0000  VOLUME     =   1394250.4253
                                                    SURFTEN    =         0.0000
                                                    Density    =         0.8942
 ------------------------------------------------------------------------------

 NMR restraints: Bond =    0.000   Angle =     0.000   Torsion =     0.000
===============================================================================

 NSTEP =    87000   TIME(PS) =     137.000  TEMP(K) =   309.79  PRESS =     0.0
 Etot   =   -196000.1663  EKtot   =     83885.2812  EPtot      =   -279885.4475
 BOND   =      6690.2071  ANGLE   =     26078.5348  DIHED      =     18478.4687
 1-4 NB =      6074.7418  1-4 EEL =      3782.2052  VDWAALS    =     29249.8813
 EELEC  =   -385609.9829  EHBOND  =         0.0000  RESTRAINT  =     15370.4966
 EAMBER (non-restraint)  =   -295255.9441
 EKCMT  =         0.0000  VIRIAL  =         0.0000  VOLUME     =   1395664.0907
                                                    SURFTEN    =         0.0000
                                                    Density    =         0.8933
 ------------------------------------------------------------------------------

 NMR restraints: Bond =    0.000   Angle =     0.000   Torsion =     0.000
===============================================================================

 NSTEP =    88000   TIME(PS) =     138.000  TEMP(K) =   311.47  PRESS =     0.0
 Etot   =   -195648.5620  EKtot   =     84340.1328  EPtot      =   -279988.6948
 BOND   =      6479.3650  ANGLE   =     26170.1027  DIHED      =     18433.0288
 1-4 NB =      6099.6410  1-4 EEL =      3733.2717  VDWAALS    =     29355.7061
 EELEC  =   -385672.0770  EHBOND  =         0.0000  RESTRAINT  =     15412.2670
 EAMBER (non-restraint)  =   -295400.9618
 EKCMT  =         0.0000  VIRIAL  =         0.0000  VOLUME     =   1396595.9289
                                                    SURFTEN    =         0.0000
                                                    Density    =         0.8927
 ------------------------------------------------------------------------------

 NMR restraints: Bond =    0.000   Angle =     0.000   Torsion =     0.000
===============================================================================

 NSTEP =    89000   TIME(PS) =     139.000  TEMP(K) =   309.40  PRESS =     0.0
 Etot   =   -196015.8645  EKtot   =     83781.0703  EPtot      =   -279796.9348
 BOND   =      6734.8962  ANGLE   =     26067.6895  DIHED      =     18379.3702
 1-4 NB =      6109.6477  1-4 EEL =      3837.0797  VDWAALS    =     29295.7008
 EELEC  =   -385719.6847  EHBOND  =         0.0000  RESTRAINT  =     15498.3656
 EAMBER (non-restraint)  =   -295295.3005
 EKCMT  =         0.0000  VIRIAL  =         0.0000  VOLUME     =   1396096.5619
                                                    SURFTEN    =         0.0000
                                                    Density    =         0.8930
 ------------------------------------------------------------------------------

 NMR restraints: Bond =    0.000   Angle =     0.000   Torsion =     0.000
===============================================================================

 NSTEP =    90000   TIME(PS) =     140.000  TEMP(K) =   310.42  PRESS =     0.0
 Etot   =   -195883.4672  EKtot   =     84057.0859  EPtot      =   -279940.5531
 BOND   =      6623.7401  ANGLE   =     26171.9540  DIHED      =     18435.6310
 1-4 NB =      6157.0293  1-4 EEL =      3746.8773  VDWAALS    =     28552.9545
 EELEC  =   -384997.6487  EHBOND  =         0.0000  RESTRAINT  =     15368.9093
 EAMBER (non-restraint)  =   -295309.4624
 EKCMT  =         0.0000  VIRIAL  =         0.0000  VOLUME     =   1400569.0768
                                                    SURFTEN    =         0.0000
                                                    Density    =         0.8902
 ------------------------------------------------------------------------------

 NMR restraints: Bond =    0.000   Angle =     0.000   Torsion =     0.000
===============================================================================

 NSTEP =    91000   TIME(PS) =     141.000  TEMP(K) =   311.26  PRESS =     0.0
 Etot   =   -195686.0840  EKtot   =     84283.1719  EPtot      =   -279969.2559
 BOND   =      6576.5330  ANGLE   =     25946.2360  DIHED      =     18441.9780
 1-4 NB =      6124.8998  1-4 EEL =      3792.7689  VDWAALS    =     29172.4616
 EELEC  =   -385389.4474  EHBOND  =         0.0000  RESTRAINT  =     15365.3142
 EAMBER (non-restraint)  =   -295334.5701
 EKCMT  =         0.0000  VIRIAL  =         0.0000  VOLUME     =   1397887.8331
                                                    SURFTEN    =         0.0000
                                                    Density    =         0.8919
 ------------------------------------------------------------------------------

 NMR restraints: Bond =    0.000   Angle =     0.000   Torsion =     0.000
===============================================================================

 NSTEP =    92000   TIME(PS) =     142.000  TEMP(K) =   309.56  PRESS =     0.0
 Etot   =   -195879.2106  EKtot   =     83823.4922  EPtot      =   -279702.7028
 BOND   =      6597.4994  ANGLE   =     26218.6282  DIHED      =     18478.0902
 1-4 NB =      6122.3970  1-4 EEL =      3739.9799  VDWAALS    =     29250.5309
 EELEC  =   -385566.1223  EHBOND  =         0.0000  RESTRAINT  =     15456.2938
 EAMBER (non-restraint)  =   -295158.9966
 EKCMT  =         0.0000  VIRIAL  =         0.0000  VOLUME     =   1396528.4371
                                                    SURFTEN    =         0.0000
                                                    Density    =         0.8927
 ------------------------------------------------------------------------------

 NMR restraints: Bond =    0.000   Angle =     0.000   Torsion =     0.000
===============================================================================

 NSTEP =    93000   TIME(PS) =     143.000  TEMP(K) =   311.05  PRESS =     0.0
 Etot   =   -195181.2480  EKtot   =     84226.3906  EPtot      =   -279407.6387
 BOND   =      6580.0105  ANGLE   =     26039.4701  DIHED      =     18443.9924
 1-4 NB =      6150.6514  1-4 EEL =      3778.4565  VDWAALS    =     28863.5811
 EELEC  =   -384816.8977  EHBOND  =         0.0000  RESTRAINT  =     15553.0970
 EAMBER (non-restraint)  =   -294960.7356
 EKCMT  =         0.0000  VIRIAL  =         0.0000  VOLUME     =   1399481.0989
                                                    SURFTEN    =         0.0000
                                                    Density    =         0.8908
 ------------------------------------------------------------------------------

 NMR restraints: Bond =    0.000   Angle =     0.000   Torsion =     0.000
===============================================================================

 NSTEP =    94000   TIME(PS) =     144.000  TEMP(K) =   310.06  PRESS =     0.0
 Etot   =   -195251.5496  EKtot   =     83959.2109  EPtot      =   -279210.7605
 BOND   =      6699.0443  ANGLE   =     26037.8599  DIHED      =     18519.2280
 1-4 NB =      6146.6940  1-4 EEL =      3813.1427  VDWAALS    =     28726.2259
 EELEC  =   -384595.2008  EHBOND  =         0.0000  RESTRAINT  =     15442.2454
 EAMBER (non-restraint)  =   -294653.0060
 EKCMT  =         0.0000  VIRIAL  =         0.0000  VOLUME     =   1400656.2508
                                                    SURFTEN    =         0.0000
                                                    Density    =         0.8901
 ------------------------------------------------------------------------------

 NMR restraints: Bond =    0.000   Angle =     0.000   Torsion =     0.000
===============================================================================

 NSTEP =    95000   TIME(PS) =     145.000  TEMP(K) =   310.37  PRESS =     0.0
 Etot   =   -195905.0430  EKtot   =     84042.1016  EPtot      =   -279947.1446
 BOND   =      6572.5708  ANGLE   =     25953.1336  DIHED      =     18512.5321
 1-4 NB =      6105.8851  1-4 EEL =      3727.1225  VDWAALS    =     28371.2703
 EELEC  =   -384557.7812  EHBOND  =         0.0000  RESTRAINT  =     15368.1222
 EAMBER (non-restraint)  =   -295315.2667
 EKCMT  =         0.0000  VIRIAL  =         0.0000  VOLUME     =   1400102.8539
                                                    SURFTEN    =         0.0000
                                                    Density    =         0.8905
 ------------------------------------------------------------------------------

 NMR restraints: Bond =    0.000   Angle =     0.000   Torsion =     0.000
===============================================================================

 NSTEP =    96000   TIME(PS) =     146.000  TEMP(K) =   311.16  PRESS =     0.0
 Etot   =   -195205.3370  EKtot   =     84256.1562  EPtot      =   -279461.4933
 BOND   =      6651.2060  ANGLE   =     25990.9412  DIHED      =     18437.9432
 1-4 NB =      6124.9864  1-4 EEL =      3808.0556  VDWAALS    =     28863.0331
 EELEC  =   -384725.8051  EHBOND  =         0.0000  RESTRAINT  =     15388.1463
 EAMBER (non-restraint)  =   -294849.6395
 EKCMT  =         0.0000  VIRIAL  =         0.0000  VOLUME     =   1398708.4129
                                                    SURFTEN    =         0.0000
                                                    Density    =         0.8913
 ------------------------------------------------------------------------------

 NMR restraints: Bond =    0.000   Angle =     0.000   Torsion =     0.000
===============================================================================

 NSTEP =    97000   TIME(PS) =     147.000  TEMP(K) =   310.08  PRESS =     0.0
 Etot   =   -195852.8982  EKtot   =     83964.0234  EPtot      =   -279816.9216
 BOND   =      6618.5255  ANGLE   =     26013.2925  DIHED      =     18421.7712
 1-4 NB =      6149.5674  1-4 EEL =      3825.0356  VDWAALS    =     29057.5300
 EELEC  =   -385219.3843  EHBOND  =         0.0000  RESTRAINT  =     15316.7405
 EAMBER (non-restraint)  =   -295133.6622
 EKCMT  =         0.0000  VIRIAL  =         0.0000  VOLUME     =   1398830.9967
                                                    SURFTEN    =         0.0000
                                                    Density    =         0.8913
 ------------------------------------------------------------------------------

 NMR restraints: Bond =    0.000   Angle =     0.000   Torsion =     0.000
===============================================================================

 NSTEP =    98000   TIME(PS) =     148.000  TEMP(K) =   309.87  PRESS =     0.0
 Etot   =   -196364.5602  EKtot   =     83907.5234  EPtot      =   -280272.0837
 BOND   =      6644.1761  ANGLE   =     25948.1349  DIHED      =     18447.7199
 1-4 NB =      6173.5918  1-4 EEL =      3795.4904  VDWAALS    =     29290.6200
 EELEC  =   -385898.5422  EHBOND  =         0.0000  RESTRAINT  =     15326.7254
 EAMBER (non-restraint)  =   -295598.8091
 EKCMT  =         0.0000  VIRIAL  =         0.0000  VOLUME     =   1398178.7066
                                                    SURFTEN    =         0.0000
                                                    Density    =         0.8917
 ------------------------------------------------------------------------------

 NMR restraints: Bond =    0.000   Angle =     0.000   Torsion =     0.000
===============================================================================

 NSTEP =    99000   TIME(PS) =     149.000  TEMP(K) =   309.25  PRESS =     0.0
 Etot   =   -196320.5527  EKtot   =     83739.0312  EPtot      =   -280059.5839
 BOND   =      6542.1893  ANGLE   =     25926.8012  DIHED      =     18488.3334
 1-4 NB =      6151.6191  1-4 EEL =      3754.9687  VDWAALS    =     29346.8288
 EELEC  =   -385481.1120  EHBOND  =         0.0000  RESTRAINT  =     15210.7875
 EAMBER (non-restraint)  =   -295270.3715
 EKCMT  =         0.0000  VIRIAL  =         0.0000  VOLUME     =   1396525.2257
                                                    SURFTEN    =         0.0000
                                                    Density    =         0.8927
 ------------------------------------------------------------------------------

 NMR restraints: Bond =    0.000   Angle =     0.000   Torsion =     0.000
===============================================================================

 NSTEP =   100000   TIME(PS) =     150.000  TEMP(K) =   308.69  PRESS =     0.0
 Etot   =   -196415.7299  EKtot   =     83586.7891  EPtot      =   -280002.5190
 BOND   =      6528.8361  ANGLE   =     25875.3642  DIHED      =     18468.2238
 1-4 NB =      6152.1980  1-4 EEL =      3804.7779  VDWAALS    =     29379.2532
 EELEC  =   -385633.3297  EHBOND  =         0.0000  RESTRAINT  =     15422.1577
 EAMBER (non-restraint)  =   -295424.6766
 EKCMT  =         0.0000  VIRIAL  =         0.0000  VOLUME     =   1397354.7400
                                                    SURFTEN    =         0.0000
                                                    Density    =         0.8922
 ------------------------------------------------------------------------------

 NMR restraints: Bond =    0.000   Angle =     0.000   Torsion =     0.000
===============================================================================

      A V E R A G E S   O V E R     100 S T E P S


 NSTEP =   100000   TIME(PS) =     150.000  TEMP(K) =   309.82  PRESS =     0.0
 Etot   =   -195757.3158  EKtot   =     83894.0902  EPtot      =   -279651.4060
 BOND   =      6615.7893  ANGLE   =     26048.5736  DIHED      =     18493.0706
 1-4 NB =      6138.4951  1-4 EEL =      3809.7793  VDWAALS    =     29574.9992
 EELEC  =   -385568.0816  EHBOND  =         0.0000  RESTRAINT  =     15235.9686
 EAMBER (non-restraint)  =   -294887.3746
 EKCMT  =         0.0000  VIRIAL  =         0.0000  VOLUME     =   1396727.6549
                                                    SURFTEN    =         0.0000
                                                    Density    =         0.8926
 ------------------------------------------------------------------------------

 NMR restraints: Bond =    0.000   Angle =     0.000   Torsion =     0.000
===============================================================================

      R M S  F L U C T U A T I O N S


 NSTEP =   100000   TIME(PS) =     150.000  TEMP(K) =     1.41  PRESS =     0.0
 Etot   =       773.8987  EKtot   =       382.5443  EPtot      =       509.9887
 BOND   =        71.3537  ANGLE   =       118.1205  DIHED      =        69.8872
 1-4 NB =        29.4434  1-4 EEL =        51.7267  VDWAALS    =       418.1806
 EELEC  =       477.3613  EHBOND  =         0.0000  RESTRAINT  =       191.2375
 EAMBER (non-restraint)  =       318.7512
 EKCMT  =         0.0000  VIRIAL  =         0.0000  VOLUME     =      1696.4782
                                                    SURFTEN    =         0.0000
                                                    Density    =         0.0011
 ------------------------------------------------------------------------------


 NMR restraints on final step:

| MC Barostat:       1000 volume changes attempted.
| MC Barostat:        262 changes successful ( 26.20%)
 ------------------------------------------------------------------------------

--------------------------------------------------------------------------------
   5.  TIMINGS
--------------------------------------------------------------------------------

|  NonSetup CPU Time in Major Routines:
|
|     Routine           Sec        %
|     ------------------------------
|     Nonbond          30.17    8.25
|     Bond              0.00    0.00
|     Angle             0.00    0.00
|     Dihedral          0.00    0.00
|     Shake             0.53    0.14
|     RunMD           331.00   90.45
|     Other             4.24    1.16
|     ------------------------------
|     Total           365.94

|  PME Nonbond Pairlist CPU Time:
|
|     Routine              Sec        %
|     ---------------------------------
|     Set Up Cit           0.00    0.00
|     Build List           0.00    0.00
|     ---------------------------------
|     Total                0.00    0.00

|  PME Direct Force CPU Time:
|
|     Routine              Sec        %
|     ---------------------------------
|     NonBonded Calc       0.00    0.00
|     Exclude Masked       0.00    0.00
|     Other                0.16    0.04
|     ---------------------------------
|     Total                0.16    0.04

|  PME Reciprocal Force CPU Time:
|
|     Routine              Sec        %
|     ---------------------------------
|     1D bspline           0.00    0.00
|     Grid Charges         0.00    0.00
|     Scalar Sum           0.00    0.00
|     Gradient Sum         0.00    0.00
|     FFT                  0.00    0.00
|     ---------------------------------
|     Total                0.00    0.00

|  Final Performance Info:
|     -----------------------------------------------------
|     Average timings for last   14000 steps:
|     Elapsed(s) =      51.42 Per Step(ms) =       3.67
|         ns/day =      23.52   seconds/ns =    3672.93
|
|     Average timings for all steps:
|     Elapsed(s) =     366.13 Per Step(ms) =       3.66
|         ns/day =      23.60   seconds/ns =    3661.29
|     -----------------------------------------------------

|  Setup CPU time:            1.43 seconds
|  NonSetup CPU time:       365.94 seconds
|  Total CPU time:          367.37 seconds     0.10 hours

|  Setup wall time:           1    seconds
|  NonSetup wall time:      366    seconds
|  Total wall time:         367    seconds     0.10 hours
