# Supplementary material for: Intermolecular Interactions in G Protein-Coupled Receptor Allosteric Sites at the Membrane Interface from Molecular Dynamics Simulations and Quantum Chemical Calculations
Source: J Chem Inf Model. 2022 Sep 30;62(19):4736–47. doi: 10.1021/acs.jcim.2c00788 (PMC9554917; doi:10.1021/acs.jcim.2c00788)
Supplement: Supplementary file 2 — ci2c00788_si_002.zip [file ci2c00788_si_002.zip › MD_simulations_inputs/GCGR_MD_simulations_inputs/popc/eq03.out]

          -------------------------------------------------------
          Amber 16 PMEMD                              2016
          -------------------------------------------------------

| PMEMD implementation of SANDER, Release 16

| Run on 02/12/2019 at 09:53:29

|   Executable path: /usr/local/amber16/bin/pmemd.cuda
| Working directory: /data/almu/Working/GCGR/gcgr-5mv-popc/1_equilibration/arg1
|          Hostname: c104342

  [-O]verwriting output

File Assignments:
|   MDIN: eq03.in                                                               
|  MDOUT: eq03.out                                                              
| INPCRD: gcgr-5mv-arg1.eq02.rst                                                
|   PARM: gcgr-5mv-arg1.top                                                     
| RESTRT: gcgr-5mv-arg1.eq03.rst                                                
|   REFC: gcgr-5mv-arg1.eq02.rst                                                
|  MDVEL: mdvel                                                                 
|   MDEN: mden                                                                  
|  MDCRD: eq03.nc                                                               
| MDINFO: mdinfo                                                                
|  MDFRC: mdfrc                                                                 


 Here is the input file:

&cntrl                                                                         
    imin=0,        ! No minimization                                           
    irest=1,       ! This IS a restart of an old MD simulation                 
    ntx=5,         ! So our inpcrd file has velocities                         
                                                                               
! Temperature control                                                          
    ntt=3,         ! Langevin dynamics                                         
    gamma_ln=1.0,  ! Friction coefficient (ps^-1)                              
    temp0=310,   ! Target temperature                                          
                                                                               
! Potential energy control                                                     
    cut=10.0,      ! Nonbonded cutoff, in Angstroms                            
                                                                               
! MD settings                                                                  
    nstlim=100000,  ! 100K steps, 100 ps total                                 
    dt=0.001,      ! time step (ps)                                            
                                                                               
! SHAKE                                                                        
    ntc=2,         ! Constrain bonds containing hydrogen                       
    ntf=2,         ! Do not calculate forces of bonds containing hydrogen      
                                                                               
! Control how often information is printed                                     
    ntpr=1000,     ! Print energies every 1000 steps                           
    ntwx=100,     ! Print coordinates every 1000 steps to the trajectory       
    ntwr=10000,    ! Print a restart file every 10K steps (can be less frequent
!   ntwv=-1,       ! Uncomment to also print velocities to trajectory          
!   ntwf=-1,       ! Uncomment to also print forces to trajectory              
    ntxo=2,        ! Write NetCDF format                                       
                                                                               
! Wrap coordinates when printing them to the same unit cell                    
    iwrap=1,                                                                   
                                                                               
! Constant pressure control.                                                   
    barostat=2,    ! MC barostat                                               
    ntp=3,         ! 1=isotropic, 2=anisotropic, 3=semi-isotropic w/ surften   
    pres0=1.0,     ! Target external pressure, in bar                          
                                                                               
! Constant surface tension (needed for semi-isotropic scaling). Uncomment      
    ! for this feature. csurften must be nonzero if ntp=3 above                
    csurften=3,    ! Interfaces in 1=yz plane, 2=xz plane, 3=xy plane          
    gamma_ten=0.0, ! Surface tension (dyne/cm). 0 gives pure semi-iso scaling  
    ninterface=2,  ! Number of interfaces (2 for bilayer)                      
                                                                               
! Restraint options                                                            
    ntr=1,         ! Positional restraints                                     
    nmropt=1,      ! Dihedral restraints for sugars and lipids                 
/                                                                              
                                                                               
 &wt                                                                           
    type='END'                                                                 
 /                                                                             
Hold protein fixed                                                             
5.0                                                                            
RES 1 281                                                                      
END                                                                            
Hold ligand fixed                                                              
5.0                                                                            
RES 282                                                                        
END                                                                            
Hold Xray waters fixed                                                         
5.0                                                                            
RES 1447                                                                       
END                                                                            
END                                                                            
                                                                               


Note: ig = -1. Setting random seed to   493796 based on wallclock time in 
      microseconds.
 
|--------------------- INFORMATION ----------------------
| GPU (CUDA) Version of PMEMD in use: NVIDIA GPU IN USE.
|                    Version 16.0.0
| 
|                      02/25/2016
| 
| Implementation by:
|                    Ross C. Walker     (SDSC)
|                    Scott Le Grand     (nVIDIA)
| 
| Precision model in use:
|      [SPFP] - Single Precision Forces, 64-bit Fixed Point
|               Accumulation. (Default)
| 
|--------------------------------------------------------
 
|----------------- CITATION INFORMATION -----------------
|
|    When publishing work that utilized the CUDA version
|    of AMBER, please cite the following in addition to
|    the regular AMBER citations:
|
|  - Romelia Salomon-Ferrer; Andreas W. Goetz; Duncan
|    Poole; Scott Le Grand; Ross C. Walker "Routine
|    microsecond molecular dynamics simulations with
|    AMBER - Part II: Particle Mesh Ewald", J. Chem.
|    Theory Comput., 2013, 9 (9), pp3878-3888,
|    DOI: 10.1021/ct400314y.
|
|  - Andreas W. Goetz; Mark J. Williamson; Dong Xu;
|    Duncan Poole; Scott Le Grand; Ross C. Walker
|    "Routine microsecond molecular dynamics simulations
|    with AMBER - Part I: Generalized Born", J. Chem.
|    Theory Comput., 2012, 8 (5), pp1542-1555.
|
|  - Scott Le Grand; Andreas W. Goetz; Ross C. Walker
|    "SPFP: Speed without compromise - a mixed precision
|    model for GPU accelerated molecular dynamics
|    simulations.", Comp. Phys. Comm., 2013, 184
|    pp374-380, DOI: 10.1016/j.cpc.2012.09.022
|
|--------------------------------------------------------
 
|------------------- GPU DEVICE INFO --------------------
|
|            CUDA_VISIBLE_DEVICES: 2
|   CUDA Capable Devices Detected:      1
|           CUDA Device ID in use:      0
|                CUDA Device Name: GeForce GTX 1080 Ti
|     CUDA Device Global Mem Size:  11178 MB
| CUDA Device Num Multiprocessors:     28
|           CUDA Device Core Freq:   1.58 GHz
|
|--------------------------------------------------------
 
 
| Conditional Compilation Defines Used:
| PUBFFT
| BINTRAJ
| CUDA
| EMIL

| Largest sphere to fit in unit cell has radius =    54.460

| New format PARM file being parsed.
| Version =    1.000 Date = 02/11/19 Time = 16:50:20

| Note: 1-4 EEL scale factors are being read from the topology file.

| Note: 1-4 VDW scale factors are being read from the topology file.
| Duplicated    0 dihedrals

| Duplicated    0 dihedrals

--------------------------------------------------------------------------------
   1.  RESOURCE   USE: 
--------------------------------------------------------------------------------

 getting box info from netcdf restart file
 NATOM  =  126202 NTYPES =      26 NBONH =  106078 MBONA  =   19707
 NTHETH =   72221 MTHETA =   23281 NPHIH =  118331 MPHIA  =   73264
 NHPARM =       0 NPARM  =       0 NNB   =  381170 NRES   =   26735
 NBONA  =   19707 NTHETA =   23281 NPHIA =   73264 NUMBND =     112
 NUMANG =     237 NPTRA  =     279 NATYP =      67 NPHB   =       1
 IFBOX  =       1 NMXRS  =      67 IFCAP =       0 NEXTRA =       0
 NCOPY  =       0

| Coordinate Index Table dimensions:    20   20   19
| Direct force subcell size =     5.6554    5.6712    5.7327

     BOX TYPE: RECTILINEAR

--------------------------------------------------------------------------------
   2.  CONTROL  DATA  FOR  THE  RUN
--------------------------------------------------------------------------------

default_name                                                                    

General flags:
     imin    =       0, nmropt  =       1

Nature and format of input:
     ntx     =       5, irest   =       1, ntrx    =       1

Nature and format of output:
     ntxo    =       2, ntpr    =    1000, ntrx    =       1, ntwr    =   10000
     iwrap   =       1, ntwx    =     100, ntwv    =       0, ntwe    =       0
     ioutfm  =       1, ntwprt  =       0, idecomp =       0, rbornstat=      0

Potential function:
     ntf     =       2, ntb     =       2, igb     =       0, nsnb    =      25
     ipol    =       0, gbsa    =       0, iesp    =       0
     dielc   =   1.00000, cut     =  10.00000, intdiel =   1.00000

Frozen or restrained atoms:
     ibelly  =       0, ntr     =       1
     restraint_wt =   0.00000

Molecular dynamics:
     nstlim  =    100000, nscm    =         0, nrespa  =         1
     t       =   0.00000, dt      =   0.00100, vlimit  =  -1.00000

Langevin dynamics temperature regulation:
     ig      =  493796
     temp0   = 310.00000, tempi   =   0.00000, gamma_ln=   1.00000

Pressure regulation:
     ntp     =       3
     pres0   =   1.00000, comp    =  44.60000, taup    =   1.00000
     Monte-Carlo Barostat:
     mcbarint  =     100

Constant surface tension:
     csurften  =       3
     gamma_ten =   0.00000 ninterface =       2

SHAKE:
     ntc     =       2, jfastw  =       0
     tol     =   0.00001

NMR refinement options:
     iscale  =       0, noeskp  =       1, ipnlty  =       1, mxsub   =       1
     scalm   = 100.00000, pencut  =   0.10000, tausw   =   0.10000

| Intermolecular bonds treatment:
|     no_intermolecular_bonds =       1

| Energy averages sample interval:
|     ene_avg_sampling =    1000

Ewald parameters:
     verbose =       0, ew_type =       0, nbflag  =       1, use_pme =       1
     vdwmeth =       1, eedmeth =       1, netfrc  =       1
     Box X =  113.108   Box Y =  113.423   Box Z =  108.921
     Alpha =   90.000   Beta  =   90.000   Gamma =   90.000
     NFFT1 =  120       NFFT2 =  120       NFFT3 =  112
     Cutoff=   10.000   Tol   =0.100E-04
     Ewald Coefficient =  0.27511
     Interpolation order =    4

    LOADING THE CONSTRAINED ATOMS AS GROUPS


   5.  REFERENCE ATOM COORDINATES

  default_name                                                                    
    ----- READING GROUP     1; TITLE:
 Hold protein fixed                                                          

     GROUP    1 HAS HARMONIC CONSTRAINTS     5.00000
 GRP    1 RES    1 TO   281
      Number of atoms in this group  =  4564
    ----- READING GROUP     2; TITLE:
 Hold ligand fixed                                                           

     GROUP    2 HAS HARMONIC CONSTRAINTS     5.00000
 GRP    2 RES  282 TO   282
      Number of atoms in this group  =    67
    ----- READING GROUP     3; TITLE:
 Hold Xray waters fixed                                                      

     GROUP    3 HAS HARMONIC CONSTRAINTS     5.00000
 GRP    3 RES 1447 TO  1447
      Number of atoms in this group  =     3
    ----- END OF GROUP READ -----
| MONTE CARLO BAROSTAT IMPORTANT NOTE:
|   The Monte-Carlo barostat does not require the virial to adjust the system volume.
|   Since it is an expensive calculation, it is skipped for efficiency. A side-effect
|   is that the reported pressure is always 0 because it is not calculated.

--------------------------------------------------------------------------------
   3.  ATOMIC COORDINATES AND VELOCITIES
--------------------------------------------------------------------------------

default_name                                                                    
 begin time read from input coords =   150.000 ps


           Begin reading energy term weight changes/NMR restraints
 WEIGHT CHANGES:
                         ** No weight changes given **

 RESTRAINTS:
  No valid redirection requests found
                          ** No restraint defined **

                  Done reading weight changes/NMR restraints


 
 Number of triangulated 3-point waters found:    25289

     Sum of charges from parm topology file =   0.00093641
     Forcing neutrality...

| Dynamic Memory, Types Used:
| Reals             5360117
| Integers          7624875

| Nonbonded Pairs Initial Allocation:    38172949

| GPU memory information (estimate):
| KB of GPU memory in use:    784198
| KB of CPU memory in use:    169324

--------------------------------------------------------------------------------
   4.  RESULTS
--------------------------------------------------------------------------------

 ---------------------------------------------------
 APPROXIMATING switch and d/dx switch using CUBIC SPLINE INTERPOLATION
 using   5000.0 points per unit in tabled values
 TESTING RELATIVE ERROR over r ranging from 0.0 to cutoff
| CHECK switch(x): max rel err =   0.2738E-14   at   2.422500
| CHECK d/dx switch(x): max rel err =   0.8314E-11   at   2.736960
 ---------------------------------------------------
|---------------------------------------------------
| APPROXIMATING direct energy using CUBIC SPLINE INTERPOLATION
|  with   50.0 points per unit in tabled values
| Relative Error Limit not exceeded for r .gt.   2.33
| APPROXIMATING direct force using CUBIC SPLINE INTERPOLATION
|  with   50.0 points per unit in tabled values
| Relative Error Limit not exceeded for r .gt.   2.80
|---------------------------------------------------

 NSTEP =     1000   TIME(PS) =     151.000  TEMP(K) =   300.27  PRESS =     0.0
 Etot   =   -203859.4496  EKtot   =     81307.4609  EPtot      =   -285166.9105
 BOND   =      6526.3779  ANGLE   =     25909.4745  DIHED      =     18380.6181
 1-4 NB =      6063.0561  1-4 EEL =      3823.3833  VDWAALS    =     17943.0310
 EELEC  =   -364580.5894  EHBOND  =         0.0000  RESTRAINT  =       767.7380
 EAMBER (non-restraint)  =   -285934.6485
 EKCMT  =         0.0000  VIRIAL  =         0.0000  VOLUME     =   1384871.0754
                                                    SURFTEN    =         0.0000
                                                    Density    =         0.9002
 ------------------------------------------------------------------------------

 NMR restraints: Bond =    0.000   Angle =     0.000   Torsion =     0.000
===============================================================================
| MC Barostat: Decreasing size of volume moves

 NSTEP =     2000   TIME(PS) =     152.000  TEMP(K) =   305.39  PRESS =     0.0
 Etot   =   -199425.7165  EKtot   =     82693.5000  EPtot      =   -282119.2165
 BOND   =      6606.7379  ANGLE   =     26210.9201  DIHED      =     18292.5476
 1-4 NB =      6106.8092  1-4 EEL =      3841.7024  VDWAALS    =     16243.0603
 EELEC  =   -360262.4790  EHBOND  =         0.0000  RESTRAINT  =       841.4849
 EAMBER (non-restraint)  =   -282960.7014
 EKCMT  =         0.0000  VIRIAL  =         0.0000  VOLUME     =   1373488.8963
                                                    SURFTEN    =         0.0000
                                                    Density    =         0.9077
 ------------------------------------------------------------------------------

 NMR restraints: Bond =    0.000   Angle =     0.000   Torsion =     0.000
===============================================================================

 NSTEP =     3000   TIME(PS) =     153.000  TEMP(K) =   308.39  PRESS =     0.0
 Etot   =   -197580.1961  EKtot   =     83507.2266  EPtot      =   -281087.4227
 BOND   =      6699.6247  ANGLE   =     26102.6828  DIHED      =     18437.3351
 1-4 NB =      6091.1620  1-4 EEL =      3743.7729  VDWAALS    =     17404.3420
 EELEC  =   -360417.6718  EHBOND  =         0.0000  RESTRAINT  =       851.3296
 EAMBER (non-restraint)  =   -281938.7523
 EKCMT  =         0.0000  VIRIAL  =         0.0000  VOLUME     =   1358333.7937
                                                    SURFTEN    =         0.0000
                                                    Density    =         0.9178
 ------------------------------------------------------------------------------

 NMR restraints: Bond =    0.000   Angle =     0.000   Torsion =     0.000
===============================================================================

 NSTEP =     4000   TIME(PS) =     154.000  TEMP(K) =   310.72  PRESS =     0.0
 Etot   =   -197438.9146  EKtot   =     84136.5859  EPtot      =   -281575.5005
 BOND   =      6602.2112  ANGLE   =     26112.1291  DIHED      =     18468.6328
 1-4 NB =      6166.8538  1-4 EEL =      3824.5283  VDWAALS    =     16126.4453
 EELEC  =   -359683.9033  EHBOND  =         0.0000  RESTRAINT  =       807.6022
 EAMBER (non-restraint)  =   -282383.1027
 EKCMT  =         0.0000  VIRIAL  =         0.0000  VOLUME     =   1346515.2495
                                                    SURFTEN    =         0.0000
                                                    Density    =         0.9259
 ------------------------------------------------------------------------------

 NMR restraints: Bond =    0.000   Angle =     0.000   Torsion =     0.000
===============================================================================

 NSTEP =     5000   TIME(PS) =     155.000  TEMP(K) =   310.11  PRESS =     0.0
 Etot   =   -197497.0505  EKtot   =     83972.6406  EPtot      =   -281469.6911
 BOND   =      6712.5483  ANGLE   =     26217.5414  DIHED      =     18436.9999
 1-4 NB =      6082.6979  1-4 EEL =      3801.2354  VDWAALS    =     15512.6881
 EELEC  =   -359076.7173  EHBOND  =         0.0000  RESTRAINT  =       843.3150
 EAMBER (non-restraint)  =   -282313.0061
 EKCMT  =         0.0000  VIRIAL  =         0.0000  VOLUME     =   1343478.8872
                                                    SURFTEN    =         0.0000
                                                    Density    =         0.9280
 ------------------------------------------------------------------------------

 NMR restraints: Bond =    0.000   Angle =     0.000   Torsion =     0.000
===============================================================================

 NSTEP =     6000   TIME(PS) =     156.000  TEMP(K) =   311.33  PRESS =     0.0
 Etot   =   -197827.5186  EKtot   =     84304.0312  EPtot      =   -282131.5499
 BOND   =      6608.9073  ANGLE   =     25959.0366  DIHED      =     18542.0920
 1-4 NB =      6107.7940  1-4 EEL =      3819.5306  VDWAALS    =     15298.9938
 EELEC  =   -359327.0044  EHBOND  =         0.0000  RESTRAINT  =       859.1003
 EAMBER (non-restraint)  =   -282990.6501
 EKCMT  =         0.0000  VIRIAL  =         0.0000  VOLUME     =   1333598.7978
                                                    SURFTEN    =         0.0000
                                                    Density    =         0.9349
 ------------------------------------------------------------------------------

 NMR restraints: Bond =    0.000   Angle =     0.000   Torsion =     0.000
===============================================================================

 NSTEP =     7000   TIME(PS) =     157.000  TEMP(K) =   311.03  PRESS =     0.0
 Etot   =   -198040.2807  EKtot   =     84221.3125  EPtot      =   -282261.5932
 BOND   =      6626.6598  ANGLE   =     26184.4335  DIHED      =     18421.1188
 1-4 NB =      6092.9814  1-4 EEL =      3769.0464  VDWAALS    =     15702.9289
 EELEC  =   -359879.4129  EHBOND  =         0.0000  RESTRAINT  =       820.6508
 EAMBER (non-restraint)  =   -283082.2440
 EKCMT  =         0.0000  VIRIAL  =         0.0000  VOLUME     =   1329063.7201
                                                    SURFTEN    =         0.0000
                                                    Density    =         0.9380
 ------------------------------------------------------------------------------

 NMR restraints: Bond =    0.000   Angle =     0.000   Torsion =     0.000
===============================================================================

 NSTEP =     8000   TIME(PS) =     158.000  TEMP(K) =   309.20  PRESS =     0.0
 Etot   =   -198765.2363  EKtot   =     83724.9453  EPtot      =   -282490.1816
 BOND   =      6566.5045  ANGLE   =     26035.5829  DIHED      =     18463.0233
 1-4 NB =      6161.4836  1-4 EEL =      3765.4654  VDWAALS    =     15094.8985
 EELEC  =   -359448.2608  EHBOND  =         0.0000  RESTRAINT  =       871.1212
 EAMBER (non-restraint)  =   -283361.3027
 EKCMT  =         0.0000  VIRIAL  =         0.0000  VOLUME     =   1327602.1409
                                                    SURFTEN    =         0.0000
                                                    Density    =         0.9391
 ------------------------------------------------------------------------------

 NMR restraints: Bond =    0.000   Angle =     0.000   Torsion =     0.000
===============================================================================

 NSTEP =     9000   TIME(PS) =     159.000  TEMP(K) =   310.67  PRESS =     0.0
 Etot   =   -199103.9643  EKtot   =     84124.8438  EPtot      =   -283228.8081
 BOND   =      6613.8020  ANGLE   =     25954.2659  DIHED      =     18423.6982
 1-4 NB =      6136.5761  1-4 EEL =      3734.3698  VDWAALS    =     14965.2610
 EELEC  =   -359897.3955  EHBOND  =         0.0000  RESTRAINT  =       840.6144
 EAMBER (non-restraint)  =   -284069.4225
 EKCMT  =         0.0000  VIRIAL  =         0.0000  VOLUME     =   1323698.7862
                                                    SURFTEN    =         0.0000
                                                    Density    =         0.9418
 ------------------------------------------------------------------------------

 NMR restraints: Bond =    0.000   Angle =     0.000   Torsion =     0.000
===============================================================================

 NSTEP =    10000   TIME(PS) =     160.000  TEMP(K) =   310.73  PRESS =     0.0
 Etot   =   -199212.5423  EKtot   =     84140.1094  EPtot      =   -283352.6517
 BOND   =      6497.5422  ANGLE   =     26182.3530  DIHED      =     18431.6988
 1-4 NB =      6104.4664  1-4 EEL =      3830.5015  VDWAALS    =     16753.4432
 EELEC  =   -361964.6480  EHBOND  =         0.0000  RESTRAINT  =       811.9912
 EAMBER (non-restraint)  =   -284164.6429
 EKCMT  =         0.0000  VIRIAL  =         0.0000  VOLUME     =   1314063.9853
                                                    SURFTEN    =         0.0000
                                                    Density    =         0.9488
 ------------------------------------------------------------------------------

 NMR restraints: Bond =    0.000   Angle =     0.000   Torsion =     0.000
===============================================================================

 NSTEP =    11000   TIME(PS) =     161.000  TEMP(K) =   310.17  PRESS =     0.0
 Etot   =   -199531.1720  EKtot   =     83987.8125  EPtot      =   -283518.9845
 BOND   =      6537.9319  ANGLE   =     26137.4469  DIHED      =     18397.8985
 1-4 NB =      6073.9500  1-4 EEL =      3772.5869  VDWAALS    =     15245.2186
 EELEC  =   -360520.3123  EHBOND  =         0.0000  RESTRAINT  =       836.2950
 EAMBER (non-restraint)  =   -284355.2795
 EKCMT  =         0.0000  VIRIAL  =         0.0000  VOLUME     =   1313160.9486
                                                    SURFTEN    =         0.0000
                                                    Density    =         0.9494
 ------------------------------------------------------------------------------

 NMR restraints: Bond =    0.000   Angle =     0.000   Torsion =     0.000
===============================================================================

 NSTEP =    12000   TIME(PS) =     162.000  TEMP(K) =   310.86  PRESS =     0.0
 Etot   =   -199225.8294  EKtot   =     84176.8516  EPtot      =   -283402.6810
 BOND   =      6603.7525  ANGLE   =     26141.5449  DIHED      =     18575.7646
 1-4 NB =      6156.0593  1-4 EEL =      3842.0204  VDWAALS    =     15279.5331
 EELEC  =   -360835.4260  EHBOND  =         0.0000  RESTRAINT  =       834.0703
 EAMBER (non-restraint)  =   -284236.7512
 EKCMT  =         0.0000  VIRIAL  =         0.0000  VOLUME     =   1307916.1576
                                                    SURFTEN    =         0.0000
                                                    Density    =         0.9532
 ------------------------------------------------------------------------------

 NMR restraints: Bond =    0.000   Angle =     0.000   Torsion =     0.000
===============================================================================

 NSTEP =    13000   TIME(PS) =     163.000  TEMP(K) =   310.76  PRESS =     0.0
 Etot   =   -199515.8487  EKtot   =     84149.2188  EPtot      =   -283665.0675
 BOND   =      6530.6957  ANGLE   =     26011.9436  DIHED      =     18423.2565
 1-4 NB =      6148.0070  1-4 EEL =      3813.7257  VDWAALS    =     14609.3273
 EELEC  =   -360044.8231  EHBOND  =         0.0000  RESTRAINT  =       842.7998
 EAMBER (non-restraint)  =   -284507.8673
 EKCMT  =         0.0000  VIRIAL  =         0.0000  VOLUME     =   1306584.1043
                                                    SURFTEN    =         0.0000
                                                    Density    =         0.9542
 ------------------------------------------------------------------------------

 NMR restraints: Bond =    0.000   Angle =     0.000   Torsion =     0.000
===============================================================================

 NSTEP =    14000   TIME(PS) =     164.000  TEMP(K) =   308.65  PRESS =     0.0
 Etot   =   -199535.9683  EKtot   =     83577.2578  EPtot      =   -283113.2261
 BOND   =      6537.5865  ANGLE   =     26207.9390  DIHED      =     18369.9711
 1-4 NB =      6151.8849  1-4 EEL =      3864.8130  VDWAALS    =     14522.2922
 EELEC  =   -359607.0329  EHBOND  =         0.0000  RESTRAINT  =       839.3200
 EAMBER (non-restraint)  =   -283952.5461
 EKCMT  =         0.0000  VIRIAL  =         0.0000  VOLUME     =   1303410.2188
                                                    SURFTEN    =         0.0000
                                                    Density    =         0.9565
 ------------------------------------------------------------------------------

 NMR restraints: Bond =    0.000   Angle =     0.000   Torsion =     0.000
===============================================================================

 NSTEP =    15000   TIME(PS) =     165.000  TEMP(K) =   310.40  PRESS =     0.0
 Etot   =   -199709.7721  EKtot   =     84049.7734  EPtot      =   -283759.5456
 BOND   =      6532.7358  ANGLE   =     26086.9952  DIHED      =     18408.6159
 1-4 NB =      6128.1354  1-4 EEL =      3826.5765  VDWAALS    =     14833.6120
 EELEC  =   -360406.4635  EHBOND  =         0.0000  RESTRAINT  =       830.2471
 EAMBER (non-restraint)  =   -284589.7927
 EKCMT  =         0.0000  VIRIAL  =         0.0000  VOLUME     =   1302108.4316
                                                    SURFTEN    =         0.0000
                                                    Density    =         0.9575
 ------------------------------------------------------------------------------

 NMR restraints: Bond =    0.000   Angle =     0.000   Torsion =     0.000
===============================================================================

 NSTEP =    16000   TIME(PS) =     166.000  TEMP(K) =   310.95  PRESS =     0.0
 Etot   =   -199137.2735  EKtot   =     84198.8750  EPtot      =   -283336.1485
 BOND   =      6601.0147  ANGLE   =     26367.1496  DIHED      =     18396.5109
 1-4 NB =      6192.6178  1-4 EEL =      3889.1382  VDWAALS    =     14607.9796
 EELEC  =   -360218.5712  EHBOND  =         0.0000  RESTRAINT  =       828.0119
 EAMBER (non-restraint)  =   -284164.1603
 EKCMT  =         0.0000  VIRIAL  =         0.0000  VOLUME     =   1297485.5721
                                                    SURFTEN    =         0.0000
                                                    Density    =         0.9609
 ------------------------------------------------------------------------------

 NMR restraints: Bond =    0.000   Angle =     0.000   Torsion =     0.000
===============================================================================

 NSTEP =    17000   TIME(PS) =     167.000  TEMP(K) =   311.24  PRESS =     0.0
 Etot   =   -199510.0784  EKtot   =     84279.4062  EPtot      =   -283789.4846
 BOND   =      6498.5284  ANGLE   =     26142.5501  DIHED      =     18476.5568
 1-4 NB =      6165.2236  1-4 EEL =      3830.6289  VDWAALS    =     14831.7001
 EELEC  =   -360556.4888  EHBOND  =         0.0000  RESTRAINT  =       821.8164
 EAMBER (non-restraint)  =   -284611.3010
 EKCMT  =         0.0000  VIRIAL  =         0.0000  VOLUME     =   1291809.6061
                                                    SURFTEN    =         0.0000
                                                    Density    =         0.9651
 ------------------------------------------------------------------------------

 NMR restraints: Bond =    0.000   Angle =     0.000   Torsion =     0.000
===============================================================================

 NSTEP =    18000   TIME(PS) =     168.000  TEMP(K) =   310.62  PRESS =     0.0
 Etot   =   -199985.5723  EKtot   =     84111.1328  EPtot      =   -284096.7052
 BOND   =      6501.1380  ANGLE   =     26160.6240  DIHED      =     18401.3793
 1-4 NB =      6201.7797  1-4 EEL =      3821.0297  VDWAALS    =     14201.8170
 EELEC  =   -360236.8237  EHBOND  =         0.0000  RESTRAINT  =       852.3509
 EAMBER (non-restraint)  =   -284949.0560
 EKCMT  =         0.0000  VIRIAL  =         0.0000  VOLUME     =   1286225.1083
                                                    SURFTEN    =         0.0000
                                                    Density    =         0.9693
 ------------------------------------------------------------------------------

 NMR restraints: Bond =    0.000   Angle =     0.000   Torsion =     0.000
===============================================================================

 NSTEP =    19000   TIME(PS) =     169.000  TEMP(K) =   310.85  PRESS =     0.0
 Etot   =   -200020.0314  EKtot   =     84173.3125  EPtot      =   -284193.3439
 BOND   =      6558.9256  ANGLE   =     26138.0125  DIHED      =     18474.0062
 1-4 NB =      6213.1459  1-4 EEL =      3796.1737  VDWAALS    =     14722.6856
 EELEC  =   -360952.5631  EHBOND  =         0.0000  RESTRAINT  =       856.2696
 EAMBER (non-restraint)  =   -285049.6135
 EKCMT  =         0.0000  VIRIAL  =         0.0000  VOLUME     =   1286568.2663
                                                    SURFTEN    =         0.0000
                                                    Density    =         0.9690
 ------------------------------------------------------------------------------

 NMR restraints: Bond =    0.000   Angle =     0.000   Torsion =     0.000
===============================================================================

 NSTEP =    20000   TIME(PS) =     170.000  TEMP(K) =   310.27  PRESS =     0.0
 Etot   =   -200375.3742  EKtot   =     84014.7266  EPtot      =   -284390.1008
 BOND   =      6493.0042  ANGLE   =     26115.5922  DIHED      =     18564.5688
 1-4 NB =      6173.9863  1-4 EEL =      3890.8342  VDWAALS    =     14579.8283
 EELEC  =   -361044.4743  EHBOND  =         0.0000  RESTRAINT  =       836.5593
 EAMBER (non-restraint)  =   -285226.6601
 EKCMT  =         0.0000  VIRIAL  =         0.0000  VOLUME     =   1281647.6453
                                                    SURFTEN    =         0.0000
                                                    Density    =         0.9728
 ------------------------------------------------------------------------------

 NMR restraints: Bond =    0.000   Angle =     0.000   Torsion =     0.000
===============================================================================

 NSTEP =    21000   TIME(PS) =     171.000  TEMP(K) =   310.47  PRESS =     0.0
 Etot   =   -200516.7456  EKtot   =     84070.7656  EPtot      =   -284587.5113
 BOND   =      6649.7296  ANGLE   =     26166.4808  DIHED      =     18440.4134
 1-4 NB =      6113.0344  1-4 EEL =      3776.9372  VDWAALS    =     14667.4527
 EELEC  =   -361210.8060  EHBOND  =         0.0000  RESTRAINT  =       809.2466
 EAMBER (non-restraint)  =   -285396.7579
 EKCMT  =         0.0000  VIRIAL  =         0.0000  VOLUME     =   1280719.7104
                                                    SURFTEN    =         0.0000
                                                    Density    =         0.9735
 ------------------------------------------------------------------------------

 NMR restraints: Bond =    0.000   Angle =     0.000   Torsion =     0.000
===============================================================================

 NSTEP =    22000   TIME(PS) =     172.000  TEMP(K) =   311.10  PRESS =     0.0
 Etot   =   -200405.3846  EKtot   =     84240.5391  EPtot      =   -284645.9236
 BOND   =      6506.8581  ANGLE   =     26148.4907  DIHED      =     18594.4596
 1-4 NB =      6168.9472  1-4 EEL =      3765.5430  VDWAALS    =     14338.2425
 EELEC  =   -360995.6408  EHBOND  =         0.0000  RESTRAINT  =       827.1760
 EAMBER (non-restraint)  =   -285473.0996
 EKCMT  =         0.0000  VIRIAL  =         0.0000  VOLUME     =   1278440.5002
                                                    SURFTEN    =         0.0000
                                                    Density    =         0.9752
 ------------------------------------------------------------------------------

 NMR restraints: Bond =    0.000   Angle =     0.000   Torsion =     0.000
===============================================================================

 NSTEP =    23000   TIME(PS) =     173.000  TEMP(K) =   310.75  PRESS =     0.0
 Etot   =   -201095.5654  EKtot   =     84146.3125  EPtot      =   -285241.8779
 BOND   =      6536.8381  ANGLE   =     26014.9062  DIHED      =     18354.9106
 1-4 NB =      6188.5200  1-4 EEL =      3783.1191  VDWAALS    =     14562.1799
 EELEC  =   -361549.0352  EHBOND  =         0.0000  RESTRAINT  =       866.6836
 EAMBER (non-restraint)  =   -286108.5614
 EKCMT  =         0.0000  VIRIAL  =         0.0000  VOLUME     =   1276997.8402
                                                    SURFTEN    =         0.0000
                                                    Density    =         0.9763
 ------------------------------------------------------------------------------

 NMR restraints: Bond =    0.000   Angle =     0.000   Torsion =     0.000
===============================================================================
| MC Barostat: Decreasing size of volume moves

 NSTEP =    24000   TIME(PS) =     174.000  TEMP(K) =   310.80  PRESS =     0.0
 Etot   =   -201170.1374  EKtot   =     84158.0469  EPtot      =   -285328.1843
 BOND   =      6448.2448  ANGLE   =     26014.3044  DIHED      =     18427.6669
 1-4 NB =      6174.9387  1-4 EEL =      3834.5380  VDWAALS    =     14521.1386
 EELEC  =   -361584.3528  EHBOND  =         0.0000  RESTRAINT  =       835.3372
 EAMBER (non-restraint)  =   -286163.5214
 EKCMT  =         0.0000  VIRIAL  =         0.0000  VOLUME     =   1276997.8402
                                                    SURFTEN    =         0.0000
                                                    Density    =         0.9763
 ------------------------------------------------------------------------------

 NMR restraints: Bond =    0.000   Angle =     0.000   Torsion =     0.000
===============================================================================
| MC Barostat: Decreasing size of volume moves

 NSTEP =    25000   TIME(PS) =     175.000  TEMP(K) =   308.75  PRESS =     0.0
 Etot   =   -202105.4808  EKtot   =     83603.3594  EPtot      =   -285708.8402
 BOND   =      6512.8358  ANGLE   =     26035.3894  DIHED      =     18337.2298
 1-4 NB =      6133.7152  1-4 EEL =      3822.0766  VDWAALS    =     14140.8252
 EELEC  =   -361537.8413  EHBOND  =         0.0000  RESTRAINT  =       846.9291
 EAMBER (non-restraint)  =   -286555.7693
 EKCMT  =         0.0000  VIRIAL  =         0.0000  VOLUME     =   1276997.8402
                                                    SURFTEN    =         0.0000
                                                    Density    =         0.9763
 ------------------------------------------------------------------------------

 NMR restraints: Bond =    0.000   Angle =     0.000   Torsion =     0.000
===============================================================================
| MC Barostat: Decreasing size of volume moves

 NSTEP =    26000   TIME(PS) =     176.000  TEMP(K) =   308.08  PRESS =     0.0
 Etot   =   -201760.9298  EKtot   =     83423.0234  EPtot      =   -285183.9532
 BOND   =      6620.1189  ANGLE   =     25989.7140  DIHED      =     18445.4622
 1-4 NB =      6129.5410  1-4 EEL =      3784.6850  VDWAALS    =     14691.6249
 EELEC  =   -361687.7813  EHBOND  =         0.0000  RESTRAINT  =       842.6820
 EAMBER (non-restraint)  =   -286026.6352
 EKCMT  =         0.0000  VIRIAL  =         0.0000  VOLUME     =   1276148.8130
                                                    SURFTEN    =         0.0000
                                                    Density    =         0.9769
 ------------------------------------------------------------------------------

 NMR restraints: Bond =    0.000   Angle =     0.000   Torsion =     0.000
===============================================================================

 NSTEP =    27000   TIME(PS) =     177.000  TEMP(K) =   310.46  PRESS =     0.0
 Etot   =   -201200.8638  EKtot   =     84066.0156  EPtot      =   -285266.8794
 BOND   =      6563.9150  ANGLE   =     25997.7221  DIHED      =     18563.9101
 1-4 NB =      6188.7323  1-4 EEL =      3884.7364  VDWAALS    =     14449.8026
 EELEC  =   -361743.8376  EHBOND  =         0.0000  RESTRAINT  =       828.1399
 EAMBER (non-restraint)  =   -286095.0193
 EKCMT  =         0.0000  VIRIAL  =         0.0000  VOLUME     =   1272658.6025
                                                    SURFTEN    =         0.0000
                                                    Density    =         0.9796
 ------------------------------------------------------------------------------

 NMR restraints: Bond =    0.000   Angle =     0.000   Torsion =     0.000
===============================================================================

 NSTEP =    28000   TIME(PS) =     178.000  TEMP(K) =   310.17  PRESS =     0.0
 Etot   =   -201247.9212  EKtot   =     83989.7500  EPtot      =   -285237.6712
 BOND   =      6654.5210  ANGLE   =     25903.4588  DIHED      =     18473.1260
 1-4 NB =      6186.2583  1-4 EEL =      3898.0296  VDWAALS    =     14404.9748
 EELEC  =   -361607.9353  EHBOND  =         0.0000  RESTRAINT  =       849.8954
 EAMBER (non-restraint)  =   -286087.5667
 EKCMT  =         0.0000  VIRIAL  =         0.0000  VOLUME     =   1270336.8233
                                                    SURFTEN    =         0.0000
                                                    Density    =         0.9814
 ------------------------------------------------------------------------------

 NMR restraints: Bond =    0.000   Angle =     0.000   Torsion =     0.000
===============================================================================

 NSTEP =    29000   TIME(PS) =     179.000  TEMP(K) =   310.62  PRESS =     0.0
 Etot   =   -201532.4177  EKtot   =     84111.1016  EPtot      =   -285643.5193
 BOND   =      6579.9411  ANGLE   =     26067.7212  DIHED      =     18511.0957
 1-4 NB =      6114.8584  1-4 EEL =      3861.4245  VDWAALS    =     14761.3373
 EELEC  =   -362386.8967  EHBOND  =         0.0000  RESTRAINT  =       846.9992
 EAMBER (non-restraint)  =   -286490.5185
 EKCMT  =         0.0000  VIRIAL  =         0.0000  VOLUME     =   1266042.8421
                                                    SURFTEN    =         0.0000
                                                    Density    =         0.9847
 ------------------------------------------------------------------------------

 NMR restraints: Bond =    0.000   Angle =     0.000   Torsion =     0.000
===============================================================================
| MC Barostat: Decreasing size of volume moves

 NSTEP =    30000   TIME(PS) =     180.000  TEMP(K) =   309.66  PRESS =     0.0
 Etot   =   -201897.3662  EKtot   =     83850.7969  EPtot      =   -285748.1631
 BOND   =      6528.1231  ANGLE   =     26151.8958  DIHED      =     18436.8845
 1-4 NB =      6161.5254  1-4 EEL =      3921.9984  VDWAALS    =     14850.1200
 EELEC  =   -362642.4293  EHBOND  =         0.0000  RESTRAINT  =       843.7190
 EAMBER (non-restraint)  =   -286591.8821
 EKCMT  =         0.0000  VIRIAL  =         0.0000  VOLUME     =   1266109.8643
                                                    SURFTEN    =         0.0000
                                                    Density    =         0.9847
 ------------------------------------------------------------------------------

 NMR restraints: Bond =    0.000   Angle =     0.000   Torsion =     0.000
===============================================================================
| MC Barostat: Decreasing size of volume moves

 NSTEP =    31000   TIME(PS) =     181.000  TEMP(K) =   310.97  PRESS =     0.0
 Etot   =   -201308.1083  EKtot   =     84205.4297  EPtot      =   -285513.5380
 BOND   =      6578.6951  ANGLE   =     26094.1556  DIHED      =     18476.8521
 1-4 NB =      6196.1319  1-4 EEL =      3890.8603  VDWAALS    =     14444.0112
 EELEC  =   -362064.0184  EHBOND  =         0.0000  RESTRAINT  =       869.7742
 EAMBER (non-restraint)  =   -286383.3122
 EKCMT  =         0.0000  VIRIAL  =         0.0000  VOLUME     =   1264125.7396
                                                    SURFTEN    =         0.0000
                                                    Density    =         0.9862
 ------------------------------------------------------------------------------

 NMR restraints: Bond =    0.000   Angle =     0.000   Torsion =     0.000
===============================================================================
| MC Barostat: Decreasing size of volume moves

 NSTEP =    32000   TIME(PS) =     182.000  TEMP(K) =   308.54  PRESS =     0.0
 Etot   =   -201930.5891  EKtot   =     83546.6094  EPtot      =   -285477.1985
 BOND   =      6516.1850  ANGLE   =     26074.8965  DIHED      =     18483.2193
 1-4 NB =      6164.3708  1-4 EEL =      3827.7688  VDWAALS    =     13845.5756
 EELEC  =   -361219.0443  EHBOND  =         0.0000  RESTRAINT  =       829.8299
 EAMBER (non-restraint)  =   -286307.0284
 EKCMT  =         0.0000  VIRIAL  =         0.0000  VOLUME     =   1264688.3473
                                                    SURFTEN    =         0.0000
                                                    Density    =         0.9858
 ------------------------------------------------------------------------------

 NMR restraints: Bond =    0.000   Angle =     0.000   Torsion =     0.000
===============================================================================

 NSTEP =    33000   TIME(PS) =     183.000  TEMP(K) =   309.52  PRESS =     0.0
 Etot   =   -202260.2010  EKtot   =     83811.3203  EPtot      =   -286071.5213
 BOND   =      6567.1444  ANGLE   =     25777.8190  DIHED      =     18488.5087
 1-4 NB =      6153.6326  1-4 EEL =      3838.0611  VDWAALS    =     14241.5225
 EELEC  =   -361933.6751  EHBOND  =         0.0000  RESTRAINT  =       795.4653
 EAMBER (non-restraint)  =   -286866.9866
 EKCMT  =         0.0000  VIRIAL  =         0.0000  VOLUME     =   1263807.6170
                                                    SURFTEN    =         0.0000
                                                    Density    =         0.9865
 ------------------------------------------------------------------------------

 NMR restraints: Bond =    0.000   Angle =     0.000   Torsion =     0.000
===============================================================================

 NSTEP =    34000   TIME(PS) =     184.000  TEMP(K) =   309.91  PRESS =     0.0
 Etot   =   -202268.4128  EKtot   =     83918.6406  EPtot      =   -286187.0534
 BOND   =      6500.0390  ANGLE   =     26037.4240  DIHED      =     18396.4256
 1-4 NB =      6141.7805  1-4 EEL =      3791.5001  VDWAALS    =     14105.8882
 EELEC  =   -361985.0253  EHBOND  =         0.0000  RESTRAINT  =       824.9145
 EAMBER (non-restraint)  =   -287011.9679
 EKCMT  =         0.0000  VIRIAL  =         0.0000  VOLUME     =   1264259.4302
                                                    SURFTEN    =         0.0000
                                                    Density    =         0.9861
 ------------------------------------------------------------------------------

 NMR restraints: Bond =    0.000   Angle =     0.000   Torsion =     0.000
===============================================================================

 NSTEP =    35000   TIME(PS) =     185.000  TEMP(K) =   309.28  PRESS =     0.0
 Etot   =   -202207.0087  EKtot   =     83747.4375  EPtot      =   -285954.4462
 BOND   =      6495.8462  ANGLE   =     26057.9970  DIHED      =     18320.1635
 1-4 NB =      6175.7514  1-4 EEL =      3847.0350  VDWAALS    =     14111.6052
 EELEC  =   -361770.7447  EHBOND  =         0.0000  RESTRAINT  =       807.9002
 EAMBER (non-restraint)  =   -286762.3464
 EKCMT  =         0.0000  VIRIAL  =         0.0000  VOLUME     =   1263816.6776
                                                    SURFTEN    =         0.0000
                                                    Density    =         0.9865
 ------------------------------------------------------------------------------

 NMR restraints: Bond =    0.000   Angle =     0.000   Torsion =     0.000
===============================================================================

 NSTEP =    36000   TIME(PS) =     186.000  TEMP(K) =   311.14  PRESS =     0.0
 Etot   =   -201680.7242  EKtot   =     84252.1797  EPtot      =   -285932.9039
 BOND   =      6538.3573  ANGLE   =     25951.7927  DIHED      =     18429.1616
 1-4 NB =      6151.5345  1-4 EEL =      3797.9786  VDWAALS    =     14430.4936
 EELEC  =   -362076.7727  EHBOND  =         0.0000  RESTRAINT  =       844.5504
 EAMBER (non-restraint)  =   -286777.4543
 EKCMT  =         0.0000  VIRIAL  =         0.0000  VOLUME     =   1260669.3901
                                                    SURFTEN    =         0.0000
                                                    Density    =         0.9889
 ------------------------------------------------------------------------------

 NMR restraints: Bond =    0.000   Angle =     0.000   Torsion =     0.000
===============================================================================

 NSTEP =    37000   TIME(PS) =     187.000  TEMP(K) =   309.86  PRESS =     0.0
 Etot   =   -201877.0718  EKtot   =     83905.2734  EPtot      =   -285782.3453
 BOND   =      6605.5625  ANGLE   =     26127.2902  DIHED      =     18406.8971
 1-4 NB =      6181.9873  1-4 EEL =      3816.5951  VDWAALS    =     14595.6819
 EELEC  =   -362345.5410  EHBOND  =         0.0000  RESTRAINT  =       829.1816
 EAMBER (non-restraint)  =   -286611.5269
 EKCMT  =         0.0000  VIRIAL  =         0.0000  VOLUME     =   1260125.5155
                                                    SURFTEN    =         0.0000
                                                    Density    =         0.9894
 ------------------------------------------------------------------------------

 NMR restraints: Bond =    0.000   Angle =     0.000   Torsion =     0.000
===============================================================================

 NSTEP =    38000   TIME(PS) =     188.000  TEMP(K) =   310.74  PRESS =     0.0
 Etot   =   -201617.1443  EKtot   =     84143.0391  EPtot      =   -285760.1833
 BOND   =      6521.0627  ANGLE   =     25932.1340  DIHED      =     18440.2083
 1-4 NB =      6180.0705  1-4 EEL =      3813.5940  VDWAALS    =     13535.3524
 EELEC  =   -361034.8493  EHBOND  =         0.0000  RESTRAINT  =       852.2442
 EAMBER (non-restraint)  =   -286612.4275
 EKCMT  =         0.0000  VIRIAL  =         0.0000  VOLUME     =   1259574.4541
                                                    SURFTEN    =         0.0000
                                                    Density    =         0.9898
 ------------------------------------------------------------------------------

 NMR restraints: Bond =    0.000   Angle =     0.000   Torsion =     0.000
===============================================================================

 NSTEP =    39000   TIME(PS) =     189.000  TEMP(K) =   310.61  PRESS =     0.0
 Etot   =   -201298.4392  EKtot   =     84108.7578  EPtot      =   -285407.1970
 BOND   =      6642.2973  ANGLE   =     25943.1855  DIHED      =     18612.6857
 1-4 NB =      6188.0247  1-4 EEL =      3782.9782  VDWAALS    =     13994.1258
 EELEC  =   -361381.5593  EHBOND  =         0.0000  RESTRAINT  =       811.0650
 EAMBER (non-restraint)  =   -286218.2620
 EKCMT  =         0.0000  VIRIAL  =         0.0000  VOLUME     =   1259574.4541
                                                    SURFTEN    =         0.0000
                                                    Density    =         0.9898
 ------------------------------------------------------------------------------

 NMR restraints: Bond =    0.000   Angle =     0.000   Torsion =     0.000
===============================================================================
| MC Barostat: Decreasing size of volume moves

 NSTEP =    40000   TIME(PS) =     190.000  TEMP(K) =   309.86  PRESS =     0.0
 Etot   =   -202106.6451  EKtot   =     83904.5703  EPtot      =   -286011.2154
 BOND   =      6518.8443  ANGLE   =     26205.6108  DIHED      =     18426.3883
 1-4 NB =      6138.4418  1-4 EEL =      3797.9815  VDWAALS    =     14174.9616
 EELEC  =   -362097.3573  EHBOND  =         0.0000  RESTRAINT  =       823.9135
 EAMBER (non-restraint)  =   -286835.1289
 EKCMT  =         0.0000  VIRIAL  =         0.0000  VOLUME     =   1259444.0233
                                                    SURFTEN    =         0.0000
                                                    Density    =         0.9899
 ------------------------------------------------------------------------------

 NMR restraints: Bond =    0.000   Angle =     0.000   Torsion =     0.000
===============================================================================
| MC Barostat: Decreasing size of volume moves

 NSTEP =    41000   TIME(PS) =     191.000  TEMP(K) =   309.42  PRESS =     0.0
 Etot   =   -202078.6099  EKtot   =     83785.5234  EPtot      =   -285864.1333
 BOND   =      6552.6621  ANGLE   =     26075.0462  DIHED      =     18500.8600
 1-4 NB =      6109.1633  1-4 EEL =      3845.3452  VDWAALS    =     13784.6183
 EELEC  =   -361566.8564  EHBOND  =         0.0000  RESTRAINT  =       835.0280
 EAMBER (non-restraint)  =   -286699.1613
 EKCMT  =         0.0000  VIRIAL  =         0.0000  VOLUME     =   1258294.9466
                                                    SURFTEN    =         0.0000
                                                    Density    =         0.9908
 ------------------------------------------------------------------------------

 NMR restraints: Bond =    0.000   Angle =     0.000   Torsion =     0.000
===============================================================================

 NSTEP =    42000   TIME(PS) =     192.000  TEMP(K) =   309.78  PRESS =     0.0
 Etot   =   -202499.2172  EKtot   =     83881.7734  EPtot      =   -286380.9907
 BOND   =      6553.7165  ANGLE   =     25824.4071  DIHED      =     18443.4947
 1-4 NB =      6155.8422  1-4 EEL =      3806.5631  VDWAALS    =     13989.2007
 EELEC  =   -361984.9514  EHBOND  =         0.0000  RESTRAINT  =       830.7365
 EAMBER (non-restraint)  =   -287211.7271
 EKCMT  =         0.0000  VIRIAL  =         0.0000  VOLUME     =   1256575.0009
                                                    SURFTEN    =         0.0000
                                                    Density    =         0.9922
 ------------------------------------------------------------------------------

 NMR restraints: Bond =    0.000   Angle =     0.000   Torsion =     0.000
===============================================================================

 NSTEP =    43000   TIME(PS) =     193.000  TEMP(K) =   308.92  PRESS =     0.0
 Etot   =   -202859.0349  EKtot   =     83649.8281  EPtot      =   -286508.8630
 BOND   =      6439.8912  ANGLE   =     25910.1462  DIHED      =     18425.1428
 1-4 NB =      6218.7129  1-4 EEL =      3876.9815  VDWAALS    =     14168.7573
 EELEC  =   -362411.6971  EHBOND  =         0.0000  RESTRAINT  =       863.2022
 EAMBER (non-restraint)  =   -287372.0652
 EKCMT  =         0.0000  VIRIAL  =         0.0000  VOLUME     =   1254615.8788
                                                    SURFTEN    =         0.0000
                                                    Density    =         0.9937
 ------------------------------------------------------------------------------

 NMR restraints: Bond =    0.000   Angle =     0.000   Torsion =     0.000
===============================================================================

 NSTEP =    44000   TIME(PS) =     194.000  TEMP(K) =   308.22  PRESS =     0.0
 Etot   =   -202497.5841  EKtot   =     83461.6172  EPtot      =   -285959.2013
 BOND   =      6510.9836  ANGLE   =     26012.0513  DIHED      =     18471.9584
 1-4 NB =      6139.3497  1-4 EEL =      3860.7998  VDWAALS    =     13868.0603
 EELEC  =   -361671.2107  EHBOND  =         0.0000  RESTRAINT  =       848.8062
 EAMBER (non-restraint)  =   -286808.0075
 EKCMT  =         0.0000  VIRIAL  =         0.0000  VOLUME     =   1256325.4850
                                                    SURFTEN    =         0.0000
                                                    Density    =         0.9924
 ------------------------------------------------------------------------------

 NMR restraints: Bond =    0.000   Angle =     0.000   Torsion =     0.000
===============================================================================

 NSTEP =    45000   TIME(PS) =     195.000  TEMP(K) =   312.15  PRESS =     0.0
 Etot   =   -201487.6968  EKtot   =     84525.4531  EPtot      =   -286013.1500
 BOND   =      6467.0287  ANGLE   =     26300.3374  DIHED      =     18457.7015
 1-4 NB =      6227.2763  1-4 EEL =      3768.5433  VDWAALS    =     14304.9321
 EELEC  =   -362363.1790  EHBOND  =         0.0000  RESTRAINT  =       824.2097
 EAMBER (non-restraint)  =   -286837.3596
 EKCMT  =         0.0000  VIRIAL  =         0.0000  VOLUME     =   1255281.3831
                                                    SURFTEN    =         0.0000
                                                    Density    =         0.9932
 ------------------------------------------------------------------------------

 NMR restraints: Bond =    0.000   Angle =     0.000   Torsion =     0.000
===============================================================================

 NSTEP =    46000   TIME(PS) =     196.000  TEMP(K) =   309.90  PRESS =     0.0
 Etot   =   -201821.8644  EKtot   =     83915.0547  EPtot      =   -285736.9191
 BOND   =      6592.0339  ANGLE   =     26166.9398  DIHED      =     18540.0138
 1-4 NB =      6190.3728  1-4 EEL =      3836.7436  VDWAALS    =     14317.2703
 EELEC  =   -362211.7284  EHBOND  =         0.0000  RESTRAINT  =       831.4352
 EAMBER (non-restraint)  =   -286568.3543
 EKCMT  =         0.0000  VIRIAL  =         0.0000  VOLUME     =   1254926.4960
                                                    SURFTEN    =         0.0000
                                                    Density    =         0.9935
 ------------------------------------------------------------------------------

 NMR restraints: Bond =    0.000   Angle =     0.000   Torsion =     0.000
===============================================================================

 NSTEP =    47000   TIME(PS) =     197.000  TEMP(K) =   309.73  PRESS =     0.0
 Etot   =   -202349.5891  EKtot   =     83868.7656  EPtot      =   -286218.3547
 BOND   =      6506.5249  ANGLE   =     26153.2332  DIHED      =     18488.9753
 1-4 NB =      6155.0403  1-4 EEL =      3778.6237  VDWAALS    =     13667.7389
 EELEC  =   -361844.5393  EHBOND  =         0.0000  RESTRAINT  =       876.0483
 EAMBER (non-restraint)  =   -287094.4030
 EKCMT  =         0.0000  VIRIAL  =         0.0000  VOLUME     =   1253460.8042
                                                    SURFTEN    =         0.0000
                                                    Density    =         0.9946
 ------------------------------------------------------------------------------

 NMR restraints: Bond =    0.000   Angle =     0.000   Torsion =     0.000
===============================================================================

 NSTEP =    48000   TIME(PS) =     198.000  TEMP(K) =   309.42  PRESS =     0.0
 Etot   =   -202552.8702  EKtot   =     83784.4688  EPtot      =   -286337.3390
 BOND   =      6733.5457  ANGLE   =     25888.4025  DIHED      =     18451.7876
 1-4 NB =      6157.0330  1-4 EEL =      3831.4625  VDWAALS    =     14384.8943
 EELEC  =   -362624.3812  EHBOND  =         0.0000  RESTRAINT  =       839.9167
 EAMBER (non-restraint)  =   -287177.2556
 EKCMT  =         0.0000  VIRIAL  =         0.0000  VOLUME     =   1253060.6642
                                                    SURFTEN    =         0.0000
                                                    Density    =         0.9949
 ------------------------------------------------------------------------------

 NMR restraints: Bond =    0.000   Angle =     0.000   Torsion =     0.000
===============================================================================

 NSTEP =    49000   TIME(PS) =     199.000  TEMP(K) =   308.36  PRESS =     0.0
 Etot   =   -202938.9670  EKtot   =     83499.1016  EPtot      =   -286438.0685
 BOND   =      6598.7430  ANGLE   =     25873.5938  DIHED      =     18501.0097
 1-4 NB =      6162.6183  1-4 EEL =      3877.7246  VDWAALS    =     13997.6595
 EELEC  =   -362302.3526  EHBOND  =         0.0000  RESTRAINT  =       852.9353
 EAMBER (non-restraint)  =   -287291.0038
 EKCMT  =         0.0000  VIRIAL  =         0.0000  VOLUME     =   1252173.2900
                                                    SURFTEN    =         0.0000
                                                    Density    =         0.9956
 ------------------------------------------------------------------------------

 NMR restraints: Bond =    0.000   Angle =     0.000   Torsion =     0.000
===============================================================================

 NSTEP =    50000   TIME(PS) =     200.000  TEMP(K) =   309.16  PRESS =     0.0
 Etot   =   -202509.1296  EKtot   =     83713.8984  EPtot      =   -286223.0280
 BOND   =      6420.6333  ANGLE   =     26028.2072  DIHED      =     18469.7461
 1-4 NB =      6111.3525  1-4 EEL =      3812.7841  VDWAALS    =     13874.6803
 EELEC  =   -361781.8251  EHBOND  =         0.0000  RESTRAINT  =       841.3937
 EAMBER (non-restraint)  =   -287064.4217
 EKCMT  =         0.0000  VIRIAL  =         0.0000  VOLUME     =   1249606.4461
                                                    SURFTEN    =         0.0000
                                                    Density    =         0.9977
 ------------------------------------------------------------------------------

 NMR restraints: Bond =    0.000   Angle =     0.000   Torsion =     0.000
===============================================================================

 NSTEP =    51000   TIME(PS) =     201.000  TEMP(K) =   311.61  PRESS =     0.0
 Etot   =   -202058.6026  EKtot   =     84377.3516  EPtot      =   -286435.9542
 BOND   =      6611.4686  ANGLE   =     25985.9839  DIHED      =     18513.0469
 1-4 NB =      6219.8102  1-4 EEL =      3823.7290  VDWAALS    =     13942.6321
 EELEC  =   -362359.5029  EHBOND  =         0.0000  RESTRAINT  =       826.8782
 EAMBER (non-restraint)  =   -287262.8324
 EKCMT  =         0.0000  VIRIAL  =         0.0000  VOLUME     =   1250091.4101
                                                    SURFTEN    =         0.0000
                                                    Density    =         0.9973
 ------------------------------------------------------------------------------

 NMR restraints: Bond =    0.000   Angle =     0.000   Torsion =     0.000
===============================================================================

 NSTEP =    52000   TIME(PS) =     202.000  TEMP(K) =   311.07  PRESS =     0.0
 Etot   =   -202182.2712  EKtot   =     84232.4375  EPtot      =   -286414.7087
 BOND   =      6561.6432  ANGLE   =     25913.5603  DIHED      =     18436.6355
 1-4 NB =      6153.9300  1-4 EEL =      3795.7956  VDWAALS    =     14374.0123
 EELEC  =   -362485.4970  EHBOND  =         0.0000  RESTRAINT  =       835.2113
 EAMBER (non-restraint)  =   -287249.9200
 EKCMT  =         0.0000  VIRIAL  =         0.0000  VOLUME     =   1248537.0401
                                                    SURFTEN    =         0.0000
                                                    Density    =         0.9985
 ------------------------------------------------------------------------------

 NMR restraints: Bond =    0.000   Angle =     0.000   Torsion =     0.000
===============================================================================

 NSTEP =    53000   TIME(PS) =     203.000  TEMP(K) =   311.13  PRESS =     0.0
 Etot   =   -202191.6916  EKtot   =     84248.6953  EPtot      =   -286440.3869
 BOND   =      6430.0714  ANGLE   =     26085.7184  DIHED      =     18404.5189
 1-4 NB =      6164.3099  1-4 EEL =      3801.2188  VDWAALS    =     14254.9201
 EELEC  =   -362415.6572  EHBOND  =         0.0000  RESTRAINT  =       834.5127
 EAMBER (non-restraint)  =   -287274.8996
 EKCMT  =         0.0000  VIRIAL  =         0.0000  VOLUME     =   1246920.0388
                                                    SURFTEN    =         0.0000
                                                    Density    =         0.9998
 ------------------------------------------------------------------------------

 NMR restraints: Bond =    0.000   Angle =     0.000   Torsion =     0.000
===============================================================================

 NSTEP =    54000   TIME(PS) =     204.000  TEMP(K) =   309.38  PRESS =     0.0
 Etot   =   -202310.1226  EKtot   =     83774.0469  EPtot      =   -286084.1695
 BOND   =      6593.0316  ANGLE   =     26077.2875  DIHED      =     18497.8676
 1-4 NB =      6168.8161  1-4 EEL =      3734.9534  VDWAALS    =     13807.2710
 EELEC  =   -361842.4169  EHBOND  =         0.0000  RESTRAINT  =       879.0201
 EAMBER (non-restraint)  =   -286963.1896
 EKCMT  =         0.0000  VIRIAL  =         0.0000  VOLUME     =   1246815.5361
                                                    SURFTEN    =         0.0000
                                                    Density    =         0.9999
 ------------------------------------------------------------------------------

 NMR restraints: Bond =    0.000   Angle =     0.000   Torsion =     0.000
===============================================================================

 NSTEP =    55000   TIME(PS) =     205.000  TEMP(K) =   309.41  PRESS =     0.0
 Etot   =   -202473.5325  EKtot   =     83784.1094  EPtot      =   -286257.6418
 BOND   =      6646.1156  ANGLE   =     26048.3328  DIHED      =     18400.2138
 1-4 NB =      6089.9178  1-4 EEL =      3754.4798  VDWAALS    =     13945.7732
 EELEC  =   -362018.9780  EHBOND  =         0.0000  RESTRAINT  =       876.5032
 EAMBER (non-restraint)  =   -287134.1450
 EKCMT  =         0.0000  VIRIAL  =         0.0000  VOLUME     =   1246997.6440
                                                    SURFTEN    =         0.0000
                                                    Density    =         0.9998
 ------------------------------------------------------------------------------

 NMR restraints: Bond =    0.000   Angle =     0.000   Torsion =     0.000
===============================================================================

 NSTEP =    56000   TIME(PS) =     206.000  TEMP(K) =   311.51  PRESS =     0.0
 Etot   =   -202770.6889  EKtot   =     84351.9844  EPtot      =   -287122.6733
 BOND   =      6540.9525  ANGLE   =     25818.7765  DIHED      =     18383.3660
 1-4 NB =      6194.6170  1-4 EEL =      3813.3943  VDWAALS    =     14228.0941
 EELEC  =   -362981.9763  EHBOND  =         0.0000  RESTRAINT  =       880.1026
 EAMBER (non-restraint)  =   -288002.7759
 EKCMT  =         0.0000  VIRIAL  =         0.0000  VOLUME     =   1246661.8779
                                                    SURFTEN    =         0.0000
                                                    Density    =         1.0000
 ------------------------------------------------------------------------------

 NMR restraints: Bond =    0.000   Angle =     0.000   Torsion =     0.000
===============================================================================

 NSTEP =    57000   TIME(PS) =     207.000  TEMP(K) =   309.04  PRESS =     0.0
 Etot   =   -202798.3623  EKtot   =     83682.7188  EPtot      =   -286481.0811
 BOND   =      6652.5477  ANGLE   =     26085.5635  DIHED      =     18368.2160
 1-4 NB =      6131.6688  1-4 EEL =      3799.8593  VDWAALS    =     14654.7309
 EELEC  =   -363021.6219  EHBOND  =         0.0000  RESTRAINT  =       847.9546
 EAMBER (non-restraint)  =   -287329.0357
 EKCMT  =         0.0000  VIRIAL  =         0.0000  VOLUME     =   1246227.0131
                                                    SURFTEN    =         0.0000
                                                    Density    =         1.0004
 ------------------------------------------------------------------------------

 NMR restraints: Bond =    0.000   Angle =     0.000   Torsion =     0.000
===============================================================================

 NSTEP =    58000   TIME(PS) =     208.000  TEMP(K) =   310.76  PRESS =     0.0
 Etot   =   -202832.4736  EKtot   =     84148.4609  EPtot      =   -286980.9345
 BOND   =      6550.2089  ANGLE   =     25794.1022  DIHED      =     18408.6112
 1-4 NB =      6161.3987  1-4 EEL =      3805.1192  VDWAALS    =     14214.2669
 EELEC  =   -362759.8432  EHBOND  =         0.0000  RESTRAINT  =       845.2016
 EAMBER (non-restraint)  =   -287826.1361
 EKCMT  =         0.0000  VIRIAL  =         0.0000  VOLUME     =   1246227.0131
                                                    SURFTEN    =         0.0000
                                                    Density    =         1.0004
 ------------------------------------------------------------------------------

 NMR restraints: Bond =    0.000   Angle =     0.000   Torsion =     0.000
===============================================================================

 NSTEP =    59000   TIME(PS) =     209.000  TEMP(K) =   310.39  PRESS =     0.0
 Etot   =   -202731.6290  EKtot   =     84048.6562  EPtot      =   -286780.2853
 BOND   =      6541.7041  ANGLE   =     25946.0114  DIHED      =     18632.1322
 1-4 NB =      6193.8169  1-4 EEL =      3804.8883  VDWAALS    =     14156.1939
 EELEC  =   -362897.7168  EHBOND  =         0.0000  RESTRAINT  =       842.6847
 EAMBER (non-restraint)  =   -287622.9700
 EKCMT  =         0.0000  VIRIAL  =         0.0000  VOLUME     =   1247090.9669
                                                    SURFTEN    =         0.0000
                                                    Density    =         0.9997
 ------------------------------------------------------------------------------

 NMR restraints: Bond =    0.000   Angle =     0.000   Torsion =     0.000
===============================================================================

 NSTEP =    60000   TIME(PS) =     210.000  TEMP(K) =   309.89  PRESS =     0.0
 Etot   =   -202796.6195  EKtot   =     83912.3984  EPtot      =   -286709.0180
 BOND   =      6517.5828  ANGLE   =     25819.9108  DIHED      =     18429.1160
 1-4 NB =      6166.4873  1-4 EEL =      3828.2455  VDWAALS    =     14366.5143
 EELEC  =   -362658.7226  EHBOND  =         0.0000  RESTRAINT  =       821.8480
 EAMBER (non-restraint)  =   -287530.8660
 EKCMT  =         0.0000  VIRIAL  =         0.0000  VOLUME     =   1245025.4540
                                                    SURFTEN    =         0.0000
                                                    Density    =         1.0014
 ------------------------------------------------------------------------------

 NMR restraints: Bond =    0.000   Angle =     0.000   Torsion =     0.000
===============================================================================

 NSTEP =    61000   TIME(PS) =     211.000  TEMP(K) =   310.71  PRESS =     0.0
 Etot   =   -202982.2077  EKtot   =     84135.8828  EPtot      =   -287118.0905
 BOND   =      6616.1817  ANGLE   =     25965.4361  DIHED      =     18319.7775
 1-4 NB =      6117.8522  1-4 EEL =      3818.5357  VDWAALS    =     14291.4354
 EELEC  =   -363105.3627  EHBOND  =         0.0000  RESTRAINT  =       858.0535
 EAMBER (non-restraint)  =   -287976.1440
 EKCMT  =         0.0000  VIRIAL  =         0.0000  VOLUME     =   1246143.3078
                                                    SURFTEN    =         0.0000
                                                    Density    =         1.0005
 ------------------------------------------------------------------------------

 NMR restraints: Bond =    0.000   Angle =     0.000   Torsion =     0.000
===============================================================================

 NSTEP =    62000   TIME(PS) =     212.000  TEMP(K) =   310.71  PRESS =     0.0
 Etot   =   -202922.4382  EKtot   =     84134.6562  EPtot      =   -287057.0945
 BOND   =      6511.2296  ANGLE   =     25875.8102  DIHED      =     18340.5244
 1-4 NB =      6141.0312  1-4 EEL =      3846.3114  VDWAALS    =     13840.9937
 EELEC  =   -362462.0581  EHBOND  =         0.0000  RESTRAINT  =       849.0629
 EAMBER (non-restraint)  =   -287906.1574
 EKCMT  =         0.0000  VIRIAL  =         0.0000  VOLUME     =   1246143.3078
                                                    SURFTEN    =         0.0000
                                                    Density    =         1.0005
 ------------------------------------------------------------------------------

 NMR restraints: Bond =    0.000   Angle =     0.000   Torsion =     0.000
===============================================================================

 NSTEP =    63000   TIME(PS) =     213.000  TEMP(K) =   311.84  PRESS =     0.0
 Etot   =   -202076.8961  EKtot   =     84440.2109  EPtot      =   -286517.1070
 BOND   =      6645.1984  ANGLE   =     26093.9082  DIHED      =     18394.8846
 1-4 NB =      6190.9412  1-4 EEL =      3824.8036  VDWAALS    =     13446.8845
 EELEC  =   -361947.0138  EHBOND  =         0.0000  RESTRAINT  =       833.2864
 EAMBER (non-restraint)  =   -287350.3934
 EKCMT  =         0.0000  VIRIAL  =         0.0000  VOLUME     =   1246173.2611
                                                    SURFTEN    =         0.0000
                                                    Density    =         1.0004
 ------------------------------------------------------------------------------

 NMR restraints: Bond =    0.000   Angle =     0.000   Torsion =     0.000
===============================================================================

 NSTEP =    64000   TIME(PS) =     214.000  TEMP(K) =   311.18  PRESS =     0.0
 Etot   =   -202386.8806  EKtot   =     84262.7734  EPtot      =   -286649.6541
 BOND   =      6628.6547  ANGLE   =     25861.2106  DIHED      =     18383.1793
 1-4 NB =      6223.6095  1-4 EEL =      3822.1979  VDWAALS    =     14031.0913
 EELEC  =   -362443.0755  EHBOND  =         0.0000  RESTRAINT  =       843.4783
 EAMBER (non-restraint)  =   -287493.1324
 EKCMT  =         0.0000  VIRIAL  =         0.0000  VOLUME     =   1246173.2611
                                                    SURFTEN    =         0.0000
                                                    Density    =         1.0004
 ------------------------------------------------------------------------------

 NMR restraints: Bond =    0.000   Angle =     0.000   Torsion =     0.000
===============================================================================

 NSTEP =    65000   TIME(PS) =     215.000  TEMP(K) =   310.08  PRESS =     0.0
 Etot   =   -202755.2315  EKtot   =     83965.3125  EPtot      =   -286720.5440
 BOND   =      6493.5275  ANGLE   =     26062.2871  DIHED      =     18326.5140
 1-4 NB =      6060.9906  1-4 EEL =      3865.5415  VDWAALS    =     13882.0817
 EELEC  =   -362256.7009  EHBOND  =         0.0000  RESTRAINT  =       845.2146
 EAMBER (non-restraint)  =   -287565.7585
 EKCMT  =         0.0000  VIRIAL  =         0.0000  VOLUME     =   1246797.2716
                                                    SURFTEN    =         0.0000
                                                    Density    =         0.9999
 ------------------------------------------------------------------------------

 NMR restraints: Bond =    0.000   Angle =     0.000   Torsion =     0.000
===============================================================================

 NSTEP =    66000   TIME(PS) =     216.000  TEMP(K) =   308.87  PRESS =     0.0
 Etot   =   -202798.1713  EKtot   =     83635.8125  EPtot      =   -286433.9838
 BOND   =      6597.6227  ANGLE   =     26095.1726  DIHED      =     18369.2236
 1-4 NB =      6149.4609  1-4 EEL =      3769.8744  VDWAALS    =     14229.9408
 EELEC  =   -362488.9775  EHBOND  =         0.0000  RESTRAINT  =       843.6986
 EAMBER (non-restraint)  =   -287277.6824
 EKCMT  =         0.0000  VIRIAL  =         0.0000  VOLUME     =   1246360.4497
                                                    SURFTEN    =         0.0000
                                                    Density    =         1.0003
 ------------------------------------------------------------------------------

 NMR restraints: Bond =    0.000   Angle =     0.000   Torsion =     0.000
===============================================================================

 NSTEP =    67000   TIME(PS) =     217.000  TEMP(K) =   310.90  PRESS =     0.0
 Etot   =   -202560.5923  EKtot   =     84185.8359  EPtot      =   -286746.4282
 BOND   =      6586.4870  ANGLE   =     26220.9221  DIHED      =     18415.1230
 1-4 NB =      6112.6811  1-4 EEL =      3827.2476  VDWAALS    =     14090.5225
 EELEC  =   -362832.2790  EHBOND  =         0.0000  RESTRAINT  =       832.8675
 EAMBER (non-restraint)  =   -287579.2957
 EKCMT  =         0.0000  VIRIAL  =         0.0000  VOLUME     =   1245296.0314
                                                    SURFTEN    =         0.0000
                                                    Density    =         1.0011
 ------------------------------------------------------------------------------

 NMR restraints: Bond =    0.000   Angle =     0.000   Torsion =     0.000
===============================================================================

 NSTEP =    68000   TIME(PS) =     218.000  TEMP(K) =   310.55  PRESS =     0.0
 Etot   =   -202935.5141  EKtot   =     84090.5391  EPtot      =   -287026.0531
 BOND   =      6584.6464  ANGLE   =     26043.6586  DIHED      =     18432.6111
 1-4 NB =      6202.2319  1-4 EEL =      3936.5157  VDWAALS    =     14751.8150
 EELEC  =   -363805.8259  EHBOND  =         0.0000  RESTRAINT  =       828.2941
 EAMBER (non-restraint)  =   -287854.3472
 EKCMT  =         0.0000  VIRIAL  =         0.0000  VOLUME     =   1245187.1870
                                                    SURFTEN    =         0.0000
                                                    Density    =         1.0012
 ------------------------------------------------------------------------------

 NMR restraints: Bond =    0.000   Angle =     0.000   Torsion =     0.000
===============================================================================

 NSTEP =    69000   TIME(PS) =     219.000  TEMP(K) =   310.62  PRESS =     0.0
 Etot   =   -203212.3819  EKtot   =     84110.2891  EPtot      =   -287322.6710
 BOND   =      6484.9608  ANGLE   =     26038.1578  DIHED      =     18473.2776
 1-4 NB =      6107.8195  1-4 EEL =      3764.1817  VDWAALS    =     13975.7593
 EELEC  =   -363023.6010  EHBOND  =         0.0000  RESTRAINT  =       856.7733
 EAMBER (non-restraint)  =   -288179.4442
 EKCMT  =         0.0000  VIRIAL  =         0.0000  VOLUME     =   1245135.2949
                                                    SURFTEN    =         0.0000
                                                    Density    =         1.0013
 ------------------------------------------------------------------------------

 NMR restraints: Bond =    0.000   Angle =     0.000   Torsion =     0.000
===============================================================================

 NSTEP =    70000   TIME(PS) =     220.000  TEMP(K) =   309.92  PRESS =     0.0
 Etot   =   -203333.3407  EKtot   =     83921.6172  EPtot      =   -287254.9579
 BOND   =      6497.5604  ANGLE   =     26096.8920  DIHED      =     18315.6526
 1-4 NB =      6155.0156  1-4 EEL =      3822.3848  VDWAALS    =     14315.9760
 EELEC  =   -363293.4974  EHBOND  =         0.0000  RESTRAINT  =       835.0582
 EAMBER (non-restraint)  =   -288090.0161
 EKCMT  =         0.0000  VIRIAL  =         0.0000  VOLUME     =   1243435.2427
                                                    SURFTEN    =         0.0000
                                                    Density    =         1.0026
 ------------------------------------------------------------------------------

 NMR restraints: Bond =    0.000   Angle =     0.000   Torsion =     0.000
===============================================================================

 NSTEP =    71000   TIME(PS) =     221.000  TEMP(K) =   309.26  PRESS =     0.0
 Etot   =   -203026.3872  EKtot   =     83742.7422  EPtot      =   -286769.1293
 BOND   =      6641.5247  ANGLE   =     26040.3884  DIHED      =     18459.3555
 1-4 NB =      6195.4476  1-4 EEL =      3878.5238  VDWAALS    =     13681.6393
 EELEC  =   -362499.1406  EHBOND  =         0.0000  RESTRAINT  =       833.1320
 EAMBER (non-restraint)  =   -287602.2613
 EKCMT  =         0.0000  VIRIAL  =         0.0000  VOLUME     =   1243691.9541
                                                    SURFTEN    =         0.0000
                                                    Density    =         1.0024
 ------------------------------------------------------------------------------

 NMR restraints: Bond =    0.000   Angle =     0.000   Torsion =     0.000
===============================================================================

 NSTEP =    72000   TIME(PS) =     222.000  TEMP(K) =   311.01  PRESS =     0.0
 Etot   =   -203030.1879  EKtot   =     84215.8672  EPtot      =   -287246.0551
 BOND   =      6461.1282  ANGLE   =     26103.4118  DIHED      =     18329.2333
 1-4 NB =      6111.8791  1-4 EEL =      3831.4795  VDWAALS    =     13435.0975
 EELEC  =   -362366.7502  EHBOND  =         0.0000  RESTRAINT  =       848.4658
 EAMBER (non-restraint)  =   -288094.5209
 EKCMT  =         0.0000  VIRIAL  =         0.0000  VOLUME     =   1244617.9163
                                                    SURFTEN    =         0.0000
                                                    Density    =         1.0017
 ------------------------------------------------------------------------------

 NMR restraints: Bond =    0.000   Angle =     0.000   Torsion =     0.000
===============================================================================

 NSTEP =    73000   TIME(PS) =     223.000  TEMP(K) =   310.05  PRESS =     0.0
 Etot   =   -203021.0732  EKtot   =     83956.0078  EPtot      =   -286977.0810
 BOND   =      6516.5674  ANGLE   =     26026.0217  DIHED      =     18404.5275
 1-4 NB =      6194.3810  1-4 EEL =      3801.3456  VDWAALS    =     14054.1956
 EELEC  =   -362835.4062  EHBOND  =         0.0000  RESTRAINT  =       861.2865
 EAMBER (non-restraint)  =   -287838.3675
 EKCMT  =         0.0000  VIRIAL  =         0.0000  VOLUME     =   1242989.4928
                                                    SURFTEN    =         0.0000
                                                    Density    =         1.0030
 ------------------------------------------------------------------------------

 NMR restraints: Bond =    0.000   Angle =     0.000   Torsion =     0.000
===============================================================================

 NSTEP =    74000   TIME(PS) =     224.000  TEMP(K) =   310.52  PRESS =     0.0
 Etot   =   -203012.1653  EKtot   =     84083.9453  EPtot      =   -287096.1106
 BOND   =      6516.4004  ANGLE   =     26128.7117  DIHED      =     18472.0925
 1-4 NB =      6131.1745  1-4 EEL =      3872.0154  VDWAALS    =     13881.7036
 EELEC  =   -362928.5415  EHBOND  =         0.0000  RESTRAINT  =       830.3328
 EAMBER (non-restraint)  =   -287926.4435
 EKCMT  =         0.0000  VIRIAL  =         0.0000  VOLUME     =   1241782.1147
                                                    SURFTEN    =         0.0000
                                                    Density    =         1.0040
 ------------------------------------------------------------------------------

 NMR restraints: Bond =    0.000   Angle =     0.000   Torsion =     0.000
===============================================================================

 NSTEP =    75000   TIME(PS) =     225.000  TEMP(K) =   309.07  PRESS =     0.0
 Etot   =   -203419.0965  EKtot   =     83691.6719  EPtot      =   -287110.7684
 BOND   =      6528.0642  ANGLE   =     25918.2736  DIHED      =     18403.4228
 1-4 NB =      6150.5255  1-4 EEL =      3831.5109  VDWAALS    =     13761.6839
 EELEC  =   -362533.8990  EHBOND  =         0.0000  RESTRAINT  =       829.6497
 EAMBER (non-restraint)  =   -287940.4181
 EKCMT  =         0.0000  VIRIAL  =         0.0000  VOLUME     =   1242258.5497
                                                    SURFTEN    =         0.0000
                                                    Density    =         1.0036
 ------------------------------------------------------------------------------

 NMR restraints: Bond =    0.000   Angle =     0.000   Torsion =     0.000
===============================================================================

 NSTEP =    76000   TIME(PS) =     226.000  TEMP(K) =   307.67  PRESS =     0.0
 Etot   =   -203888.6789  EKtot   =     83312.4297  EPtot      =   -287201.1086
 BOND   =      6608.0119  ANGLE   =     25894.1473  DIHED      =     18454.9232
 1-4 NB =      6129.8695  1-4 EEL =      3748.0208  VDWAALS    =     13581.8521
 EELEC  =   -362444.7989  EHBOND  =         0.0000  RESTRAINT  =       826.8655
 EAMBER (non-restraint)  =   -288027.9741
 EKCMT  =         0.0000  VIRIAL  =         0.0000  VOLUME     =   1242474.2047
                                                    SURFTEN    =         0.0000
                                                    Density    =         1.0034
 ------------------------------------------------------------------------------

 NMR restraints: Bond =    0.000   Angle =     0.000   Torsion =     0.000
===============================================================================

 NSTEP =    77000   TIME(PS) =     227.000  TEMP(K) =   309.76  PRESS =     0.0
 Etot   =   -203141.4567  EKtot   =     83878.9062  EPtot      =   -287020.3630
 BOND   =      6536.5912  ANGLE   =     26071.7084  DIHED      =     18336.4641
 1-4 NB =      6130.9041  1-4 EEL =      3821.2767  VDWAALS    =     14218.8984
 EELEC  =   -363005.1737  EHBOND  =         0.0000  RESTRAINT  =       868.9678
 EAMBER (non-restraint)  =   -287889.3308
 EKCMT  =         0.0000  VIRIAL  =         0.0000  VOLUME     =   1242757.6137
                                                    SURFTEN    =         0.0000
                                                    Density    =         1.0032
 ------------------------------------------------------------------------------

 NMR restraints: Bond =    0.000   Angle =     0.000   Torsion =     0.000
===============================================================================

 NSTEP =    78000   TIME(PS) =     228.000  TEMP(K) =   309.81  PRESS =     0.0
 Etot   =   -203460.1367  EKtot   =     83891.5703  EPtot      =   -287351.7070
 BOND   =      6583.3219  ANGLE   =     26029.0627  DIHED      =     18312.2242
 1-4 NB =      6160.3397  1-4 EEL =      3887.4402  VDWAALS    =     14042.1709
 EELEC  =   -363216.2911  EHBOND  =         0.0000  RESTRAINT  =       850.0244
 EAMBER (non-restraint)  =   -288201.7315
 EKCMT  =         0.0000  VIRIAL  =         0.0000  VOLUME     =   1242093.6430
                                                    SURFTEN    =         0.0000
                                                    Density    =         1.0037
 ------------------------------------------------------------------------------

 NMR restraints: Bond =    0.000   Angle =     0.000   Torsion =     0.000
===============================================================================

 NSTEP =    79000   TIME(PS) =     229.000  TEMP(K) =   310.25  PRESS =     0.0
 Etot   =   -203198.1097  EKtot   =     84010.4531  EPtot      =   -287208.5628
 BOND   =      6478.9023  ANGLE   =     25888.3136  DIHED      =     18436.0439
 1-4 NB =      6192.7029  1-4 EEL =      3849.7214  VDWAALS    =     14330.0499
 EELEC  =   -363241.5133  EHBOND  =         0.0000  RESTRAINT  =       857.2165
 EAMBER (non-restraint)  =   -288065.7794
 EKCMT  =         0.0000  VIRIAL  =         0.0000  VOLUME     =   1242156.0058
                                                    SURFTEN    =         0.0000
                                                    Density    =         1.0037
 ------------------------------------------------------------------------------

 NMR restraints: Bond =    0.000   Angle =     0.000   Torsion =     0.000
===============================================================================

 NSTEP =    80000   TIME(PS) =     230.000  TEMP(K) =   308.31  PRESS =     0.0
 Etot   =   -203659.9393  EKtot   =     83485.3047  EPtot      =   -287145.2440
 BOND   =      6601.6524  ANGLE   =     25777.5583  DIHED      =     18422.7172
 1-4 NB =      6130.9847  1-4 EEL =      3818.7215  VDWAALS    =     14126.4333
 EELEC  =   -362864.9007  EHBOND  =         0.0000  RESTRAINT  =       841.5892
 EAMBER (non-restraint)  =   -287986.8332
 EKCMT  =         0.0000  VIRIAL  =         0.0000  VOLUME     =   1242001.3206
                                                    SURFTEN    =         0.0000
                                                    Density    =         1.0038
 ------------------------------------------------------------------------------

 NMR restraints: Bond =    0.000   Angle =     0.000   Torsion =     0.000
===============================================================================

 NSTEP =    81000   TIME(PS) =     231.000  TEMP(K) =   310.06  PRESS =     0.0
 Etot   =   -203245.7755  EKtot   =     83957.5547  EPtot      =   -287203.3302
 BOND   =      6429.8416  ANGLE   =     25942.2203  DIHED      =     18361.2596
 1-4 NB =      6125.5381  1-4 EEL =      3827.3532  VDWAALS    =     14074.8229
 EELEC  =   -362815.9762  EHBOND  =         0.0000  RESTRAINT  =       851.6104
 EAMBER (non-restraint)  =   -288054.9406
 EKCMT  =         0.0000  VIRIAL  =         0.0000  VOLUME     =   1241360.7234
                                                    SURFTEN    =         0.0000
                                                    Density    =         1.0043
 ------------------------------------------------------------------------------

 NMR restraints: Bond =    0.000   Angle =     0.000   Torsion =     0.000
===============================================================================

 NSTEP =    82000   TIME(PS) =     232.000  TEMP(K) =   310.27  PRESS =     0.0
 Etot   =   -202911.8483  EKtot   =     84015.7734  EPtot      =   -286927.6218
 BOND   =      6533.7882  ANGLE   =     25898.8656  DIHED      =     18430.2882
 1-4 NB =      6173.0075  1-4 EEL =      3784.0107  VDWAALS    =     13818.1801
 EELEC  =   -362429.9503  EHBOND  =         0.0000  RESTRAINT  =       864.1883
 EAMBER (non-restraint)  =   -287791.8101
 EKCMT  =         0.0000  VIRIAL  =         0.0000  VOLUME     =   1241787.2149
                                                    SURFTEN    =         0.0000
                                                    Density    =         1.0040
 ------------------------------------------------------------------------------

 NMR restraints: Bond =    0.000   Angle =     0.000   Torsion =     0.000
===============================================================================

 NSTEP =    83000   TIME(PS) =     233.000  TEMP(K) =   309.63  PRESS =     0.0
 Etot   =   -203275.4334  EKtot   =     83841.8984  EPtot      =   -287117.3318
 BOND   =      6647.8401  ANGLE   =     26028.3112  DIHED      =     18388.4943
 1-4 NB =      6073.6179  1-4 EEL =      3628.1061  VDWAALS    =     13644.7036
 EELEC  =   -362357.8846  EHBOND  =         0.0000  RESTRAINT  =       829.4795
 EAMBER (non-restraint)  =   -287946.8113
 EKCMT  =         0.0000  VIRIAL  =         0.0000  VOLUME     =   1242015.3194
                                                    SURFTEN    =         0.0000
                                                    Density    =         1.0038
 ------------------------------------------------------------------------------

 NMR restraints: Bond =    0.000   Angle =     0.000   Torsion =     0.000
===============================================================================

 NSTEP =    84000   TIME(PS) =     234.000  TEMP(K) =   309.95  PRESS =     0.0
 Etot   =   -203279.9077  EKtot   =     83927.7578  EPtot      =   -287207.6656
 BOND   =      6739.6858  ANGLE   =     26070.8739  DIHED      =     18438.5968
 1-4 NB =      6128.3702  1-4 EEL =      3820.3881  VDWAALS    =     14149.6771
 EELEC  =   -363390.0090  EHBOND  =         0.0000  RESTRAINT  =       834.7515
 EAMBER (non-restraint)  =   -288042.4171
 EKCMT  =         0.0000  VIRIAL  =         0.0000  VOLUME     =   1241931.3852
                                                    SURFTEN    =         0.0000
                                                    Density    =         1.0039
 ------------------------------------------------------------------------------

 NMR restraints: Bond =    0.000   Angle =     0.000   Torsion =     0.000
===============================================================================

 NSTEP =    85000   TIME(PS) =     235.000  TEMP(K) =   309.28  PRESS =     0.0
 Etot   =   -203217.2555  EKtot   =     83748.3359  EPtot      =   -286965.5915
 BOND   =      6572.3076  ANGLE   =     26166.6278  DIHED      =     18353.3695
 1-4 NB =      6175.4656  1-4 EEL =      3758.0568  VDWAALS    =     13701.6615
 EELEC  =   -362564.5440  EHBOND  =         0.0000  RESTRAINT  =       871.4638
 EAMBER (non-restraint)  =   -287837.0553
 EKCMT  =         0.0000  VIRIAL  =         0.0000  VOLUME     =   1242744.6074
                                                    SURFTEN    =         0.0000
                                                    Density    =         1.0032
 ------------------------------------------------------------------------------

 NMR restraints: Bond =    0.000   Angle =     0.000   Torsion =     0.000
===============================================================================

 NSTEP =    86000   TIME(PS) =     236.000  TEMP(K) =   310.14  PRESS =     0.0
 Etot   =   -203240.7151  EKtot   =     83981.4844  EPtot      =   -287222.1995
 BOND   =      6624.4885  ANGLE   =     26072.0849  DIHED      =     18319.7640
 1-4 NB =      6172.8854  1-4 EEL =      3773.2414  VDWAALS    =     13920.5871
 EELEC  =   -362951.7660  EHBOND  =         0.0000  RESTRAINT  =       846.5152
 EAMBER (non-restraint)  =   -288068.7147
 EKCMT  =         0.0000  VIRIAL  =         0.0000  VOLUME     =   1242448.4451
                                                    SURFTEN    =         0.0000
                                                    Density    =         1.0034
 ------------------------------------------------------------------------------

 NMR restraints: Bond =    0.000   Angle =     0.000   Torsion =     0.000
===============================================================================

 NSTEP =    87000   TIME(PS) =     237.000  TEMP(K) =   309.00  PRESS =     0.0
 Etot   =   -203055.4064  EKtot   =     83670.7969  EPtot      =   -286726.2033
 BOND   =      6478.4884  ANGLE   =     26245.8081  DIHED      =     18459.9219
 1-4 NB =      6163.0863  1-4 EEL =      3763.0678  VDWAALS    =     13995.9318
 EELEC  =   -362677.9909  EHBOND  =         0.0000  RESTRAINT  =       845.4835
 EAMBER (non-restraint)  =   -287571.6867
 EKCMT  =         0.0000  VIRIAL  =         0.0000  VOLUME     =   1243950.9173
                                                    SURFTEN    =         0.0000
                                                    Density    =         1.0022
 ------------------------------------------------------------------------------

 NMR restraints: Bond =    0.000   Angle =     0.000   Torsion =     0.000
===============================================================================

 NSTEP =    88000   TIME(PS) =     238.000  TEMP(K) =   308.45  PRESS =     0.0
 Etot   =   -203473.1006  EKtot   =     83522.6250  EPtot      =   -286995.7256
 BOND   =      6520.1794  ANGLE   =     25939.7025  DIHED      =     18418.0059
 1-4 NB =      6123.7498  1-4 EEL =      3774.6480  VDWAALS    =     14008.1587
 EELEC  =   -362641.1052  EHBOND  =         0.0000  RESTRAINT  =       860.9353
 EAMBER (non-restraint)  =   -287856.6609
 EKCMT  =         0.0000  VIRIAL  =         0.0000  VOLUME     =   1243089.4970
                                                    SURFTEN    =         0.0000
                                                    Density    =         1.0029
 ------------------------------------------------------------------------------

 NMR restraints: Bond =    0.000   Angle =     0.000   Torsion =     0.000
===============================================================================

 NSTEP =    89000   TIME(PS) =     239.000  TEMP(K) =   309.86  PRESS =     0.0
 Etot   =   -203119.8450  EKtot   =     83904.9844  EPtot      =   -287024.8294
 BOND   =      6539.8445  ANGLE   =     25796.4624  DIHED      =     18435.0832
 1-4 NB =      6166.2666  1-4 EEL =      3816.4272  VDWAALS    =     13809.1411
 EELEC  =   -362431.2216  EHBOND  =         0.0000  RESTRAINT  =       843.1672
 EAMBER (non-restraint)  =   -287867.9966
 EKCMT  =         0.0000  VIRIAL  =         0.0000  VOLUME     =   1243483.9883
                                                    SURFTEN    =         0.0000
                                                    Density    =         1.0026
 ------------------------------------------------------------------------------

 NMR restraints: Bond =    0.000   Angle =     0.000   Torsion =     0.000
===============================================================================

 NSTEP =    90000   TIME(PS) =     240.000  TEMP(K) =   309.06  PRESS =     0.0
 Etot   =   -203517.8619  EKtot   =     83686.8047  EPtot      =   -287204.6666
 BOND   =      6618.9290  ANGLE   =     25981.8044  DIHED      =     18305.6875
 1-4 NB =      6151.5517  1-4 EEL =      3748.2931  VDWAALS    =     14068.4565
 EELEC  =   -362927.5168  EHBOND  =         0.0000  RESTRAINT  =       848.1280
 EAMBER (non-restraint)  =   -288052.7946
 EKCMT  =         0.0000  VIRIAL  =         0.0000  VOLUME     =   1243664.4189
                                                    SURFTEN    =         0.0000
                                                    Density    =         1.0025
 ------------------------------------------------------------------------------

 NMR restraints: Bond =    0.000   Angle =     0.000   Torsion =     0.000
===============================================================================

 NSTEP =    91000   TIME(PS) =     241.000  TEMP(K) =   309.99  PRESS =     0.0
 Etot   =   -202817.7375  EKtot   =     83940.0469  EPtot      =   -286757.7844
 BOND   =      6623.2498  ANGLE   =     25789.5823  DIHED      =     18418.9615
 1-4 NB =      6218.1781  1-4 EEL =      3757.1453  VDWAALS    =     13830.2821
 EELEC  =   -362264.7830  EHBOND  =         0.0000  RESTRAINT  =       869.5995
 EAMBER (non-restraint)  =   -287627.3839
 EKCMT  =         0.0000  VIRIAL  =         0.0000  VOLUME     =   1243664.4189
                                                    SURFTEN    =         0.0000
                                                    Density    =         1.0025
 ------------------------------------------------------------------------------

 NMR restraints: Bond =    0.000   Angle =     0.000   Torsion =     0.000
===============================================================================

 NSTEP =    92000   TIME(PS) =     242.000  TEMP(K) =   310.79  PRESS =     0.0
 Etot   =   -202955.7899  EKtot   =     84156.5156  EPtot      =   -287112.3055
 BOND   =      6577.0447  ANGLE   =     25688.0549  DIHED      =     18428.4731
 1-4 NB =      6186.2250  1-4 EEL =      3791.2849  VDWAALS    =     14001.0673
 EELEC  =   -362657.2203  EHBOND  =         0.0000  RESTRAINT  =       872.7649
 EAMBER (non-restraint)  =   -287985.0705
 EKCMT  =         0.0000  VIRIAL  =         0.0000  VOLUME     =   1243371.9415
                                                    SURFTEN    =         0.0000
                                                    Density    =         1.0027
 ------------------------------------------------------------------------------

 NMR restraints: Bond =    0.000   Angle =     0.000   Torsion =     0.000
===============================================================================

 NSTEP =    93000   TIME(PS) =     243.000  TEMP(K) =   310.04  PRESS =     0.0
 Etot   =   -202773.4637  EKtot   =     83952.7656  EPtot      =   -286726.2293
 BOND   =      6513.9883  ANGLE   =     26035.3304  DIHED      =     18510.2262
 1-4 NB =      6221.4451  1-4 EEL =      3775.4504  VDWAALS    =     13445.1682
 EELEC  =   -362067.2369  EHBOND  =         0.0000  RESTRAINT  =       839.3989
 EAMBER (non-restraint)  =   -287565.6282
 EKCMT  =         0.0000  VIRIAL  =         0.0000  VOLUME     =   1243429.6228
                                                    SURFTEN    =         0.0000
                                                    Density    =         1.0026
 ------------------------------------------------------------------------------

 NMR restraints: Bond =    0.000   Angle =     0.000   Torsion =     0.000
===============================================================================

 NSTEP =    94000   TIME(PS) =     244.000  TEMP(K) =   312.22  PRESS =     0.0
 Etot   =   -202742.3851  EKtot   =     84545.1172  EPtot      =   -287287.5023
 BOND   =      6623.5370  ANGLE   =     25853.7867  DIHED      =     18363.9375
 1-4 NB =      6125.4112  1-4 EEL =      3850.7905  VDWAALS    =     13696.5375
 EELEC  =   -362680.2853  EHBOND  =         0.0000  RESTRAINT  =       878.7826
 EAMBER (non-restraint)  =   -288166.2850
 EKCMT  =         0.0000  VIRIAL  =         0.0000  VOLUME     =   1242776.4092
                                                    SURFTEN    =         0.0000
                                                    Density    =         1.0032
 ------------------------------------------------------------------------------

 NMR restraints: Bond =    0.000   Angle =     0.000   Torsion =     0.000
===============================================================================

 NSTEP =    95000   TIME(PS) =     245.000  TEMP(K) =   310.45  PRESS =     0.0
 Etot   =   -202830.7465  EKtot   =     84064.0547  EPtot      =   -286894.8011
 BOND   =      6510.3438  ANGLE   =     25781.8708  DIHED      =     18465.7647
 1-4 NB =      6218.0124  1-4 EEL =      3789.1671  VDWAALS    =     13328.1702
 EELEC  =   -361848.7924  EHBOND  =         0.0000  RESTRAINT  =       860.6622
 EAMBER (non-restraint)  =   -287755.4634
 EKCMT  =         0.0000  VIRIAL  =         0.0000  VOLUME     =   1243864.3592
                                                    SURFTEN    =         0.0000
                                                    Density    =         1.0023
 ------------------------------------------------------------------------------

 NMR restraints: Bond =    0.000   Angle =     0.000   Torsion =     0.000
===============================================================================

 NSTEP =    96000   TIME(PS) =     246.000  TEMP(K) =   311.16  PRESS =     0.0
 Etot   =   -202635.9447  EKtot   =     84255.6719  EPtot      =   -286891.6166
 BOND   =      6439.5897  ANGLE   =     25971.6026  DIHED      =     18402.7218
 1-4 NB =      6164.3182  1-4 EEL =      3775.8528  VDWAALS    =     13571.7385
 EELEC  =   -362051.1652  EHBOND  =         0.0000  RESTRAINT  =       833.7250
 EAMBER (non-restraint)  =   -287725.3416
 EKCMT  =         0.0000  VIRIAL  =         0.0000  VOLUME     =   1244263.2463
                                                    SURFTEN    =         0.0000
                                                    Density    =         1.0020
 ------------------------------------------------------------------------------

 NMR restraints: Bond =    0.000   Angle =     0.000   Torsion =     0.000
===============================================================================

 NSTEP =    97000   TIME(PS) =     247.000  TEMP(K) =   308.72  PRESS =     0.0
 Etot   =   -203908.2082  EKtot   =     83595.7188  EPtot      =   -287503.9270
 BOND   =      6448.9726  ANGLE   =     25756.2280  DIHED      =     18376.8202
 1-4 NB =      6209.5488  1-4 EEL =      3816.0852  VDWAALS    =     13981.6277
 EELEC  =   -362948.3805  EHBOND  =         0.0000  RESTRAINT  =       855.1709
 EAMBER (non-restraint)  =   -288359.0978
 EKCMT  =         0.0000  VIRIAL  =         0.0000  VOLUME     =   1242593.2648
                                                    SURFTEN    =         0.0000
                                                    Density    =         1.0033
 ------------------------------------------------------------------------------

 NMR restraints: Bond =    0.000   Angle =     0.000   Torsion =     0.000
===============================================================================

 NSTEP =    98000   TIME(PS) =     248.000  TEMP(K) =   308.59  PRESS =     0.0
 Etot   =   -204096.8313  EKtot   =     83561.5625  EPtot      =   -287658.3938
 BOND   =      6566.0772  ANGLE   =     25612.5523  DIHED      =     18439.5165
 1-4 NB =      6149.2990  1-4 EEL =      3724.4815  VDWAALS    =     13823.6614
 EELEC  =   -362812.2600  EHBOND  =         0.0000  RESTRAINT  =       838.2781
 EAMBER (non-restraint)  =   -288496.6719
 EKCMT  =         0.0000  VIRIAL  =         0.0000  VOLUME     =   1242998.6438
                                                    SURFTEN    =         0.0000
                                                    Density    =         1.0030
 ------------------------------------------------------------------------------

 NMR restraints: Bond =    0.000   Angle =     0.000   Torsion =     0.000
===============================================================================

 NSTEP =    99000   TIME(PS) =     249.000  TEMP(K) =   310.17  PRESS =     0.0
 Etot   =   -203734.5708  EKtot   =     83988.0625  EPtot      =   -287722.6333
 BOND   =      6468.0255  ANGLE   =     26022.1739  DIHED      =     18371.5224
 1-4 NB =      6132.3727  1-4 EEL =      3746.2749  VDWAALS    =     13740.9466
 EELEC  =   -363056.1218  EHBOND  =         0.0000  RESTRAINT  =       852.1724
 EAMBER (non-restraint)  =   -288574.8057
 EKCMT  =         0.0000  VIRIAL  =         0.0000  VOLUME     =   1242605.5655
                                                    SURFTEN    =         0.0000
                                                    Density    =         1.0033
 ------------------------------------------------------------------------------

 NMR restraints: Bond =    0.000   Angle =     0.000   Torsion =     0.000
===============================================================================

 NSTEP =   100000   TIME(PS) =     250.000  TEMP(K) =   309.99  PRESS =     0.0
 Etot   =   -203115.7224  EKtot   =     83939.2500  EPtot      =   -287054.9724
 BOND   =      6666.2341  ANGLE   =     26024.5605  DIHED      =     18435.0098
 1-4 NB =      6179.1890  1-4 EEL =      3797.8793  VDWAALS    =     13362.7310
 EELEC  =   -362344.4566  EHBOND  =         0.0000  RESTRAINT  =       823.8806
 EAMBER (non-restraint)  =   -287878.8530
 EKCMT  =         0.0000  VIRIAL  =         0.0000  VOLUME     =   1242015.7182
                                                    SURFTEN    =         0.0000
                                                    Density    =         1.0038
 ------------------------------------------------------------------------------

 NMR restraints: Bond =    0.000   Angle =     0.000   Torsion =     0.000
===============================================================================

      A V E R A G E S   O V E R     100 S T E P S


 NSTEP =   100000   TIME(PS) =     250.000  TEMP(K) =   309.92  PRESS =     0.0
 Etot   =   -201902.9494  EKtot   =     83921.0895  EPtot      =   -285824.0388
 BOND   =      6558.2317  ANGLE   =     26017.8777  DIHED      =     18430.0157
 1-4 NB =      6154.6938  1-4 EEL =      3812.5141  VDWAALS    =     14335.9170
 EELEC  =   -361975.3433  EHBOND  =         0.0000  RESTRAINT  =       842.0544
 EAMBER (non-restraint)  =   -286666.0932
 EKCMT  =         0.0000  VIRIAL  =         0.0000  VOLUME     =   1265298.0924
                                                    SURFTEN    =         0.0000
                                                    Density    =         0.9859
 ------------------------------------------------------------------------------

 NMR restraints: Bond =    0.000   Angle =     0.000   Torsion =     0.000
===============================================================================

      R M S  F L U C T U A T I O N S


 NSTEP =   100000   TIME(PS) =     250.000  TEMP(K) =     1.42  PRESS =     0.0
 Etot   =      1606.7606  EKtot   =       385.8213  EPtot      =      1569.9948
 BOND   =        67.9841  ANGLE   =       136.5696  DIHED      =        67.2906
 1-4 NB =        38.1144  1-4 EEL =        46.4583  VDWAALS    =       763.3629
 EELEC  =      1053.9490  EHBOND  =         0.0000  RESTRAINT  =        18.7532
 EAMBER (non-restraint)  =      1551.2417
 EKCMT  =         0.0000  VIRIAL  =         0.0000  VOLUME     =     31946.7302
                                                    SURFTEN    =         0.0000
                                                    Density    =         0.0238
 ------------------------------------------------------------------------------


 NMR restraints on final step:

| MC Barostat:       1000 volume changes attempted.
| MC Barostat:        245 changes successful ( 24.50%)
 ------------------------------------------------------------------------------

--------------------------------------------------------------------------------
   5.  TIMINGS
--------------------------------------------------------------------------------

|  NonSetup CPU Time in Major Routines:
|
|     Routine           Sec        %
|     ------------------------------
|     Nonbond          30.45    7.92
|     Bond              0.00    0.00
|     Angle             0.00    0.00
|     Dihedral          0.00    0.00
|     Shake             0.53    0.14
|     RunMD           349.31   90.81
|     Other             4.37    1.14
|     ------------------------------
|     Total           384.66

|  PME Nonbond Pairlist CPU Time:
|
|     Routine              Sec        %
|     ---------------------------------
|     Set Up Cit           0.00    0.00
|     Build List           0.00    0.00
|     ---------------------------------
|     Total                0.00    0.00

|  PME Direct Force CPU Time:
|
|     Routine              Sec        %
|     ---------------------------------
|     NonBonded Calc       0.00    0.00
|     Exclude Masked       0.00    0.00
|     Other                0.16    0.04
|     ---------------------------------
|     Total                0.16    0.04

|  PME Reciprocal Force CPU Time:
|
|     Routine              Sec        %
|     ---------------------------------
|     1D bspline           0.00    0.00
|     Grid Charges         0.00    0.00
|     Scalar Sum           0.00    0.00
|     Gradient Sum         0.00    0.00
|     FFT                  0.00    0.00
|     ---------------------------------
|     Total                0.00    0.00

|  Final Performance Info:
|     -----------------------------------------------------
|     Average timings for last    3000 steps:
|     Elapsed(s) =      12.27 Per Step(ms) =       4.09
|         ns/day =      21.12   seconds/ns =    4090.65
|
|     Average timings for all steps:
|     Elapsed(s) =     384.88 Per Step(ms) =       3.85
|         ns/day =      22.45   seconds/ns =    3848.81
|     -----------------------------------------------------

|  Setup CPU time:            1.37 seconds
|  NonSetup CPU time:       384.66 seconds
|  Total CPU time:          386.04 seconds     0.11 hours

|  Setup wall time:           2    seconds
|  NonSetup wall time:      385    seconds
|  Total wall time:         387    seconds     0.11 hours
