# Supplementary material for: Intermolecular Interactions in G Protein-Coupled Receptor Allosteric Sites at the Membrane Interface from Molecular Dynamics Simulations and Quantum Chemical Calculations
Source: J Chem Inf Model. 2022 Sep 30;62(19):4736–47. doi: 10.1021/acs.jcim.2c00788 (PMC9554917; doi:10.1021/acs.jcim.2c00788)
Supplement: Supplementary file 2 — ci2c00788_si_002.zip [file ci2c00788_si_002.zip › MD_simulations_inputs/GCGR_MD_simulations_inputs/popc/eq04.out]

          -------------------------------------------------------
          Amber 16 PMEMD                              2016
          -------------------------------------------------------

| PMEMD implementation of SANDER, Release 16

| Run on 02/12/2019 at 10:01:01

|   Executable path: /usr/local/amber16/bin/pmemd.cuda
| Working directory: /data/almu/Working/GCGR/gcgr-5mv-popc/1_equilibration/arg1
|          Hostname: c104342

  [-O]verwriting output

File Assignments:
|   MDIN: eq04.in                                                               
|  MDOUT: eq04.out                                                              
| INPCRD: gcgr-5mv-arg1.eq03.rst                                                
|   PARM: gcgr-5mv-arg1.top                                                     
| RESTRT: gcgr-5mv-arg1.eq04.rst                                                
|   REFC: gcgr-5mv-arg1.eq03.rst                                                
|  MDVEL: mdvel                                                                 
|   MDEN: mden                                                                  
|  MDCRD: eq04.nc                                                               
| MDINFO: mdinfo                                                                
|  MDFRC: mdfrc                                                                 


 Here is the input file:

&cntrl                                                                         
    imin=0,        ! No minimization                                           
    irest=1,       ! This IS a restart of an old MD simulation                 
    ntx=5,         ! So our inpcrd file has velocities                         
                                                                               
! Temperature control                                                          
    ntt=3,         ! Langevin dynamics                                         
    gamma_ln=1.0,  ! Friction coefficient (ps^-1)                              
    temp0=310,   ! Target temperature                                          
                                                                               
! Potential energy control                                                     
    cut=10.0,      ! Nonbonded cutoff, in Angstroms                            
                                                                               
! MD settings                                                                  
    nstlim=250000,  ! 250K steps, 250 ps total                                 
    dt=0.001,      ! time step (ps)                                            
                                                                               
! SHAKE                                                                        
    ntc=2,         ! Constrain bonds containing hydrogen                       
    ntf=2,         ! Do not calculate forces of bonds containing hydrogen      
                                                                               
! Control how often information is printed                                     
    ntpr=1000,     ! Print energies every 1000 steps                           
    ntwx=100,     ! Print coordinates every 1000 steps to the trajectory       
    ntwr=10000,    ! Print a restart file every 10K steps (can be less frequent
!   ntwv=-1,       ! Uncomment to also print velocities to trajectory          
!   ntwf=-1,       ! Uncomment to also print forces to trajectory              
    ntxo=2,        ! Write NetCDF format                                       
                                                                               
! Wrap coordinates when printing them to the same unit cell                    
    iwrap=1,                                                                   
                                                                               
! Constant pressure control.                                                   
    barostat=2,    ! MC barostat                                               
    ntp=3,         ! 1=isotropic, 2=anisotropic, 3=semi-isotropic w/ surften   
    pres0=1.0,     ! Target external pressure, in bar                          
                                                                               
! Constant surface tension (needed for semi-isotropic scaling). Uncomment      
    ! for this feature. csurften must be nonzero if ntp=3 above                
    csurften=3,    ! Interfaces in 1=yz plane, 2=xz plane, 3=xy plane          
    gamma_ten=0.0, ! Surface tension (dyne/cm). 0 gives pure semi-iso scaling  
    ninterface=2,  ! Number of interfaces (2 for bilayer)                      
                                                                               
! Restraint options                                                            
    ntr=1,         ! Positional restraints                                     
    nmropt=1,      ! Dihedral restraints for sugars and lipids                 
/                                                                              
                                                                               
 &wt                                                                           
    type='END'                                                                 
 /                                                                             
Hold protein fixed                                                             
1.0                                                                            
RES 1 281                                                                      
END                                                                            
Hold ligand fixed                                                              
1.0                                                                            
RES 282                                                                        
END                                                                            
Hold Xray waters fixed                                                         
1.0                                                                            
RES 1447                                                                       
END                                                                            
END                                                                            


Note: ig = -1. Setting random seed to   702600 based on wallclock time in 
      microseconds.
 
|--------------------- INFORMATION ----------------------
| GPU (CUDA) Version of PMEMD in use: NVIDIA GPU IN USE.
|                    Version 16.0.0
| 
|                      02/25/2016
| 
| Implementation by:
|                    Ross C. Walker     (SDSC)
|                    Scott Le Grand     (nVIDIA)
| 
| Precision model in use:
|      [SPFP] - Single Precision Forces, 64-bit Fixed Point
|               Accumulation. (Default)
| 
|--------------------------------------------------------
 
|----------------- CITATION INFORMATION -----------------
|
|    When publishing work that utilized the CUDA version
|    of AMBER, please cite the following in addition to
|    the regular AMBER citations:
|
|  - Romelia Salomon-Ferrer; Andreas W. Goetz; Duncan
|    Poole; Scott Le Grand; Ross C. Walker "Routine
|    microsecond molecular dynamics simulations with
|    AMBER - Part II: Particle Mesh Ewald", J. Chem.
|    Theory Comput., 2013, 9 (9), pp3878-3888,
|    DOI: 10.1021/ct400314y.
|
|  - Andreas W. Goetz; Mark J. Williamson; Dong Xu;
|    Duncan Poole; Scott Le Grand; Ross C. Walker
|    "Routine microsecond molecular dynamics simulations
|    with AMBER - Part I: Generalized Born", J. Chem.
|    Theory Comput., 2012, 8 (5), pp1542-1555.
|
|  - Scott Le Grand; Andreas W. Goetz; Ross C. Walker
|    "SPFP: Speed without compromise - a mixed precision
|    model for GPU accelerated molecular dynamics
|    simulations.", Comp. Phys. Comm., 2013, 184
|    pp374-380, DOI: 10.1016/j.cpc.2012.09.022
|
|--------------------------------------------------------
 
|------------------- GPU DEVICE INFO --------------------
|
|            CUDA_VISIBLE_DEVICES: 2
|   CUDA Capable Devices Detected:      1
|           CUDA Device ID in use:      0
|                CUDA Device Name: GeForce GTX 1080 Ti
|     CUDA Device Global Mem Size:  11178 MB
| CUDA Device Num Multiprocessors:     28
|           CUDA Device Core Freq:   1.58 GHz
|
|--------------------------------------------------------
 
 
| Conditional Compilation Defines Used:
| PUBFFT
| BINTRAJ
| CUDA
| EMIL

| Largest sphere to fit in unit cell has radius =    52.937

| New format PARM file being parsed.
| Version =    1.000 Date = 02/11/19 Time = 16:50:20

| Note: 1-4 EEL scale factors are being read from the topology file.

| Note: 1-4 VDW scale factors are being read from the topology file.
| Duplicated    0 dihedrals

| Duplicated    0 dihedrals

--------------------------------------------------------------------------------
   1.  RESOURCE   USE: 
--------------------------------------------------------------------------------

 getting box info from netcdf restart file
 NATOM  =  126202 NTYPES =      26 NBONH =  106078 MBONA  =   19707
 NTHETH =   72221 MTHETA =   23281 NPHIH =  118331 MPHIA  =   73264
 NHPARM =       0 NPARM  =       0 NNB   =  381170 NRES   =   26735
 NBONA  =   19707 NTHETA =   23281 NPHIA =   73264 NUMBND =     112
 NUMANG =     237 NPTRA  =     279 NATYP =      67 NPHB   =       1
 IFBOX  =       1 NMXRS  =      67 IFCAP =       0 NEXTRA =       0
 NCOPY  =       0

| Coordinate Index Table dimensions:    19   19   19
| Direct force subcell size =     5.6926    5.7085    5.5723

     BOX TYPE: RECTILINEAR

--------------------------------------------------------------------------------
   2.  CONTROL  DATA  FOR  THE  RUN
--------------------------------------------------------------------------------

default_name                                                                    

General flags:
     imin    =       0, nmropt  =       1

Nature and format of input:
     ntx     =       5, irest   =       1, ntrx    =       1

Nature and format of output:
     ntxo    =       2, ntpr    =    1000, ntrx    =       1, ntwr    =   10000
     iwrap   =       1, ntwx    =     100, ntwv    =       0, ntwe    =       0
     ioutfm  =       1, ntwprt  =       0, idecomp =       0, rbornstat=      0

Potential function:
     ntf     =       2, ntb     =       2, igb     =       0, nsnb    =      25
     ipol    =       0, gbsa    =       0, iesp    =       0
     dielc   =   1.00000, cut     =  10.00000, intdiel =   1.00000

Frozen or restrained atoms:
     ibelly  =       0, ntr     =       1
     restraint_wt =   0.00000

Molecular dynamics:
     nstlim  =    250000, nscm    =         0, nrespa  =         1
     t       =   0.00000, dt      =   0.00100, vlimit  =  -1.00000

Langevin dynamics temperature regulation:
     ig      =  702600
     temp0   = 310.00000, tempi   =   0.00000, gamma_ln=   1.00000

Pressure regulation:
     ntp     =       3
     pres0   =   1.00000, comp    =  44.60000, taup    =   1.00000
     Monte-Carlo Barostat:
     mcbarint  =     100

Constant surface tension:
     csurften  =       3
     gamma_ten =   0.00000 ninterface =       2

SHAKE:
     ntc     =       2, jfastw  =       0
     tol     =   0.00001

NMR refinement options:
     iscale  =       0, noeskp  =       1, ipnlty  =       1, mxsub   =       1
     scalm   = 100.00000, pencut  =   0.10000, tausw   =   0.10000

| Intermolecular bonds treatment:
|     no_intermolecular_bonds =       1

| Energy averages sample interval:
|     ene_avg_sampling =    1000

Ewald parameters:
     verbose =       0, ew_type =       0, nbflag  =       1, use_pme =       1
     vdwmeth =       1, eedmeth =       1, netfrc  =       1
     Box X =  108.160   Box Y =  108.461   Box Z =  105.873
     Alpha =   90.000   Beta  =   90.000   Gamma =   90.000
     NFFT1 =  112       NFFT2 =  112       NFFT3 =  108
     Cutoff=   10.000   Tol   =0.100E-04
     Ewald Coefficient =  0.27511
     Interpolation order =    4

    LOADING THE CONSTRAINED ATOMS AS GROUPS


   5.  REFERENCE ATOM COORDINATES

  default_name                                                                    
    ----- READING GROUP     1; TITLE:
 Hold protein fixed                                                          

     GROUP    1 HAS HARMONIC CONSTRAINTS     1.00000
 GRP    1 RES    1 TO   281
      Number of atoms in this group  =  4564
    ----- READING GROUP     2; TITLE:
 Hold ligand fixed                                                           

     GROUP    2 HAS HARMONIC CONSTRAINTS     1.00000
 GRP    2 RES  282 TO   282
      Number of atoms in this group  =    67
    ----- READING GROUP     3; TITLE:
 Hold Xray waters fixed                                                      

     GROUP    3 HAS HARMONIC CONSTRAINTS     1.00000
 GRP    3 RES 1447 TO  1447
      Number of atoms in this group  =     3
    ----- END OF GROUP READ -----
| MONTE CARLO BAROSTAT IMPORTANT NOTE:
|   The Monte-Carlo barostat does not require the virial to adjust the system volume.
|   Since it is an expensive calculation, it is skipped for efficiency. A side-effect
|   is that the reported pressure is always 0 because it is not calculated.

--------------------------------------------------------------------------------
   3.  ATOMIC COORDINATES AND VELOCITIES
--------------------------------------------------------------------------------

default_name                                                                    
 begin time read from input coords =   250.000 ps


           Begin reading energy term weight changes/NMR restraints
 WEIGHT CHANGES:
                         ** No weight changes given **

 RESTRAINTS:
  No valid redirection requests found
                          ** No restraint defined **

                  Done reading weight changes/NMR restraints


 
 Number of triangulated 3-point waters found:    25289

     Sum of charges from parm topology file =   0.00093641
     Forcing neutrality...

| Dynamic Memory, Types Used:
| Reals             5360089
| Integers          7624875

| Nonbonded Pairs Initial Allocation:    38172949

| GPU memory information (estimate):
| KB of GPU memory in use:    826012
| KB of CPU memory in use:    171826

--------------------------------------------------------------------------------
   4.  RESULTS
--------------------------------------------------------------------------------

 ---------------------------------------------------
 APPROXIMATING switch and d/dx switch using CUBIC SPLINE INTERPOLATION
 using   5000.0 points per unit in tabled values
 TESTING RELATIVE ERROR over r ranging from 0.0 to cutoff
| CHECK switch(x): max rel err =   0.2738E-14   at   2.422500
| CHECK d/dx switch(x): max rel err =   0.8314E-11   at   2.736960
 ---------------------------------------------------
|---------------------------------------------------
| APPROXIMATING direct energy using CUBIC SPLINE INTERPOLATION
|  with   50.0 points per unit in tabled values
| Relative Error Limit not exceeded for r .gt.   2.33
| APPROXIMATING direct force using CUBIC SPLINE INTERPOLATION
|  with   50.0 points per unit in tabled values
| Relative Error Limit not exceeded for r .gt.   2.80
|---------------------------------------------------
| MC Barostat: Decreasing size of volume moves

 NSTEP =     1000   TIME(PS) =     251.000  TEMP(K) =   309.91  PRESS =     0.0
 Etot   =   -203533.4382  EKtot   =     83917.4062  EPtot      =   -287450.8444
 BOND   =      6629.0411  ANGLE   =     26189.1152  DIHED      =     18366.0108
 1-4 NB =      6152.2639  1-4 EEL =      3784.1978  VDWAALS    =     13851.0035
 EELEC  =   -362804.2530  EHBOND  =         0.0000  RESTRAINT  =       381.7763
 EAMBER (non-restraint)  =   -287832.6207
 EKCMT  =         0.0000  VIRIAL  =         0.0000  VOLUME     =   1242717.0256
                                                    SURFTEN    =         0.0000
                                                    Density    =         1.0032
 ------------------------------------------------------------------------------

 NMR restraints: Bond =    0.000   Angle =     0.000   Torsion =     0.000
===============================================================================
| MC Barostat: Decreasing size of volume moves

 NSTEP =     2000   TIME(PS) =     252.000  TEMP(K) =   309.01  PRESS =     0.0
 Etot   =   -203585.0593  EKtot   =     83673.5547  EPtot      =   -287258.6139
 BOND   =      6493.7116  ANGLE   =     26180.4631  DIHED      =     18491.6852
 1-4 NB =      6147.3915  1-4 EEL =      3760.8338  VDWAALS    =     14061.2462
 EELEC  =   -362802.2804  EHBOND  =         0.0000  RESTRAINT  =       408.3351
 EAMBER (non-restraint)  =   -287666.9490
 EKCMT  =         0.0000  VIRIAL  =         0.0000  VOLUME     =   1242368.3190
                                                    SURFTEN    =         0.0000
                                                    Density    =         1.0035
 ------------------------------------------------------------------------------

 NMR restraints: Bond =    0.000   Angle =     0.000   Torsion =     0.000
===============================================================================
| MC Barostat: Decreasing size of volume moves

 NSTEP =     3000   TIME(PS) =     253.000  TEMP(K) =   310.80  PRESS =     0.0
 Etot   =   -203015.3902  EKtot   =     84158.1562  EPtot      =   -287173.5464
 BOND   =      6633.5451  ANGLE   =     26087.7787  DIHED      =     18367.9960
 1-4 NB =      6183.2624  1-4 EEL =      3831.2196  VDWAALS    =     13911.8933
 EELEC  =   -362620.0373  EHBOND  =         0.0000  RESTRAINT  =       430.7957
 EAMBER (non-restraint)  =   -287604.3422
 EKCMT  =         0.0000  VIRIAL  =         0.0000  VOLUME     =   1242368.3190
                                                    SURFTEN    =         0.0000
                                                    Density    =         1.0035
 ------------------------------------------------------------------------------

 NMR restraints: Bond =    0.000   Angle =     0.000   Torsion =     0.000
===============================================================================

 NSTEP =     4000   TIME(PS) =     254.000  TEMP(K) =   310.30  PRESS =     0.0
 Etot   =   -203779.4022  EKtot   =     84024.2344  EPtot      =   -287803.6366
 BOND   =      6548.4484  ANGLE   =     25967.2069  DIHED      =     18359.6767
 1-4 NB =      6192.3310  1-4 EEL =      3771.3854  VDWAALS    =     13869.6490
 EELEC  =   -362921.2416  EHBOND  =         0.0000  RESTRAINT  =       408.9075
 EAMBER (non-restraint)  =   -288212.5441
 EKCMT  =         0.0000  VIRIAL  =         0.0000  VOLUME     =   1241785.0101
                                                    SURFTEN    =         0.0000
                                                    Density    =         1.0040
 ------------------------------------------------------------------------------

 NMR restraints: Bond =    0.000   Angle =     0.000   Torsion =     0.000
===============================================================================
| MC Barostat: Decreasing size of volume moves

 NSTEP =     5000   TIME(PS) =     255.000  TEMP(K) =   310.33  PRESS =     0.0
 Etot   =   -204066.0874  EKtot   =     84031.6250  EPtot      =   -288097.7124
 BOND   =      6559.9912  ANGLE   =     25867.2168  DIHED      =     18388.0915
 1-4 NB =      6171.6200  1-4 EEL =      3723.0599  VDWAALS    =     13965.1670
 EELEC  =   -363156.3524  EHBOND  =         0.0000  RESTRAINT  =       383.4937
 EAMBER (non-restraint)  =   -288481.2061
 EKCMT  =         0.0000  VIRIAL  =         0.0000  VOLUME     =   1241785.0101
                                                    SURFTEN    =         0.0000
                                                    Density    =         1.0040
 ------------------------------------------------------------------------------

 NMR restraints: Bond =    0.000   Angle =     0.000   Torsion =     0.000
===============================================================================
| MC Barostat: Decreasing size of volume moves

 NSTEP =     6000   TIME(PS) =     256.000  TEMP(K) =   309.58  PRESS =     0.0
 Etot   =   -204269.7606  EKtot   =     83829.7656  EPtot      =   -288099.5262
 BOND   =      6661.7414  ANGLE   =     25972.2369  DIHED      =     18470.1885
 1-4 NB =      6166.2635  1-4 EEL =      3745.0022  VDWAALS    =     14055.9722
 EELEC  =   -363584.4216  EHBOND  =         0.0000  RESTRAINT  =       413.4907
 EAMBER (non-restraint)  =   -288513.0169
 EKCMT  =         0.0000  VIRIAL  =         0.0000  VOLUME     =   1242667.4457
                                                    SURFTEN    =         0.0000
                                                    Density    =         1.0033
 ------------------------------------------------------------------------------

 NMR restraints: Bond =    0.000   Angle =     0.000   Torsion =     0.000
===============================================================================
| MC Barostat: Decreasing size of volume moves

 NSTEP =     7000   TIME(PS) =     257.000  TEMP(K) =   309.02  PRESS =     0.0
 Etot   =   -203493.2017  EKtot   =     83677.9766  EPtot      =   -287171.1783
 BOND   =      6585.9633  ANGLE   =     26001.0468  DIHED      =     18405.5049
 1-4 NB =      6157.3253  1-4 EEL =      3773.6112  VDWAALS    =     13718.8517
 EELEC  =   -362222.3070  EHBOND  =         0.0000  RESTRAINT  =       408.8255
 EAMBER (non-restraint)  =   -287580.0038
 EKCMT  =         0.0000  VIRIAL  =         0.0000  VOLUME     =   1242013.6467
                                                    SURFTEN    =         0.0000
                                                    Density    =         1.0038
 ------------------------------------------------------------------------------

 NMR restraints: Bond =    0.000   Angle =     0.000   Torsion =     0.000
===============================================================================
| MC Barostat: Decreasing size of volume moves

 NSTEP =     8000   TIME(PS) =     258.000  TEMP(K) =   309.36  PRESS =     0.0
 Etot   =   -203464.0466  EKtot   =     83769.6953  EPtot      =   -287233.7419
 BOND   =      6601.2968  ANGLE   =     26111.1526  DIHED      =     18462.6037
 1-4 NB =      6135.7161  1-4 EEL =      3738.6153  VDWAALS    =     13723.2111
 EELEC  =   -362436.1845  EHBOND  =         0.0000  RESTRAINT  =       429.8469
 EAMBER (non-restraint)  =   -287663.5888
 EKCMT  =         0.0000  VIRIAL  =         0.0000  VOLUME     =   1242603.5057
                                                    SURFTEN    =         0.0000
                                                    Density    =         1.0033
 ------------------------------------------------------------------------------

 NMR restraints: Bond =    0.000   Angle =     0.000   Torsion =     0.000
===============================================================================
| MC Barostat: Decreasing size of volume moves

 NSTEP =     9000   TIME(PS) =     259.000  TEMP(K) =   310.66  PRESS =     0.0
 Etot   =   -203255.0890  EKtot   =     84122.0703  EPtot      =   -287377.1593
 BOND   =      6628.9903  ANGLE   =     25940.2998  DIHED      =     18422.2577
 1-4 NB =      6173.5516  1-4 EEL =      3685.1303  VDWAALS    =     13805.0083
 EELEC  =   -362451.4812  EHBOND  =         0.0000  RESTRAINT  =       419.0840
 EAMBER (non-restraint)  =   -287796.2433
 EKCMT  =         0.0000  VIRIAL  =         0.0000  VOLUME     =   1242772.4082
                                                    SURFTEN    =         0.0000
                                                    Density    =         1.0032
 ------------------------------------------------------------------------------

 NMR restraints: Bond =    0.000   Angle =     0.000   Torsion =     0.000
===============================================================================
| MC Barostat: Decreasing size of volume moves

 NSTEP =    10000   TIME(PS) =     260.000  TEMP(K) =   309.29  PRESS =     0.0
 Etot   =   -203131.0006  EKtot   =     83750.0859  EPtot      =   -286881.0865
 BOND   =      6640.4405  ANGLE   =     26092.7645  DIHED      =     18441.4584
 1-4 NB =      6162.7001  1-4 EEL =      3753.9591  VDWAALS    =     13676.1646
 EELEC  =   -362064.6474  EHBOND  =         0.0000  RESTRAINT  =       416.0738
 EAMBER (non-restraint)  =   -287297.1603
 EKCMT  =         0.0000  VIRIAL  =         0.0000  VOLUME     =   1242299.6521
                                                    SURFTEN    =         0.0000
                                                    Density    =         1.0036
 ------------------------------------------------------------------------------

 NMR restraints: Bond =    0.000   Angle =     0.000   Torsion =     0.000
===============================================================================
| MC Barostat: Decreasing size of volume moves

 NSTEP =    11000   TIME(PS) =     261.000  TEMP(K) =   309.39  PRESS =     0.0
 Etot   =   -202987.4405  EKtot   =     83777.4141  EPtot      =   -286764.8546
 BOND   =      6608.7591  ANGLE   =     26188.8799  DIHED      =     18524.8173
 1-4 NB =      6189.1729  1-4 EEL =      3771.5854  VDWAALS    =     13737.9747
 EELEC  =   -362228.5883  EHBOND  =         0.0000  RESTRAINT  =       442.5443
 EAMBER (non-restraint)  =   -287207.3989
 EKCMT  =         0.0000  VIRIAL  =         0.0000  VOLUME     =   1242469.8205
                                                    SURFTEN    =         0.0000
                                                    Density    =         1.0034
 ------------------------------------------------------------------------------

 NMR restraints: Bond =    0.000   Angle =     0.000   Torsion =     0.000
===============================================================================

 NSTEP =    12000   TIME(PS) =     262.000  TEMP(K) =   310.09  PRESS =     0.0
 Etot   =   -203379.2724  EKtot   =     83968.3359  EPtot      =   -287347.6083
 BOND   =      6596.4653  ANGLE   =     25953.5511  DIHED      =     18445.1600
 1-4 NB =      6151.0264  1-4 EEL =      3719.0585  VDWAALS    =     13923.5006
 EELEC  =   -362550.1809  EHBOND  =         0.0000  RESTRAINT  =       413.8106
 EAMBER (non-restraint)  =   -287761.4189
 EKCMT  =         0.0000  VIRIAL  =         0.0000  VOLUME     =   1242440.4499
                                                    SURFTEN    =         0.0000
                                                    Density    =         1.0034
 ------------------------------------------------------------------------------

 NMR restraints: Bond =    0.000   Angle =     0.000   Torsion =     0.000
===============================================================================

 NSTEP =    13000   TIME(PS) =     263.000  TEMP(K) =   308.81  PRESS =     0.0
 Etot   =   -203700.2969  EKtot   =     83621.0156  EPtot      =   -287321.3126
 BOND   =      6536.8436  ANGLE   =     26027.9885  DIHED      =     18491.6268
 1-4 NB =      6195.4431  1-4 EEL =      3737.0420  VDWAALS    =     14090.0361
 EELEC  =   -362825.3978  EHBOND  =         0.0000  RESTRAINT  =       425.1052
 EAMBER (non-restraint)  =   -287746.4177
 EKCMT  =         0.0000  VIRIAL  =         0.0000  VOLUME     =   1242994.7192
                                                    SURFTEN    =         0.0000
                                                    Density    =         1.0030
 ------------------------------------------------------------------------------

 NMR restraints: Bond =    0.000   Angle =     0.000   Torsion =     0.000
===============================================================================

 NSTEP =    14000   TIME(PS) =     264.000  TEMP(K) =   309.55  PRESS =     0.0
 Etot   =   -203477.7438  EKtot   =     83821.6094  EPtot      =   -287299.3532
 BOND   =      6613.2641  ANGLE   =     26069.5397  DIHED      =     18451.4642
 1-4 NB =      6219.5015  1-4 EEL =      3788.4014  VDWAALS    =     13623.1504
 EELEC  =   -362464.1889  EHBOND  =         0.0000  RESTRAINT  =       399.5145
 EAMBER (non-restraint)  =   -287698.8676
 EKCMT  =         0.0000  VIRIAL  =         0.0000  VOLUME     =   1243520.9232
                                                    SURFTEN    =         0.0000
                                                    Density    =         1.0026
 ------------------------------------------------------------------------------

 NMR restraints: Bond =    0.000   Angle =     0.000   Torsion =     0.000
===============================================================================

 NSTEP =    15000   TIME(PS) =     265.000  TEMP(K) =   311.12  PRESS =     0.0
 Etot   =   -203380.1696  EKtot   =     84245.0078  EPtot      =   -287625.1774
 BOND   =      6504.3009  ANGLE   =     25919.6838  DIHED      =     18469.3610
 1-4 NB =      6188.8779  1-4 EEL =      3832.9147  VDWAALS    =     14027.1318
 EELEC  =   -362971.1555  EHBOND  =         0.0000  RESTRAINT  =       403.7079
 EAMBER (non-restraint)  =   -288028.8854
 EKCMT  =         0.0000  VIRIAL  =         0.0000  VOLUME     =   1239618.6081
                                                    SURFTEN    =         0.0000
                                                    Density    =         1.0057
 ------------------------------------------------------------------------------

 NMR restraints: Bond =    0.000   Angle =     0.000   Torsion =     0.000
===============================================================================

 NSTEP =    16000   TIME(PS) =     266.000  TEMP(K) =   308.88  PRESS =     0.0
 Etot   =   -204085.0483  EKtot   =     83638.8047  EPtot      =   -287723.8530
 BOND   =      6613.6832  ANGLE   =     25743.5875  DIHED      =     18401.2453
 1-4 NB =      6184.8978  1-4 EEL =      3755.5964  VDWAALS    =     13902.8415
 EELEC  =   -362728.4454  EHBOND  =         0.0000  RESTRAINT  =       402.7408
 EAMBER (non-restraint)  =   -288126.5938
 EKCMT  =         0.0000  VIRIAL  =         0.0000  VOLUME     =   1238919.1733
                                                    SURFTEN    =         0.0000
                                                    Density    =         1.0063
 ------------------------------------------------------------------------------

 NMR restraints: Bond =    0.000   Angle =     0.000   Torsion =     0.000
===============================================================================

 NSTEP =    17000   TIME(PS) =     267.000  TEMP(K) =   311.10  PRESS =     0.0
 Etot   =   -204202.6310  EKtot   =     84239.7578  EPtot      =   -288442.3888
 BOND   =      6652.1798  ANGLE   =     25803.4392  DIHED      =     18412.5022
 1-4 NB =      6098.4469  1-4 EEL =      3751.4719  VDWAALS    =     13770.9697
 EELEC  =   -363357.3548  EHBOND  =         0.0000  RESTRAINT  =       425.9564
 EAMBER (non-restraint)  =   -288868.3452
 EKCMT  =         0.0000  VIRIAL  =         0.0000  VOLUME     =   1237533.6003
                                                    SURFTEN    =         0.0000
                                                    Density    =         1.0074
 ------------------------------------------------------------------------------

 NMR restraints: Bond =    0.000   Angle =     0.000   Torsion =     0.000
===============================================================================

 NSTEP =    18000   TIME(PS) =     268.000  TEMP(K) =   309.24  PRESS =     0.0
 Etot   =   -203871.4513  EKtot   =     83736.5000  EPtot      =   -287607.9513
 BOND   =      6688.5461  ANGLE   =     25997.4142  DIHED      =     18423.7322
 1-4 NB =      6178.9433  1-4 EEL =      3814.8521  VDWAALS    =     13484.5044
 EELEC  =   -362596.3369  EHBOND  =         0.0000  RESTRAINT  =       400.3933
 EAMBER (non-restraint)  =   -288008.3447
 EKCMT  =         0.0000  VIRIAL  =         0.0000  VOLUME     =   1236673.8744
                                                    SURFTEN    =         0.0000
                                                    Density    =         1.0081
 ------------------------------------------------------------------------------

 NMR restraints: Bond =    0.000   Angle =     0.000   Torsion =     0.000
===============================================================================

 NSTEP =    19000   TIME(PS) =     269.000  TEMP(K) =   309.52  PRESS =     0.0
 Etot   =   -203873.7847  EKtot   =     83813.5625  EPtot      =   -287687.3472
 BOND   =      6542.8604  ANGLE   =     26060.1597  DIHED      =     18429.9418
 1-4 NB =      6152.7095  1-4 EEL =      3806.6548  VDWAALS    =     13059.6377
 EELEC  =   -362172.9042  EHBOND  =         0.0000  RESTRAINT  =       433.5930
 EAMBER (non-restraint)  =   -288120.9403
 EKCMT  =         0.0000  VIRIAL  =         0.0000  VOLUME     =   1236884.7675
                                                    SURFTEN    =         0.0000
                                                    Density    =         1.0080
 ------------------------------------------------------------------------------

 NMR restraints: Bond =    0.000   Angle =     0.000   Torsion =     0.000
===============================================================================

 NSTEP =    20000   TIME(PS) =     270.000  TEMP(K) =   310.35  PRESS =     0.0
 Etot   =   -203755.9221  EKtot   =     84037.4922  EPtot      =   -287793.4143
 BOND   =      6606.8003  ANGLE   =     25865.3856  DIHED      =     18366.8759
 1-4 NB =      6133.3069  1-4 EEL =      3681.6903  VDWAALS    =     13560.5546
 EELEC  =   -362428.9335  EHBOND  =         0.0000  RESTRAINT  =       420.9056
 EAMBER (non-restraint)  =   -288214.3198
 EKCMT  =         0.0000  VIRIAL  =         0.0000  VOLUME     =   1237286.2146
                                                    SURFTEN    =         0.0000
                                                    Density    =         1.0076
 ------------------------------------------------------------------------------

 NMR restraints: Bond =    0.000   Angle =     0.000   Torsion =     0.000
===============================================================================

 NSTEP =    21000   TIME(PS) =     271.000  TEMP(K) =   310.61  PRESS =     0.0
 Etot   =   -204054.4540  EKtot   =     84106.8672  EPtot      =   -288161.3212
 BOND   =      6596.4209  ANGLE   =     25923.3911  DIHED      =     18332.7795
 1-4 NB =      6112.3970  1-4 EEL =      3820.6958  VDWAALS    =     14174.4417
 EELEC  =   -363534.9456  EHBOND  =         0.0000  RESTRAINT  =       413.4983
 EAMBER (non-restraint)  =   -288574.8195
 EKCMT  =         0.0000  VIRIAL  =         0.0000  VOLUME     =   1238616.5353
                                                    SURFTEN    =         0.0000
                                                    Density    =         1.0065
 ------------------------------------------------------------------------------

 NMR restraints: Bond =    0.000   Angle =     0.000   Torsion =     0.000
===============================================================================

 NSTEP =    22000   TIME(PS) =     272.000  TEMP(K) =   309.32  PRESS =     0.0
 Etot   =   -204538.0715  EKtot   =     83759.2500  EPtot      =   -288297.3215
 BOND   =      6527.8222  ANGLE   =     25968.6555  DIHED      =     18285.5808
 1-4 NB =      6127.0621  1-4 EEL =      3818.4524  VDWAALS    =     14016.2949
 EELEC  =   -363476.6927  EHBOND  =         0.0000  RESTRAINT  =       435.5034
 EAMBER (non-restraint)  =   -288732.8249
 EKCMT  =         0.0000  VIRIAL  =         0.0000  VOLUME     =   1238584.0049
                                                    SURFTEN    =         0.0000
                                                    Density    =         1.0066
 ------------------------------------------------------------------------------

 NMR restraints: Bond =    0.000   Angle =     0.000   Torsion =     0.000
===============================================================================

 NSTEP =    23000   TIME(PS) =     273.000  TEMP(K) =   311.17  PRESS =     0.0
 Etot   =   -204230.4624  EKtot   =     84258.5781  EPtot      =   -288489.0406
 BOND   =      6588.2521  ANGLE   =     25843.3737  DIHED      =     18322.7145
 1-4 NB =      6126.8409  1-4 EEL =      3793.0013  VDWAALS    =     13893.5866
 EELEC  =   -363472.5490  EHBOND  =         0.0000  RESTRAINT  =       415.7394
 EAMBER (non-restraint)  =   -288904.7800
 EKCMT  =         0.0000  VIRIAL  =         0.0000  VOLUME     =   1238654.1583
                                                    SURFTEN    =         0.0000
                                                    Density    =         1.0065
 ------------------------------------------------------------------------------

 NMR restraints: Bond =    0.000   Angle =     0.000   Torsion =     0.000
===============================================================================

 NSTEP =    24000   TIME(PS) =     274.000  TEMP(K) =   309.64  PRESS =     0.0
 Etot   =   -203977.3217  EKtot   =     83845.5312  EPtot      =   -287822.8529
 BOND   =      6626.7142  ANGLE   =     25997.9884  DIHED      =     18290.2323
 1-4 NB =      6110.1328  1-4 EEL =      3783.7041  VDWAALS    =     13382.9204
 EELEC  =   -362439.2152  EHBOND  =         0.0000  RESTRAINT  =       424.6700
 EAMBER (non-restraint)  =   -288247.5229
 EKCMT  =         0.0000  VIRIAL  =         0.0000  VOLUME     =   1237661.8772
                                                    SURFTEN    =         0.0000
                                                    Density    =         1.0073
 ------------------------------------------------------------------------------

 NMR restraints: Bond =    0.000   Angle =     0.000   Torsion =     0.000
===============================================================================

 NSTEP =    25000   TIME(PS) =     275.000  TEMP(K) =   310.26  PRESS =     0.0
 Etot   =   -203732.0498  EKtot   =     84013.0156  EPtot      =   -287745.0655
 BOND   =      6430.6262  ANGLE   =     26092.1560  DIHED      =     18332.3077
 1-4 NB =      6188.6568  1-4 EEL =      3801.9668  VDWAALS    =     14287.0595
 EELEC  =   -363296.4027  EHBOND  =         0.0000  RESTRAINT  =       418.5643
 EAMBER (non-restraint)  =   -288163.6297
 EKCMT  =         0.0000  VIRIAL  =         0.0000  VOLUME     =   1238060.5736
                                                    SURFTEN    =         0.0000
                                                    Density    =         1.0070
 ------------------------------------------------------------------------------

 NMR restraints: Bond =    0.000   Angle =     0.000   Torsion =     0.000
===============================================================================

 NSTEP =    26000   TIME(PS) =     276.000  TEMP(K) =   310.78  PRESS =     0.0
 Etot   =   -203260.7637  EKtot   =     84154.9922  EPtot      =   -287415.7558
 BOND   =      6557.6805  ANGLE   =     26128.8830  DIHED      =     18330.1012
 1-4 NB =      6174.4777  1-4 EEL =      3713.6815  VDWAALS    =     13336.6815
 EELEC  =   -362050.6705  EHBOND  =         0.0000  RESTRAINT  =       393.4091
 EAMBER (non-restraint)  =   -287809.1649
 EKCMT  =         0.0000  VIRIAL  =         0.0000  VOLUME     =   1236474.3557
                                                    SURFTEN    =         0.0000
                                                    Density    =         1.0083
 ------------------------------------------------------------------------------

 NMR restraints: Bond =    0.000   Angle =     0.000   Torsion =     0.000
===============================================================================

 NSTEP =    27000   TIME(PS) =     277.000  TEMP(K) =   309.08  PRESS =     0.0
 Etot   =   -204371.1642  EKtot   =     83693.2266  EPtot      =   -288064.3908
 BOND   =      6404.7954  ANGLE   =     25976.4759  DIHED      =     18335.8674
 1-4 NB =      6170.1028  1-4 EEL =      3815.4502  VDWAALS    =     13984.4038
 EELEC  =   -363179.4769  EHBOND  =         0.0000  RESTRAINT  =       427.9906
 EAMBER (non-restraint)  =   -288492.3814
 EKCMT  =         0.0000  VIRIAL  =         0.0000  VOLUME     =   1235729.5183
                                                    SURFTEN    =         0.0000
                                                    Density    =         1.0089
 ------------------------------------------------------------------------------

 NMR restraints: Bond =    0.000   Angle =     0.000   Torsion =     0.000
===============================================================================

 NSTEP =    28000   TIME(PS) =     278.000  TEMP(K) =   310.46  PRESS =     0.0
 Etot   =   -203889.8226  EKtot   =     84066.2031  EPtot      =   -287956.0257
 BOND   =      6642.6259  ANGLE   =     25866.3398  DIHED      =     18379.0980
 1-4 NB =      6160.3136  1-4 EEL =      3814.3884  VDWAALS    =     14002.5170
 EELEC  =   -363249.6448  EHBOND  =         0.0000  RESTRAINT  =       428.3363
 EAMBER (non-restraint)  =   -288384.3621
 EKCMT  =         0.0000  VIRIAL  =         0.0000  VOLUME     =   1235827.7562
                                                    SURFTEN    =         0.0000
                                                    Density    =         1.0088
 ------------------------------------------------------------------------------

 NMR restraints: Bond =    0.000   Angle =     0.000   Torsion =     0.000
===============================================================================

 NSTEP =    29000   TIME(PS) =     279.000  TEMP(K) =   311.75  PRESS =     0.0
 Etot   =   -203231.3804  EKtot   =     84416.5391  EPtot      =   -287647.9194
 BOND   =      6498.5614  ANGLE   =     26064.6078  DIHED      =     18389.2460
 1-4 NB =      6172.6193  1-4 EEL =      3776.0670  VDWAALS    =     13069.6989
 EELEC  =   -362032.3772  EHBOND  =         0.0000  RESTRAINT  =       413.6573
 EAMBER (non-restraint)  =   -288061.5768
 EKCMT  =         0.0000  VIRIAL  =         0.0000  VOLUME     =   1237081.6388
                                                    SURFTEN    =         0.0000
                                                    Density    =         1.0078
 ------------------------------------------------------------------------------

 NMR restraints: Bond =    0.000   Angle =     0.000   Torsion =     0.000
===============================================================================

 NSTEP =    30000   TIME(PS) =     280.000  TEMP(K) =   311.53  PRESS =     0.0
 Etot   =   -203132.2761  EKtot   =     84356.5938  EPtot      =   -287488.8699
 BOND   =      6530.5815  ANGLE   =     26086.5147  DIHED      =     18385.6630
 1-4 NB =      6243.4703  1-4 EEL =      3812.2489  VDWAALS    =     13778.1824
 EELEC  =   -362738.3080  EHBOND  =         0.0000  RESTRAINT  =       412.7772
 EAMBER (non-restraint)  =   -287901.6471
 EKCMT  =         0.0000  VIRIAL  =         0.0000  VOLUME     =   1234991.6853
                                                    SURFTEN    =         0.0000
                                                    Density    =         1.0095
 ------------------------------------------------------------------------------

 NMR restraints: Bond =    0.000   Angle =     0.000   Torsion =     0.000
===============================================================================

 NSTEP =    31000   TIME(PS) =     281.000  TEMP(K) =   309.66  PRESS =     0.0
 Etot   =   -203823.4703  EKtot   =     83850.0469  EPtot      =   -287673.5172
 BOND   =      6472.3430  ANGLE   =     25816.4578  DIHED      =     18346.3008
 1-4 NB =      6186.0285  1-4 EEL =      3766.1201  VDWAALS    =     13686.8809
 EELEC  =   -362366.9615  EHBOND  =         0.0000  RESTRAINT  =       419.3132
 EAMBER (non-restraint)  =   -288092.8303
 EKCMT  =         0.0000  VIRIAL  =         0.0000  VOLUME     =   1236952.7035
                                                    SURFTEN    =         0.0000
                                                    Density    =         1.0079
 ------------------------------------------------------------------------------

 NMR restraints: Bond =    0.000   Angle =     0.000   Torsion =     0.000
===============================================================================

 NSTEP =    32000   TIME(PS) =     282.000  TEMP(K) =   309.24  PRESS =     0.0
 Etot   =   -203810.9642  EKtot   =     83735.6953  EPtot      =   -287546.6595
 BOND   =      6549.5068  ANGLE   =     26111.4707  DIHED      =     18334.9075
 1-4 NB =      6151.5366  1-4 EEL =      3791.2287  VDWAALS    =     13426.5178
 EELEC  =   -362333.6359  EHBOND  =         0.0000  RESTRAINT  =       421.8083
 EAMBER (non-restraint)  =   -287968.4678
 EKCMT  =         0.0000  VIRIAL  =         0.0000  VOLUME     =   1239839.0363
                                                    SURFTEN    =         0.0000
                                                    Density    =         1.0056
 ------------------------------------------------------------------------------

 NMR restraints: Bond =    0.000   Angle =     0.000   Torsion =     0.000
===============================================================================

 NSTEP =    33000   TIME(PS) =     283.000  TEMP(K) =   309.50  PRESS =     0.0
 Etot   =   -203567.3167  EKtot   =     83808.5703  EPtot      =   -287375.8870
 BOND   =      6575.2644  ANGLE   =     26116.0351  DIHED      =     18452.5112
 1-4 NB =      6143.7439  1-4 EEL =      3748.9528  VDWAALS    =     14031.9886
 EELEC  =   -362882.4835  EHBOND  =         0.0000  RESTRAINT  =       438.1005
 EAMBER (non-restraint)  =   -287813.9875
 EKCMT  =         0.0000  VIRIAL  =         0.0000  VOLUME     =   1239831.2502
                                                    SURFTEN    =         0.0000
                                                    Density    =         1.0056
 ------------------------------------------------------------------------------

 NMR restraints: Bond =    0.000   Angle =     0.000   Torsion =     0.000
===============================================================================

 NSTEP =    34000   TIME(PS) =     284.000  TEMP(K) =   310.95  PRESS =     0.0
 Etot   =   -203336.3196  EKtot   =     84199.0625  EPtot      =   -287535.3821
 BOND   =      6645.6687  ANGLE   =     26031.3818  DIHED      =     18399.8168
 1-4 NB =      6151.1122  1-4 EEL =      3813.8323  VDWAALS    =     13632.8352
 EELEC  =   -362635.9911  EHBOND  =         0.0000  RESTRAINT  =       425.9621
 EAMBER (non-restraint)  =   -287961.3442
 EKCMT  =         0.0000  VIRIAL  =         0.0000  VOLUME     =   1240993.0237
                                                    SURFTEN    =         0.0000
                                                    Density    =         1.0046
 ------------------------------------------------------------------------------

 NMR restraints: Bond =    0.000   Angle =     0.000   Torsion =     0.000
===============================================================================

 NSTEP =    35000   TIME(PS) =     285.000  TEMP(K) =   310.15  PRESS =     0.0
 Etot   =   -203760.3241  EKtot   =     83982.4766  EPtot      =   -287742.8007
 BOND   =      6738.9873  ANGLE   =     25911.9707  DIHED      =     18414.5316
 1-4 NB =      6181.4723  1-4 EEL =      3834.9647  VDWAALS    =     13554.4544
 EELEC  =   -362789.3562  EHBOND  =         0.0000  RESTRAINT  =       410.1745
 EAMBER (non-restraint)  =   -288152.9752
 EKCMT  =         0.0000  VIRIAL  =         0.0000  VOLUME     =   1240520.4638
                                                    SURFTEN    =         0.0000
                                                    Density    =         1.0050
 ------------------------------------------------------------------------------

 NMR restraints: Bond =    0.000   Angle =     0.000   Torsion =     0.000
===============================================================================

 NSTEP =    36000   TIME(PS) =     286.000  TEMP(K) =   310.06  PRESS =     0.0
 Etot   =   -203782.0477  EKtot   =     83959.9297  EPtot      =   -287741.9774
 BOND   =      6490.8619  ANGLE   =     26048.6557  DIHED      =     18369.1828
 1-4 NB =      6175.8963  1-4 EEL =      3834.4160  VDWAALS    =     13869.4238
 EELEC  =   -362961.8937  EHBOND  =         0.0000  RESTRAINT  =       431.4798
 EAMBER (non-restraint)  =   -288173.4572
 EKCMT  =         0.0000  VIRIAL  =         0.0000  VOLUME     =   1240821.4744
                                                    SURFTEN    =         0.0000
                                                    Density    =         1.0048
 ------------------------------------------------------------------------------

 NMR restraints: Bond =    0.000   Angle =     0.000   Torsion =     0.000
===============================================================================

 NSTEP =    37000   TIME(PS) =     287.000  TEMP(K) =   309.80  PRESS =     0.0
 Etot   =   -203869.8956  EKtot   =     83888.5938  EPtot      =   -287758.4894
 BOND   =      6576.5914  ANGLE   =     26028.6428  DIHED      =     18428.9555
 1-4 NB =      6174.1697  1-4 EEL =      3759.5153  VDWAALS    =     14136.0603
 EELEC  =   -363282.0934  EHBOND  =         0.0000  RESTRAINT  =       419.6691
 EAMBER (non-restraint)  =   -288178.1584
 EKCMT  =         0.0000  VIRIAL  =         0.0000  VOLUME     =   1239143.3406
                                                    SURFTEN    =         0.0000
                                                    Density    =         1.0061
 ------------------------------------------------------------------------------

 NMR restraints: Bond =    0.000   Angle =     0.000   Torsion =     0.000
===============================================================================

 NSTEP =    38000   TIME(PS) =     288.000  TEMP(K) =   311.45  PRESS =     0.0
 Etot   =   -204084.4534  EKtot   =     84335.7344  EPtot      =   -288420.1878
 BOND   =      6530.7000  ANGLE   =     25906.6558  DIHED      =     18435.6387
 1-4 NB =      6171.6740  1-4 EEL =      3739.2352  VDWAALS    =     13986.8097
 EELEC  =   -363621.2413  EHBOND  =         0.0000  RESTRAINT  =       430.3401
 EAMBER (non-restraint)  =   -288850.5278
 EKCMT  =         0.0000  VIRIAL  =         0.0000  VOLUME     =   1239052.4792
                                                    SURFTEN    =         0.0000
                                                    Density    =         1.0062
 ------------------------------------------------------------------------------

 NMR restraints: Bond =    0.000   Angle =     0.000   Torsion =     0.000
===============================================================================

 NSTEP =    39000   TIME(PS) =     289.000  TEMP(K) =   309.99  PRESS =     0.0
 Etot   =   -204087.0967  EKtot   =     83940.1094  EPtot      =   -288027.2061
 BOND   =      6553.5065  ANGLE   =     25876.2544  DIHED      =     18436.8438
 1-4 NB =      6117.4803  1-4 EEL =      3736.3329  VDWAALS    =     14124.1842
 EELEC  =   -363304.8749  EHBOND  =         0.0000  RESTRAINT  =       433.0667
 EAMBER (non-restraint)  =   -288460.2728
 EKCMT  =         0.0000  VIRIAL  =         0.0000  VOLUME     =   1238552.9429
                                                    SURFTEN    =         0.0000
                                                    Density    =         1.0066
 ------------------------------------------------------------------------------

 NMR restraints: Bond =    0.000   Angle =     0.000   Torsion =     0.000
===============================================================================

 NSTEP =    40000   TIME(PS) =     290.000  TEMP(K) =   311.86  PRESS =     0.0
 Etot   =   -203437.1926  EKtot   =     84445.0703  EPtot      =   -287882.2629
 BOND   =      6564.7025  ANGLE   =     25791.6750  DIHED      =     18464.5358
 1-4 NB =      6142.4023  1-4 EEL =      3690.3113  VDWAALS    =     13630.8919
 EELEC  =   -362604.3511  EHBOND  =         0.0000  RESTRAINT  =       437.5694
 EAMBER (non-restraint)  =   -288319.8323
 EKCMT  =         0.0000  VIRIAL  =         0.0000  VOLUME     =   1237656.4062
                                                    SURFTEN    =         0.0000
                                                    Density    =         1.0073
 ------------------------------------------------------------------------------

 NMR restraints: Bond =    0.000   Angle =     0.000   Torsion =     0.000
===============================================================================

 NSTEP =    41000   TIME(PS) =     291.000  TEMP(K) =   309.60  PRESS =     0.0
 Etot   =   -203612.8889  EKtot   =     83834.1094  EPtot      =   -287446.9982
 BOND   =      6678.5685  ANGLE   =     26198.0219  DIHED      =     18419.6770
 1-4 NB =      6130.5090  1-4 EEL =      3797.5935  VDWAALS    =     13912.2822
 EELEC  =   -363019.3756  EHBOND  =         0.0000  RESTRAINT  =       435.7253
 EAMBER (non-restraint)  =   -287882.7235
 EKCMT  =         0.0000  VIRIAL  =         0.0000  VOLUME     =   1237586.8183
                                                    SURFTEN    =         0.0000
                                                    Density    =         1.0074
 ------------------------------------------------------------------------------

 NMR restraints: Bond =    0.000   Angle =     0.000   Torsion =     0.000
===============================================================================

 NSTEP =    42000   TIME(PS) =     292.000  TEMP(K) =   309.68  PRESS =     0.0
 Etot   =   -204058.8321  EKtot   =     83856.4141  EPtot      =   -287915.2461
 BOND   =      6643.5274  ANGLE   =     26176.3568  DIHED      =     18315.3409
 1-4 NB =      6136.6749  1-4 EEL =      3754.5394  VDWAALS    =     13294.3349
 EELEC  =   -362638.6017  EHBOND  =         0.0000  RESTRAINT  =       402.5813
 EAMBER (non-restraint)  =   -288317.8274
 EKCMT  =         0.0000  VIRIAL  =         0.0000  VOLUME     =   1238888.8533
                                                    SURFTEN    =         0.0000
                                                    Density    =         1.0063
 ------------------------------------------------------------------------------

 NMR restraints: Bond =    0.000   Angle =     0.000   Torsion =     0.000
===============================================================================

 NSTEP =    43000   TIME(PS) =     293.000  TEMP(K) =   309.33  PRESS =     0.0
 Etot   =   -203916.4805  EKtot   =     83760.5391  EPtot      =   -287677.0196
 BOND   =      6625.3523  ANGLE   =     26135.3663  DIHED      =     18469.5692
 1-4 NB =      6168.9949  1-4 EEL =      3730.8979  VDWAALS    =     13553.1119
 EELEC  =   -362771.7516  EHBOND  =         0.0000  RESTRAINT  =       411.4394
 EAMBER (non-restraint)  =   -288088.4590
 EKCMT  =         0.0000  VIRIAL  =         0.0000  VOLUME     =   1237917.3075
                                                    SURFTEN    =         0.0000
                                                    Density    =         1.0071
 ------------------------------------------------------------------------------

 NMR restraints: Bond =    0.000   Angle =     0.000   Torsion =     0.000
===============================================================================

 NSTEP =    44000   TIME(PS) =     294.000  TEMP(K) =   310.51  PRESS =     0.0
 Etot   =   -204095.5223  EKtot   =     84079.7578  EPtot      =   -288175.2801
 BOND   =      6621.7130  ANGLE   =     26039.6850  DIHED      =     18481.2258
 1-4 NB =      6153.1966  1-4 EEL =      3811.9500  VDWAALS    =     14201.0500
 EELEC  =   -363899.9705  EHBOND  =         0.0000  RESTRAINT  =       415.8700
 EAMBER (non-restraint)  =   -288591.1501
 EKCMT  =         0.0000  VIRIAL  =         0.0000  VOLUME     =   1239164.0113
                                                    SURFTEN    =         0.0000
                                                    Density    =         1.0061
 ------------------------------------------------------------------------------

 NMR restraints: Bond =    0.000   Angle =     0.000   Torsion =     0.000
===============================================================================

 NSTEP =    45000   TIME(PS) =     295.000  TEMP(K) =   308.95  PRESS =     0.0
 Etot   =   -204700.8264  EKtot   =     83657.5156  EPtot      =   -288358.3420
 BOND   =      6535.4339  ANGLE   =     26000.1877  DIHED      =     18384.9435
 1-4 NB =      6143.8722  1-4 EEL =      3721.6406  VDWAALS    =     13437.5008
 EELEC  =   -362997.2717  EHBOND  =         0.0000  RESTRAINT  =       415.3510
 EAMBER (non-restraint)  =   -288773.6930
 EKCMT  =         0.0000  VIRIAL  =         0.0000  VOLUME     =   1237200.7629
                                                    SURFTEN    =         0.0000
                                                    Density    =         1.0077
 ------------------------------------------------------------------------------

 NMR restraints: Bond =    0.000   Angle =     0.000   Torsion =     0.000
===============================================================================

 NSTEP =    46000   TIME(PS) =     296.000  TEMP(K) =   309.72  PRESS =     0.0
 Etot   =   -204116.9380  EKtot   =     83867.6641  EPtot      =   -287984.6021
 BOND   =      6652.2927  ANGLE   =     25873.2148  DIHED      =     18503.4554
 1-4 NB =      6168.3231  1-4 EEL =      3736.5187  VDWAALS    =     14092.0691
 EELEC  =   -363422.7072  EHBOND  =         0.0000  RESTRAINT  =       412.2312
 EAMBER (non-restraint)  =   -288396.8333
 EKCMT  =         0.0000  VIRIAL  =         0.0000  VOLUME     =   1237745.2340
                                                    SURFTEN    =         0.0000
                                                    Density    =         1.0073
 ------------------------------------------------------------------------------

 NMR restraints: Bond =    0.000   Angle =     0.000   Torsion =     0.000
===============================================================================

 NSTEP =    47000   TIME(PS) =     297.000  TEMP(K) =   310.74  PRESS =     0.0
 Etot   =   -204055.2818  EKtot   =     84144.1719  EPtot      =   -288199.4536
 BOND   =      6474.2684  ANGLE   =     26114.2160  DIHED      =     18301.4702
 1-4 NB =      6113.4604  1-4 EEL =      3782.3069  VDWAALS    =     13919.9515
 EELEC  =   -363324.5868  EHBOND  =         0.0000  RESTRAINT  =       419.4598
 EAMBER (non-restraint)  =   -288618.9135
 EKCMT  =         0.0000  VIRIAL  =         0.0000  VOLUME     =   1238945.8371
                                                    SURFTEN    =         0.0000
                                                    Density    =         1.0063
 ------------------------------------------------------------------------------

 NMR restraints: Bond =    0.000   Angle =     0.000   Torsion =     0.000
===============================================================================

 NSTEP =    48000   TIME(PS) =     298.000  TEMP(K) =   309.51  PRESS =     0.0
 Etot   =   -204249.0133  EKtot   =     83810.5156  EPtot      =   -288059.5289
 BOND   =      6483.2096  ANGLE   =     26219.9503  DIHED      =     18395.8381
 1-4 NB =      6146.9455  1-4 EEL =      3723.2665  VDWAALS    =     14207.4920
 EELEC  =   -363641.5667  EHBOND  =         0.0000  RESTRAINT  =       405.3357
 EAMBER (non-restraint)  =   -288464.8646
 EKCMT  =         0.0000  VIRIAL  =         0.0000  VOLUME     =   1234527.2791
                                                    SURFTEN    =         0.0000
                                                    Density    =         1.0099
 ------------------------------------------------------------------------------

 NMR restraints: Bond =    0.000   Angle =     0.000   Torsion =     0.000
===============================================================================

 NSTEP =    49000   TIME(PS) =     299.000  TEMP(K) =   309.33  PRESS =     0.0
 Etot   =   -204533.4247  EKtot   =     83760.9141  EPtot      =   -288294.3388
 BOND   =      6590.7114  ANGLE   =     26136.2404  DIHED      =     18404.9288
 1-4 NB =      6231.2342  1-4 EEL =      3750.6172  VDWAALS    =     13503.5104
 EELEC  =   -363328.6467  EHBOND  =         0.0000  RESTRAINT  =       417.0655
 EAMBER (non-restraint)  =   -288711.4043
 EKCMT  =         0.0000  VIRIAL  =         0.0000  VOLUME     =   1235237.0990
                                                    SURFTEN    =         0.0000
                                                    Density    =         1.0093
 ------------------------------------------------------------------------------

 NMR restraints: Bond =    0.000   Angle =     0.000   Torsion =     0.000
===============================================================================

 NSTEP =    50000   TIME(PS) =     300.000  TEMP(K) =   310.45  PRESS =     0.0
 Etot   =   -204052.8606  EKtot   =     84064.2969  EPtot      =   -288117.1575
 BOND   =      6561.1176  ANGLE   =     26139.5580  DIHED      =     18488.4122
 1-4 NB =      6189.6266  1-4 EEL =      3843.0458  VDWAALS    =     13779.4193
 EELEC  =   -363544.2265  EHBOND  =         0.0000  RESTRAINT  =       425.8894
 EAMBER (non-restraint)  =   -288543.0469
 EKCMT  =         0.0000  VIRIAL  =         0.0000  VOLUME     =   1237810.6088
                                                    SURFTEN    =         0.0000
                                                    Density    =         1.0072
 ------------------------------------------------------------------------------

 NMR restraints: Bond =    0.000   Angle =     0.000   Torsion =     0.000
===============================================================================

 NSTEP =    51000   TIME(PS) =     301.000  TEMP(K) =   310.61  PRESS =     0.0
 Etot   =   -203840.3250  EKtot   =     84106.6797  EPtot      =   -287947.0047
 BOND   =      6532.2200  ANGLE   =     26112.8534  DIHED      =     18331.2031
 1-4 NB =      6133.9460  1-4 EEL =      3719.1891  VDWAALS    =     14400.4038
 EELEC  =   -363608.0457  EHBOND  =         0.0000  RESTRAINT  =       431.2255
 EAMBER (non-restraint)  =   -288378.2302
 EKCMT  =         0.0000  VIRIAL  =         0.0000  VOLUME     =   1237992.8477
                                                    SURFTEN    =         0.0000
                                                    Density    =         1.0071
 ------------------------------------------------------------------------------

 NMR restraints: Bond =    0.000   Angle =     0.000   Torsion =     0.000
===============================================================================

 NSTEP =    52000   TIME(PS) =     302.000  TEMP(K) =   310.34  PRESS =     0.0
 Etot   =   -203947.3643  EKtot   =     84035.7656  EPtot      =   -287983.1300
 BOND   =      6710.6174  ANGLE   =     26017.4180  DIHED      =     18360.1110
 1-4 NB =      6074.0557  1-4 EEL =      3781.3129  VDWAALS    =     13843.0303
 EELEC  =   -363174.6156  EHBOND  =         0.0000  RESTRAINT  =       404.9403
 EAMBER (non-restraint)  =   -288388.0703
 EKCMT  =         0.0000  VIRIAL  =         0.0000  VOLUME     =   1239336.9909
                                                    SURFTEN    =         0.0000
                                                    Density    =         1.0060
 ------------------------------------------------------------------------------

 NMR restraints: Bond =    0.000   Angle =     0.000   Torsion =     0.000
===============================================================================

 NSTEP =    53000   TIME(PS) =     303.000  TEMP(K) =   310.47  PRESS =     0.0
 Etot   =   -203993.4990  EKtot   =     84070.5391  EPtot      =   -288064.0381
 BOND   =      6614.9700  ANGLE   =     26143.6054  DIHED      =     18415.2373
 1-4 NB =      6148.0803  1-4 EEL =      3752.1635  VDWAALS    =     13767.5531
 EELEC  =   -363343.5145  EHBOND  =         0.0000  RESTRAINT  =       437.8668
 EAMBER (non-restraint)  =   -288501.9049
 EKCMT  =         0.0000  VIRIAL  =         0.0000  VOLUME     =   1239505.6751
                                                    SURFTEN    =         0.0000
                                                    Density    =         1.0058
 ------------------------------------------------------------------------------

 NMR restraints: Bond =    0.000   Angle =     0.000   Torsion =     0.000
===============================================================================

 NSTEP =    54000   TIME(PS) =     304.000  TEMP(K) =   310.74  PRESS =     0.0
 Etot   =   -203881.6935  EKtot   =     84143.6719  EPtot      =   -288025.3654
 BOND   =      6488.0221  ANGLE   =     26149.7414  DIHED      =     18327.5535
 1-4 NB =      6129.6600  1-4 EEL =      3679.1922  VDWAALS    =     13844.6600
 EELEC  =   -363066.7829  EHBOND  =         0.0000  RESTRAINT  =       422.5883
 EAMBER (non-restraint)  =   -288447.9537
 EKCMT  =         0.0000  VIRIAL  =         0.0000  VOLUME     =   1239977.2280
                                                    SURFTEN    =         0.0000
                                                    Density    =         1.0054
 ------------------------------------------------------------------------------

 NMR restraints: Bond =    0.000   Angle =     0.000   Torsion =     0.000
===============================================================================

 NSTEP =    55000   TIME(PS) =     305.000  TEMP(K) =   310.45  PRESS =     0.0
 Etot   =   -203279.4683  EKtot   =     84064.9141  EPtot      =   -287344.3824
 BOND   =      6589.4715  ANGLE   =     26229.1029  DIHED      =     18476.9745
 1-4 NB =      6126.9587  1-4 EEL =      3744.8432  VDWAALS    =     13599.8520
 EELEC  =   -362542.6748  EHBOND  =         0.0000  RESTRAINT  =       431.0896
 EAMBER (non-restraint)  =   -287775.4720
 EKCMT  =         0.0000  VIRIAL  =         0.0000  VOLUME     =   1239519.8523
                                                    SURFTEN    =         0.0000
                                                    Density    =         1.0058
 ------------------------------------------------------------------------------

 NMR restraints: Bond =    0.000   Angle =     0.000   Torsion =     0.000
===============================================================================

 NSTEP =    56000   TIME(PS) =     306.000  TEMP(K) =   310.13  PRESS =     0.0
 Etot   =   -203661.8048  EKtot   =     83977.4766  EPtot      =   -287639.2814
 BOND   =      6630.7697  ANGLE   =     25960.3555  DIHED      =     18459.5493
 1-4 NB =      6242.3325  1-4 EEL =      3722.1479  VDWAALS    =     13582.0343
 EELEC  =   -362634.7658  EHBOND  =         0.0000  RESTRAINT  =       398.2952
 EAMBER (non-restraint)  =   -288037.5766
 EKCMT  =         0.0000  VIRIAL  =         0.0000  VOLUME     =   1239036.1046
                                                    SURFTEN    =         0.0000
                                                    Density    =         1.0062
 ------------------------------------------------------------------------------

 NMR restraints: Bond =    0.000   Angle =     0.000   Torsion =     0.000
===============================================================================

 NSTEP =    57000   TIME(PS) =     307.000  TEMP(K) =   309.63  PRESS =     0.0
 Etot   =   -204177.7845  EKtot   =     83842.9531  EPtot      =   -288020.7376
 BOND   =      6604.1804  ANGLE   =     25983.1938  DIHED      =     18415.4797
 1-4 NB =      6178.0559  1-4 EEL =      3732.4913  VDWAALS    =     13857.5112
 EELEC  =   -363227.3914  EHBOND  =         0.0000  RESTRAINT  =       435.7415
 EAMBER (non-restraint)  =   -288456.4792
 EKCMT  =         0.0000  VIRIAL  =         0.0000  VOLUME     =   1238122.8901
                                                    SURFTEN    =         0.0000
                                                    Density    =         1.0069
 ------------------------------------------------------------------------------

 NMR restraints: Bond =    0.000   Angle =     0.000   Torsion =     0.000
===============================================================================

 NSTEP =    58000   TIME(PS) =     308.000  TEMP(K) =   310.25  PRESS =     0.0
 Etot   =   -203971.5404  EKtot   =     84009.4141  EPtot      =   -287980.9544
 BOND   =      6567.5008  ANGLE   =     26131.0268  DIHED      =     18414.0469
 1-4 NB =      6137.1603  1-4 EEL =      3781.8008  VDWAALS    =     13963.7610
 EELEC  =   -363419.2122  EHBOND  =         0.0000  RESTRAINT  =       442.9612
 EAMBER (non-restraint)  =   -288423.9157
 EKCMT  =         0.0000  VIRIAL  =         0.0000  VOLUME     =   1238717.6979
                                                    SURFTEN    =         0.0000
                                                    Density    =         1.0065
 ------------------------------------------------------------------------------

 NMR restraints: Bond =    0.000   Angle =     0.000   Torsion =     0.000
===============================================================================

 NSTEP =    59000   TIME(PS) =     309.000  TEMP(K) =   307.83  PRESS =     0.0
 Etot   =   -204510.2564  EKtot   =     83355.7734  EPtot      =   -287866.0299
 BOND   =      6518.2946  ANGLE   =     26230.9856  DIHED      =     18374.6645
 1-4 NB =      6178.9180  1-4 EEL =      3787.2771  VDWAALS    =     14108.1822
 EELEC  =   -363487.4062  EHBOND  =         0.0000  RESTRAINT  =       423.0542
 EAMBER (non-restraint)  =   -288289.0841
 EKCMT  =         0.0000  VIRIAL  =         0.0000  VOLUME     =   1238345.0559
                                                    SURFTEN    =         0.0000
                                                    Density    =         1.0068
 ------------------------------------------------------------------------------

 NMR restraints: Bond =    0.000   Angle =     0.000   Torsion =     0.000
===============================================================================

 NSTEP =    60000   TIME(PS) =     310.000  TEMP(K) =   309.55  PRESS =     0.0
 Etot   =   -204796.6293  EKtot   =     83821.1406  EPtot      =   -288617.7699
 BOND   =      6578.7181  ANGLE   =     25892.7044  DIHED      =     18417.5682
 1-4 NB =      6238.2883  1-4 EEL =      3743.2817  VDWAALS    =     14120.5868
 EELEC  =   -364022.0785  EHBOND  =         0.0000  RESTRAINT  =       413.1612
 EAMBER (non-restraint)  =   -289030.9311
 EKCMT  =         0.0000  VIRIAL  =         0.0000  VOLUME     =   1239535.7972
                                                    SURFTEN    =         0.0000
                                                    Density    =         1.0058
 ------------------------------------------------------------------------------

 NMR restraints: Bond =    0.000   Angle =     0.000   Torsion =     0.000
===============================================================================

 NSTEP =    61000   TIME(PS) =     311.000  TEMP(K) =   307.83  PRESS =     0.0
 Etot   =   -204595.7101  EKtot   =     83356.2031  EPtot      =   -287951.9133
 BOND   =      6537.9434  ANGLE   =     26091.1357  DIHED      =     18518.8836
 1-4 NB =      6162.3319  1-4 EEL =      3650.9524  VDWAALS    =     13812.1515
 EELEC  =   -363139.6463  EHBOND  =         0.0000  RESTRAINT  =       414.3346
 EAMBER (non-restraint)  =   -288366.2479
 EKCMT  =         0.0000  VIRIAL  =         0.0000  VOLUME     =   1238533.8918
                                                    SURFTEN    =         0.0000
                                                    Density    =         1.0066
 ------------------------------------------------------------------------------

 NMR restraints: Bond =    0.000   Angle =     0.000   Torsion =     0.000
===============================================================================

 NSTEP =    62000   TIME(PS) =     312.000  TEMP(K) =   309.55  PRESS =     0.0
 Etot   =   -204543.4551  EKtot   =     83820.4375  EPtot      =   -288363.8926
 BOND   =      6574.0762  ANGLE   =     25980.6191  DIHED      =     18456.8567
 1-4 NB =      6197.2717  1-4 EEL =      3699.8507  VDWAALS    =     13689.7080
 EELEC  =   -363352.4467  EHBOND  =         0.0000  RESTRAINT  =       390.1716
 EAMBER (non-restraint)  =   -288754.0642
 EKCMT  =         0.0000  VIRIAL  =         0.0000  VOLUME     =   1239539.5348
                                                    SURFTEN    =         0.0000
                                                    Density    =         1.0058
 ------------------------------------------------------------------------------

 NMR restraints: Bond =    0.000   Angle =     0.000   Torsion =     0.000
===============================================================================

 NSTEP =    63000   TIME(PS) =     313.000  TEMP(K) =   310.56  PRESS =     0.0
 Etot   =   -203785.7883  EKtot   =     84094.4922  EPtot      =   -287880.2805
 BOND   =      6452.4212  ANGLE   =     25955.4241  DIHED      =     18428.4818
 1-4 NB =      6186.8332  1-4 EEL =      3697.5819  VDWAALS    =     13770.0398
 EELEC  =   -362822.0688  EHBOND  =         0.0000  RESTRAINT  =       451.0063
 EAMBER (non-restraint)  =   -288331.2867
 EKCMT  =         0.0000  VIRIAL  =         0.0000  VOLUME     =   1238888.6188
                                                    SURFTEN    =         0.0000
                                                    Density    =         1.0063
 ------------------------------------------------------------------------------

 NMR restraints: Bond =    0.000   Angle =     0.000   Torsion =     0.000
===============================================================================

 NSTEP =    64000   TIME(PS) =     314.000  TEMP(K) =   311.12  PRESS =     0.0
 Etot   =   -203517.1972  EKtot   =     84247.2266  EPtot      =   -287764.4238
 BOND   =      6540.7216  ANGLE   =     26171.9375  DIHED      =     18412.8763
 1-4 NB =      6118.4325  1-4 EEL =      3694.8716  VDWAALS    =     13973.1577
 EELEC  =   -363089.1126  EHBOND  =         0.0000  RESTRAINT  =       412.6916
 EAMBER (non-restraint)  =   -288177.1154
 EKCMT  =         0.0000  VIRIAL  =         0.0000  VOLUME     =   1239221.6087
                                                    SURFTEN    =         0.0000
                                                    Density    =         1.0061
 ------------------------------------------------------------------------------

 NMR restraints: Bond =    0.000   Angle =     0.000   Torsion =     0.000
===============================================================================

 NSTEP =    65000   TIME(PS) =     315.000  TEMP(K) =   310.24  PRESS =     0.0
 Etot   =   -204242.2644  EKtot   =     84006.3672  EPtot      =   -288248.6316
 BOND   =      6592.6950  ANGLE   =     25837.8140  DIHED      =     18378.3597
 1-4 NB =      6131.4430  1-4 EEL =      3709.8685  VDWAALS    =     13504.3265
 EELEC  =   -362820.9003  EHBOND  =         0.0000  RESTRAINT  =       417.7621
 EAMBER (non-restraint)  =   -288666.3937
 EKCMT  =         0.0000  VIRIAL  =         0.0000  VOLUME     =   1239394.6664
                                                    SURFTEN    =         0.0000
                                                    Density    =         1.0059
 ------------------------------------------------------------------------------

 NMR restraints: Bond =    0.000   Angle =     0.000   Torsion =     0.000
===============================================================================

 NSTEP =    66000   TIME(PS) =     316.000  TEMP(K) =   309.16  PRESS =     0.0
 Etot   =   -204271.1999  EKtot   =     83715.0234  EPtot      =   -287986.2234
 BOND   =      6518.3437  ANGLE   =     26122.4628  DIHED      =     18320.8707
 1-4 NB =      6178.2222  1-4 EEL =      3733.7680  VDWAALS    =     14388.5650
 EELEC  =   -363673.6389  EHBOND  =         0.0000  RESTRAINT  =       425.1831
 EAMBER (non-restraint)  =   -288411.4065
 EKCMT  =         0.0000  VIRIAL  =         0.0000  VOLUME     =   1237486.4591
                                                    SURFTEN    =         0.0000
                                                    Density    =         1.0075
 ------------------------------------------------------------------------------

 NMR restraints: Bond =    0.000   Angle =     0.000   Torsion =     0.000
===============================================================================

 NSTEP =    67000   TIME(PS) =     317.000  TEMP(K) =   309.18  PRESS =     0.0
 Etot   =   -204033.1614  EKtot   =     83721.2344  EPtot      =   -287754.3958
 BOND   =      6525.7850  ANGLE   =     26403.6136  DIHED      =     18434.5952
 1-4 NB =      6154.7298  1-4 EEL =      3681.2539  VDWAALS    =     13291.6139
 EELEC  =   -362678.7115  EHBOND  =         0.0000  RESTRAINT  =       432.7244
 EAMBER (non-restraint)  =   -288187.1201
 EKCMT  =         0.0000  VIRIAL  =         0.0000  VOLUME     =   1238700.1374
                                                    SURFTEN    =         0.0000
                                                    Density    =         1.0065
 ------------------------------------------------------------------------------

 NMR restraints: Bond =    0.000   Angle =     0.000   Torsion =     0.000
===============================================================================

 NSTEP =    68000   TIME(PS) =     318.000  TEMP(K) =   309.76  PRESS =     0.0
 Etot   =   -203972.7122  EKtot   =     83876.7734  EPtot      =   -287849.4856
 BOND   =      6546.2956  ANGLE   =     26009.8610  DIHED      =     18404.5469
 1-4 NB =      6153.1359  1-4 EEL =      3718.3581  VDWAALS    =     13617.9891
 EELEC  =   -362724.4897  EHBOND  =         0.0000  RESTRAINT  =       424.8176
 EAMBER (non-restraint)  =   -288274.3033
 EKCMT  =         0.0000  VIRIAL  =         0.0000  VOLUME     =   1238634.8703
                                                    SURFTEN    =         0.0000
                                                    Density    =         1.0065
 ------------------------------------------------------------------------------

 NMR restraints: Bond =    0.000   Angle =     0.000   Torsion =     0.000
===============================================================================

 NSTEP =    69000   TIME(PS) =     319.000  TEMP(K) =   309.12  PRESS =     0.0
 Etot   =   -204674.1683  EKtot   =     83704.0312  EPtot      =   -288378.1996
 BOND   =      6560.9145  ANGLE   =     26005.1428  DIHED      =     18384.7579
 1-4 NB =      6219.0093  1-4 EEL =      3650.2437  VDWAALS    =     13519.8754
 EELEC  =   -363157.4212  EHBOND  =         0.0000  RESTRAINT  =       439.2780
 EAMBER (non-restraint)  =   -288817.4776
 EKCMT  =         0.0000  VIRIAL  =         0.0000  VOLUME     =   1238634.8703
                                                    SURFTEN    =         0.0000
                                                    Density    =         1.0065
 ------------------------------------------------------------------------------

 NMR restraints: Bond =    0.000   Angle =     0.000   Torsion =     0.000
===============================================================================

 NSTEP =    70000   TIME(PS) =     320.000  TEMP(K) =   310.01  PRESS =     0.0
 Etot   =   -204031.5631  EKtot   =     83945.6172  EPtot      =   -287977.1802
 BOND   =      6635.9079  ANGLE   =     26007.9512  DIHED      =     18420.5722
 1-4 NB =      6120.6607  1-4 EEL =      3651.8312  VDWAALS    =     13559.4698
 EELEC  =   -362798.6620  EHBOND  =         0.0000  RESTRAINT  =       425.0889
 EAMBER (non-restraint)  =   -288402.2691
 EKCMT  =         0.0000  VIRIAL  =         0.0000  VOLUME     =   1239727.1932
                                                    SURFTEN    =         0.0000
                                                    Density    =         1.0056
 ------------------------------------------------------------------------------

 NMR restraints: Bond =    0.000   Angle =     0.000   Torsion =     0.000
===============================================================================

 NSTEP =    71000   TIME(PS) =     321.000  TEMP(K) =   311.93  PRESS =     0.0
 Etot   =   -203400.8248  EKtot   =     84464.1250  EPtot      =   -287864.9498
 BOND   =      6550.7129  ANGLE   =     26129.7031  DIHED      =     18382.0898
 1-4 NB =      6177.0874  1-4 EEL =      3663.5939  VDWAALS    =     13727.5956
 EELEC  =   -362923.2706  EHBOND  =         0.0000  RESTRAINT  =       427.5381
 EAMBER (non-restraint)  =   -288292.4879
 EKCMT  =         0.0000  VIRIAL  =         0.0000  VOLUME     =   1239195.7852
                                                    SURFTEN    =         0.0000
                                                    Density    =         1.0061
 ------------------------------------------------------------------------------

 NMR restraints: Bond =    0.000   Angle =     0.000   Torsion =     0.000
===============================================================================

 NSTEP =    72000   TIME(PS) =     322.000  TEMP(K) =   312.01  PRESS =     0.0
 Etot   =   -203755.1124  EKtot   =     84486.3516  EPtot      =   -288241.4640
 BOND   =      6552.1145  ANGLE   =     25842.4973  DIHED      =     18438.6119
 1-4 NB =      6175.0684  1-4 EEL =      3753.0469  VDWAALS    =     13459.8906
 EELEC  =   -362903.7968  EHBOND  =         0.0000  RESTRAINT  =       441.1032
 EAMBER (non-restraint)  =   -288682.5671
 EKCMT  =         0.0000  VIRIAL  =         0.0000  VOLUME     =   1235732.6136
                                                    SURFTEN    =         0.0000
                                                    Density    =         1.0089
 ------------------------------------------------------------------------------

 NMR restraints: Bond =    0.000   Angle =     0.000   Torsion =     0.000
===============================================================================

 NSTEP =    73000   TIME(PS) =     323.000  TEMP(K) =   308.20  PRESS =     0.0
 Etot   =   -204623.2035  EKtot   =     83455.6250  EPtot      =   -288078.8285
 BOND   =      6498.3010  ANGLE   =     26175.0247  DIHED      =     18436.6540
 1-4 NB =      6151.2689  1-4 EEL =      3796.3732  VDWAALS    =     13547.5090
 EELEC  =   -363094.1827  EHBOND  =         0.0000  RESTRAINT  =       410.2233
 EAMBER (non-restraint)  =   -288489.0518
 EKCMT  =         0.0000  VIRIAL  =         0.0000  VOLUME     =   1237112.2590
                                                    SURFTEN    =         0.0000
                                                    Density    =         1.0078
 ------------------------------------------------------------------------------

 NMR restraints: Bond =    0.000   Angle =     0.000   Torsion =     0.000
===============================================================================

 NSTEP =    74000   TIME(PS) =     324.000  TEMP(K) =   311.77  PRESS =     0.0
 Etot   =   -204066.2661  EKtot   =     84420.6875  EPtot      =   -288486.9536
 BOND   =      6547.1952  ANGLE   =     26007.5526  DIHED      =     18417.2547
 1-4 NB =      6159.7265  1-4 EEL =      3697.1816  VDWAALS    =     13856.6368
 EELEC  =   -363609.4448  EHBOND  =         0.0000  RESTRAINT  =       436.9439
 EAMBER (non-restraint)  =   -288923.8974
 EKCMT  =         0.0000  VIRIAL  =         0.0000  VOLUME     =   1236957.9549
                                                    SURFTEN    =         0.0000
                                                    Density    =         1.0079
 ------------------------------------------------------------------------------

 NMR restraints: Bond =    0.000   Angle =     0.000   Torsion =     0.000
===============================================================================

 NSTEP =    75000   TIME(PS) =     325.000  TEMP(K) =   311.01  PRESS =     0.0
 Etot   =   -204030.1073  EKtot   =     84215.5781  EPtot      =   -288245.6854
 BOND   =      6679.8223  ANGLE   =     25972.6589  DIHED      =     18393.0699
 1-4 NB =      6137.3507  1-4 EEL =      3734.7000  VDWAALS    =     14271.5865
 EELEC  =   -363834.2322  EHBOND  =         0.0000  RESTRAINT  =       399.3584
 EAMBER (non-restraint)  =   -288645.0438
 EKCMT  =         0.0000  VIRIAL  =         0.0000  VOLUME     =   1236525.0847
                                                    SURFTEN    =         0.0000
                                                    Density    =         1.0082
 ------------------------------------------------------------------------------

 NMR restraints: Bond =    0.000   Angle =     0.000   Torsion =     0.000
===============================================================================

 NSTEP =    76000   TIME(PS) =     326.000  TEMP(K) =   310.09  PRESS =     0.0
 Etot   =   -203849.3615  EKtot   =     83966.9453  EPtot      =   -287816.3068
 BOND   =      6545.7311  ANGLE   =     26149.6204  DIHED      =     18287.6291
 1-4 NB =      6141.7291  1-4 EEL =      3750.5567  VDWAALS    =     13810.6049
 EELEC  =   -362930.6373  EHBOND  =         0.0000  RESTRAINT  =       428.4592
 EAMBER (non-restraint)  =   -288244.7660
 EKCMT  =         0.0000  VIRIAL  =         0.0000  VOLUME     =   1235814.0287
                                                    SURFTEN    =         0.0000
                                                    Density    =         1.0088
 ------------------------------------------------------------------------------

 NMR restraints: Bond =    0.000   Angle =     0.000   Torsion =     0.000
===============================================================================

 NSTEP =    77000   TIME(PS) =     327.000  TEMP(K) =   311.10  PRESS =     0.0
 Etot   =   -204399.8181  EKtot   =     84240.6406  EPtot      =   -288640.4588
 BOND   =      6614.6483  ANGLE   =     25916.5551  DIHED      =     18470.1374
 1-4 NB =      6165.5707  1-4 EEL =      3733.9358  VDWAALS    =     13893.5050
 EELEC  =   -363867.6843  EHBOND  =         0.0000  RESTRAINT  =       432.8732
 EAMBER (non-restraint)  =   -289073.3319
 EKCMT  =         0.0000  VIRIAL  =         0.0000  VOLUME     =   1234658.8860
                                                    SURFTEN    =         0.0000
                                                    Density    =         1.0098
 ------------------------------------------------------------------------------

 NMR restraints: Bond =    0.000   Angle =     0.000   Torsion =     0.000
===============================================================================

 NSTEP =    78000   TIME(PS) =     328.000  TEMP(K) =   309.95  PRESS =     0.0
 Etot   =   -204387.1703  EKtot   =     83928.7266  EPtot      =   -288315.8969
 BOND   =      6568.4256  ANGLE   =     25893.5794  DIHED      =     18362.9848
 1-4 NB =      6121.8548  1-4 EEL =      3697.4126  VDWAALS    =     13608.3530
 EELEC  =   -362989.4010  EHBOND  =         0.0000  RESTRAINT  =       420.8939
 EAMBER (non-restraint)  =   -288736.7908
 EKCMT  =         0.0000  VIRIAL  =         0.0000  VOLUME     =   1233317.3743
                                                    SURFTEN    =         0.0000
                                                    Density    =         1.0109
 ------------------------------------------------------------------------------

 NMR restraints: Bond =    0.000   Angle =     0.000   Torsion =     0.000
===============================================================================

 NSTEP =    79000   TIME(PS) =     329.000  TEMP(K) =   311.87  PRESS =     0.0
 Etot   =   -204077.4477  EKtot   =     84448.4609  EPtot      =   -288525.9087
 BOND   =      6530.0294  ANGLE   =     25992.3314  DIHED      =     18362.9284
 1-4 NB =      6172.7932  1-4 EEL =      3710.2399  VDWAALS    =     13533.0226
 EELEC  =   -363263.9408  EHBOND  =         0.0000  RESTRAINT  =       436.6872
 EAMBER (non-restraint)  =   -288962.5958
 EKCMT  =         0.0000  VIRIAL  =         0.0000  VOLUME     =   1232878.0006
                                                    SURFTEN    =         0.0000
                                                    Density    =         1.0112
 ------------------------------------------------------------------------------

 NMR restraints: Bond =    0.000   Angle =     0.000   Torsion =     0.000
===============================================================================

 NSTEP =    80000   TIME(PS) =     330.000  TEMP(K) =   310.23  PRESS =     0.0
 Etot   =   -204178.2977  EKtot   =     84004.3438  EPtot      =   -288182.6415
 BOND   =      6559.4055  ANGLE   =     26199.5289  DIHED      =     18485.9966
 1-4 NB =      6163.5411  1-4 EEL =      3736.4274  VDWAALS    =     13634.2139
 EELEC  =   -363378.2333  EHBOND  =         0.0000  RESTRAINT  =       416.4784
 EAMBER (non-restraint)  =   -288599.1199
 EKCMT  =         0.0000  VIRIAL  =         0.0000  VOLUME     =   1233409.8127
                                                    SURFTEN    =         0.0000
                                                    Density    =         1.0108
 ------------------------------------------------------------------------------

 NMR restraints: Bond =    0.000   Angle =     0.000   Torsion =     0.000
===============================================================================

 NSTEP =    81000   TIME(PS) =     331.000  TEMP(K) =   310.20  PRESS =     0.0
 Etot   =   -204190.4740  EKtot   =     83996.5312  EPtot      =   -288187.0053
 BOND   =      6410.0586  ANGLE   =     26060.7697  DIHED      =     18380.3964
 1-4 NB =      6167.7858  1-4 EEL =      3750.4006  VDWAALS    =     13555.6439
 EELEC  =   -362939.9214  EHBOND  =         0.0000  RESTRAINT  =       427.8611
 EAMBER (non-restraint)  =   -288614.8664
 EKCMT  =         0.0000  VIRIAL  =         0.0000  VOLUME     =   1236563.3413
                                                    SURFTEN    =         0.0000
                                                    Density    =         1.0082
 ------------------------------------------------------------------------------

 NMR restraints: Bond =    0.000   Angle =     0.000   Torsion =     0.000
===============================================================================

 NSTEP =    82000   TIME(PS) =     332.000  TEMP(K) =   310.68  PRESS =     0.0
 Etot   =   -204093.3991  EKtot   =     84127.0859  EPtot      =   -288220.4850
 BOND   =      6599.2613  ANGLE   =     25913.2389  DIHED      =     18385.8351
 1-4 NB =      6149.6443  1-4 EEL =      3744.8446  VDWAALS    =     13924.8096
 EELEC  =   -363355.6550  EHBOND  =         0.0000  RESTRAINT  =       417.5362
 EAMBER (non-restraint)  =   -288638.0213
 EKCMT  =         0.0000  VIRIAL  =         0.0000  VOLUME     =   1236631.4258
                                                    SURFTEN    =         0.0000
                                                    Density    =         1.0082
 ------------------------------------------------------------------------------

 NMR restraints: Bond =    0.000   Angle =     0.000   Torsion =     0.000
===============================================================================

 NSTEP =    83000   TIME(PS) =     333.000  TEMP(K) =   311.09  PRESS =     0.0
 Etot   =   -203553.9090  EKtot   =     84237.0234  EPtot      =   -287790.9325
 BOND   =      6567.2268  ANGLE   =     26107.3747  DIHED      =     18376.2494
 1-4 NB =      6176.5491  1-4 EEL =      3693.9069  VDWAALS    =     13734.4676
 EELEC  =   -362871.1491  EHBOND  =         0.0000  RESTRAINT  =       424.4421
 EAMBER (non-restraint)  =   -288215.3746
 EKCMT  =         0.0000  VIRIAL  =         0.0000  VOLUME     =   1237557.2773
                                                    SURFTEN    =         0.0000
                                                    Density    =         1.0074
 ------------------------------------------------------------------------------

 NMR restraints: Bond =    0.000   Angle =     0.000   Torsion =     0.000
===============================================================================

 NSTEP =    84000   TIME(PS) =     334.000  TEMP(K) =   308.37  PRESS =     0.0
 Etot   =   -203917.7349  EKtot   =     83500.7656  EPtot      =   -287418.5005
 BOND   =      6607.7922  ANGLE   =     26091.6560  DIHED      =     18273.8985
 1-4 NB =      6160.6303  1-4 EEL =      3681.0303  VDWAALS    =     13712.0894
 EELEC  =   -362379.9475  EHBOND  =         0.0000  RESTRAINT  =       434.3501
 EAMBER (non-restraint)  =   -287852.8506
 EKCMT  =         0.0000  VIRIAL  =         0.0000  VOLUME     =   1237447.1866
                                                    SURFTEN    =         0.0000
                                                    Density    =         1.0075
 ------------------------------------------------------------------------------

 NMR restraints: Bond =    0.000   Angle =     0.000   Torsion =     0.000
===============================================================================

 NSTEP =    85000   TIME(PS) =     335.000  TEMP(K) =   311.26  PRESS =     0.0
 Etot   =   -203712.4871  EKtot   =     84283.2812  EPtot      =   -287995.7683
 BOND   =      6608.4393  ANGLE   =     25868.3476  DIHED      =     18437.5523
 1-4 NB =      6102.5131  1-4 EEL =      3780.2981  VDWAALS    =     13484.8813
 EELEC  =   -362686.6383  EHBOND  =         0.0000  RESTRAINT  =       408.8383
 EAMBER (non-restraint)  =   -288404.6066
 EKCMT  =         0.0000  VIRIAL  =         0.0000  VOLUME     =   1238549.4536
                                                    SURFTEN    =         0.0000
                                                    Density    =         1.0066
 ------------------------------------------------------------------------------

 NMR restraints: Bond =    0.000   Angle =     0.000   Torsion =     0.000
===============================================================================

 NSTEP =    86000   TIME(PS) =     336.000  TEMP(K) =   309.10  PRESS =     0.0
 Etot   =   -204208.7343  EKtot   =     83700.0469  EPtot      =   -287908.7812
 BOND   =      6590.4103  ANGLE   =     26131.7911  DIHED      =     18393.1059
 1-4 NB =      6082.8160  1-4 EEL =      3677.2461  VDWAALS    =     13873.2611
 EELEC  =   -363086.0636  EHBOND  =         0.0000  RESTRAINT  =       428.6518
 EAMBER (non-restraint)  =   -288337.4330
 EKCMT  =         0.0000  VIRIAL  =         0.0000  VOLUME     =   1238708.9120
                                                    SURFTEN    =         0.0000
                                                    Density    =         1.0065
 ------------------------------------------------------------------------------

 NMR restraints: Bond =    0.000   Angle =     0.000   Torsion =     0.000
===============================================================================

 NSTEP =    87000   TIME(PS) =     337.000  TEMP(K) =   309.98  PRESS =     0.0
 Etot   =   -204475.1774  EKtot   =     83935.9766  EPtot      =   -288411.1539
 BOND   =      6421.1363  ANGLE   =     25990.4796  DIHED      =     18328.8488
 1-4 NB =      6161.2821  1-4 EEL =      3763.0548  VDWAALS    =     13758.4563
 EELEC  =   -363258.7798  EHBOND  =         0.0000  RESTRAINT  =       424.3679
 EAMBER (non-restraint)  =   -288835.5218
 EKCMT  =         0.0000  VIRIAL  =         0.0000  VOLUME     =   1237302.2282
                                                    SURFTEN    =         0.0000
                                                    Density    =         1.0076
 ------------------------------------------------------------------------------

 NMR restraints: Bond =    0.000   Angle =     0.000   Torsion =     0.000
===============================================================================

 NSTEP =    88000   TIME(PS) =     338.000  TEMP(K) =   310.09  PRESS =     0.0
 Etot   =   -204197.6840  EKtot   =     83966.8516  EPtot      =   -288164.5356
 BOND   =      6531.1084  ANGLE   =     26064.4687  DIHED      =     18430.6253
 1-4 NB =      6144.1584  1-4 EEL =      3738.9472  VDWAALS    =     13556.5196
 EELEC  =   -363062.4499  EHBOND  =         0.0000  RESTRAINT  =       432.0867
 EAMBER (non-restraint)  =   -288596.6223
 EKCMT  =         0.0000  VIRIAL  =         0.0000  VOLUME     =   1237276.1015
                                                    SURFTEN    =         0.0000
                                                    Density    =         1.0076
 ------------------------------------------------------------------------------

 NMR restraints: Bond =    0.000   Angle =     0.000   Torsion =     0.000
===============================================================================

 NSTEP =    89000   TIME(PS) =     339.000  TEMP(K) =   311.38  PRESS =     0.0
 Etot   =   -203946.1822  EKtot   =     84315.9453  EPtot      =   -288262.1275
 BOND   =      6658.6678  ANGLE   =     26012.2637  DIHED      =     18335.9241
 1-4 NB =      6129.0338  1-4 EEL =      3694.4215  VDWAALS    =     13754.9476
 EELEC  =   -363294.0842  EHBOND  =         0.0000  RESTRAINT  =       446.6981
 EAMBER (non-restraint)  =   -288708.8256
 EKCMT  =         0.0000  VIRIAL  =         0.0000  VOLUME     =   1237029.3794
                                                    SURFTEN    =         0.0000
                                                    Density    =         1.0078
 ------------------------------------------------------------------------------

 NMR restraints: Bond =    0.000   Angle =     0.000   Torsion =     0.000
===============================================================================

 NSTEP =    90000   TIME(PS) =     340.000  TEMP(K) =   311.24  PRESS =     0.0
 Etot   =   -204180.3713  EKtot   =     84278.4844  EPtot      =   -288458.8556
 BOND   =      6625.4372  ANGLE   =     26072.6296  DIHED      =     18278.1614
 1-4 NB =      6127.7543  1-4 EEL =      3742.6808  VDWAALS    =     13865.8170
 EELEC  =   -363619.0774  EHBOND  =         0.0000  RESTRAINT  =       447.7415
 EAMBER (non-restraint)  =   -288906.5971
 EKCMT  =         0.0000  VIRIAL  =         0.0000  VOLUME     =   1237210.4203
                                                    SURFTEN    =         0.0000
                                                    Density    =         1.0077
 ------------------------------------------------------------------------------

 NMR restraints: Bond =    0.000   Angle =     0.000   Torsion =     0.000
===============================================================================

 NSTEP =    91000   TIME(PS) =     341.000  TEMP(K) =   309.88  PRESS =     0.0
 Etot   =   -204483.6209  EKtot   =     83910.0312  EPtot      =   -288393.6522
 BOND   =      6474.5742  ANGLE   =     26067.1667  DIHED      =     18395.6568
 1-4 NB =      6157.6179  1-4 EEL =      3751.5312  VDWAALS    =     14091.7585
 EELEC  =   -363766.3449  EHBOND  =         0.0000  RESTRAINT  =       434.3874
 EAMBER (non-restraint)  =   -288828.0396
 EKCMT  =         0.0000  VIRIAL  =         0.0000  VOLUME     =   1238135.8096
                                                    SURFTEN    =         0.0000
                                                    Density    =         1.0069
 ------------------------------------------------------------------------------

 NMR restraints: Bond =    0.000   Angle =     0.000   Torsion =     0.000
===============================================================================

 NSTEP =    92000   TIME(PS) =     342.000  TEMP(K) =   309.05  PRESS =     0.0
 Etot   =   -204791.4152  EKtot   =     83686.2500  EPtot      =   -288477.6652
 BOND   =      6589.6228  ANGLE   =     26087.0703  DIHED      =     18338.3651
 1-4 NB =      6166.6025  1-4 EEL =      3744.9672  VDWAALS    =     14030.6622
 EELEC  =   -363860.6211  EHBOND  =         0.0000  RESTRAINT  =       425.6658
 EAMBER (non-restraint)  =   -288903.3309
 EKCMT  =         0.0000  VIRIAL  =         0.0000  VOLUME     =   1237492.4746
                                                    SURFTEN    =         0.0000
                                                    Density    =         1.0075
 ------------------------------------------------------------------------------

 NMR restraints: Bond =    0.000   Angle =     0.000   Torsion =     0.000
===============================================================================

 NSTEP =    93000   TIME(PS) =     343.000  TEMP(K) =   309.16  PRESS =     0.0
 Etot   =   -204508.5281  EKtot   =     83715.3281  EPtot      =   -288223.8563
 BOND   =      6535.7761  ANGLE   =     26095.8724  DIHED      =     18315.5933
 1-4 NB =      6158.6930  1-4 EEL =      3752.6718  VDWAALS    =     13655.7561
 EELEC  =   -363157.1404  EHBOND  =         0.0000  RESTRAINT  =       418.9214
 EAMBER (non-restraint)  =   -288642.7777
 EKCMT  =         0.0000  VIRIAL  =         0.0000  VOLUME     =   1237396.5939
                                                    SURFTEN    =         0.0000
                                                    Density    =         1.0075
 ------------------------------------------------------------------------------

 NMR restraints: Bond =    0.000   Angle =     0.000   Torsion =     0.000
===============================================================================

 NSTEP =    94000   TIME(PS) =     344.000  TEMP(K) =   310.24  PRESS =     0.0
 Etot   =   -204335.3741  EKtot   =     84006.5078  EPtot      =   -288341.8819
 BOND   =      6567.6480  ANGLE   =     25841.9524  DIHED      =     18466.0010
 1-4 NB =      6142.6358  1-4 EEL =      3798.2630  VDWAALS    =     13884.6664
 EELEC  =   -363449.2186  EHBOND  =         0.0000  RESTRAINT  =       406.1701
 EAMBER (non-restraint)  =   -288748.0521
 EKCMT  =         0.0000  VIRIAL  =         0.0000  VOLUME     =   1238000.9314
                                                    SURFTEN    =         0.0000
                                                    Density    =         1.0070
 ------------------------------------------------------------------------------

 NMR restraints: Bond =    0.000   Angle =     0.000   Torsion =     0.000
===============================================================================

 NSTEP =    95000   TIME(PS) =     345.000  TEMP(K) =   308.49  PRESS =     0.0
 Etot   =   -204536.0972  EKtot   =     83532.5391  EPtot      =   -288068.6363
 BOND   =      6618.9094  ANGLE   =     26125.7677  DIHED      =     18335.8720
 1-4 NB =      6188.9696  1-4 EEL =      3748.7345  VDWAALS    =     14354.8123
 EELEC  =   -363856.8197  EHBOND  =         0.0000  RESTRAINT  =       415.1177
 EAMBER (non-restraint)  =   -288483.7540
 EKCMT  =         0.0000  VIRIAL  =         0.0000  VOLUME     =   1237925.7576
                                                    SURFTEN    =         0.0000
                                                    Density    =         1.0071
 ------------------------------------------------------------------------------

 NMR restraints: Bond =    0.000   Angle =     0.000   Torsion =     0.000
===============================================================================

 NSTEP =    96000   TIME(PS) =     346.000  TEMP(K) =   310.50  PRESS =     0.0
 Etot   =   -204180.8745  EKtot   =     84077.6484  EPtot      =   -288258.5229
 BOND   =      6490.8571  ANGLE   =     25961.9928  DIHED      =     18380.7940
 1-4 NB =      6195.4839  1-4 EEL =      3762.6326  VDWAALS    =     13830.0304
 EELEC  =   -363304.8173  EHBOND  =         0.0000  RESTRAINT  =       424.5033
 EAMBER (non-restraint)  =   -288683.0263
 EKCMT  =         0.0000  VIRIAL  =         0.0000  VOLUME     =   1236209.6487
                                                    SURFTEN    =         0.0000
                                                    Density    =         1.0085
 ------------------------------------------------------------------------------

 NMR restraints: Bond =    0.000   Angle =     0.000   Torsion =     0.000
===============================================================================

 NSTEP =    97000   TIME(PS) =     347.000  TEMP(K) =   311.33  PRESS =     0.0
 Etot   =   -203714.4360  EKtot   =     84303.6953  EPtot      =   -288018.1313
 BOND   =      6627.7318  ANGLE   =     26074.2686  DIHED      =     18365.8831
 1-4 NB =      6142.6514  1-4 EEL =      3680.0878  VDWAALS    =     13980.9936
 EELEC  =   -363291.5372  EHBOND  =         0.0000  RESTRAINT  =       401.7897
 EAMBER (non-restraint)  =   -288419.9210
 EKCMT  =         0.0000  VIRIAL  =         0.0000  VOLUME     =   1235678.5977
                                                    SURFTEN    =         0.0000
                                                    Density    =         1.0089
 ------------------------------------------------------------------------------

 NMR restraints: Bond =    0.000   Angle =     0.000   Torsion =     0.000
===============================================================================

 NSTEP =    98000   TIME(PS) =     348.000  TEMP(K) =   310.25  PRESS =     0.0
 Etot   =   -203973.9263  EKtot   =     84009.4375  EPtot      =   -287983.3638
 BOND   =      6569.2495  ANGLE   =     25984.6478  DIHED      =     18336.5603
 1-4 NB =      6188.3703  1-4 EEL =      3765.4362  VDWAALS    =     13649.3775
 EELEC  =   -362891.5458  EHBOND  =         0.0000  RESTRAINT  =       414.5404
 EAMBER (non-restraint)  =   -288397.9042
 EKCMT  =         0.0000  VIRIAL  =         0.0000  VOLUME     =   1236628.8822
                                                    SURFTEN    =         0.0000
                                                    Density    =         1.0082
 ------------------------------------------------------------------------------

 NMR restraints: Bond =    0.000   Angle =     0.000   Torsion =     0.000
===============================================================================

 NSTEP =    99000   TIME(PS) =     349.000  TEMP(K) =   310.82  PRESS =     0.0
 Etot   =   -204245.4893  EKtot   =     84165.9688  EPtot      =   -288411.4581
 BOND   =      6518.5389  ANGLE   =     25936.7927  DIHED      =     18475.5227
 1-4 NB =      6133.3340  1-4 EEL =      3704.2808  VDWAALS    =     14170.2088
 EELEC  =   -363770.3520  EHBOND  =         0.0000  RESTRAINT  =       420.2161
 EAMBER (non-restraint)  =   -288831.6742
 EKCMT  =         0.0000  VIRIAL  =         0.0000  VOLUME     =   1236822.4999
                                                    SURFTEN    =         0.0000
                                                    Density    =         1.0080
 ------------------------------------------------------------------------------

 NMR restraints: Bond =    0.000   Angle =     0.000   Torsion =     0.000
===============================================================================

 NSTEP =   100000   TIME(PS) =     350.000  TEMP(K) =   310.69  PRESS =     0.0
 Etot   =   -204494.9628  EKtot   =     84130.6953  EPtot      =   -288625.6581
 BOND   =      6466.1164  ANGLE   =     25968.5093  DIHED      =     18451.4965
 1-4 NB =      6179.5843  1-4 EEL =      3737.1763  VDWAALS    =     14107.8670
 EELEC  =   -363975.6246  EHBOND  =         0.0000  RESTRAINT  =       439.2165
 EAMBER (non-restraint)  =   -289064.8747
 EKCMT  =         0.0000  VIRIAL  =         0.0000  VOLUME     =   1237428.8452
                                                    SURFTEN    =         0.0000
                                                    Density    =         1.0075
 ------------------------------------------------------------------------------

 NMR restraints: Bond =    0.000   Angle =     0.000   Torsion =     0.000
===============================================================================

 NSTEP =   101000   TIME(PS) =     351.000  TEMP(K) =   309.36  PRESS =     0.0
 Etot   =   -204279.9193  EKtot   =     83768.6797  EPtot      =   -288048.5989
 BOND   =      6501.2242  ANGLE   =     25962.4785  DIHED      =     18429.6730
 1-4 NB =      6090.1934  1-4 EEL =      3725.9942  VDWAALS    =     13810.5885
 EELEC  =   -362981.2740  EHBOND  =         0.0000  RESTRAINT  =       412.5232
 EAMBER (non-restraint)  =   -288461.1221
 EKCMT  =         0.0000  VIRIAL  =         0.0000  VOLUME     =   1239780.6762
                                                    SURFTEN    =         0.0000
                                                    Density    =         1.0056
 ------------------------------------------------------------------------------

 NMR restraints: Bond =    0.000   Angle =     0.000   Torsion =     0.000
===============================================================================

 NSTEP =   102000   TIME(PS) =     352.000  TEMP(K) =   310.52  PRESS =     0.0
 Etot   =   -204105.8840  EKtot   =     84083.5078  EPtot      =   -288189.3918
 BOND   =      6648.0622  ANGLE   =     25890.2851  DIHED      =     18340.4872
 1-4 NB =      6122.6529  1-4 EEL =      3704.5628  VDWAALS    =     13572.7460
 EELEC  =   -362892.4753  EHBOND  =         0.0000  RESTRAINT  =       424.2873
 EAMBER (non-restraint)  =   -288613.6791
 EKCMT  =         0.0000  VIRIAL  =         0.0000  VOLUME     =   1238254.1374
                                                    SURFTEN    =         0.0000
                                                    Density    =         1.0068
 ------------------------------------------------------------------------------

 NMR restraints: Bond =    0.000   Angle =     0.000   Torsion =     0.000
===============================================================================

 NSTEP =   103000   TIME(PS) =     353.000  TEMP(K) =   310.04  PRESS =     0.0
 Etot   =   -204247.6566  EKtot   =     83954.1016  EPtot      =   -288201.7581
 BOND   =      6611.4653  ANGLE   =     26108.2409  DIHED      =     18338.5568
 1-4 NB =      6159.6988  1-4 EEL =      3788.7952  VDWAALS    =     14016.5004
 EELEC  =   -363657.0188  EHBOND  =         0.0000  RESTRAINT  =       432.0032
 EAMBER (non-restraint)  =   -288633.7614
 EKCMT  =         0.0000  VIRIAL  =         0.0000  VOLUME     =   1238228.1047
                                                    SURFTEN    =         0.0000
                                                    Density    =         1.0069
 ------------------------------------------------------------------------------

 NMR restraints: Bond =    0.000   Angle =     0.000   Torsion =     0.000
===============================================================================

 NSTEP =   104000   TIME(PS) =     354.000  TEMP(K) =   309.85  PRESS =     0.0
 Etot   =   -204064.3323  EKtot   =     83901.2109  EPtot      =   -287965.5432
 BOND   =      6534.7708  ANGLE   =     26121.0404  DIHED      =     18455.8589
 1-4 NB =      6149.2517  1-4 EEL =      3813.7613  VDWAALS    =     13666.4684
 EELEC  =   -363118.4964  EHBOND  =         0.0000  RESTRAINT  =       411.8017
 EAMBER (non-restraint)  =   -288377.3449
 EKCMT  =         0.0000  VIRIAL  =         0.0000  VOLUME     =   1238341.7599
                                                    SURFTEN    =         0.0000
                                                    Density    =         1.0068
 ------------------------------------------------------------------------------

 NMR restraints: Bond =    0.000   Angle =     0.000   Torsion =     0.000
===============================================================================

 NSTEP =   105000   TIME(PS) =     355.000  TEMP(K) =   310.60  PRESS =     0.0
 Etot   =   -204137.0668  EKtot   =     84103.8125  EPtot      =   -288240.8793
 BOND   =      6468.4580  ANGLE   =     26117.2113  DIHED      =     18428.4617
 1-4 NB =      6171.7845  1-4 EEL =      3716.9815  VDWAALS    =     14289.4672
 EELEC  =   -363853.8197  EHBOND  =         0.0000  RESTRAINT  =       420.5762
 EAMBER (non-restraint)  =   -288661.4554
 EKCMT  =         0.0000  VIRIAL  =         0.0000  VOLUME     =   1238180.8451
                                                    SURFTEN    =         0.0000
                                                    Density    =         1.0069
 ------------------------------------------------------------------------------

 NMR restraints: Bond =    0.000   Angle =     0.000   Torsion =     0.000
===============================================================================

 NSTEP =   106000   TIME(PS) =     356.000  TEMP(K) =   309.61  PRESS =     0.0
 Etot   =   -204487.7322  EKtot   =     83836.5703  EPtot      =   -288324.3025
 BOND   =      6512.4208  ANGLE   =     25955.4001  DIHED      =     18324.0629
 1-4 NB =      6157.6533  1-4 EEL =      3766.5699  VDWAALS    =     13600.8296
 EELEC  =   -363052.0574  EHBOND  =         0.0000  RESTRAINT  =       410.8182
 EAMBER (non-restraint)  =   -288735.1208
 EKCMT  =         0.0000  VIRIAL  =         0.0000  VOLUME     =   1237997.1676
                                                    SURFTEN    =         0.0000
                                                    Density    =         1.0070
 ------------------------------------------------------------------------------

 NMR restraints: Bond =    0.000   Angle =     0.000   Torsion =     0.000
===============================================================================

 NSTEP =   107000   TIME(PS) =     357.000  TEMP(K) =   309.33  PRESS =     0.0
 Etot   =   -204641.8265  EKtot   =     83762.4219  EPtot      =   -288404.2484
 BOND   =      6540.5668  ANGLE   =     26038.9659  DIHED      =     18330.0142
 1-4 NB =      6155.0081  1-4 EEL =      3873.4471  VDWAALS    =     14095.6915
 EELEC  =   -363867.1024  EHBOND  =         0.0000  RESTRAINT  =       429.1604
 EAMBER (non-restraint)  =   -288833.4088
 EKCMT  =         0.0000  VIRIAL  =         0.0000  VOLUME     =   1238577.9713
                                                    SURFTEN    =         0.0000
                                                    Density    =         1.0066
 ------------------------------------------------------------------------------

 NMR restraints: Bond =    0.000   Angle =     0.000   Torsion =     0.000
===============================================================================

 NSTEP =   108000   TIME(PS) =     358.000  TEMP(K) =   309.57  PRESS =     0.0
 Etot   =   -204197.6577  EKtot   =     83826.3047  EPtot      =   -288023.9624
 BOND   =      6579.3754  ANGLE   =     26259.6510  DIHED      =     18375.0205
 1-4 NB =      6136.9071  1-4 EEL =      3749.7108  VDWAALS    =     13988.0019
 EELEC  =   -363537.7882  EHBOND  =         0.0000  RESTRAINT  =       425.1591
 EAMBER (non-restraint)  =   -288449.1215
 EKCMT  =         0.0000  VIRIAL  =         0.0000  VOLUME     =   1238577.9713
                                                    SURFTEN    =         0.0000
                                                    Density    =         1.0066
 ------------------------------------------------------------------------------

 NMR restraints: Bond =    0.000   Angle =     0.000   Torsion =     0.000
===============================================================================

 NSTEP =   109000   TIME(PS) =     359.000  TEMP(K) =   309.15  PRESS =     0.0
 Etot   =   -204173.8889  EKtot   =     83713.5938  EPtot      =   -287887.4826
 BOND   =      6581.5971  ANGLE   =     26159.8388  DIHED      =     18380.5712
 1-4 NB =      6109.0000  1-4 EEL =      3731.1864  VDWAALS    =     13834.5418
 EELEC  =   -363120.8673  EHBOND  =         0.0000  RESTRAINT  =       436.6495
 EAMBER (non-restraint)  =   -288324.1322
 EKCMT  =         0.0000  VIRIAL  =         0.0000  VOLUME     =   1238683.6283
                                                    SURFTEN    =         0.0000
                                                    Density    =         1.0065
 ------------------------------------------------------------------------------

 NMR restraints: Bond =    0.000   Angle =     0.000   Torsion =     0.000
===============================================================================

 NSTEP =   110000   TIME(PS) =     360.000  TEMP(K) =   311.05  PRESS =     0.0
 Etot   =   -203962.5560  EKtot   =     84226.5156  EPtot      =   -288189.0716
 BOND   =      6626.7605  ANGLE   =     26159.7628  DIHED      =     18409.5010
 1-4 NB =      6120.1423  1-4 EEL =      3668.3703  VDWAALS    =     13857.0788
 EELEC  =   -363446.8898  EHBOND  =         0.0000  RESTRAINT  =       416.2024
 EAMBER (non-restraint)  =   -288605.2740
 EKCMT  =         0.0000  VIRIAL  =         0.0000  VOLUME     =   1236888.3284
                                                    SURFTEN    =         0.0000
                                                    Density    =         1.0080
 ------------------------------------------------------------------------------

 NMR restraints: Bond =    0.000   Angle =     0.000   Torsion =     0.000
===============================================================================

 NSTEP =   111000   TIME(PS) =     361.000  TEMP(K) =   310.08  PRESS =     0.0
 Etot   =   -203761.6573  EKtot   =     83965.3281  EPtot      =   -287726.9854
 BOND   =      6759.9742  ANGLE   =     26156.8012  DIHED      =     18367.5052
 1-4 NB =      6149.1421  1-4 EEL =      3723.5158  VDWAALS    =     14063.1515
 EELEC  =   -363381.5225  EHBOND  =         0.0000  RESTRAINT  =       434.4471
 EAMBER (non-restraint)  =   -288161.4325
 EKCMT  =         0.0000  VIRIAL  =         0.0000  VOLUME     =   1237075.1114
                                                    SURFTEN    =         0.0000
                                                    Density    =         1.0078
 ------------------------------------------------------------------------------

 NMR restraints: Bond =    0.000   Angle =     0.000   Torsion =     0.000
===============================================================================

 NSTEP =   112000   TIME(PS) =     362.000  TEMP(K) =   308.83  PRESS =     0.0
 Etot   =   -204051.3479  EKtot   =     83626.0781  EPtot      =   -287677.4260
 BOND   =      6594.1838  ANGLE   =     26259.1495  DIHED      =     18469.2698
 1-4 NB =      6147.2061  1-4 EEL =      3738.0451  VDWAALS    =     13889.9830
 EELEC  =   -363179.5856  EHBOND  =         0.0000  RESTRAINT  =       404.3221
 EAMBER (non-restraint)  =   -288081.7482
 EKCMT  =         0.0000  VIRIAL  =         0.0000  VOLUME     =   1237129.0930
                                                    SURFTEN    =         0.0000
                                                    Density    =         1.0078
 ------------------------------------------------------------------------------

 NMR restraints: Bond =    0.000   Angle =     0.000   Torsion =     0.000
===============================================================================

 NSTEP =   113000   TIME(PS) =     363.000  TEMP(K) =   311.79  PRESS =     0.0
 Etot   =   -203853.9508  EKtot   =     84428.0938  EPtot      =   -288282.0446
 BOND   =      6400.7594  ANGLE   =     26230.2514  DIHED      =     18422.5100
 1-4 NB =      6204.4304  1-4 EEL =      3812.8493  VDWAALS    =     14330.4249
 EELEC  =   -364110.3104  EHBOND  =         0.0000  RESTRAINT  =       427.0404
 EAMBER (non-restraint)  =   -288709.0850
 EKCMT  =         0.0000  VIRIAL  =         0.0000  VOLUME     =   1236187.5163
                                                    SURFTEN    =         0.0000
                                                    Density    =         1.0085
 ------------------------------------------------------------------------------

 NMR restraints: Bond =    0.000   Angle =     0.000   Torsion =     0.000
===============================================================================

 NSTEP =   114000   TIME(PS) =     364.000  TEMP(K) =   310.56  PRESS =     0.0
 Etot   =   -204131.0461  EKtot   =     84094.7969  EPtot      =   -288225.8430
 BOND   =      6561.7743  ANGLE   =     26022.3216  DIHED      =     18418.0468
 1-4 NB =      6129.9765  1-4 EEL =      3766.9659  VDWAALS    =     13623.1154
 EELEC  =   -363168.6204  EHBOND  =         0.0000  RESTRAINT  =       420.5771
 EAMBER (non-restraint)  =   -288646.4201
 EKCMT  =         0.0000  VIRIAL  =         0.0000  VOLUME     =   1236734.4454
                                                    SURFTEN    =         0.0000
                                                    Density    =         1.0081
 ------------------------------------------------------------------------------

 NMR restraints: Bond =    0.000   Angle =     0.000   Torsion =     0.000
===============================================================================

 NSTEP =   115000   TIME(PS) =     365.000  TEMP(K) =   308.97  PRESS =     0.0
 Etot   =   -205148.1118  EKtot   =     83662.4062  EPtot      =   -288810.5181
 BOND   =      6471.7461  ANGLE   =     26051.7030  DIHED      =     18384.1825
 1-4 NB =      6155.4091  1-4 EEL =      3772.6802  VDWAALS    =     14341.2075
 EELEC  =   -364384.9217  EHBOND  =         0.0000  RESTRAINT  =       397.4752
 EAMBER (non-restraint)  =   -289207.9932
 EKCMT  =         0.0000  VIRIAL  =         0.0000  VOLUME     =   1236471.6291
                                                    SURFTEN    =         0.0000
                                                    Density    =         1.0083
 ------------------------------------------------------------------------------

 NMR restraints: Bond =    0.000   Angle =     0.000   Torsion =     0.000
===============================================================================

 NSTEP =   116000   TIME(PS) =     366.000  TEMP(K) =   308.73  PRESS =     0.0
 Etot   =   -204753.1639  EKtot   =     83599.9453  EPtot      =   -288353.1092
 BOND   =      6497.4709  ANGLE   =     26095.5273  DIHED      =     18524.8976
 1-4 NB =      6165.2358  1-4 EEL =      3762.8839  VDWAALS    =     14088.2055
 EELEC  =   -363920.9166  EHBOND  =         0.0000  RESTRAINT  =       433.5865
 EAMBER (non-restraint)  =   -288786.6957
 EKCMT  =         0.0000  VIRIAL  =         0.0000  VOLUME     =   1234741.1541
                                                    SURFTEN    =         0.0000
                                                    Density    =         1.0097
 ------------------------------------------------------------------------------

 NMR restraints: Bond =    0.000   Angle =     0.000   Torsion =     0.000
===============================================================================

 NSTEP =   117000   TIME(PS) =     367.000  TEMP(K) =   308.96  PRESS =     0.0
 Etot   =   -204743.9814  EKtot   =     83661.7266  EPtot      =   -288405.7079
 BOND   =      6523.2939  ANGLE   =     26103.9280  DIHED      =     18339.9415
 1-4 NB =      6152.3039  1-4 EEL =      3789.3765  VDWAALS    =     13794.7713
 EELEC  =   -363558.3689  EHBOND  =         0.0000  RESTRAINT  =       449.0460
 EAMBER (non-restraint)  =   -288854.7539
 EKCMT  =         0.0000  VIRIAL  =         0.0000  VOLUME     =   1235118.5025
                                                    SURFTEN    =         0.0000
                                                    Density    =         1.0094
 ------------------------------------------------------------------------------

 NMR restraints: Bond =    0.000   Angle =     0.000   Torsion =     0.000
===============================================================================

 NSTEP =   118000   TIME(PS) =     368.000  TEMP(K) =   309.80  PRESS =     0.0
 Etot   =   -204492.3163  EKtot   =     83889.6250  EPtot      =   -288381.9413
 BOND   =      6606.5696  ANGLE   =     26027.9728  DIHED      =     18468.6336
 1-4 NB =      6168.9168  1-4 EEL =      3716.3489  VDWAALS    =     13711.5681
 EELEC  =   -363501.7240  EHBOND  =         0.0000  RESTRAINT  =       419.7729
 EAMBER (non-restraint)  =   -288801.7142
 EKCMT  =         0.0000  VIRIAL  =         0.0000  VOLUME     =   1235118.5025
                                                    SURFTEN    =         0.0000
                                                    Density    =         1.0094
 ------------------------------------------------------------------------------

 NMR restraints: Bond =    0.000   Angle =     0.000   Torsion =     0.000
===============================================================================

 NSTEP =   119000   TIME(PS) =     369.000  TEMP(K) =   309.59  PRESS =     0.0
 Etot   =   -204644.2147  EKtot   =     83831.8359  EPtot      =   -288476.0506
 BOND   =      6598.3404  ANGLE   =     26022.5696  DIHED      =     18479.8745
 1-4 NB =      6159.8285  1-4 EEL =      3784.6687  VDWAALS    =     14005.6262
 EELEC  =   -363939.5331  EHBOND  =         0.0000  RESTRAINT  =       412.5746
 EAMBER (non-restraint)  =   -288888.6252
 EKCMT  =         0.0000  VIRIAL  =         0.0000  VOLUME     =   1234235.7219
                                                    SURFTEN    =         0.0000
                                                    Density    =         1.0101
 ------------------------------------------------------------------------------

 NMR restraints: Bond =    0.000   Angle =     0.000   Torsion =     0.000
===============================================================================

 NSTEP =   120000   TIME(PS) =     370.000  TEMP(K) =   309.80  PRESS =     0.0
 Etot   =   -204382.2434  EKtot   =     83889.4844  EPtot      =   -288271.7278
 BOND   =      6417.1080  ANGLE   =     25989.1032  DIHED      =     18461.9122
 1-4 NB =      6152.7174  1-4 EEL =      3738.2183  VDWAALS    =     13456.4351
 EELEC  =   -362910.9185  EHBOND  =         0.0000  RESTRAINT  =       423.6966
 EAMBER (non-restraint)  =   -288695.4244
 EKCMT  =         0.0000  VIRIAL  =         0.0000  VOLUME     =   1234118.4214
                                                    SURFTEN    =         0.0000
                                                    Density    =         1.0102
 ------------------------------------------------------------------------------

 NMR restraints: Bond =    0.000   Angle =     0.000   Torsion =     0.000
===============================================================================

 NSTEP =   121000   TIME(PS) =     371.000  TEMP(K) =   310.06  PRESS =     0.0
 Etot   =   -203988.4764  EKtot   =     83959.9688  EPtot      =   -287948.4451
 BOND   =      6730.9346  ANGLE   =     26114.4829  DIHED      =     18410.7472
 1-4 NB =      6133.4198  1-4 EEL =      3731.8915  VDWAALS    =     14144.9394
 EELEC  =   -363636.7853  EHBOND  =         0.0000  RESTRAINT  =       421.9248
 EAMBER (non-restraint)  =   -288370.3699
 EKCMT  =         0.0000  VIRIAL  =         0.0000  VOLUME     =   1234807.1665
                                                    SURFTEN    =         0.0000
                                                    Density    =         1.0096
 ------------------------------------------------------------------------------

 NMR restraints: Bond =    0.000   Angle =     0.000   Torsion =     0.000
===============================================================================

 NSTEP =   122000   TIME(PS) =     372.000  TEMP(K) =   310.83  PRESS =     0.0
 Etot   =   -204192.6023  EKtot   =     84166.0312  EPtot      =   -288358.6335
 BOND   =      6437.1585  ANGLE   =     25980.8323  DIHED      =     18315.6570
 1-4 NB =      6198.1188  1-4 EEL =      3731.1207  VDWAALS    =     13889.5372
 EELEC  =   -363324.8026  EHBOND  =         0.0000  RESTRAINT  =       413.7445
 EAMBER (non-restraint)  =   -288772.3780
 EKCMT  =         0.0000  VIRIAL  =         0.0000  VOLUME     =   1234799.0263
                                                    SURFTEN    =         0.0000
                                                    Density    =         1.0097
 ------------------------------------------------------------------------------

 NMR restraints: Bond =    0.000   Angle =     0.000   Torsion =     0.000
===============================================================================

 NSTEP =   123000   TIME(PS) =     373.000  TEMP(K) =   310.43  PRESS =     0.0
 Etot   =   -204171.6353  EKtot   =     84059.2109  EPtot      =   -288230.8462
 BOND   =      6534.1155  ANGLE   =     26015.5515  DIHED      =     18414.0415
 1-4 NB =      6152.6766  1-4 EEL =      3736.8685  VDWAALS    =     13311.4095
 EELEC  =   -362806.5718  EHBOND  =         0.0000  RESTRAINT  =       411.0624
 EAMBER (non-restraint)  =   -288641.9086
 EKCMT  =         0.0000  VIRIAL  =         0.0000  VOLUME     =   1234118.9361
                                                    SURFTEN    =         0.0000
                                                    Density    =         1.0102
 ------------------------------------------------------------------------------

 NMR restraints: Bond =    0.000   Angle =     0.000   Torsion =     0.000
===============================================================================

 NSTEP =   124000   TIME(PS) =     374.000  TEMP(K) =   309.42  PRESS =     0.0
 Etot   =   -204634.4952  EKtot   =     83786.7969  EPtot      =   -288421.2921
 BOND   =      6476.8808  ANGLE   =     26128.5875  DIHED      =     18434.7662
 1-4 NB =      6153.1025  1-4 EEL =      3783.9134  VDWAALS    =     14111.9431
 EELEC  =   -363917.1015  EHBOND  =         0.0000  RESTRAINT  =       406.6158
 EAMBER (non-restraint)  =   -288827.9079
 EKCMT  =         0.0000  VIRIAL  =         0.0000  VOLUME     =   1234627.1817
                                                    SURFTEN    =         0.0000
                                                    Density    =         1.0098
 ------------------------------------------------------------------------------

 NMR restraints: Bond =    0.000   Angle =     0.000   Torsion =     0.000
===============================================================================

 NSTEP =   125000   TIME(PS) =     375.000  TEMP(K) =   309.02  PRESS =     0.0
 Etot   =   -204719.6614  EKtot   =     83678.1484  EPtot      =   -288397.8099
 BOND   =      6615.4986  ANGLE   =     26023.5772  DIHED      =     18436.5658
 1-4 NB =      6188.3623  1-4 EEL =      3813.4995  VDWAALS    =     14152.8905
 EELEC  =   -364035.2625  EHBOND  =         0.0000  RESTRAINT  =       407.0588
 EAMBER (non-restraint)  =   -288804.8686
 EKCMT  =         0.0000  VIRIAL  =         0.0000  VOLUME     =   1234082.2318
                                                    SURFTEN    =         0.0000
                                                    Density    =         1.0102
 ------------------------------------------------------------------------------

 NMR restraints: Bond =    0.000   Angle =     0.000   Torsion =     0.000
===============================================================================

 NSTEP =   126000   TIME(PS) =     376.000  TEMP(K) =   309.20  PRESS =     0.0
 Etot   =   -204506.6210  EKtot   =     83725.4531  EPtot      =   -288232.0741
 BOND   =      6607.6108  ANGLE   =     26158.9650  DIHED      =     18381.2259
 1-4 NB =      6155.5760  1-4 EEL =      3804.0485  VDWAALS    =     13350.6415
 EELEC  =   -363109.5093  EHBOND  =         0.0000  RESTRAINT  =       419.3674
 EAMBER (non-restraint)  =   -288651.4416
 EKCMT  =         0.0000  VIRIAL  =         0.0000  VOLUME     =   1234000.2093
                                                    SURFTEN    =         0.0000
                                                    Density    =         1.0103
 ------------------------------------------------------------------------------

 NMR restraints: Bond =    0.000   Angle =     0.000   Torsion =     0.000
===============================================================================

 NSTEP =   127000   TIME(PS) =     377.000  TEMP(K) =   310.76  PRESS =     0.0
 Etot   =   -204293.6186  EKtot   =     84148.4141  EPtot      =   -288442.0326
 BOND   =      6708.9116  ANGLE   =     25998.5731  DIHED      =     18467.1739
 1-4 NB =      6117.9959  1-4 EEL =      3708.4358  VDWAALS    =     14017.6629
 EELEC  =   -363873.0459  EHBOND  =         0.0000  RESTRAINT  =       412.2602
 EAMBER (non-restraint)  =   -288854.2929
 EKCMT  =         0.0000  VIRIAL  =         0.0000  VOLUME     =   1233029.0887
                                                    SURFTEN    =         0.0000
                                                    Density    =         1.0111
 ------------------------------------------------------------------------------

 NMR restraints: Bond =    0.000   Angle =     0.000   Torsion =     0.000
===============================================================================

 NSTEP =   128000   TIME(PS) =     378.000  TEMP(K) =   310.24  PRESS =     0.0
 Etot   =   -204451.0096  EKtot   =     84007.9219  EPtot      =   -288458.9314
 BOND   =      6559.5689  ANGLE   =     26074.7394  DIHED      =     18370.9576
 1-4 NB =      6107.0401  1-4 EEL =      3683.9198  VDWAALS    =     14160.7205
 EELEC  =   -363851.6833  EHBOND  =         0.0000  RESTRAINT  =       435.8055
 EAMBER (non-restraint)  =   -288894.7370
 EKCMT  =         0.0000  VIRIAL  =         0.0000  VOLUME     =   1234123.8521
                                                    SURFTEN    =         0.0000
                                                    Density    =         1.0102
 ------------------------------------------------------------------------------

 NMR restraints: Bond =    0.000   Angle =     0.000   Torsion =     0.000
===============================================================================

 NSTEP =   129000   TIME(PS) =     379.000  TEMP(K) =   309.94  PRESS =     0.0
 Etot   =   -205016.5195  EKtot   =     83926.9531  EPtot      =   -288943.4726
 BOND   =      6473.1629  ANGLE   =     26031.0048  DIHED      =     18355.2381
 1-4 NB =      6122.8913  1-4 EEL =      3810.5579  VDWAALS    =     13486.5490
 EELEC  =   -363620.9820  EHBOND  =         0.0000  RESTRAINT  =       398.1054
 EAMBER (non-restraint)  =   -289341.5780
 EKCMT  =         0.0000  VIRIAL  =         0.0000  VOLUME     =   1235854.7463
                                                    SURFTEN    =         0.0000
                                                    Density    =         1.0088
 ------------------------------------------------------------------------------

 NMR restraints: Bond =    0.000   Angle =     0.000   Torsion =     0.000
===============================================================================

 NSTEP =   130000   TIME(PS) =     380.000  TEMP(K) =   309.84  PRESS =     0.0
 Etot   =   -204768.0132  EKtot   =     83899.8594  EPtot      =   -288667.8725
 BOND   =      6628.6047  ANGLE   =     26088.0716  DIHED      =     18383.3064
 1-4 NB =      6154.1172  1-4 EEL =      3626.6362  VDWAALS    =     13796.0546
 EELEC  =   -363752.3760  EHBOND  =         0.0000  RESTRAINT  =       407.7127
 EAMBER (non-restraint)  =   -289075.5852
 EKCMT  =         0.0000  VIRIAL  =         0.0000  VOLUME     =   1234691.5358
                                                    SURFTEN    =         0.0000
                                                    Density    =         1.0097
 ------------------------------------------------------------------------------

 NMR restraints: Bond =    0.000   Angle =     0.000   Torsion =     0.000
===============================================================================

 NSTEP =   131000   TIME(PS) =     381.000  TEMP(K) =   309.69  PRESS =     0.0
 Etot   =   -204921.3792  EKtot   =     83857.3672  EPtot      =   -288778.7463
 BOND   =      6548.2529  ANGLE   =     25745.4262  DIHED      =     18346.6515
 1-4 NB =      6162.3369  1-4 EEL =      3811.7374  VDWAALS    =     13791.2694
 EELEC  =   -363579.8517  EHBOND  =         0.0000  RESTRAINT  =       395.4312
 EAMBER (non-restraint)  =   -289174.1775
 EKCMT  =         0.0000  VIRIAL  =         0.0000  VOLUME     =   1234051.7989
                                                    SURFTEN    =         0.0000
                                                    Density    =         1.0103
 ------------------------------------------------------------------------------

 NMR restraints: Bond =    0.000   Angle =     0.000   Torsion =     0.000
===============================================================================

 NSTEP =   132000   TIME(PS) =     382.000  TEMP(K) =   309.39  PRESS =     0.0
 Etot   =   -204914.6376  EKtot   =     83776.6406  EPtot      =   -288691.2782
 BOND   =      6442.8345  ANGLE   =     25970.7773  DIHED      =     18375.6116
 1-4 NB =      6162.7047  1-4 EEL =      3788.8443  VDWAALS    =     13728.4631
 EELEC  =   -363578.9528  EHBOND  =         0.0000  RESTRAINT  =       418.4391
 EAMBER (non-restraint)  =   -289109.7174
 EKCMT  =         0.0000  VIRIAL  =         0.0000  VOLUME     =   1233878.5212
                                                    SURFTEN    =         0.0000
                                                    Density    =         1.0104
 ------------------------------------------------------------------------------

 NMR restraints: Bond =    0.000   Angle =     0.000   Torsion =     0.000
===============================================================================

 NSTEP =   133000   TIME(PS) =     383.000  TEMP(K) =   307.82  PRESS =     0.0
 Etot   =   -204794.1674  EKtot   =     83353.0781  EPtot      =   -288147.2456
 BOND   =      6563.1053  ANGLE   =     26115.9592  DIHED      =     18427.5861
 1-4 NB =      6142.5913  1-4 EEL =      3734.5694  VDWAALS    =     13653.0221
 EELEC  =   -363227.6174  EHBOND  =         0.0000  RESTRAINT  =       443.5384
 EAMBER (non-restraint)  =   -288590.7839
 EKCMT  =         0.0000  VIRIAL  =         0.0000  VOLUME     =   1232675.3482
                                                    SURFTEN    =         0.0000
                                                    Density    =         1.0114
 ------------------------------------------------------------------------------

 NMR restraints: Bond =    0.000   Angle =     0.000   Torsion =     0.000
===============================================================================

 NSTEP =   134000   TIME(PS) =     384.000  TEMP(K) =   309.69  PRESS =     0.0
 Etot   =   -204698.3300  EKtot   =     83859.4297  EPtot      =   -288557.7597
 BOND   =      6594.0041  ANGLE   =     25955.4197  DIHED      =     18414.8020
 1-4 NB =      6160.6094  1-4 EEL =      3763.8914  VDWAALS    =     14009.0451
 EELEC  =   -363867.6950  EHBOND  =         0.0000  RESTRAINT  =       412.1637
 EAMBER (non-restraint)  =   -288969.9234
 EKCMT  =         0.0000  VIRIAL  =         0.0000  VOLUME     =   1233329.9826
                                                    SURFTEN    =         0.0000
                                                    Density    =         1.0109
 ------------------------------------------------------------------------------

 NMR restraints: Bond =    0.000   Angle =     0.000   Torsion =     0.000
===============================================================================

 NSTEP =   135000   TIME(PS) =     385.000  TEMP(K) =   309.36  PRESS =     0.0
 Etot   =   -204368.7618  EKtot   =     83770.3125  EPtot      =   -288139.0743
 BOND   =      6679.0835  ANGLE   =     25954.4040  DIHED      =     18466.2411
 1-4 NB =      6142.4262  1-4 EEL =      3665.8757  VDWAALS    =     13800.4882
 EELEC  =   -363276.3770  EHBOND  =         0.0000  RESTRAINT  =       428.7840
 EAMBER (non-restraint)  =   -288567.8582
 EKCMT  =         0.0000  VIRIAL  =         0.0000  VOLUME     =   1233357.0724
                                                    SURFTEN    =         0.0000
                                                    Density    =         1.0108
 ------------------------------------------------------------------------------

 NMR restraints: Bond =    0.000   Angle =     0.000   Torsion =     0.000
===============================================================================

 NSTEP =   136000   TIME(PS) =     386.000  TEMP(K) =   311.17  PRESS =     0.0
 Etot   =   -204336.4479  EKtot   =     84258.6953  EPtot      =   -288595.1432
 BOND   =      6564.3236  ANGLE   =     26061.9218  DIHED      =     18317.3612
 1-4 NB =      6180.8123  1-4 EEL =      3766.8538  VDWAALS    =     14087.7834
 EELEC  =   -364005.3985  EHBOND  =         0.0000  RESTRAINT  =       431.1991
 EAMBER (non-restraint)  =   -289026.3424
 EKCMT  =         0.0000  VIRIAL  =         0.0000  VOLUME     =   1233258.8572
                                                    SURFTEN    =         0.0000
                                                    Density    =         1.0109
 ------------------------------------------------------------------------------

 NMR restraints: Bond =    0.000   Angle =     0.000   Torsion =     0.000
===============================================================================

 NSTEP =   137000   TIME(PS) =     387.000  TEMP(K) =   309.79  PRESS =     0.0
 Etot   =   -204540.3903  EKtot   =     83885.0469  EPtot      =   -288425.4372
 BOND   =      6627.4199  ANGLE   =     26052.1976  DIHED      =     18336.5533
 1-4 NB =      6133.9789  1-4 EEL =      3760.7997  VDWAALS    =     14182.3780
 EELEC  =   -363945.0263  EHBOND  =         0.0000  RESTRAINT  =       426.2617
 EAMBER (non-restraint)  =   -288851.6989
 EKCMT  =         0.0000  VIRIAL  =         0.0000  VOLUME     =   1233258.8572
                                                    SURFTEN    =         0.0000
                                                    Density    =         1.0109
 ------------------------------------------------------------------------------

 NMR restraints: Bond =    0.000   Angle =     0.000   Torsion =     0.000
===============================================================================

 NSTEP =   138000   TIME(PS) =     388.000  TEMP(K) =   308.92  PRESS =     0.0
 Etot   =   -204453.0915  EKtot   =     83650.9062  EPtot      =   -288103.9978
 BOND   =      6536.3237  ANGLE   =     26184.0445  DIHED      =     18294.8848
 1-4 NB =      6174.2934  1-4 EEL =      3786.2645  VDWAALS    =     13604.0561
 EELEC  =   -363114.7325  EHBOND  =         0.0000  RESTRAINT  =       430.8677
 EAMBER (non-restraint)  =   -288534.8655
 EKCMT  =         0.0000  VIRIAL  =         0.0000  VOLUME     =   1233478.3754
                                                    SURFTEN    =         0.0000
                                                    Density    =         1.0107
 ------------------------------------------------------------------------------

 NMR restraints: Bond =    0.000   Angle =     0.000   Torsion =     0.000
===============================================================================

 NSTEP =   139000   TIME(PS) =     389.000  TEMP(K) =   309.31  PRESS =     0.0
 Etot   =   -204930.0554  EKtot   =     83755.5625  EPtot      =   -288685.6179
 BOND   =      6438.0400  ANGLE   =     25815.3591  DIHED      =     18271.6203
 1-4 NB =      6179.1852  1-4 EEL =      3773.0069  VDWAALS    =     13635.3309
 EELEC  =   -363200.8280  EHBOND  =         0.0000  RESTRAINT  =       402.6677
 EAMBER (non-restraint)  =   -289088.2856
 EKCMT  =         0.0000  VIRIAL  =         0.0000  VOLUME     =   1233478.3754
                                                    SURFTEN    =         0.0000
                                                    Density    =         1.0107
 ------------------------------------------------------------------------------

 NMR restraints: Bond =    0.000   Angle =     0.000   Torsion =     0.000
===============================================================================

 NSTEP =   140000   TIME(PS) =     390.000  TEMP(K) =   307.91  PRESS =     0.0
 Etot   =   -204940.9980  EKtot   =     83376.7969  EPtot      =   -288317.7949
 BOND   =      6493.7223  ANGLE   =     26106.5621  DIHED      =     18358.5930
 1-4 NB =      6102.6686  1-4 EEL =      3749.0745  VDWAALS    =     13954.2945
 EELEC  =   -363497.0367  EHBOND  =         0.0000  RESTRAINT  =       414.3267
 EAMBER (non-restraint)  =   -288732.1215
 EKCMT  =         0.0000  VIRIAL  =         0.0000  VOLUME     =   1234454.7138
                                                    SURFTEN    =         0.0000
                                                    Density    =         1.0099
 ------------------------------------------------------------------------------

 NMR restraints: Bond =    0.000   Angle =     0.000   Torsion =     0.000
===============================================================================

 NSTEP =   141000   TIME(PS) =     391.000  TEMP(K) =   310.66  PRESS =     0.0
 Etot   =   -204563.9238  EKtot   =     84120.0469  EPtot      =   -288683.9707
 BOND   =      6531.7018  ANGLE   =     26017.0964  DIHED      =     18355.6370
 1-4 NB =      6174.4283  1-4 EEL =      3760.9341  VDWAALS    =     13579.6628
 EELEC  =   -363534.1682  EHBOND  =         0.0000  RESTRAINT  =       430.7372
 EAMBER (non-restraint)  =   -289114.7079
 EKCMT  =         0.0000  VIRIAL  =         0.0000  VOLUME     =   1234138.5020
                                                    SURFTEN    =         0.0000
                                                    Density    =         1.0102
 ------------------------------------------------------------------------------

 NMR restraints: Bond =    0.000   Angle =     0.000   Torsion =     0.000
===============================================================================

 NSTEP =   142000   TIME(PS) =     392.000  TEMP(K) =   310.52  PRESS =     0.0
 Etot   =   -204323.0057  EKtot   =     84084.7734  EPtot      =   -288407.7791
 BOND   =      6578.9759  ANGLE   =     25854.7846  DIHED      =     18369.6523
 1-4 NB =      6143.6299  1-4 EEL =      3752.3843  VDWAALS    =     13769.1167
 EELEC  =   -363313.5656  EHBOND  =         0.0000  RESTRAINT  =       437.2428
 EAMBER (non-restraint)  =   -288845.0219
 EKCMT  =         0.0000  VIRIAL  =         0.0000  VOLUME     =   1234416.1595
                                                    SURFTEN    =         0.0000
                                                    Density    =         1.0100
 ------------------------------------------------------------------------------

 NMR restraints: Bond =    0.000   Angle =     0.000   Torsion =     0.000
===============================================================================

 NSTEP =   143000   TIME(PS) =     393.000  TEMP(K) =   309.33  PRESS =     0.0
 Etot   =   -204642.2877  EKtot   =     83760.0859  EPtot      =   -288402.3736
 BOND   =      6545.0087  ANGLE   =     26039.7700  DIHED      =     18385.3445
 1-4 NB =      6165.0697  1-4 EEL =      3741.4642  VDWAALS    =     13462.5920
 EELEC  =   -363146.1001  EHBOND  =         0.0000  RESTRAINT  =       404.4773
 EAMBER (non-restraint)  =   -288806.8509
 EKCMT  =         0.0000  VIRIAL  =         0.0000  VOLUME     =   1234727.5834
                                                    SURFTEN    =         0.0000
                                                    Density    =         1.0097
 ------------------------------------------------------------------------------

 NMR restraints: Bond =    0.000   Angle =     0.000   Torsion =     0.000
===============================================================================

 NSTEP =   144000   TIME(PS) =     394.000  TEMP(K) =   309.29  PRESS =     0.0
 Etot   =   -204438.5681  EKtot   =     83749.7188  EPtot      =   -288188.2868
 BOND   =      6632.5791  ANGLE   =     25984.0422  DIHED      =     18454.4570
 1-4 NB =      6192.8660  1-4 EEL =      3785.8253  VDWAALS    =     14266.3627
 EELEC  =   -363932.8732  EHBOND  =         0.0000  RESTRAINT  =       428.4540
 EAMBER (non-restraint)  =   -288616.7408
 EKCMT  =         0.0000  VIRIAL  =         0.0000  VOLUME     =   1234494.5498
                                                    SURFTEN    =         0.0000
                                                    Density    =         1.0099
 ------------------------------------------------------------------------------

 NMR restraints: Bond =    0.000   Angle =     0.000   Torsion =     0.000
===============================================================================

 NSTEP =   145000   TIME(PS) =     395.000  TEMP(K) =   310.40  PRESS =     0.0
 Etot   =   -204674.3243  EKtot   =     84050.4297  EPtot      =   -288724.7539
 BOND   =      6517.5740  ANGLE   =     26064.8580  DIHED      =     18412.5608
 1-4 NB =      6126.3376  1-4 EEL =      3703.9180  VDWAALS    =     13640.2566
 EELEC  =   -363593.0860  EHBOND  =         0.0000  RESTRAINT  =       402.8270
 EAMBER (non-restraint)  =   -289127.5810
 EKCMT  =         0.0000  VIRIAL  =         0.0000  VOLUME     =   1233920.9835
                                                    SURFTEN    =         0.0000
                                                    Density    =         1.0104
 ------------------------------------------------------------------------------

 NMR restraints: Bond =    0.000   Angle =     0.000   Torsion =     0.000
===============================================================================

 NSTEP =   146000   TIME(PS) =     396.000  TEMP(K) =   310.95  PRESS =     0.0
 Etot   =   -203975.1736  EKtot   =     84198.6562  EPtot      =   -288173.8298
 BOND   =      6526.8847  ANGLE   =     26206.5541  DIHED      =     18409.9144
 1-4 NB =      6175.1240  1-4 EEL =      3666.1822  VDWAALS    =     13506.2042
 EELEC  =   -363110.9539  EHBOND  =         0.0000  RESTRAINT  =       446.2604
 EAMBER (non-restraint)  =   -288620.0903
 EKCMT  =         0.0000  VIRIAL  =         0.0000  VOLUME     =   1234307.7838
                                                    SURFTEN    =         0.0000
                                                    Density    =         1.0101
 ------------------------------------------------------------------------------

 NMR restraints: Bond =    0.000   Angle =     0.000   Torsion =     0.000
===============================================================================

 NSTEP =   147000   TIME(PS) =     397.000  TEMP(K) =   310.83  PRESS =     0.0
 Etot   =   -204430.5467  EKtot   =     84166.2969  EPtot      =   -288596.8435
 BOND   =      6669.5075  ANGLE   =     25935.0604  DIHED      =     18388.0472
 1-4 NB =      6093.3860  1-4 EEL =      3771.7337  VDWAALS    =     14085.2484
 EELEC  =   -363956.4070  EHBOND  =         0.0000  RESTRAINT  =       416.5802
 EAMBER (non-restraint)  =   -289013.4238
 EKCMT  =         0.0000  VIRIAL  =         0.0000  VOLUME     =   1234500.7261
                                                    SURFTEN    =         0.0000
                                                    Density    =         1.0099
 ------------------------------------------------------------------------------

 NMR restraints: Bond =    0.000   Angle =     0.000   Torsion =     0.000
===============================================================================

 NSTEP =   148000   TIME(PS) =     398.000  TEMP(K) =   309.29  PRESS =     0.0
 Etot   =   -204573.9107  EKtot   =     83751.1875  EPtot      =   -288325.0982
 BOND   =      6523.3672  ANGLE   =     25980.6892  DIHED      =     18345.9868
 1-4 NB =      6209.4488  1-4 EEL =      3805.2526  VDWAALS    =     14067.5521
 EELEC  =   -363668.8822  EHBOND  =         0.0000  RESTRAINT  =       411.4873
 EAMBER (non-restraint)  =   -288736.5856
 EKCMT  =         0.0000  VIRIAL  =         0.0000  VOLUME     =   1235183.2763
                                                    SURFTEN    =         0.0000
                                                    Density    =         1.0093
 ------------------------------------------------------------------------------

 NMR restraints: Bond =    0.000   Angle =     0.000   Torsion =     0.000
===============================================================================

 NSTEP =   149000   TIME(PS) =     399.000  TEMP(K) =   310.99  PRESS =     0.0
 Etot   =   -204301.0612  EKtot   =     84211.5703  EPtot      =   -288512.6316
 BOND   =      6615.1642  ANGLE   =     26065.8719  DIHED      =     18446.3534
 1-4 NB =      6159.3963  1-4 EEL =      3712.3605  VDWAALS    =     13480.1005
 EELEC  =   -363431.2000  EHBOND  =         0.0000  RESTRAINT  =       439.3218
 EAMBER (non-restraint)  =   -288951.9533
 EKCMT  =         0.0000  VIRIAL  =         0.0000  VOLUME     =   1235438.1389
                                                    SURFTEN    =         0.0000
                                                    Density    =         1.0091
 ------------------------------------------------------------------------------

 NMR restraints: Bond =    0.000   Angle =     0.000   Torsion =     0.000
===============================================================================

 NSTEP =   150000   TIME(PS) =     400.000  TEMP(K) =   310.44  PRESS =     0.0
 Etot   =   -204313.4426  EKtot   =     84062.1562  EPtot      =   -288375.5988
 BOND   =      6587.5850  ANGLE   =     26227.9492  DIHED      =     18334.6976
 1-4 NB =      6153.7603  1-4 EEL =      3709.1405  VDWAALS    =     13680.7350
 EELEC  =   -363488.2779  EHBOND  =         0.0000  RESTRAINT  =       418.8114
 EAMBER (non-restraint)  =   -288794.4102
 EKCMT  =         0.0000  VIRIAL  =         0.0000  VOLUME     =   1237609.8651
                                                    SURFTEN    =         0.0000
                                                    Density    =         1.0074
 ------------------------------------------------------------------------------

 NMR restraints: Bond =    0.000   Angle =     0.000   Torsion =     0.000
===============================================================================

 NSTEP =   151000   TIME(PS) =     401.000  TEMP(K) =   308.93  PRESS =     0.0
 Etot   =   -204654.4686  EKtot   =     83654.0000  EPtot      =   -288308.4686
 BOND   =      6522.5049  ANGLE   =     26091.2197  DIHED      =     18399.8053
 1-4 NB =      6148.5457  1-4 EEL =      3763.6258  VDWAALS    =     14028.6627
 EELEC  =   -363689.5232  EHBOND  =         0.0000  RESTRAINT  =       426.6904
 EAMBER (non-restraint)  =   -288735.1590
 EKCMT  =         0.0000  VIRIAL  =         0.0000  VOLUME     =   1238002.7849
                                                    SURFTEN    =         0.0000
                                                    Density    =         1.0070
 ------------------------------------------------------------------------------

 NMR restraints: Bond =    0.000   Angle =     0.000   Torsion =     0.000
===============================================================================

 NSTEP =   152000   TIME(PS) =     402.000  TEMP(K) =   310.11  PRESS =     0.0
 Etot   =   -204490.5916  EKtot   =     83971.2891  EPtot      =   -288461.8806
 BOND   =      6596.6580  ANGLE   =     25982.8443  DIHED      =     18442.1784
 1-4 NB =      6173.1231  1-4 EEL =      3812.5051  VDWAALS    =     13548.7489
 EELEC  =   -363409.1051  EHBOND  =         0.0000  RESTRAINT  =       391.1669
 EAMBER (non-restraint)  =   -288853.0475
 EKCMT  =         0.0000  VIRIAL  =         0.0000  VOLUME     =   1237133.0599
                                                    SURFTEN    =         0.0000
                                                    Density    =         1.0078
 ------------------------------------------------------------------------------

 NMR restraints: Bond =    0.000   Angle =     0.000   Torsion =     0.000
===============================================================================

 NSTEP =   153000   TIME(PS) =     403.000  TEMP(K) =   311.28  PRESS =     0.0
 Etot   =   -204550.8051  EKtot   =     84287.9297  EPtot      =   -288838.7348
 BOND   =      6569.6232  ANGLE   =     26050.6547  DIHED      =     18405.3257
 1-4 NB =      6156.0432  1-4 EEL =      3710.6205  VDWAALS    =     14229.4598
 EELEC  =   -364364.0663  EHBOND  =         0.0000  RESTRAINT  =       403.6044
 EAMBER (non-restraint)  =   -289242.3392
 EKCMT  =         0.0000  VIRIAL  =         0.0000  VOLUME     =   1236737.2763
                                                    SURFTEN    =         0.0000
                                                    Density    =         1.0081
 ------------------------------------------------------------------------------

 NMR restraints: Bond =    0.000   Angle =     0.000   Torsion =     0.000
===============================================================================

 NSTEP =   154000   TIME(PS) =     404.000  TEMP(K) =   307.89  PRESS =     0.0
 Etot   =   -205386.5477  EKtot   =     83370.5938  EPtot      =   -288757.1415
 BOND   =      6487.7805  ANGLE   =     25966.6320  DIHED      =     18381.8111
 1-4 NB =      6188.9157  1-4 EEL =      3763.0955  VDWAALS    =     13369.9353
 EELEC  =   -363357.2141  EHBOND  =         0.0000  RESTRAINT  =       441.9025
 EAMBER (non-restraint)  =   -289199.0440
 EKCMT  =         0.0000  VIRIAL  =         0.0000  VOLUME     =   1236209.6781
                                                    SURFTEN    =         0.0000
                                                    Density    =         1.0085
 ------------------------------------------------------------------------------

 NMR restraints: Bond =    0.000   Angle =     0.000   Torsion =     0.000
===============================================================================

 NSTEP =   155000   TIME(PS) =     405.000  TEMP(K) =   309.54  PRESS =     0.0
 Etot   =   -204983.5839  EKtot   =     83819.2812  EPtot      =   -288802.8652
 BOND   =      6521.9050  ANGLE   =     25939.3901  DIHED      =     18445.5595
 1-4 NB =      6164.8261  1-4 EEL =      3754.4634  VDWAALS    =     13360.1133
 EELEC  =   -363418.1607  EHBOND  =         0.0000  RESTRAINT  =       429.0381
 EAMBER (non-restraint)  =   -289231.9033
 EKCMT  =         0.0000  VIRIAL  =         0.0000  VOLUME     =   1235149.3911
                                                    SURFTEN    =         0.0000
                                                    Density    =         1.0094
 ------------------------------------------------------------------------------

 NMR restraints: Bond =    0.000   Angle =     0.000   Torsion =     0.000
===============================================================================

 NSTEP =   156000   TIME(PS) =     406.000  TEMP(K) =   309.33  PRESS =     0.0
 Etot   =   -204609.8443  EKtot   =     83761.8906  EPtot      =   -288371.7349
 BOND   =      6575.4953  ANGLE   =     26024.5951  DIHED      =     18364.6639
 1-4 NB =      6158.6834  1-4 EEL =      3836.7700  VDWAALS    =     13787.4450
 EELEC  =   -363543.5942  EHBOND  =         0.0000  RESTRAINT  =       424.2065
 EAMBER (non-restraint)  =   -288795.9414
 EKCMT  =         0.0000  VIRIAL  =         0.0000  VOLUME     =   1233799.4195
                                                    SURFTEN    =         0.0000
                                                    Density    =         1.0105
 ------------------------------------------------------------------------------

 NMR restraints: Bond =    0.000   Angle =     0.000   Torsion =     0.000
===============================================================================

 NSTEP =   157000   TIME(PS) =     407.000  TEMP(K) =   310.08  PRESS =     0.0
 Etot   =   -204679.6483  EKtot   =     83963.0938  EPtot      =   -288642.7420
 BOND   =      6529.2378  ANGLE   =     25995.4435  DIHED      =     18406.4539
 1-4 NB =      6123.6753  1-4 EEL =      3744.7454  VDWAALS    =     13634.8440
 EELEC  =   -363508.2707  EHBOND  =         0.0000  RESTRAINT  =       431.1288
 EAMBER (non-restraint)  =   -289073.8708
 EKCMT  =         0.0000  VIRIAL  =         0.0000  VOLUME     =   1234830.0392
                                                    SURFTEN    =         0.0000
                                                    Density    =         1.0096
 ------------------------------------------------------------------------------

 NMR restraints: Bond =    0.000   Angle =     0.000   Torsion =     0.000
===============================================================================

 NSTEP =   158000   TIME(PS) =     408.000  TEMP(K) =   309.53  PRESS =     0.0
 Etot   =   -204682.8786  EKtot   =     83815.3906  EPtot      =   -288498.2693
 BOND   =      6556.4133  ANGLE   =     26009.0173  DIHED      =     18339.2128
 1-4 NB =      6144.9554  1-4 EEL =      3717.0323  VDWAALS    =     13510.0908
 EELEC  =   -363201.5177  EHBOND  =         0.0000  RESTRAINT  =       426.5266
 EAMBER (non-restraint)  =   -288924.7959
 EKCMT  =         0.0000  VIRIAL  =         0.0000  VOLUME     =   1235800.7582
                                                    SURFTEN    =         0.0000
                                                    Density    =         1.0088
 ------------------------------------------------------------------------------

 NMR restraints: Bond =    0.000   Angle =     0.000   Torsion =     0.000
===============================================================================

 NSTEP =   159000   TIME(PS) =     409.000  TEMP(K) =   310.96  PRESS =     0.0
 Etot   =   -204159.3274  EKtot   =     84202.3438  EPtot      =   -288361.6711
 BOND   =      6536.3485  ANGLE   =     26113.6515  DIHED      =     18387.7873
 1-4 NB =      6194.8983  1-4 EEL =      3729.5514  VDWAALS    =     13736.9101
 EELEC  =   -363482.2988  EHBOND  =         0.0000  RESTRAINT  =       421.4807
 EAMBER (non-restraint)  =   -288783.1518
 EKCMT  =         0.0000  VIRIAL  =         0.0000  VOLUME     =   1234060.4736
                                                    SURFTEN    =         0.0000
                                                    Density    =         1.0103
 ------------------------------------------------------------------------------

 NMR restraints: Bond =    0.000   Angle =     0.000   Torsion =     0.000
===============================================================================

 NSTEP =   160000   TIME(PS) =     410.000  TEMP(K) =   309.23  PRESS =     0.0
 Etot   =   -204532.5564  EKtot   =     83734.4609  EPtot      =   -288267.0174
 BOND   =      6620.7764  ANGLE   =     25922.0951  DIHED      =     18385.8245
 1-4 NB =      6215.6429  1-4 EEL =      3793.6913  VDWAALS    =     13751.5741
 EELEC  =   -363370.3480  EHBOND  =         0.0000  RESTRAINT  =       413.7265
 EAMBER (non-restraint)  =   -288680.7438
 EKCMT  =         0.0000  VIRIAL  =         0.0000  VOLUME     =   1234124.5209
                                                    SURFTEN    =         0.0000
                                                    Density    =         1.0102
 ------------------------------------------------------------------------------

 NMR restraints: Bond =    0.000   Angle =     0.000   Torsion =     0.000
===============================================================================

 NSTEP =   161000   TIME(PS) =     411.000  TEMP(K) =   309.94  PRESS =     0.0
 Etot   =   -204292.0256  EKtot   =     83926.0312  EPtot      =   -288218.0568
 BOND   =      6529.1014  ANGLE   =     26094.1786  DIHED      =     18499.6837
 1-4 NB =      6155.8038  1-4 EEL =      3763.5361  VDWAALS    =     13536.1670
 EELEC  =   -363215.1577  EHBOND  =         0.0000  RESTRAINT  =       418.6304
 EAMBER (non-restraint)  =   -288636.6872
 EKCMT  =         0.0000  VIRIAL  =         0.0000  VOLUME     =   1235475.3253
                                                    SURFTEN    =         0.0000
                                                    Density    =         1.0091
 ------------------------------------------------------------------------------

 NMR restraints: Bond =    0.000   Angle =     0.000   Torsion =     0.000
===============================================================================

 NSTEP =   162000   TIME(PS) =     412.000  TEMP(K) =   309.30  PRESS =     0.0
 Etot   =   -204372.3828  EKtot   =     83754.2109  EPtot      =   -288126.5938
 BOND   =      6605.3532  ANGLE   =     26227.7783  DIHED      =     18509.7220
 1-4 NB =      6151.2635  1-4 EEL =      3676.5217  VDWAALS    =     13382.8229
 EELEC  =   -363087.1829  EHBOND  =         0.0000  RESTRAINT  =       407.1275
 EAMBER (non-restraint)  =   -288533.7213
 EKCMT  =         0.0000  VIRIAL  =         0.0000  VOLUME     =   1234223.3381
                                                    SURFTEN    =         0.0000
                                                    Density    =         1.0101
 ------------------------------------------------------------------------------

 NMR restraints: Bond =    0.000   Angle =     0.000   Torsion =     0.000
===============================================================================

 NSTEP =   163000   TIME(PS) =     413.000  TEMP(K) =   310.48  PRESS =     0.0
 Etot   =   -204496.2916  EKtot   =     84073.8047  EPtot      =   -288570.0963
 BOND   =      6526.9988  ANGLE   =     26141.2034  DIHED      =     18468.0122
 1-4 NB =      6147.3362  1-4 EEL =      3817.7012  VDWAALS    =     13896.0752
 EELEC  =   -363983.1737  EHBOND  =         0.0000  RESTRAINT  =       415.7504
 EAMBER (non-restraint)  =   -288985.8467
 EKCMT  =         0.0000  VIRIAL  =         0.0000  VOLUME     =   1235399.2295
                                                    SURFTEN    =         0.0000
                                                    Density    =         1.0092
 ------------------------------------------------------------------------------

 NMR restraints: Bond =    0.000   Angle =     0.000   Torsion =     0.000
===============================================================================

 NSTEP =   164000   TIME(PS) =     414.000  TEMP(K) =   308.59  PRESS =     0.0
 Etot   =   -204782.2219  EKtot   =     83560.6406  EPtot      =   -288342.8625
 BOND   =      6597.8374  ANGLE   =     25851.9706  DIHED      =     18436.1811
 1-4 NB =      6168.3641  1-4 EEL =      3733.1492  VDWAALS    =     13871.5105
 EELEC  =   -363409.9180  EHBOND  =         0.0000  RESTRAINT  =       408.0425
 EAMBER (non-restraint)  =   -288750.9050
 EKCMT  =         0.0000  VIRIAL  =         0.0000  VOLUME     =   1233608.2440
                                                    SURFTEN    =         0.0000
                                                    Density    =         1.0106
 ------------------------------------------------------------------------------

 NMR restraints: Bond =    0.000   Angle =     0.000   Torsion =     0.000
===============================================================================

 NSTEP =   165000   TIME(PS) =     415.000  TEMP(K) =   310.35  PRESS =     0.0
 Etot   =   -204676.4999  EKtot   =     84038.5391  EPtot      =   -288715.0390
 BOND   =      6651.9962  ANGLE   =     25961.2989  DIHED      =     18431.2129
 1-4 NB =      6141.5629  1-4 EEL =      3764.1086  VDWAALS    =     13792.6131
 EELEC  =   -363867.4346  EHBOND  =         0.0000  RESTRAINT  =       409.6030
 EAMBER (non-restraint)  =   -289124.6420
 EKCMT  =         0.0000  VIRIAL  =         0.0000  VOLUME     =   1233469.3751
                                                    SURFTEN    =         0.0000
                                                    Density    =         1.0107
 ------------------------------------------------------------------------------

 NMR restraints: Bond =    0.000   Angle =     0.000   Torsion =     0.000
===============================================================================

 NSTEP =   166000   TIME(PS) =     416.000  TEMP(K) =   310.07  PRESS =     0.0
 Etot   =   -204921.3050  EKtot   =     83962.9141  EPtot      =   -288884.2191
 BOND   =      6615.0008  ANGLE   =     25971.6004  DIHED      =     18456.8760
 1-4 NB =      6137.4096  1-4 EEL =      3717.4879  VDWAALS    =     13861.4415
 EELEC  =   -364072.9408  EHBOND  =         0.0000  RESTRAINT  =       428.9055
 EAMBER (non-restraint)  =   -289313.1245
 EKCMT  =         0.0000  VIRIAL  =         0.0000  VOLUME     =   1233119.0021
                                                    SURFTEN    =         0.0000
                                                    Density    =         1.0110
 ------------------------------------------------------------------------------

 NMR restraints: Bond =    0.000   Angle =     0.000   Torsion =     0.000
===============================================================================

 NSTEP =   167000   TIME(PS) =     417.000  TEMP(K) =   309.81  PRESS =     0.0
 Etot   =   -205262.0234  EKtot   =     83889.8359  EPtot      =   -289151.8594
 BOND   =      6631.5080  ANGLE   =     25950.5923  DIHED      =     18432.2743
 1-4 NB =      6179.4949  1-4 EEL =      3806.5878  VDWAALS    =     14003.7283
 EELEC  =   -364593.0997  EHBOND  =         0.0000  RESTRAINT  =       437.0546
 EAMBER (non-restraint)  =   -289588.9140
 EKCMT  =         0.0000  VIRIAL  =         0.0000  VOLUME     =   1233305.7567
                                                    SURFTEN    =         0.0000
                                                    Density    =         1.0109
 ------------------------------------------------------------------------------

 NMR restraints: Bond =    0.000   Angle =     0.000   Torsion =     0.000
===============================================================================

 NSTEP =   168000   TIME(PS) =     418.000  TEMP(K) =   310.30  PRESS =     0.0
 Etot   =   -204146.0620  EKtot   =     84024.4766  EPtot      =   -288170.5386
 BOND   =      6540.9791  ANGLE   =     26045.4953  DIHED      =     18428.3296
 1-4 NB =      6124.2620  1-4 EEL =      3803.4890  VDWAALS    =     14348.2805
 EELEC  =   -363875.3745  EHBOND  =         0.0000  RESTRAINT  =       414.0005
 EAMBER (non-restraint)  =   -288584.5391
 EKCMT  =         0.0000  VIRIAL  =         0.0000  VOLUME     =   1234141.1993
                                                    SURFTEN    =         0.0000
                                                    Density    =         1.0102
 ------------------------------------------------------------------------------

 NMR restraints: Bond =    0.000   Angle =     0.000   Torsion =     0.000
===============================================================================

 NSTEP =   169000   TIME(PS) =     419.000  TEMP(K) =   309.55  PRESS =     0.0
 Etot   =   -204342.0763  EKtot   =     83821.5625  EPtot      =   -288163.6388
 BOND   =      6544.4091  ANGLE   =     25990.4288  DIHED      =     18479.6497
 1-4 NB =      6183.2122  1-4 EEL =      3773.6220  VDWAALS    =     13836.6181
 EELEC  =   -363401.4548  EHBOND  =         0.0000  RESTRAINT  =       429.8762
 EAMBER (non-restraint)  =   -288593.5149
 EKCMT  =         0.0000  VIRIAL  =         0.0000  VOLUME     =   1234054.3895
                                                    SURFTEN    =         0.0000
                                                    Density    =         1.0103
 ------------------------------------------------------------------------------

 NMR restraints: Bond =    0.000   Angle =     0.000   Torsion =     0.000
===============================================================================

 NSTEP =   170000   TIME(PS) =     420.000  TEMP(K) =   310.92  PRESS =     0.0
 Etot   =   -204349.3880  EKtot   =     84190.8828  EPtot      =   -288540.2708
 BOND   =      6554.2482  ANGLE   =     26189.8875  DIHED      =     18324.1043
 1-4 NB =      6150.8598  1-4 EEL =      3774.6162  VDWAALS    =     14042.4894
 EELEC  =   -364000.1754  EHBOND  =         0.0000  RESTRAINT  =       423.6992
 EAMBER (non-restraint)  =   -288963.9700
 EKCMT  =         0.0000  VIRIAL  =         0.0000  VOLUME     =   1233236.2067
                                                    SURFTEN    =         0.0000
                                                    Density    =         1.0109
 ------------------------------------------------------------------------------

 NMR restraints: Bond =    0.000   Angle =     0.000   Torsion =     0.000
===============================================================================

 NSTEP =   171000   TIME(PS) =     421.000  TEMP(K) =   310.05  PRESS =     0.0
 Etot   =   -204271.2339  EKtot   =     83956.4844  EPtot      =   -288227.7183
 BOND   =      6593.7259  ANGLE   =     26169.4614  DIHED      =     18448.4356
 1-4 NB =      6149.9294  1-4 EEL =      3824.7554  VDWAALS    =     14262.4332
 EELEC  =   -364098.0500  EHBOND  =         0.0000  RESTRAINT  =       421.5909
 EAMBER (non-restraint)  =   -288649.3091
 EKCMT  =         0.0000  VIRIAL  =         0.0000  VOLUME     =   1234803.8260
                                                    SURFTEN    =         0.0000
                                                    Density    =         1.0097
 ------------------------------------------------------------------------------

 NMR restraints: Bond =    0.000   Angle =     0.000   Torsion =     0.000
===============================================================================

 NSTEP =   172000   TIME(PS) =     422.000  TEMP(K) =   308.24  PRESS =     0.0
 Etot   =   -204966.7982  EKtot   =     83465.5938  EPtot      =   -288432.3920
 BOND   =      6512.5899  ANGLE   =     25916.0484  DIHED      =     18407.5944
 1-4 NB =      6137.2457  1-4 EEL =      3797.2474  VDWAALS    =     13712.7437
 EELEC  =   -363324.2209  EHBOND  =         0.0000  RESTRAINT  =       408.3595
 EAMBER (non-restraint)  =   -288840.7515
 EKCMT  =         0.0000  VIRIAL  =         0.0000  VOLUME     =   1236507.6568
                                                    SURFTEN    =         0.0000
                                                    Density    =         1.0083
 ------------------------------------------------------------------------------

 NMR restraints: Bond =    0.000   Angle =     0.000   Torsion =     0.000
===============================================================================

 NSTEP =   173000   TIME(PS) =     423.000  TEMP(K) =   309.36  PRESS =     0.0
 Etot   =   -204842.8785  EKtot   =     83769.9141  EPtot      =   -288612.7925
 BOND   =      6550.4907  ANGLE   =     25827.3032  DIHED      =     18335.4042
 1-4 NB =      6115.2474  1-4 EEL =      3766.2465  VDWAALS    =     13712.2266
 EELEC  =   -363334.2796  EHBOND  =         0.0000  RESTRAINT  =       414.5685
 EAMBER (non-restraint)  =   -289027.3610
 EKCMT  =         0.0000  VIRIAL  =         0.0000  VOLUME     =   1237628.5918
                                                    SURFTEN    =         0.0000
                                                    Density    =         1.0073
 ------------------------------------------------------------------------------

 NMR restraints: Bond =    0.000   Angle =     0.000   Torsion =     0.000
===============================================================================

 NSTEP =   174000   TIME(PS) =     424.000  TEMP(K) =   309.61  PRESS =     0.0
 Etot   =   -204675.9722  EKtot   =     83836.5469  EPtot      =   -288512.5191
 BOND   =      6501.8827  ANGLE   =     26051.9610  DIHED      =     18284.6947
 1-4 NB =      6172.5831  1-4 EEL =      3783.9297  VDWAALS    =     13661.6151
 EELEC  =   -363386.3728  EHBOND  =         0.0000  RESTRAINT  =       417.1875
 EAMBER (non-restraint)  =   -288929.7065
 EKCMT  =         0.0000  VIRIAL  =         0.0000  VOLUME     =   1238746.1265
                                                    SURFTEN    =         0.0000
                                                    Density    =         1.0064
 ------------------------------------------------------------------------------

 NMR restraints: Bond =    0.000   Angle =     0.000   Torsion =     0.000
===============================================================================

 NSTEP =   175000   TIME(PS) =     425.000  TEMP(K) =   309.02  PRESS =     0.0
 Etot   =   -204938.1092  EKtot   =     83676.8203  EPtot      =   -288614.9295
 BOND   =      6526.9870  ANGLE   =     26004.5344  DIHED      =     18346.7034
 1-4 NB =      6144.7125  1-4 EEL =      3747.3932  VDWAALS    =     14235.1765
 EELEC  =   -364038.3160  EHBOND  =         0.0000  RESTRAINT  =       417.8795
 EAMBER (non-restraint)  =   -289032.8090
 EKCMT  =         0.0000  VIRIAL  =         0.0000  VOLUME     =   1238773.7794
                                                    SURFTEN    =         0.0000
                                                    Density    =         1.0064
 ------------------------------------------------------------------------------

 NMR restraints: Bond =    0.000   Angle =     0.000   Torsion =     0.000
===============================================================================

 NSTEP =   176000   TIME(PS) =     426.000  TEMP(K) =   310.51  PRESS =     0.0
 Etot   =   -204537.9568  EKtot   =     84081.7656  EPtot      =   -288619.7225
 BOND   =      6517.0831  ANGLE   =     25860.9134  DIHED      =     18374.5227
 1-4 NB =      6172.1740  1-4 EEL =      3816.1426  VDWAALS    =     14264.3655
 EELEC  =   -364053.2985  EHBOND  =         0.0000  RESTRAINT  =       428.3748
 EAMBER (non-restraint)  =   -289048.0973
 EKCMT  =         0.0000  VIRIAL  =         0.0000  VOLUME     =   1238177.6084
                                                    SURFTEN    =         0.0000
                                                    Density    =         1.0069
 ------------------------------------------------------------------------------

 NMR restraints: Bond =    0.000   Angle =     0.000   Torsion =     0.000
===============================================================================

 NSTEP =   177000   TIME(PS) =     427.000  TEMP(K) =   310.15  PRESS =     0.0
 Etot   =   -204380.4131  EKtot   =     83983.4219  EPtot      =   -288363.8350
 BOND   =      6633.4251  ANGLE   =     26086.6302  DIHED      =     18405.5837
 1-4 NB =      6123.5644  1-4 EEL =      3766.2484  VDWAALS    =     13564.8926
 EELEC  =   -363358.1250  EHBOND  =         0.0000  RESTRAINT  =       413.9458
 EAMBER (non-restraint)  =   -288777.7808
 EKCMT  =         0.0000  VIRIAL  =         0.0000  VOLUME     =   1237331.2439
                                                    SURFTEN    =         0.0000
                                                    Density    =         1.0076
 ------------------------------------------------------------------------------

 NMR restraints: Bond =    0.000   Angle =     0.000   Torsion =     0.000
===============================================================================

 NSTEP =   178000   TIME(PS) =     428.000  TEMP(K) =   308.82  PRESS =     0.0
 Etot   =   -204541.8632  EKtot   =     83623.3672  EPtot      =   -288165.2304
 BOND   =      6480.3914  ANGLE   =     25873.6028  DIHED      =     18462.9721
 1-4 NB =      6116.2717  1-4 EEL =      3709.9174  VDWAALS    =     13541.5898
 EELEC  =   -362764.8102  EHBOND  =         0.0000  RESTRAINT  =       414.8347
 EAMBER (non-restraint)  =   -288580.0651
 EKCMT  =         0.0000  VIRIAL  =         0.0000  VOLUME     =   1237648.1898
                                                    SURFTEN    =         0.0000
                                                    Density    =         1.0073
 ------------------------------------------------------------------------------

 NMR restraints: Bond =    0.000   Angle =     0.000   Torsion =     0.000
===============================================================================

 NSTEP =   179000   TIME(PS) =     429.000  TEMP(K) =   309.06  PRESS =     0.0
 Etot   =   -205674.7258  EKtot   =     83687.8359  EPtot      =   -289362.5618
 BOND   =      6598.5548  ANGLE   =     25757.8658  DIHED      =     18291.0578
 1-4 NB =      6081.7416  1-4 EEL =      3695.6822  VDWAALS    =     13893.2658
 EELEC  =   -364084.0921  EHBOND  =         0.0000  RESTRAINT  =       403.3623
 EAMBER (non-restraint)  =   -289765.9241
 EKCMT  =         0.0000  VIRIAL  =         0.0000  VOLUME     =   1234400.9848
                                                    SURFTEN    =         0.0000
                                                    Density    =         1.0100
 ------------------------------------------------------------------------------

 NMR restraints: Bond =    0.000   Angle =     0.000   Torsion =     0.000
===============================================================================

 NSTEP =   180000   TIME(PS) =     430.000  TEMP(K) =   308.69  PRESS =     0.0
 Etot   =   -205066.2234  EKtot   =     83588.4219  EPtot      =   -288654.6453
 BOND   =      6474.9351  ANGLE   =     25881.2017  DIHED      =     18448.5407
 1-4 NB =      6224.7545  1-4 EEL =      3760.7301  VDWAALS    =     13950.9380
 EELEC  =   -363809.9342  EHBOND  =         0.0000  RESTRAINT  =       414.1888
 EAMBER (non-restraint)  =   -289068.8341
 EKCMT  =         0.0000  VIRIAL  =         0.0000  VOLUME     =   1234597.5079
                                                    SURFTEN    =         0.0000
                                                    Density    =         1.0098
 ------------------------------------------------------------------------------

 NMR restraints: Bond =    0.000   Angle =     0.000   Torsion =     0.000
===============================================================================

 NSTEP =   181000   TIME(PS) =     431.000  TEMP(K) =   310.30  PRESS =     0.0
 Etot   =   -204408.2247  EKtot   =     84023.0391  EPtot      =   -288431.2637
 BOND   =      6537.2932  ANGLE   =     25977.3553  DIHED      =     18380.5241
 1-4 NB =      6136.6945  1-4 EEL =      3700.1285  VDWAALS    =     14166.4503
 EELEC  =   -363738.0435  EHBOND  =         0.0000  RESTRAINT  =       408.3338
 EAMBER (non-restraint)  =   -288839.5975
 EKCMT  =         0.0000  VIRIAL  =         0.0000  VOLUME     =   1235260.9580
                                                    SURFTEN    =         0.0000
                                                    Density    =         1.0093
 ------------------------------------------------------------------------------

 NMR restraints: Bond =    0.000   Angle =     0.000   Torsion =     0.000
===============================================================================

 NSTEP =   182000   TIME(PS) =     432.000  TEMP(K) =   310.38  PRESS =     0.0
 Etot   =   -204504.8732  EKtot   =     84045.6094  EPtot      =   -288550.4826
 BOND   =      6500.5346  ANGLE   =     25917.4477  DIHED      =     18302.3869
 1-4 NB =      6173.7220  1-4 EEL =      3718.9116  VDWAALS    =     13447.2154
 EELEC  =   -363017.3408  EHBOND  =         0.0000  RESTRAINT  =       406.6399
 EAMBER (non-restraint)  =   -288957.1226
 EKCMT  =         0.0000  VIRIAL  =         0.0000  VOLUME     =   1234935.8545
                                                    SURFTEN    =         0.0000
                                                    Density    =         1.0095
 ------------------------------------------------------------------------------

 NMR restraints: Bond =    0.000   Angle =     0.000   Torsion =     0.000
===============================================================================

 NSTEP =   183000   TIME(PS) =     433.000  TEMP(K) =   310.26  PRESS =     0.0
 Etot   =   -204740.4672  EKtot   =     84012.7656  EPtot      =   -288753.2328
 BOND   =      6499.5523  ANGLE   =     25945.5058  DIHED      =     18331.7340
 1-4 NB =      6132.3803  1-4 EEL =      3742.1827  VDWAALS    =     13671.9252
 EELEC  =   -363470.6697  EHBOND  =         0.0000  RESTRAINT  =       394.1567
 EAMBER (non-restraint)  =   -289147.3895
 EKCMT  =         0.0000  VIRIAL  =         0.0000  VOLUME     =   1234508.7627
                                                    SURFTEN    =         0.0000
                                                    Density    =         1.0099
 ------------------------------------------------------------------------------

 NMR restraints: Bond =    0.000   Angle =     0.000   Torsion =     0.000
===============================================================================

 NSTEP =   184000   TIME(PS) =     434.000  TEMP(K) =   307.90  PRESS =     0.0
 Etot   =   -205182.3195  EKtot   =     83374.1406  EPtot      =   -288556.4602
 BOND   =      6570.0085  ANGLE   =     26016.7299  DIHED      =     18358.5301
 1-4 NB =      6175.6148  1-4 EEL =      3786.9022  VDWAALS    =     13984.6911
 EELEC  =   -363862.6833  EHBOND  =         0.0000  RESTRAINT  =       413.7465
 EAMBER (non-restraint)  =   -288970.2067
 EKCMT  =         0.0000  VIRIAL  =         0.0000  VOLUME     =   1235033.9230
                                                    SURFTEN    =         0.0000
                                                    Density    =         1.0095
 ------------------------------------------------------------------------------

 NMR restraints: Bond =    0.000   Angle =     0.000   Torsion =     0.000
===============================================================================

 NSTEP =   185000   TIME(PS) =     435.000  TEMP(K) =   309.12  PRESS =     0.0
 Etot   =   -204718.5141  EKtot   =     83704.1719  EPtot      =   -288422.6860
 BOND   =      6525.8067  ANGLE   =     26113.1227  DIHED      =     18409.5072
 1-4 NB =      6141.7976  1-4 EEL =      3743.0650  VDWAALS    =     14240.5697
 EELEC  =   -364011.5796  EHBOND  =         0.0000  RESTRAINT  =       415.0246
 EAMBER (non-restraint)  =   -288837.7106
 EKCMT  =         0.0000  VIRIAL  =         0.0000  VOLUME     =   1236522.9358
                                                    SURFTEN    =         0.0000
                                                    Density    =         1.0082
 ------------------------------------------------------------------------------

 NMR restraints: Bond =    0.000   Angle =     0.000   Torsion =     0.000
===============================================================================

 NSTEP =   186000   TIME(PS) =     436.000  TEMP(K) =   310.45  PRESS =     0.0
 Etot   =   -204050.8297  EKtot   =     84064.3203  EPtot      =   -288115.1500
 BOND   =      6609.5597  ANGLE   =     26105.9067  DIHED      =     18413.7760
 1-4 NB =      6175.8600  1-4 EEL =      3696.3939  VDWAALS    =     13804.5409
 EELEC  =   -363318.0900  EHBOND  =         0.0000  RESTRAINT  =       396.9030
 EAMBER (non-restraint)  =   -288512.0529
 EKCMT  =         0.0000  VIRIAL  =         0.0000  VOLUME     =   1234360.4970
                                                    SURFTEN    =         0.0000
                                                    Density    =         1.0100
 ------------------------------------------------------------------------------

 NMR restraints: Bond =    0.000   Angle =     0.000   Torsion =     0.000
===============================================================================

 NSTEP =   187000   TIME(PS) =     437.000  TEMP(K) =   309.65  PRESS =     0.0
 Etot   =   -204393.8657  EKtot   =     83847.2344  EPtot      =   -288241.1001
 BOND   =      6505.7490  ANGLE   =     26007.6067  DIHED      =     18369.1158
 1-4 NB =      6164.9608  1-4 EEL =      3804.3366  VDWAALS    =     13676.7214
 EELEC  =   -363179.6780  EHBOND  =         0.0000  RESTRAINT  =       410.0877
 EAMBER (non-restraint)  =   -288651.1878
 EKCMT  =         0.0000  VIRIAL  =         0.0000  VOLUME     =   1233173.4079
                                                    SURFTEN    =         0.0000
                                                    Density    =         1.0110
 ------------------------------------------------------------------------------

 NMR restraints: Bond =    0.000   Angle =     0.000   Torsion =     0.000
===============================================================================

 NSTEP =   188000   TIME(PS) =     438.000  TEMP(K) =   309.62  PRESS =     0.0
 Etot   =   -204886.2827  EKtot   =     83840.2578  EPtot      =   -288726.5405
 BOND   =      6470.3433  ANGLE   =     25876.7660  DIHED      =     18281.1771
 1-4 NB =      6205.9105  1-4 EEL =      3743.2623  VDWAALS    =     14037.2123
 EELEC  =   -363758.0069  EHBOND  =         0.0000  RESTRAINT  =       416.7948
 EAMBER (non-restraint)  =   -289143.3353
 EKCMT  =         0.0000  VIRIAL  =         0.0000  VOLUME     =   1233607.6315
                                                    SURFTEN    =         0.0000
                                                    Density    =         1.0106
 ------------------------------------------------------------------------------

 NMR restraints: Bond =    0.000   Angle =     0.000   Torsion =     0.000
===============================================================================

 NSTEP =   189000   TIME(PS) =     439.000  TEMP(K) =   310.95  PRESS =     0.0
 Etot   =   -204683.6029  EKtot   =     84199.5703  EPtot      =   -288883.1732
 BOND   =      6594.1816  ANGLE   =     26015.7962  DIHED      =     18483.0123
 1-4 NB =      6160.0646  1-4 EEL =      3752.7417  VDWAALS    =     13706.5766
 EELEC  =   -364002.4883  EHBOND  =         0.0000  RESTRAINT  =       406.9422
 EAMBER (non-restraint)  =   -289290.1154
 EKCMT  =         0.0000  VIRIAL  =         0.0000  VOLUME     =   1233694.9473
                                                    SURFTEN    =         0.0000
                                                    Density    =         1.0106
 ------------------------------------------------------------------------------

 NMR restraints: Bond =    0.000   Angle =     0.000   Torsion =     0.000
===============================================================================

 NSTEP =   190000   TIME(PS) =     440.000  TEMP(K) =   309.15  PRESS =     0.0
 Etot   =   -205068.3420  EKtot   =     83711.9688  EPtot      =   -288780.3108
 BOND   =      6598.7727  ANGLE   =     25942.7908  DIHED      =     18478.0081
 1-4 NB =      6143.0240  1-4 EEL =      3699.5663  VDWAALS    =     13995.3771
 EELEC  =   -364054.9395  EHBOND  =         0.0000  RESTRAINT  =       417.0898
 EAMBER (non-restraint)  =   -289197.4005
 EKCMT  =         0.0000  VIRIAL  =         0.0000  VOLUME     =   1234993.4884
                                                    SURFTEN    =         0.0000
                                                    Density    =         1.0095
 ------------------------------------------------------------------------------

 NMR restraints: Bond =    0.000   Angle =     0.000   Torsion =     0.000
===============================================================================

 NSTEP =   191000   TIME(PS) =     441.000  TEMP(K) =   310.46  PRESS =     0.0
 Etot   =   -204948.2972  EKtot   =     84065.8672  EPtot      =   -289014.1644
 BOND   =      6629.4982  ANGLE   =     25993.9784  DIHED      =     18406.0129
 1-4 NB =      6117.5640  1-4 EEL =      3735.7526  VDWAALS    =     13758.7311
 EELEC  =   -364070.9705  EHBOND  =         0.0000  RESTRAINT  =       415.2689
 EAMBER (non-restraint)  =   -289429.4332
 EKCMT  =         0.0000  VIRIAL  =         0.0000  VOLUME     =   1234773.8099
                                                    SURFTEN    =         0.0000
                                                    Density    =         1.0097
 ------------------------------------------------------------------------------

 NMR restraints: Bond =    0.000   Angle =     0.000   Torsion =     0.000
===============================================================================

 NSTEP =   192000   TIME(PS) =     442.000  TEMP(K) =   310.21  PRESS =     0.0
 Etot   =   -205284.8618  EKtot   =     83998.2812  EPtot      =   -289283.1430
 BOND   =      6390.9593  ANGLE   =     25882.6870  DIHED      =     18345.9514
 1-4 NB =      6175.2647  1-4 EEL =      3753.1168  VDWAALS    =     13809.7543
 EELEC  =   -364058.7477  EHBOND  =         0.0000  RESTRAINT  =       417.8712
 EAMBER (non-restraint)  =   -289701.0142
 EKCMT  =         0.0000  VIRIAL  =         0.0000  VOLUME     =   1233714.9756
                                                    SURFTEN    =         0.0000
                                                    Density    =         1.0105
 ------------------------------------------------------------------------------

 NMR restraints: Bond =    0.000   Angle =     0.000   Torsion =     0.000
===============================================================================

 NSTEP =   193000   TIME(PS) =     443.000  TEMP(K) =   308.92  PRESS =     0.0
 Etot   =   -205282.3798  EKtot   =     83650.3359  EPtot      =   -288932.7157
 BOND   =      6560.3961  ANGLE   =     25789.8118  DIHED      =     18287.2395
 1-4 NB =      6203.5730  1-4 EEL =      3798.9038  VDWAALS    =     13758.8334
 EELEC  =   -363747.5194  EHBOND  =         0.0000  RESTRAINT  =       416.0461
 EAMBER (non-restraint)  =   -289348.7618
 EKCMT  =         0.0000  VIRIAL  =         0.0000  VOLUME     =   1233418.5768
                                                    SURFTEN    =         0.0000
                                                    Density    =         1.0108
 ------------------------------------------------------------------------------

 NMR restraints: Bond =    0.000   Angle =     0.000   Torsion =     0.000
===============================================================================

 NSTEP =   194000   TIME(PS) =     444.000  TEMP(K) =   311.68  PRESS =     0.0
 Etot   =   -204363.5370  EKtot   =     84397.7656  EPtot      =   -288761.3026
 BOND   =      6514.4154  ANGLE   =     25961.4318  DIHED      =     18389.1541
 1-4 NB =      6145.8101  1-4 EEL =      3776.6883  VDWAALS    =     13698.2298
 EELEC  =   -363668.1525  EHBOND  =         0.0000  RESTRAINT  =       421.1205
 EAMBER (non-restraint)  =   -289182.4231
 EKCMT  =         0.0000  VIRIAL  =         0.0000  VOLUME     =   1235206.6775
                                                    SURFTEN    =         0.0000
                                                    Density    =         1.0093
 ------------------------------------------------------------------------------

 NMR restraints: Bond =    0.000   Angle =     0.000   Torsion =     0.000
===============================================================================

 NSTEP =   195000   TIME(PS) =     445.000  TEMP(K) =   310.63  PRESS =     0.0
 Etot   =   -204118.1039  EKtot   =     84112.2969  EPtot      =   -288230.4008
 BOND   =      6434.8335  ANGLE   =     26203.9056  DIHED      =     18349.1182
 1-4 NB =      6215.0547  1-4 EEL =      3736.3473  VDWAALS    =     13900.6674
 EELEC  =   -363489.2645  EHBOND  =         0.0000  RESTRAINT  =       418.9369
 EAMBER (non-restraint)  =   -288649.3377
 EKCMT  =         0.0000  VIRIAL  =         0.0000  VOLUME     =   1234882.4728
                                                    SURFTEN    =         0.0000
                                                    Density    =         1.0096
 ------------------------------------------------------------------------------

 NMR restraints: Bond =    0.000   Angle =     0.000   Torsion =     0.000
===============================================================================

 NSTEP =   196000   TIME(PS) =     446.000  TEMP(K) =   309.94  PRESS =     0.0
 Etot   =   -204492.3342  EKtot   =     83927.4844  EPtot      =   -288419.8186
 BOND   =      6506.5177  ANGLE   =     26126.7623  DIHED      =     18318.3364
 1-4 NB =      6121.4887  1-4 EEL =      3758.9093  VDWAALS    =     13459.1866
 EELEC  =   -363140.2160  EHBOND  =         0.0000  RESTRAINT  =       429.1964
 EAMBER (non-restraint)  =   -288849.0149
 EKCMT  =         0.0000  VIRIAL  =         0.0000  VOLUME     =   1236621.0779
                                                    SURFTEN    =         0.0000
                                                    Density    =         1.0082
 ------------------------------------------------------------------------------

 NMR restraints: Bond =    0.000   Angle =     0.000   Torsion =     0.000
===============================================================================

 NSTEP =   197000   TIME(PS) =     447.000  TEMP(K) =   310.02  PRESS =     0.0
 Etot   =   -204574.9487  EKtot   =     83948.6016  EPtot      =   -288523.5502
 BOND   =      6490.4797  ANGLE   =     26051.8910  DIHED      =     18362.5582
 1-4 NB =      6177.9188  1-4 EEL =      3861.3850  VDWAALS    =     13940.7636
 EELEC  =   -363819.5042  EHBOND  =         0.0000  RESTRAINT  =       410.9576
 EAMBER (non-restraint)  =   -288934.5079
 EKCMT  =         0.0000  VIRIAL  =         0.0000  VOLUME     =   1235212.9412
                                                    SURFTEN    =         0.0000
                                                    Density    =         1.0093
 ------------------------------------------------------------------------------

 NMR restraints: Bond =    0.000   Angle =     0.000   Torsion =     0.000
===============================================================================

 NSTEP =   198000   TIME(PS) =     448.000  TEMP(K) =   309.23  PRESS =     0.0
 Etot   =   -205068.1351  EKtot   =     83734.6250  EPtot      =   -288802.7601
 BOND   =      6467.6788  ANGLE   =     25895.1422  DIHED      =     18389.9167
 1-4 NB =      6178.7084  1-4 EEL =      3828.6097  VDWAALS    =     13779.0263
 EELEC  =   -363787.6543  EHBOND  =         0.0000  RESTRAINT  =       445.8119
 EAMBER (non-restraint)  =   -289248.5721
 EKCMT  =         0.0000  VIRIAL  =         0.0000  VOLUME     =   1235289.6552
                                                    SURFTEN    =         0.0000
                                                    Density    =         1.0093
 ------------------------------------------------------------------------------

 NMR restraints: Bond =    0.000   Angle =     0.000   Torsion =     0.000
===============================================================================

 NSTEP =   199000   TIME(PS) =     449.000  TEMP(K) =   309.13  PRESS =     0.0
 Etot   =   -205305.2100  EKtot   =     83708.2344  EPtot      =   -289013.4443
 BOND   =      6586.3968  ANGLE   =     25738.2443  DIHED      =     18405.0356
 1-4 NB =      6128.3995  1-4 EEL =      3780.9174  VDWAALS    =     13623.0628
 EELEC  =   -363694.7461  EHBOND  =         0.0000  RESTRAINT  =       419.2455
 EAMBER (non-restraint)  =   -289432.6898
 EKCMT  =         0.0000  VIRIAL  =         0.0000  VOLUME     =   1234480.2685
                                                    SURFTEN    =         0.0000
                                                    Density    =         1.0099
 ------------------------------------------------------------------------------

 NMR restraints: Bond =    0.000   Angle =     0.000   Torsion =     0.000
===============================================================================

 NSTEP =   200000   TIME(PS) =     450.000  TEMP(K) =   310.84  PRESS =     0.0
 Etot   =   -204810.2702  EKtot   =     84171.2812  EPtot      =   -288981.5515
 BOND   =      6566.1825  ANGLE   =     25847.4118  DIHED      =     18292.9670
 1-4 NB =      6133.8103  1-4 EEL =      3750.3288  VDWAALS    =     13732.8909
 EELEC  =   -363719.8266  EHBOND  =         0.0000  RESTRAINT  =       414.6838
 EAMBER (non-restraint)  =   -289396.2353
 EKCMT  =         0.0000  VIRIAL  =         0.0000  VOLUME     =   1233750.7277
                                                    SURFTEN    =         0.0000
                                                    Density    =         1.0105
 ------------------------------------------------------------------------------

 NMR restraints: Bond =    0.000   Angle =     0.000   Torsion =     0.000
===============================================================================

 NSTEP =   201000   TIME(PS) =     451.000  TEMP(K) =   309.46  PRESS =     0.0
 Etot   =   -204977.6323  EKtot   =     83795.4141  EPtot      =   -288773.0463
 BOND   =      6625.0710  ANGLE   =     25800.7227  DIHED      =     18392.7337
 1-4 NB =      6109.7508  1-4 EEL =      3781.8979  VDWAALS    =     13713.2698
 EELEC  =   -363615.0730  EHBOND  =         0.0000  RESTRAINT  =       418.5808
 EAMBER (non-restraint)  =   -289191.6271
 EKCMT  =         0.0000  VIRIAL  =         0.0000  VOLUME     =   1233344.3247
                                                    SURFTEN    =         0.0000
                                                    Density    =         1.0108
 ------------------------------------------------------------------------------

 NMR restraints: Bond =    0.000   Angle =     0.000   Torsion =     0.000
===============================================================================

 NSTEP =   202000   TIME(PS) =     452.000  TEMP(K) =   308.70  PRESS =     0.0
 Etot   =   -205019.3089  EKtot   =     83590.1406  EPtot      =   -288609.4495
 BOND   =      6499.5353  ANGLE   =     26032.1087  DIHED      =     18289.1873
 1-4 NB =      6153.8544  1-4 EEL =      3853.8943  VDWAALS    =     13804.6408
 EELEC  =   -363691.8801  EHBOND  =         0.0000  RESTRAINT  =       449.2097
 EAMBER (non-restraint)  =   -289058.6592
 EKCMT  =         0.0000  VIRIAL  =         0.0000  VOLUME     =   1235649.2126
                                                    SURFTEN    =         0.0000
                                                    Density    =         1.0090
 ------------------------------------------------------------------------------

 NMR restraints: Bond =    0.000   Angle =     0.000   Torsion =     0.000
===============================================================================

 NSTEP =   203000   TIME(PS) =     453.000  TEMP(K) =   311.23  PRESS =     0.0
 Etot   =   -204611.5538  EKtot   =     84276.9531  EPtot      =   -288888.5069
 BOND   =      6574.2738  ANGLE   =     25955.1428  DIHED      =     18363.7785
 1-4 NB =      6161.6494  1-4 EEL =      3824.8415  VDWAALS    =     13776.1349
 EELEC  =   -363961.5684  EHBOND  =         0.0000  RESTRAINT  =       417.2406
 EAMBER (non-restraint)  =   -289305.7475
 EKCMT  =         0.0000  VIRIAL  =         0.0000  VOLUME     =   1235111.4568
                                                    SURFTEN    =         0.0000
                                                    Density    =         1.0094
 ------------------------------------------------------------------------------

 NMR restraints: Bond =    0.000   Angle =     0.000   Torsion =     0.000
===============================================================================

 NSTEP =   204000   TIME(PS) =     454.000  TEMP(K) =   310.23  PRESS =     0.0
 Etot   =   -205196.1176  EKtot   =     84003.7578  EPtot      =   -289199.8754
 BOND   =      6616.3420  ANGLE   =     25846.9633  DIHED      =     18303.4501
 1-4 NB =      6130.6104  1-4 EEL =      3739.0934  VDWAALS    =     13904.6318
 EELEC  =   -364145.3474  EHBOND  =         0.0000  RESTRAINT  =       404.3809
 EAMBER (non-restraint)  =   -289604.2563
 EKCMT  =         0.0000  VIRIAL  =         0.0000  VOLUME     =   1234812.6918
                                                    SURFTEN    =         0.0000
                                                    Density    =         1.0096
 ------------------------------------------------------------------------------

 NMR restraints: Bond =    0.000   Angle =     0.000   Torsion =     0.000
===============================================================================

 NSTEP =   205000   TIME(PS) =     455.000  TEMP(K) =   310.16  PRESS =     0.0
 Etot   =   -204311.8496  EKtot   =     83986.3750  EPtot      =   -288298.2246
 BOND   =      6486.4747  ANGLE   =     26327.1825  DIHED      =     18323.3648
 1-4 NB =      6139.2171  1-4 EEL =      3829.7843  VDWAALS    =     13838.4262
 EELEC  =   -363686.7970  EHBOND  =         0.0000  RESTRAINT  =       444.1229
 EAMBER (non-restraint)  =   -288742.3474
 EKCMT  =         0.0000  VIRIAL  =         0.0000  VOLUME     =   1233474.8428
                                                    SURFTEN    =         0.0000
                                                    Density    =         1.0107
 ------------------------------------------------------------------------------

 NMR restraints: Bond =    0.000   Angle =     0.000   Torsion =     0.000
===============================================================================

 NSTEP =   206000   TIME(PS) =     456.000  TEMP(K) =   310.27  PRESS =     0.0
 Etot   =   -204199.2408  EKtot   =     84016.8047  EPtot      =   -288216.0455
 BOND   =      6498.7504  ANGLE   =     26189.7015  DIHED      =     18382.8856
 1-4 NB =      6232.2828  1-4 EEL =      3815.1542  VDWAALS    =     13620.9638
 EELEC  =   -363365.7633  EHBOND  =         0.0000  RESTRAINT  =       409.9796
 EAMBER (non-restraint)  =   -288626.0251
 EKCMT  =         0.0000  VIRIAL  =         0.0000  VOLUME     =   1236054.2210
                                                    SURFTEN    =         0.0000
                                                    Density    =         1.0086
 ------------------------------------------------------------------------------

 NMR restraints: Bond =    0.000   Angle =     0.000   Torsion =     0.000
===============================================================================

 NSTEP =   207000   TIME(PS) =     457.000  TEMP(K) =   309.86  PRESS =     0.0
 Etot   =   -203943.0290  EKtot   =     83904.7188  EPtot      =   -287847.7477
 BOND   =      6612.4053  ANGLE   =     26079.4270  DIHED      =     18515.0544
 1-4 NB =      6207.2793  1-4 EEL =      3680.3324  VDWAALS    =     13563.1166
 EELEC  =   -362924.2645  EHBOND  =         0.0000  RESTRAINT  =       418.9017
 EAMBER (non-restraint)  =   -288266.6494
 EKCMT  =         0.0000  VIRIAL  =         0.0000  VOLUME     =   1237110.2766
                                                    SURFTEN    =         0.0000
                                                    Density    =         1.0078
 ------------------------------------------------------------------------------

 NMR restraints: Bond =    0.000   Angle =     0.000   Torsion =     0.000
===============================================================================

 NSTEP =   208000   TIME(PS) =     458.000  TEMP(K) =   310.25  PRESS =     0.0
 Etot   =   -204519.6462  EKtot   =     84011.3828  EPtot      =   -288531.0290
 BOND   =      6640.1474  ANGLE   =     25911.9136  DIHED      =     18318.9498
 1-4 NB =      6108.5568  1-4 EEL =      3763.0086  VDWAALS    =     13527.0674
 EELEC  =   -363204.7908  EHBOND  =         0.0000  RESTRAINT  =       404.1183
 EAMBER (non-restraint)  =   -288935.1473
 EKCMT  =         0.0000  VIRIAL  =         0.0000  VOLUME     =   1237436.1882
                                                    SURFTEN    =         0.0000
                                                    Density    =         1.0075
 ------------------------------------------------------------------------------

 NMR restraints: Bond =    0.000   Angle =     0.000   Torsion =     0.000
===============================================================================

 NSTEP =   209000   TIME(PS) =     459.000  TEMP(K) =   309.99  PRESS =     0.0
 Etot   =   -205093.0925  EKtot   =     83939.1406  EPtot      =   -289032.2331
 BOND   =      6449.8486  ANGLE   =     25920.1342  DIHED      =     18308.0435
 1-4 NB =      6108.8000  1-4 EEL =      3783.5501  VDWAALS    =     14197.2041
 EELEC  =   -364211.7225  EHBOND  =         0.0000  RESTRAINT  =       411.9088
 EAMBER (non-restraint)  =   -289444.1419
 EKCMT  =         0.0000  VIRIAL  =         0.0000  VOLUME     =   1234518.2082
                                                    SURFTEN    =         0.0000
                                                    Density    =         1.0099
 ------------------------------------------------------------------------------

 NMR restraints: Bond =    0.000   Angle =     0.000   Torsion =     0.000
===============================================================================

 NSTEP =   210000   TIME(PS) =     460.000  TEMP(K) =   309.81  PRESS =     0.0
 Etot   =   -204827.8243  EKtot   =     83890.1250  EPtot      =   -288717.9493
 BOND   =      6497.6786  ANGLE   =     25789.3563  DIHED      =     18356.2060
 1-4 NB =      6173.3585  1-4 EEL =      3785.1180  VDWAALS    =     13517.3614
 EELEC  =   -363262.6925  EHBOND  =         0.0000  RESTRAINT  =       425.6644
 EAMBER (non-restraint)  =   -289143.6137
 EKCMT  =         0.0000  VIRIAL  =         0.0000  VOLUME     =   1234935.3428
                                                    SURFTEN    =         0.0000
                                                    Density    =         1.0095
 ------------------------------------------------------------------------------

 NMR restraints: Bond =    0.000   Angle =     0.000   Torsion =     0.000
===============================================================================

 NSTEP =   211000   TIME(PS) =     461.000  TEMP(K) =   309.68  PRESS =     0.0
 Etot   =   -204675.6293  EKtot   =     83855.9531  EPtot      =   -288531.5825
 BOND   =      6521.7755  ANGLE   =     26105.5274  DIHED      =     18328.3858
 1-4 NB =      6195.7868  1-4 EEL =      3755.5125  VDWAALS    =     13941.0761
 EELEC  =   -363794.0276  EHBOND  =         0.0000  RESTRAINT  =       414.3810
 EAMBER (non-restraint)  =   -288945.9635
 EKCMT  =         0.0000  VIRIAL  =         0.0000  VOLUME     =   1234236.1493
                                                    SURFTEN    =         0.0000
                                                    Density    =         1.0101
 ------------------------------------------------------------------------------

 NMR restraints: Bond =    0.000   Angle =     0.000   Torsion =     0.000
===============================================================================

 NSTEP =   212000   TIME(PS) =     462.000  TEMP(K) =   309.13  PRESS =     0.0
 Etot   =   -204800.0534  EKtot   =     83707.3438  EPtot      =   -288507.3971
 BOND   =      6630.0485  ANGLE   =     25973.2643  DIHED      =     18322.7573
 1-4 NB =      6148.2105  1-4 EEL =      3722.3240  VDWAALS    =     13596.8817
 EELEC  =   -363339.3061  EHBOND  =         0.0000  RESTRAINT  =       438.4227
 EAMBER (non-restraint)  =   -288945.8198
 EKCMT  =         0.0000  VIRIAL  =         0.0000  VOLUME     =   1235422.8938
                                                    SURFTEN    =         0.0000
                                                    Density    =         1.0091
 ------------------------------------------------------------------------------

 NMR restraints: Bond =    0.000   Angle =     0.000   Torsion =     0.000
===============================================================================

 NSTEP =   213000   TIME(PS) =     463.000  TEMP(K) =   311.93  PRESS =     0.0
 Etot   =   -203911.4294  EKtot   =     84464.0234  EPtot      =   -288375.4528
 BOND   =      6500.7979  ANGLE   =     26124.8155  DIHED      =     18321.8721
 1-4 NB =      6199.5121  1-4 EEL =      3781.8965  VDWAALS    =     13303.2745
 EELEC  =   -363026.7040  EHBOND  =         0.0000  RESTRAINT  =       419.0826
 EAMBER (non-restraint)  =   -288794.5354
 EKCMT  =         0.0000  VIRIAL  =         0.0000  VOLUME     =   1236168.0652
                                                    SURFTEN    =         0.0000
                                                    Density    =         1.0085
 ------------------------------------------------------------------------------

 NMR restraints: Bond =    0.000   Angle =     0.000   Torsion =     0.000
===============================================================================

 NSTEP =   214000   TIME(PS) =     464.000  TEMP(K) =   311.76  PRESS =     0.0
 Etot   =   -203914.0721  EKtot   =     84420.3359  EPtot      =   -288334.4081
 BOND   =      6576.6890  ANGLE   =     26092.6859  DIHED      =     18270.6324
 1-4 NB =      6107.1459  1-4 EEL =      3778.1900  VDWAALS    =     13945.1496
 EELEC  =   -363501.3035  EHBOND  =         0.0000  RESTRAINT  =       396.4026
 EAMBER (non-restraint)  =   -288730.8107
 EKCMT  =         0.0000  VIRIAL  =         0.0000  VOLUME     =   1234677.0738
                                                    SURFTEN    =         0.0000
                                                    Density    =         1.0098
 ------------------------------------------------------------------------------

 NMR restraints: Bond =    0.000   Angle =     0.000   Torsion =     0.000
===============================================================================

 NSTEP =   215000   TIME(PS) =     465.000  TEMP(K) =   310.56  PRESS =     0.0
 Etot   =   -204407.8853  EKtot   =     84095.2812  EPtot      =   -288503.1666
 BOND   =      6644.8845  ANGLE   =     25949.6314  DIHED      =     18318.0610
 1-4 NB =      6129.9694  1-4 EEL =      3776.1716  VDWAALS    =     13695.9626
 EELEC  =   -363423.8334  EHBOND  =         0.0000  RESTRAINT  =       405.9864
 EAMBER (non-restraint)  =   -288909.1530
 EKCMT  =         0.0000  VIRIAL  =         0.0000  VOLUME     =   1234677.0738
                                                    SURFTEN    =         0.0000
                                                    Density    =         1.0098
 ------------------------------------------------------------------------------

 NMR restraints: Bond =    0.000   Angle =     0.000   Torsion =     0.000
===============================================================================

 NSTEP =   216000   TIME(PS) =     466.000  TEMP(K) =   310.70  PRESS =     0.0
 Etot   =   -204383.5582  EKtot   =     84131.1562  EPtot      =   -288514.7145
 BOND   =      6629.2753  ANGLE   =     26052.4829  DIHED      =     18357.3696
 1-4 NB =      6172.2283  1-4 EEL =      3797.2499  VDWAALS    =     13842.4523
 EELEC  =   -363783.6588  EHBOND  =         0.0000  RESTRAINT  =       417.8859
 EAMBER (non-restraint)  =   -288932.6004
 EKCMT  =         0.0000  VIRIAL  =         0.0000  VOLUME     =   1234096.4886
                                                    SURFTEN    =         0.0000
                                                    Density    =         1.0102
 ------------------------------------------------------------------------------

 NMR restraints: Bond =    0.000   Angle =     0.000   Torsion =     0.000
===============================================================================

 NSTEP =   217000   TIME(PS) =     467.000  TEMP(K) =   310.67  PRESS =     0.0
 Etot   =   -204653.6173  EKtot   =     84125.0156  EPtot      =   -288778.6330
 BOND   =      6516.9553  ANGLE   =     25957.7509  DIHED      =     18273.6338
 1-4 NB =      6145.1119  1-4 EEL =      3710.0482  VDWAALS    =     13577.9909
 EELEC  =   -363386.5603  EHBOND  =         0.0000  RESTRAINT  =       426.4364
 EAMBER (non-restraint)  =   -289205.0693
 EKCMT  =         0.0000  VIRIAL  =         0.0000  VOLUME     =   1234192.9447
                                                    SURFTEN    =         0.0000
                                                    Density    =         1.0102
 ------------------------------------------------------------------------------

 NMR restraints: Bond =    0.000   Angle =     0.000   Torsion =     0.000
===============================================================================

 NSTEP =   218000   TIME(PS) =     468.000  TEMP(K) =   310.27  PRESS =     0.0
 Etot   =   -204770.3750  EKtot   =     84015.2500  EPtot      =   -288785.6250
 BOND   =      6606.9348  ANGLE   =     25692.3322  DIHED      =     18316.6164
 1-4 NB =      6159.8708  1-4 EEL =      3804.0716  VDWAALS    =     13359.9685
 EELEC  =   -363147.2451  EHBOND  =         0.0000  RESTRAINT  =       421.8258
 EAMBER (non-restraint)  =   -289207.4508
 EKCMT  =         0.0000  VIRIAL  =         0.0000  VOLUME     =   1235213.5887
                                                    SURFTEN    =         0.0000
                                                    Density    =         1.0093
 ------------------------------------------------------------------------------

 NMR restraints: Bond =    0.000   Angle =     0.000   Torsion =     0.000
===============================================================================

 NSTEP =   219000   TIME(PS) =     469.000  TEMP(K) =   310.35  PRESS =     0.0
 Etot   =   -204398.9488  EKtot   =     84037.3516  EPtot      =   -288436.3004
 BOND   =      6577.6127  ANGLE   =     25891.2933  DIHED      =     18412.6244
 1-4 NB =      6150.6938  1-4 EEL =      3708.9058  VDWAALS    =     13216.8838
 EELEC  =   -362828.3610  EHBOND  =         0.0000  RESTRAINT  =       434.0469
 EAMBER (non-restraint)  =   -288870.3473
 EKCMT  =         0.0000  VIRIAL  =         0.0000  VOLUME     =   1235093.1044
                                                    SURFTEN    =         0.0000
                                                    Density    =         1.0094
 ------------------------------------------------------------------------------

 NMR restraints: Bond =    0.000   Angle =     0.000   Torsion =     0.000
===============================================================================

 NSTEP =   220000   TIME(PS) =     470.000  TEMP(K) =   311.32  PRESS =     0.0
 Etot   =   -204291.9542  EKtot   =     84298.8594  EPtot      =   -288590.8136
 BOND   =      6608.7532  ANGLE   =     25782.2136  DIHED      =     18433.7203
 1-4 NB =      6169.7181  1-4 EEL =      3759.6004  VDWAALS    =     13985.1116
 EELEC  =   -363746.3982  EHBOND  =         0.0000  RESTRAINT  =       416.4673
 EAMBER (non-restraint)  =   -289007.2809
 EKCMT  =         0.0000  VIRIAL  =         0.0000  VOLUME     =   1234053.3873
                                                    SURFTEN    =         0.0000
                                                    Density    =         1.0103
 ------------------------------------------------------------------------------

 NMR restraints: Bond =    0.000   Angle =     0.000   Torsion =     0.000
===============================================================================

 NSTEP =   221000   TIME(PS) =     471.000  TEMP(K) =   310.76  PRESS =     0.0
 Etot   =   -204523.3502  EKtot   =     84148.7812  EPtot      =   -288672.1315
 BOND   =      6564.3036  ANGLE   =     25966.6009  DIHED      =     18306.4603
 1-4 NB =      6172.2269  1-4 EEL =      3816.5255  VDWAALS    =     13805.9445
 EELEC  =   -363726.8786  EHBOND  =         0.0000  RESTRAINT  =       422.6854
 EAMBER (non-restraint)  =   -289094.8169
 EKCMT  =         0.0000  VIRIAL  =         0.0000  VOLUME     =   1232867.3564
                                                    SURFTEN    =         0.0000
                                                    Density    =         1.0112
 ------------------------------------------------------------------------------

 NMR restraints: Bond =    0.000   Angle =     0.000   Torsion =     0.000
===============================================================================

 NSTEP =   222000   TIME(PS) =     472.000  TEMP(K) =   310.36  PRESS =     0.0
 Etot   =   -204799.0222  EKtot   =     84039.4453  EPtot      =   -288838.4676
 BOND   =      6523.4165  ANGLE   =     26030.6447  DIHED      =     18247.3392
 1-4 NB =      6144.8245  1-4 EEL =      3816.5170  VDWAALS    =     13627.4084
 EELEC  =   -363636.6423  EHBOND  =         0.0000  RESTRAINT  =       408.0244
 EAMBER (non-restraint)  =   -289246.4919
 EKCMT  =         0.0000  VIRIAL  =         0.0000  VOLUME     =   1232683.9967
                                                    SURFTEN    =         0.0000
                                                    Density    =         1.0114
 ------------------------------------------------------------------------------

 NMR restraints: Bond =    0.000   Angle =     0.000   Torsion =     0.000
===============================================================================

 NSTEP =   223000   TIME(PS) =     473.000  TEMP(K) =   310.25  PRESS =     0.0
 Etot   =   -204770.2289  EKtot   =     84009.8750  EPtot      =   -288780.1039
 BOND   =      6568.9434  ANGLE   =     26076.7373  DIHED      =     18363.5670
 1-4 NB =      6208.8877  1-4 EEL =      3764.6175  VDWAALS    =     13704.3165
 EELEC  =   -363891.4462  EHBOND  =         0.0000  RESTRAINT  =       424.2729
 EAMBER (non-restraint)  =   -289204.3768
 EKCMT  =         0.0000  VIRIAL  =         0.0000  VOLUME     =   1234134.6299
                                                    SURFTEN    =         0.0000
                                                    Density    =         1.0102
 ------------------------------------------------------------------------------

 NMR restraints: Bond =    0.000   Angle =     0.000   Torsion =     0.000
===============================================================================

 NSTEP =   224000   TIME(PS) =     474.000  TEMP(K) =   309.69  PRESS =     0.0
 Etot   =   -205198.8087  EKtot   =     83857.6172  EPtot      =   -289056.4259
 BOND   =      6527.2938  ANGLE   =     25992.6388  DIHED      =     18375.6531
 1-4 NB =      6159.4292  1-4 EEL =      3838.0600  VDWAALS    =     14017.9993
 EELEC  =   -364385.9374  EHBOND  =         0.0000  RESTRAINT  =       418.4374
 EAMBER (non-restraint)  =   -289474.8633
 EKCMT  =         0.0000  VIRIAL  =         0.0000  VOLUME     =   1234203.3994
                                                    SURFTEN    =         0.0000
                                                    Density    =         1.0101
 ------------------------------------------------------------------------------

 NMR restraints: Bond =    0.000   Angle =     0.000   Torsion =     0.000
===============================================================================

 NSTEP =   225000   TIME(PS) =     475.000  TEMP(K) =   308.77  PRESS =     0.0
 Etot   =   -205412.8527  EKtot   =     83610.5703  EPtot      =   -289023.4230
 BOND   =      6511.7228  ANGLE   =     26038.6854  DIHED      =     18265.6825
 1-4 NB =      6131.6911  1-4 EEL =      3830.1943  VDWAALS    =     14664.9857
 EELEC  =   -364903.6824  EHBOND  =         0.0000  RESTRAINT  =       437.2976
 EAMBER (non-restraint)  =   -289460.7206
 EKCMT  =         0.0000  VIRIAL  =         0.0000  VOLUME     =   1233513.4508
                                                    SURFTEN    =         0.0000
                                                    Density    =         1.0107
 ------------------------------------------------------------------------------

 NMR restraints: Bond =    0.000   Angle =     0.000   Torsion =     0.000
===============================================================================

 NSTEP =   226000   TIME(PS) =     476.000  TEMP(K) =   307.99  PRESS =     0.0
 Etot   =   -205412.7831  EKtot   =     83398.4375  EPtot      =   -288811.2206
 BOND   =      6541.7153  ANGLE   =     25838.3104  DIHED      =     18348.9518
 1-4 NB =      6132.3798  1-4 EEL =      3852.6968  VDWAALS    =     13737.6705
 EELEC  =   -363678.9915  EHBOND  =         0.0000  RESTRAINT  =       416.0462
 EAMBER (non-restraint)  =   -289227.2668
 EKCMT  =         0.0000  VIRIAL  =         0.0000  VOLUME     =   1234471.4248
                                                    SURFTEN    =         0.0000
                                                    Density    =         1.0099
 ------------------------------------------------------------------------------

 NMR restraints: Bond =    0.000   Angle =     0.000   Torsion =     0.000
===============================================================================

 NSTEP =   227000   TIME(PS) =     477.000  TEMP(K) =   308.29  PRESS =     0.0
 Etot   =   -205316.7680  EKtot   =     83478.9844  EPtot      =   -288795.7524
 BOND   =      6532.4466  ANGLE   =     25936.4146  DIHED      =     18370.4719
 1-4 NB =      6171.1396  1-4 EEL =      3755.9519  VDWAALS    =     13310.4254
 EELEC  =   -363301.0061  EHBOND  =         0.0000  RESTRAINT  =       428.4037
 EAMBER (non-restraint)  =   -289224.1560
 EKCMT  =         0.0000  VIRIAL  =         0.0000  VOLUME     =   1235490.4902
                                                    SURFTEN    =         0.0000
                                                    Density    =         1.0091
 ------------------------------------------------------------------------------

 NMR restraints: Bond =    0.000   Angle =     0.000   Torsion =     0.000
===============================================================================

 NSTEP =   228000   TIME(PS) =     478.000  TEMP(K) =   309.82  PRESS =     0.0
 Etot   =   -205086.8504  EKtot   =     83895.2109  EPtot      =   -288982.0613
 BOND   =      6554.2493  ANGLE   =     25854.7317  DIHED      =     18339.4808
 1-4 NB =      6096.0342  1-4 EEL =      3880.5379  VDWAALS    =     13375.0962
 EELEC  =   -363518.1133  EHBOND  =         0.0000  RESTRAINT  =       435.9219
 EAMBER (non-restraint)  =   -289417.9832
 EKCMT  =         0.0000  VIRIAL  =         0.0000  VOLUME     =   1235073.1851
                                                    SURFTEN    =         0.0000
                                                    Density    =         1.0094
 ------------------------------------------------------------------------------

 NMR restraints: Bond =    0.000   Angle =     0.000   Torsion =     0.000
===============================================================================

 NSTEP =   229000   TIME(PS) =     479.000  TEMP(K) =   310.31  PRESS =     0.0
 Etot   =   -205006.5901  EKtot   =     84027.2188  EPtot      =   -289033.8088
 BOND   =      6596.5876  ANGLE   =     25829.8996  DIHED      =     18323.2783
 1-4 NB =      6126.0740  1-4 EEL =      3866.6709  VDWAALS    =     14006.1392
 EELEC  =   -364214.4160  EHBOND  =         0.0000  RESTRAINT  =       431.9576
 EAMBER (non-restraint)  =   -289465.7665
 EKCMT  =         0.0000  VIRIAL  =         0.0000  VOLUME     =   1234381.6674
                                                    SURFTEN    =         0.0000
                                                    Density    =         1.0100
 ------------------------------------------------------------------------------

 NMR restraints: Bond =    0.000   Angle =     0.000   Torsion =     0.000
===============================================================================

 NSTEP =   230000   TIME(PS) =     480.000  TEMP(K) =   309.56  PRESS =     0.0
 Etot   =   -204947.6762  EKtot   =     83822.8750  EPtot      =   -288770.5512
 BOND   =      6610.0033  ANGLE   =     25955.7406  DIHED      =     18343.0577
 1-4 NB =      6119.1160  1-4 EEL =      3741.7515  VDWAALS    =     13907.3823
 EELEC  =   -363872.7864  EHBOND  =         0.0000  RESTRAINT  =       425.1839
 EAMBER (non-restraint)  =   -289195.7351
 EKCMT  =         0.0000  VIRIAL  =         0.0000  VOLUME     =   1234534.1202
                                                    SURFTEN    =         0.0000
                                                    Density    =         1.0099
 ------------------------------------------------------------------------------

 NMR restraints: Bond =    0.000   Angle =     0.000   Torsion =     0.000
===============================================================================

 NSTEP =   231000   TIME(PS) =     481.000  TEMP(K) =   310.63  PRESS =     0.0
 Etot   =   -204189.9925  EKtot   =     84113.8828  EPtot      =   -288303.8753
 BOND   =      6651.9779  ANGLE   =     26156.4832  DIHED      =     18334.5153
 1-4 NB =      6143.4905  1-4 EEL =      3811.0367  VDWAALS    =     13488.6279
 EELEC  =   -363298.8767  EHBOND  =         0.0000  RESTRAINT  =       408.8700
 EAMBER (non-restraint)  =   -288712.7453
 EKCMT  =         0.0000  VIRIAL  =         0.0000  VOLUME     =   1234716.6324
                                                    SURFTEN    =         0.0000
                                                    Density    =         1.0097
 ------------------------------------------------------------------------------

 NMR restraints: Bond =    0.000   Angle =     0.000   Torsion =     0.000
===============================================================================

 NSTEP =   232000   TIME(PS) =     482.000  TEMP(K) =   311.25  PRESS =     0.0
 Etot   =   -204444.3358  EKtot   =     84281.7656  EPtot      =   -288726.1014
 BOND   =      6597.8680  ANGLE   =     25933.7926  DIHED      =     18516.5346
 1-4 NB =      6220.9657  1-4 EEL =      3777.6502  VDWAALS    =     13864.9978
 EELEC  =   -364057.7954  EHBOND  =         0.0000  RESTRAINT  =       419.8850
 EAMBER (non-restraint)  =   -289145.9865
 EKCMT  =         0.0000  VIRIAL  =         0.0000  VOLUME     =   1233207.4365
                                                    SURFTEN    =         0.0000
                                                    Density    =         1.0110
 ------------------------------------------------------------------------------

 NMR restraints: Bond =    0.000   Angle =     0.000   Torsion =     0.000
===============================================================================

 NSTEP =   233000   TIME(PS) =     483.000  TEMP(K) =   310.02  PRESS =     0.0
 Etot   =   -205041.2517  EKtot   =     83948.0078  EPtot      =   -288989.2595
 BOND   =      6625.6757  ANGLE   =     25859.2812  DIHED      =     18370.5647
 1-4 NB =      6167.3201  1-4 EEL =      3849.8951  VDWAALS    =     14008.4162
 EELEC  =   -364305.7236  EHBOND  =         0.0000  RESTRAINT  =       435.3111
 EAMBER (non-restraint)  =   -289424.5706
 EKCMT  =         0.0000  VIRIAL  =         0.0000  VOLUME     =   1234523.0194
                                                    SURFTEN    =         0.0000
                                                    Density    =         1.0099
 ------------------------------------------------------------------------------

 NMR restraints: Bond =    0.000   Angle =     0.000   Torsion =     0.000
===============================================================================

 NSTEP =   234000   TIME(PS) =     484.000  TEMP(K) =   309.74  PRESS =     0.0
 Etot   =   -205385.8411  EKtot   =     83872.6562  EPtot      =   -289258.4974
 BOND   =      6605.0677  ANGLE   =     25881.0449  DIHED      =     18315.1856
 1-4 NB =      6185.2468  1-4 EEL =      3778.6336  VDWAALS    =     14113.1208
 EELEC  =   -364554.8362  EHBOND  =         0.0000  RESTRAINT  =       418.0394
 EAMBER (non-restraint)  =   -289676.5368
 EKCMT  =         0.0000  VIRIAL  =         0.0000  VOLUME     =   1232157.0427
                                                    SURFTEN    =         0.0000
                                                    Density    =         1.0118
 ------------------------------------------------------------------------------

 NMR restraints: Bond =    0.000   Angle =     0.000   Torsion =     0.000
===============================================================================

 NSTEP =   235000   TIME(PS) =     485.000  TEMP(K) =   310.13  PRESS =     0.0
 Etot   =   -205369.1909  EKtot   =     83977.1953  EPtot      =   -289346.3862
 BOND   =      6554.2136  ANGLE   =     25880.6862  DIHED      =     18405.0846
 1-4 NB =      6130.2050  1-4 EEL =      3821.1958  VDWAALS    =     14033.7103
 EELEC  =   -364592.8034  EHBOND  =         0.0000  RESTRAINT  =       421.3216
 EAMBER (non-restraint)  =   -289767.7078
 EKCMT  =         0.0000  VIRIAL  =         0.0000  VOLUME     =   1232157.0427
                                                    SURFTEN    =         0.0000
                                                    Density    =         1.0118
 ------------------------------------------------------------------------------

 NMR restraints: Bond =    0.000   Angle =     0.000   Torsion =     0.000
===============================================================================

 NSTEP =   236000   TIME(PS) =     486.000  TEMP(K) =   309.96  PRESS =     0.0
 Etot   =   -205641.8600  EKtot   =     83931.8047  EPtot      =   -289573.6647
 BOND   =      6580.7887  ANGLE   =     25847.2618  DIHED      =     18338.7874
 1-4 NB =      6190.2925  1-4 EEL =      3814.7487  VDWAALS    =     13716.9108
 EELEC  =   -364474.4102  EHBOND  =         0.0000  RESTRAINT  =       411.9555
 EAMBER (non-restraint)  =   -289985.6202
 EKCMT  =         0.0000  VIRIAL  =         0.0000  VOLUME     =   1232095.9627
                                                    SURFTEN    =         0.0000
                                                    Density    =         1.0119
 ------------------------------------------------------------------------------

 NMR restraints: Bond =    0.000   Angle =     0.000   Torsion =     0.000
===============================================================================

 NSTEP =   237000   TIME(PS) =     487.000  TEMP(K) =   310.14  PRESS =     0.0
 Etot   =   -204848.7737  EKtot   =     83981.0391  EPtot      =   -288829.8128
 BOND   =      6544.7665  ANGLE   =     25988.1803  DIHED      =     18425.9474
 1-4 NB =      6151.8013  1-4 EEL =      3778.1117  VDWAALS    =     13797.0284
 EELEC  =   -363937.4082  EHBOND  =         0.0000  RESTRAINT  =       421.7598
 EAMBER (non-restraint)  =   -289251.5726
 EKCMT  =         0.0000  VIRIAL  =         0.0000  VOLUME     =   1232053.2147
                                                    SURFTEN    =         0.0000
                                                    Density    =         1.0119
 ------------------------------------------------------------------------------

 NMR restraints: Bond =    0.000   Angle =     0.000   Torsion =     0.000
===============================================================================

 NSTEP =   238000   TIME(PS) =     488.000  TEMP(K) =   310.19  PRESS =     0.0
 Etot   =   -204679.1290  EKtot   =     83995.0938  EPtot      =   -288674.2228
 BOND   =      6645.3190  ANGLE   =     25899.4164  DIHED      =     18352.2543
 1-4 NB =      6194.4918  1-4 EEL =      3854.9751  VDWAALS    =     13643.8724
 EELEC  =   -363689.5681  EHBOND  =         0.0000  RESTRAINT  =       425.0163
 EAMBER (non-restraint)  =   -289099.2391
 EKCMT  =         0.0000  VIRIAL  =         0.0000  VOLUME     =   1231775.0789
                                                    SURFTEN    =         0.0000
                                                    Density    =         1.0121
 ------------------------------------------------------------------------------

 NMR restraints: Bond =    0.000   Angle =     0.000   Torsion =     0.000
===============================================================================

 NSTEP =   239000   TIME(PS) =     489.000  TEMP(K) =   310.46  PRESS =     0.0
 Etot   =   -205144.8645  EKtot   =     84067.9688  EPtot      =   -289212.8333
 BOND   =      6543.1650  ANGLE   =     25893.0693  DIHED      =     18407.9454
 1-4 NB =      6112.6982  1-4 EEL =      3776.5455  VDWAALS    =     13500.2107
 EELEC  =   -363883.6749  EHBOND  =         0.0000  RESTRAINT  =       437.2075
 EAMBER (non-restraint)  =   -289650.0408
 EKCMT  =         0.0000  VIRIAL  =         0.0000  VOLUME     =   1230458.9176
                                                    SURFTEN    =         0.0000
                                                    Density    =         1.0132
 ------------------------------------------------------------------------------

 NMR restraints: Bond =    0.000   Angle =     0.000   Torsion =     0.000
===============================================================================

 NSTEP =   240000   TIME(PS) =     490.000  TEMP(K) =   311.49  PRESS =     0.0
 Etot   =   -204276.8706  EKtot   =     84346.9766  EPtot      =   -288623.8471
 BOND   =      6715.0222  ANGLE   =     25788.0125  DIHED      =     18269.6719
 1-4 NB =      6129.2900  1-4 EEL =      3813.0066  VDWAALS    =     13918.7070
 EELEC  =   -363687.7067  EHBOND  =         0.0000  RESTRAINT  =       430.1493
 EAMBER (non-restraint)  =   -289053.9964
 EKCMT  =         0.0000  VIRIAL  =         0.0000  VOLUME     =   1232857.7992
                                                    SURFTEN    =         0.0000
                                                    Density    =         1.0112
 ------------------------------------------------------------------------------

 NMR restraints: Bond =    0.000   Angle =     0.000   Torsion =     0.000
===============================================================================

 NSTEP =   241000   TIME(PS) =     491.000  TEMP(K) =   310.83  PRESS =     0.0
 Etot   =   -203991.3299  EKtot   =     84168.1953  EPtot      =   -288159.5252
 BOND   =      6555.6956  ANGLE   =     26022.9180  DIHED      =     18379.5066
 1-4 NB =      6226.4123  1-4 EEL =      3782.8741  VDWAALS    =     13822.9163
 EELEC  =   -363381.8403  EHBOND  =         0.0000  RESTRAINT  =       431.9923
 EAMBER (non-restraint)  =   -288591.5176
 EKCMT  =         0.0000  VIRIAL  =         0.0000  VOLUME     =   1233036.4414
                                                    SURFTEN    =         0.0000
                                                    Density    =         1.0111
 ------------------------------------------------------------------------------

 NMR restraints: Bond =    0.000   Angle =     0.000   Torsion =     0.000
===============================================================================

 NSTEP =   242000   TIME(PS) =     492.000  TEMP(K) =   309.82  PRESS =     0.0
 Etot   =   -204927.3459  EKtot   =     83893.4375  EPtot      =   -288820.7834
 BOND   =      6450.9874  ANGLE   =     26039.6224  DIHED      =     18389.0538
 1-4 NB =      6210.9702  1-4 EEL =      3770.0578  VDWAALS    =     13666.6048
 EELEC  =   -363755.3799  EHBOND  =         0.0000  RESTRAINT  =       407.3001
 EAMBER (non-restraint)  =   -289228.0835
 EKCMT  =         0.0000  VIRIAL  =         0.0000  VOLUME     =   1234499.9880
                                                    SURFTEN    =         0.0000
                                                    Density    =         1.0099
 ------------------------------------------------------------------------------

 NMR restraints: Bond =    0.000   Angle =     0.000   Torsion =     0.000
===============================================================================

 NSTEP =   243000   TIME(PS) =     493.000  TEMP(K) =   310.43  PRESS =     0.0
 Etot   =   -204877.6951  EKtot   =     84058.0312  EPtot      =   -288935.7264
 BOND   =      6542.5510  ANGLE   =     26012.4387  DIHED      =     18344.7074
 1-4 NB =      6143.6328  1-4 EEL =      3820.1587  VDWAALS    =     13793.6851
 EELEC  =   -364020.5918  EHBOND  =         0.0000  RESTRAINT  =       427.6917
 EAMBER (non-restraint)  =   -289363.4181
 EKCMT  =         0.0000  VIRIAL  =         0.0000  VOLUME     =   1233835.3182
                                                    SURFTEN    =         0.0000
                                                    Density    =         1.0104
 ------------------------------------------------------------------------------

 NMR restraints: Bond =    0.000   Angle =     0.000   Torsion =     0.000
===============================================================================

 NSTEP =   244000   TIME(PS) =     494.000  TEMP(K) =   309.79  PRESS =     0.0
 Etot   =   -205033.3639  EKtot   =     83885.1016  EPtot      =   -288918.4655
 BOND   =      6470.6105  ANGLE   =     25900.3031  DIHED      =     18410.2327
 1-4 NB =      6206.3980  1-4 EEL =      3822.1086  VDWAALS    =     13866.4394
 EELEC  =   -364025.9068  EHBOND  =         0.0000  RESTRAINT  =       431.3491
 EAMBER (non-restraint)  =   -289349.8145
 EKCMT  =         0.0000  VIRIAL  =         0.0000  VOLUME     =   1234592.4705
                                                    SURFTEN    =         0.0000
                                                    Density    =         1.0098
 ------------------------------------------------------------------------------

 NMR restraints: Bond =    0.000   Angle =     0.000   Torsion =     0.000
===============================================================================

 NSTEP =   245000   TIME(PS) =     495.000  TEMP(K) =   310.14  PRESS =     0.0
 Etot   =   -204642.5181  EKtot   =     83981.8750  EPtot      =   -288624.3931
 BOND   =      6494.2174  ANGLE   =     26068.0480  DIHED      =     18357.4712
 1-4 NB =      6152.0807  1-4 EEL =      3825.3240  VDWAALS    =     13595.3166
 EELEC  =   -363517.2248  EHBOND  =         0.0000  RESTRAINT  =       400.3739
 EAMBER (non-restraint)  =   -289024.7669
 EKCMT  =         0.0000  VIRIAL  =         0.0000  VOLUME     =   1234922.1303
                                                    SURFTEN    =         0.0000
                                                    Density    =         1.0096
 ------------------------------------------------------------------------------

 NMR restraints: Bond =    0.000   Angle =     0.000   Torsion =     0.000
===============================================================================

 NSTEP =   246000   TIME(PS) =     496.000  TEMP(K) =   310.18  PRESS =     0.0
 Etot   =   -204713.1599  EKtot   =     83990.4844  EPtot      =   -288703.6443
 BOND   =      6510.7809  ANGLE   =     25771.4485  DIHED      =     18348.7687
 1-4 NB =      6211.3565  1-4 EEL =      3780.0200  VDWAALS    =     13746.1911
 EELEC  =   -363495.4210  EHBOND  =         0.0000  RESTRAINT  =       423.2111
 EAMBER (non-restraint)  =   -289126.8554
 EKCMT  =         0.0000  VIRIAL  =         0.0000  VOLUME     =   1234348.1539
                                                    SURFTEN    =         0.0000
                                                    Density    =         1.0100
 ------------------------------------------------------------------------------

 NMR restraints: Bond =    0.000   Angle =     0.000   Torsion =     0.000
===============================================================================

 NSTEP =   247000   TIME(PS) =     497.000  TEMP(K) =   309.01  PRESS =     0.0
 Etot   =   -204367.9245  EKtot   =     83673.9922  EPtot      =   -288041.9167
 BOND   =      6572.4310  ANGLE   =     26102.9954  DIHED      =     18518.2760
 1-4 NB =      6160.6583  1-4 EEL =      3705.3780  VDWAALS    =     13806.5885
 EELEC  =   -363333.2699  EHBOND  =         0.0000  RESTRAINT  =       425.0259
 EAMBER (non-restraint)  =   -288466.9426
 EKCMT  =         0.0000  VIRIAL  =         0.0000  VOLUME     =   1234543.9330
                                                    SURFTEN    =         0.0000
                                                    Density    =         1.0099
 ------------------------------------------------------------------------------

 NMR restraints: Bond =    0.000   Angle =     0.000   Torsion =     0.000
===============================================================================

 NSTEP =   248000   TIME(PS) =     498.000  TEMP(K) =   310.13  PRESS =     0.0
 Etot   =   -204465.9754  EKtot   =     83976.8750  EPtot      =   -288442.8504
 BOND   =      6549.3793  ANGLE   =     26140.8085  DIHED      =     18375.7047
 1-4 NB =      6161.1843  1-4 EEL =      3770.3340  VDWAALS    =     13694.7536
 EELEC  =   -363564.4988  EHBOND  =         0.0000  RESTRAINT  =       429.4840
 EAMBER (non-restraint)  =   -288872.3344
 EKCMT  =         0.0000  VIRIAL  =         0.0000  VOLUME     =   1237105.9062
                                                    SURFTEN    =         0.0000
                                                    Density    =         1.0078
 ------------------------------------------------------------------------------

 NMR restraints: Bond =    0.000   Angle =     0.000   Torsion =     0.000
===============================================================================

 NSTEP =   249000   TIME(PS) =     499.000  TEMP(K) =   310.60  PRESS =     0.0
 Etot   =   -204320.9993  EKtot   =     84103.8594  EPtot      =   -288424.8586
 BOND   =      6602.7292  ANGLE   =     26185.8996  DIHED      =     18379.6481
 1-4 NB =      6119.1471  1-4 EEL =      3760.1869  VDWAALS    =     13720.5613
 EELEC  =   -363611.6790  EHBOND  =         0.0000  RESTRAINT  =       418.6481
 EAMBER (non-restraint)  =   -288843.5068
 EKCMT  =         0.0000  VIRIAL  =         0.0000  VOLUME     =   1237457.1410
                                                    SURFTEN    =         0.0000
                                                    Density    =         1.0075
 ------------------------------------------------------------------------------

 NMR restraints: Bond =    0.000   Angle =     0.000   Torsion =     0.000
===============================================================================

 NSTEP =   250000   TIME(PS) =     500.000  TEMP(K) =   309.56  PRESS =     0.0
 Etot   =   -204795.9226  EKtot   =     83823.2109  EPtot      =   -288619.1335
 BOND   =      6597.0957  ANGLE   =     26196.9149  DIHED      =     18366.9356
 1-4 NB =      6195.5320  1-4 EEL =      3843.1724  VDWAALS    =     13901.4740
 EELEC  =   -364154.2841  EHBOND  =         0.0000  RESTRAINT  =       434.0259
 EAMBER (non-restraint)  =   -289053.1594
 EKCMT  =         0.0000  VIRIAL  =         0.0000  VOLUME     =   1238603.5347
                                                    SURFTEN    =         0.0000
                                                    Density    =         1.0066
 ------------------------------------------------------------------------------

 NMR restraints: Bond =    0.000   Angle =     0.000   Torsion =     0.000
===============================================================================

      A V E R A G E S   O V E R     250 S T E P S


 NSTEP =   250000   TIME(PS) =     500.000  TEMP(K) =   309.99  PRESS =     0.0
 Etot   =   -204358.9645  EKtot   =     83939.0959  EPtot      =   -288298.0604
 BOND   =      6562.0104  ANGLE   =     26013.7647  DIHED      =     18387.6491
 1-4 NB =      6157.3597  1-4 EEL =      3760.4431  VDWAALS    =     13804.0337
 EELEC  =   -363403.5914  EHBOND  =         0.0000  RESTRAINT  =       420.2703
 EAMBER (non-restraint)  =   -288718.3307
 EKCMT  =         0.0000  VIRIAL  =         0.0000  VOLUME     =   1236357.1688
                                                    SURFTEN    =         0.0000
                                                    Density    =         1.0084
 ------------------------------------------------------------------------------

 NMR restraints: Bond =    0.000   Angle =     0.000   Torsion =     0.000
===============================================================================

      R M S  F L U C T U A T I O N S


 NSTEP =   250000   TIME(PS) =     500.000  TEMP(K) =     0.86  PRESS =     0.0
 Etot   =       516.8045  EKtot   =       233.8511  EPtot      =       471.0792
 BOND   =        65.0419  ANGLE   =       121.3141  DIHED      =        59.6953
 1-4 NB =        31.0088  1-4 EEL =        47.4285  VDWAALS    =       262.5618
 EELEC  =       516.7426  EHBOND  =         0.0000  RESTRAINT  =        12.6610
 EAMBER (non-restraint)  =       458.4182
 EKCMT  =         0.0000  VIRIAL  =         0.0000  VOLUME     =      2561.8810
                                                    SURFTEN    =         0.0000
                                                    Density    =         0.0021
 ------------------------------------------------------------------------------


 NMR restraints on final step:

| MC Barostat:       2500 volume changes attempted.
| MC Barostat:        678 changes successful ( 27.12%)
 ------------------------------------------------------------------------------

--------------------------------------------------------------------------------
   5.  TIMINGS
--------------------------------------------------------------------------------

|  NonSetup CPU Time in Major Routines:
|
|     Routine           Sec        %
|     ------------------------------
|     Nonbond          73.48    7.57
|     Bond              0.00    0.00
|     Angle             0.00    0.00
|     Dihedral          0.00    0.00
|     Shake             1.32    0.14
|     RunMD           884.66   91.15
|     Other            11.12    1.15
|     ------------------------------
|     Total           970.59

|  PME Nonbond Pairlist CPU Time:
|
|     Routine              Sec        %
|     ---------------------------------
|     Set Up Cit           0.00    0.00
|     Build List           0.00    0.00
|     ---------------------------------
|     Total                0.00    0.00

|  PME Direct Force CPU Time:
|
|     Routine              Sec        %
|     ---------------------------------
|     NonBonded Calc       0.00    0.00
|     Exclude Masked       0.00    0.00
|     Other                0.40    0.04
|     ---------------------------------
|     Total                0.40    0.04

|  PME Reciprocal Force CPU Time:
|
|     Routine              Sec        %
|     ---------------------------------
|     1D bspline           0.00    0.00
|     Grid Charges         0.00    0.00
|     Scalar Sum           0.00    0.00
|     Gradient Sum         0.00    0.00
|     FFT                  0.00    0.00
|     ---------------------------------
|     Total                0.00    0.00

|  Final Performance Info:
|     -----------------------------------------------------
|     Average timings for last    9000 steps:
|     Elapsed(s) =      34.94 Per Step(ms) =       3.88
|         ns/day =      22.26   seconds/ns =    3882.02
|
|     Average timings for all steps:
|     Elapsed(s) =     970.74 Per Step(ms) =       3.88
|         ns/day =      22.25   seconds/ns =    3882.94
|     -----------------------------------------------------

|  Setup CPU time:            1.43 seconds
|  NonSetup CPU time:       970.59 seconds
|  Total CPU time:          972.02 seconds     0.27 hours

|  Setup wall time:           1    seconds
|  NonSetup wall time:      971    seconds
|  Total wall time:         972    seconds     0.27 hours
