# Supplementary material for: Intermolecular Interactions in G Protein-Coupled Receptor Allosteric Sites at the Membrane Interface from Molecular Dynamics Simulations and Quantum Chemical Calculations
Source: J Chem Inf Model. 2022 Sep 30;62(19):4736–47. doi: 10.1021/acs.jcim.2c00788 (PMC9554917; doi:10.1021/acs.jcim.2c00788)
Supplement: Supplementary file 2 — ci2c00788_si_002.zip [file ci2c00788_si_002.zip › MD_simulations_inputs/GCGR_MD_simulations_inputs/popc/eq05.out]

          -------------------------------------------------------
          Amber 16 PMEMD                              2016
          -------------------------------------------------------

| PMEMD implementation of SANDER, Release 16

| Run on 02/12/2019 at 10:17:58

|   Executable path: /usr/local/amber16/bin/pmemd.cuda
| Working directory: /data/almu/Working/GCGR/gcgr-5mv-popc/1_equilibration/arg1
|          Hostname: c104342

  [-O]verwriting output

File Assignments:
|   MDIN: eq05.in                                                               
|  MDOUT: eq05.out                                                              
| INPCRD: gcgr-5mv-arg1.eq04.rst                                                
|   PARM: gcgr-5mv-arg1.top                                                     
| RESTRT: gcgr-5mv-arg1.eq05.rst                                                
|   REFC: gcgr-5mv-arg1.eq04.rst                                                
|  MDVEL: mdvel                                                                 
|   MDEN: mden                                                                  
|  MDCRD: eq05.nc                                                               
| MDINFO: mdinfo                                                                
|  MDFRC: mdfrc                                                                 


 Here is the input file:

&cntrl                                                                         
    imin=0,        ! No minimization                                           
    irest=1,       ! This IS a restart of an old MD simulation                 
    ntx=5,         ! So our inpcrd file has velocities                         
                                                                               
! Temperature control                                                          
    ntt=3,         ! Langevin dynamics                                         
    gamma_ln=1.0,  ! Friction coefficient (ps^-1)                              
    temp0=310,   ! Target temperature                                          
                                                                               
! Potential energy control                                                     
    cut=10.0,      ! Nonbonded cutoff, in Angstroms                            
                                                                               
! MD settings                                                                  
    nstlim=500000,  ! 500K steps, 500 ps total                                 
    dt=0.001,      ! time step (ps)                                            
                                                                               
! SHAKE                                                                        
    ntc=2,         ! Constrain bonds containing hydrogen                       
    ntf=2,         ! Do not calculate forces of bonds containing hydrogen      
                                                                               
! Control how often information is printed                                     
    ntpr=1000,     ! Print energies every 1000 steps                           
    ntwx=100,     ! Print coordinates every 1000 steps to the trajectory       
    ntwr=10000,    ! Print a restart file every 10K steps (can be less frequent
!   ntwv=-1,       ! Uncomment to also print velocities to trajectory          
!   ntwf=-1,       ! Uncomment to also print forces to trajectory              
    ntxo=2,        ! Write NetCDF format                                       
                                                                               
! Wrap coordinates when printing them to the same unit cell                    
    iwrap=1,                                                                   
                                                                               
! Constant pressure control.                                                   
    barostat=2,    ! MC barostat                                               
    ntp=3,         ! 1=isotropic, 2=anisotropic, 3=semi-isotropic w/ surften   
    pres0=1.0,     ! Target external pressure, in bar                          
                                                                               
! Constant surface tension (needed for semi-isotropic scaling). Uncomment      
    ! for this feature. csurften must be nonzero if ntp=3 above                
    csurften=3,    ! Interfaces in 1=yz plane, 2=xz plane, 3=xy plane          
    gamma_ten=0.0, ! Surface tension (dyne/cm). 0 gives pure semi-iso scaling  
    ninterface=2,  ! Number of interfaces (2 for bilayer)                      
/                                                                              


Note: ig = -1. Setting random seed to   454499 based on wallclock time in 
      microseconds.
 
|--------------------- INFORMATION ----------------------
| GPU (CUDA) Version of PMEMD in use: NVIDIA GPU IN USE.
|                    Version 16.0.0
| 
|                      02/25/2016
| 
| Implementation by:
|                    Ross C. Walker     (SDSC)
|                    Scott Le Grand     (nVIDIA)
| 
| Precision model in use:
|      [SPFP] - Single Precision Forces, 64-bit Fixed Point
|               Accumulation. (Default)
| 
|--------------------------------------------------------
 
|----------------- CITATION INFORMATION -----------------
|
|    When publishing work that utilized the CUDA version
|    of AMBER, please cite the following in addition to
|    the regular AMBER citations:
|
|  - Romelia Salomon-Ferrer; Andreas W. Goetz; Duncan
|    Poole; Scott Le Grand; Ross C. Walker "Routine
|    microsecond molecular dynamics simulations with
|    AMBER - Part II: Particle Mesh Ewald", J. Chem.
|    Theory Comput., 2013, 9 (9), pp3878-3888,
|    DOI: 10.1021/ct400314y.
|
|  - Andreas W. Goetz; Mark J. Williamson; Dong Xu;
|    Duncan Poole; Scott Le Grand; Ross C. Walker
|    "Routine microsecond molecular dynamics simulations
|    with AMBER - Part I: Generalized Born", J. Chem.
|    Theory Comput., 2012, 8 (5), pp1542-1555.
|
|  - Scott Le Grand; Andreas W. Goetz; Ross C. Walker
|    "SPFP: Speed without compromise - a mixed precision
|    model for GPU accelerated molecular dynamics
|    simulations.", Comp. Phys. Comm., 2013, 184
|    pp374-380, DOI: 10.1016/j.cpc.2012.09.022
|
|--------------------------------------------------------
 
|------------------- GPU DEVICE INFO --------------------
|
|            CUDA_VISIBLE_DEVICES: 2
|   CUDA Capable Devices Detected:      1
|           CUDA Device ID in use:      0
|                CUDA Device Name: GeForce GTX 1080 Ti
|     CUDA Device Global Mem Size:  11178 MB
| CUDA Device Num Multiprocessors:     28
|           CUDA Device Core Freq:   1.58 GHz
|
|--------------------------------------------------------
 
 
| Conditional Compilation Defines Used:
| PUBFFT
| BINTRAJ
| CUDA
| EMIL

| Largest sphere to fit in unit cell has radius =    53.119

| New format PARM file being parsed.
| Version =    1.000 Date = 02/11/19 Time = 16:50:20

| Note: 1-4 EEL scale factors are being read from the topology file.

| Note: 1-4 VDW scale factors are being read from the topology file.
| Duplicated    0 dihedrals

| Duplicated    0 dihedrals

--------------------------------------------------------------------------------
   1.  RESOURCE   USE: 
--------------------------------------------------------------------------------

 getting box info from netcdf restart file
 NATOM  =  126202 NTYPES =      26 NBONH =  106078 MBONA  =   19707
 NTHETH =   72221 MTHETA =   23281 NPHIH =  118331 MPHIA  =   73264
 NHPARM =       0 NPARM  =       0 NNB   =  381170 NRES   =   26735
 NBONA  =   19707 NTHETA =   23281 NPHIA =   73264 NUMBND =     112
 NUMANG =     237 NPTRA  =     279 NATYP =      67 NPHB   =       1
 IFBOX  =       1 NMXRS  =      67 IFCAP =       0 NEXTRA =       0
 NCOPY  =       0

| Coordinate Index Table dimensions:    19   19   19
| Direct force subcell size =     5.6750    5.6908    5.5915

     BOX TYPE: RECTILINEAR

--------------------------------------------------------------------------------
   2.  CONTROL  DATA  FOR  THE  RUN
--------------------------------------------------------------------------------

default_name                                                                    

General flags:
     imin    =       0, nmropt  =       0

Nature and format of input:
     ntx     =       5, irest   =       1, ntrx    =       1

Nature and format of output:
     ntxo    =       2, ntpr    =    1000, ntrx    =       1, ntwr    =   10000
     iwrap   =       1, ntwx    =     100, ntwv    =       0, ntwe    =       0
     ioutfm  =       1, ntwprt  =       0, idecomp =       0, rbornstat=      0

Potential function:
     ntf     =       2, ntb     =       2, igb     =       0, nsnb    =      25
     ipol    =       0, gbsa    =       0, iesp    =       0
     dielc   =   1.00000, cut     =  10.00000, intdiel =   1.00000

Frozen or restrained atoms:
     ibelly  =       0, ntr     =       0

Molecular dynamics:
     nstlim  =    500000, nscm    =      1000, nrespa  =         1
     t       =   0.00000, dt      =   0.00100, vlimit  =  -1.00000

Langevin dynamics temperature regulation:
     ig      =  454499
     temp0   = 310.00000, tempi   =   0.00000, gamma_ln=   1.00000

Pressure regulation:
     ntp     =       3
     pres0   =   1.00000, comp    =  44.60000, taup    =   1.00000
     Monte-Carlo Barostat:
     mcbarint  =     100

Constant surface tension:
     csurften  =       3
     gamma_ten =   0.00000 ninterface =       2

SHAKE:
     ntc     =       2, jfastw  =       0
     tol     =   0.00001

| Intermolecular bonds treatment:
|     no_intermolecular_bonds =       1

| Energy averages sample interval:
|     ene_avg_sampling =    1000

Ewald parameters:
     verbose =       0, ew_type =       0, nbflag  =       1, use_pme =       1
     vdwmeth =       1, eedmeth =       1, netfrc  =       1
     Box X =  107.825   Box Y =  108.126   Box Z =  106.239
     Alpha =   90.000   Beta  =   90.000   Gamma =   90.000
     NFFT1 =  108       NFFT2 =  112       NFFT3 =  108
     Cutoff=   10.000   Tol   =0.100E-04
     Ewald Coefficient =  0.27511
     Interpolation order =    4
| MONTE CARLO BAROSTAT IMPORTANT NOTE:
|   The Monte-Carlo barostat does not require the virial to adjust the system volume.
|   Since it is an expensive calculation, it is skipped for efficiency. A side-effect
|   is that the reported pressure is always 0 because it is not calculated.

--------------------------------------------------------------------------------
   3.  ATOMIC COORDINATES AND VELOCITIES
--------------------------------------------------------------------------------

default_name                                                                    
 begin time read from input coords =   500.000 ps

 
 Number of triangulated 3-point waters found:    25289

     Sum of charges from parm topology file =   0.00093641
     Forcing neutrality...

| Dynamic Memory, Types Used:
| Reals             4855253
| Integers          7498648

| Nonbonded Pairs Initial Allocation:    38172949

| GPU memory information (estimate):
| KB of GPU memory in use:    824857
| KB of CPU memory in use:    170671

--------------------------------------------------------------------------------
   4.  RESULTS
--------------------------------------------------------------------------------

 ---------------------------------------------------
 APPROXIMATING switch and d/dx switch using CUBIC SPLINE INTERPOLATION
 using   5000.0 points per unit in tabled values
 TESTING RELATIVE ERROR over r ranging from 0.0 to cutoff
| CHECK switch(x): max rel err =   0.2738E-14   at   2.422500
| CHECK d/dx switch(x): max rel err =   0.8314E-11   at   2.736960
 ---------------------------------------------------
|---------------------------------------------------
| APPROXIMATING direct energy using CUBIC SPLINE INTERPOLATION
|  with   50.0 points per unit in tabled values
| Relative Error Limit not exceeded for r .gt.   2.33
| APPROXIMATING direct force using CUBIC SPLINE INTERPOLATION
|  with   50.0 points per unit in tabled values
| Relative Error Limit not exceeded for r .gt.   2.80
|---------------------------------------------------
| MC Barostat: Decreasing size of volume moves

 NSTEP =     1000   TIME(PS) =     501.000  TEMP(K) =   308.31  PRESS =     0.0
 Etot   =   -205419.4977  EKtot   =     83484.0234  EPtot      =   -288903.5211
 BOND   =      6665.5043  ANGLE   =     25935.7046  DIHED      =     18461.8579
 1-4 NB =      6166.8302  1-4 EEL =      3778.9477  VDWAALS    =     12997.0808
 EELEC  =   -362909.4466  EHBOND  =         0.0000  RESTRAINT  =         0.0000
 EKCMT  =         0.0000  VIRIAL  =         0.0000  VOLUME     =   1237580.6461
                                                    SURFTEN    =         0.0000
                                                    Density    =         1.0074
 ------------------------------------------------------------------------------

| MC Barostat: Decreasing size of volume moves

 NSTEP =     2000   TIME(PS) =     502.000  TEMP(K) =   309.77  PRESS =     0.0
 Etot   =   -205218.1215  EKtot   =     83880.4062  EPtot      =   -289098.5277
 BOND   =      6521.9002  ANGLE   =     26041.1835  DIHED      =     18438.0118
 1-4 NB =      6121.3087  1-4 EEL =      3710.9842  VDWAALS    =     14201.3206
 EELEC  =   -364133.2369  EHBOND  =         0.0000  RESTRAINT  =         0.0000
 EKCMT  =         0.0000  VIRIAL  =         0.0000  VOLUME     =   1237893.5245
                                                    SURFTEN    =         0.0000
                                                    Density    =         1.0071
 ------------------------------------------------------------------------------

| MC Barostat: Decreasing size of volume moves

 NSTEP =     3000   TIME(PS) =     503.000  TEMP(K) =   310.47  PRESS =     0.0
 Etot   =   -205028.2680  EKtot   =     84070.6250  EPtot      =   -289098.8930
 BOND   =      6613.9736  ANGLE   =     26075.3987  DIHED      =     18415.1370
 1-4 NB =      6132.5241  1-4 EEL =      3777.2867  VDWAALS    =     13536.8035
 EELEC  =   -363650.0166  EHBOND  =         0.0000  RESTRAINT  =         0.0000
 EKCMT  =         0.0000  VIRIAL  =         0.0000  VOLUME     =   1237226.2744
                                                    SURFTEN    =         0.0000
                                                    Density    =         1.0077
 ------------------------------------------------------------------------------

| MC Barostat: Decreasing size of volume moves

 NSTEP =     4000   TIME(PS) =     504.000  TEMP(K) =   309.55  PRESS =     0.0
 Etot   =   -205274.8139  EKtot   =     83821.8281  EPtot      =   -289096.6420
 BOND   =      6658.9860  ANGLE   =     25979.7408  DIHED      =     18357.9338
 1-4 NB =      6145.5728  1-4 EEL =      3801.2247  VDWAALS    =     13253.6447
 EELEC  =   -363293.7447  EHBOND  =         0.0000  RESTRAINT  =         0.0000
 EKCMT  =         0.0000  VIRIAL  =         0.0000  VOLUME     =   1237226.2744
                                                    SURFTEN    =         0.0000
                                                    Density    =         1.0077
 ------------------------------------------------------------------------------


 NSTEP =     5000   TIME(PS) =     505.000  TEMP(K) =   309.52  PRESS =     0.0
 Etot   =   -204867.5963  EKtot   =     83813.7109  EPtot      =   -288681.3073
 BOND   =      6642.7452  ANGLE   =     26153.1547  DIHED      =     18356.2524
 1-4 NB =      6129.2038  1-4 EEL =      3710.1853  VDWAALS    =     13766.2529
 EELEC  =   -363439.1017  EHBOND  =         0.0000  RESTRAINT  =         0.0000
 EKCMT  =         0.0000  VIRIAL  =         0.0000  VOLUME     =   1237258.6406
                                                    SURFTEN    =         0.0000
                                                    Density    =         1.0076
 ------------------------------------------------------------------------------


 NSTEP =     6000   TIME(PS) =     506.000  TEMP(K) =   309.93  PRESS =     0.0
 Etot   =   -204911.1043  EKtot   =     83924.5547  EPtot      =   -288835.6590
 BOND   =      6657.4036  ANGLE   =     25994.4914  DIHED      =     18288.0944
 1-4 NB =      6150.7486  1-4 EEL =      3736.9105  VDWAALS    =     13581.7704
 EELEC  =   -363245.0780  EHBOND  =         0.0000  RESTRAINT  =         0.0000
 EKCMT  =         0.0000  VIRIAL  =         0.0000  VOLUME     =   1236036.9982
                                                    SURFTEN    =         0.0000
                                                    Density    =         1.0086
 ------------------------------------------------------------------------------


 NSTEP =     7000   TIME(PS) =     507.000  TEMP(K) =   310.06  PRESS =     0.0
 Etot   =   -205068.0508  EKtot   =     83957.9922  EPtot      =   -289026.0430
 BOND   =      6576.5236  ANGLE   =     25976.9878  DIHED      =     18429.0513
 1-4 NB =      6194.2476  1-4 EEL =      3829.7581  VDWAALS    =     14104.2319
 EELEC  =   -364136.8435  EHBOND  =         0.0000  RESTRAINT  =         0.0000
 EKCMT  =         0.0000  VIRIAL  =         0.0000  VOLUME     =   1234220.5259
                                                    SURFTEN    =         0.0000
                                                    Density    =         1.0101
 ------------------------------------------------------------------------------


 NSTEP =     8000   TIME(PS) =     508.000  TEMP(K) =   309.31  PRESS =     0.0
 Etot   =   -205192.1489  EKtot   =     83756.2500  EPtot      =   -288948.3989
 BOND   =      6649.7746  ANGLE   =     26064.7184  DIHED      =     18313.7541
 1-4 NB =      6136.3043  1-4 EEL =      3856.4410  VDWAALS    =     13644.5467
 EELEC  =   -363613.9380  EHBOND  =         0.0000  RESTRAINT  =         0.0000
 EKCMT  =         0.0000  VIRIAL  =         0.0000  VOLUME     =   1234220.5259
                                                    SURFTEN    =         0.0000
                                                    Density    =         1.0101
 ------------------------------------------------------------------------------

| MC Barostat: Decreasing size of volume moves

 NSTEP =     9000   TIME(PS) =     509.000  TEMP(K) =   309.96  PRESS =     0.0
 Etot   =   -205375.9164  EKtot   =     83933.1094  EPtot      =   -289309.0258
 BOND   =      6552.3363  ANGLE   =     26014.9274  DIHED      =     18424.0594
 1-4 NB =      6188.3522  1-4 EEL =      3713.1868  VDWAALS    =     13339.0875
 EELEC  =   -363540.9754  EHBOND  =         0.0000  RESTRAINT  =         0.0000
 EKCMT  =         0.0000  VIRIAL  =         0.0000  VOLUME     =   1234220.5259
                                                    SURFTEN    =         0.0000
                                                    Density    =         1.0101
 ------------------------------------------------------------------------------

| MC Barostat: Decreasing size of volume moves

 NSTEP =    10000   TIME(PS) =     510.000  TEMP(K) =   310.48  PRESS =     0.0
 Etot   =   -205431.8215  EKtot   =     84072.3906  EPtot      =   -289504.2121
 BOND   =      6511.7157  ANGLE   =     25875.9545  DIHED      =     18411.3072
 1-4 NB =      6145.6971  1-4 EEL =      3753.8029  VDWAALS    =     13827.8088
 EELEC  =   -364030.4983  EHBOND  =         0.0000  RESTRAINT  =         0.0000
 EKCMT  =         0.0000  VIRIAL  =         0.0000  VOLUME     =   1234220.5259
                                                    SURFTEN    =         0.0000
                                                    Density    =         1.0101
 ------------------------------------------------------------------------------

| MC Barostat: Decreasing size of volume moves

 NSTEP =    11000   TIME(PS) =     511.000  TEMP(K) =   310.00  PRESS =     0.0
 Etot   =   -205319.2701  EKtot   =     83942.3203  EPtot      =   -289261.5904
 BOND   =      6562.6017  ANGLE   =     26254.5187  DIHED      =     18348.1459
 1-4 NB =      6188.7626  1-4 EEL =      3735.0362  VDWAALS    =     13423.0469
 EELEC  =   -363773.7024  EHBOND  =         0.0000  RESTRAINT  =         0.0000
 EKCMT  =         0.0000  VIRIAL  =         0.0000  VOLUME     =   1234570.3137
                                                    SURFTEN    =         0.0000
                                                    Density    =         1.0098
 ------------------------------------------------------------------------------


 NSTEP =    12000   TIME(PS) =     512.000  TEMP(K) =   310.98  PRESS =     0.0
 Etot   =   -204972.2109  EKtot   =     84209.2891  EPtot      =   -289181.5000
 BOND   =      6588.8143  ANGLE   =     26144.6981  DIHED      =     18509.1424
 1-4 NB =      6166.1091  1-4 EEL =      3627.3297  VDWAALS    =     13599.1019
 EELEC  =   -363816.6955  EHBOND  =         0.0000  RESTRAINT  =         0.0000
 EKCMT  =         0.0000  VIRIAL  =         0.0000  VOLUME     =   1231776.5172
                                                    SURFTEN    =         0.0000
                                                    Density    =         1.0121
 ------------------------------------------------------------------------------


 NSTEP =    13000   TIME(PS) =     513.000  TEMP(K) =   310.28  PRESS =     0.0
 Etot   =   -205041.8913  EKtot   =     84019.7812  EPtot      =   -289061.6726
 BOND   =      6575.6950  ANGLE   =     25898.3461  DIHED      =     18363.8077
 1-4 NB =      6151.5187  1-4 EEL =      3797.1496  VDWAALS    =     13858.5964
 EELEC  =   -363706.7860  EHBOND  =         0.0000  RESTRAINT  =         0.0000
 EKCMT  =         0.0000  VIRIAL  =         0.0000  VOLUME     =   1232988.8388
                                                    SURFTEN    =         0.0000
                                                    Density    =         1.0111
 ------------------------------------------------------------------------------


 NSTEP =    14000   TIME(PS) =     514.000  TEMP(K) =   310.33  PRESS =     0.0
 Etot   =   -205035.0468  EKtot   =     84031.0234  EPtot      =   -289066.0702
 BOND   =      6596.0348  ANGLE   =     26123.4073  DIHED      =     18406.1335
 1-4 NB =      6158.9069  1-4 EEL =      3747.0615  VDWAALS    =     13569.5097
 EELEC  =   -363667.1238  EHBOND  =         0.0000  RESTRAINT  =         0.0000
 EKCMT  =         0.0000  VIRIAL  =         0.0000  VOLUME     =   1234851.2598
                                                    SURFTEN    =         0.0000
                                                    Density    =         1.0096
 ------------------------------------------------------------------------------


 NSTEP =    15000   TIME(PS) =     515.000  TEMP(K) =   310.66  PRESS =     0.0
 Etot   =   -205332.1737  EKtot   =     84121.0078  EPtot      =   -289453.1815
 BOND   =      6674.4088  ANGLE   =     25750.4545  DIHED      =     18344.0907
 1-4 NB =      6189.6712  1-4 EEL =      3734.7202  VDWAALS    =     13440.1851
 EELEC  =   -363586.7120  EHBOND  =         0.0000  RESTRAINT  =         0.0000
 EKCMT  =         0.0000  VIRIAL  =         0.0000  VOLUME     =   1233786.9556
                                                    SURFTEN    =         0.0000
                                                    Density    =         1.0105
 ------------------------------------------------------------------------------


 NSTEP =    16000   TIME(PS) =     516.000  TEMP(K) =   310.08  PRESS =     0.0
 Etot   =   -205129.5648  EKtot   =     83964.0156  EPtot      =   -289093.5805
 BOND   =      6670.8459  ANGLE   =     26026.4332  DIHED      =     18387.5356
 1-4 NB =      6183.0871  1-4 EEL =      3746.9868  VDWAALS    =     13459.6053
 EELEC  =   -363568.0743  EHBOND  =         0.0000  RESTRAINT  =         0.0000
 EKCMT  =         0.0000  VIRIAL  =         0.0000  VOLUME     =   1232642.9664
                                                    SURFTEN    =         0.0000
                                                    Density    =         1.0114
 ------------------------------------------------------------------------------


 NSTEP =    17000   TIME(PS) =     517.000  TEMP(K) =   309.16  PRESS =     0.0
 Etot   =   -205543.6778  EKtot   =     83716.2891  EPtot      =   -289259.9669
 BOND   =      6547.7705  ANGLE   =     26025.3283  DIHED      =     18381.0661
 1-4 NB =      6173.8915  1-4 EEL =      3806.7488  VDWAALS    =     13484.4913
 EELEC  =   -363679.2634  EHBOND  =         0.0000  RESTRAINT  =         0.0000
 EKCMT  =         0.0000  VIRIAL  =         0.0000  VOLUME     =   1233765.1314
                                                    SURFTEN    =         0.0000
                                                    Density    =         1.0105
 ------------------------------------------------------------------------------


 NSTEP =    18000   TIME(PS) =     518.000  TEMP(K) =   309.34  PRESS =     0.0
 Etot   =   -205395.7644  EKtot   =     83764.0078  EPtot      =   -289159.7722
 BOND   =      6590.8858  ANGLE   =     25852.4662  DIHED      =     18317.3905
 1-4 NB =      6183.1086  1-4 EEL =      3749.2537  VDWAALS    =     13972.2732
 EELEC  =   -363825.1502  EHBOND  =         0.0000  RESTRAINT  =         0.0000
 EKCMT  =         0.0000  VIRIAL  =         0.0000  VOLUME     =   1233765.1314
                                                    SURFTEN    =         0.0000
                                                    Density    =         1.0105
 ------------------------------------------------------------------------------


 NSTEP =    19000   TIME(PS) =     519.000  TEMP(K) =   307.78  PRESS =     0.0
 Etot   =   -205672.3163  EKtot   =     83341.5625  EPtot      =   -289013.8788
 BOND   =      6503.9394  ANGLE   =     26162.3833  DIHED      =     18449.6160
 1-4 NB =      6184.8717  1-4 EEL =      3654.8304  VDWAALS    =     13279.7344
 EELEC  =   -363249.2540  EHBOND  =         0.0000  RESTRAINT  =         0.0000
 EKCMT  =         0.0000  VIRIAL  =         0.0000  VOLUME     =   1234714.2353
                                                    SURFTEN    =         0.0000
                                                    Density    =         1.0097
 ------------------------------------------------------------------------------

| MC Barostat: Decreasing size of volume moves

 NSTEP =    20000   TIME(PS) =     520.000  TEMP(K) =   309.22  PRESS =     0.0
 Etot   =   -205588.2102  EKtot   =     83732.0000  EPtot      =   -289320.2102
 BOND   =      6640.7843  ANGLE   =     26147.7584  DIHED      =     18237.8406
 1-4 NB =      6180.3427  1-4 EEL =      3688.7720  VDWAALS    =     14099.5862
 EELEC  =   -364315.2945  EHBOND  =         0.0000  RESTRAINT  =         0.0000
 EKCMT  =         0.0000  VIRIAL  =         0.0000  VOLUME     =   1235262.9375
                                                    SURFTEN    =         0.0000
                                                    Density    =         1.0093
 ------------------------------------------------------------------------------

| MC Barostat: Decreasing size of volume moves

 NSTEP =    21000   TIME(PS) =     521.000  TEMP(K) =   310.02  PRESS =     0.0
 Etot   =   -205191.2187  EKtot   =     83947.9375  EPtot      =   -289139.1562
 BOND   =      6583.0357  ANGLE   =     26352.5050  DIHED      =     18308.5660
 1-4 NB =      6159.8113  1-4 EEL =      3818.9315  VDWAALS    =     14006.5339
 EELEC  =   -364368.5396  EHBOND  =         0.0000  RESTRAINT  =         0.0000
 EKCMT  =         0.0000  VIRIAL  =         0.0000  VOLUME     =   1235039.3256
                                                    SURFTEN    =         0.0000
                                                    Density    =         1.0095
 ------------------------------------------------------------------------------


 NSTEP =    22000   TIME(PS) =     522.000  TEMP(K) =   309.65  PRESS =     0.0
 Etot   =   -205303.2213  EKtot   =     83846.9531  EPtot      =   -289150.1744
 BOND   =      6606.9531  ANGLE   =     26424.8766  DIHED      =     18273.8831
 1-4 NB =      6178.9063  1-4 EEL =      3737.0124  VDWAALS    =     13920.4215
 EELEC  =   -364292.2275  EHBOND  =         0.0000  RESTRAINT  =         0.0000
 EKCMT  =         0.0000  VIRIAL  =         0.0000  VOLUME     =   1233035.5800
                                                    SURFTEN    =         0.0000
                                                    Density    =         1.0111
 ------------------------------------------------------------------------------


 NSTEP =    23000   TIME(PS) =     523.000  TEMP(K) =   310.29  PRESS =     0.0
 Etot   =   -205619.6408  EKtot   =     84020.8203  EPtot      =   -289640.4611
 BOND   =      6569.5715  ANGLE   =     26197.6236  DIHED      =     18232.5736
 1-4 NB =      6080.3195  1-4 EEL =      3726.1633  VDWAALS    =     13515.2974
 EELEC  =   -363962.0101  EHBOND  =         0.0000  RESTRAINT  =         0.0000
 EKCMT  =         0.0000  VIRIAL  =         0.0000  VOLUME     =   1232325.9536
                                                    SURFTEN    =         0.0000
                                                    Density    =         1.0117
 ------------------------------------------------------------------------------


 NSTEP =    24000   TIME(PS) =     524.000  TEMP(K) =   310.72  PRESS =     0.0
 Etot   =   -205351.1342  EKtot   =     84136.8359  EPtot      =   -289487.9701
 BOND   =      6561.6138  ANGLE   =     26306.4395  DIHED      =     18297.5809
 1-4 NB =      6191.0591  1-4 EEL =      3814.4737  VDWAALS    =     13842.1302
 EELEC  =   -364501.2673  EHBOND  =         0.0000  RESTRAINT  =         0.0000
 EKCMT  =         0.0000  VIRIAL  =         0.0000  VOLUME     =   1231612.4288
                                                    SURFTEN    =         0.0000
                                                    Density    =         1.0123
 ------------------------------------------------------------------------------

| MC Barostat: Decreasing size of volume moves

 NSTEP =    25000   TIME(PS) =     525.000  TEMP(K) =   310.30  PRESS =     0.0
 Etot   =   -205345.0474  EKtot   =     84024.4844  EPtot      =   -289369.5318
 BOND   =      6526.6660  ANGLE   =     25984.8798  DIHED      =     18281.7310
 1-4 NB =      6150.1283  1-4 EEL =      3695.8751  VDWAALS    =     13336.0841
 EELEC  =   -363344.8960  EHBOND  =         0.0000  RESTRAINT  =         0.0000
 EKCMT  =         0.0000  VIRIAL  =         0.0000  VOLUME     =   1233833.5655
                                                    SURFTEN    =         0.0000
                                                    Density    =         1.0104
 ------------------------------------------------------------------------------


 NSTEP =    26000   TIME(PS) =     526.000  TEMP(K) =   309.20  PRESS =     0.0
 Etot   =   -205752.5672  EKtot   =     83725.4766  EPtot      =   -289478.0437
 BOND   =      6458.4248  ANGLE   =     26059.7138  DIHED      =     18378.7350
 1-4 NB =      6116.9721  1-4 EEL =      3709.0054  VDWAALS    =     13410.7381
 EELEC  =   -363611.6330  EHBOND  =         0.0000  RESTRAINT  =         0.0000
 EKCMT  =         0.0000  VIRIAL  =         0.0000  VOLUME     =   1233290.9427
                                                    SURFTEN    =         0.0000
                                                    Density    =         1.0109
 ------------------------------------------------------------------------------


 NSTEP =    27000   TIME(PS) =     527.000  TEMP(K) =   309.90  PRESS =     0.0
 Etot   =   -205473.4629  EKtot   =     83915.1641  EPtot      =   -289388.6270
 BOND   =      6533.2953  ANGLE   =     25968.3122  DIHED      =     18377.6008
 1-4 NB =      6169.1510  1-4 EEL =      3730.9882  VDWAALS    =     14231.6730
 EELEC  =   -364399.6475  EHBOND  =         0.0000  RESTRAINT  =         0.0000
 EKCMT  =         0.0000  VIRIAL  =         0.0000  VOLUME     =   1234684.3022
                                                    SURFTEN    =         0.0000
                                                    Density    =         1.0098
 ------------------------------------------------------------------------------


 NSTEP =    28000   TIME(PS) =     528.000  TEMP(K) =   311.54  PRESS =     0.0
 Etot   =   -205031.9938  EKtot   =     84359.1016  EPtot      =   -289391.0954
 BOND   =      6486.3475  ANGLE   =     25905.7689  DIHED      =     18356.0193
 1-4 NB =      6167.8146  1-4 EEL =      3739.0675  VDWAALS    =     13988.5059
 EELEC  =   -364034.6190  EHBOND  =         0.0000  RESTRAINT  =         0.0000
 EKCMT  =         0.0000  VIRIAL  =         0.0000  VOLUME     =   1234318.2461
                                                    SURFTEN    =         0.0000
                                                    Density    =         1.0100
 ------------------------------------------------------------------------------

| MC Barostat: Decreasing size of volume moves

 NSTEP =    29000   TIME(PS) =     529.000  TEMP(K) =   310.06  PRESS =     0.0
 Etot   =   -205314.7852  EKtot   =     83957.9766  EPtot      =   -289272.7617
 BOND   =      6387.7540  ANGLE   =     26011.1655  DIHED      =     18442.1815
 1-4 NB =      6130.2019  1-4 EEL =      3748.7751  VDWAALS    =     13525.0307
 EELEC  =   -363517.8706  EHBOND  =         0.0000  RESTRAINT  =         0.0000
 EKCMT  =         0.0000  VIRIAL  =         0.0000  VOLUME     =   1233938.0401
                                                    SURFTEN    =         0.0000
                                                    Density    =         1.0104
 ------------------------------------------------------------------------------


 NSTEP =    30000   TIME(PS) =     530.000  TEMP(K) =   310.39  PRESS =     0.0
 Etot   =   -205188.9962  EKtot   =     84048.8672  EPtot      =   -289237.8634
 BOND   =      6697.8746  ANGLE   =     26058.0195  DIHED      =     18338.8907
 1-4 NB =      6167.3337  1-4 EEL =      3798.1659  VDWAALS    =     14033.4229
 EELEC  =   -364331.5707  EHBOND  =         0.0000  RESTRAINT  =         0.0000
 EKCMT  =         0.0000  VIRIAL  =         0.0000  VOLUME     =   1233568.3713
                                                    SURFTEN    =         0.0000
                                                    Density    =         1.0107
 ------------------------------------------------------------------------------


 NSTEP =    31000   TIME(PS) =     531.000  TEMP(K) =   312.09  PRESS =     0.0
 Etot   =   -204551.4813  EKtot   =     84509.1719  EPtot      =   -289060.6531
 BOND   =      6574.4971  ANGLE   =     25909.9283  DIHED      =     18470.7020
 1-4 NB =      6230.4178  1-4 EEL =      3761.5928  VDWAALS    =     13781.5724
 EELEC  =   -363789.3635  EHBOND  =         0.0000  RESTRAINT  =         0.0000
 EKCMT  =         0.0000  VIRIAL  =         0.0000  VOLUME     =   1234549.8883
                                                    SURFTEN    =         0.0000
                                                    Density    =         1.0099
 ------------------------------------------------------------------------------


 NSTEP =    32000   TIME(PS) =     532.000  TEMP(K) =   310.48  PRESS =     0.0
 Etot   =   -205080.5682  EKtot   =     84071.8594  EPtot      =   -289152.4276
 BOND   =      6592.4374  ANGLE   =     26142.3476  DIHED      =     18391.5563
 1-4 NB =      6074.8008  1-4 EEL =      3785.1584  VDWAALS    =     13098.2434
 EELEC  =   -363236.9715  EHBOND  =         0.0000  RESTRAINT  =         0.0000
 EKCMT  =         0.0000  VIRIAL  =         0.0000  VOLUME     =   1235157.6941
                                                    SURFTEN    =         0.0000
                                                    Density    =         1.0094
 ------------------------------------------------------------------------------


 NSTEP =    33000   TIME(PS) =     533.000  TEMP(K) =   309.75  PRESS =     0.0
 Etot   =   -205522.8820  EKtot   =     83873.6094  EPtot      =   -289396.4914
 BOND   =      6543.1787  ANGLE   =     25817.4990  DIHED      =     18348.5388
 1-4 NB =      6157.6927  1-4 EEL =      3789.9581  VDWAALS    =     13099.2255
 EELEC  =   -363152.5842  EHBOND  =         0.0000  RESTRAINT  =         0.0000
 EKCMT  =         0.0000  VIRIAL  =         0.0000  VOLUME     =   1234105.1184
                                                    SURFTEN    =         0.0000
                                                    Density    =         1.0102
 ------------------------------------------------------------------------------


 NSTEP =    34000   TIME(PS) =     534.000  TEMP(K) =   309.94  PRESS =     0.0
 Etot   =   -205034.6943  EKtot   =     83925.4062  EPtot      =   -288960.1006
 BOND   =      6598.0945  ANGLE   =     26068.3419  DIHED      =     18420.3023
 1-4 NB =      6178.7196  1-4 EEL =      3822.1854  VDWAALS    =     13625.4571
 EELEC  =   -363673.2015  EHBOND  =         0.0000  RESTRAINT  =         0.0000
 EKCMT  =         0.0000  VIRIAL  =         0.0000  VOLUME     =   1234324.7454
                                                    SURFTEN    =         0.0000
                                                    Density    =         1.0100
 ------------------------------------------------------------------------------


 NSTEP =    35000   TIME(PS) =     535.000  TEMP(K) =   310.60  PRESS =     0.0
 Etot   =   -205147.7224  EKtot   =     84104.6250  EPtot      =   -289252.3474
 BOND   =      6637.8887  ANGLE   =     26213.4578  DIHED      =     18262.1820
 1-4 NB =      6152.9830  1-4 EEL =      3729.8293  VDWAALS    =     14090.9023
 EELEC  =   -364339.5905  EHBOND  =         0.0000  RESTRAINT  =         0.0000
 EKCMT  =         0.0000  VIRIAL  =         0.0000  VOLUME     =   1234591.6429
                                                    SURFTEN    =         0.0000
                                                    Density    =         1.0098
 ------------------------------------------------------------------------------


 NSTEP =    36000   TIME(PS) =     536.000  TEMP(K) =   310.70  PRESS =     0.0
 Etot   =   -205067.8076  EKtot   =     84132.9453  EPtot      =   -289200.7530
 BOND   =      6654.7439  ANGLE   =     26042.5553  DIHED      =     18304.9900
 1-4 NB =      6240.2619  1-4 EEL =      3819.4887  VDWAALS    =     13537.4467
 EELEC  =   -363800.2395  EHBOND  =         0.0000  RESTRAINT  =         0.0000
 EKCMT  =         0.0000  VIRIAL  =         0.0000  VOLUME     =   1233645.6198
                                                    SURFTEN    =         0.0000
                                                    Density    =         1.0106
 ------------------------------------------------------------------------------


 NSTEP =    37000   TIME(PS) =     537.000  TEMP(K) =   309.53  PRESS =     0.0
 Etot   =   -205025.0408  EKtot   =     83814.7812  EPtot      =   -288839.8220
 BOND   =      6544.8140  ANGLE   =     26065.3759  DIHED      =     18311.2686
 1-4 NB =      6189.0448  1-4 EEL =      3867.0539  VDWAALS    =     13211.0164
 EELEC  =   -363028.3957  EHBOND  =         0.0000  RESTRAINT  =         0.0000
 EKCMT  =         0.0000  VIRIAL  =         0.0000  VOLUME     =   1234479.0462
                                                    SURFTEN    =         0.0000
                                                    Density    =         1.0099
 ------------------------------------------------------------------------------


 NSTEP =    38000   TIME(PS) =     538.000  TEMP(K) =   311.36  PRESS =     0.0
 Etot   =   -204916.6161  EKtot   =     84311.5312  EPtot      =   -289228.1473
 BOND   =      6671.5206  ANGLE   =     26106.2882  DIHED      =     18302.7962
 1-4 NB =      6192.7436  1-4 EEL =      3849.4326  VDWAALS    =     13702.6703
 EELEC  =   -364053.5988  EHBOND  =         0.0000  RESTRAINT  =         0.0000
 EKCMT  =         0.0000  VIRIAL  =         0.0000  VOLUME     =   1234473.8039
                                                    SURFTEN    =         0.0000
                                                    Density    =         1.0099
 ------------------------------------------------------------------------------


 NSTEP =    39000   TIME(PS) =     539.000  TEMP(K) =   309.14  PRESS =     0.0
 Etot   =   -205487.2790  EKtot   =     83708.7656  EPtot      =   -289196.0446
 BOND   =      6526.3293  ANGLE   =     26121.6554  DIHED      =     18332.7160
 1-4 NB =      6187.0334  1-4 EEL =      3710.0145  VDWAALS    =     13730.7422
 EELEC  =   -363804.5354  EHBOND  =         0.0000  RESTRAINT  =         0.0000
 EKCMT  =         0.0000  VIRIAL  =         0.0000  VOLUME     =   1233692.8155
                                                    SURFTEN    =         0.0000
                                                    Density    =         1.0106
 ------------------------------------------------------------------------------


 NSTEP =    40000   TIME(PS) =     540.000  TEMP(K) =   310.74  PRESS =     0.0
 Etot   =   -205484.1885  EKtot   =     84142.3438  EPtot      =   -289626.5323
 BOND   =      6586.6570  ANGLE   =     26067.8856  DIHED      =     18345.1785
 1-4 NB =      6157.5785  1-4 EEL =      3754.2368  VDWAALS    =     13579.3560
 EELEC  =   -364117.4246  EHBOND  =         0.0000  RESTRAINT  =         0.0000
 EKCMT  =         0.0000  VIRIAL  =         0.0000  VOLUME     =   1232312.4307
                                                    SURFTEN    =         0.0000
                                                    Density    =         1.0117
 ------------------------------------------------------------------------------


 NSTEP =    41000   TIME(PS) =     541.000  TEMP(K) =   310.05  PRESS =     0.0
 Etot   =   -205714.4647  EKtot   =     83956.6484  EPtot      =   -289671.1132
 BOND   =      6507.5888  ANGLE   =     26075.3804  DIHED      =     18336.8047
 1-4 NB =      6121.1449  1-4 EEL =      3769.6674  VDWAALS    =     13623.1402
 EELEC  =   -364104.8395  EHBOND  =         0.0000  RESTRAINT  =         0.0000
 EKCMT  =         0.0000  VIRIAL  =         0.0000  VOLUME     =   1234424.7802
                                                    SURFTEN    =         0.0000
                                                    Density    =         1.0100
 ------------------------------------------------------------------------------


 NSTEP =    42000   TIME(PS) =     542.000  TEMP(K) =   308.06  PRESS =     0.0
 Etot   =   -205741.4415  EKtot   =     83416.4141  EPtot      =   -289157.8556
 BOND   =      6566.1670  ANGLE   =     25933.3537  DIHED      =     18366.5666
 1-4 NB =      6130.5820  1-4 EEL =      3776.7272  VDWAALS    =     13539.6436
 EELEC  =   -363470.8958  EHBOND  =         0.0000  RESTRAINT  =         0.0000
 EKCMT  =         0.0000  VIRIAL  =         0.0000  VOLUME     =   1233812.0754
                                                    SURFTEN    =         0.0000
                                                    Density    =         1.0105
 ------------------------------------------------------------------------------


 NSTEP =    43000   TIME(PS) =     543.000  TEMP(K) =   310.60  PRESS =     0.0
 Etot   =   -205598.3385  EKtot   =     84104.6797  EPtot      =   -289703.0182
 BOND   =      6445.3897  ANGLE   =     26118.5765  DIHED      =     18356.5316
 1-4 NB =      6134.2901  1-4 EEL =      3772.1241  VDWAALS    =     13766.4529
 EELEC  =   -364296.3831  EHBOND  =         0.0000  RESTRAINT  =         0.0000
 EKCMT  =         0.0000  VIRIAL  =         0.0000  VOLUME     =   1233411.9991
                                                    SURFTEN    =         0.0000
                                                    Density    =         1.0108
 ------------------------------------------------------------------------------


 NSTEP =    44000   TIME(PS) =     544.000  TEMP(K) =   310.31  PRESS =     0.0
 Etot   =   -205849.9117  EKtot   =     84025.5625  EPtot      =   -289875.4742
 BOND   =      6529.8468  ANGLE   =     26025.2706  DIHED      =     18413.2972
 1-4 NB =      6129.8342  1-4 EEL =      3758.3263  VDWAALS    =     13756.9611
 EELEC  =   -364489.0105  EHBOND  =         0.0000  RESTRAINT  =         0.0000
 EKCMT  =         0.0000  VIRIAL  =         0.0000  VOLUME     =   1233017.9168
                                                    SURFTEN    =         0.0000
                                                    Density    =         1.0111
 ------------------------------------------------------------------------------


 NSTEP =    45000   TIME(PS) =     545.000  TEMP(K) =   309.39  PRESS =     0.0
 Etot   =   -205643.8769  EKtot   =     83777.1953  EPtot      =   -289421.0722
 BOND   =      6651.0637  ANGLE   =     26055.6848  DIHED      =     18305.9711
 1-4 NB =      6131.2014  1-4 EEL =      3798.8060  VDWAALS    =     13634.1835
 EELEC  =   -363997.9828  EHBOND  =         0.0000  RESTRAINT  =         0.0000
 EKCMT  =         0.0000  VIRIAL  =         0.0000  VOLUME     =   1233389.7738
                                                    SURFTEN    =         0.0000
                                                    Density    =         1.0108
 ------------------------------------------------------------------------------


 NSTEP =    46000   TIME(PS) =     546.000  TEMP(K) =   309.79  PRESS =     0.0
 Etot   =   -205793.6687  EKtot   =     83886.3984  EPtot      =   -289680.0671
 BOND   =      6501.1032  ANGLE   =     26015.5389  DIHED      =     18294.2805
 1-4 NB =      6100.0385  1-4 EEL =      3753.4456  VDWAALS    =     13715.0334
 EELEC  =   -364059.5072  EHBOND  =         0.0000  RESTRAINT  =         0.0000
 EKCMT  =         0.0000  VIRIAL  =         0.0000  VOLUME     =   1232162.5631
                                                    SURFTEN    =         0.0000
                                                    Density    =         1.0118
 ------------------------------------------------------------------------------


 NSTEP =    47000   TIME(PS) =     547.000  TEMP(K) =   309.60  PRESS =     0.0
 Etot   =   -205621.4257  EKtot   =     83835.0000  EPtot      =   -289456.4257
 BOND   =      6582.1977  ANGLE   =     26118.2700  DIHED      =     18393.9707
 1-4 NB =      6183.2110  1-4 EEL =      3815.1905  VDWAALS    =     13974.7655
 EELEC  =   -364524.0311  EHBOND  =         0.0000  RESTRAINT  =         0.0000
 EKCMT  =         0.0000  VIRIAL  =         0.0000  VOLUME     =   1231490.9818
                                                    SURFTEN    =         0.0000
                                                    Density    =         1.0124
 ------------------------------------------------------------------------------


 NSTEP =    48000   TIME(PS) =     548.000  TEMP(K) =   309.93  PRESS =     0.0
 Etot   =   -205364.0519  EKtot   =     83922.6328  EPtot      =   -289286.6847
 BOND   =      6639.5176  ANGLE   =     26132.8986  DIHED      =     18283.7986
 1-4 NB =      6151.2919  1-4 EEL =      3761.3889  VDWAALS    =     13831.4053
 EELEC  =   -364086.9857  EHBOND  =         0.0000  RESTRAINT  =         0.0000
 EKCMT  =         0.0000  VIRIAL  =         0.0000  VOLUME     =   1232481.9725
                                                    SURFTEN    =         0.0000
                                                    Density    =         1.0116
 ------------------------------------------------------------------------------


 NSTEP =    49000   TIME(PS) =     549.000  TEMP(K) =   309.52  PRESS =     0.0
 Etot   =   -205699.9620  EKtot   =     83811.6875  EPtot      =   -289511.6495
 BOND   =      6538.4985  ANGLE   =     26111.8704  DIHED      =     18395.5301
 1-4 NB =      6160.4092  1-4 EEL =      3675.5266  VDWAALS    =     13866.5683
 EELEC  =   -364260.0526  EHBOND  =         0.0000  RESTRAINT  =         0.0000
 EKCMT  =         0.0000  VIRIAL  =         0.0000  VOLUME     =   1235461.9305
                                                    SURFTEN    =         0.0000
                                                    Density    =         1.0091
 ------------------------------------------------------------------------------


 NSTEP =    50000   TIME(PS) =     550.000  TEMP(K) =   310.14  PRESS =     0.0
 Etot   =   -205736.9463  EKtot   =     83980.7266  EPtot      =   -289717.6728
 BOND   =      6562.2132  ANGLE   =     26078.8109  DIHED      =     18253.0531
 1-4 NB =      6079.9998  1-4 EEL =      3725.9052  VDWAALS    =     13578.0424
 EELEC  =   -363995.6974  EHBOND  =         0.0000  RESTRAINT  =         0.0000
 EKCMT  =         0.0000  VIRIAL  =         0.0000  VOLUME     =   1234403.9757
                                                    SURFTEN    =         0.0000
                                                    Density    =         1.0100
 ------------------------------------------------------------------------------


 NSTEP =    51000   TIME(PS) =     551.000  TEMP(K) =   309.96  PRESS =     0.0
 Etot   =   -206084.1989  EKtot   =     83930.5312  EPtot      =   -290014.7301
 BOND   =      6554.9912  ANGLE   =     25982.9474  DIHED      =     18210.8481
 1-4 NB =      6134.1768  1-4 EEL =      3671.9219  VDWAALS    =     14311.7468
 EELEC  =   -364881.3624  EHBOND  =         0.0000  RESTRAINT  =         0.0000
 EKCMT  =         0.0000  VIRIAL  =         0.0000  VOLUME     =   1232684.4303
                                                    SURFTEN    =         0.0000
                                                    Density    =         1.0114
 ------------------------------------------------------------------------------


 NSTEP =    52000   TIME(PS) =     552.000  TEMP(K) =   310.33  PRESS =     0.0
 Etot   =   -205628.1657  EKtot   =     84030.6719  EPtot      =   -289658.8376
 BOND   =      6596.2344  ANGLE   =     26058.2481  DIHED      =     18286.8713
 1-4 NB =      6155.5526  1-4 EEL =      3759.2479  VDWAALS    =     13483.5219
 EELEC  =   -363998.5138  EHBOND  =         0.0000  RESTRAINT  =         0.0000
 EKCMT  =         0.0000  VIRIAL  =         0.0000  VOLUME     =   1232929.1947
                                                    SURFTEN    =         0.0000
                                                    Density    =         1.0112
 ------------------------------------------------------------------------------


 NSTEP =    53000   TIME(PS) =     553.000  TEMP(K) =   309.75  PRESS =     0.0
 Etot   =   -205781.0147  EKtot   =     83874.8047  EPtot      =   -289655.8194
 BOND   =      6552.9528  ANGLE   =     26035.4996  DIHED      =     18253.0732
 1-4 NB =      6215.4761  1-4 EEL =      3771.2193  VDWAALS    =     13694.2756
 EELEC  =   -364178.3159  EHBOND  =         0.0000  RESTRAINT  =         0.0000
 EKCMT  =         0.0000  VIRIAL  =         0.0000  VOLUME     =   1231688.5556
                                                    SURFTEN    =         0.0000
                                                    Density    =         1.0122
 ------------------------------------------------------------------------------


 NSTEP =    54000   TIME(PS) =     554.000  TEMP(K) =   308.77  PRESS =     0.0
 Etot   =   -205987.4867  EKtot   =     83610.5625  EPtot      =   -289598.0492
 BOND   =      6627.3499  ANGLE   =     25926.0755  DIHED      =     18286.0399
 1-4 NB =      6174.0130  1-4 EEL =      3775.3558  VDWAALS    =     13362.9158
 EELEC  =   -363749.7991  EHBOND  =         0.0000  RESTRAINT  =         0.0000
 EKCMT  =         0.0000  VIRIAL  =         0.0000  VOLUME     =   1232725.3660
                                                    SURFTEN    =         0.0000
                                                    Density    =         1.0114
 ------------------------------------------------------------------------------


 NSTEP =    55000   TIME(PS) =     555.000  TEMP(K) =   309.53  PRESS =     0.0
 Etot   =   -205883.7871  EKtot   =     83815.5469  EPtot      =   -289699.3340
 BOND   =      6621.5597  ANGLE   =     25946.0263  DIHED      =     18259.3086
 1-4 NB =      6147.2502  1-4 EEL =      3762.9443  VDWAALS    =     13925.3579
 EELEC  =   -364361.7809  EHBOND  =         0.0000  RESTRAINT  =         0.0000
 EKCMT  =         0.0000  VIRIAL  =         0.0000  VOLUME     =   1232739.4785
                                                    SURFTEN    =         0.0000
                                                    Density    =         1.0113
 ------------------------------------------------------------------------------


 NSTEP =    56000   TIME(PS) =     556.000  TEMP(K) =   309.51  PRESS =     0.0
 Etot   =   -205656.9224  EKtot   =     83808.6797  EPtot      =   -289465.6021
 BOND   =      6597.2231  ANGLE   =     26060.1214  DIHED      =     18337.7525
 1-4 NB =      6102.8194  1-4 EEL =      3725.9985  VDWAALS    =     13882.1057
 EELEC  =   -364171.6227  EHBOND  =         0.0000  RESTRAINT  =         0.0000
 EKCMT  =         0.0000  VIRIAL  =         0.0000  VOLUME     =   1232101.6103
                                                    SURFTEN    =         0.0000
                                                    Density    =         1.0119
 ------------------------------------------------------------------------------


 NSTEP =    57000   TIME(PS) =     557.000  TEMP(K) =   309.28  PRESS =     0.0
 Etot   =   -205731.3134  EKtot   =     83746.6328  EPtot      =   -289477.9462
 BOND   =      6633.3598  ANGLE   =     25990.4366  DIHED      =     18320.9086
 1-4 NB =      6155.0498  1-4 EEL =      3760.8086  VDWAALS    =     13819.7978
 EELEC  =   -364158.3075  EHBOND  =         0.0000  RESTRAINT  =         0.0000
 EKCMT  =         0.0000  VIRIAL  =         0.0000  VOLUME     =   1232555.3031
                                                    SURFTEN    =         0.0000
                                                    Density    =         1.0115
 ------------------------------------------------------------------------------


 NSTEP =    58000   TIME(PS) =     558.000  TEMP(K) =   308.89  PRESS =     0.0
 Etot   =   -205876.8119  EKtot   =     83643.2266  EPtot      =   -289520.0385
 BOND   =      6690.6259  ANGLE   =     26172.9949  DIHED      =     18332.9802
 1-4 NB =      6129.1862  1-4 EEL =      3703.7688  VDWAALS    =     13705.4925
 EELEC  =   -364255.0870  EHBOND  =         0.0000  RESTRAINT  =         0.0000
 EKCMT  =         0.0000  VIRIAL  =         0.0000  VOLUME     =   1233223.6106
                                                    SURFTEN    =         0.0000
                                                    Density    =         1.0109
 ------------------------------------------------------------------------------


 NSTEP =    59000   TIME(PS) =     559.000  TEMP(K) =   308.92  PRESS =     0.0
 Etot   =   -205946.1970  EKtot   =     83650.2812  EPtot      =   -289596.4782
 BOND   =      6699.1032  ANGLE   =     26005.1600  DIHED      =     18329.6230
 1-4 NB =      6179.8330  1-4 EEL =      3789.0283  VDWAALS    =     13821.8012
 EELEC  =   -364421.0268  EHBOND  =         0.0000  RESTRAINT  =         0.0000
 EKCMT  =         0.0000  VIRIAL  =         0.0000  VOLUME     =   1231440.5684
                                                    SURFTEN    =         0.0000
                                                    Density    =         1.0124
 ------------------------------------------------------------------------------


 NSTEP =    60000   TIME(PS) =     560.000  TEMP(K) =   309.19  PRESS =     0.0
 Etot   =   -205917.3808  EKtot   =     83723.9062  EPtot      =   -289641.2870
 BOND   =      6559.1815  ANGLE   =     26135.0622  DIHED      =     18321.4212
 1-4 NB =      6167.8154  1-4 EEL =      3720.1893  VDWAALS    =     14000.5157
 EELEC  =   -364545.4722  EHBOND  =         0.0000  RESTRAINT  =         0.0000
 EKCMT  =         0.0000  VIRIAL  =         0.0000  VOLUME     =   1230162.6557
                                                    SURFTEN    =         0.0000
                                                    Density    =         1.0135
 ------------------------------------------------------------------------------


 NSTEP =    61000   TIME(PS) =     561.000  TEMP(K) =   309.66  PRESS =     0.0
 Etot   =   -205747.9901  EKtot   =     83850.9922  EPtot      =   -289598.9823
 BOND   =      6664.6449  ANGLE   =     26131.9393  DIHED      =     18368.0824
 1-4 NB =      6106.5366  1-4 EEL =      3790.6648  VDWAALS    =     13578.9234
 EELEC  =   -364239.7737  EHBOND  =         0.0000  RESTRAINT  =         0.0000
 EKCMT  =         0.0000  VIRIAL  =         0.0000  VOLUME     =   1229885.3495
                                                    SURFTEN    =         0.0000
                                                    Density    =         1.0137
 ------------------------------------------------------------------------------


 NSTEP =    62000   TIME(PS) =     562.000  TEMP(K) =   310.43  PRESS =     0.0
 Etot   =   -205935.5439  EKtot   =     84058.9141  EPtot      =   -289994.4579
 BOND   =      6437.2534  ANGLE   =     26084.7914  DIHED      =     18257.7773
 1-4 NB =      6147.2323  1-4 EEL =      3750.1853  VDWAALS    =     13337.7057
 EELEC  =   -364009.4034  EHBOND  =         0.0000  RESTRAINT  =         0.0000
 EKCMT  =         0.0000  VIRIAL  =         0.0000  VOLUME     =   1227825.6858
                                                    SURFTEN    =         0.0000
                                                    Density    =         1.0154
 ------------------------------------------------------------------------------


 NSTEP =    63000   TIME(PS) =     563.000  TEMP(K) =   310.49  PRESS =     0.0
 Etot   =   -206089.8177  EKtot   =     84074.1328  EPtot      =   -290163.9506
 BOND   =      6557.9541  ANGLE   =     26150.5417  DIHED      =     18274.4201
 1-4 NB =      6171.2537  1-4 EEL =      3728.4219  VDWAALS    =     13921.6196
 EELEC  =   -364968.1616  EHBOND  =         0.0000  RESTRAINT  =         0.0000
 EKCMT  =         0.0000  VIRIAL  =         0.0000  VOLUME     =   1229606.1025
                                                    SURFTEN    =         0.0000
                                                    Density    =         1.0139
 ------------------------------------------------------------------------------


 NSTEP =    64000   TIME(PS) =     564.000  TEMP(K) =   309.90  PRESS =     0.0
 Etot   =   -205758.1063  EKtot   =     83916.3281  EPtot      =   -289674.4344
 BOND   =      6541.7181  ANGLE   =     26122.6909  DIHED      =     18414.5183
 1-4 NB =      6170.6507  1-4 EEL =      3704.3304  VDWAALS    =     13901.1679
 EELEC  =   -364529.5108  EHBOND  =         0.0000  RESTRAINT  =         0.0000
 EKCMT  =         0.0000  VIRIAL  =         0.0000  VOLUME     =   1232203.3778
                                                    SURFTEN    =         0.0000
                                                    Density    =         1.0118
 ------------------------------------------------------------------------------


 NSTEP =    65000   TIME(PS) =     565.000  TEMP(K) =   310.54  PRESS =     0.0
 Etot   =   -205457.4237  EKtot   =     84089.7109  EPtot      =   -289547.1347
 BOND   =      6697.1077  ANGLE   =     26013.6637  DIHED      =     18278.2533
 1-4 NB =      6107.4804  1-4 EEL =      3746.5372  VDWAALS    =     13911.9814
 EELEC  =   -364302.1584  EHBOND  =         0.0000  RESTRAINT  =         0.0000
 EKCMT  =         0.0000  VIRIAL  =         0.0000  VOLUME     =   1234353.4977
                                                    SURFTEN    =         0.0000
                                                    Density    =         1.0100
 ------------------------------------------------------------------------------


 NSTEP =    66000   TIME(PS) =     566.000  TEMP(K) =   308.54  PRESS =     0.0
 Etot   =   -205697.6932  EKtot   =     83546.5625  EPtot      =   -289244.2557
 BOND   =      6630.9444  ANGLE   =     25980.3606  DIHED      =     18414.9498
 1-4 NB =      6187.5541  1-4 EEL =      3784.8056  VDWAALS    =     13436.4343
 EELEC  =   -363679.3045  EHBOND  =         0.0000  RESTRAINT  =         0.0000
 EKCMT  =         0.0000  VIRIAL  =         0.0000  VOLUME     =   1232854.3578
                                                    SURFTEN    =         0.0000
                                                    Density    =         1.0112
 ------------------------------------------------------------------------------


 NSTEP =    67000   TIME(PS) =     567.000  TEMP(K) =   310.06  PRESS =     0.0
 Etot   =   -205583.2138  EKtot   =     83958.7969  EPtot      =   -289542.0106
 BOND   =      6429.8297  ANGLE   =     25970.4003  DIHED      =     18363.5928
 1-4 NB =      6118.3281  1-4 EEL =      3755.7679  VDWAALS    =     13944.4424
 EELEC  =   -364124.3718  EHBOND  =         0.0000  RESTRAINT  =         0.0000
 EKCMT  =         0.0000  VIRIAL  =         0.0000  VOLUME     =   1232978.2993
                                                    SURFTEN    =         0.0000
                                                    Density    =         1.0111
 ------------------------------------------------------------------------------


 NSTEP =    68000   TIME(PS) =     568.000  TEMP(K) =   310.90  PRESS =     0.0
 Etot   =   -205491.2425  EKtot   =     84185.6016  EPtot      =   -289676.8440
 BOND   =      6513.6911  ANGLE   =     25933.1015  DIHED      =     18362.3887
 1-4 NB =      6194.4864  1-4 EEL =      3667.8834  VDWAALS    =     13678.4443
 EELEC  =   -364026.8394  EHBOND  =         0.0000  RESTRAINT  =         0.0000
 EKCMT  =         0.0000  VIRIAL  =         0.0000  VOLUME     =   1232829.4238
                                                    SURFTEN    =         0.0000
                                                    Density    =         1.0113
 ------------------------------------------------------------------------------


 NSTEP =    69000   TIME(PS) =     569.000  TEMP(K) =   310.27  PRESS =     0.0
 Etot   =   -205267.8772  EKtot   =     84015.4062  EPtot      =   -289283.2834
 BOND   =      6584.0013  ANGLE   =     25959.7242  DIHED      =     18283.1221
 1-4 NB =      6192.2989  1-4 EEL =      3728.4625  VDWAALS    =     13833.8120
 EELEC  =   -363864.7044  EHBOND  =         0.0000  RESTRAINT  =         0.0000
 EKCMT  =         0.0000  VIRIAL  =         0.0000  VOLUME     =   1232913.0607
                                                    SURFTEN    =         0.0000
                                                    Density    =         1.0112
 ------------------------------------------------------------------------------


 NSTEP =    70000   TIME(PS) =     570.000  TEMP(K) =   309.97  PRESS =     0.0
 Etot   =   -205566.8389  EKtot   =     83935.3750  EPtot      =   -289502.2139
 BOND   =      6605.9258  ANGLE   =     25965.9580  DIHED      =     18429.9230
 1-4 NB =      6196.0852  1-4 EEL =      3716.4329  VDWAALS    =     13554.6905
 EELEC  =   -363971.2293  EHBOND  =         0.0000  RESTRAINT  =         0.0000
 EKCMT  =         0.0000  VIRIAL  =         0.0000  VOLUME     =   1233542.6259
                                                    SURFTEN    =         0.0000
                                                    Density    =         1.0107
 ------------------------------------------------------------------------------


 NSTEP =    71000   TIME(PS) =     571.000  TEMP(K) =   310.23  PRESS =     0.0
 Etot   =   -205969.0160  EKtot   =     84005.1406  EPtot      =   -289974.1566
 BOND   =      6705.4781  ANGLE   =     25784.5314  DIHED      =     18275.7610
 1-4 NB =      6103.9335  1-4 EEL =      3737.0614  VDWAALS    =     13504.9119
 EELEC  =   -364085.8341  EHBOND  =         0.0000  RESTRAINT  =         0.0000
 EKCMT  =         0.0000  VIRIAL  =         0.0000  VOLUME     =   1233566.9273
                                                    SURFTEN    =         0.0000
                                                    Density    =         1.0107
 ------------------------------------------------------------------------------


 NSTEP =    72000   TIME(PS) =     572.000  TEMP(K) =   309.21  PRESS =     0.0
 Etot   =   -205813.3439  EKtot   =     83728.7891  EPtot      =   -289542.1329
 BOND   =      6445.4492  ANGLE   =     26038.1412  DIHED      =     18379.1869
 1-4 NB =      6189.9270  1-4 EEL =      3728.4638  VDWAALS    =     13749.3234
 EELEC  =   -364072.6244  EHBOND  =         0.0000  RESTRAINT  =         0.0000
 EKCMT  =         0.0000  VIRIAL  =         0.0000  VOLUME     =   1233566.9273
                                                    SURFTEN    =         0.0000
                                                    Density    =         1.0107
 ------------------------------------------------------------------------------


 NSTEP =    73000   TIME(PS) =     573.000  TEMP(K) =   310.78  PRESS =     0.0
 Etot   =   -205722.0698  EKtot   =     84153.2969  EPtot      =   -289875.3667
 BOND   =      6520.5580  ANGLE   =     25848.9369  DIHED      =     18344.0589
 1-4 NB =      6175.0952  1-4 EEL =      3708.0243  VDWAALS    =     13538.8037
 EELEC  =   -364010.8436  EHBOND  =         0.0000  RESTRAINT  =         0.0000
 EKCMT  =         0.0000  VIRIAL  =         0.0000  VOLUME     =   1231941.9623
                                                    SURFTEN    =         0.0000
                                                    Density    =         1.0120
 ------------------------------------------------------------------------------


 NSTEP =    74000   TIME(PS) =     574.000  TEMP(K) =   309.23  PRESS =     0.0
 Etot   =   -206065.6100  EKtot   =     83734.8750  EPtot      =   -289800.4850
 BOND   =      6531.4341  ANGLE   =     25877.7265  DIHED      =     18315.4686
 1-4 NB =      6116.4255  1-4 EEL =      3723.6414  VDWAALS    =     13869.3113
 EELEC  =   -364234.4925  EHBOND  =         0.0000  RESTRAINT  =         0.0000
 EKCMT  =         0.0000  VIRIAL  =         0.0000  VOLUME     =   1232361.8049
                                                    SURFTEN    =         0.0000
                                                    Density    =         1.0117
 ------------------------------------------------------------------------------


 NSTEP =    75000   TIME(PS) =     575.000  TEMP(K) =   309.15  PRESS =     0.0
 Etot   =   -206011.4429  EKtot   =     83711.2422  EPtot      =   -289722.6851
 BOND   =      6531.2225  ANGLE   =     25955.2173  DIHED      =     18315.7577
 1-4 NB =      6122.0546  1-4 EEL =      3748.4717  VDWAALS    =     14208.3396
 EELEC  =   -364603.7485  EHBOND  =         0.0000  RESTRAINT  =         0.0000
 EKCMT  =         0.0000  VIRIAL  =         0.0000  VOLUME     =   1232864.5593
                                                    SURFTEN    =         0.0000
                                                    Density    =         1.0112
 ------------------------------------------------------------------------------


 NSTEP =    76000   TIME(PS) =     576.000  TEMP(K) =   310.64  PRESS =     0.0
 Etot   =   -206031.4648  EKtot   =     84116.1406  EPtot      =   -290147.6054
 BOND   =      6521.5821  ANGLE   =     26022.4991  DIHED      =     18279.5539
 1-4 NB =      6102.1572  1-4 EEL =      3698.6528  VDWAALS    =     13823.5309
 EELEC  =   -364595.5814  EHBOND  =         0.0000  RESTRAINT  =         0.0000
 EKCMT  =         0.0000  VIRIAL  =         0.0000  VOLUME     =   1231907.4151
                                                    SURFTEN    =         0.0000
                                                    Density    =         1.0120
 ------------------------------------------------------------------------------


 NSTEP =    77000   TIME(PS) =     577.000  TEMP(K) =   308.62  PRESS =     0.0
 Etot   =   -205628.2052  EKtot   =     83567.8594  EPtot      =   -289196.0645
 BOND   =      6623.4329  ANGLE   =     26008.2318  DIHED      =     18314.4778
 1-4 NB =      6149.0488  1-4 EEL =      3743.9222  VDWAALS    =     14130.0223
 EELEC  =   -364165.2004  EHBOND  =         0.0000  RESTRAINT  =         0.0000
 EKCMT  =         0.0000  VIRIAL  =         0.0000  VOLUME     =   1230590.8540
                                                    SURFTEN    =         0.0000
                                                    Density    =         1.0131
 ------------------------------------------------------------------------------


 NSTEP =    78000   TIME(PS) =     578.000  TEMP(K) =   310.25  PRESS =     0.0
 Etot   =   -205644.8087  EKtot   =     84011.5547  EPtot      =   -289656.3634
 BOND   =      6557.1808  ANGLE   =     26015.9125  DIHED      =     18341.9661
 1-4 NB =      6149.9571  1-4 EEL =      3674.0185  VDWAALS    =     13691.1629
 EELEC  =   -364086.5613  EHBOND  =         0.0000  RESTRAINT  =         0.0000
 EKCMT  =         0.0000  VIRIAL  =         0.0000  VOLUME     =   1229944.4311
                                                    SURFTEN    =         0.0000
                                                    Density    =         1.0136
 ------------------------------------------------------------------------------


 NSTEP =    79000   TIME(PS) =     579.000  TEMP(K) =   310.20  PRESS =     0.0
 Etot   =   -205929.2375  EKtot   =     83996.0078  EPtot      =   -289925.2453
 BOND   =      6490.1101  ANGLE   =     25999.7759  DIHED      =     18371.0402
 1-4 NB =      6186.6115  1-4 EEL =      3751.6198  VDWAALS    =     13715.8073
 EELEC  =   -364440.2101  EHBOND  =         0.0000  RESTRAINT  =         0.0000
 EKCMT  =         0.0000  VIRIAL  =         0.0000  VOLUME     =   1229516.3118
                                                    SURFTEN    =         0.0000
                                                    Density    =         1.0140
 ------------------------------------------------------------------------------


 NSTEP =    80000   TIME(PS) =     580.000  TEMP(K) =   310.83  PRESS =     0.0
 Etot   =   -206160.3462  EKtot   =     84167.4766  EPtot      =   -290327.8227
 BOND   =      6503.7122  ANGLE   =     25954.0819  DIHED      =     18275.5764
 1-4 NB =      6171.6878  1-4 EEL =      3769.1758  VDWAALS    =     13326.2224
 EELEC  =   -364328.2793  EHBOND  =         0.0000  RESTRAINT  =         0.0000
 EKCMT  =         0.0000  VIRIAL  =         0.0000  VOLUME     =   1231118.7614
                                                    SURFTEN    =         0.0000
                                                    Density    =         1.0127
 ------------------------------------------------------------------------------


 NSTEP =    81000   TIME(PS) =     581.000  TEMP(K) =   311.13  PRESS =     0.0
 Etot   =   -205338.8848  EKtot   =     84249.1250  EPtot      =   -289588.0098
 BOND   =      6558.3324  ANGLE   =     25990.0464  DIHED      =     18295.3714
 1-4 NB =      6158.9880  1-4 EEL =      3793.7596  VDWAALS    =     13615.5539
 EELEC  =   -364000.0614  EHBOND  =         0.0000  RESTRAINT  =         0.0000
 EKCMT  =         0.0000  VIRIAL  =         0.0000  VOLUME     =   1232712.3179
                                                    SURFTEN    =         0.0000
                                                    Density    =         1.0114
 ------------------------------------------------------------------------------


 NSTEP =    82000   TIME(PS) =     582.000  TEMP(K) =   308.33  PRESS =     0.0
 Etot   =   -205446.6636  EKtot   =     83490.8594  EPtot      =   -288937.5230
 BOND   =      6629.2854  ANGLE   =     26279.5485  DIHED      =     18287.6875
 1-4 NB =      6145.3247  1-4 EEL =      3705.9974  VDWAALS    =     13845.2661
 EELEC  =   -363830.6326  EHBOND  =         0.0000  RESTRAINT  =         0.0000
 EKCMT  =         0.0000  VIRIAL  =         0.0000  VOLUME     =   1234703.7420
                                                    SURFTEN    =         0.0000
                                                    Density    =         1.0097
 ------------------------------------------------------------------------------


 NSTEP =    83000   TIME(PS) =     583.000  TEMP(K) =   309.90  PRESS =     0.0
 Etot   =   -205140.8837  EKtot   =     83915.7266  EPtot      =   -289056.6102
 BOND   =      6623.9860  ANGLE   =     26278.5106  DIHED      =     18309.7507
 1-4 NB =      6157.6747  1-4 EEL =      3739.8747  VDWAALS    =     14057.3748
 EELEC  =   -364223.7818  EHBOND  =         0.0000  RESTRAINT  =         0.0000
 EKCMT  =         0.0000  VIRIAL  =         0.0000  VOLUME     =   1234954.8548
                                                    SURFTEN    =         0.0000
                                                    Density    =         1.0095
 ------------------------------------------------------------------------------


 NSTEP =    84000   TIME(PS) =     584.000  TEMP(K) =   311.02  PRESS =     0.0
 Etot   =   -205505.8096  EKtot   =     84219.7266  EPtot      =   -289725.5361
 BOND   =      6621.0940  ANGLE   =     26213.4709  DIHED      =     18244.0759
 1-4 NB =      6138.4507  1-4 EEL =      3742.5591  VDWAALS    =     13592.9122
 EELEC  =   -364278.0989  EHBOND  =         0.0000  RESTRAINT  =         0.0000
 EKCMT  =         0.0000  VIRIAL  =         0.0000  VOLUME     =   1234587.1124
                                                    SURFTEN    =         0.0000
                                                    Density    =         1.0098
 ------------------------------------------------------------------------------


 NSTEP =    85000   TIME(PS) =     585.000  TEMP(K) =   308.95  PRESS =     0.0
 Etot   =   -205756.9013  EKtot   =     83657.3672  EPtot      =   -289414.2685
 BOND   =      6652.2574  ANGLE   =     26268.8638  DIHED      =     18355.0456
 1-4 NB =      6115.8969  1-4 EEL =      3785.3097  VDWAALS    =     13677.1379
 EELEC  =   -364268.7797  EHBOND  =         0.0000  RESTRAINT  =         0.0000
 EKCMT  =         0.0000  VIRIAL  =         0.0000  VOLUME     =   1235630.4692
                                                    SURFTEN    =         0.0000
                                                    Density    =         1.0090
 ------------------------------------------------------------------------------


 NSTEP =    86000   TIME(PS) =     586.000  TEMP(K) =   309.55  PRESS =     0.0
 Etot   =   -205410.6332  EKtot   =     83819.5391  EPtot      =   -289230.1723
 BOND   =      6560.7178  ANGLE   =     26190.3111  DIHED      =     18250.3732
 1-4 NB =      6064.0940  1-4 EEL =      3759.1965  VDWAALS    =     13689.5205
 EELEC  =   -363744.3853  EHBOND  =         0.0000  RESTRAINT  =         0.0000
 EKCMT  =         0.0000  VIRIAL  =         0.0000  VOLUME     =   1235630.4692
                                                    SURFTEN    =         0.0000
                                                    Density    =         1.0090
 ------------------------------------------------------------------------------


 NSTEP =    87000   TIME(PS) =     587.000  TEMP(K) =   310.61  PRESS =     0.0
 Etot   =   -205024.5853  EKtot   =     84107.7344  EPtot      =   -289132.3197
 BOND   =      6562.1653  ANGLE   =     26050.8590  DIHED      =     18477.8031
 1-4 NB =      6176.7723  1-4 EEL =      3791.4894  VDWAALS    =     13929.4128
 EELEC  =   -364120.8217  EHBOND  =         0.0000  RESTRAINT  =         0.0000
 EKCMT  =         0.0000  VIRIAL  =         0.0000  VOLUME     =   1234860.5567
                                                    SURFTEN    =         0.0000
                                                    Density    =         1.0096
 ------------------------------------------------------------------------------


 NSTEP =    88000   TIME(PS) =     588.000  TEMP(K) =   309.55  PRESS =     0.0
 Etot   =   -205698.7117  EKtot   =     83819.4375  EPtot      =   -289518.1492
 BOND   =      6629.6846  ANGLE   =     26027.6086  DIHED      =     18232.3977
 1-4 NB =      6148.5070  1-4 EEL =      3823.0870  VDWAALS    =     13859.2335
 EELEC  =   -364238.6676  EHBOND  =         0.0000  RESTRAINT  =         0.0000
 EKCMT  =         0.0000  VIRIAL  =         0.0000  VOLUME     =   1236243.3045
                                                    SURFTEN    =         0.0000
                                                    Density    =         1.0085
 ------------------------------------------------------------------------------


 NSTEP =    89000   TIME(PS) =     589.000  TEMP(K) =   308.21  PRESS =     0.0
 Etot   =   -205663.1884  EKtot   =     83456.7422  EPtot      =   -289119.9306
 BOND   =      6651.5694  ANGLE   =     26087.6290  DIHED      =     18167.9133
 1-4 NB =      6120.7761  1-4 EEL =      3768.1232  VDWAALS    =     13829.9875
 EELEC  =   -363745.9289  EHBOND  =         0.0000  RESTRAINT  =         0.0000
 EKCMT  =         0.0000  VIRIAL  =         0.0000  VOLUME     =   1238567.3316
                                                    SURFTEN    =         0.0000
                                                    Density    =         1.0066
 ------------------------------------------------------------------------------


 NSTEP =    90000   TIME(PS) =     590.000  TEMP(K) =   310.25  PRESS =     0.0
 Etot   =   -205596.8686  EKtot   =     84011.4688  EPtot      =   -289608.3374
 BOND   =      6478.7647  ANGLE   =     26147.7450  DIHED      =     18334.2795
 1-4 NB =      6131.0652  1-4 EEL =      3717.9359  VDWAALS    =     13754.7114
 EELEC  =   -364172.8392  EHBOND  =         0.0000  RESTRAINT  =         0.0000
 EKCMT  =         0.0000  VIRIAL  =         0.0000  VOLUME     =   1237210.6451
                                                    SURFTEN    =         0.0000
                                                    Density    =         1.0077
 ------------------------------------------------------------------------------


 NSTEP =    91000   TIME(PS) =     591.000  TEMP(K) =   310.49  PRESS =     0.0
 Etot   =   -205332.1855  EKtot   =     84075.9453  EPtot      =   -289408.1308
 BOND   =      6571.9525  ANGLE   =     26062.3702  DIHED      =     18331.9260
 1-4 NB =      6060.5932  1-4 EEL =      3763.4089  VDWAALS    =     13886.1508
 EELEC  =   -364084.5325  EHBOND  =         0.0000  RESTRAINT  =         0.0000
 EKCMT  =         0.0000  VIRIAL  =         0.0000  VOLUME     =   1235295.4176
                                                    SURFTEN    =         0.0000
                                                    Density    =         1.0093
 ------------------------------------------------------------------------------


 NSTEP =    92000   TIME(PS) =     592.000  TEMP(K) =   309.55  PRESS =     0.0
 Etot   =   -205008.7163  EKtot   =     83821.1797  EPtot      =   -288829.8960
 BOND   =      6614.9984  ANGLE   =     26272.5035  DIHED      =     18357.7969
 1-4 NB =      6117.5120  1-4 EEL =      3757.8264  VDWAALS    =     13421.5939
 EELEC  =   -363372.1271  EHBOND  =         0.0000  RESTRAINT  =         0.0000
 EKCMT  =         0.0000  VIRIAL  =         0.0000  VOLUME     =   1234985.1920
                                                    SURFTEN    =         0.0000
                                                    Density    =         1.0095
 ------------------------------------------------------------------------------


 NSTEP =    93000   TIME(PS) =     593.000  TEMP(K) =   310.10  PRESS =     0.0
 Etot   =   -205064.3663  EKtot   =     83968.6016  EPtot      =   -289032.9678
 BOND   =      6474.6801  ANGLE   =     26015.8378  DIHED      =     18314.1021
 1-4 NB =      6159.0419  1-4 EEL =      3706.9699  VDWAALS    =     13801.7416
 EELEC  =   -363505.3411  EHBOND  =         0.0000  RESTRAINT  =         0.0000
 EKCMT  =         0.0000  VIRIAL  =         0.0000  VOLUME     =   1234168.0830
                                                    SURFTEN    =         0.0000
                                                    Density    =         1.0102
 ------------------------------------------------------------------------------


 NSTEP =    94000   TIME(PS) =     594.000  TEMP(K) =   309.64  PRESS =     0.0
 Etot   =   -205430.5184  EKtot   =     83845.6016  EPtot      =   -289276.1199
 BOND   =      6535.5532  ANGLE   =     26048.1548  DIHED      =     18372.4765
 1-4 NB =      6118.4964  1-4 EEL =      3777.2805  VDWAALS    =     13782.0098
 EELEC  =   -363910.0911  EHBOND  =         0.0000  RESTRAINT  =         0.0000
 EKCMT  =         0.0000  VIRIAL  =         0.0000  VOLUME     =   1233234.8926
                                                    SURFTEN    =         0.0000
                                                    Density    =         1.0109
 ------------------------------------------------------------------------------


 NSTEP =    95000   TIME(PS) =     595.000  TEMP(K) =   310.82  PRESS =     0.0
 Etot   =   -205424.2331  EKtot   =     84165.8672  EPtot      =   -289590.1003
 BOND   =      6463.0957  ANGLE   =     26015.9469  DIHED      =     18344.8034
 1-4 NB =      6109.4931  1-4 EEL =      3764.8342  VDWAALS    =     13849.6321
 EELEC  =   -364137.9059  EHBOND  =         0.0000  RESTRAINT  =         0.0000
 EKCMT  =         0.0000  VIRIAL  =         0.0000  VOLUME     =   1232694.1508
                                                    SURFTEN    =         0.0000
                                                    Density    =         1.0114
 ------------------------------------------------------------------------------


 NSTEP =    96000   TIME(PS) =     596.000  TEMP(K) =   308.33  PRESS =     0.0
 Etot   =   -206112.8573  EKtot   =     83489.2891  EPtot      =   -289602.1464
 BOND   =      6527.5627  ANGLE   =     25900.4277  DIHED      =     18443.8500
 1-4 NB =      6143.1308  1-4 EEL =      3811.1862  VDWAALS    =     13912.4599
 EELEC  =   -364340.7638  EHBOND  =         0.0000  RESTRAINT  =         0.0000
 EKCMT  =         0.0000  VIRIAL  =         0.0000  VOLUME     =   1231746.1334
                                                    SURFTEN    =         0.0000
                                                    Density    =         1.0122
 ------------------------------------------------------------------------------


 NSTEP =    97000   TIME(PS) =     597.000  TEMP(K) =   309.08  PRESS =     0.0
 Etot   =   -205883.7324  EKtot   =     83692.7812  EPtot      =   -289576.5137
 BOND   =      6568.0671  ANGLE   =     25861.5873  DIHED      =     18350.9093
 1-4 NB =      6211.0574  1-4 EEL =      3759.7472  VDWAALS    =     13722.6720
 EELEC  =   -364050.5540  EHBOND  =         0.0000  RESTRAINT  =         0.0000
 EKCMT  =         0.0000  VIRIAL  =         0.0000  VOLUME     =   1231936.9170
                                                    SURFTEN    =         0.0000
                                                    Density    =         1.0120
 ------------------------------------------------------------------------------


 NSTEP =    98000   TIME(PS) =     598.000  TEMP(K) =   309.66  PRESS =     0.0
 Etot   =   -205347.6898  EKtot   =     83850.3516  EPtot      =   -289198.0414
 BOND   =      6705.3119  ANGLE   =     26160.2358  DIHED      =     18432.5882
 1-4 NB =      6139.0735  1-4 EEL =      3750.5050  VDWAALS    =     14041.3344
 EELEC  =   -364427.0903  EHBOND  =         0.0000  RESTRAINT  =         0.0000
 EKCMT  =         0.0000  VIRIAL  =         0.0000  VOLUME     =   1231465.4787
                                                    SURFTEN    =         0.0000
                                                    Density    =         1.0124
 ------------------------------------------------------------------------------


 NSTEP =    99000   TIME(PS) =     599.000  TEMP(K) =   311.22  PRESS =     0.0
 Etot   =   -205437.1237  EKtot   =     84273.2344  EPtot      =   -289710.3581
 BOND   =      6463.4463  ANGLE   =     26059.7552  DIHED      =     18397.1251
 1-4 NB =      6202.6403  1-4 EEL =      3752.4138  VDWAALS    =     13515.5915
 EELEC  =   -364101.3303  EHBOND  =         0.0000  RESTRAINT  =         0.0000
 EKCMT  =         0.0000  VIRIAL  =         0.0000  VOLUME     =   1232131.7425
                                                    SURFTEN    =         0.0000
                                                    Density    =         1.0118
 ------------------------------------------------------------------------------


 NSTEP =   100000   TIME(PS) =     600.000  TEMP(K) =   310.83  PRESS =     0.0
 Etot   =   -205200.3144  EKtot   =     84167.8906  EPtot      =   -289368.2050
 BOND   =      6536.0086  ANGLE   =     26362.8950  DIHED      =     18251.5691
 1-4 NB =      6145.2608  1-4 EEL =      3691.1335  VDWAALS    =     14338.2144
 EELEC  =   -364693.2865  EHBOND  =         0.0000  RESTRAINT  =         0.0000
 EKCMT  =         0.0000  VIRIAL  =         0.0000  VOLUME     =   1232038.4008
                                                    SURFTEN    =         0.0000
                                                    Density    =         1.0119
 ------------------------------------------------------------------------------


 NSTEP =   101000   TIME(PS) =     601.000  TEMP(K) =   311.65  PRESS =     0.0
 Etot   =   -205292.3458  EKtot   =     84388.7891  EPtot      =   -289681.1349
 BOND   =      6614.4694  ANGLE   =     26069.5640  DIHED      =     18356.7716
 1-4 NB =      6170.8947  1-4 EEL =      3706.3236  VDWAALS    =     14229.5641
 EELEC  =   -364828.7223  EHBOND  =         0.0000  RESTRAINT  =         0.0000
 EKCMT  =         0.0000  VIRIAL  =         0.0000  VOLUME     =   1231473.1059
                                                    SURFTEN    =         0.0000
                                                    Density    =         1.0124
 ------------------------------------------------------------------------------


 NSTEP =   102000   TIME(PS) =     602.000  TEMP(K) =   309.37  PRESS =     0.0
 Etot   =   -205853.7762  EKtot   =     83771.5781  EPtot      =   -289625.3543
 BOND   =      6588.5878  ANGLE   =     26048.2237  DIHED      =     18404.7581
 1-4 NB =      6140.2461  1-4 EEL =      3769.3865  VDWAALS    =     13684.5567
 EELEC  =   -364261.1132  EHBOND  =         0.0000  RESTRAINT  =         0.0000
 EKCMT  =         0.0000  VIRIAL  =         0.0000  VOLUME     =   1229461.7718
                                                    SURFTEN    =         0.0000
                                                    Density    =         1.0140
 ------------------------------------------------------------------------------


 NSTEP =   103000   TIME(PS) =     603.000  TEMP(K) =   309.91  PRESS =     0.0
 Etot   =   -206060.9064  EKtot   =     83917.0625  EPtot      =   -289977.9689
 BOND   =      6538.2695  ANGLE   =     25976.2670  DIHED      =     18353.5920
 1-4 NB =      6144.4431  1-4 EEL =      3709.1554  VDWAALS    =     13580.3854
 EELEC  =   -364280.0813  EHBOND  =         0.0000  RESTRAINT  =         0.0000
 EKCMT  =         0.0000  VIRIAL  =         0.0000  VOLUME     =   1229357.7530
                                                    SURFTEN    =         0.0000
                                                    Density    =         1.0141
 ------------------------------------------------------------------------------


 NSTEP =   104000   TIME(PS) =     604.000  TEMP(K) =   310.42  PRESS =     0.0
 Etot   =   -205757.3769  EKtot   =     84056.6797  EPtot      =   -289814.0566
 BOND   =      6652.4989  ANGLE   =     26045.7826  DIHED      =     18438.1030
 1-4 NB =      6188.8442  1-4 EEL =      3730.9914  VDWAALS    =     13924.6224
 EELEC  =   -364794.8990  EHBOND  =         0.0000  RESTRAINT  =         0.0000
 EKCMT  =         0.0000  VIRIAL  =         0.0000  VOLUME     =   1228704.0851
                                                    SURFTEN    =         0.0000
                                                    Density    =         1.0147
 ------------------------------------------------------------------------------


 NSTEP =   105000   TIME(PS) =     605.000  TEMP(K) =   309.69  PRESS =     0.0
 Etot   =   -205803.0204  EKtot   =     83858.5156  EPtot      =   -289661.5360
 BOND   =      6686.2548  ANGLE   =     25832.7439  DIHED      =     18399.6567
 1-4 NB =      6121.2178  1-4 EEL =      3755.1364  VDWAALS    =     13849.9651
 EELEC  =   -364306.5107  EHBOND  =         0.0000  RESTRAINT  =         0.0000
 EKCMT  =         0.0000  VIRIAL  =         0.0000  VOLUME     =   1230631.8846
                                                    SURFTEN    =         0.0000
                                                    Density    =         1.0131
 ------------------------------------------------------------------------------


 NSTEP =   106000   TIME(PS) =     606.000  TEMP(K) =   309.87  PRESS =     0.0
 Etot   =   -205166.6988  EKtot   =     83906.1406  EPtot      =   -289072.8394
 BOND   =      6680.6876  ANGLE   =     26137.3943  DIHED      =     18302.1180
 1-4 NB =      6155.6087  1-4 EEL =      3826.1433  VDWAALS    =     13762.6026
 EELEC  =   -363937.3938  EHBOND  =         0.0000  RESTRAINT  =         0.0000
 EKCMT  =         0.0000  VIRIAL  =         0.0000  VOLUME     =   1231262.4600
                                                    SURFTEN    =         0.0000
                                                    Density    =         1.0126
 ------------------------------------------------------------------------------


 NSTEP =   107000   TIME(PS) =     607.000  TEMP(K) =   309.51  PRESS =     0.0
 Etot   =   -205546.4807  EKtot   =     83808.9531  EPtot      =   -289355.4338
 BOND   =      6582.9472  ANGLE   =     26119.9598  DIHED      =     18409.6095
 1-4 NB =      6155.7006  1-4 EEL =      3730.9383  VDWAALS    =     13853.3958
 EELEC  =   -364207.9849  EHBOND  =         0.0000  RESTRAINT  =         0.0000
 EKCMT  =         0.0000  VIRIAL  =         0.0000  VOLUME     =   1231535.7588
                                                    SURFTEN    =         0.0000
                                                    Density    =         1.0123
 ------------------------------------------------------------------------------


 NSTEP =   108000   TIME(PS) =     608.000  TEMP(K) =   311.28  PRESS =     0.0
 Etot   =   -205439.2032  EKtot   =     84288.3984  EPtot      =   -289727.6016
 BOND   =      6512.1022  ANGLE   =     25939.0045  DIHED      =     18226.4086
 1-4 NB =      6143.3657  1-4 EEL =      3773.7632  VDWAALS    =     14187.0216
 EELEC  =   -364509.2674  EHBOND  =         0.0000  RESTRAINT  =         0.0000
 EKCMT  =         0.0000  VIRIAL  =         0.0000  VOLUME     =   1231388.5506
                                                    SURFTEN    =         0.0000
                                                    Density    =         1.0125
 ------------------------------------------------------------------------------


 NSTEP =   109000   TIME(PS) =     609.000  TEMP(K) =   310.49  PRESS =     0.0
 Etot   =   -205550.8033  EKtot   =     84074.1953  EPtot      =   -289624.9986
 BOND   =      6653.8653  ANGLE   =     25932.6404  DIHED      =     18315.3829
 1-4 NB =      6110.0939  1-4 EEL =      3809.8140  VDWAALS    =     13808.4220
 EELEC  =   -364255.2171  EHBOND  =         0.0000  RESTRAINT  =         0.0000
 EKCMT  =         0.0000  VIRIAL  =         0.0000  VOLUME     =   1232177.2533
                                                    SURFTEN    =         0.0000
                                                    Density    =         1.0118
 ------------------------------------------------------------------------------


 NSTEP =   110000   TIME(PS) =     610.000  TEMP(K) =   311.04  PRESS =     0.0
 Etot   =   -205157.8112  EKtot   =     84223.4219  EPtot      =   -289381.2331
 BOND   =      6613.8497  ANGLE   =     26225.7785  DIHED      =     18278.0780
 1-4 NB =      6174.2572  1-4 EEL =      3760.1742  VDWAALS    =     13486.9196
 EELEC  =   -363920.2903  EHBOND  =         0.0000  RESTRAINT  =         0.0000
 EKCMT  =         0.0000  VIRIAL  =         0.0000  VOLUME     =   1232270.0438
                                                    SURFTEN    =         0.0000
                                                    Density    =         1.0117
 ------------------------------------------------------------------------------


 NSTEP =   111000   TIME(PS) =     611.000  TEMP(K) =   310.81  PRESS =     0.0
 Etot   =   -204987.2753  EKtot   =     84161.3516  EPtot      =   -289148.6269
 BOND   =      6557.3962  ANGLE   =     26084.4639  DIHED      =     18233.6406
 1-4 NB =      6165.8304  1-4 EEL =      3779.8152  VDWAALS    =     13510.0585
 EELEC  =   -363479.8317  EHBOND  =         0.0000  RESTRAINT  =         0.0000
 EKCMT  =         0.0000  VIRIAL  =         0.0000  VOLUME     =   1233829.1107
                                                    SURFTEN    =         0.0000
                                                    Density    =         1.0105
 ------------------------------------------------------------------------------


 NSTEP =   112000   TIME(PS) =     612.000  TEMP(K) =   311.28  PRESS =     0.0
 Etot   =   -205065.6554  EKtot   =     84289.6484  EPtot      =   -289355.3038
 BOND   =      6438.6292  ANGLE   =     26249.1916  DIHED      =     18346.5251
 1-4 NB =      6163.2631  1-4 EEL =      3759.1832  VDWAALS    =     13815.4526
 EELEC  =   -364127.5487  EHBOND  =         0.0000  RESTRAINT  =         0.0000
 EKCMT  =         0.0000  VIRIAL  =         0.0000  VOLUME     =   1233296.3836
                                                    SURFTEN    =         0.0000
                                                    Density    =         1.0109
 ------------------------------------------------------------------------------


 NSTEP =   113000   TIME(PS) =     613.000  TEMP(K) =   310.43  PRESS =     0.0
 Etot   =   -205393.7576  EKtot   =     84058.8828  EPtot      =   -289452.6404
 BOND   =      6506.7362  ANGLE   =     26062.9401  DIHED      =     18259.7945
 1-4 NB =      6172.8877  1-4 EEL =      3776.9425  VDWAALS    =     14104.7903
 EELEC  =   -364336.7316  EHBOND  =         0.0000  RESTRAINT  =         0.0000
 EKCMT  =         0.0000  VIRIAL  =         0.0000  VOLUME     =   1234158.3004
                                                    SURFTEN    =         0.0000
                                                    Density    =         1.0102
 ------------------------------------------------------------------------------


 NSTEP =   114000   TIME(PS) =     614.000  TEMP(K) =   309.34  PRESS =     0.0
 Etot   =   -206245.1431  EKtot   =     83764.0078  EPtot      =   -290009.1509
 BOND   =      6694.5645  ANGLE   =     25731.6042  DIHED      =     18280.1360
 1-4 NB =      6133.0936  1-4 EEL =      3749.0225  VDWAALS    =     13838.1343
 EELEC  =   -364435.7061  EHBOND  =         0.0000  RESTRAINT  =         0.0000
 EKCMT  =         0.0000  VIRIAL  =         0.0000  VOLUME     =   1231432.6636
                                                    SURFTEN    =         0.0000
                                                    Density    =         1.0124
 ------------------------------------------------------------------------------


 NSTEP =   115000   TIME(PS) =     615.000  TEMP(K) =   309.93  PRESS =     0.0
 Etot   =   -205948.8318  EKtot   =     83922.3359  EPtot      =   -289871.1677
 BOND   =      6548.9024  ANGLE   =     25876.9076  DIHED      =     18329.7002
 1-4 NB =      6182.2667  1-4 EEL =      3782.2039  VDWAALS    =     13805.8910
 EELEC  =   -364397.0396  EHBOND  =         0.0000  RESTRAINT  =         0.0000
 EKCMT  =         0.0000  VIRIAL  =         0.0000  VOLUME     =   1231235.8549
                                                    SURFTEN    =         0.0000
                                                    Density    =         1.0126
 ------------------------------------------------------------------------------


 NSTEP =   116000   TIME(PS) =     616.000  TEMP(K) =   307.89  PRESS =     0.0
 Etot   =   -206480.6857  EKtot   =     83371.1172  EPtot      =   -289851.8029
 BOND   =      6623.6245  ANGLE   =     25900.8493  DIHED      =     18379.8753
 1-4 NB =      6060.7147  1-4 EEL =      3697.1770  VDWAALS    =     13411.1052
 EELEC  =   -363925.1491  EHBOND  =         0.0000  RESTRAINT  =         0.0000
 EKCMT  =         0.0000  VIRIAL  =         0.0000  VOLUME     =   1231253.2693
                                                    SURFTEN    =         0.0000
                                                    Density    =         1.0126
 ------------------------------------------------------------------------------


 NSTEP =   117000   TIME(PS) =     617.000  TEMP(K) =   310.06  PRESS =     0.0
 Etot   =   -205645.7503  EKtot   =     83959.2969  EPtot      =   -289605.0472
 BOND   =      6631.3419  ANGLE   =     26056.6344  DIHED      =     18306.2151
 1-4 NB =      6130.1374  1-4 EEL =      3676.1915  VDWAALS    =     13396.9009
 EELEC  =   -363802.4685  EHBOND  =         0.0000  RESTRAINT  =         0.0000
 EKCMT  =         0.0000  VIRIAL  =         0.0000  VOLUME     =   1229597.0660
                                                    SURFTEN    =         0.0000
                                                    Density    =         1.0139
 ------------------------------------------------------------------------------


 NSTEP =   118000   TIME(PS) =     618.000  TEMP(K) =   310.41  PRESS =     0.0
 Etot   =   -205774.2524  EKtot   =     84052.7578  EPtot      =   -289827.0102
 BOND   =      6589.8252  ANGLE   =     26130.1916  DIHED      =     18217.8740
 1-4 NB =      6105.0488  1-4 EEL =      3684.7410  VDWAALS    =     13579.5574
 EELEC  =   -364134.2482  EHBOND  =         0.0000  RESTRAINT  =         0.0000
 EKCMT  =         0.0000  VIRIAL  =         0.0000  VOLUME     =   1229494.9477
                                                    SURFTEN    =         0.0000
                                                    Density    =         1.0140
 ------------------------------------------------------------------------------


 NSTEP =   119000   TIME(PS) =     619.000  TEMP(K) =   310.22  PRESS =     0.0
 Etot   =   -205531.4714  EKtot   =     84001.0078  EPtot      =   -289532.4792
 BOND   =      6605.8754  ANGLE   =     25976.9620  DIHED      =     18276.3918
 1-4 NB =      6121.8069  1-4 EEL =      3779.3312  VDWAALS    =     13731.3189
 EELEC  =   -364024.1654  EHBOND  =         0.0000  RESTRAINT  =         0.0000
 EKCMT  =         0.0000  VIRIAL  =         0.0000  VOLUME     =   1229608.8031
                                                    SURFTEN    =         0.0000
                                                    Density    =         1.0139
 ------------------------------------------------------------------------------


 NSTEP =   120000   TIME(PS) =     620.000  TEMP(K) =   309.83  PRESS =     0.0
 Etot   =   -205494.1992  EKtot   =     83895.3594  EPtot      =   -289389.5586
 BOND   =      6782.4847  ANGLE   =     26131.8318  DIHED      =     18271.0071
 1-4 NB =      6102.3795  1-4 EEL =      3650.9782  VDWAALS    =     13901.0256
 EELEC  =   -364229.2653  EHBOND  =         0.0000  RESTRAINT  =         0.0000
 EKCMT  =         0.0000  VIRIAL  =         0.0000  VOLUME     =   1229608.8031
                                                    SURFTEN    =         0.0000
                                                    Density    =         1.0139
 ------------------------------------------------------------------------------


 NSTEP =   121000   TIME(PS) =     621.000  TEMP(K) =   310.57  PRESS =     0.0
 Etot   =   -205637.2731  EKtot   =     84096.1953  EPtot      =   -289733.4684
 BOND   =      6517.5675  ANGLE   =     25996.0697  DIHED      =     18343.9384
 1-4 NB =      6173.3894  1-4 EEL =      3810.4795  VDWAALS    =     14122.7492
 EELEC  =   -364697.6621  EHBOND  =         0.0000  RESTRAINT  =         0.0000
 EKCMT  =         0.0000  VIRIAL  =         0.0000  VOLUME     =   1231068.9448
                                                    SURFTEN    =         0.0000
                                                    Density    =         1.0127
 ------------------------------------------------------------------------------


 NSTEP =   122000   TIME(PS) =     622.000  TEMP(K) =   310.07  PRESS =     0.0
 Etot   =   -205500.9033  EKtot   =     83960.7734  EPtot      =   -289461.6767
 BOND   =      6488.5116  ANGLE   =     26178.8145  DIHED      =     18355.4527
 1-4 NB =      6146.8597  1-4 EEL =      3635.0398  VDWAALS    =     13719.1208
 EELEC  =   -363985.4759  EHBOND  =         0.0000  RESTRAINT  =         0.0000
 EKCMT  =         0.0000  VIRIAL  =         0.0000  VOLUME     =   1230762.1111
                                                    SURFTEN    =         0.0000
                                                    Density    =         1.0130
 ------------------------------------------------------------------------------


 NSTEP =   123000   TIME(PS) =     623.000  TEMP(K) =   307.91  PRESS =     0.0
 Etot   =   -206587.5038  EKtot   =     83376.8516  EPtot      =   -289964.3553
 BOND   =      6651.6761  ANGLE   =     26043.9279  DIHED      =     18372.9739
 1-4 NB =      6166.0739  1-4 EEL =      3706.1324  VDWAALS    =     13974.7117
 EELEC  =   -364879.8513  EHBOND  =         0.0000  RESTRAINT  =         0.0000
 EKCMT  =         0.0000  VIRIAL  =         0.0000  VOLUME     =   1230442.5846
                                                    SURFTEN    =         0.0000
                                                    Density    =         1.0132
 ------------------------------------------------------------------------------


 NSTEP =   124000   TIME(PS) =     624.000  TEMP(K) =   309.29  PRESS =     0.0
 Etot   =   -205993.8201  EKtot   =     83751.7188  EPtot      =   -289745.5388
 BOND   =      6551.2026  ANGLE   =     25889.1072  DIHED      =     18318.5753
 1-4 NB =      6152.8670  1-4 EEL =      3729.7062  VDWAALS    =     14018.4431
 EELEC  =   -364405.4403  EHBOND  =         0.0000  RESTRAINT  =         0.0000
 EKCMT  =         0.0000  VIRIAL  =         0.0000  VOLUME     =   1231582.2587
                                                    SURFTEN    =         0.0000
                                                    Density    =         1.0123
 ------------------------------------------------------------------------------


 NSTEP =   125000   TIME(PS) =     625.000  TEMP(K) =   308.15  PRESS =     0.0
 Etot   =   -206245.3654  EKtot   =     83441.5000  EPtot      =   -289686.8654
 BOND   =      6617.5879  ANGLE   =     25903.2198  DIHED      =     18360.8868
 1-4 NB =      6161.0498  1-4 EEL =      3740.0634  VDWAALS    =     13946.8390
 EELEC  =   -364416.5119  EHBOND  =         0.0000  RESTRAINT  =         0.0000
 EKCMT  =         0.0000  VIRIAL  =         0.0000  VOLUME     =   1231835.1891
                                                    SURFTEN    =         0.0000
                                                    Density    =         1.0121
 ------------------------------------------------------------------------------


 NSTEP =   126000   TIME(PS) =     626.000  TEMP(K) =   311.32  PRESS =     0.0
 Etot   =   -205682.9816  EKtot   =     84300.3828  EPtot      =   -289983.3644
 BOND   =      6561.3789  ANGLE   =     26018.9496  DIHED      =     18421.4842
 1-4 NB =      6111.7691  1-4 EEL =      3735.2438  VDWAALS    =     13848.2170
 EELEC  =   -364680.4069  EHBOND  =         0.0000  RESTRAINT  =         0.0000
 EKCMT  =         0.0000  VIRIAL  =         0.0000  VOLUME     =   1231724.4354
                                                    SURFTEN    =         0.0000
                                                    Density    =         1.0122
 ------------------------------------------------------------------------------


 NSTEP =   127000   TIME(PS) =     627.000  TEMP(K) =   309.81  PRESS =     0.0
 Etot   =   -205598.1449  EKtot   =     83890.5078  EPtot      =   -289488.6528
 BOND   =      6558.9532  ANGLE   =     26068.5555  DIHED      =     18396.3663
 1-4 NB =      6163.5258  1-4 EEL =      3743.5434  VDWAALS    =     13755.5274
 EELEC  =   -364175.1243  EHBOND  =         0.0000  RESTRAINT  =         0.0000
 EKCMT  =         0.0000  VIRIAL  =         0.0000  VOLUME     =   1232910.5444
                                                    SURFTEN    =         0.0000
                                                    Density    =         1.0112
 ------------------------------------------------------------------------------


 NSTEP =   128000   TIME(PS) =     628.000  TEMP(K) =   310.59  PRESS =     0.0
 Etot   =   -205549.5524  EKtot   =     84101.9766  EPtot      =   -289651.5290
 BOND   =      6536.2822  ANGLE   =     26054.1210  DIHED      =     18299.6309
 1-4 NB =      6155.0701  1-4 EEL =      3651.8555  VDWAALS    =     14594.7495
 EELEC  =   -364943.2381  EHBOND  =         0.0000  RESTRAINT  =         0.0000
 EKCMT  =         0.0000  VIRIAL  =         0.0000  VOLUME     =   1231943.3321
                                                    SURFTEN    =         0.0000
                                                    Density    =         1.0120
 ------------------------------------------------------------------------------


 NSTEP =   129000   TIME(PS) =     629.000  TEMP(K) =   311.12  PRESS =     0.0
 Etot   =   -205149.8349  EKtot   =     84244.9219  EPtot      =   -289394.7568
 BOND   =      6549.7233  ANGLE   =     26052.8404  DIHED      =     18369.5289
 1-4 NB =      6182.8981  1-4 EEL =      3831.7074  VDWAALS    =     13754.3846
 EELEC  =   -364135.8394  EHBOND  =         0.0000  RESTRAINT  =         0.0000
 EKCMT  =         0.0000  VIRIAL  =         0.0000  VOLUME     =   1232155.5803
                                                    SURFTEN    =         0.0000
                                                    Density    =         1.0118
 ------------------------------------------------------------------------------


 NSTEP =   130000   TIME(PS) =     630.000  TEMP(K) =   309.99  PRESS =     0.0
 Etot   =   -205419.5902  EKtot   =     83939.7422  EPtot      =   -289359.3324
 BOND   =      6518.9781  ANGLE   =     25960.2675  DIHED      =     18297.0402
 1-4 NB =      6154.5491  1-4 EEL =      3708.3547  VDWAALS    =     14198.5196
 EELEC  =   -364197.0415  EHBOND  =         0.0000  RESTRAINT  =         0.0000
 EKCMT  =         0.0000  VIRIAL  =         0.0000  VOLUME     =   1232368.1295
                                                    SURFTEN    =         0.0000
                                                    Density    =         1.0116
 ------------------------------------------------------------------------------


 NSTEP =   131000   TIME(PS) =     631.000  TEMP(K) =   310.40  PRESS =     0.0
 Etot   =   -205482.7983  EKtot   =     84050.2344  EPtot      =   -289533.0327
 BOND   =      6497.3742  ANGLE   =     25865.7868  DIHED      =     18352.7201
 1-4 NB =      6150.0386  1-4 EEL =      3801.2111  VDWAALS    =     13575.0698
 EELEC  =   -363775.2333  EHBOND  =         0.0000  RESTRAINT  =         0.0000
 EKCMT  =         0.0000  VIRIAL  =         0.0000  VOLUME     =   1232829.2832
                                                    SURFTEN    =         0.0000
                                                    Density    =         1.0113
 ------------------------------------------------------------------------------


 NSTEP =   132000   TIME(PS) =     632.000  TEMP(K) =   310.73  PRESS =     0.0
 Etot   =   -205330.0489  EKtot   =     84141.2734  EPtot      =   -289471.3224
 BOND   =      6587.8797  ANGLE   =     26007.8783  DIHED      =     18341.6281
 1-4 NB =      6150.7362  1-4 EEL =      3649.6612  VDWAALS    =     13584.3782
 EELEC  =   -363793.4841  EHBOND  =         0.0000  RESTRAINT  =         0.0000
 EKCMT  =         0.0000  VIRIAL  =         0.0000  VOLUME     =   1234296.3256
                                                    SURFTEN    =         0.0000
                                                    Density    =         1.0101
 ------------------------------------------------------------------------------


 NSTEP =   133000   TIME(PS) =     633.000  TEMP(K) =   310.33  PRESS =     0.0
 Etot   =   -205553.4324  EKtot   =     84031.1797  EPtot      =   -289584.6120
 BOND   =      6563.1004  ANGLE   =     26113.5263  DIHED      =     18263.0038
 1-4 NB =      6088.3387  1-4 EEL =      3667.3538  VDWAALS    =     13863.2551
 EELEC  =   -364143.1902  EHBOND  =         0.0000  RESTRAINT  =         0.0000
 EKCMT  =         0.0000  VIRIAL  =         0.0000  VOLUME     =   1233996.5099
                                                    SURFTEN    =         0.0000
                                                    Density    =         1.0103
 ------------------------------------------------------------------------------


 NSTEP =   134000   TIME(PS) =     634.000  TEMP(K) =   310.38  PRESS =     0.0
 Etot   =   -205681.1455  EKtot   =     84044.5938  EPtot      =   -289725.7392
 BOND   =      6524.3344  ANGLE   =     26090.9732  DIHED      =     18421.9064
 1-4 NB =      6128.2087  1-4 EEL =      3735.1201  VDWAALS    =     13917.1696
 EELEC  =   -364543.4516  EHBOND  =         0.0000  RESTRAINT  =         0.0000
 EKCMT  =         0.0000  VIRIAL  =         0.0000  VOLUME     =   1232311.0689
                                                    SURFTEN    =         0.0000
                                                    Density    =         1.0117
 ------------------------------------------------------------------------------


 NSTEP =   135000   TIME(PS) =     635.000  TEMP(K) =   309.51  PRESS =     0.0
 Etot   =   -205436.0072  EKtot   =     83808.6953  EPtot      =   -289244.7025
 BOND   =      6677.8864  ANGLE   =     26186.5321  DIHED      =     18350.5478
 1-4 NB =      6145.1521  1-4 EEL =      3717.7195  VDWAALS    =     14100.7652
 EELEC  =   -364423.3056  EHBOND  =         0.0000  RESTRAINT  =         0.0000
 EKCMT  =         0.0000  VIRIAL  =         0.0000  VOLUME     =   1234017.6910
                                                    SURFTEN    =         0.0000
                                                    Density    =         1.0103
 ------------------------------------------------------------------------------


 NSTEP =   136000   TIME(PS) =     636.000  TEMP(K) =   310.48  PRESS =     0.0
 Etot   =   -205761.7094  EKtot   =     84072.6484  EPtot      =   -289834.3579
 BOND   =      6467.9098  ANGLE   =     26034.7993  DIHED      =     18308.5216
 1-4 NB =      6142.6062  1-4 EEL =      3706.2163  VDWAALS    =     13884.4617
 EELEC  =   -364378.8729  EHBOND  =         0.0000  RESTRAINT  =         0.0000
 EKCMT  =         0.0000  VIRIAL  =         0.0000  VOLUME     =   1232053.5667
                                                    SURFTEN    =         0.0000
                                                    Density    =         1.0119
 ------------------------------------------------------------------------------


 NSTEP =   137000   TIME(PS) =     637.000  TEMP(K) =   309.14  PRESS =     0.0
 Etot   =   -205796.3226  EKtot   =     83710.5391  EPtot      =   -289506.8617
 BOND   =      6667.4697  ANGLE   =     26375.4821  DIHED      =     18285.8814
 1-4 NB =      6094.2534  1-4 EEL =      3730.0731  VDWAALS    =     13654.9448
 EELEC  =   -364314.9661  EHBOND  =         0.0000  RESTRAINT  =         0.0000
 EKCMT  =         0.0000  VIRIAL  =         0.0000  VOLUME     =   1232580.1451
                                                    SURFTEN    =         0.0000
                                                    Density    =         1.0115
 ------------------------------------------------------------------------------


 NSTEP =   138000   TIME(PS) =     638.000  TEMP(K) =   309.77  PRESS =     0.0
 Etot   =   -205971.5368  EKtot   =     83880.9609  EPtot      =   -289852.4978
 BOND   =      6510.5218  ANGLE   =     26182.1259  DIHED      =     18378.9102
 1-4 NB =      6127.4981  1-4 EEL =      3735.3950  VDWAALS    =     13679.1234
 EELEC  =   -364466.0723  EHBOND  =         0.0000  RESTRAINT  =         0.0000
 EKCMT  =         0.0000  VIRIAL  =         0.0000  VOLUME     =   1232108.7508
                                                    SURFTEN    =         0.0000
                                                    Density    =         1.0119
 ------------------------------------------------------------------------------


 NSTEP =   139000   TIME(PS) =     639.000  TEMP(K) =   310.07  PRESS =     0.0
 Etot   =   -205999.5508  EKtot   =     83960.9922  EPtot      =   -289960.5430
 BOND   =      6467.9184  ANGLE   =     26116.3718  DIHED      =     18328.8704
 1-4 NB =      6159.7896  1-4 EEL =      3710.4136  VDWAALS    =     13740.1061
 EELEC  =   -364484.0130  EHBOND  =         0.0000  RESTRAINT  =         0.0000
 EKCMT  =         0.0000  VIRIAL  =         0.0000  VOLUME     =   1232426.2511
                                                    SURFTEN    =         0.0000
                                                    Density    =         1.0116
 ------------------------------------------------------------------------------


 NSTEP =   140000   TIME(PS) =     640.000  TEMP(K) =   311.45  PRESS =     0.0
 Etot   =   -205552.8793  EKtot   =     84336.1875  EPtot      =   -289889.0668
 BOND   =      6624.7359  ANGLE   =     25981.7411  DIHED      =     18283.5128
 1-4 NB =      6117.3409  1-4 EEL =      3740.3246  VDWAALS    =     13945.5411
 EELEC  =   -364582.2632  EHBOND  =         0.0000  RESTRAINT  =         0.0000
 EKCMT  =         0.0000  VIRIAL  =         0.0000  VOLUME     =   1232476.0423
                                                    SURFTEN    =         0.0000
                                                    Density    =         1.0116
 ------------------------------------------------------------------------------


 NSTEP =   141000   TIME(PS) =     641.000  TEMP(K) =   309.76  PRESS =     0.0
 Etot   =   -205531.3055  EKtot   =     83878.5625  EPtot      =   -289409.8680
 BOND   =      6722.3827  ANGLE   =     25909.7976  DIHED      =     18275.7373
 1-4 NB =      6155.0231  1-4 EEL =      3706.2921  VDWAALS    =     13447.7194
 EELEC  =   -363626.8203  EHBOND  =         0.0000  RESTRAINT  =         0.0000
 EKCMT  =         0.0000  VIRIAL  =         0.0000  VOLUME     =   1235436.3420
                                                    SURFTEN    =         0.0000
                                                    Density    =         1.0091
 ------------------------------------------------------------------------------


 NSTEP =   142000   TIME(PS) =     642.000  TEMP(K) =   309.26  PRESS =     0.0
 Etot   =   -205335.8273  EKtot   =     83741.2812  EPtot      =   -289077.1085
 BOND   =      6529.8828  ANGLE   =     26087.6204  DIHED      =     18285.5298
 1-4 NB =      6123.3952  1-4 EEL =      3787.2552  VDWAALS    =     13451.9568
 EELEC  =   -363342.7488  EHBOND  =         0.0000  RESTRAINT  =         0.0000
 EKCMT  =         0.0000  VIRIAL  =         0.0000  VOLUME     =   1235059.4280
                                                    SURFTEN    =         0.0000
                                                    Density    =         1.0094
 ------------------------------------------------------------------------------


 NSTEP =   143000   TIME(PS) =     643.000  TEMP(K) =   310.27  PRESS =     0.0
 Etot   =   -204990.6957  EKtot   =     84015.8047  EPtot      =   -289006.5004
 BOND   =      6538.6718  ANGLE   =     26084.3281  DIHED      =     18356.7753
 1-4 NB =      6148.8932  1-4 EEL =      3751.0470  VDWAALS    =     13596.0101
 EELEC  =   -363482.2260  EHBOND  =         0.0000  RESTRAINT  =         0.0000
 EKCMT  =         0.0000  VIRIAL  =         0.0000  VOLUME     =   1234093.6253
                                                    SURFTEN    =         0.0000
                                                    Density    =         1.0102
 ------------------------------------------------------------------------------


 NSTEP =   144000   TIME(PS) =     644.000  TEMP(K) =   309.86  PRESS =     0.0
 Etot   =   -205216.8575  EKtot   =     83904.2109  EPtot      =   -289121.0685
 BOND   =      6597.9283  ANGLE   =     26119.7019  DIHED      =     18267.3662
 1-4 NB =      6139.9077  1-4 EEL =      3797.0995  VDWAALS    =     13583.7704
 EELEC  =   -363626.8425  EHBOND  =         0.0000  RESTRAINT  =         0.0000
 EKCMT  =         0.0000  VIRIAL  =         0.0000  VOLUME     =   1233923.6473
                                                    SURFTEN    =         0.0000
                                                    Density    =         1.0104
 ------------------------------------------------------------------------------


 NSTEP =   145000   TIME(PS) =     645.000  TEMP(K) =   310.01  PRESS =     0.0
 Etot   =   -205333.8157  EKtot   =     83946.0625  EPtot      =   -289279.8782
 BOND   =      6602.0737  ANGLE   =     26098.6270  DIHED      =     18273.0832
 1-4 NB =      6140.0237  1-4 EEL =      3729.5711  VDWAALS    =     13422.3698
 EELEC  =   -363545.6268  EHBOND  =         0.0000  RESTRAINT  =         0.0000
 EKCMT  =         0.0000  VIRIAL  =         0.0000  VOLUME     =   1233275.5022
                                                    SURFTEN    =         0.0000
                                                    Density    =         1.0109
 ------------------------------------------------------------------------------


 NSTEP =   146000   TIME(PS) =     646.000  TEMP(K) =   309.92  PRESS =     0.0
 Etot   =   -205006.9982  EKtot   =     83921.4531  EPtot      =   -288928.4513
 BOND   =      6594.3612  ANGLE   =     26206.8828  DIHED      =     18332.7428
 1-4 NB =      6122.1213  1-4 EEL =      3664.2855  VDWAALS    =     13608.7680
 EELEC  =   -363457.6128  EHBOND  =         0.0000  RESTRAINT  =         0.0000
 EKCMT  =         0.0000  VIRIAL  =         0.0000  VOLUME     =   1235359.0183
                                                    SURFTEN    =         0.0000
                                                    Density    =         1.0092
 ------------------------------------------------------------------------------


 NSTEP =   147000   TIME(PS) =     647.000  TEMP(K) =   311.10  PRESS =     0.0
 Etot   =   -204825.7943  EKtot   =     84239.9531  EPtot      =   -289065.7474
 BOND   =      6625.8653  ANGLE   =     26165.4668  DIHED      =     18410.9513
 1-4 NB =      6138.2658  1-4 EEL =      3620.4012  VDWAALS    =     13830.4907
 EELEC  =   -363857.1885  EHBOND  =         0.0000  RESTRAINT  =         0.0000
 EKCMT  =         0.0000  VIRIAL  =         0.0000  VOLUME     =   1234116.8204
                                                    SURFTEN    =         0.0000
                                                    Density    =         1.0102
 ------------------------------------------------------------------------------


 NSTEP =   148000   TIME(PS) =     648.000  TEMP(K) =   309.98  PRESS =     0.0
 Etot   =   -205595.4161  EKtot   =     83938.5547  EPtot      =   -289533.9708
 BOND   =      6654.9780  ANGLE   =     25934.0935  DIHED      =     18382.5113
 1-4 NB =      6194.7290  1-4 EEL =      3668.2327  VDWAALS    =     13490.9908
 EELEC  =   -363859.5062  EHBOND  =         0.0000  RESTRAINT  =         0.0000
 EKCMT  =         0.0000  VIRIAL  =         0.0000  VOLUME     =   1232882.5119
                                                    SURFTEN    =         0.0000
                                                    Density    =         1.0112
 ------------------------------------------------------------------------------


 NSTEP =   149000   TIME(PS) =     649.000  TEMP(K) =   311.43  PRESS =     0.0
 Etot   =   -205360.9484  EKtot   =     84329.7734  EPtot      =   -289690.7218
 BOND   =      6606.1996  ANGLE   =     25837.1498  DIHED      =     18276.8601
 1-4 NB =      6180.7680  1-4 EEL =      3675.6724  VDWAALS    =     13870.3503
 EELEC  =   -364137.7220  EHBOND  =         0.0000  RESTRAINT  =         0.0000
 EKCMT  =         0.0000  VIRIAL  =         0.0000  VOLUME     =   1232300.4960
                                                    SURFTEN    =         0.0000
                                                    Density    =         1.0117
 ------------------------------------------------------------------------------


 NSTEP =   150000   TIME(PS) =     650.000  TEMP(K) =   310.95  PRESS =     0.0
 Etot   =   -205414.0519  EKtot   =     84200.9062  EPtot      =   -289614.9582
 BOND   =      6520.7666  ANGLE   =     26145.9891  DIHED      =     18257.0648
 1-4 NB =      6135.5206  1-4 EEL =      3617.6302  VDWAALS    =     13733.4103
 EELEC  =   -364025.3399  EHBOND  =         0.0000  RESTRAINT  =         0.0000
 EKCMT  =         0.0000  VIRIAL  =         0.0000  VOLUME     =   1233132.9092
                                                    SURFTEN    =         0.0000
                                                    Density    =         1.0110
 ------------------------------------------------------------------------------


 NSTEP =   151000   TIME(PS) =     651.000  TEMP(K) =   309.82  PRESS =     0.0
 Etot   =   -205863.3356  EKtot   =     83893.0078  EPtot      =   -289756.3434
 BOND   =      6594.1118  ANGLE   =     26185.6483  DIHED      =     18237.6472
 1-4 NB =      6076.8876  1-4 EEL =      3696.4495  VDWAALS    =     14521.4447
 EELEC  =   -365068.5324  EHBOND  =         0.0000  RESTRAINT  =         0.0000
 EKCMT  =         0.0000  VIRIAL  =         0.0000  VOLUME     =   1231719.1654
                                                    SURFTEN    =         0.0000
                                                    Density    =         1.0122
 ------------------------------------------------------------------------------


 NSTEP =   152000   TIME(PS) =     652.000  TEMP(K) =   308.04  PRESS =     0.0
 Etot   =   -206488.8934  EKtot   =     83411.3672  EPtot      =   -289900.2606
 BOND   =      6691.1958  ANGLE   =     26041.8185  DIHED      =     18210.8845
 1-4 NB =      6195.3734  1-4 EEL =      3650.3421  VDWAALS    =     14001.1314
 EELEC  =   -364691.0061  EHBOND  =         0.0000  RESTRAINT  =         0.0000
 EKCMT  =         0.0000  VIRIAL  =         0.0000  VOLUME     =   1232043.0827
                                                    SURFTEN    =         0.0000
                                                    Density    =         1.0119
 ------------------------------------------------------------------------------


 NSTEP =   153000   TIME(PS) =     653.000  TEMP(K) =   310.14  PRESS =     0.0
 Etot   =   -205871.7151  EKtot   =     83980.0703  EPtot      =   -289851.7854
 BOND   =      6554.1173  ANGLE   =     25983.0147  DIHED      =     18313.1037
 1-4 NB =      6117.9401  1-4 EEL =      3628.0791  VDWAALS    =     13954.6476
 EELEC  =   -364402.6879  EHBOND  =         0.0000  RESTRAINT  =         0.0000
 EKCMT  =         0.0000  VIRIAL  =         0.0000  VOLUME     =   1233973.0923
                                                    SURFTEN    =         0.0000
                                                    Density    =         1.0103
 ------------------------------------------------------------------------------


 NSTEP =   154000   TIME(PS) =     654.000  TEMP(K) =   311.02  PRESS =     0.0
 Etot   =   -204914.4685  EKtot   =     84219.3438  EPtot      =   -289133.8123
 BOND   =      6644.9708  ANGLE   =     26264.2489  DIHED      =     18215.3418
 1-4 NB =      6149.4769  1-4 EEL =      3625.1047  VDWAALS    =     13414.4238
 EELEC  =   -363447.3791  EHBOND  =         0.0000  RESTRAINT  =         0.0000
 EKCMT  =         0.0000  VIRIAL  =         0.0000  VOLUME     =   1234151.5989
                                                    SURFTEN    =         0.0000
                                                    Density    =         1.0102
 ------------------------------------------------------------------------------


 NSTEP =   155000   TIME(PS) =     655.000  TEMP(K) =   309.82  PRESS =     0.0
 Etot   =   -205266.5145  EKtot   =     83893.0234  EPtot      =   -289159.5379
 BOND   =      6573.5062  ANGLE   =     26301.9018  DIHED      =     18367.1024
 1-4 NB =      6185.6985  1-4 EEL =      3644.6916  VDWAALS    =     14072.5576
 EELEC  =   -364304.9960  EHBOND  =         0.0000  RESTRAINT  =         0.0000
 EKCMT  =         0.0000  VIRIAL  =         0.0000  VOLUME     =   1235059.2180
                                                    SURFTEN    =         0.0000
                                                    Density    =         1.0094
 ------------------------------------------------------------------------------


 NSTEP =   156000   TIME(PS) =     656.000  TEMP(K) =   310.27  PRESS =     0.0
 Etot   =   -205555.3927  EKtot   =     84014.8359  EPtot      =   -289570.2286
 BOND   =      6647.1983  ANGLE   =     25925.0425  DIHED      =     18215.1266
 1-4 NB =      6135.0949  1-4 EEL =      3710.3279  VDWAALS    =     13720.7943
 EELEC  =   -363923.8132  EHBOND  =         0.0000  RESTRAINT  =         0.0000
 EKCMT  =         0.0000  VIRIAL  =         0.0000  VOLUME     =   1234082.3705
                                                    SURFTEN    =         0.0000
                                                    Density    =         1.0102
 ------------------------------------------------------------------------------


 NSTEP =   157000   TIME(PS) =     657.000  TEMP(K) =   309.34  PRESS =     0.0
 Etot   =   -205524.2996  EKtot   =     83762.5781  EPtot      =   -289286.8778
 BOND   =      6639.2293  ANGLE   =     26099.0777  DIHED      =     18229.5387
 1-4 NB =      6173.3309  1-4 EEL =      3641.7524  VDWAALS    =     13390.8976
 EELEC  =   -363460.7044  EHBOND  =         0.0000  RESTRAINT  =         0.0000
 EKCMT  =         0.0000  VIRIAL  =         0.0000  VOLUME     =   1234082.3705
                                                    SURFTEN    =         0.0000
                                                    Density    =         1.0102
 ------------------------------------------------------------------------------


 NSTEP =   158000   TIME(PS) =     658.000  TEMP(K) =   310.71  PRESS =     0.0
 Etot   =   -205274.7484  EKtot   =     84133.8047  EPtot      =   -289408.5531
 BOND   =      6615.1440  ANGLE   =     26152.1253  DIHED      =     18337.7371
 1-4 NB =      6089.2187  1-4 EEL =      3678.5283  VDWAALS    =     13498.2559
 EELEC  =   -363779.5626  EHBOND  =         0.0000  RESTRAINT  =         0.0000
 EKCMT  =         0.0000  VIRIAL  =         0.0000  VOLUME     =   1234049.6725
                                                    SURFTEN    =         0.0000
                                                    Density    =         1.0103
 ------------------------------------------------------------------------------


 NSTEP =   159000   TIME(PS) =     659.000  TEMP(K) =   311.45  PRESS =     0.0
 Etot   =   -204999.1166  EKtot   =     84336.2500  EPtot      =   -289335.3666
 BOND   =      6508.4510  ANGLE   =     26070.5363  DIHED      =     18424.9074
 1-4 NB =      6242.6162  1-4 EEL =      3659.6064  VDWAALS    =     13565.9638
 EELEC  =   -363807.4476  EHBOND  =         0.0000  RESTRAINT  =         0.0000
 EKCMT  =         0.0000  VIRIAL  =         0.0000  VOLUME     =   1233426.5060
                                                    SURFTEN    =         0.0000
                                                    Density    =         1.0108
 ------------------------------------------------------------------------------


 NSTEP =   160000   TIME(PS) =     660.000  TEMP(K) =   310.12  PRESS =     0.0
 Etot   =   -205276.7311  EKtot   =     83974.2109  EPtot      =   -289250.9420
 BOND   =      6607.1525  ANGLE   =     25953.9905  DIHED      =     18299.7705
 1-4 NB =      6152.6088  1-4 EEL =      3681.3659  VDWAALS    =     13663.3478
 EELEC  =   -363609.1778  EHBOND  =         0.0000  RESTRAINT  =         0.0000
 EKCMT  =         0.0000  VIRIAL  =         0.0000  VOLUME     =   1234239.9421
                                                    SURFTEN    =         0.0000
                                                    Density    =         1.0101
 ------------------------------------------------------------------------------


 NSTEP =   161000   TIME(PS) =     661.000  TEMP(K) =   309.77  PRESS =     0.0
 Etot   =   -205879.8978  EKtot   =     83881.2422  EPtot      =   -289761.1400
 BOND   =      6546.5409  ANGLE   =     26075.9354  DIHED      =     18172.1754
 1-4 NB =      6176.6678  1-4 EEL =      3704.5941  VDWAALS    =     13780.4949
 EELEC  =   -364217.5483  EHBOND  =         0.0000  RESTRAINT  =         0.0000
 EKCMT  =         0.0000  VIRIAL  =         0.0000  VOLUME     =   1234329.5343
                                                    SURFTEN    =         0.0000
                                                    Density    =         1.0100
 ------------------------------------------------------------------------------


 NSTEP =   162000   TIME(PS) =     662.000  TEMP(K) =   309.07  PRESS =     0.0
 Etot   =   -205883.2611  EKtot   =     83690.5391  EPtot      =   -289573.8002
 BOND   =      6492.0974  ANGLE   =     26160.6624  DIHED      =     18226.7211
 1-4 NB =      6173.6374  1-4 EEL =      3646.2533  VDWAALS    =     13272.9876
 EELEC  =   -363546.1595  EHBOND  =         0.0000  RESTRAINT  =         0.0000
 EKCMT  =         0.0000  VIRIAL  =         0.0000  VOLUME     =   1234729.7092
                                                    SURFTEN    =         0.0000
                                                    Density    =         1.0097
 ------------------------------------------------------------------------------


 NSTEP =   163000   TIME(PS) =     663.000  TEMP(K) =   311.41  PRESS =     0.0
 Etot   =   -205366.0999  EKtot   =     84325.5312  EPtot      =   -289691.6311
 BOND   =      6541.7496  ANGLE   =     26131.1352  DIHED      =     18314.7243
 1-4 NB =      6161.0144  1-4 EEL =      3721.2921  VDWAALS    =     14116.3673
 EELEC  =   -364677.9139  EHBOND  =         0.0000  RESTRAINT  =         0.0000
 EKCMT  =         0.0000  VIRIAL  =         0.0000  VOLUME     =   1234405.6015
                                                    SURFTEN    =         0.0000
                                                    Density    =         1.0100
 ------------------------------------------------------------------------------


 NSTEP =   164000   TIME(PS) =     664.000  TEMP(K) =   311.42  PRESS =     0.0
 Etot   =   -205278.0320  EKtot   =     84327.3125  EPtot      =   -289605.3445
 BOND   =      6547.4343  ANGLE   =     25807.2284  DIHED      =     18270.5629
 1-4 NB =      6119.4245  1-4 EEL =      3701.3916  VDWAALS    =     13340.5066
 EELEC  =   -363391.8928  EHBOND  =         0.0000  RESTRAINT  =         0.0000
 EKCMT  =         0.0000  VIRIAL  =         0.0000  VOLUME     =   1233851.2590
                                                    SURFTEN    =         0.0000
                                                    Density    =         1.0104
 ------------------------------------------------------------------------------


 NSTEP =   165000   TIME(PS) =     665.000  TEMP(K) =   311.10  PRESS =     0.0
 Etot   =   -205499.1281  EKtot   =     84241.5156  EPtot      =   -289740.6437
 BOND   =      6557.4214  ANGLE   =     25936.1450  DIHED      =     18276.4635
 1-4 NB =      6103.9368  1-4 EEL =      3793.4526  VDWAALS    =     14029.8262
 EELEC  =   -364437.8891  EHBOND  =         0.0000  RESTRAINT  =         0.0000
 EKCMT  =         0.0000  VIRIAL  =         0.0000  VOLUME     =   1233913.1100
                                                    SURFTEN    =         0.0000
                                                    Density    =         1.0104
 ------------------------------------------------------------------------------


 NSTEP =   166000   TIME(PS) =     666.000  TEMP(K) =   308.41  PRESS =     0.0
 Etot   =   -205918.6521  EKtot   =     83511.1250  EPtot      =   -289429.7771
 BOND   =      6503.0160  ANGLE   =     26167.3662  DIHED      =     18353.3857
 1-4 NB =      6156.3378  1-4 EEL =      3681.8096  VDWAALS    =     14355.4468
 EELEC  =   -364647.1394  EHBOND  =         0.0000  RESTRAINT  =         0.0000
 EKCMT  =         0.0000  VIRIAL  =         0.0000  VOLUME     =   1232520.9405
                                                    SURFTEN    =         0.0000
                                                    Density    =         1.0115
 ------------------------------------------------------------------------------


 NSTEP =   167000   TIME(PS) =     667.000  TEMP(K) =   310.58  PRESS =     0.0
 Etot   =   -205838.0215  EKtot   =     84099.8047  EPtot      =   -289937.8262
 BOND   =      6567.1050  ANGLE   =     25774.6637  DIHED      =     18262.6272
 1-4 NB =      6131.6701  1-4 EEL =      3745.6817  VDWAALS    =     13694.3237
 EELEC  =   -364113.8976  EHBOND  =         0.0000  RESTRAINT  =         0.0000
 EKCMT  =         0.0000  VIRIAL  =         0.0000  VOLUME     =   1232830.6621
                                                    SURFTEN    =         0.0000
                                                    Density    =         1.0113
 ------------------------------------------------------------------------------


 NSTEP =   168000   TIME(PS) =     668.000  TEMP(K) =   309.61  PRESS =     0.0
 Etot   =   -206120.8064  EKtot   =     83837.8594  EPtot      =   -289958.6658
 BOND   =      6616.8197  ANGLE   =     25929.6105  DIHED      =     18306.4620
 1-4 NB =      6175.3337  1-4 EEL =      3787.8240  VDWAALS    =     13899.9556
 EELEC  =   -364674.6714  EHBOND  =         0.0000  RESTRAINT  =         0.0000
 EKCMT  =         0.0000  VIRIAL  =         0.0000  VOLUME     =   1231500.9235
                                                    SURFTEN    =         0.0000
                                                    Density    =         1.0124
 ------------------------------------------------------------------------------


 NSTEP =   169000   TIME(PS) =     669.000  TEMP(K) =   310.79  PRESS =     0.0
 Etot   =   -206204.1772  EKtot   =     84155.4141  EPtot      =   -290359.5913
 BOND   =      6602.7502  ANGLE   =     25976.9963  DIHED      =     18317.7091
 1-4 NB =      6106.9265  1-4 EEL =      3744.1845  VDWAALS    =     13747.4584
 EELEC  =   -364855.6162  EHBOND  =         0.0000  RESTRAINT  =         0.0000
 EKCMT  =         0.0000  VIRIAL  =         0.0000  VOLUME     =   1231492.6733
                                                    SURFTEN    =         0.0000
                                                    Density    =         1.0124
 ------------------------------------------------------------------------------


 NSTEP =   170000   TIME(PS) =     670.000  TEMP(K) =   309.42  PRESS =     0.0
 Etot   =   -206062.5181  EKtot   =     83784.8281  EPtot      =   -289847.3462
 BOND   =      6605.2394  ANGLE   =     25918.8507  DIHED      =     18300.8750
 1-4 NB =      6147.7097  1-4 EEL =      3697.9017  VDWAALS    =     14193.6716
 EELEC  =   -364711.5943  EHBOND  =         0.0000  RESTRAINT  =         0.0000
 EKCMT  =         0.0000  VIRIAL  =         0.0000  VOLUME     =   1230855.3371
                                                    SURFTEN    =         0.0000
                                                    Density    =         1.0129
 ------------------------------------------------------------------------------


 NSTEP =   171000   TIME(PS) =     671.000  TEMP(K) =   309.39  PRESS =     0.0
 Etot   =   -205895.1064  EKtot   =     83778.7734  EPtot      =   -289673.8798
 BOND   =      6438.6718  ANGLE   =     26081.0421  DIHED      =     18337.5342
 1-4 NB =      6144.9766  1-4 EEL =      3729.5569  VDWAALS    =     13503.1860
 EELEC  =   -363908.8474  EHBOND  =         0.0000  RESTRAINT  =         0.0000
 EKCMT  =         0.0000  VIRIAL  =         0.0000  VOLUME     =   1229190.7029
                                                    SURFTEN    =         0.0000
                                                    Density    =         1.0143
 ------------------------------------------------------------------------------


 NSTEP =   172000   TIME(PS) =     672.000  TEMP(K) =   310.02  PRESS =     0.0
 Etot   =   -205964.5398  EKtot   =     83947.0312  EPtot      =   -289911.5711
 BOND   =      6572.8371  ANGLE   =     25882.9543  DIHED      =     18410.1807
 1-4 NB =      6185.8478  1-4 EEL =      3695.9844  VDWAALS    =     14085.7756
 EELEC  =   -364745.1509  EHBOND  =         0.0000  RESTRAINT  =         0.0000
 EKCMT  =         0.0000  VIRIAL  =         0.0000  VOLUME     =   1230035.3666
                                                    SURFTEN    =         0.0000
                                                    Density    =         1.0136
 ------------------------------------------------------------------------------


 NSTEP =   173000   TIME(PS) =     673.000  TEMP(K) =   311.09  PRESS =     0.0
 Etot   =   -205665.2767  EKtot   =     84237.8203  EPtot      =   -289903.0970
 BOND   =      6596.4850  ANGLE   =     26056.2392  DIHED      =     18338.6976
 1-4 NB =      6155.0522  1-4 EEL =      3759.7987  VDWAALS    =     13770.7365
 EELEC  =   -364580.1062  EHBOND  =         0.0000  RESTRAINT  =         0.0000
 EKCMT  =         0.0000  VIRIAL  =         0.0000  VOLUME     =   1231410.0597
                                                    SURFTEN    =         0.0000
                                                    Density    =         1.0124
 ------------------------------------------------------------------------------


 NSTEP =   174000   TIME(PS) =     674.000  TEMP(K) =   308.71  PRESS =     0.0
 Etot   =   -206256.1553  EKtot   =     83593.3984  EPtot      =   -289849.5537
 BOND   =      6572.2416  ANGLE   =     25960.6575  DIHED      =     18266.3522
 1-4 NB =      6107.4488  1-4 EEL =      3679.4463  VDWAALS    =     13559.2688
 EELEC  =   -363994.9690  EHBOND  =         0.0000  RESTRAINT  =         0.0000
 EKCMT  =         0.0000  VIRIAL  =         0.0000  VOLUME     =   1231626.5822
                                                    SURFTEN    =         0.0000
                                                    Density    =         1.0123
 ------------------------------------------------------------------------------


 NSTEP =   175000   TIME(PS) =     675.000  TEMP(K) =   309.30  PRESS =     0.0
 Etot   =   -206364.2091  EKtot   =     83752.6172  EPtot      =   -290116.8263
 BOND   =      6553.7625  ANGLE   =     25838.9839  DIHED      =     18233.8327
 1-4 NB =      6162.1871  1-4 EEL =      3712.2910  VDWAALS    =     13876.0483
 EELEC  =   -364493.9318  EHBOND  =         0.0000  RESTRAINT  =         0.0000
 EKCMT  =         0.0000  VIRIAL  =         0.0000  VOLUME     =   1231626.5822
                                                    SURFTEN    =         0.0000
                                                    Density    =         1.0123
 ------------------------------------------------------------------------------


 NSTEP =   176000   TIME(PS) =     676.000  TEMP(K) =   310.39  PRESS =     0.0
 Etot   =   -205766.3157  EKtot   =     84048.9062  EPtot      =   -289815.2220
 BOND   =      6624.7864  ANGLE   =     25981.1134  DIHED      =     18294.0475
 1-4 NB =      6158.2073  1-4 EEL =      3701.5964  VDWAALS    =     13529.5171
 EELEC  =   -364104.4900  EHBOND  =         0.0000  RESTRAINT  =         0.0000
 EKCMT  =         0.0000  VIRIAL  =         0.0000  VOLUME     =   1232888.7324
                                                    SURFTEN    =         0.0000
                                                    Density    =         1.0112
 ------------------------------------------------------------------------------


 NSTEP =   177000   TIME(PS) =     677.000  TEMP(K) =   309.24  PRESS =     0.0
 Etot   =   -206127.2465  EKtot   =     83737.4609  EPtot      =   -289864.7074
 BOND   =      6546.9104  ANGLE   =     26085.2005  DIHED      =     18347.1049
 1-4 NB =      6101.3955  1-4 EEL =      3649.5723  VDWAALS    =     13574.3363
 EELEC  =   -364169.2274  EHBOND  =         0.0000  RESTRAINT  =         0.0000
 EKCMT  =         0.0000  VIRIAL  =         0.0000  VOLUME     =   1232751.5961
                                                    SURFTEN    =         0.0000
                                                    Density    =         1.0113
 ------------------------------------------------------------------------------


 NSTEP =   178000   TIME(PS) =     678.000  TEMP(K) =   308.16  PRESS =     0.0
 Etot   =   -206179.3042  EKtot   =     83444.3672  EPtot      =   -289623.6714
 BOND   =      6558.2355  ANGLE   =     26065.3276  DIHED      =     18321.9687
 1-4 NB =      6156.7016  1-4 EEL =      3668.1662  VDWAALS    =     13856.0619
 EELEC  =   -364250.1329  EHBOND  =         0.0000  RESTRAINT  =         0.0000
 EKCMT  =         0.0000  VIRIAL  =         0.0000  VOLUME     =   1231232.4237
                                                    SURFTEN    =         0.0000
                                                    Density    =         1.0126
 ------------------------------------------------------------------------------


 NSTEP =   179000   TIME(PS) =     679.000  TEMP(K) =   311.92  PRESS =     0.0
 Etot   =   -205283.4156  EKtot   =     84463.7891  EPtot      =   -289747.2047
 BOND   =      6665.4651  ANGLE   =     25693.3173  DIHED      =     18279.9790
 1-4 NB =      6154.3275  1-4 EEL =      3714.6979  VDWAALS    =     13587.1647
 EELEC  =   -363842.1560  EHBOND  =         0.0000  RESTRAINT  =         0.0000
 EKCMT  =         0.0000  VIRIAL  =         0.0000  VOLUME     =   1230707.8903
                                                    SURFTEN    =         0.0000
                                                    Density    =         1.0130
 ------------------------------------------------------------------------------


 NSTEP =   180000   TIME(PS) =     680.000  TEMP(K) =   308.15  PRESS =     0.0
 Etot   =   -205950.0145  EKtot   =     83440.6406  EPtot      =   -289390.6551
 BOND   =      6556.7210  ANGLE   =     26209.5645  DIHED      =     18231.6670
 1-4 NB =      6127.4792  1-4 EEL =      3553.1735  VDWAALS    =     13952.1287
 EELEC  =   -364021.3890  EHBOND  =         0.0000  RESTRAINT  =         0.0000
 EKCMT  =         0.0000  VIRIAL  =         0.0000  VOLUME     =   1231776.6653
                                                    SURFTEN    =         0.0000
                                                    Density    =         1.0121
 ------------------------------------------------------------------------------


 NSTEP =   181000   TIME(PS) =     681.000  TEMP(K) =   309.15  PRESS =     0.0
 Etot   =   -205902.1191  EKtot   =     83711.3438  EPtot      =   -289613.4628
 BOND   =      6565.1852  ANGLE   =     26025.5181  DIHED      =     18273.1385
 1-4 NB =      6119.9659  1-4 EEL =      3684.0343  VDWAALS    =     13729.6541
 EELEC  =   -364010.9590  EHBOND  =         0.0000  RESTRAINT  =         0.0000
 EKCMT  =         0.0000  VIRIAL  =         0.0000  VOLUME     =   1230121.2699
                                                    SURFTEN    =         0.0000
                                                    Density    =         1.0135
 ------------------------------------------------------------------------------


 NSTEP =   182000   TIME(PS) =     682.000  TEMP(K) =   309.45  PRESS =     0.0
 Etot   =   -205598.2969  EKtot   =     83792.4297  EPtot      =   -289390.7266
 BOND   =      6616.2618  ANGLE   =     26143.5637  DIHED      =     18262.0838
 1-4 NB =      6132.3953  1-4 EEL =      3707.4622  VDWAALS    =     13686.1657
 EELEC  =   -363938.6592  EHBOND  =         0.0000  RESTRAINT  =         0.0000
 EKCMT  =         0.0000  VIRIAL  =         0.0000  VOLUME     =   1229047.7723
                                                    SURFTEN    =         0.0000
                                                    Density    =         1.0144
 ------------------------------------------------------------------------------


 NSTEP =   183000   TIME(PS) =     683.000  TEMP(K) =   310.24  PRESS =     0.0
 Etot   =   -206308.5550  EKtot   =     84006.8984  EPtot      =   -290315.4535
 BOND   =      6574.1943  ANGLE   =     25747.4849  DIHED      =     18179.5613
 1-4 NB =      6089.5434  1-4 EEL =      3759.3985  VDWAALS    =     13487.7532
 EELEC  =   -364153.3891  EHBOND  =         0.0000  RESTRAINT  =         0.0000
 EKCMT  =         0.0000  VIRIAL  =         0.0000  VOLUME     =   1230001.5918
                                                    SURFTEN    =         0.0000
                                                    Density    =         1.0136
 ------------------------------------------------------------------------------


 NSTEP =   184000   TIME(PS) =     684.000  TEMP(K) =   308.97  PRESS =     0.0
 Etot   =   -206227.2244  EKtot   =     83664.6875  EPtot      =   -289891.9119
 BOND   =      6570.2375  ANGLE   =     25857.4585  DIHED      =     18295.0597
 1-4 NB =      6132.7560  1-4 EEL =      3702.5267  VDWAALS    =     14150.5031
 EELEC  =   -364600.4534  EHBOND  =         0.0000  RESTRAINT  =         0.0000
 EKCMT  =         0.0000  VIRIAL  =         0.0000  VOLUME     =   1230085.4494
                                                    SURFTEN    =         0.0000
                                                    Density    =         1.0135
 ------------------------------------------------------------------------------


 NSTEP =   185000   TIME(PS) =     685.000  TEMP(K) =   310.00  PRESS =     0.0
 Etot   =   -205867.0513  EKtot   =     83941.5938  EPtot      =   -289808.6451
 BOND   =      6550.7457  ANGLE   =     25960.7426  DIHED      =     18406.4704
 1-4 NB =      6194.3004  1-4 EEL =      3742.0155  VDWAALS    =     13812.4940
 EELEC  =   -364475.4137  EHBOND  =         0.0000  RESTRAINT  =         0.0000
 EKCMT  =         0.0000  VIRIAL  =         0.0000  VOLUME     =   1232239.3965
                                                    SURFTEN    =         0.0000
                                                    Density    =         1.0118
 ------------------------------------------------------------------------------


 NSTEP =   186000   TIME(PS) =     686.000  TEMP(K) =   309.34  PRESS =     0.0
 Etot   =   -206126.2955  EKtot   =     83762.8047  EPtot      =   -289889.1002
 BOND   =      6520.0669  ANGLE   =     26209.2944  DIHED      =     18263.0499
 1-4 NB =      6139.8446  1-4 EEL =      3712.4677  VDWAALS    =     13976.1272
 EELEC  =   -364709.9509  EHBOND  =         0.0000  RESTRAINT  =         0.0000
 EKCMT  =         0.0000  VIRIAL  =         0.0000  VOLUME     =   1232718.2108
                                                    SURFTEN    =         0.0000
                                                    Density    =         1.0114
 ------------------------------------------------------------------------------


 NSTEP =   187000   TIME(PS) =     687.000  TEMP(K) =   311.04  PRESS =     0.0
 Etot   =   -206194.2259  EKtot   =     84225.1172  EPtot      =   -290419.3431
 BOND   =      6458.1601  ANGLE   =     25886.7849  DIHED      =     18241.4271
 1-4 NB =      6179.3100  1-4 EEL =      3726.5925  VDWAALS    =     13720.6038
 EELEC  =   -364632.2214  EHBOND  =         0.0000  RESTRAINT  =         0.0000
 EKCMT  =         0.0000  VIRIAL  =         0.0000  VOLUME     =   1232544.9478
                                                    SURFTEN    =         0.0000
                                                    Density    =         1.0115
 ------------------------------------------------------------------------------


 NSTEP =   188000   TIME(PS) =     688.000  TEMP(K) =   310.02  PRESS =     0.0
 Etot   =   -206222.3134  EKtot   =     83948.3281  EPtot      =   -290170.6415
 BOND   =      6591.8416  ANGLE   =     25813.9612  DIHED      =     18264.6824
 1-4 NB =      6162.0344  1-4 EEL =      3752.3833  VDWAALS    =     14302.8488
 EELEC  =   -365058.3931  EHBOND  =         0.0000  RESTRAINT  =         0.0000
 EKCMT  =         0.0000  VIRIAL  =         0.0000  VOLUME     =   1232612.9447
                                                    SURFTEN    =         0.0000
                                                    Density    =         1.0114
 ------------------------------------------------------------------------------


 NSTEP =   189000   TIME(PS) =     689.000  TEMP(K) =   309.37  PRESS =     0.0
 Etot   =   -206013.3378  EKtot   =     83773.1484  EPtot      =   -289786.4863
 BOND   =      6612.3675  ANGLE   =     26030.8152  DIHED      =     18407.4122
 1-4 NB =      6141.2328  1-4 EEL =      3626.8006  VDWAALS    =     13952.1851
 EELEC  =   -364557.2995  EHBOND  =         0.0000  RESTRAINT  =         0.0000
 EKCMT  =         0.0000  VIRIAL  =         0.0000  VOLUME     =   1231501.8305
                                                    SURFTEN    =         0.0000
                                                    Density    =         1.0124
 ------------------------------------------------------------------------------


 NSTEP =   190000   TIME(PS) =     690.000  TEMP(K) =   310.24  PRESS =     0.0
 Etot   =   -206523.8173  EKtot   =     84006.7031  EPtot      =   -290530.5204
 BOND   =      6506.4794  ANGLE   =     25835.1316  DIHED      =     18319.8757
 1-4 NB =      6103.2740  1-4 EEL =      3637.9996  VDWAALS    =     13702.7218
 EELEC  =   -364636.0026  EHBOND  =         0.0000  RESTRAINT  =         0.0000
 EKCMT  =         0.0000  VIRIAL  =         0.0000  VOLUME     =   1231873.3375
                                                    SURFTEN    =         0.0000
                                                    Density    =         1.0121
 ------------------------------------------------------------------------------


 NSTEP =   191000   TIME(PS) =     691.000  TEMP(K) =   309.94  PRESS =     0.0
 Etot   =   -206080.8469  EKtot   =     83926.1641  EPtot      =   -290007.0109
 BOND   =      6600.0688  ANGLE   =     25930.6503  DIHED      =     18300.6036
 1-4 NB =      6171.3008  1-4 EEL =      3679.5625  VDWAALS    =     13317.4348
 EELEC  =   -364006.6317  EHBOND  =         0.0000  RESTRAINT  =         0.0000
 EKCMT  =         0.0000  VIRIAL  =         0.0000  VOLUME     =   1231783.7361
                                                    SURFTEN    =         0.0000
                                                    Density    =         1.0121
 ------------------------------------------------------------------------------


 NSTEP =   192000   TIME(PS) =     692.000  TEMP(K) =   310.35  PRESS =     0.0
 Etot   =   -205713.9033  EKtot   =     84036.3906  EPtot      =   -289750.2939
 BOND   =      6548.9511  ANGLE   =     26090.6280  DIHED      =     18285.0814
 1-4 NB =      6125.7287  1-4 EEL =      3665.2237  VDWAALS    =     13653.3494
 EELEC  =   -364119.2563  EHBOND  =         0.0000  RESTRAINT  =         0.0000
 EKCMT  =         0.0000  VIRIAL  =         0.0000  VOLUME     =   1229562.7499
                                                    SURFTEN    =         0.0000
                                                    Density    =         1.0140
 ------------------------------------------------------------------------------


 NSTEP =   193000   TIME(PS) =     693.000  TEMP(K) =   310.22  PRESS =     0.0
 Etot   =   -205752.4928  EKtot   =     84000.9766  EPtot      =   -289753.4694
 BOND   =      6670.2319  ANGLE   =     26053.5553  DIHED      =     18297.2885
 1-4 NB =      6132.4139  1-4 EEL =      3614.3195  VDWAALS    =     13461.3791
 EELEC  =   -363982.6576  EHBOND  =         0.0000  RESTRAINT  =         0.0000
 EKCMT  =         0.0000  VIRIAL  =         0.0000  VOLUME     =   1230615.2469
                                                    SURFTEN    =         0.0000
                                                    Density    =         1.0131
 ------------------------------------------------------------------------------


 NSTEP =   194000   TIME(PS) =     694.000  TEMP(K) =   309.23  PRESS =     0.0
 Etot   =   -205579.8640  EKtot   =     83735.0703  EPtot      =   -289314.9343
 BOND   =      6620.6532  ANGLE   =     26145.4064  DIHED      =     18324.8304
 1-4 NB =      6138.8896  1-4 EEL =      3655.8133  VDWAALS    =     13618.2196
 EELEC  =   -363818.7467  EHBOND  =         0.0000  RESTRAINT  =         0.0000
 EKCMT  =         0.0000  VIRIAL  =         0.0000  VOLUME     =   1231570.9262
                                                    SURFTEN    =         0.0000
                                                    Density    =         1.0123
 ------------------------------------------------------------------------------


 NSTEP =   195000   TIME(PS) =     695.000  TEMP(K) =   311.47  PRESS =     0.0
 Etot   =   -205119.0307  EKtot   =     84341.1094  EPtot      =   -289460.1401
 BOND   =      6527.9363  ANGLE   =     25959.4692  DIHED      =     18181.9412
 1-4 NB =      6117.9678  1-4 EEL =      3683.8846  VDWAALS    =     13696.6337
 EELEC  =   -363627.9727  EHBOND  =         0.0000  RESTRAINT  =         0.0000
 EKCMT  =         0.0000  VIRIAL  =         0.0000  VOLUME     =   1233416.0786
                                                    SURFTEN    =         0.0000
                                                    Density    =         1.0108
 ------------------------------------------------------------------------------


 NSTEP =   196000   TIME(PS) =     696.000  TEMP(K) =   309.69  PRESS =     0.0
 Etot   =   -205643.2617  EKtot   =     83859.8281  EPtot      =   -289503.0899
 BOND   =      6513.4404  ANGLE   =     25932.2003  DIHED      =     18221.2504
 1-4 NB =      6106.2214  1-4 EEL =      3772.2329  VDWAALS    =     14150.0509
 EELEC  =   -364198.4862  EHBOND  =         0.0000  RESTRAINT  =         0.0000
 EKCMT  =         0.0000  VIRIAL  =         0.0000  VOLUME     =   1233237.7185
                                                    SURFTEN    =         0.0000
                                                    Density    =         1.0109
 ------------------------------------------------------------------------------


 NSTEP =   197000   TIME(PS) =     697.000  TEMP(K) =   309.78  PRESS =     0.0
 Etot   =   -205716.3171  EKtot   =     83882.2578  EPtot      =   -289598.5749
 BOND   =      6585.2386  ANGLE   =     26056.7252  DIHED      =     18320.9592
 1-4 NB =      6106.8149  1-4 EEL =      3645.0530  VDWAALS    =     13708.0390
 EELEC  =   -364021.4048  EHBOND  =         0.0000  RESTRAINT  =         0.0000
 EKCMT  =         0.0000  VIRIAL  =         0.0000  VOLUME     =   1233397.6825
                                                    SURFTEN    =         0.0000
                                                    Density    =         1.0108
 ------------------------------------------------------------------------------


 NSTEP =   198000   TIME(PS) =     698.000  TEMP(K) =   311.29  PRESS =     0.0
 Etot   =   -205565.5581  EKtot   =     84290.9531  EPtot      =   -289856.5112
 BOND   =      6556.5260  ANGLE   =     26073.6890  DIHED      =     18187.6303
 1-4 NB =      6130.9409  1-4 EEL =      3686.7045  VDWAALS    =     14118.2437
 EELEC  =   -364610.2457  EHBOND  =         0.0000  RESTRAINT  =         0.0000
 EKCMT  =         0.0000  VIRIAL  =         0.0000  VOLUME     =   1233624.6365
                                                    SURFTEN    =         0.0000
                                                    Density    =         1.0106
 ------------------------------------------------------------------------------


 NSTEP =   199000   TIME(PS) =     699.000  TEMP(K) =   311.95  PRESS =     0.0
 Etot   =   -205057.8675  EKtot   =     84471.7500  EPtot      =   -289529.6175
 BOND   =      6592.7880  ANGLE   =     26145.0031  DIHED      =     18273.2587
 1-4 NB =      6119.2197  1-4 EEL =      3729.6428  VDWAALS    =     14006.0363
 EELEC  =   -364395.5661  EHBOND  =         0.0000  RESTRAINT  =         0.0000
 EKCMT  =         0.0000  VIRIAL  =         0.0000  VOLUME     =   1230394.2344
                                                    SURFTEN    =         0.0000
                                                    Density    =         1.0133
 ------------------------------------------------------------------------------


 NSTEP =   200000   TIME(PS) =     700.000  TEMP(K) =   311.07  PRESS =     0.0
 Etot   =   -205200.7597  EKtot   =     84232.7891  EPtot      =   -289433.5488
 BOND   =      6608.9997  ANGLE   =     26175.4763  DIHED      =     18273.2921
 1-4 NB =      6152.2203  1-4 EEL =      3760.2739  VDWAALS    =     13995.2426
 EELEC  =   -364399.0536  EHBOND  =         0.0000  RESTRAINT  =         0.0000
 EKCMT  =         0.0000  VIRIAL  =         0.0000  VOLUME     =   1231638.6061
                                                    SURFTEN    =         0.0000
                                                    Density    =         1.0122
 ------------------------------------------------------------------------------


 NSTEP =   201000   TIME(PS) =     701.000  TEMP(K) =   310.63  PRESS =     0.0
 Etot   =   -205731.0676  EKtot   =     84113.8594  EPtot      =   -289844.9270
 BOND   =      6578.7361  ANGLE   =     26184.2452  DIHED      =     18331.3059
 1-4 NB =      6165.4590  1-4 EEL =      3697.7301  VDWAALS    =     13953.4906
 EELEC  =   -364755.8940  EHBOND  =         0.0000  RESTRAINT  =         0.0000
 EKCMT  =         0.0000  VIRIAL  =         0.0000  VOLUME     =   1230521.8721
                                                    SURFTEN    =         0.0000
                                                    Density    =         1.0132
 ------------------------------------------------------------------------------


 NSTEP =   202000   TIME(PS) =     702.000  TEMP(K) =   310.97  PRESS =     0.0
 Etot   =   -205401.6018  EKtot   =     84205.6641  EPtot      =   -289607.2658
 BOND   =      6660.2757  ANGLE   =     26274.8776  DIHED      =     18351.5189
 1-4 NB =      6171.5886  1-4 EEL =      3700.1250  VDWAALS    =     13692.9972
 EELEC  =   -364458.6488  EHBOND  =         0.0000  RESTRAINT  =         0.0000
 EKCMT  =         0.0000  VIRIAL  =         0.0000  VOLUME     =   1231474.6018
                                                    SURFTEN    =         0.0000
                                                    Density    =         1.0124
 ------------------------------------------------------------------------------


 NSTEP =   203000   TIME(PS) =     703.000  TEMP(K) =   309.45  PRESS =     0.0
 Etot   =   -205937.2250  EKtot   =     83793.0859  EPtot      =   -289730.3109
 BOND   =      6717.6870  ANGLE   =     26022.8585  DIHED      =     18241.8549
 1-4 NB =      6095.6813  1-4 EEL =      3733.8596  VDWAALS    =     13784.9671
 EELEC  =   -364327.2194  EHBOND  =         0.0000  RESTRAINT  =         0.0000
 EKCMT  =         0.0000  VIRIAL  =         0.0000  VOLUME     =   1231474.6018
                                                    SURFTEN    =         0.0000
                                                    Density    =         1.0124
 ------------------------------------------------------------------------------


 NSTEP =   204000   TIME(PS) =     704.000  TEMP(K) =   310.13  PRESS =     0.0
 Etot   =   -206049.1972  EKtot   =     83978.0312  EPtot      =   -290027.2285
 BOND   =      6542.2007  ANGLE   =     25962.9681  DIHED      =     18298.0773
 1-4 NB =      6145.0084  1-4 EEL =      3688.3876  VDWAALS    =     13737.0230
 EELEC  =   -364400.8936  EHBOND  =         0.0000  RESTRAINT  =         0.0000
 EKCMT  =         0.0000  VIRIAL  =         0.0000  VOLUME     =   1232419.2674
                                                    SURFTEN    =         0.0000
                                                    Density    =         1.0116
 ------------------------------------------------------------------------------


 NSTEP =   205000   TIME(PS) =     705.000  TEMP(K) =   310.75  PRESS =     0.0
 Etot   =   -206029.6757  EKtot   =     84146.1484  EPtot      =   -290175.8242
 BOND   =      6537.3510  ANGLE   =     25900.7151  DIHED      =     18239.9158
 1-4 NB =      6108.1569  1-4 EEL =      3617.4861  VDWAALS    =     13933.2006
 EELEC  =   -364512.6497  EHBOND  =         0.0000  RESTRAINT  =         0.0000
 EKCMT  =         0.0000  VIRIAL  =         0.0000  VOLUME     =   1232466.4057
                                                    SURFTEN    =         0.0000
                                                    Density    =         1.0116
 ------------------------------------------------------------------------------


 NSTEP =   206000   TIME(PS) =     706.000  TEMP(K) =   310.10  PRESS =     0.0
 Etot   =   -205760.1798  EKtot   =     83969.7891  EPtot      =   -289729.9688
 BOND   =      6660.4917  ANGLE   =     25917.3359  DIHED      =     18236.6054
 1-4 NB =      6120.7782  1-4 EEL =      3699.0627  VDWAALS    =     13907.1074
 EELEC  =   -364271.3502  EHBOND  =         0.0000  RESTRAINT  =         0.0000
 EKCMT  =         0.0000  VIRIAL  =         0.0000  VOLUME     =   1232812.1037
                                                    SURFTEN    =         0.0000
                                                    Density    =         1.0113
 ------------------------------------------------------------------------------


 NSTEP =   207000   TIME(PS) =     707.000  TEMP(K) =   310.27  PRESS =     0.0
 Etot   =   -205265.6708  EKtot   =     84016.2734  EPtot      =   -289281.9443
 BOND   =      6588.2650  ANGLE   =     26158.6849  DIHED      =     18326.2124
 1-4 NB =      6140.4329  1-4 EEL =      3592.7655  VDWAALS    =     13207.6817
 EELEC  =   -363295.9867  EHBOND  =         0.0000  RESTRAINT  =         0.0000
 EKCMT  =         0.0000  VIRIAL  =         0.0000  VOLUME     =   1233467.9292
                                                    SURFTEN    =         0.0000
                                                    Density    =         1.0107
 ------------------------------------------------------------------------------


 NSTEP =   208000   TIME(PS) =     708.000  TEMP(K) =   309.73  PRESS =     0.0
 Etot   =   -206042.2346  EKtot   =     83869.5469  EPtot      =   -289911.7815
 BOND   =      6601.3745  ANGLE   =     25789.3046  DIHED      =     18309.2544
 1-4 NB =      6147.9217  1-4 EEL =      3643.5802  VDWAALS    =     13922.4100
 EELEC  =   -364325.6268  EHBOND  =         0.0000  RESTRAINT  =         0.0000
 EKCMT  =         0.0000  VIRIAL  =         0.0000  VOLUME     =   1233786.1840
                                                    SURFTEN    =         0.0000
                                                    Density    =         1.0105
 ------------------------------------------------------------------------------


 NSTEP =   209000   TIME(PS) =     709.000  TEMP(K) =   309.65  PRESS =     0.0
 Etot   =   -205865.4854  EKtot   =     83849.0547  EPtot      =   -289714.5401
 BOND   =      6635.8922  ANGLE   =     25935.8245  DIHED      =     18291.8795
 1-4 NB =      6133.5670  1-4 EEL =      3665.7780  VDWAALS    =     13956.9293
 EELEC  =   -364334.4105  EHBOND  =         0.0000  RESTRAINT  =         0.0000
 EKCMT  =         0.0000  VIRIAL  =         0.0000  VOLUME     =   1235972.4529
                                                    SURFTEN    =         0.0000
                                                    Density    =         1.0087
 ------------------------------------------------------------------------------


 NSTEP =   210000   TIME(PS) =     710.000  TEMP(K) =   309.77  PRESS =     0.0
 Etot   =   -205746.9861  EKtot   =     83880.3125  EPtot      =   -289627.2986
 BOND   =      6552.1686  ANGLE   =     25913.1086  DIHED      =     18278.8477
 1-4 NB =      6151.4441  1-4 EEL =      3721.8148  VDWAALS    =     14478.8955
 EELEC  =   -364723.5779  EHBOND  =         0.0000  RESTRAINT  =         0.0000
 EKCMT  =         0.0000  VIRIAL  =         0.0000  VOLUME     =   1234441.8486
                                                    SURFTEN    =         0.0000
                                                    Density    =         1.0099
 ------------------------------------------------------------------------------


 NSTEP =   211000   TIME(PS) =     711.000  TEMP(K) =   309.45  PRESS =     0.0
 Etot   =   -205218.9981  EKtot   =     83794.8125  EPtot      =   -289013.8106
 BOND   =      6657.8065  ANGLE   =     26026.4051  DIHED      =     18344.9072
 1-4 NB =      6153.2304  1-4 EEL =      3676.5719  VDWAALS    =     13208.9884
 EELEC  =   -363081.7201  EHBOND  =         0.0000  RESTRAINT  =         0.0000
 EKCMT  =         0.0000  VIRIAL  =         0.0000  VOLUME     =   1234296.4209
                                                    SURFTEN    =         0.0000
                                                    Density    =         1.0101
 ------------------------------------------------------------------------------


 NSTEP =   212000   TIME(PS) =     712.000  TEMP(K) =   309.80  PRESS =     0.0
 Etot   =   -205603.9540  EKtot   =     83887.9922  EPtot      =   -289491.9462
 BOND   =      6587.6331  ANGLE   =     26039.9662  DIHED      =     18330.4109
 1-4 NB =      6145.7163  1-4 EEL =      3736.0809  VDWAALS    =     13696.8910
 EELEC  =   -364028.6447  EHBOND  =         0.0000  RESTRAINT  =         0.0000
 EKCMT  =         0.0000  VIRIAL  =         0.0000  VOLUME     =   1233852.9953
                                                    SURFTEN    =         0.0000
                                                    Density    =         1.0104
 ------------------------------------------------------------------------------


 NSTEP =   213000   TIME(PS) =     713.000  TEMP(K) =   309.44  PRESS =     0.0
 Etot   =   -205779.2639  EKtot   =     83791.9062  EPtot      =   -289571.1702
 BOND   =      6596.3445  ANGLE   =     26056.8263  DIHED      =     18269.8352
 1-4 NB =      6143.0617  1-4 EEL =      3673.6903  VDWAALS    =     13505.8327
 EELEC  =   -363816.7610  EHBOND  =         0.0000  RESTRAINT  =         0.0000
 EKCMT  =         0.0000  VIRIAL  =         0.0000  VOLUME     =   1233730.7171
                                                    SURFTEN    =         0.0000
                                                    Density    =         1.0105
 ------------------------------------------------------------------------------


 NSTEP =   214000   TIME(PS) =     714.000  TEMP(K) =   310.58  PRESS =     0.0
 Etot   =   -205490.5139  EKtot   =     84099.2344  EPtot      =   -289589.7483
 BOND   =      6560.3622  ANGLE   =     26194.4385  DIHED      =     18175.1261
 1-4 NB =      6134.9551  1-4 EEL =      3694.9064  VDWAALS    =     13409.7515
 EELEC  =   -363759.2881  EHBOND  =         0.0000  RESTRAINT  =         0.0000
 EKCMT  =         0.0000  VIRIAL  =         0.0000  VOLUME     =   1233713.0157
                                                    SURFTEN    =         0.0000
                                                    Density    =         1.0105
 ------------------------------------------------------------------------------


 NSTEP =   215000   TIME(PS) =     715.000  TEMP(K) =   311.37  PRESS =     0.0
 Etot   =   -205294.1613  EKtot   =     84314.3750  EPtot      =   -289608.5363
 BOND   =      6619.2683  ANGLE   =     26122.2400  DIHED      =     18231.0825
 1-4 NB =      6162.0535  1-4 EEL =      3677.6053  VDWAALS    =     13787.0082
 EELEC  =   -364207.7941  EHBOND  =         0.0000  RESTRAINT  =         0.0000
 EKCMT  =         0.0000  VIRIAL  =         0.0000  VOLUME     =   1233109.3106
                                                    SURFTEN    =         0.0000
                                                    Density    =         1.0110
 ------------------------------------------------------------------------------


 NSTEP =   216000   TIME(PS) =     716.000  TEMP(K) =   309.98  PRESS =     0.0
 Etot   =   -205801.6388  EKtot   =     83936.6484  EPtot      =   -289738.2872
 BOND   =      6534.5231  ANGLE   =     25992.2586  DIHED      =     18220.6100
 1-4 NB =      6183.9934  1-4 EEL =      3737.4683  VDWAALS    =     13801.2166
 EELEC  =   -364208.3572  EHBOND  =         0.0000  RESTRAINT  =         0.0000
 EKCMT  =         0.0000  VIRIAL  =         0.0000  VOLUME     =   1232468.7081
                                                    SURFTEN    =         0.0000
                                                    Density    =         1.0116
 ------------------------------------------------------------------------------


 NSTEP =   217000   TIME(PS) =     717.000  TEMP(K) =   309.94  PRESS =     0.0
 Etot   =   -205789.6681  EKtot   =     83926.2344  EPtot      =   -289715.9024
 BOND   =      6519.8484  ANGLE   =     26161.0992  DIHED      =     18135.0890
 1-4 NB =      6110.5072  1-4 EEL =      3748.1898  VDWAALS    =     13952.2743
 EELEC  =   -364342.9104  EHBOND  =         0.0000  RESTRAINT  =         0.0000
 EKCMT  =         0.0000  VIRIAL  =         0.0000  VOLUME     =   1230646.1621
                                                    SURFTEN    =         0.0000
                                                    Density    =         1.0131
 ------------------------------------------------------------------------------


 NSTEP =   218000   TIME(PS) =     718.000  TEMP(K) =   309.30  PRESS =     0.0
 Etot   =   -206017.4645  EKtot   =     83753.4141  EPtot      =   -289770.8786
 BOND   =      6532.1259  ANGLE   =     26090.3675  DIHED      =     18224.0076
 1-4 NB =      6079.6440  1-4 EEL =      3712.6687  VDWAALS    =     13689.2000
 EELEC  =   -364098.8923  EHBOND  =         0.0000  RESTRAINT  =         0.0000
 EKCMT  =         0.0000  VIRIAL  =         0.0000  VOLUME     =   1232587.5836
                                                    SURFTEN    =         0.0000
                                                    Density    =         1.0115
 ------------------------------------------------------------------------------


 NSTEP =   219000   TIME(PS) =     719.000  TEMP(K) =   309.70  PRESS =     0.0
 Etot   =   -205412.6392  EKtot   =     83860.0547  EPtot      =   -289272.6939
 BOND   =      6651.7077  ANGLE   =     26130.8057  DIHED      =     18384.9782
 1-4 NB =      6119.5313  1-4 EEL =      3678.8921  VDWAALS    =     13822.5145
 EELEC  =   -364061.1235  EHBOND  =         0.0000  RESTRAINT  =         0.0000
 EKCMT  =         0.0000  VIRIAL  =         0.0000  VOLUME     =   1232326.0200
                                                    SURFTEN    =         0.0000
                                                    Density    =         1.0117
 ------------------------------------------------------------------------------


 NSTEP =   220000   TIME(PS) =     720.000  TEMP(K) =   311.10  PRESS =     0.0
 Etot   =   -205617.9885  EKtot   =     84239.9219  EPtot      =   -289857.9104
 BOND   =      6569.8542  ANGLE   =     25895.7399  DIHED      =     18429.3925
 1-4 NB =      6156.4907  1-4 EEL =      3739.9680  VDWAALS    =     14130.9263
 EELEC  =   -364780.2821  EHBOND  =         0.0000  RESTRAINT  =         0.0000
 EKCMT  =         0.0000  VIRIAL  =         0.0000  VOLUME     =   1231832.9942
                                                    SURFTEN    =         0.0000
                                                    Density    =         1.0121
 ------------------------------------------------------------------------------


 NSTEP =   221000   TIME(PS) =     721.000  TEMP(K) =   309.30  PRESS =     0.0
 Etot   =   -205591.8487  EKtot   =     83752.3906  EPtot      =   -289344.2393
 BOND   =      6624.9696  ANGLE   =     26061.9564  DIHED      =     18318.5303
 1-4 NB =      6149.9022  1-4 EEL =      3710.6928  VDWAALS    =     13107.0668
 EELEC  =   -363317.3574  EHBOND  =         0.0000  RESTRAINT  =         0.0000
 EKCMT  =         0.0000  VIRIAL  =         0.0000  VOLUME     =   1231165.1700
                                                    SURFTEN    =         0.0000
                                                    Density    =         1.0126
 ------------------------------------------------------------------------------


 NSTEP =   222000   TIME(PS) =     722.000  TEMP(K) =   309.42  PRESS =     0.0
 Etot   =   -206252.5165  EKtot   =     83784.5547  EPtot      =   -290037.0712
 BOND   =      6489.5140  ANGLE   =     25977.6163  DIHED      =     18385.2835
 1-4 NB =      6170.0956  1-4 EEL =      3793.4288  VDWAALS    =     14138.1378
 EELEC  =   -364991.1472  EHBOND  =         0.0000  RESTRAINT  =         0.0000
 EKCMT  =         0.0000  VIRIAL  =         0.0000  VOLUME     =   1231190.8776
                                                    SURFTEN    =         0.0000
                                                    Density    =         1.0126
 ------------------------------------------------------------------------------


 NSTEP =   223000   TIME(PS) =     723.000  TEMP(K) =   308.96  PRESS =     0.0
 Etot   =   -205791.8216  EKtot   =     83662.1250  EPtot      =   -289453.9466
 BOND   =      6646.9848  ANGLE   =     26105.8628  DIHED      =     18269.4769
 1-4 NB =      6168.7379  1-4 EEL =      3679.6705  VDWAALS    =     13738.7191
 EELEC  =   -364063.3985  EHBOND  =         0.0000  RESTRAINT  =         0.0000
 EKCMT  =         0.0000  VIRIAL  =         0.0000  VOLUME     =   1231289.6759
                                                    SURFTEN    =         0.0000
                                                    Density    =         1.0125
 ------------------------------------------------------------------------------


 NSTEP =   224000   TIME(PS) =     724.000  TEMP(K) =   310.74  PRESS =     0.0
 Etot   =   -205557.8328  EKtot   =     84142.1406  EPtot      =   -289699.9735
 BOND   =      6589.3118  ANGLE   =     25942.7568  DIHED      =     18194.5931
 1-4 NB =      6093.0755  1-4 EEL =      3754.3955  VDWAALS    =     13791.4390
 EELEC  =   -364065.5452  EHBOND  =         0.0000  RESTRAINT  =         0.0000
 EKCMT  =         0.0000  VIRIAL  =         0.0000  VOLUME     =   1231689.6208
                                                    SURFTEN    =         0.0000
                                                    Density    =         1.0122
 ------------------------------------------------------------------------------


 NSTEP =   225000   TIME(PS) =     725.000  TEMP(K) =   309.73  PRESS =     0.0
 Etot   =   -205760.7619  EKtot   =     83868.5859  EPtot      =   -289629.3478
 BOND   =      6539.4024  ANGLE   =     26185.6273  DIHED      =     18205.4178
 1-4 NB =      6171.8761  1-4 EEL =      3758.2802  VDWAALS    =     13823.2012
 EELEC  =   -364313.1528  EHBOND  =         0.0000  RESTRAINT  =         0.0000
 EKCMT  =         0.0000  VIRIAL  =         0.0000  VOLUME     =   1231319.8819
                                                    SURFTEN    =         0.0000
                                                    Density    =         1.0125
 ------------------------------------------------------------------------------


 NSTEP =   226000   TIME(PS) =     726.000  TEMP(K) =   310.62  PRESS =     0.0
 Etot   =   -205538.6298  EKtot   =     84109.7344  EPtot      =   -289648.3641
 BOND   =      6535.7479  ANGLE   =     26000.8063  DIHED      =     18332.8420
 1-4 NB =      6162.8455  1-4 EEL =      3711.9985  VDWAALS    =     13862.7840
 EELEC  =   -364255.3882  EHBOND  =         0.0000  RESTRAINT  =         0.0000
 EKCMT  =         0.0000  VIRIAL  =         0.0000  VOLUME     =   1230675.3514
                                                    SURFTEN    =         0.0000
                                                    Density    =         1.0130
 ------------------------------------------------------------------------------


 NSTEP =   227000   TIME(PS) =     727.000  TEMP(K) =   310.35  PRESS =     0.0
 Etot   =   -205733.0653  EKtot   =     84038.3516  EPtot      =   -289771.4168
 BOND   =      6536.0068  ANGLE   =     26013.1804  DIHED      =     18261.0294
 1-4 NB =      6125.4049  1-4 EEL =      3713.6498  VDWAALS    =     13618.0576
 EELEC  =   -364038.7457  EHBOND  =         0.0000  RESTRAINT  =         0.0000
 EKCMT  =         0.0000  VIRIAL  =         0.0000  VOLUME     =   1231289.0194
                                                    SURFTEN    =         0.0000
                                                    Density    =         1.0125
 ------------------------------------------------------------------------------


 NSTEP =   228000   TIME(PS) =     728.000  TEMP(K) =   308.94  PRESS =     0.0
 Etot   =   -206024.2342  EKtot   =     83654.7812  EPtot      =   -289679.0154
 BOND   =      6548.6661  ANGLE   =     25822.4701  DIHED      =     18223.7645
 1-4 NB =      6114.5890  1-4 EEL =      3629.8881  VDWAALS    =     14027.8424
 EELEC  =   -364046.2355  EHBOND  =         0.0000  RESTRAINT  =         0.0000
 EKCMT  =         0.0000  VIRIAL  =         0.0000  VOLUME     =   1235009.0779
                                                    SURFTEN    =         0.0000
                                                    Density    =         1.0095
 ------------------------------------------------------------------------------


 NSTEP =   229000   TIME(PS) =     729.000  TEMP(K) =   310.18  PRESS =     0.0
 Etot   =   -206150.9847  EKtot   =     83991.1641  EPtot      =   -290142.1488
 BOND   =      6494.6911  ANGLE   =     25883.0675  DIHED      =     18348.4647
 1-4 NB =      6138.7572  1-4 EEL =      3673.2209  VDWAALS    =     14216.6433
 EELEC  =   -364896.9934  EHBOND  =         0.0000  RESTRAINT  =         0.0000
 EKCMT  =         0.0000  VIRIAL  =         0.0000  VOLUME     =   1232538.8705
                                                    SURFTEN    =         0.0000
                                                    Density    =         1.0115
 ------------------------------------------------------------------------------


 NSTEP =   230000   TIME(PS) =     730.000  TEMP(K) =   310.63  PRESS =     0.0
 Etot   =   -205255.2640  EKtot   =     84114.3203  EPtot      =   -289369.5843
 BOND   =      6620.3686  ANGLE   =     26033.1840  DIHED      =     18354.4586
 1-4 NB =      6188.4563  1-4 EEL =      3777.3718  VDWAALS    =     14401.1098
 EELEC  =   -364744.5333  EHBOND  =         0.0000  RESTRAINT  =         0.0000
 EKCMT  =         0.0000  VIRIAL  =         0.0000  VOLUME     =   1232733.3046
                                                    SURFTEN    =         0.0000
                                                    Density    =         1.0113
 ------------------------------------------------------------------------------


 NSTEP =   231000   TIME(PS) =     731.000  TEMP(K) =   309.15  PRESS =     0.0
 Etot   =   -205506.8645  EKtot   =     83711.8203  EPtot      =   -289218.6848
 BOND   =      6644.2684  ANGLE   =     26179.0616  DIHED      =     18383.1059
 1-4 NB =      6176.4378  1-4 EEL =      3615.1628  VDWAALS    =     13696.6267
 EELEC  =   -363913.3480  EHBOND  =         0.0000  RESTRAINT  =         0.0000
 EKCMT  =         0.0000  VIRIAL  =         0.0000  VOLUME     =   1232272.7566
                                                    SURFTEN    =         0.0000
                                                    Density    =         1.0117
 ------------------------------------------------------------------------------


 NSTEP =   232000   TIME(PS) =     732.000  TEMP(K) =   310.78  PRESS =     0.0
 Etot   =   -205581.3824  EKtot   =     84152.6094  EPtot      =   -289733.9918
 BOND   =      6652.8778  ANGLE   =     26108.1397  DIHED      =     18296.4907
 1-4 NB =      6148.6297  1-4 EEL =      3553.5244  VDWAALS    =     13578.1448
 EELEC  =   -364071.7989  EHBOND  =         0.0000  RESTRAINT  =         0.0000
 EKCMT  =         0.0000  VIRIAL  =         0.0000  VOLUME     =   1231809.5503
                                                    SURFTEN    =         0.0000
                                                    Density    =         1.0121
 ------------------------------------------------------------------------------


 NSTEP =   233000   TIME(PS) =     733.000  TEMP(K) =   310.53  PRESS =     0.0
 Etot   =   -205730.1798  EKtot   =     84086.6641  EPtot      =   -289816.8439
 BOND   =      6611.6052  ANGLE   =     26009.8223  DIHED      =     18326.9461
 1-4 NB =      6192.1429  1-4 EEL =      3644.4743  VDWAALS    =     14158.3631
 EELEC  =   -364760.1978  EHBOND  =         0.0000  RESTRAINT  =         0.0000
 EKCMT  =         0.0000  VIRIAL  =         0.0000  VOLUME     =   1231914.4108
                                                    SURFTEN    =         0.0000
                                                    Density    =         1.0120
 ------------------------------------------------------------------------------


 NSTEP =   234000   TIME(PS) =     734.000  TEMP(K) =   310.72  PRESS =     0.0
 Etot   =   -205364.7838  EKtot   =     84138.0391  EPtot      =   -289502.8228
 BOND   =      6597.8168  ANGLE   =     25931.3312  DIHED      =     18263.2738
 1-4 NB =      6111.8792  1-4 EEL =      3675.5149  VDWAALS    =     13988.8654
 EELEC  =   -364071.5040  EHBOND  =         0.0000  RESTRAINT  =         0.0000
 EKCMT  =         0.0000  VIRIAL  =         0.0000  VOLUME     =   1230255.8100
                                                    SURFTEN    =         0.0000
                                                    Density    =         1.0134
 ------------------------------------------------------------------------------


 NSTEP =   235000   TIME(PS) =     735.000  TEMP(K) =   309.16  PRESS =     0.0
 Etot   =   -205670.6425  EKtot   =     83716.0469  EPtot      =   -289386.6893
 BOND   =      6546.2417  ANGLE   =     26255.4925  DIHED      =     18416.8047
 1-4 NB =      6167.8238  1-4 EEL =      3635.5464  VDWAALS    =     13841.2162
 EELEC  =   -364249.8146  EHBOND  =         0.0000  RESTRAINT  =         0.0000
 EKCMT  =         0.0000  VIRIAL  =         0.0000  VOLUME     =   1231641.6115
                                                    SURFTEN    =         0.0000
                                                    Density    =         1.0122
 ------------------------------------------------------------------------------


 NSTEP =   236000   TIME(PS) =     736.000  TEMP(K) =   309.09  PRESS =     0.0
 Etot   =   -206041.1516  EKtot   =     83696.3516  EPtot      =   -289737.5032
 BOND   =      6688.9656  ANGLE   =     26031.5608  DIHED      =     18392.4653
 1-4 NB =      6161.6079  1-4 EEL =      3691.9606  VDWAALS    =     13866.2512
 EELEC  =   -364570.3146  EHBOND  =         0.0000  RESTRAINT  =         0.0000
 EKCMT  =         0.0000  VIRIAL  =         0.0000  VOLUME     =   1231739.8762
                                                    SURFTEN    =         0.0000
                                                    Density    =         1.0122
 ------------------------------------------------------------------------------


 NSTEP =   237000   TIME(PS) =     737.000  TEMP(K) =   308.80  PRESS =     0.0
 Etot   =   -206248.2453  EKtot   =     83618.3594  EPtot      =   -289866.6047
 BOND   =      6404.9265  ANGLE   =     25794.1903  DIHED      =     18380.7715
 1-4 NB =      6182.1746  1-4 EEL =      3719.5092  VDWAALS    =     13658.1288
 EELEC  =   -364006.3056  EHBOND  =         0.0000  RESTRAINT  =         0.0000
 EKCMT  =         0.0000  VIRIAL  =         0.0000  VOLUME     =   1233678.3538
                                                    SURFTEN    =         0.0000
                                                    Density    =         1.0106
 ------------------------------------------------------------------------------


 NSTEP =   238000   TIME(PS) =     738.000  TEMP(K) =   309.13  PRESS =     0.0
 Etot   =   -206204.1262  EKtot   =     83705.7734  EPtot      =   -289909.8997
 BOND   =      6564.2954  ANGLE   =     25815.5248  DIHED      =     18242.8035
 1-4 NB =      6184.0454  1-4 EEL =      3691.6821  VDWAALS    =     13758.9318
 EELEC  =   -364167.1826  EHBOND  =         0.0000  RESTRAINT  =         0.0000
 EKCMT  =         0.0000  VIRIAL  =         0.0000  VOLUME     =   1233618.7862
                                                    SURFTEN    =         0.0000
                                                    Density    =         1.0106
 ------------------------------------------------------------------------------


 NSTEP =   239000   TIME(PS) =     739.000  TEMP(K) =   309.93  PRESS =     0.0
 Etot   =   -205810.7534  EKtot   =     83923.6719  EPtot      =   -289734.4253
 BOND   =      6585.3270  ANGLE   =     25966.2986  DIHED      =     18356.4431
 1-4 NB =      6133.0891  1-4 EEL =      3611.8857  VDWAALS    =     13848.8477
 EELEC  =   -364236.3166  EHBOND  =         0.0000  RESTRAINT  =         0.0000
 EKCMT  =         0.0000  VIRIAL  =         0.0000  VOLUME     =   1233027.4512
                                                    SURFTEN    =         0.0000
                                                    Density    =         1.0111
 ------------------------------------------------------------------------------


 NSTEP =   240000   TIME(PS) =     740.000  TEMP(K) =   310.98  PRESS =     0.0
 Etot   =   -205400.8615  EKtot   =     84207.0547  EPtot      =   -289607.9162
 BOND   =      6603.7092  ANGLE   =     25978.1226  DIHED      =     18292.3756
 1-4 NB =      6168.6236  1-4 EEL =      3703.5712  VDWAALS    =     14167.3816
 EELEC  =   -364521.6999  EHBOND  =         0.0000  RESTRAINT  =         0.0000
 EKCMT  =         0.0000  VIRIAL  =         0.0000  VOLUME     =   1232866.0186
                                                    SURFTEN    =         0.0000
                                                    Density    =         1.0112
 ------------------------------------------------------------------------------


 NSTEP =   241000   TIME(PS) =     741.000  TEMP(K) =   309.70  PRESS =     0.0
 Etot   =   -205440.4045  EKtot   =     83861.6719  EPtot      =   -289302.0764
 BOND   =      6572.4604  ANGLE   =     25823.0752  DIHED      =     18397.3357
 1-4 NB =      6172.2158  1-4 EEL =      3636.1950  VDWAALS    =     13804.5434
 EELEC  =   -363707.9018  EHBOND  =         0.0000  RESTRAINT  =         0.0000
 EKCMT  =         0.0000  VIRIAL  =         0.0000  VOLUME     =   1232977.0920
                                                    SURFTEN    =         0.0000
                                                    Density    =         1.0111
 ------------------------------------------------------------------------------


 NSTEP =   242000   TIME(PS) =     742.000  TEMP(K) =   309.20  PRESS =     0.0
 Etot   =   -206099.4528  EKtot   =     83726.8203  EPtot      =   -289826.2731
 BOND   =      6590.9859  ANGLE   =     25948.7701  DIHED      =     18278.4911
 1-4 NB =      6162.6622  1-4 EEL =      3706.8235  VDWAALS    =     13726.7023
 EELEC  =   -364240.7083  EHBOND  =         0.0000  RESTRAINT  =         0.0000
 EKCMT  =         0.0000  VIRIAL  =         0.0000  VOLUME     =   1232711.0608
                                                    SURFTEN    =         0.0000
                                                    Density    =         1.0114
 ------------------------------------------------------------------------------


 NSTEP =   243000   TIME(PS) =     743.000  TEMP(K) =   308.99  PRESS =     0.0
 Etot   =   -206147.1554  EKtot   =     83670.3438  EPtot      =   -289817.4991
 BOND   =      6535.8934  ANGLE   =     26092.9835  DIHED      =     18293.2123
 1-4 NB =      6114.9756  1-4 EEL =      3573.2543  VDWAALS    =     13797.8301
 EELEC  =   -364225.6485  EHBOND  =         0.0000  RESTRAINT  =         0.0000
 EKCMT  =         0.0000  VIRIAL  =         0.0000  VOLUME     =   1231624.3508
                                                    SURFTEN    =         0.0000
                                                    Density    =         1.0123
 ------------------------------------------------------------------------------


 NSTEP =   244000   TIME(PS) =     744.000  TEMP(K) =   309.15  PRESS =     0.0
 Etot   =   -205884.8513  EKtot   =     83712.8672  EPtot      =   -289597.7185
 BOND   =      6429.7134  ANGLE   =     26068.3937  DIHED      =     18149.6724
 1-4 NB =      6172.4763  1-4 EEL =      3658.8417  VDWAALS    =     13745.4178
 EELEC  =   -363822.2338  EHBOND  =         0.0000  RESTRAINT  =         0.0000
 EKCMT  =         0.0000  VIRIAL  =         0.0000  VOLUME     =   1230787.0592
                                                    SURFTEN    =         0.0000
                                                    Density    =         1.0129
 ------------------------------------------------------------------------------


 NSTEP =   245000   TIME(PS) =     745.000  TEMP(K) =   310.31  PRESS =     0.0
 Etot   =   -205745.2427  EKtot   =     84026.9531  EPtot      =   -289772.1958
 BOND   =      6555.2433  ANGLE   =     25898.9986  DIHED      =     18318.0212
 1-4 NB =      6163.5368  1-4 EEL =      3667.8215  VDWAALS    =     14001.8416
 EELEC  =   -364377.6589  EHBOND  =         0.0000  RESTRAINT  =         0.0000
 EKCMT  =         0.0000  VIRIAL  =         0.0000  VOLUME     =   1231499.6207
                                                    SURFTEN    =         0.0000
                                                    Density    =         1.0124
 ------------------------------------------------------------------------------


 NSTEP =   246000   TIME(PS) =     746.000  TEMP(K) =   309.93  PRESS =     0.0
 Etot   =   -205938.2416  EKtot   =     83922.5312  EPtot      =   -289860.7728
 BOND   =      6595.5210  ANGLE   =     25909.9244  DIHED      =     18379.4766
 1-4 NB =      6162.9764  1-4 EEL =      3680.5815  VDWAALS    =     13725.5961
 EELEC  =   -364314.8488  EHBOND  =         0.0000  RESTRAINT  =         0.0000
 EKCMT  =         0.0000  VIRIAL  =         0.0000  VOLUME     =   1231499.6207
                                                    SURFTEN    =         0.0000
                                                    Density    =         1.0124
 ------------------------------------------------------------------------------


 NSTEP =   247000   TIME(PS) =     747.000  TEMP(K) =   310.65  PRESS =     0.0
 Etot   =   -205746.2948  EKtot   =     84117.8672  EPtot      =   -289864.1619
 BOND   =      6690.8102  ANGLE   =     25983.4996  DIHED      =     18336.8414
 1-4 NB =      6148.4777  1-4 EEL =      3624.0393  VDWAALS    =     13675.6184
 EELEC  =   -364323.4485  EHBOND  =         0.0000  RESTRAINT  =         0.0000
 EKCMT  =         0.0000  VIRIAL  =         0.0000  VOLUME     =   1231112.5173
                                                    SURFTEN    =         0.0000
                                                    Density    =         1.0127
 ------------------------------------------------------------------------------


 NSTEP =   248000   TIME(PS) =     748.000  TEMP(K) =   309.88  PRESS =     0.0
 Etot   =   -206053.9105  EKtot   =     83909.7031  EPtot      =   -289963.6136
 BOND   =      6637.9718  ANGLE   =     25693.1638  DIHED      =     18396.4833
 1-4 NB =      6173.1369  1-4 EEL =      3726.1149  VDWAALS    =     14106.1770
 EELEC  =   -364696.6613  EHBOND  =         0.0000  RESTRAINT  =         0.0000
 EKCMT  =         0.0000  VIRIAL  =         0.0000  VOLUME     =   1229859.7739
                                                    SURFTEN    =         0.0000
                                                    Density    =         1.0137
 ------------------------------------------------------------------------------


 NSTEP =   249000   TIME(PS) =     749.000  TEMP(K) =   308.61  PRESS =     0.0
 Etot   =   -206361.4535  EKtot   =     83567.0469  EPtot      =   -289928.5004
 BOND   =      6590.5371  ANGLE   =     26054.3145  DIHED      =     18277.6945
 1-4 NB =      6132.0672  1-4 EEL =      3673.7487  VDWAALS    =     13994.5673
 EELEC  =   -364651.4297  EHBOND  =         0.0000  RESTRAINT  =         0.0000
 EKCMT  =         0.0000  VIRIAL  =         0.0000  VOLUME     =   1230256.1640
                                                    SURFTEN    =         0.0000
                                                    Density    =         1.0134
 ------------------------------------------------------------------------------


 NSTEP =   250000   TIME(PS) =     750.000  TEMP(K) =   309.27  PRESS =     0.0
 Etot   =   -207020.9449  EKtot   =     83744.8750  EPtot      =   -290765.8199
 BOND   =      6517.0600  ANGLE   =     25873.8274  DIHED      =     18254.7941
 1-4 NB =      6199.2123  1-4 EEL =      3763.6312  VDWAALS    =     12985.8650
 EELEC  =   -364360.2099  EHBOND  =         0.0000  RESTRAINT  =         0.0000
 EKCMT  =         0.0000  VIRIAL  =         0.0000  VOLUME     =   1230346.7933
                                                    SURFTEN    =         0.0000
                                                    Density    =         1.0133
 ------------------------------------------------------------------------------


 NSTEP =   251000   TIME(PS) =     751.000  TEMP(K) =   309.38  PRESS =     0.0
 Etot   =   -206265.4792  EKtot   =     83774.7656  EPtot      =   -290040.2448
 BOND   =      6579.8961  ANGLE   =     25994.9106  DIHED      =     18318.2383
 1-4 NB =      6142.5897  1-4 EEL =      3737.8860  VDWAALS    =     13849.7438
 EELEC  =   -364663.5093  EHBOND  =         0.0000  RESTRAINT  =         0.0000
 EKCMT  =         0.0000  VIRIAL  =         0.0000  VOLUME     =   1230225.9899
                                                    SURFTEN    =         0.0000
                                                    Density    =         1.0134
 ------------------------------------------------------------------------------


 NSTEP =   252000   TIME(PS) =     752.000  TEMP(K) =   309.27  PRESS =     0.0
 Etot   =   -205972.9121  EKtot   =     83743.6719  EPtot      =   -289716.5840
 BOND   =      6594.6841  ANGLE   =     26230.8390  DIHED      =     18230.5375
 1-4 NB =      6154.3694  1-4 EEL =      3672.6829  VDWAALS    =     13938.9816
 EELEC  =   -364538.6785  EHBOND  =         0.0000  RESTRAINT  =         0.0000
 EKCMT  =         0.0000  VIRIAL  =         0.0000  VOLUME     =   1229673.4394
                                                    SURFTEN    =         0.0000
                                                    Density    =         1.0139
 ------------------------------------------------------------------------------


 NSTEP =   253000   TIME(PS) =     753.000  TEMP(K) =   310.14  PRESS =     0.0
 Etot   =   -205769.4134  EKtot   =     83980.7812  EPtot      =   -289750.1946
 BOND   =      6591.2181  ANGLE   =     25892.2553  DIHED      =     18376.2803
 1-4 NB =      6140.3736  1-4 EEL =      3739.7688  VDWAALS    =     13470.9732
 EELEC  =   -363961.0639  EHBOND  =         0.0000  RESTRAINT  =         0.0000
 EKCMT  =         0.0000  VIRIAL  =         0.0000  VOLUME     =   1230859.2737
                                                    SURFTEN    =         0.0000
                                                    Density    =         1.0129
 ------------------------------------------------------------------------------


 NSTEP =   254000   TIME(PS) =     754.000  TEMP(K) =   309.17  PRESS =     0.0
 Etot   =   -206204.3121  EKtot   =     83718.3438  EPtot      =   -289922.6558
 BOND   =      6586.8884  ANGLE   =     25947.5914  DIHED      =     18322.8840
 1-4 NB =      6164.1551  1-4 EEL =      3768.5484  VDWAALS    =     14160.8311
 EELEC  =   -364873.5544  EHBOND  =         0.0000  RESTRAINT  =         0.0000
 EKCMT  =         0.0000  VIRIAL  =         0.0000  VOLUME     =   1228767.5512
                                                    SURFTEN    =         0.0000
                                                    Density    =         1.0146
 ------------------------------------------------------------------------------


 NSTEP =   255000   TIME(PS) =     755.000  TEMP(K) =   310.08  PRESS =     0.0
 Etot   =   -205903.7334  EKtot   =     83964.3984  EPtot      =   -289868.1319
 BOND   =      6520.0056  ANGLE   =     25871.5241  DIHED      =     18299.2211
 1-4 NB =      6194.1778  1-4 EEL =      3752.1057  VDWAALS    =     13645.4567
 EELEC  =   -364150.6229  EHBOND  =         0.0000  RESTRAINT  =         0.0000
 EKCMT  =         0.0000  VIRIAL  =         0.0000  VOLUME     =   1228345.2705
                                                    SURFTEN    =         0.0000
                                                    Density    =         1.0150
 ------------------------------------------------------------------------------


 NSTEP =   256000   TIME(PS) =     756.000  TEMP(K) =   311.74  PRESS =     0.0
 Etot   =   -206036.6594  EKtot   =     84413.9531  EPtot      =   -290450.6125
 BOND   =      6618.9717  ANGLE   =     25895.8921  DIHED      =     18264.9584
 1-4 NB =      6175.6987  1-4 EEL =      3721.1701  VDWAALS    =     13616.1074
 EELEC  =   -364743.4109  EHBOND  =         0.0000  RESTRAINT  =         0.0000
 EKCMT  =         0.0000  VIRIAL  =         0.0000  VOLUME     =   1228886.4051
                                                    SURFTEN    =         0.0000
                                                    Density    =         1.0145
 ------------------------------------------------------------------------------


 NSTEP =   257000   TIME(PS) =     757.000  TEMP(K) =   309.84  PRESS =     0.0
 Etot   =   -206112.2456  EKtot   =     83899.5234  EPtot      =   -290011.7690
 BOND   =      6645.7060  ANGLE   =     26161.0016  DIHED      =     18202.7093
 1-4 NB =      6129.0833  1-4 EEL =      3659.4833  VDWAALS    =     13947.5395
 EELEC  =   -364757.2920  EHBOND  =         0.0000  RESTRAINT  =         0.0000
 EKCMT  =         0.0000  VIRIAL  =         0.0000  VOLUME     =   1230443.9297
                                                    SURFTEN    =         0.0000
                                                    Density    =         1.0132
 ------------------------------------------------------------------------------


 NSTEP =   258000   TIME(PS) =     758.000  TEMP(K) =   309.49  PRESS =     0.0
 Etot   =   -206362.7635  EKtot   =     83804.9062  EPtot      =   -290167.6697
 BOND   =      6654.0944  ANGLE   =     26117.1892  DIHED      =     18181.3174
 1-4 NB =      6128.4816  1-4 EEL =      3784.7211  VDWAALS    =     13752.7326
 EELEC  =   -364786.2060  EHBOND  =         0.0000  RESTRAINT  =         0.0000
 EKCMT  =         0.0000  VIRIAL  =         0.0000  VOLUME     =   1228516.4618
                                                    SURFTEN    =         0.0000
                                                    Density    =         1.0148
 ------------------------------------------------------------------------------


 NSTEP =   259000   TIME(PS) =     759.000  TEMP(K) =   310.48  PRESS =     0.0
 Etot   =   -206508.2641  EKtot   =     84073.6172  EPtot      =   -290581.8813
 BOND   =      6527.6028  ANGLE   =     26111.9260  DIHED      =     18254.0926
 1-4 NB =      6143.2378  1-4 EEL =      3695.6217  VDWAALS    =     13682.6654
 EELEC  =   -364997.0277  EHBOND  =         0.0000  RESTRAINT  =         0.0000
 EKCMT  =         0.0000  VIRIAL  =         0.0000  VOLUME     =   1228542.6880
                                                    SURFTEN    =         0.0000
                                                    Density    =         1.0148
 ------------------------------------------------------------------------------


 NSTEP =   260000   TIME(PS) =     760.000  TEMP(K) =   309.92  PRESS =     0.0
 Etot   =   -206302.7171  EKtot   =     83921.8438  EPtot      =   -290224.5609
 BOND   =      6684.7394  ANGLE   =     25944.7925  DIHED      =     18340.8093
 1-4 NB =      6146.3325  1-4 EEL =      3713.4403  VDWAALS    =     14316.8565
 EELEC  =   -365371.5313  EHBOND  =         0.0000  RESTRAINT  =         0.0000
 EKCMT  =         0.0000  VIRIAL  =         0.0000  VOLUME     =   1231359.3910
                                                    SURFTEN    =         0.0000
                                                    Density    =         1.0125
 ------------------------------------------------------------------------------


 NSTEP =   261000   TIME(PS) =     761.000  TEMP(K) =   310.69  PRESS =     0.0
 Etot   =   -206045.8900  EKtot   =     84129.6172  EPtot      =   -290175.5071
 BOND   =      6564.8862  ANGLE   =     26102.2310  DIHED      =     18233.8625
 1-4 NB =      6179.5691  1-4 EEL =      3673.2039  VDWAALS    =     14032.3515
 EELEC  =   -364961.6113  EHBOND  =         0.0000  RESTRAINT  =         0.0000
 EKCMT  =         0.0000  VIRIAL  =         0.0000  VOLUME     =   1231693.5437
                                                    SURFTEN    =         0.0000
                                                    Density    =         1.0122
 ------------------------------------------------------------------------------


 NSTEP =   262000   TIME(PS) =     762.000  TEMP(K) =   309.84  PRESS =     0.0
 Etot   =   -205869.2946  EKtot   =     83900.4688  EPtot      =   -289769.7633
 BOND   =      6577.1537  ANGLE   =     25931.3197  DIHED      =     18208.7179
 1-4 NB =      6080.9472  1-4 EEL =      3724.3696  VDWAALS    =     13720.2798
 EELEC  =   -364012.5512  EHBOND  =         0.0000  RESTRAINT  =         0.0000
 EKCMT  =         0.0000  VIRIAL  =         0.0000  VOLUME     =   1231508.2167
                                                    SURFTEN    =         0.0000
                                                    Density    =         1.0124
 ------------------------------------------------------------------------------


 NSTEP =   263000   TIME(PS) =     763.000  TEMP(K) =   309.89  PRESS =     0.0
 Etot   =   -205590.7841  EKtot   =     83912.7500  EPtot      =   -289503.5341
 BOND   =      6516.3806  ANGLE   =     25966.0025  DIHED      =     18209.6948
 1-4 NB =      6116.3743  1-4 EEL =      3700.2610  VDWAALS    =     13350.5352
 EELEC  =   -363362.7824  EHBOND  =         0.0000  RESTRAINT  =         0.0000
 EKCMT  =         0.0000  VIRIAL  =         0.0000  VOLUME     =   1232847.2489
                                                    SURFTEN    =         0.0000
                                                    Density    =         1.0113
 ------------------------------------------------------------------------------


 NSTEP =   264000   TIME(PS) =     764.000  TEMP(K) =   310.91  PRESS =     0.0
 Etot   =   -205074.3715  EKtot   =     84189.3672  EPtot      =   -289263.7387
 BOND   =      6607.7903  ANGLE   =     25967.8304  DIHED      =     18221.2197
 1-4 NB =      6167.0357  1-4 EEL =      3782.3882  VDWAALS    =     13882.2073
 EELEC  =   -363892.2104  EHBOND  =         0.0000  RESTRAINT  =         0.0000
 EKCMT  =         0.0000  VIRIAL  =         0.0000  VOLUME     =   1232436.9903
                                                    SURFTEN    =         0.0000
                                                    Density    =         1.0116
 ------------------------------------------------------------------------------


 NSTEP =   265000   TIME(PS) =     765.000  TEMP(K) =   310.45  PRESS =     0.0
 Etot   =   -205619.6325  EKtot   =     84065.0859  EPtot      =   -289684.7184
 BOND   =      6540.8331  ANGLE   =     25998.8758  DIHED      =     18267.1292
 1-4 NB =      6161.2095  1-4 EEL =      3655.0312  VDWAALS    =     13504.0231
 EELEC  =   -363811.8202  EHBOND  =         0.0000  RESTRAINT  =         0.0000
 EKCMT  =         0.0000  VIRIAL  =         0.0000  VOLUME     =   1232484.3498
                                                    SURFTEN    =         0.0000
                                                    Density    =         1.0116
 ------------------------------------------------------------------------------


 NSTEP =   266000   TIME(PS) =     766.000  TEMP(K) =   309.90  PRESS =     0.0
 Etot   =   -205570.6921  EKtot   =     83916.1328  EPtot      =   -289486.8249
 BOND   =      6548.8894  ANGLE   =     26070.5224  DIHED      =     18181.9387
 1-4 NB =      6175.6011  1-4 EEL =      3716.3937  VDWAALS    =     13637.7627
 EELEC  =   -363817.9329  EHBOND  =         0.0000  RESTRAINT  =         0.0000
 EKCMT  =         0.0000  VIRIAL  =         0.0000  VOLUME     =   1232484.3498
                                                    SURFTEN    =         0.0000
                                                    Density    =         1.0116
 ------------------------------------------------------------------------------


 NSTEP =   267000   TIME(PS) =     767.000  TEMP(K) =   309.57  PRESS =     0.0
 Etot   =   -206285.5758  EKtot   =     83826.3828  EPtot      =   -290111.9586
 BOND   =      6556.5771  ANGLE   =     26006.7340  DIHED      =     18141.6075
 1-4 NB =      6161.8162  1-4 EEL =      3689.2411  VDWAALS    =     14074.0873
 EELEC  =   -364742.0217  EHBOND  =         0.0000  RESTRAINT  =         0.0000
 EKCMT  =         0.0000  VIRIAL  =         0.0000  VOLUME     =   1233003.4736
                                                    SURFTEN    =         0.0000
                                                    Density    =         1.0111
 ------------------------------------------------------------------------------


 NSTEP =   268000   TIME(PS) =     768.000  TEMP(K) =   309.97  PRESS =     0.0
 Etot   =   -206756.2569  EKtot   =     83934.4609  EPtot      =   -290690.7179
 BOND   =      6545.2886  ANGLE   =     25704.3801  DIHED      =     18287.3242
 1-4 NB =      6137.5530  1-4 EEL =      3721.2861  VDWAALS    =     13787.8933
 EELEC  =   -364874.4431  EHBOND  =         0.0000  RESTRAINT  =         0.0000
 EKCMT  =         0.0000  VIRIAL  =         0.0000  VOLUME     =   1232605.7410
                                                    SURFTEN    =         0.0000
                                                    Density    =         1.0115
 ------------------------------------------------------------------------------


 NSTEP =   269000   TIME(PS) =     769.000  TEMP(K) =   310.69  PRESS =     0.0
 Etot   =   -205636.4920  EKtot   =     84130.2266  EPtot      =   -289766.7186
 BOND   =      6609.9154  ANGLE   =     26025.4350  DIHED      =     18332.9074
 1-4 NB =      6188.9940  1-4 EEL =      3705.7567  VDWAALS    =     13760.7169
 EELEC  =   -364390.4439  EHBOND  =         0.0000  RESTRAINT  =         0.0000
 EKCMT  =         0.0000  VIRIAL  =         0.0000  VOLUME     =   1232626.6722
                                                    SURFTEN    =         0.0000
                                                    Density    =         1.0114
 ------------------------------------------------------------------------------


 NSTEP =   270000   TIME(PS) =     770.000  TEMP(K) =   310.01  PRESS =     0.0
 Etot   =   -206063.9095  EKtot   =     83944.0312  EPtot      =   -290007.9407
 BOND   =      6608.5817  ANGLE   =     25834.0266  DIHED      =     18360.0095
 1-4 NB =      6145.9692  1-4 EEL =      3771.0906  VDWAALS    =     13286.1375
 EELEC  =   -364013.7561  EHBOND  =         0.0000  RESTRAINT  =         0.0000
 EKCMT  =         0.0000  VIRIAL  =         0.0000  VOLUME     =   1232215.9842
                                                    SURFTEN    =         0.0000
                                                    Density    =         1.0118
 ------------------------------------------------------------------------------


 NSTEP =   271000   TIME(PS) =     771.000  TEMP(K) =   309.50  PRESS =     0.0
 Etot   =   -206367.9488  EKtot   =     83807.8047  EPtot      =   -290175.7534
 BOND   =      6668.2942  ANGLE   =     25896.9935  DIHED      =     18145.9758
 1-4 NB =      6090.0872  1-4 EEL =      3715.0891  VDWAALS    =     13868.1278
 EELEC  =   -364560.3211  EHBOND  =         0.0000  RESTRAINT  =         0.0000
 EKCMT  =         0.0000  VIRIAL  =         0.0000  VOLUME     =   1230462.3409
                                                    SURFTEN    =         0.0000
                                                    Density    =         1.0132
 ------------------------------------------------------------------------------


 NSTEP =   272000   TIME(PS) =     772.000  TEMP(K) =   309.21  PRESS =     0.0
 Etot   =   -206384.8152  EKtot   =     83729.4453  EPtot      =   -290114.2605
 BOND   =      6572.3324  ANGLE   =     25991.6646  DIHED      =     18243.9674
 1-4 NB =      6180.6169  1-4 EEL =      3746.3964  VDWAALS    =     13636.3313
 EELEC  =   -364485.5694  EHBOND  =         0.0000  RESTRAINT  =         0.0000
 EKCMT  =         0.0000  VIRIAL  =         0.0000  VOLUME     =   1231690.2287
                                                    SURFTEN    =         0.0000
                                                    Density    =         1.0122
 ------------------------------------------------------------------------------


 NSTEP =   273000   TIME(PS) =     773.000  TEMP(K) =   309.29  PRESS =     0.0
 Etot   =   -206646.0567  EKtot   =     83749.3125  EPtot      =   -290395.3692
 BOND   =      6412.3376  ANGLE   =     25940.6470  DIHED      =     18229.6698
 1-4 NB =      6192.6950  1-4 EEL =      3656.2625  VDWAALS    =     13481.8747
 EELEC  =   -364308.8558  EHBOND  =         0.0000  RESTRAINT  =         0.0000
 EKCMT  =         0.0000  VIRIAL  =         0.0000  VOLUME     =   1230760.8860
                                                    SURFTEN    =         0.0000
                                                    Density    =         1.0130
 ------------------------------------------------------------------------------


 NSTEP =   274000   TIME(PS) =     774.000  TEMP(K) =   309.45  PRESS =     0.0
 Etot   =   -206370.5774  EKtot   =     83794.4766  EPtot      =   -290165.0540
 BOND   =      6599.6315  ANGLE   =     25890.3830  DIHED      =     18224.6302
 1-4 NB =      6146.3527  1-4 EEL =      3663.2181  VDWAALS    =     13733.0464
 EELEC  =   -364422.3159  EHBOND  =         0.0000  RESTRAINT  =         0.0000
 EKCMT  =         0.0000  VIRIAL  =         0.0000  VOLUME     =   1231280.6122
                                                    SURFTEN    =         0.0000
                                                    Density    =         1.0125
 ------------------------------------------------------------------------------


 NSTEP =   275000   TIME(PS) =     775.000  TEMP(K) =   310.85  PRESS =     0.0
 Etot   =   -206126.6403  EKtot   =     84172.8438  EPtot      =   -290299.4840
 BOND   =      6555.6198  ANGLE   =     26152.2862  DIHED      =     18176.4214
 1-4 NB =      6118.9940  1-4 EEL =      3615.6433  VDWAALS    =     13660.8624
 EELEC  =   -364579.3112  EHBOND  =         0.0000  RESTRAINT  =         0.0000
 EKCMT  =         0.0000  VIRIAL  =         0.0000  VOLUME     =   1230936.8696
                                                    SURFTEN    =         0.0000
                                                    Density    =         1.0128
 ------------------------------------------------------------------------------


 NSTEP =   276000   TIME(PS) =     776.000  TEMP(K) =   309.42  PRESS =     0.0
 Etot   =   -206103.5643  EKtot   =     83785.9531  EPtot      =   -289889.5174
 BOND   =      6523.3634  ANGLE   =     25886.3694  DIHED      =     18280.8509
 1-4 NB =      6245.2861  1-4 EEL =      3769.9159  VDWAALS    =     14113.7313
 EELEC  =   -364709.0344  EHBOND  =         0.0000  RESTRAINT  =         0.0000
 EKCMT  =         0.0000  VIRIAL  =         0.0000  VOLUME     =   1232122.2674
                                                    SURFTEN    =         0.0000
                                                    Density    =         1.0118
 ------------------------------------------------------------------------------


 NSTEP =   277000   TIME(PS) =     777.000  TEMP(K) =   308.96  PRESS =     0.0
 Etot   =   -206124.8771  EKtot   =     83661.9219  EPtot      =   -289786.7989
 BOND   =      6684.6569  ANGLE   =     25998.3739  DIHED      =     18273.0606
 1-4 NB =      6190.4149  1-4 EEL =      3753.1450  VDWAALS    =     14053.6977
 EELEC  =   -364740.1479  EHBOND  =         0.0000  RESTRAINT  =         0.0000
 EKCMT  =         0.0000  VIRIAL  =         0.0000  VOLUME     =   1231214.8390
                                                    SURFTEN    =         0.0000
                                                    Density    =         1.0126
 ------------------------------------------------------------------------------


 NSTEP =   278000   TIME(PS) =     778.000  TEMP(K) =   310.22  PRESS =     0.0
 Etot   =   -206068.5791  EKtot   =     84003.0859  EPtot      =   -290071.6651
 BOND   =      6522.9651  ANGLE   =     26029.9050  DIHED      =     18304.2189
 1-4 NB =      6190.5761  1-4 EEL =      3705.8385  VDWAALS    =     14043.6883
 EELEC  =   -364868.8570  EHBOND  =         0.0000  RESTRAINT  =         0.0000
 EKCMT  =         0.0000  VIRIAL  =         0.0000  VOLUME     =   1232295.0754
                                                    SURFTEN    =         0.0000
                                                    Density    =         1.0117
 ------------------------------------------------------------------------------


 NSTEP =   279000   TIME(PS) =     779.000  TEMP(K) =   308.86  PRESS =     0.0
 Etot   =   -206313.4221  EKtot   =     83632.7891  EPtot      =   -289946.2112
 BOND   =      6633.9494  ANGLE   =     25977.7651  DIHED      =     18189.4427
 1-4 NB =      6116.2629  1-4 EEL =      3627.7601  VDWAALS    =     13429.4580
 EELEC  =   -363920.8494  EHBOND  =         0.0000  RESTRAINT  =         0.0000
 EKCMT  =         0.0000  VIRIAL  =         0.0000  VOLUME     =   1232358.4461
                                                    SURFTEN    =         0.0000
                                                    Density    =         1.0117
 ------------------------------------------------------------------------------


 NSTEP =   280000   TIME(PS) =     780.000  TEMP(K) =   309.74  PRESS =     0.0
 Etot   =   -206489.4280  EKtot   =     83873.2422  EPtot      =   -290362.6701
 BOND   =      6614.4892  ANGLE   =     25765.8353  DIHED      =     18138.2365
 1-4 NB =      6120.7110  1-4 EEL =      3720.1637  VDWAALS    =     13978.5609
 EELEC  =   -364700.6669  EHBOND  =         0.0000  RESTRAINT  =         0.0000
 EKCMT  =         0.0000  VIRIAL  =         0.0000  VOLUME     =   1231858.3698
                                                    SURFTEN    =         0.0000
                                                    Density    =         1.0121
 ------------------------------------------------------------------------------


 NSTEP =   281000   TIME(PS) =     781.000  TEMP(K) =   309.94  PRESS =     0.0
 Etot   =   -206427.8827  EKtot   =     83925.8281  EPtot      =   -290353.7108
 BOND   =      6542.7215  ANGLE   =     26102.0009  DIHED      =     18162.6776
 1-4 NB =      6111.0935  1-4 EEL =      3707.6114  VDWAALS    =     13730.8573
 EELEC  =   -364710.6730  EHBOND  =         0.0000  RESTRAINT  =         0.0000
 EKCMT  =         0.0000  VIRIAL  =         0.0000  VOLUME     =   1231328.3740
                                                    SURFTEN    =         0.0000
                                                    Density    =         1.0125
 ------------------------------------------------------------------------------


 NSTEP =   282000   TIME(PS) =     782.000  TEMP(K) =   310.98  PRESS =     0.0
 Etot   =   -205503.0568  EKtot   =     84207.8906  EPtot      =   -289710.9474
 BOND   =      6608.3310  ANGLE   =     26015.5170  DIHED      =     18157.7212
 1-4 NB =      6159.9586  1-4 EEL =      3763.6650  VDWAALS    =     13950.4899
 EELEC  =   -364366.6302  EHBOND  =         0.0000  RESTRAINT  =         0.0000
 EKCMT  =         0.0000  VIRIAL  =         0.0000  VOLUME     =   1232157.5867
                                                    SURFTEN    =         0.0000
                                                    Density    =         1.0118
 ------------------------------------------------------------------------------


 NSTEP =   283000   TIME(PS) =     783.000  TEMP(K) =   310.39  PRESS =     0.0
 Etot   =   -205841.1275  EKtot   =     84048.8047  EPtot      =   -289889.9322
 BOND   =      6631.1241  ANGLE   =     26240.3899  DIHED      =     18236.3766
 1-4 NB =      6143.0997  1-4 EEL =      3658.0181  VDWAALS    =     13370.4936
 EELEC  =   -364169.4341  EHBOND  =         0.0000  RESTRAINT  =         0.0000
 EKCMT  =         0.0000  VIRIAL  =         0.0000  VOLUME     =   1231690.1032
                                                    SURFTEN    =         0.0000
                                                    Density    =         1.0122
 ------------------------------------------------------------------------------


 NSTEP =   284000   TIME(PS) =     784.000  TEMP(K) =   310.08  PRESS =     0.0
 Etot   =   -205894.4968  EKtot   =     83964.8203  EPtot      =   -289859.3171
 BOND   =      6576.0042  ANGLE   =     26002.2464  DIHED      =     18244.2895
 1-4 NB =      6102.1829  1-4 EEL =      3688.0441  VDWAALS    =     13483.5480
 EELEC  =   -363955.6321  EHBOND  =         0.0000  RESTRAINT  =         0.0000
 EKCMT  =         0.0000  VIRIAL  =         0.0000  VOLUME     =   1231105.1313
                                                    SURFTEN    =         0.0000
                                                    Density    =         1.0127
 ------------------------------------------------------------------------------


 NSTEP =   285000   TIME(PS) =     785.000  TEMP(K) =   310.26  PRESS =     0.0
 Etot   =   -206186.6640  EKtot   =     84012.0312  EPtot      =   -290198.6952
 BOND   =      6582.7006  ANGLE   =     25587.1694  DIHED      =     18292.5434
 1-4 NB =      6169.9325  1-4 EEL =      3674.2711  VDWAALS    =     13483.0199
 EELEC  =   -363988.3321  EHBOND  =         0.0000  RESTRAINT  =         0.0000
 EKCMT  =         0.0000  VIRIAL  =         0.0000  VOLUME     =   1229345.2641
                                                    SURFTEN    =         0.0000
                                                    Density    =         1.0141
 ------------------------------------------------------------------------------


 NSTEP =   286000   TIME(PS) =     786.000  TEMP(K) =   310.61  PRESS =     0.0
 Etot   =   -205924.6199  EKtot   =     84107.5469  EPtot      =   -290032.1668
 BOND   =      6520.0494  ANGLE   =     25879.7347  DIHED      =     18267.6065
 1-4 NB =      6177.0182  1-4 EEL =      3698.3154  VDWAALS    =     13576.0178
 EELEC  =   -364150.9086  EHBOND  =         0.0000  RESTRAINT  =         0.0000
 EKCMT  =         0.0000  VIRIAL  =         0.0000  VOLUME     =   1231566.2850
                                                    SURFTEN    =         0.0000
                                                    Density    =         1.0123
 ------------------------------------------------------------------------------


 NSTEP =   287000   TIME(PS) =     787.000  TEMP(K) =   309.18  PRESS =     0.0
 Etot   =   -206115.4532  EKtot   =     83721.1328  EPtot      =   -289836.5860
 BOND   =      6656.7751  ANGLE   =     26043.1400  DIHED      =     18315.9217
 1-4 NB =      6140.0008  1-4 EEL =      3711.8239  VDWAALS    =     13753.7561
 EELEC  =   -364458.0036  EHBOND  =         0.0000  RESTRAINT  =         0.0000
 EKCMT  =         0.0000  VIRIAL  =         0.0000  VOLUME     =   1230762.6832
                                                    SURFTEN    =         0.0000
                                                    Density    =         1.0130
 ------------------------------------------------------------------------------


 NSTEP =   288000   TIME(PS) =     788.000  TEMP(K) =   310.78  PRESS =     0.0
 Etot   =   -205896.0235  EKtot   =     84154.5156  EPtot      =   -290050.5391
 BOND   =      6638.1600  ANGLE   =     25982.0475  DIHED      =     18303.2843
 1-4 NB =      6208.4473  1-4 EEL =      3722.5607  VDWAALS    =     13703.3244
 EELEC  =   -364608.3634  EHBOND  =         0.0000  RESTRAINT  =         0.0000
 EKCMT  =         0.0000  VIRIAL  =         0.0000  VOLUME     =   1230003.8803
                                                    SURFTEN    =         0.0000
                                                    Density    =         1.0136
 ------------------------------------------------------------------------------


 NSTEP =   289000   TIME(PS) =     789.000  TEMP(K) =   310.81  PRESS =     0.0
 Etot   =   -206101.6218  EKtot   =     84160.8359  EPtot      =   -290262.4577
 BOND   =      6499.4036  ANGLE   =     25981.1756  DIHED      =     18257.1830
 1-4 NB =      6184.3114  1-4 EEL =      3687.1576  VDWAALS    =     14082.6560
 EELEC  =   -364954.3449  EHBOND  =         0.0000  RESTRAINT  =         0.0000
 EKCMT  =         0.0000  VIRIAL  =         0.0000  VOLUME     =   1231518.1595
                                                    SURFTEN    =         0.0000
                                                    Density    =         1.0123
 ------------------------------------------------------------------------------


 NSTEP =   290000   TIME(PS) =     790.000  TEMP(K) =   308.89  PRESS =     0.0
 Etot   =   -206226.0762  EKtot   =     83641.8281  EPtot      =   -289867.9043
 BOND   =      6505.7215  ANGLE   =     26040.4015  DIHED      =     18318.8347
 1-4 NB =      6174.6417  1-4 EEL =      3718.3365  VDWAALS    =     13838.9972
 EELEC  =   -364464.8374  EHBOND  =         0.0000  RESTRAINT  =         0.0000
 EKCMT  =         0.0000  VIRIAL  =         0.0000  VOLUME     =   1232635.1169
                                                    SURFTEN    =         0.0000
                                                    Density    =         1.0114
 ------------------------------------------------------------------------------


 NSTEP =   291000   TIME(PS) =     791.000  TEMP(K) =   309.15  PRESS =     0.0
 Etot   =   -206185.0885  EKtot   =     83712.7656  EPtot      =   -289897.8541
 BOND   =      6541.1828  ANGLE   =     26014.8634  DIHED      =     18339.4525
 1-4 NB =      6160.7748  1-4 EEL =      3723.8792  VDWAALS    =     14012.9688
 EELEC  =   -364690.9756  EHBOND  =         0.0000  RESTRAINT  =         0.0000
 EKCMT  =         0.0000  VIRIAL  =         0.0000  VOLUME     =   1232207.5569
                                                    SURFTEN    =         0.0000
                                                    Density    =         1.0118
 ------------------------------------------------------------------------------


 NSTEP =   292000   TIME(PS) =     792.000  TEMP(K) =   310.18  PRESS =     0.0
 Etot   =   -206553.9798  EKtot   =     83991.0703  EPtot      =   -290545.0501
 BOND   =      6516.1067  ANGLE   =     25958.1661  DIHED      =     18228.4100
 1-4 NB =      6167.0306  1-4 EEL =      3803.9570  VDWAALS    =     14335.6244
 EELEC  =   -365554.3450  EHBOND  =         0.0000  RESTRAINT  =         0.0000
 EKCMT  =         0.0000  VIRIAL  =         0.0000  VOLUME     =   1230959.2643
                                                    SURFTEN    =         0.0000
                                                    Density    =         1.0128
 ------------------------------------------------------------------------------


 NSTEP =   293000   TIME(PS) =     793.000  TEMP(K) =   310.41  PRESS =     0.0
 Etot   =   -205969.3816  EKtot   =     84053.5938  EPtot      =   -290022.9753
 BOND   =      6525.2646  ANGLE   =     25887.8320  DIHED      =     18296.1805
 1-4 NB =      6191.3962  1-4 EEL =      3766.3574  VDWAALS    =     14117.8857
 EELEC  =   -364807.8917  EHBOND  =         0.0000  RESTRAINT  =         0.0000
 EKCMT  =         0.0000  VIRIAL  =         0.0000  VOLUME     =   1232273.4827
                                                    SURFTEN    =         0.0000
                                                    Density    =         1.0117
 ------------------------------------------------------------------------------


 NSTEP =   294000   TIME(PS) =     794.000  TEMP(K) =   310.60  PRESS =     0.0
 Etot   =   -205517.1526  EKtot   =     84104.4062  EPtot      =   -289621.5589
 BOND   =      6661.8543  ANGLE   =     25812.5597  DIHED      =     18385.3739
 1-4 NB =      6197.4008  1-4 EEL =      3765.2655  VDWAALS    =     13466.8827
 EELEC  =   -363910.8959  EHBOND  =         0.0000  RESTRAINT  =         0.0000
 EKCMT  =         0.0000  VIRIAL  =         0.0000  VOLUME     =   1232712.8102
                                                    SURFTEN    =         0.0000
                                                    Density    =         1.0114
 ------------------------------------------------------------------------------


 NSTEP =   295000   TIME(PS) =     795.000  TEMP(K) =   309.45  PRESS =     0.0
 Etot   =   -205675.4941  EKtot   =     83792.5703  EPtot      =   -289468.0644
 BOND   =      6630.0474  ANGLE   =     26140.1056  DIHED      =     18301.5292
 1-4 NB =      6151.1849  1-4 EEL =      3795.5505  VDWAALS    =     13494.2147
 EELEC  =   -363980.6967  EHBOND  =         0.0000  RESTRAINT  =         0.0000
 EKCMT  =         0.0000  VIRIAL  =         0.0000  VOLUME     =   1233583.1055
                                                    SURFTEN    =         0.0000
                                                    Density    =         1.0107
 ------------------------------------------------------------------------------


 NSTEP =   296000   TIME(PS) =     796.000  TEMP(K) =   310.40  PRESS =     0.0
 Etot   =   -205556.9685  EKtot   =     84050.7969  EPtot      =   -289607.7654
 BOND   =      6594.3088  ANGLE   =     26040.7673  DIHED      =     18251.6177
 1-4 NB =      6141.3302  1-4 EEL =      3756.6116  VDWAALS    =     13541.6418
 EELEC  =   -363934.0428  EHBOND  =         0.0000  RESTRAINT  =         0.0000
 EKCMT  =         0.0000  VIRIAL  =         0.0000  VOLUME     =   1232757.3539
                                                    SURFTEN    =         0.0000
                                                    Density    =         1.0113
 ------------------------------------------------------------------------------


 NSTEP =   297000   TIME(PS) =     797.000  TEMP(K) =   309.99  PRESS =     0.0
 Etot   =   -205770.0652  EKtot   =     83941.0000  EPtot      =   -289711.0652
 BOND   =      6613.9047  ANGLE   =     25913.9280  DIHED      =     18277.2735
 1-4 NB =      6110.1269  1-4 EEL =      3748.5430  VDWAALS    =     13431.6624
 EELEC  =   -363806.5036  EHBOND  =         0.0000  RESTRAINT  =         0.0000
 EKCMT  =         0.0000  VIRIAL  =         0.0000  VOLUME     =   1232777.3137
                                                    SURFTEN    =         0.0000
                                                    Density    =         1.0113
 ------------------------------------------------------------------------------


 NSTEP =   298000   TIME(PS) =     798.000  TEMP(K) =   309.72  PRESS =     0.0
 Etot   =   -205845.3425  EKtot   =     83868.1094  EPtot      =   -289713.4519
 BOND   =      6548.4233  ANGLE   =     25986.9277  DIHED      =     18213.4539
 1-4 NB =      6105.6195  1-4 EEL =      3796.7206  VDWAALS    =     14027.5033
 EELEC  =   -364392.1001  EHBOND  =         0.0000  RESTRAINT  =         0.0000
 EKCMT  =         0.0000  VIRIAL  =         0.0000  VOLUME     =   1232284.1422
                                                    SURFTEN    =         0.0000
                                                    Density    =         1.0117
 ------------------------------------------------------------------------------


 NSTEP =   299000   TIME(PS) =     799.000  TEMP(K) =   311.02  PRESS =     0.0
 Etot   =   -205910.1498  EKtot   =     84220.0625  EPtot      =   -290130.2123
 BOND   =      6496.6007  ANGLE   =     25848.8143  DIHED      =     18299.2876
 1-4 NB =      6143.4351  1-4 EEL =      3774.5999  VDWAALS    =     14116.2258
 EELEC  =   -364809.1756  EHBOND  =         0.0000  RESTRAINT  =         0.0000
 EKCMT  =         0.0000  VIRIAL  =         0.0000  VOLUME     =   1231920.8111
                                                    SURFTEN    =         0.0000
                                                    Density    =         1.0120
 ------------------------------------------------------------------------------


 NSTEP =   300000   TIME(PS) =     800.000  TEMP(K) =   309.09  PRESS =     0.0
 Etot   =   -205935.6190  EKtot   =     83695.6094  EPtot      =   -289631.2283
 BOND   =      6556.3675  ANGLE   =     25914.5833  DIHED      =     18347.3968
 1-4 NB =      6179.7517  1-4 EEL =      3738.7388  VDWAALS    =     13747.1793
 EELEC  =   -364115.2457  EHBOND  =         0.0000  RESTRAINT  =         0.0000
 EKCMT  =         0.0000  VIRIAL  =         0.0000  VOLUME     =   1229388.6113
                                                    SURFTEN    =         0.0000
                                                    Density    =         1.0141
 ------------------------------------------------------------------------------


 NSTEP =   301000   TIME(PS) =     801.000  TEMP(K) =   310.76  PRESS =     0.0
 Etot   =   -205958.3459  EKtot   =     84148.0781  EPtot      =   -290106.4240
 BOND   =      6529.4781  ANGLE   =     25829.1529  DIHED      =     18211.3168
 1-4 NB =      6108.5604  1-4 EEL =      3719.2513  VDWAALS    =     13751.3173
 EELEC  =   -364255.5009  EHBOND  =         0.0000  RESTRAINT  =         0.0000
 EKCMT  =         0.0000  VIRIAL  =         0.0000  VOLUME     =   1229948.6805
                                                    SURFTEN    =         0.0000
                                                    Density    =         1.0136
 ------------------------------------------------------------------------------


 NSTEP =   302000   TIME(PS) =     802.000  TEMP(K) =   311.27  PRESS =     0.0
 Etot   =   -205202.4035  EKtot   =     84287.3359  EPtot      =   -289489.7394
 BOND   =      6619.0696  ANGLE   =     25850.4044  DIHED      =     18296.3368
 1-4 NB =      6154.6141  1-4 EEL =      3765.9508  VDWAALS    =     14058.0990
 EELEC  =   -364234.2141  EHBOND  =         0.0000  RESTRAINT  =         0.0000
 EKCMT  =         0.0000  VIRIAL  =         0.0000  VOLUME     =   1229375.7863
                                                    SURFTEN    =         0.0000
                                                    Density    =         1.0141
 ------------------------------------------------------------------------------


 NSTEP =   303000   TIME(PS) =     803.000  TEMP(K) =   310.15  PRESS =     0.0
 Etot   =   -205978.8709  EKtot   =     83983.6172  EPtot      =   -289962.4881
 BOND   =      6552.5037  ANGLE   =     26062.9192  DIHED      =     18295.7537
 1-4 NB =      6148.0266  1-4 EEL =      3789.4035  VDWAALS    =     14274.0380
 EELEC  =   -365085.1328  EHBOND  =         0.0000  RESTRAINT  =         0.0000
 EKCMT  =         0.0000  VIRIAL  =         0.0000  VOLUME     =   1229375.7863
                                                    SURFTEN    =         0.0000
                                                    Density    =         1.0141
 ------------------------------------------------------------------------------


 NSTEP =   304000   TIME(PS) =     804.000  TEMP(K) =   310.48  PRESS =     0.0
 Etot   =   -206215.5709  EKtot   =     84072.5000  EPtot      =   -290288.0709
 BOND   =      6655.5308  ANGLE   =     25802.6091  DIHED      =     18223.9550
 1-4 NB =      6081.2123  1-4 EEL =      3781.0991  VDWAALS    =     13770.4297
 EELEC  =   -364602.9069  EHBOND  =         0.0000  RESTRAINT  =         0.0000
 EKCMT  =         0.0000  VIRIAL  =         0.0000  VOLUME     =   1228744.8329
                                                    SURFTEN    =         0.0000
                                                    Density    =         1.0146
 ------------------------------------------------------------------------------


 NSTEP =   305000   TIME(PS) =     805.000  TEMP(K) =   311.43  PRESS =     0.0
 Etot   =   -206201.7445  EKtot   =     84330.7188  EPtot      =   -290532.4632
 BOND   =      6459.2925  ANGLE   =     25817.6250  DIHED      =     18188.3860
 1-4 NB =      6153.9826  1-4 EEL =      3704.0396  VDWAALS    =     13240.5481
 EELEC  =   -364096.3371  EHBOND  =         0.0000  RESTRAINT  =         0.0000
 EKCMT  =         0.0000  VIRIAL  =         0.0000  VOLUME     =   1229496.5350
                                                    SURFTEN    =         0.0000
                                                    Density    =         1.0140
 ------------------------------------------------------------------------------


 NSTEP =   306000   TIME(PS) =     806.000  TEMP(K) =   308.83  PRESS =     0.0
 Etot   =   -205820.6096  EKtot   =     83626.1641  EPtot      =   -289446.7736
 BOND   =      6615.5393  ANGLE   =     26047.4000  DIHED      =     18332.7752
 1-4 NB =      6150.3104  1-4 EEL =      3772.1725  VDWAALS    =     13712.5651
 EELEC  =   -364077.5361  EHBOND  =         0.0000  RESTRAINT  =         0.0000
 EKCMT  =         0.0000  VIRIAL  =         0.0000  VOLUME     =   1232147.8505
                                                    SURFTEN    =         0.0000
                                                    Density    =         1.0118
 ------------------------------------------------------------------------------


 NSTEP =   307000   TIME(PS) =     807.000  TEMP(K) =   310.15  PRESS =     0.0
 Etot   =   -206330.2244  EKtot   =     83982.0547  EPtot      =   -290312.2791
 BOND   =      6541.7759  ANGLE   =     26017.9499  DIHED      =     18192.4610
 1-4 NB =      6179.7155  1-4 EEL =      3693.3768  VDWAALS    =     13786.8867
 EELEC  =   -364724.4449  EHBOND  =         0.0000  RESTRAINT  =         0.0000
 EKCMT  =         0.0000  VIRIAL  =         0.0000  VOLUME     =   1232515.9207
                                                    SURFTEN    =         0.0000
                                                    Density    =         1.0115
 ------------------------------------------------------------------------------


 NSTEP =   308000   TIME(PS) =     808.000  TEMP(K) =   310.05  PRESS =     0.0
 Etot   =   -205958.1541  EKtot   =     83955.8672  EPtot      =   -289914.0213
 BOND   =      6619.3942  ANGLE   =     26131.1872  DIHED      =     18190.5707
 1-4 NB =      6159.1459  1-4 EEL =      3754.4233  VDWAALS    =     13727.7914
 EELEC  =   -364496.5340  EHBOND  =         0.0000  RESTRAINT  =         0.0000
 EKCMT  =         0.0000  VIRIAL  =         0.0000  VOLUME     =   1233084.1307
                                                    SURFTEN    =         0.0000
                                                    Density    =         1.0111
 ------------------------------------------------------------------------------


 NSTEP =   309000   TIME(PS) =     809.000  TEMP(K) =   308.98  PRESS =     0.0
 Etot   =   -206272.1784  EKtot   =     83666.0703  EPtot      =   -289938.2487
 BOND   =      6552.4357  ANGLE   =     26060.6837  DIHED      =     18275.3114
 1-4 NB =      6152.4551  1-4 EEL =      3745.6136  VDWAALS    =     14132.1798
 EELEC  =   -364856.9280  EHBOND  =         0.0000  RESTRAINT  =         0.0000
 EKCMT  =         0.0000  VIRIAL  =         0.0000  VOLUME     =   1233839.5665
                                                    SURFTEN    =         0.0000
                                                    Density    =         1.0104
 ------------------------------------------------------------------------------


 NSTEP =   310000   TIME(PS) =     810.000  TEMP(K) =   308.94  PRESS =     0.0
 Etot   =   -206416.5283  EKtot   =     83655.4609  EPtot      =   -290071.9892
 BOND   =      6514.5325  ANGLE   =     25942.5973  DIHED      =     18336.7578
 1-4 NB =      6104.5318  1-4 EEL =      3708.5773  VDWAALS    =     14196.3591
 EELEC  =   -364875.3450  EHBOND  =         0.0000  RESTRAINT  =         0.0000
 EKCMT  =         0.0000  VIRIAL  =         0.0000  VOLUME     =   1231161.5796
                                                    SURFTEN    =         0.0000
                                                    Density    =         1.0126
 ------------------------------------------------------------------------------


 NSTEP =   311000   TIME(PS) =     811.000  TEMP(K) =   312.05  PRESS =     0.0
 Etot   =   -205241.1558  EKtot   =     84496.4609  EPtot      =   -289737.6168
 BOND   =      6650.2781  ANGLE   =     26040.7473  DIHED      =     18337.4151
 1-4 NB =      6105.1463  1-4 EEL =      3703.7522  VDWAALS    =     13906.5403
 EELEC  =   -364481.4961  EHBOND  =         0.0000  RESTRAINT  =         0.0000
 EKCMT  =         0.0000  VIRIAL  =         0.0000  VOLUME     =   1231942.8190
                                                    SURFTEN    =         0.0000
                                                    Density    =         1.0120
 ------------------------------------------------------------------------------


 NSTEP =   312000   TIME(PS) =     812.000  TEMP(K) =   312.10  PRESS =     0.0
 Etot   =   -205276.8658  EKtot   =     84512.1875  EPtot      =   -289789.0533
 BOND   =      6541.3152  ANGLE   =     25971.1973  DIHED      =     18305.9841
 1-4 NB =      6221.5368  1-4 EEL =      3709.7478  VDWAALS    =     13476.2165
 EELEC  =   -364015.0510  EHBOND  =         0.0000  RESTRAINT  =         0.0000
 EKCMT  =         0.0000  VIRIAL  =         0.0000  VOLUME     =   1231905.4327
                                                    SURFTEN    =         0.0000
                                                    Density    =         1.0120
 ------------------------------------------------------------------------------


 NSTEP =   313000   TIME(PS) =     813.000  TEMP(K) =   310.37  PRESS =     0.0
 Etot   =   -206166.9077  EKtot   =     84044.0781  EPtot      =   -290210.9858
 BOND   =      6564.4277  ANGLE   =     25988.7343  DIHED      =     18181.2133
 1-4 NB =      6183.4760  1-4 EEL =      3734.3475  VDWAALS    =     14084.8653
 EELEC  =   -364948.0499  EHBOND  =         0.0000  RESTRAINT  =         0.0000
 EKCMT  =         0.0000  VIRIAL  =         0.0000  VOLUME     =   1230542.8334
                                                    SURFTEN    =         0.0000
                                                    Density    =         1.0131
 ------------------------------------------------------------------------------


 NSTEP =   314000   TIME(PS) =     814.000  TEMP(K) =   308.51  PRESS =     0.0
 Etot   =   -206938.6893  EKtot   =     83537.8750  EPtot      =   -290476.5643
 BOND   =      6599.9716  ANGLE   =     25914.2496  DIHED      =     18272.8940
 1-4 NB =      6167.7301  1-4 EEL =      3709.3013  VDWAALS    =     14050.9491
 EELEC  =   -365191.6600  EHBOND  =         0.0000  RESTRAINT  =         0.0000
 EKCMT  =         0.0000  VIRIAL  =         0.0000  VOLUME     =   1231265.4408
                                                    SURFTEN    =         0.0000
                                                    Density    =         1.0126
 ------------------------------------------------------------------------------


 NSTEP =   315000   TIME(PS) =     815.000  TEMP(K) =   309.26  PRESS =     0.0
 Etot   =   -206499.9990  EKtot   =     83741.2500  EPtot      =   -290241.2490
 BOND   =      6495.7999  ANGLE   =     26011.0480  DIHED      =     18284.5048
 1-4 NB =      6106.6761  1-4 EEL =      3738.7095  VDWAALS    =     14192.0038
 EELEC  =   -365069.9910  EHBOND  =         0.0000  RESTRAINT  =         0.0000
 EKCMT  =         0.0000  VIRIAL  =         0.0000  VOLUME     =   1231536.8675
                                                    SURFTEN    =         0.0000
                                                    Density    =         1.0123
 ------------------------------------------------------------------------------


 NSTEP =   316000   TIME(PS) =     816.000  TEMP(K) =   310.19  PRESS =     0.0
 Etot   =   -205593.5017  EKtot   =     83993.5938  EPtot      =   -289587.0955
 BOND   =      6622.2452  ANGLE   =     26193.7831  DIHED      =     18280.5011
 1-4 NB =      6153.7739  1-4 EEL =      3651.2925  VDWAALS    =     13725.9700
 EELEC  =   -364214.6612  EHBOND  =         0.0000  RESTRAINT  =         0.0000
 EKCMT  =         0.0000  VIRIAL  =         0.0000  VOLUME     =   1231266.6133
                                                    SURFTEN    =         0.0000
                                                    Density    =         1.0126
 ------------------------------------------------------------------------------


 NSTEP =   317000   TIME(PS) =     817.000  TEMP(K) =   309.21  PRESS =     0.0
 Etot   =   -206245.6971  EKtot   =     83727.6016  EPtot      =   -289973.2987
 BOND   =      6571.8191  ANGLE   =     25951.8654  DIHED      =     18175.0170
 1-4 NB =      6159.0429  1-4 EEL =      3668.8754  VDWAALS    =     13374.6966
 EELEC  =   -363874.6151  EHBOND  =         0.0000  RESTRAINT  =         0.0000
 EKCMT  =         0.0000  VIRIAL  =         0.0000  VOLUME     =   1233077.7574
                                                    SURFTEN    =         0.0000
                                                    Density    =         1.0111
 ------------------------------------------------------------------------------


 NSTEP =   318000   TIME(PS) =     818.000  TEMP(K) =   310.86  PRESS =     0.0
 Etot   =   -205801.2611  EKtot   =     84175.3906  EPtot      =   -289976.6518
 BOND   =      6571.0010  ANGLE   =     26055.6867  DIHED      =     18293.2214
 1-4 NB =      6171.2712  1-4 EEL =      3718.3597  VDWAALS    =     13757.2150
 EELEC  =   -364543.4068  EHBOND  =         0.0000  RESTRAINT  =         0.0000
 EKCMT  =         0.0000  VIRIAL  =         0.0000  VOLUME     =   1233399.8487
                                                    SURFTEN    =         0.0000
                                                    Density    =         1.0108
 ------------------------------------------------------------------------------


 NSTEP =   319000   TIME(PS) =     819.000  TEMP(K) =   310.29  PRESS =     0.0
 Etot   =   -205651.1637  EKtot   =     84021.5312  EPtot      =   -289672.6950
 BOND   =      6677.9383  ANGLE   =     25830.8108  DIHED      =     18302.2345
 1-4 NB =      6134.0311  1-4 EEL =      3739.8811  VDWAALS    =     13659.9360
 EELEC  =   -364017.5267  EHBOND  =         0.0000  RESTRAINT  =         0.0000
 EKCMT  =         0.0000  VIRIAL  =         0.0000  VOLUME     =   1234846.1921
                                                    SURFTEN    =         0.0000
                                                    Density    =         1.0096
 ------------------------------------------------------------------------------


 NSTEP =   320000   TIME(PS) =     820.000  TEMP(K) =   311.89  PRESS =     0.0
 Etot   =   -205250.5391  EKtot   =     84454.0938  EPtot      =   -289704.6328
 BOND   =      6593.8364  ANGLE   =     26162.1912  DIHED      =     18329.9710
 1-4 NB =      6145.8165  1-4 EEL =      3652.0671  VDWAALS    =     13798.0063
 EELEC  =   -364386.5212  EHBOND  =         0.0000  RESTRAINT  =         0.0000
 EKCMT  =         0.0000  VIRIAL  =         0.0000  VOLUME     =   1234845.5897
                                                    SURFTEN    =         0.0000
                                                    Density    =         1.0096
 ------------------------------------------------------------------------------


 NSTEP =   321000   TIME(PS) =     821.000  TEMP(K) =   311.32  PRESS =     0.0
 Etot   =   -205383.1453  EKtot   =     84301.0781  EPtot      =   -289684.2235
 BOND   =      6564.4165  ANGLE   =     26055.8935  DIHED      =     18352.3781
 1-4 NB =      6171.4421  1-4 EEL =      3731.8821  VDWAALS    =     13923.3483
 EELEC  =   -364483.5841  EHBOND  =         0.0000  RESTRAINT  =         0.0000
 EKCMT  =         0.0000  VIRIAL  =         0.0000  VOLUME     =   1234213.0709
                                                    SURFTEN    =         0.0000
                                                    Density    =         1.0101
 ------------------------------------------------------------------------------


 NSTEP =   322000   TIME(PS) =     822.000  TEMP(K) =   310.02  PRESS =     0.0
 Etot   =   -205800.5044  EKtot   =     83947.5625  EPtot      =   -289748.0669
 BOND   =      6574.1275  ANGLE   =     26148.6981  DIHED      =     18234.5154
 1-4 NB =      6118.5701  1-4 EEL =      3715.9130  VDWAALS    =     13825.3839
 EELEC  =   -364365.2750  EHBOND  =         0.0000  RESTRAINT  =         0.0000
 EKCMT  =         0.0000  VIRIAL  =         0.0000  VOLUME     =   1233230.7176
                                                    SURFTEN    =         0.0000
                                                    Density    =         1.0109
 ------------------------------------------------------------------------------


 NSTEP =   323000   TIME(PS) =     823.000  TEMP(K) =   310.27  PRESS =     0.0
 Etot   =   -205599.1012  EKtot   =     84014.6328  EPtot      =   -289613.7340
 BOND   =      6537.4814  ANGLE   =     26440.6342  DIHED      =     18221.7637
 1-4 NB =      6093.3175  1-4 EEL =      3747.2598  VDWAALS    =     13930.0585
 EELEC  =   -364584.2491  EHBOND  =         0.0000  RESTRAINT  =         0.0000
 EKCMT  =         0.0000  VIRIAL  =         0.0000  VOLUME     =   1232138.0415
                                                    SURFTEN    =         0.0000
                                                    Density    =         1.0118
 ------------------------------------------------------------------------------


 NSTEP =   324000   TIME(PS) =     824.000  TEMP(K) =   310.11  PRESS =     0.0
 Etot   =   -205583.8674  EKtot   =     83973.0625  EPtot      =   -289556.9299
 BOND   =      6633.8998  ANGLE   =     26028.4442  DIHED      =     18064.1263
 1-4 NB =      6124.5785  1-4 EEL =      3739.2154  VDWAALS    =     13773.6584
 EELEC  =   -363920.8525  EHBOND  =         0.0000  RESTRAINT  =         0.0000
 EKCMT  =         0.0000  VIRIAL  =         0.0000  VOLUME     =   1231986.7912
                                                    SURFTEN    =         0.0000
                                                    Density    =         1.0120
 ------------------------------------------------------------------------------


 NSTEP =   325000   TIME(PS) =     825.000  TEMP(K) =   308.76  PRESS =     0.0
 Etot   =   -206586.2102  EKtot   =     83607.9141  EPtot      =   -290194.1242
 BOND   =      6511.4415  ANGLE   =     26150.8529  DIHED      =     18269.4125
 1-4 NB =      6073.4288  1-4 EEL =      3720.9736  VDWAALS    =     14054.2781
 EELEC  =   -364974.5117  EHBOND  =         0.0000  RESTRAINT  =         0.0000
 EKCMT  =         0.0000  VIRIAL  =         0.0000  VOLUME     =   1231348.0970
                                                    SURFTEN    =         0.0000
                                                    Density    =         1.0125
 ------------------------------------------------------------------------------


 NSTEP =   326000   TIME(PS) =     826.000  TEMP(K) =   310.14  PRESS =     0.0
 Etot   =   -206315.5416  EKtot   =     83981.7812  EPtot      =   -290297.3229
 BOND   =      6600.3870  ANGLE   =     25997.6558  DIHED      =     18210.0317
 1-4 NB =      6146.0475  1-4 EEL =      3779.5777  VDWAALS    =     13495.5810
 EELEC  =   -364526.6036  EHBOND  =         0.0000  RESTRAINT  =         0.0000
 EKCMT  =         0.0000  VIRIAL  =         0.0000  VOLUME     =   1231002.8415
                                                    SURFTEN    =         0.0000
                                                    Density    =         1.0128
 ------------------------------------------------------------------------------


 NSTEP =   327000   TIME(PS) =     827.000  TEMP(K) =   309.62  PRESS =     0.0
 Etot   =   -206486.7818  EKtot   =     83839.1562  EPtot      =   -290325.9381
 BOND   =      6555.6418  ANGLE   =     26198.7081  DIHED      =     18239.4249
 1-4 NB =      6140.1338  1-4 EEL =      3706.3895  VDWAALS    =     13603.9809
 EELEC  =   -364770.2170  EHBOND  =         0.0000  RESTRAINT  =         0.0000
 EKCMT  =         0.0000  VIRIAL  =         0.0000  VOLUME     =   1231002.8415
                                                    SURFTEN    =         0.0000
                                                    Density    =         1.0128
 ------------------------------------------------------------------------------


 NSTEP =   328000   TIME(PS) =     828.000  TEMP(K) =   308.03  PRESS =     0.0
 Etot   =   -206427.5792  EKtot   =     83409.5234  EPtot      =   -289837.1027
 BOND   =      6617.2000  ANGLE   =     25996.1318  DIHED      =     18258.6270
 1-4 NB =      6133.4711  1-4 EEL =      3742.2230  VDWAALS    =     13689.1481
 EELEC  =   -364273.9037  EHBOND  =         0.0000  RESTRAINT  =         0.0000
 EKCMT  =         0.0000  VIRIAL  =         0.0000  VOLUME     =   1230998.0307
                                                    SURFTEN    =         0.0000
                                                    Density    =         1.0128
 ------------------------------------------------------------------------------


 NSTEP =   329000   TIME(PS) =     829.000  TEMP(K) =   310.46  PRESS =     0.0
 Etot   =   -205894.4302  EKtot   =     84066.8906  EPtot      =   -289961.3208
 BOND   =      6352.5561  ANGLE   =     25965.6722  DIHED      =     18266.0596
 1-4 NB =      6151.7806  1-4 EEL =      3707.6652  VDWAALS    =     13563.4811
 EELEC  =   -363968.5358  EHBOND  =         0.0000  RESTRAINT  =         0.0000
 EKCMT  =         0.0000  VIRIAL  =         0.0000  VOLUME     =   1230323.6205
                                                    SURFTEN    =         0.0000
                                                    Density    =         1.0133
 ------------------------------------------------------------------------------


 NSTEP =   330000   TIME(PS) =     830.000  TEMP(K) =   310.38  PRESS =     0.0
 Etot   =   -205691.5114  EKtot   =     84044.9531  EPtot      =   -289736.4645
 BOND   =      6517.5901  ANGLE   =     25990.2835  DIHED      =     18247.4484
 1-4 NB =      6253.6439  1-4 EEL =      3685.3995  VDWAALS    =     13681.5305
 EELEC  =   -364112.3604  EHBOND  =         0.0000  RESTRAINT  =         0.0000
 EKCMT  =         0.0000  VIRIAL  =         0.0000  VOLUME     =   1230323.6205
                                                    SURFTEN    =         0.0000
                                                    Density    =         1.0133
 ------------------------------------------------------------------------------


 NSTEP =   331000   TIME(PS) =     831.000  TEMP(K) =   309.46  PRESS =     0.0
 Etot   =   -206096.9294  EKtot   =     83795.0781  EPtot      =   -289892.0075
 BOND   =      6610.8370  ANGLE   =     25928.8609  DIHED      =     18214.8832
 1-4 NB =      6160.5756  1-4 EEL =      3714.1022  VDWAALS    =     13816.7711
 EELEC  =   -364338.0374  EHBOND  =         0.0000  RESTRAINT  =         0.0000
 EKCMT  =         0.0000  VIRIAL  =         0.0000  VOLUME     =   1230950.9688
                                                    SURFTEN    =         0.0000
                                                    Density    =         1.0128
 ------------------------------------------------------------------------------


 NSTEP =   332000   TIME(PS) =     832.000  TEMP(K) =   309.47  PRESS =     0.0
 Etot   =   -206383.1131  EKtot   =     83799.7812  EPtot      =   -290182.8944
 BOND   =      6584.3268  ANGLE   =     25929.0666  DIHED      =     18222.3026
 1-4 NB =      6100.9863  1-4 EEL =      3630.9911  VDWAALS    =     13685.7999
 EELEC  =   -364336.3677  EHBOND  =         0.0000  RESTRAINT  =         0.0000
 EKCMT  =         0.0000  VIRIAL  =         0.0000  VOLUME     =   1231839.9057
                                                    SURFTEN    =         0.0000
                                                    Density    =         1.0121
 ------------------------------------------------------------------------------


 NSTEP =   333000   TIME(PS) =     833.000  TEMP(K) =   309.26  PRESS =     0.0
 Etot   =   -206249.2528  EKtot   =     83742.8281  EPtot      =   -289992.0810
 BOND   =      6578.1373  ANGLE   =     26026.6520  DIHED      =     18273.7549
 1-4 NB =      6145.4300  1-4 EEL =      3733.3607  VDWAALS    =     13580.3978
 EELEC  =   -364329.8136  EHBOND  =         0.0000  RESTRAINT  =         0.0000
 EKCMT  =         0.0000  VIRIAL  =         0.0000  VOLUME     =   1229165.9589
                                                    SURFTEN    =         0.0000
                                                    Density    =         1.0143
 ------------------------------------------------------------------------------


 NSTEP =   334000   TIME(PS) =     834.000  TEMP(K) =   309.88  PRESS =     0.0
 Etot   =   -206071.9148  EKtot   =     83909.2422  EPtot      =   -289981.1570
 BOND   =      6533.9283  ANGLE   =     25985.6731  DIHED      =     18250.6321
 1-4 NB =      6092.9740  1-4 EEL =      3731.4800  VDWAALS    =     13814.4860
 EELEC  =   -364390.3306  EHBOND  =         0.0000  RESTRAINT  =         0.0000
 EKCMT  =         0.0000  VIRIAL  =         0.0000  VOLUME     =   1231366.0678
                                                    SURFTEN    =         0.0000
                                                    Density    =         1.0125
 ------------------------------------------------------------------------------


 NSTEP =   335000   TIME(PS) =     835.000  TEMP(K) =   310.03  PRESS =     0.0
 Etot   =   -206407.0960  EKtot   =     83952.0625  EPtot      =   -290359.1585
 BOND   =      6552.5844  ANGLE   =     25756.8061  DIHED      =     18323.8241
 1-4 NB =      6121.4093  1-4 EEL =      3803.1456  VDWAALS    =     13918.7280
 EELEC  =   -364835.6560  EHBOND  =         0.0000  RESTRAINT  =         0.0000
 EKCMT  =         0.0000  VIRIAL  =         0.0000  VOLUME     =   1230474.8764
                                                    SURFTEN    =         0.0000
                                                    Density    =         1.0132
 ------------------------------------------------------------------------------


 NSTEP =   336000   TIME(PS) =     836.000  TEMP(K) =   309.57  PRESS =     0.0
 Etot   =   -205861.5295  EKtot   =     83825.3125  EPtot      =   -289686.8420
 BOND   =      6571.6704  ANGLE   =     26152.7630  DIHED      =     18313.9366
 1-4 NB =      6152.5928  1-4 EEL =      3656.2268  VDWAALS    =     13072.9937
 EELEC  =   -363607.0253  EHBOND  =         0.0000  RESTRAINT  =         0.0000
 EKCMT  =         0.0000  VIRIAL  =         0.0000  VOLUME     =   1230687.7654
                                                    SURFTEN    =         0.0000
                                                    Density    =         1.0130
 ------------------------------------------------------------------------------


 NSTEP =   337000   TIME(PS) =     837.000  TEMP(K) =   310.09  PRESS =     0.0
 Etot   =   -205663.9097  EKtot   =     83967.7656  EPtot      =   -289631.6754
 BOND   =      6650.9518  ANGLE   =     25666.9648  DIHED      =     18231.4608
 1-4 NB =      6161.4800  1-4 EEL =      3747.8708  VDWAALS    =     13867.9334
 EELEC  =   -363958.3371  EHBOND  =         0.0000  RESTRAINT  =         0.0000
 EKCMT  =         0.0000  VIRIAL  =         0.0000  VOLUME     =   1232701.2908
                                                    SURFTEN    =         0.0000
                                                    Density    =         1.0114
 ------------------------------------------------------------------------------


 NSTEP =   338000   TIME(PS) =     838.000  TEMP(K) =   310.03  PRESS =     0.0
 Etot   =   -205786.7152  EKtot   =     83950.2344  EPtot      =   -289736.9496
 BOND   =      6454.3289  ANGLE   =     25854.2485  DIHED      =     18182.0656
 1-4 NB =      6159.1743  1-4 EEL =      3804.4395  VDWAALS    =     13423.8838
 EELEC  =   -363615.0902  EHBOND  =         0.0000  RESTRAINT  =         0.0000
 EKCMT  =         0.0000  VIRIAL  =         0.0000  VOLUME     =   1233113.1092
                                                    SURFTEN    =         0.0000
                                                    Density    =         1.0110
 ------------------------------------------------------------------------------


 NSTEP =   339000   TIME(PS) =     839.000  TEMP(K) =   309.21  PRESS =     0.0
 Etot   =   -206045.5793  EKtot   =     83728.8828  EPtot      =   -289774.4621
 BOND   =      6587.4407  ANGLE   =     26114.2152  DIHED      =     18233.7365
 1-4 NB =      6125.8141  1-4 EEL =      3837.0923  VDWAALS    =     13960.5131
 EELEC  =   -364633.2741  EHBOND  =         0.0000  RESTRAINT  =         0.0000
 EKCMT  =         0.0000  VIRIAL  =         0.0000  VOLUME     =   1233133.0502
                                                    SURFTEN    =         0.0000
                                                    Density    =         1.0110
 ------------------------------------------------------------------------------


 NSTEP =   340000   TIME(PS) =     840.000  TEMP(K) =   310.39  PRESS =     0.0
 Etot   =   -205578.2051  EKtot   =     84046.9453  EPtot      =   -289625.1504
 BOND   =      6557.2529  ANGLE   =     26145.8442  DIHED      =     18306.0847
 1-4 NB =      6135.0820  1-4 EEL =      3645.2965  VDWAALS    =     14170.0194
 EELEC  =   -364584.7301  EHBOND  =         0.0000  RESTRAINT  =         0.0000
 EKCMT  =         0.0000  VIRIAL  =         0.0000  VOLUME     =   1230421.8813
                                                    SURFTEN    =         0.0000
                                                    Density    =         1.0132
 ------------------------------------------------------------------------------


 NSTEP =   341000   TIME(PS) =     841.000  TEMP(K) =   311.08  PRESS =     0.0
 Etot   =   -205645.2401  EKtot   =     84234.8203  EPtot      =   -289880.0604
 BOND   =      6569.6034  ANGLE   =     26128.6427  DIHED      =     18235.1570
 1-4 NB =      6071.7245  1-4 EEL =      3682.4218  VDWAALS    =     13634.9544
 EELEC  =   -364202.5642  EHBOND  =         0.0000  RESTRAINT  =         0.0000
 EKCMT  =         0.0000  VIRIAL  =         0.0000  VOLUME     =   1231614.5635
                                                    SURFTEN    =         0.0000
                                                    Density    =         1.0123
 ------------------------------------------------------------------------------


 NSTEP =   342000   TIME(PS) =     842.000  TEMP(K) =   310.97  PRESS =     0.0
 Etot   =   -204964.3025  EKtot   =     84206.0000  EPtot      =   -289170.3025
 BOND   =      6631.4832  ANGLE   =     25953.4102  DIHED      =     18332.5606
 1-4 NB =      6174.3699  1-4 EEL =      3675.1123  VDWAALS    =     13332.8779
 EELEC  =   -363270.1167  EHBOND  =         0.0000  RESTRAINT  =         0.0000
 EKCMT  =         0.0000  VIRIAL  =         0.0000  VOLUME     =   1234875.5816
                                                    SURFTEN    =         0.0000
                                                    Density    =         1.0096
 ------------------------------------------------------------------------------


 NSTEP =   343000   TIME(PS) =     843.000  TEMP(K) =   309.25  PRESS =     0.0
 Etot   =   -205604.5125  EKtot   =     83740.0312  EPtot      =   -289344.5438
 BOND   =      6693.0338  ANGLE   =     25964.6581  DIHED      =     18294.9465
 1-4 NB =      6168.9398  1-4 EEL =      3687.3555  VDWAALS    =     13606.0524
 EELEC  =   -363759.5298  EHBOND  =         0.0000  RESTRAINT  =         0.0000
 EKCMT  =         0.0000  VIRIAL  =         0.0000  VOLUME     =   1234794.9467
                                                    SURFTEN    =         0.0000
                                                    Density    =         1.0097
 ------------------------------------------------------------------------------


 NSTEP =   344000   TIME(PS) =     844.000  TEMP(K) =   309.78  PRESS =     0.0
 Etot   =   -205938.6386  EKtot   =     83883.5078  EPtot      =   -289822.1464
 BOND   =      6570.5032  ANGLE   =     25844.2906  DIHED      =     18245.6321
 1-4 NB =      6101.0545  1-4 EEL =      3698.4151  VDWAALS    =     13885.5357
 EELEC  =   -364167.5776  EHBOND  =         0.0000  RESTRAINT  =         0.0000
 EKCMT  =         0.0000  VIRIAL  =         0.0000  VOLUME     =   1234896.5049
                                                    SURFTEN    =         0.0000
                                                    Density    =         1.0096
 ------------------------------------------------------------------------------


 NSTEP =   345000   TIME(PS) =     845.000  TEMP(K) =   310.85  PRESS =     0.0
 Etot   =   -205803.5037  EKtot   =     84171.7500  EPtot      =   -289975.2537
 BOND   =      6479.8405  ANGLE   =     25939.2160  DIHED      =     18213.3943
 1-4 NB =      6116.7487  1-4 EEL =      3690.0282  VDWAALS    =     14390.9093
 EELEC  =   -364805.3906  EHBOND  =         0.0000  RESTRAINT  =         0.0000
 EKCMT  =         0.0000  VIRIAL  =         0.0000  VOLUME     =   1233072.7180
                                                    SURFTEN    =         0.0000
                                                    Density    =         1.0111
 ------------------------------------------------------------------------------


 NSTEP =   346000   TIME(PS) =     846.000  TEMP(K) =   308.50  PRESS =     0.0
 Etot   =   -206278.0725  EKtot   =     83536.3125  EPtot      =   -289814.3850
 BOND   =      6543.2977  ANGLE   =     26069.7887  DIHED      =     18287.5833
 1-4 NB =      6172.0509  1-4 EEL =      3727.4518  VDWAALS    =     13982.9008
 EELEC  =   -364597.4582  EHBOND  =         0.0000  RESTRAINT  =         0.0000
 EKCMT  =         0.0000  VIRIAL  =         0.0000  VOLUME     =   1233018.5091
                                                    SURFTEN    =         0.0000
                                                    Density    =         1.0111
 ------------------------------------------------------------------------------


 NSTEP =   347000   TIME(PS) =     847.000  TEMP(K) =   308.98  PRESS =     0.0
 Etot   =   -205929.1330  EKtot   =     83665.6719  EPtot      =   -289594.8048
 BOND   =      6539.6232  ANGLE   =     25778.5463  DIHED      =     18291.3747
 1-4 NB =      6209.1274  1-4 EEL =      3718.2286  VDWAALS    =     13444.0607
 EELEC  =   -363575.7657  EHBOND  =         0.0000  RESTRAINT  =         0.0000
 EKCMT  =         0.0000  VIRIAL  =         0.0000  VOLUME     =   1234244.4076
                                                    SURFTEN    =         0.0000
                                                    Density    =         1.0101
 ------------------------------------------------------------------------------


 NSTEP =   348000   TIME(PS) =     848.000  TEMP(K) =   308.67  PRESS =     0.0
 Etot   =   -206321.4622  EKtot   =     83581.4062  EPtot      =   -289902.8685
 BOND   =      6508.1788  ANGLE   =     25887.0084  DIHED      =     18265.2108
 1-4 NB =      6149.1617  1-4 EEL =      3667.8155  VDWAALS    =     13365.1212
 EELEC  =   -363745.3648  EHBOND  =         0.0000  RESTRAINT  =         0.0000
 EKCMT  =         0.0000  VIRIAL  =         0.0000  VOLUME     =   1231148.7383
                                                    SURFTEN    =         0.0000
                                                    Density    =         1.0127
 ------------------------------------------------------------------------------


 NSTEP =   349000   TIME(PS) =     849.000  TEMP(K) =   310.35  PRESS =     0.0
 Etot   =   -205706.0955  EKtot   =     84037.4844  EPtot      =   -289743.5799
 BOND   =      6544.1651  ANGLE   =     25983.9522  DIHED      =     18277.1882
 1-4 NB =      6158.5132  1-4 EEL =      3731.8723  VDWAALS    =     13020.8231
 EELEC  =   -363460.0940  EHBOND  =         0.0000  RESTRAINT  =         0.0000
 EKCMT  =         0.0000  VIRIAL  =         0.0000  VOLUME     =   1232207.1018
                                                    SURFTEN    =         0.0000
                                                    Density    =         1.0118
 ------------------------------------------------------------------------------


 NSTEP =   350000   TIME(PS) =     850.000  TEMP(K) =   311.53  PRESS =     0.0
 Etot   =   -205639.6870  EKtot   =     84356.7422  EPtot      =   -289996.4292
 BOND   =      6560.7080  ANGLE   =     25884.8144  DIHED      =     18227.6685
 1-4 NB =      6097.6854  1-4 EEL =      3714.0469  VDWAALS    =     13774.8801
 EELEC  =   -364256.2324  EHBOND  =         0.0000  RESTRAINT  =         0.0000
 EKCMT  =         0.0000  VIRIAL  =         0.0000  VOLUME     =   1233206.9019
                                                    SURFTEN    =         0.0000
                                                    Density    =         1.0110
 ------------------------------------------------------------------------------


 NSTEP =   351000   TIME(PS) =     851.000  TEMP(K) =   310.39  PRESS =     0.0
 Etot   =   -205405.8642  EKtot   =     84048.1719  EPtot      =   -289454.0361
 BOND   =      6615.2636  ANGLE   =     26028.0899  DIHED      =     18339.0217
 1-4 NB =      6177.2640  1-4 EEL =      3727.7966  VDWAALS    =     13713.6675
 EELEC  =   -364055.1393  EHBOND  =         0.0000  RESTRAINT  =         0.0000
 EKCMT  =         0.0000  VIRIAL  =         0.0000  VOLUME     =   1234747.9057
                                                    SURFTEN    =         0.0000
                                                    Density    =         1.0097
 ------------------------------------------------------------------------------


 NSTEP =   352000   TIME(PS) =     852.000  TEMP(K) =   310.55  PRESS =     0.0
 Etot   =   -205653.3581  EKtot   =     84091.3359  EPtot      =   -289744.6941
 BOND   =      6460.9373  ANGLE   =     26211.8479  DIHED      =     18164.1146
 1-4 NB =      6148.9986  1-4 EEL =      3691.1243  VDWAALS    =     14282.9782
 EELEC  =   -364704.6948  EHBOND  =         0.0000  RESTRAINT  =         0.0000
 EKCMT  =         0.0000  VIRIAL  =         0.0000  VOLUME     =   1234483.9799
                                                    SURFTEN    =         0.0000
                                                    Density    =         1.0099
 ------------------------------------------------------------------------------


 NSTEP =   353000   TIME(PS) =     853.000  TEMP(K) =   310.37  PRESS =     0.0
 Etot   =   -206043.8820  EKtot   =     84042.3438  EPtot      =   -290086.2258
 BOND   =      6554.6780  ANGLE   =     25824.5309  DIHED      =     18238.7501
 1-4 NB =      6096.8749  1-4 EEL =      3694.8369  VDWAALS    =     13671.4965
 EELEC  =   -364167.3931  EHBOND  =         0.0000  RESTRAINT  =         0.0000
 EKCMT  =         0.0000  VIRIAL  =         0.0000  VOLUME     =   1233230.7370
                                                    SURFTEN    =         0.0000
                                                    Density    =         1.0109
 ------------------------------------------------------------------------------


 NSTEP =   354000   TIME(PS) =     854.000  TEMP(K) =   309.48  PRESS =     0.0
 Etot   =   -206513.1796  EKtot   =     83801.0312  EPtot      =   -290314.2109
 BOND   =      6470.7262  ANGLE   =     26023.3055  DIHED      =     18227.2920
 1-4 NB =      6141.3255  1-4 EEL =      3659.9932  VDWAALS    =     13734.1728
 EELEC  =   -364571.0261  EHBOND  =         0.0000  RESTRAINT  =         0.0000
 EKCMT  =         0.0000  VIRIAL  =         0.0000  VOLUME     =   1233180.4472
                                                    SURFTEN    =         0.0000
                                                    Density    =         1.0110
 ------------------------------------------------------------------------------


 NSTEP =   355000   TIME(PS) =     855.000  TEMP(K) =   309.87  PRESS =     0.0
 Etot   =   -205662.2957  EKtot   =     83907.8438  EPtot      =   -289570.1395
 BOND   =      6752.8895  ANGLE   =     26073.0185  DIHED      =     18203.5413
 1-4 NB =      6121.9230  1-4 EEL =      3784.5702  VDWAALS    =     13991.4360
 EELEC  =   -364497.5180  EHBOND  =         0.0000  RESTRAINT  =         0.0000
 EKCMT  =         0.0000  VIRIAL  =         0.0000  VOLUME     =   1232890.7474
                                                    SURFTEN    =         0.0000
                                                    Density    =         1.0112
 ------------------------------------------------------------------------------


 NSTEP =   356000   TIME(PS) =     856.000  TEMP(K) =   310.56  PRESS =     0.0
 Etot   =   -205311.8536  EKtot   =     84092.9766  EPtot      =   -289404.8302
 BOND   =      6597.1309  ANGLE   =     26187.4868  DIHED      =     18327.1054
 1-4 NB =      6129.2896  1-4 EEL =      3722.3929  VDWAALS    =     13917.7966
 EELEC  =   -364286.0324  EHBOND  =         0.0000  RESTRAINT  =         0.0000
 EKCMT  =         0.0000  VIRIAL  =         0.0000  VOLUME     =   1232046.6015
                                                    SURFTEN    =         0.0000
                                                    Density    =         1.0119
 ------------------------------------------------------------------------------


 NSTEP =   357000   TIME(PS) =     857.000  TEMP(K) =   310.19  PRESS =     0.0
 Etot   =   -205901.9822  EKtot   =     83994.2031  EPtot      =   -289896.1854
 BOND   =      6485.1339  ANGLE   =     25987.0229  DIHED      =     18251.6909
 1-4 NB =      6115.3554  1-4 EEL =      3701.3720  VDWAALS    =     13694.1418
 EELEC  =   -364130.9023  EHBOND  =         0.0000  RESTRAINT  =         0.0000
 EKCMT  =         0.0000  VIRIAL  =         0.0000  VOLUME     =   1234157.3773
                                                    SURFTEN    =         0.0000
                                                    Density    =         1.0102
 ------------------------------------------------------------------------------


 NSTEP =   358000   TIME(PS) =     858.000  TEMP(K) =   310.48  PRESS =     0.0
 Etot   =   -205797.8212  EKtot   =     84073.3750  EPtot      =   -289871.1962
 BOND   =      6628.7959  ANGLE   =     26018.2033  DIHED      =     18230.5888
 1-4 NB =      6143.4843  1-4 EEL =      3662.2180  VDWAALS    =     13271.8171
 EELEC  =   -363826.3036  EHBOND  =         0.0000  RESTRAINT  =         0.0000
 EKCMT  =         0.0000  VIRIAL  =         0.0000  VOLUME     =   1233940.9520
                                                    SURFTEN    =         0.0000
                                                    Density    =         1.0104
 ------------------------------------------------------------------------------


 NSTEP =   359000   TIME(PS) =     859.000  TEMP(K) =   310.30  PRESS =     0.0
 Etot   =   -206166.9663  EKtot   =     84022.5781  EPtot      =   -290189.5444
 BOND   =      6589.4698  ANGLE   =     25949.9565  DIHED      =     18225.7357
 1-4 NB =      6164.6970  1-4 EEL =      3848.5373  VDWAALS    =     13843.9604
 EELEC  =   -364811.9012  EHBOND  =         0.0000  RESTRAINT  =         0.0000
 EKCMT  =         0.0000  VIRIAL  =         0.0000  VOLUME     =   1231727.8754
                                                    SURFTEN    =         0.0000
                                                    Density    =         1.0122
 ------------------------------------------------------------------------------


 NSTEP =   360000   TIME(PS) =     860.000  TEMP(K) =   311.04  PRESS =     0.0
 Etot   =   -206053.2466  EKtot   =     84224.0625  EPtot      =   -290277.3091
 BOND   =      6597.2327  ANGLE   =     25847.0927  DIHED      =     18366.3215
 1-4 NB =      6160.3434  1-4 EEL =      3737.5420  VDWAALS    =     13619.0714
 EELEC  =   -364604.9127  EHBOND  =         0.0000  RESTRAINT  =         0.0000
 EKCMT  =         0.0000  VIRIAL  =         0.0000  VOLUME     =   1230596.9296
                                                    SURFTEN    =         0.0000
                                                    Density    =         1.0131
 ------------------------------------------------------------------------------


 NSTEP =   361000   TIME(PS) =     861.000  TEMP(K) =   311.04  PRESS =     0.0
 Etot   =   -206107.9183  EKtot   =     84223.6250  EPtot      =   -290331.5433
 BOND   =      6511.7419  ANGLE   =     26084.3915  DIHED      =     18317.0459
 1-4 NB =      6133.7609  1-4 EEL =      3777.7902  VDWAALS    =     13587.6340
 EELEC  =   -364743.9076  EHBOND  =         0.0000  RESTRAINT  =         0.0000
 EKCMT  =         0.0000  VIRIAL  =         0.0000  VOLUME     =   1231469.2514
                                                    SURFTEN    =         0.0000
                                                    Density    =         1.0124
 ------------------------------------------------------------------------------


 NSTEP =   362000   TIME(PS) =     862.000  TEMP(K) =   310.58  PRESS =     0.0
 Etot   =   -205857.3923  EKtot   =     84099.8281  EPtot      =   -289957.2204
 BOND   =      6541.0324  ANGLE   =     26045.4010  DIHED      =     18297.3312
 1-4 NB =      6147.4815  1-4 EEL =      3749.8735  VDWAALS    =     14096.9572
 EELEC  =   -364835.2972  EHBOND  =         0.0000  RESTRAINT  =         0.0000
 EKCMT  =         0.0000  VIRIAL  =         0.0000  VOLUME     =   1231994.0321
                                                    SURFTEN    =         0.0000
                                                    Density    =         1.0120
 ------------------------------------------------------------------------------


 NSTEP =   363000   TIME(PS) =     863.000  TEMP(K) =   310.24  PRESS =     0.0
 Etot   =   -205955.3739  EKtot   =     84007.1016  EPtot      =   -289962.4755
 BOND   =      6614.9736  ANGLE   =     25965.3851  DIHED      =     18164.8634
 1-4 NB =      6189.0597  1-4 EEL =      3686.8754  VDWAALS    =     13906.6946
 EELEC  =   -364490.3273  EHBOND  =         0.0000  RESTRAINT  =         0.0000
 EKCMT  =         0.0000  VIRIAL  =         0.0000  VOLUME     =   1232463.7051
                                                    SURFTEN    =         0.0000
                                                    Density    =         1.0116
 ------------------------------------------------------------------------------


 NSTEP =   364000   TIME(PS) =     864.000  TEMP(K) =   310.99  PRESS =     0.0
 Etot   =   -206010.1795  EKtot   =     84210.8359  EPtot      =   -290221.0154
 BOND   =      6614.7756  ANGLE   =     25992.0767  DIHED      =     18189.9678
 1-4 NB =      6147.8081  1-4 EEL =      3724.8031  VDWAALS    =     13622.8262
 EELEC  =   -364513.2728  EHBOND  =         0.0000  RESTRAINT  =         0.0000
 EKCMT  =         0.0000  VIRIAL  =         0.0000  VOLUME     =   1231792.6815
                                                    SURFTEN    =         0.0000
                                                    Density    =         1.0121
 ------------------------------------------------------------------------------


 NSTEP =   365000   TIME(PS) =     865.000  TEMP(K) =   311.43  PRESS =     0.0
 Etot   =   -205775.3200  EKtot   =     84328.5234  EPtot      =   -290103.8434
 BOND   =      6646.3112  ANGLE   =     25925.9902  DIHED      =     18233.1549
 1-4 NB =      6150.1904  1-4 EEL =      3753.5054  VDWAALS    =     13470.5298
 EELEC  =   -364283.5253  EHBOND  =         0.0000  RESTRAINT  =         0.0000
 EKCMT  =         0.0000  VIRIAL  =         0.0000  VOLUME     =   1233418.2944
                                                    SURFTEN    =         0.0000
                                                    Density    =         1.0108
 ------------------------------------------------------------------------------


 NSTEP =   366000   TIME(PS) =     866.000  TEMP(K) =   309.54  PRESS =     0.0
 Etot   =   -205998.3082  EKtot   =     83818.4766  EPtot      =   -289816.7847
 BOND   =      6615.5061  ANGLE   =     25945.2211  DIHED      =     18251.0947
 1-4 NB =      6139.0057  1-4 EEL =      3664.6595  VDWAALS    =     13860.6798
 EELEC  =   -364292.9515  EHBOND  =         0.0000  RESTRAINT  =         0.0000
 EKCMT  =         0.0000  VIRIAL  =         0.0000  VOLUME     =   1232473.3836
                                                    SURFTEN    =         0.0000
                                                    Density    =         1.0116
 ------------------------------------------------------------------------------


 NSTEP =   367000   TIME(PS) =     867.000  TEMP(K) =   309.93  PRESS =     0.0
 Etot   =   -205961.8079  EKtot   =     83924.5156  EPtot      =   -289886.3235
 BOND   =      6507.7411  ANGLE   =     25885.0863  DIHED      =     18352.6136
 1-4 NB =      6182.2564  1-4 EEL =      3719.6534  VDWAALS    =     13986.8784
 EELEC  =   -364520.5528  EHBOND  =         0.0000  RESTRAINT  =         0.0000
 EKCMT  =         0.0000  VIRIAL  =         0.0000  VOLUME     =   1232204.9419
                                                    SURFTEN    =         0.0000
                                                    Density    =         1.0118
 ------------------------------------------------------------------------------


 NSTEP =   368000   TIME(PS) =     868.000  TEMP(K) =   309.81  PRESS =     0.0
 Etot   =   -206106.8317  EKtot   =     83890.6797  EPtot      =   -289997.5114
 BOND   =      6509.6707  ANGLE   =     26099.8587  DIHED      =     18244.2711
 1-4 NB =      6130.6713  1-4 EEL =      3774.3172  VDWAALS    =     13442.0346
 EELEC  =   -364198.3351  EHBOND  =         0.0000  RESTRAINT  =         0.0000
 EKCMT  =         0.0000  VIRIAL  =         0.0000  VOLUME     =   1231539.6132
                                                    SURFTEN    =         0.0000
                                                    Density    =         1.0123
 ------------------------------------------------------------------------------


 NSTEP =   369000   TIME(PS) =     869.000  TEMP(K) =   308.93  PRESS =     0.0
 Etot   =   -206594.2284  EKtot   =     83653.2188  EPtot      =   -290247.4472
 BOND   =      6535.6600  ANGLE   =     25978.3341  DIHED      =     18193.1554
 1-4 NB =      6146.5303  1-4 EEL =      3701.9987  VDWAALS    =     14150.9639
 EELEC  =   -364954.0895  EHBOND  =         0.0000  RESTRAINT  =         0.0000
 EKCMT  =         0.0000  VIRIAL  =         0.0000  VOLUME     =   1230890.2468
                                                    SURFTEN    =         0.0000
                                                    Density    =         1.0129
 ------------------------------------------------------------------------------


 NSTEP =   370000   TIME(PS) =     870.000  TEMP(K) =   310.31  PRESS =     0.0
 Etot   =   -206262.7112  EKtot   =     84027.5625  EPtot      =   -290290.2737
 BOND   =      6461.6909  ANGLE   =     26194.3512  DIHED      =     18334.5123
 1-4 NB =      6139.2061  1-4 EEL =      3670.3870  VDWAALS    =     13604.1322
 EELEC  =   -364694.5534  EHBOND  =         0.0000  RESTRAINT  =         0.0000
 EKCMT  =         0.0000  VIRIAL  =         0.0000  VOLUME     =   1231422.1722
                                                    SURFTEN    =         0.0000
                                                    Density    =         1.0124
 ------------------------------------------------------------------------------


 NSTEP =   371000   TIME(PS) =     871.000  TEMP(K) =   310.50  PRESS =     0.0
 Etot   =   -206184.2847  EKtot   =     84079.3281  EPtot      =   -290263.6128
 BOND   =      6569.7849  ANGLE   =     25934.6674  DIHED      =     18314.8032
 1-4 NB =      6149.1066  1-4 EEL =      3787.5212  VDWAALS    =     14377.5023
 EELEC  =   -365396.9983  EHBOND  =         0.0000  RESTRAINT  =         0.0000
 EKCMT  =         0.0000  VIRIAL  =         0.0000  VOLUME     =   1230330.4931
                                                    SURFTEN    =         0.0000
                                                    Density    =         1.0133
 ------------------------------------------------------------------------------


 NSTEP =   372000   TIME(PS) =     872.000  TEMP(K) =   310.18  PRESS =     0.0
 Etot   =   -205807.7574  EKtot   =     83990.2500  EPtot      =   -289798.0074
 BOND   =      6464.4965  ANGLE   =     26166.7424  DIHED      =     18295.4980
 1-4 NB =      6132.7381  1-4 EEL =      3816.2365  VDWAALS    =     13368.7475
 EELEC  =   -364042.4664  EHBOND  =         0.0000  RESTRAINT  =         0.0000
 EKCMT  =         0.0000  VIRIAL  =         0.0000  VOLUME     =   1232090.2722
                                                    SURFTEN    =         0.0000
                                                    Density    =         1.0119
 ------------------------------------------------------------------------------


 NSTEP =   373000   TIME(PS) =     873.000  TEMP(K) =   309.74  PRESS =     0.0
 Etot   =   -205794.0678  EKtot   =     83872.4375  EPtot      =   -289666.5053
 BOND   =      6528.3328  ANGLE   =     26180.4040  DIHED      =     18374.3464
 1-4 NB =      6139.3297  1-4 EEL =      3629.3965  VDWAALS    =     13821.4840
 EELEC  =   -364339.7987  EHBOND  =         0.0000  RESTRAINT  =         0.0000
 EKCMT  =         0.0000  VIRIAL  =         0.0000  VOLUME     =   1231535.5073
                                                    SURFTEN    =         0.0000
                                                    Density    =         1.0123
 ------------------------------------------------------------------------------


 NSTEP =   374000   TIME(PS) =     874.000  TEMP(K) =   308.85  PRESS =     0.0
 Etot   =   -206729.0709  EKtot   =     83630.4531  EPtot      =   -290359.5240
 BOND   =      6675.4652  ANGLE   =     25712.1944  DIHED      =     18220.4654
 1-4 NB =      6137.4701  1-4 EEL =      3678.5362  VDWAALS    =     14098.9958
 EELEC  =   -364882.6511  EHBOND  =         0.0000  RESTRAINT  =         0.0000
 EKCMT  =         0.0000  VIRIAL  =         0.0000  VOLUME     =   1230523.6105
                                                    SURFTEN    =         0.0000
                                                    Density    =         1.0132
 ------------------------------------------------------------------------------


 NSTEP =   375000   TIME(PS) =     875.000  TEMP(K) =   309.81  PRESS =     0.0
 Etot   =   -206019.1684  EKtot   =     83891.2578  EPtot      =   -289910.4262
 BOND   =      6611.0953  ANGLE   =     25882.2815  DIHED      =     18340.4220
 1-4 NB =      6115.5236  1-4 EEL =      3731.9709  VDWAALS    =     13796.9878
 EELEC  =   -364388.7073  EHBOND  =         0.0000  RESTRAINT  =         0.0000
 EKCMT  =         0.0000  VIRIAL  =         0.0000  VOLUME     =   1230470.4817
                                                    SURFTEN    =         0.0000
                                                    Density    =         1.0132
 ------------------------------------------------------------------------------


 NSTEP =   376000   TIME(PS) =     876.000  TEMP(K) =   309.54  PRESS =     0.0
 Etot   =   -206316.3674  EKtot   =     83818.8047  EPtot      =   -290135.1721
 BOND   =      6611.5010  ANGLE   =     25744.3343  DIHED      =     18312.8790
 1-4 NB =      6159.1767  1-4 EEL =      3755.7801  VDWAALS    =     13763.5496
 EELEC  =   -364482.3927  EHBOND  =         0.0000  RESTRAINT  =         0.0000
 EKCMT  =         0.0000  VIRIAL  =         0.0000  VOLUME     =   1229964.8256
                                                    SURFTEN    =         0.0000
                                                    Density    =         1.0136
 ------------------------------------------------------------------------------


 NSTEP =   377000   TIME(PS) =     877.000  TEMP(K) =   310.37  PRESS =     0.0
 Etot   =   -205910.8254  EKtot   =     84043.4766  EPtot      =   -289954.3020
 BOND   =      6502.8739  ANGLE   =     25932.0737  DIHED      =     18339.5466
 1-4 NB =      6154.8048  1-4 EEL =      3749.0095  VDWAALS    =     13566.3909
 EELEC  =   -364199.0013  EHBOND  =         0.0000  RESTRAINT  =         0.0000
 EKCMT  =         0.0000  VIRIAL  =         0.0000  VOLUME     =   1230003.3638
                                                    SURFTEN    =         0.0000
                                                    Density    =         1.0136
 ------------------------------------------------------------------------------


 NSTEP =   378000   TIME(PS) =     878.000  TEMP(K) =   309.18  PRESS =     0.0
 Etot   =   -205752.7695  EKtot   =     83720.8984  EPtot      =   -289473.6679
 BOND   =      6556.1154  ANGLE   =     26051.8975  DIHED      =     18365.8826
 1-4 NB =      6190.2237  1-4 EEL =      3770.8427  VDWAALS    =     13951.8735
 EELEC  =   -364360.5034  EHBOND  =         0.0000  RESTRAINT  =         0.0000
 EKCMT  =         0.0000  VIRIAL  =         0.0000  VOLUME     =   1230554.8150
                                                    SURFTEN    =         0.0000
                                                    Density    =         1.0131
 ------------------------------------------------------------------------------


 NSTEP =   379000   TIME(PS) =     879.000  TEMP(K) =   309.55  PRESS =     0.0
 Etot   =   -205862.8241  EKtot   =     83819.8047  EPtot      =   -289682.6288
 BOND   =      6541.5067  ANGLE   =     26223.9063  DIHED      =     18239.7273
 1-4 NB =      6177.2683  1-4 EEL =      3693.0778  VDWAALS    =     14167.2535
 EELEC  =   -364725.3687  EHBOND  =         0.0000  RESTRAINT  =         0.0000
 EKCMT  =         0.0000  VIRIAL  =         0.0000  VOLUME     =   1230555.5243
                                                    SURFTEN    =         0.0000
                                                    Density    =         1.0131
 ------------------------------------------------------------------------------


 NSTEP =   380000   TIME(PS) =     880.000  TEMP(K) =   309.42  PRESS =     0.0
 Etot   =   -206125.8358  EKtot   =     83784.6172  EPtot      =   -289910.4530
 BOND   =      6600.8867  ANGLE   =     26039.4288  DIHED      =     18182.1414
 1-4 NB =      6108.6298  1-4 EEL =      3788.4903  VDWAALS    =     14149.7551
 EELEC  =   -364779.7850  EHBOND  =         0.0000  RESTRAINT  =         0.0000
 EKCMT  =         0.0000  VIRIAL  =         0.0000  VOLUME     =   1231932.0170
                                                    SURFTEN    =         0.0000
                                                    Density    =         1.0120
 ------------------------------------------------------------------------------


 NSTEP =   381000   TIME(PS) =     881.000  TEMP(K) =   310.05  PRESS =     0.0
 Etot   =   -205382.9738  EKtot   =     83957.0078  EPtot      =   -289339.9817
 BOND   =      6523.3717  ANGLE   =     26144.9290  DIHED      =     18272.3321
 1-4 NB =      6116.5970  1-4 EEL =      3756.6874  VDWAALS    =     13678.9042
 EELEC  =   -363832.8031  EHBOND  =         0.0000  RESTRAINT  =         0.0000
 EKCMT  =         0.0000  VIRIAL  =         0.0000  VOLUME     =   1233311.8461
                                                    SURFTEN    =         0.0000
                                                    Density    =         1.0109
 ------------------------------------------------------------------------------


 NSTEP =   382000   TIME(PS) =     882.000  TEMP(K) =   309.84  PRESS =     0.0
 Etot   =   -205770.5085  EKtot   =     83900.5000  EPtot      =   -289671.0085
 BOND   =      6599.9153  ANGLE   =     26064.5111  DIHED      =     18323.5546
 1-4 NB =      6117.8120  1-4 EEL =      3784.3944  VDWAALS    =     13332.9159
 EELEC  =   -363894.1118  EHBOND  =         0.0000  RESTRAINT  =         0.0000
 EKCMT  =         0.0000  VIRIAL  =         0.0000  VOLUME     =   1232279.9889
                                                    SURFTEN    =         0.0000
                                                    Density    =         1.0117
 ------------------------------------------------------------------------------


 NSTEP =   383000   TIME(PS) =     883.000  TEMP(K) =   310.01  PRESS =     0.0
 Etot   =   -205855.0385  EKtot   =     83944.0938  EPtot      =   -289799.1322
 BOND   =      6618.1348  ANGLE   =     25874.5704  DIHED      =     18250.6654
 1-4 NB =      6133.5425  1-4 EEL =      3802.2064  VDWAALS    =     13972.4278
 EELEC  =   -364450.6795  EHBOND  =         0.0000  RESTRAINT  =         0.0000
 EKCMT  =         0.0000  VIRIAL  =         0.0000  VOLUME     =   1233498.7857
                                                    SURFTEN    =         0.0000
                                                    Density    =         1.0107
 ------------------------------------------------------------------------------


 NSTEP =   384000   TIME(PS) =     884.000  TEMP(K) =   309.25  PRESS =     0.0
 Etot   =   -205976.6192  EKtot   =     83739.5859  EPtot      =   -289716.2052
 BOND   =      6632.6882  ANGLE   =     25950.6377  DIHED      =     18257.4122
 1-4 NB =      6082.1580  1-4 EEL =      3742.0166  VDWAALS    =     13985.5138
 EELEC  =   -364366.6317  EHBOND  =         0.0000  RESTRAINT  =         0.0000
 EKCMT  =         0.0000  VIRIAL  =         0.0000  VOLUME     =   1233493.4577
                                                    SURFTEN    =         0.0000
                                                    Density    =         1.0107
 ------------------------------------------------------------------------------


 NSTEP =   385000   TIME(PS) =     885.000  TEMP(K) =   310.17  PRESS =     0.0
 Etot   =   -205535.5837  EKtot   =     83989.8672  EPtot      =   -289525.4509
 BOND   =      6591.0213  ANGLE   =     25993.6708  DIHED      =     18220.8406
 1-4 NB =      6101.3484  1-4 EEL =      3758.7827  VDWAALS    =     13843.2414
 EELEC  =   -364034.3560  EHBOND  =         0.0000  RESTRAINT  =         0.0000
 EKCMT  =         0.0000  VIRIAL  =         0.0000  VOLUME     =   1233633.3302
                                                    SURFTEN    =         0.0000
                                                    Density    =         1.0106
 ------------------------------------------------------------------------------


 NSTEP =   386000   TIME(PS) =     886.000  TEMP(K) =   310.05  PRESS =     0.0
 Etot   =   -205533.6917  EKtot   =     83955.9062  EPtot      =   -289489.5979
 BOND   =      6554.2324  ANGLE   =     26038.3307  DIHED      =     18322.1181
 1-4 NB =      6138.6936  1-4 EEL =      3784.9752  VDWAALS    =     13708.0750
 EELEC  =   -364036.0230  EHBOND  =         0.0000  RESTRAINT  =         0.0000
 EKCMT  =         0.0000  VIRIAL  =         0.0000  VOLUME     =   1233664.8006
                                                    SURFTEN    =         0.0000
                                                    Density    =         1.0106
 ------------------------------------------------------------------------------


 NSTEP =   387000   TIME(PS) =     887.000  TEMP(K) =   309.51  PRESS =     0.0
 Etot   =   -206097.9773  EKtot   =     83811.2266  EPtot      =   -289909.2039
 BOND   =      6649.8078  ANGLE   =     26038.0865  DIHED      =     18307.8587
 1-4 NB =      6164.3008  1-4 EEL =      3816.7036  VDWAALS    =     13784.2305
 EELEC  =   -364670.1918  EHBOND  =         0.0000  RESTRAINT  =         0.0000
 EKCMT  =         0.0000  VIRIAL  =         0.0000  VOLUME     =   1232180.4287
                                                    SURFTEN    =         0.0000
                                                    Density    =         1.0118
 ------------------------------------------------------------------------------


 NSTEP =   388000   TIME(PS) =     888.000  TEMP(K) =   309.30  PRESS =     0.0
 Etot   =   -206133.0728  EKtot   =     83754.3281  EPtot      =   -289887.4009
 BOND   =      6575.6211  ANGLE   =     25833.5350  DIHED      =     18254.5118
 1-4 NB =      6167.6036  1-4 EEL =      3722.5685  VDWAALS    =     13828.7013
 EELEC  =   -364269.9423  EHBOND  =         0.0000  RESTRAINT  =         0.0000
 EKCMT  =         0.0000  VIRIAL  =         0.0000  VOLUME     =   1231565.5811
                                                    SURFTEN    =         0.0000
                                                    Density    =         1.0123
 ------------------------------------------------------------------------------


 NSTEP =   389000   TIME(PS) =     889.000  TEMP(K) =   310.41  PRESS =     0.0
 Etot   =   -205914.9899  EKtot   =     84053.8750  EPtot      =   -289968.8649
 BOND   =      6517.8554  ANGLE   =     26091.6319  DIHED      =     18333.6085
 1-4 NB =      6152.1646  1-4 EEL =      3780.6810  VDWAALS    =     13742.9126
 EELEC  =   -364587.7189  EHBOND  =         0.0000  RESTRAINT  =         0.0000
 EKCMT  =         0.0000  VIRIAL  =         0.0000  VOLUME     =   1233397.5800
                                                    SURFTEN    =         0.0000
                                                    Density    =         1.0108
 ------------------------------------------------------------------------------


 NSTEP =   390000   TIME(PS) =     890.000  TEMP(K) =   309.24  PRESS =     0.0
 Etot   =   -205820.9568  EKtot   =     83737.4766  EPtot      =   -289558.4333
 BOND   =      6553.2830  ANGLE   =     26122.6496  DIHED      =     18278.1834
 1-4 NB =      6208.0913  1-4 EEL =      3730.1234  VDWAALS    =     13382.9972
 EELEC  =   -363833.7612  EHBOND  =         0.0000  RESTRAINT  =         0.0000
 EKCMT  =         0.0000  VIRIAL  =         0.0000  VOLUME     =   1233363.7635
                                                    SURFTEN    =         0.0000
                                                    Density    =         1.0108
 ------------------------------------------------------------------------------


 NSTEP =   391000   TIME(PS) =     891.000  TEMP(K) =   309.27  PRESS =     0.0
 Etot   =   -206343.6949  EKtot   =     83744.3984  EPtot      =   -290088.0933
 BOND   =      6634.2856  ANGLE   =     25840.8267  DIHED      =     18148.6197
 1-4 NB =      6104.1390  1-4 EEL =      3784.0318  VDWAALS    =     13731.3756
 EELEC  =   -364331.3719  EHBOND  =         0.0000  RESTRAINT  =         0.0000
 EKCMT  =         0.0000  VIRIAL  =         0.0000  VOLUME     =   1233363.7635
                                                    SURFTEN    =         0.0000
                                                    Density    =         1.0108
 ------------------------------------------------------------------------------


 NSTEP =   392000   TIME(PS) =     892.000  TEMP(K) =   310.95  PRESS =     0.0
 Etot   =   -205771.1109  EKtot   =     84199.3203  EPtot      =   -289970.4312
 BOND   =      6645.4425  ANGLE   =     25905.9949  DIHED      =     18241.7660
 1-4 NB =      6145.1769  1-4 EEL =      3788.1098  VDWAALS    =     13698.0198
 EELEC  =   -364394.9411  EHBOND  =         0.0000  RESTRAINT  =         0.0000
 EKCMT  =         0.0000  VIRIAL  =         0.0000  VOLUME     =   1231813.3844
                                                    SURFTEN    =         0.0000
                                                    Density    =         1.0121
 ------------------------------------------------------------------------------


 NSTEP =   393000   TIME(PS) =     893.000  TEMP(K) =   309.08  PRESS =     0.0
 Etot   =   -206071.0544  EKtot   =     83693.4688  EPtot      =   -289764.5232
 BOND   =      6572.2243  ANGLE   =     25962.7653  DIHED      =     18184.2078
 1-4 NB =      6170.0499  1-4 EEL =      3820.3525  VDWAALS    =     13812.5861
 EELEC  =   -364286.7089  EHBOND  =         0.0000  RESTRAINT  =         0.0000
 EKCMT  =         0.0000  VIRIAL  =         0.0000  VOLUME     =   1231763.6849
                                                    SURFTEN    =         0.0000
                                                    Density    =         1.0121
 ------------------------------------------------------------------------------


 NSTEP =   394000   TIME(PS) =     894.000  TEMP(K) =   309.30  PRESS =     0.0
 Etot   =   -205806.8219  EKtot   =     83754.2266  EPtot      =   -289561.0485
 BOND   =      6599.2069  ANGLE   =     26210.0444  DIHED      =     18357.9120
 1-4 NB =      6194.5125  1-4 EEL =      3890.0177  VDWAALS    =     13764.2719
 EELEC  =   -364577.0139  EHBOND  =         0.0000  RESTRAINT  =         0.0000
 EKCMT  =         0.0000  VIRIAL  =         0.0000  VOLUME     =   1231167.5290
                                                    SURFTEN    =         0.0000
                                                    Density    =         1.0126
 ------------------------------------------------------------------------------


 NSTEP =   395000   TIME(PS) =     895.000  TEMP(K) =   309.95  PRESS =     0.0
 Etot   =   -205876.3020  EKtot   =     83930.0234  EPtot      =   -289806.3254
 BOND   =      6627.8994  ANGLE   =     25983.7815  DIHED      =     18246.7031
 1-4 NB =      6156.8403  1-4 EEL =      3877.8661  VDWAALS    =     13498.4182
 EELEC  =   -364197.8341  EHBOND  =         0.0000  RESTRAINT  =         0.0000
 EKCMT  =         0.0000  VIRIAL  =         0.0000  VOLUME     =   1230709.5122
                                                    SURFTEN    =         0.0000
                                                    Density    =         1.0130
 ------------------------------------------------------------------------------


 NSTEP =   396000   TIME(PS) =     896.000  TEMP(K) =   309.83  PRESS =     0.0
 Etot   =   -206205.9801  EKtot   =     83896.9766  EPtot      =   -290102.9566
 BOND   =      6591.2323  ANGLE   =     25992.5412  DIHED      =     18287.3268
 1-4 NB =      6131.7354  1-4 EEL =      3756.1923  VDWAALS    =     13908.7729
 EELEC  =   -364770.7575  EHBOND  =         0.0000  RESTRAINT  =         0.0000
 EKCMT  =         0.0000  VIRIAL  =         0.0000  VOLUME     =   1230730.3664
                                                    SURFTEN    =         0.0000
                                                    Density    =         1.0130
 ------------------------------------------------------------------------------


 NSTEP =   397000   TIME(PS) =     897.000  TEMP(K) =   310.08  PRESS =     0.0
 Etot   =   -205766.5542  EKtot   =     83965.2266  EPtot      =   -289731.7808
 BOND   =      6577.7276  ANGLE   =     26155.7784  DIHED      =     18303.0212
 1-4 NB =      6159.6194  1-4 EEL =      3720.9941  VDWAALS    =     13505.1150
 EELEC  =   -364154.0365  EHBOND  =         0.0000  RESTRAINT  =         0.0000
 EKCMT  =         0.0000  VIRIAL  =         0.0000  VOLUME     =   1231847.0068
                                                    SURFTEN    =         0.0000
                                                    Density    =         1.0121
 ------------------------------------------------------------------------------


 NSTEP =   398000   TIME(PS) =     898.000  TEMP(K) =   310.15  PRESS =     0.0
 Etot   =   -206046.8902  EKtot   =     83984.5781  EPtot      =   -290031.4683
 BOND   =      6682.1598  ANGLE   =     25933.4139  DIHED      =     18175.7737
 1-4 NB =      6095.4075  1-4 EEL =      3713.9165  VDWAALS    =     14207.4708
 EELEC  =   -364839.6105  EHBOND  =         0.0000  RESTRAINT  =         0.0000
 EKCMT  =         0.0000  VIRIAL  =         0.0000  VOLUME     =   1233966.9580
                                                    SURFTEN    =         0.0000
                                                    Density    =         1.0103
 ------------------------------------------------------------------------------


 NSTEP =   399000   TIME(PS) =     899.000  TEMP(K) =   309.39  PRESS =     0.0
 Etot   =   -206223.1804  EKtot   =     83778.0625  EPtot      =   -290001.2429
 BOND   =      6523.2059  ANGLE   =     26187.0152  DIHED      =     18214.4981
 1-4 NB =      6123.9451  1-4 EEL =      3781.0838  VDWAALS    =     13715.0018
 EELEC  =   -364545.9928  EHBOND  =         0.0000  RESTRAINT  =         0.0000
 EKCMT  =         0.0000  VIRIAL  =         0.0000  VOLUME     =   1233614.3764
                                                    SURFTEN    =         0.0000
                                                    Density    =         1.0106
 ------------------------------------------------------------------------------


 NSTEP =   400000   TIME(PS) =     900.000  TEMP(K) =   310.17  PRESS =     0.0
 Etot   =   -205929.6531  EKtot   =     83988.3047  EPtot      =   -289917.9578
 BOND   =      6577.2703  ANGLE   =     26048.9788  DIHED      =     18281.2266
 1-4 NB =      6142.4213  1-4 EEL =      3737.0992  VDWAALS    =     13848.5636
 EELEC  =   -364553.5176  EHBOND  =         0.0000  RESTRAINT  =         0.0000
 EKCMT  =         0.0000  VIRIAL  =         0.0000  VOLUME     =   1233614.3764
                                                    SURFTEN    =         0.0000
                                                    Density    =         1.0106
 ------------------------------------------------------------------------------


 NSTEP =   401000   TIME(PS) =     901.000  TEMP(K) =   310.16  PRESS =     0.0
 Etot   =   -205663.5062  EKtot   =     83986.1016  EPtot      =   -289649.6078
 BOND   =      6598.7849  ANGLE   =     25927.0073  DIHED      =     18266.5674
 1-4 NB =      6094.9798  1-4 EEL =      3612.4229  VDWAALS    =     13777.8354
 EELEC  =   -363927.2055  EHBOND  =         0.0000  RESTRAINT  =         0.0000
 EKCMT  =         0.0000  VIRIAL  =         0.0000  VOLUME     =   1232257.0734
                                                    SURFTEN    =         0.0000
                                                    Density    =         1.0117
 ------------------------------------------------------------------------------


 NSTEP =   402000   TIME(PS) =     902.000  TEMP(K) =   308.90  PRESS =     0.0
 Etot   =   -206040.7417  EKtot   =     83645.8125  EPtot      =   -289686.5542
 BOND   =      6563.8515  ANGLE   =     26064.4619  DIHED      =     18194.5902
 1-4 NB =      6158.7714  1-4 EEL =      3756.8058  VDWAALS    =     13572.8257
 EELEC  =   -363997.8606  EHBOND  =         0.0000  RESTRAINT  =         0.0000
 EKCMT  =         0.0000  VIRIAL  =         0.0000  VOLUME     =   1234101.3405
                                                    SURFTEN    =         0.0000
                                                    Density    =         1.0102
 ------------------------------------------------------------------------------


 NSTEP =   403000   TIME(PS) =     903.000  TEMP(K) =   309.32  PRESS =     0.0
 Etot   =   -205772.2532  EKtot   =     83758.1484  EPtot      =   -289530.4017
 BOND   =      6743.0037  ANGLE   =     25993.3470  DIHED      =     18149.2743
 1-4 NB =      6118.4545  1-4 EEL =      3780.2762  VDWAALS    =     14213.8586
 EELEC  =   -364528.6160  EHBOND  =         0.0000  RESTRAINT  =         0.0000
 EKCMT  =         0.0000  VIRIAL  =         0.0000  VOLUME     =   1231783.8371
                                                    SURFTEN    =         0.0000
                                                    Density    =         1.0121
 ------------------------------------------------------------------------------


 NSTEP =   404000   TIME(PS) =     904.000  TEMP(K) =   309.91  PRESS =     0.0
 Etot   =   -205962.9526  EKtot   =     83919.4375  EPtot      =   -289882.3901
 BOND   =      6561.0247  ANGLE   =     25956.5840  DIHED      =     18220.4356
 1-4 NB =      6157.7146  1-4 EEL =      3788.8463  VDWAALS    =     13886.6180
 EELEC  =   -364453.6134  EHBOND  =         0.0000  RESTRAINT  =         0.0000
 EKCMT  =         0.0000  VIRIAL  =         0.0000  VOLUME     =   1231431.4297
                                                    SURFTEN    =         0.0000
                                                    Density    =         1.0124
 ------------------------------------------------------------------------------


 NSTEP =   405000   TIME(PS) =     905.000  TEMP(K) =   308.91  PRESS =     0.0
 Etot   =   -206343.6621  EKtot   =     83646.2188  EPtot      =   -289989.8809
 BOND   =      6635.3377  ANGLE   =     25856.6809  DIHED      =     18367.5711
 1-4 NB =      6134.0030  1-4 EEL =      3690.9860  VDWAALS    =     13833.6247
 EELEC  =   -364508.0842  EHBOND  =         0.0000  RESTRAINT  =         0.0000
 EKCMT  =         0.0000  VIRIAL  =         0.0000  VOLUME     =   1231425.3838
                                                    SURFTEN    =         0.0000
                                                    Density    =         1.0124
 ------------------------------------------------------------------------------


 NSTEP =   406000   TIME(PS) =     906.000  TEMP(K) =   309.85  PRESS =     0.0
 Etot   =   -206183.8310  EKtot   =     83903.1797  EPtot      =   -290087.0107
 BOND   =      6725.8529  ANGLE   =     25985.4227  DIHED      =     18294.0148
 1-4 NB =      6159.0333  1-4 EEL =      3691.5518  VDWAALS    =     13542.1706
 EELEC  =   -364485.0568  EHBOND  =         0.0000  RESTRAINT  =         0.0000
 EKCMT  =         0.0000  VIRIAL  =         0.0000  VOLUME     =   1231237.3827
                                                    SURFTEN    =         0.0000
                                                    Density    =         1.0126
 ------------------------------------------------------------------------------


 NSTEP =   407000   TIME(PS) =     907.000  TEMP(K) =   310.41  PRESS =     0.0
 Etot   =   -206103.8056  EKtot   =     84053.0625  EPtot      =   -290156.8681
 BOND   =      6611.1802  ANGLE   =     25993.3457  DIHED      =     18305.5388
 1-4 NB =      6176.3319  1-4 EEL =      3755.7251  VDWAALS    =     13880.8298
 EELEC  =   -364879.8196  EHBOND  =         0.0000  RESTRAINT  =         0.0000
 EKCMT  =         0.0000  VIRIAL  =         0.0000  VOLUME     =   1229328.9242
                                                    SURFTEN    =         0.0000
                                                    Density    =         1.0141
 ------------------------------------------------------------------------------


 NSTEP =   408000   TIME(PS) =     908.000  TEMP(K) =   309.65  PRESS =     0.0
 Etot   =   -206501.5582  EKtot   =     83848.4062  EPtot      =   -290349.9645
 BOND   =      6524.6426  ANGLE   =     25998.2310  DIHED      =     18306.6549
 1-4 NB =      6173.3209  1-4 EEL =      3780.4270  VDWAALS    =     13654.5835
 EELEC  =   -364787.8245  EHBOND  =         0.0000  RESTRAINT  =         0.0000
 EKCMT  =         0.0000  VIRIAL  =         0.0000  VOLUME     =   1228632.8309
                                                    SURFTEN    =         0.0000
                                                    Density    =         1.0147
 ------------------------------------------------------------------------------


 NSTEP =   409000   TIME(PS) =     909.000  TEMP(K) =   309.50  PRESS =     0.0
 Etot   =   -206178.7915  EKtot   =     83806.2031  EPtot      =   -289984.9947
 BOND   =      6602.8027  ANGLE   =     25976.0500  DIHED      =     18320.2575
 1-4 NB =      6094.4229  1-4 EEL =      3808.1564  VDWAALS    =     13779.0681
 EELEC  =   -364565.7522  EHBOND  =         0.0000  RESTRAINT  =         0.0000
 EKCMT  =         0.0000  VIRIAL  =         0.0000  VOLUME     =   1229873.4336
                                                    SURFTEN    =         0.0000
                                                    Density    =         1.0137
 ------------------------------------------------------------------------------


 NSTEP =   410000   TIME(PS) =     910.000  TEMP(K) =   309.71  PRESS =     0.0
 Etot   =   -206249.5806  EKtot   =     83863.5547  EPtot      =   -290113.1353
 BOND   =      6574.7524  ANGLE   =     25689.3295  DIHED      =     18251.0220
 1-4 NB =      6132.4303  1-4 EEL =      3774.7950  VDWAALS    =     13199.3288
 EELEC  =   -363734.7931  EHBOND  =         0.0000  RESTRAINT  =         0.0000
 EKCMT  =         0.0000  VIRIAL  =         0.0000  VOLUME     =   1231572.1425
                                                    SURFTEN    =         0.0000
                                                    Density    =         1.0123
 ------------------------------------------------------------------------------


 NSTEP =   411000   TIME(PS) =     911.000  TEMP(K) =   308.17  PRESS =     0.0
 Etot   =   -206681.6239  EKtot   =     83446.0859  EPtot      =   -290127.7098
 BOND   =      6513.3363  ANGLE   =     26017.5257  DIHED      =     18182.6438
 1-4 NB =      6145.1865  1-4 EEL =      3753.9321  VDWAALS    =     13411.7767
 EELEC  =   -364152.1108  EHBOND  =         0.0000  RESTRAINT  =         0.0000
 EKCMT  =         0.0000  VIRIAL  =         0.0000  VOLUME     =   1231313.2626
                                                    SURFTEN    =         0.0000
                                                    Density    =         1.0125
 ------------------------------------------------------------------------------


 NSTEP =   412000   TIME(PS) =     912.000  TEMP(K) =   309.33  PRESS =     0.0
 Etot   =   -206241.2935  EKtot   =     83762.3516  EPtot      =   -290003.6450
 BOND   =      6670.4778  ANGLE   =     25987.7163  DIHED      =     18167.7947
 1-4 NB =      6167.7814  1-4 EEL =      3849.2243  VDWAALS    =     13689.8799
 EELEC  =   -364536.5195  EHBOND  =         0.0000  RESTRAINT  =         0.0000
 EKCMT  =         0.0000  VIRIAL  =         0.0000  VOLUME     =   1232610.7343
                                                    SURFTEN    =         0.0000
                                                    Density    =         1.0114
 ------------------------------------------------------------------------------


 NSTEP =   413000   TIME(PS) =     913.000  TEMP(K) =   309.93  PRESS =     0.0
 Etot   =   -205985.3655  EKtot   =     83923.7734  EPtot      =   -289909.1389
 BOND   =      6535.9291  ANGLE   =     26129.9658  DIHED      =     18125.7740
 1-4 NB =      6121.5350  1-4 EEL =      3788.1895  VDWAALS    =     14016.0388
 EELEC  =   -364626.5711  EHBOND  =         0.0000  RESTRAINT  =         0.0000
 EKCMT  =         0.0000  VIRIAL  =         0.0000  VOLUME     =   1233555.9475
                                                    SURFTEN    =         0.0000
                                                    Density    =         1.0107
 ------------------------------------------------------------------------------


 NSTEP =   414000   TIME(PS) =     914.000  TEMP(K) =   309.11  PRESS =     0.0
 Etot   =   -207011.6218  EKtot   =     83701.7812  EPtot      =   -290713.4030
 BOND   =      6489.5046  ANGLE   =     25971.3056  DIHED      =     18196.1985
 1-4 NB =      6122.6797  1-4 EEL =      3789.2354  VDWAALS    =     14174.9809
 EELEC  =   -365457.3077  EHBOND  =         0.0000  RESTRAINT  =         0.0000
 EKCMT  =         0.0000  VIRIAL  =         0.0000  VOLUME     =   1232024.4062
                                                    SURFTEN    =         0.0000
                                                    Density    =         1.0119
 ------------------------------------------------------------------------------


 NSTEP =   415000   TIME(PS) =     915.000  TEMP(K) =   310.07  PRESS =     0.0
 Etot   =   -206099.8233  EKtot   =     83962.1094  EPtot      =   -290061.9327
 BOND   =      6473.3670  ANGLE   =     26052.2648  DIHED      =     18338.7874
 1-4 NB =      6114.0612  1-4 EEL =      3789.3329  VDWAALS    =     14381.7585
 EELEC  =   -365211.5045  EHBOND  =         0.0000  RESTRAINT  =         0.0000
 EKCMT  =         0.0000  VIRIAL  =         0.0000  VOLUME     =   1231431.7912
                                                    SURFTEN    =         0.0000
                                                    Density    =         1.0124
 ------------------------------------------------------------------------------


 NSTEP =   416000   TIME(PS) =     916.000  TEMP(K) =   310.76  PRESS =     0.0
 Etot   =   -205563.9070  EKtot   =     84147.8984  EPtot      =   -289711.8054
 BOND   =      6622.5969  ANGLE   =     26123.5991  DIHED      =     18184.5440
 1-4 NB =      6080.8105  1-4 EEL =      3852.4790  VDWAALS    =     13966.5097
 EELEC  =   -364542.3445  EHBOND  =         0.0000  RESTRAINT  =         0.0000
 EKCMT  =         0.0000  VIRIAL  =         0.0000  VOLUME     =   1232993.8260
                                                    SURFTEN    =         0.0000
                                                    Density    =         1.0111
 ------------------------------------------------------------------------------


 NSTEP =   417000   TIME(PS) =     917.000  TEMP(K) =   310.55  PRESS =     0.0
 Etot   =   -205925.5624  EKtot   =     84090.6875  EPtot      =   -290016.2499
 BOND   =      6521.4924  ANGLE   =     25971.8434  DIHED      =     18367.4380
 1-4 NB =      6090.9196  1-4 EEL =      3856.4680  VDWAALS    =     13769.4002
 EELEC  =   -364593.8115  EHBOND  =         0.0000  RESTRAINT  =         0.0000
 EKCMT  =         0.0000  VIRIAL  =         0.0000  VOLUME     =   1233135.4633
                                                    SURFTEN    =         0.0000
                                                    Density    =         1.0110
 ------------------------------------------------------------------------------


 NSTEP =   418000   TIME(PS) =     918.000  TEMP(K) =   309.58  PRESS =     0.0
 Etot   =   -206307.9307  EKtot   =     83827.6016  EPtot      =   -290135.5322
 BOND   =      6552.8774  ANGLE   =     26208.0851  DIHED      =     18148.3293
 1-4 NB =      6095.1596  1-4 EEL =      3758.4084  VDWAALS    =     14038.9021
 EELEC  =   -364937.2941  EHBOND  =         0.0000  RESTRAINT  =         0.0000
 EKCMT  =         0.0000  VIRIAL  =         0.0000  VOLUME     =   1232977.1095
                                                    SURFTEN    =         0.0000
                                                    Density    =         1.0111
 ------------------------------------------------------------------------------


 NSTEP =   419000   TIME(PS) =     919.000  TEMP(K) =   311.18  PRESS =     0.0
 Etot   =   -205947.3015  EKtot   =     84262.8906  EPtot      =   -290210.1922
 BOND   =      6579.2229  ANGLE   =     26045.0078  DIHED      =     18204.5009
 1-4 NB =      6133.1698  1-4 EEL =      3743.5481  VDWAALS    =     13588.0714
 EELEC  =   -364503.7131  EHBOND  =         0.0000  RESTRAINT  =         0.0000
 EKCMT  =         0.0000  VIRIAL  =         0.0000  VOLUME     =   1231316.6804
                                                    SURFTEN    =         0.0000
                                                    Density    =         1.0125
 ------------------------------------------------------------------------------


 NSTEP =   420000   TIME(PS) =     920.000  TEMP(K) =   311.04  PRESS =     0.0
 Etot   =   -206163.5740  EKtot   =     84223.6406  EPtot      =   -290387.2146
 BOND   =      6657.0312  ANGLE   =     25936.0230  DIHED      =     18198.2423
 1-4 NB =      6093.3436  1-4 EEL =      3701.4230  VDWAALS    =     14022.3301
 EELEC  =   -364995.6078  EHBOND  =         0.0000  RESTRAINT  =         0.0000
 EKCMT  =         0.0000  VIRIAL  =         0.0000  VOLUME     =   1231107.5524
                                                    SURFTEN    =         0.0000
                                                    Density    =         1.0127
 ------------------------------------------------------------------------------


 NSTEP =   421000   TIME(PS) =     921.000  TEMP(K) =   309.49  PRESS =     0.0
 Etot   =   -206406.5833  EKtot   =     83804.7734  EPtot      =   -290211.3567
 BOND   =      6653.8865  ANGLE   =     25947.4398  DIHED      =     18201.9940
 1-4 NB =      6047.4942  1-4 EEL =      3686.7893  VDWAALS    =     13812.3072
 EELEC  =   -364561.2678  EHBOND  =         0.0000  RESTRAINT  =         0.0000
 EKCMT  =         0.0000  VIRIAL  =         0.0000  VOLUME     =   1231441.9648
                                                    SURFTEN    =         0.0000
                                                    Density    =         1.0124
 ------------------------------------------------------------------------------


 NSTEP =   422000   TIME(PS) =     922.000  TEMP(K) =   309.30  PRESS =     0.0
 Etot   =   -206162.6688  EKtot   =     83752.6562  EPtot      =   -289915.3250
 BOND   =      6596.0462  ANGLE   =     26074.9508  DIHED      =     18159.6075
 1-4 NB =      6124.6729  1-4 EEL =      3753.6963  VDWAALS    =     13631.1020
 EELEC  =   -364255.4008  EHBOND  =         0.0000  RESTRAINT  =         0.0000
 EKCMT  =         0.0000  VIRIAL  =         0.0000  VOLUME     =   1232113.1210
                                                    SURFTEN    =         0.0000
                                                    Density    =         1.0119
 ------------------------------------------------------------------------------


 NSTEP =   423000   TIME(PS) =     923.000  TEMP(K) =   308.62  PRESS =     0.0
 Etot   =   -206535.3017  EKtot   =     83568.7266  EPtot      =   -290104.0282
 BOND   =      6485.9434  ANGLE   =     25936.5065  DIHED      =     18160.9267
 1-4 NB =      6178.3143  1-4 EEL =      3776.7939  VDWAALS    =     14297.7637
 EELEC  =   -364940.2767  EHBOND  =         0.0000  RESTRAINT  =         0.0000
 EKCMT  =         0.0000  VIRIAL  =         0.0000  VOLUME     =   1231227.3426
                                                    SURFTEN    =         0.0000
                                                    Density    =         1.0126
 ------------------------------------------------------------------------------


 NSTEP =   424000   TIME(PS) =     924.000  TEMP(K) =   309.36  PRESS =     0.0
 Etot   =   -206470.6681  EKtot   =     83768.0859  EPtot      =   -290238.7540
 BOND   =      6690.7718  ANGLE   =     26067.6908  DIHED      =     18276.7269
 1-4 NB =      6101.8856  1-4 EEL =      3769.2354  VDWAALS    =     14051.0493
 EELEC  =   -365196.1139  EHBOND  =         0.0000  RESTRAINT  =         0.0000
 EKCMT  =         0.0000  VIRIAL  =         0.0000  VOLUME     =   1230729.0658
                                                    SURFTEN    =         0.0000
                                                    Density    =         1.0130
 ------------------------------------------------------------------------------


 NSTEP =   425000   TIME(PS) =     925.000  TEMP(K) =   309.85  PRESS =     0.0
 Etot   =   -206187.9759  EKtot   =     83902.7344  EPtot      =   -290090.7103
 BOND   =      6468.1267  ANGLE   =     26109.7490  DIHED      =     18288.2007
 1-4 NB =      6187.3242  1-4 EEL =      3745.7395  VDWAALS    =     13962.9003
 EELEC  =   -364852.7508  EHBOND  =         0.0000  RESTRAINT  =         0.0000
 EKCMT  =         0.0000  VIRIAL  =         0.0000  VOLUME     =   1230300.2036
                                                    SURFTEN    =         0.0000
                                                    Density    =         1.0133
 ------------------------------------------------------------------------------


 NSTEP =   426000   TIME(PS) =     926.000  TEMP(K) =   310.15  PRESS =     0.0
 Etot   =   -205938.1335  EKtot   =     83984.0156  EPtot      =   -289922.1491
 BOND   =      6604.6246  ANGLE   =     26159.3813  DIHED      =     18337.6120
 1-4 NB =      6117.9266  1-4 EEL =      3730.2957  VDWAALS    =     13883.6698
 EELEC  =   -364755.6591  EHBOND  =         0.0000  RESTRAINT  =         0.0000
 EKCMT  =         0.0000  VIRIAL  =         0.0000  VOLUME     =   1231781.5184
                                                    SURFTEN    =         0.0000
                                                    Density    =         1.0121
 ------------------------------------------------------------------------------


 NSTEP =   427000   TIME(PS) =     927.000  TEMP(K) =   309.91  PRESS =     0.0
 Etot   =   -206369.8461  EKtot   =     83917.3438  EPtot      =   -290287.1899
 BOND   =      6485.1241  ANGLE   =     26103.9456  DIHED      =     18162.3193
 1-4 NB =      6172.4562  1-4 EEL =      3800.4925  VDWAALS    =     13659.8420
 EELEC  =   -364671.3695  EHBOND  =         0.0000  RESTRAINT  =         0.0000
 EKCMT  =         0.0000  VIRIAL  =         0.0000  VOLUME     =   1231756.0478
                                                    SURFTEN    =         0.0000
                                                    Density    =         1.0122
 ------------------------------------------------------------------------------


 NSTEP =   428000   TIME(PS) =     928.000  TEMP(K) =   309.18  PRESS =     0.0
 Etot   =   -206259.2126  EKtot   =     83719.8672  EPtot      =   -289979.0798
 BOND   =      6589.6879  ANGLE   =     26169.7873  DIHED      =     18285.2484
 1-4 NB =      6143.7915  1-4 EEL =      3778.8818  VDWAALS    =     14418.1047
 EELEC  =   -365364.5812  EHBOND  =         0.0000  RESTRAINT  =         0.0000
 EKCMT  =         0.0000  VIRIAL  =         0.0000  VOLUME     =   1232715.9988
                                                    SURFTEN    =         0.0000
                                                    Density    =         1.0114
 ------------------------------------------------------------------------------


 NSTEP =   429000   TIME(PS) =     929.000  TEMP(K) =   308.79  PRESS =     0.0
 Etot   =   -206288.7988  EKtot   =     83614.4531  EPtot      =   -289903.2519
 BOND   =      6596.2895  ANGLE   =     25849.6808  DIHED      =     18308.6766
 1-4 NB =      6162.1197  1-4 EEL =      3795.1404  VDWAALS    =     13480.5848
 EELEC  =   -364095.7436  EHBOND  =         0.0000  RESTRAINT  =         0.0000
 EKCMT  =         0.0000  VIRIAL  =         0.0000  VOLUME     =   1231835.1706
                                                    SURFTEN    =         0.0000
                                                    Density    =         1.0121
 ------------------------------------------------------------------------------


 NSTEP =   430000   TIME(PS) =     930.000  TEMP(K) =   312.07  PRESS =     0.0
 Etot   =   -205383.6049  EKtot   =     84503.3906  EPtot      =   -289886.9956
 BOND   =      6599.4074  ANGLE   =     25917.9660  DIHED      =     18191.4809
 1-4 NB =      6139.3153  1-4 EEL =      3628.5901  VDWAALS    =     13835.0876
 EELEC  =   -364198.8428  EHBOND  =         0.0000  RESTRAINT  =         0.0000
 EKCMT  =         0.0000  VIRIAL  =         0.0000  VOLUME     =   1232191.2867
                                                    SURFTEN    =         0.0000
                                                    Density    =         1.0118
 ------------------------------------------------------------------------------


 NSTEP =   431000   TIME(PS) =     931.000  TEMP(K) =   309.36  PRESS =     0.0
 Etot   =   -205879.4339  EKtot   =     83769.4375  EPtot      =   -289648.8714
 BOND   =      6649.1352  ANGLE   =     25886.8729  DIHED      =     18225.4014
 1-4 NB =      6089.3707  1-4 EEL =      3730.2021  VDWAALS    =     13149.2409
 EELEC  =   -363379.0946  EHBOND  =         0.0000  RESTRAINT  =         0.0000
 EKCMT  =         0.0000  VIRIAL  =         0.0000  VOLUME     =   1231811.1241
                                                    SURFTEN    =         0.0000
                                                    Density    =         1.0121
 ------------------------------------------------------------------------------


 NSTEP =   432000   TIME(PS) =     932.000  TEMP(K) =   308.98  PRESS =     0.0
 Etot   =   -206078.2735  EKtot   =     83667.2422  EPtot      =   -289745.5157
 BOND   =      6565.7249  ANGLE   =     26175.3129  DIHED      =     18267.5197
 1-4 NB =      6066.6866  1-4 EEL =      3773.3317  VDWAALS    =     14156.9597
 EELEC  =   -364751.0513  EHBOND  =         0.0000  RESTRAINT  =         0.0000
 EKCMT  =         0.0000  VIRIAL  =         0.0000  VOLUME     =   1233874.6862
                                                    SURFTEN    =         0.0000
                                                    Density    =         1.0104
 ------------------------------------------------------------------------------


 NSTEP =   433000   TIME(PS) =     933.000  TEMP(K) =   311.35  PRESS =     0.0
 Etot   =   -205920.4285  EKtot   =     84307.3672  EPtot      =   -290227.7957
 BOND   =      6465.7725  ANGLE   =     25777.6849  DIHED      =     18254.2578
 1-4 NB =      6107.2172  1-4 EEL =      3673.0981  VDWAALS    =     14101.1303
 EELEC  =   -364606.9565  EHBOND  =         0.0000  RESTRAINT  =         0.0000
 EKCMT  =         0.0000  VIRIAL  =         0.0000  VOLUME     =   1233156.0910
                                                    SURFTEN    =         0.0000
                                                    Density    =         1.0110
 ------------------------------------------------------------------------------


 NSTEP =   434000   TIME(PS) =     934.000  TEMP(K) =   309.43  PRESS =     0.0
 Etot   =   -206236.2692  EKtot   =     83789.3984  EPtot      =   -290025.6676
 BOND   =      6564.9340  ANGLE   =     26045.4534  DIHED      =     18187.4093
 1-4 NB =      6135.0770  1-4 EEL =      3712.9199  VDWAALS    =     13959.4260
 EELEC  =   -364630.8872  EHBOND  =         0.0000  RESTRAINT  =         0.0000
 EKCMT  =         0.0000  VIRIAL  =         0.0000  VOLUME     =   1232840.2226
                                                    SURFTEN    =         0.0000
                                                    Density    =         1.0113
 ------------------------------------------------------------------------------


 NSTEP =   435000   TIME(PS) =     935.000  TEMP(K) =   309.07  PRESS =     0.0
 Etot   =   -206650.1585  EKtot   =     83692.0469  EPtot      =   -290342.2054
 BOND   =      6493.3546  ANGLE   =     25914.3921  DIHED      =     18262.0724
 1-4 NB =      6143.7049  1-4 EEL =      3762.5845  VDWAALS    =     13834.7615
 EELEC  =   -364753.0754  EHBOND  =         0.0000  RESTRAINT  =         0.0000
 EKCMT  =         0.0000  VIRIAL  =         0.0000  VOLUME     =   1231469.6273
                                                    SURFTEN    =         0.0000
                                                    Density    =         1.0124
 ------------------------------------------------------------------------------


 NSTEP =   436000   TIME(PS) =     936.000  TEMP(K) =   309.95  PRESS =     0.0
 Etot   =   -206372.5813  EKtot   =     83928.1797  EPtot      =   -290300.7610
 BOND   =      6564.4293  ANGLE   =     25936.4283  DIHED      =     18239.4684
 1-4 NB =      6137.2155  1-4 EEL =      3719.4738  VDWAALS    =     13632.2897
 EELEC  =   -364530.0659  EHBOND  =         0.0000  RESTRAINT  =         0.0000
 EKCMT  =         0.0000  VIRIAL  =         0.0000  VOLUME     =   1231545.5495
                                                    SURFTEN    =         0.0000
                                                    Density    =         1.0123
 ------------------------------------------------------------------------------


 NSTEP =   437000   TIME(PS) =     937.000  TEMP(K) =   311.27  PRESS =     0.0
 Etot   =   -205570.8991  EKtot   =     84285.1875  EPtot      =   -289856.0866
 BOND   =      6633.7824  ANGLE   =     26036.5380  DIHED      =     18293.3285
 1-4 NB =      6164.2614  1-4 EEL =      3715.7977  VDWAALS    =     13389.1426
 EELEC  =   -364088.9372  EHBOND  =         0.0000  RESTRAINT  =         0.0000
 EKCMT  =         0.0000  VIRIAL  =         0.0000  VOLUME     =   1230319.2031
                                                    SURFTEN    =         0.0000
                                                    Density    =         1.0133
 ------------------------------------------------------------------------------


 NSTEP =   438000   TIME(PS) =     938.000  TEMP(K) =   310.53  PRESS =     0.0
 Etot   =   -205469.6798  EKtot   =     84086.3438  EPtot      =   -289556.0235
 BOND   =      6573.9035  ANGLE   =     26098.2526  DIHED      =     18266.1161
 1-4 NB =      6136.9338  1-4 EEL =      3705.2053  VDWAALS    =     13371.3128
 EELEC  =   -363707.7475  EHBOND  =         0.0000  RESTRAINT  =         0.0000
 EKCMT  =         0.0000  VIRIAL  =         0.0000  VOLUME     =   1232253.8285
                                                    SURFTEN    =         0.0000
                                                    Density    =         1.0117
 ------------------------------------------------------------------------------


 NSTEP =   439000   TIME(PS) =     939.000  TEMP(K) =   310.95  PRESS =     0.0
 Etot   =   -205454.2424  EKtot   =     84200.6016  EPtot      =   -289654.8440
 BOND   =      6598.0191  ANGLE   =     26061.5202  DIHED      =     18420.6840
 1-4 NB =      6177.3203  1-4 EEL =      3657.2023  VDWAALS    =     13385.2453
 EELEC  =   -363954.8351  EHBOND  =         0.0000  RESTRAINT  =         0.0000
 EKCMT  =         0.0000  VIRIAL  =         0.0000  VOLUME     =   1232637.4843
                                                    SURFTEN    =         0.0000
                                                    Density    =         1.0114
 ------------------------------------------------------------------------------


 NSTEP =   440000   TIME(PS) =     940.000  TEMP(K) =   309.72  PRESS =     0.0
 Etot   =   -205896.0200  EKtot   =     83866.4141  EPtot      =   -289762.4340
 BOND   =      6540.3714  ANGLE   =     26113.3504  DIHED      =     18223.4799
 1-4 NB =      6139.5638  1-4 EEL =      3769.6233  VDWAALS    =     13267.2653
 EELEC  =   -363816.0881  EHBOND  =         0.0000  RESTRAINT  =         0.0000
 EKCMT  =         0.0000  VIRIAL  =         0.0000  VOLUME     =   1233381.0298
                                                    SURFTEN    =         0.0000
                                                    Density    =         1.0108
 ------------------------------------------------------------------------------


 NSTEP =   441000   TIME(PS) =     941.000  TEMP(K) =   310.38  PRESS =     0.0
 Etot   =   -205898.0269  EKtot   =     84044.8281  EPtot      =   -289942.8550
 BOND   =      6679.7936  ANGLE   =     26098.0344  DIHED      =     18144.0015
 1-4 NB =      6039.9470  1-4 EEL =      3662.8231  VDWAALS    =     13987.0340
 EELEC  =   -364554.4886  EHBOND  =         0.0000  RESTRAINT  =         0.0000
 EKCMT  =         0.0000  VIRIAL  =         0.0000  VOLUME     =   1233579.5623
                                                    SURFTEN    =         0.0000
                                                    Density    =         1.0107
 ------------------------------------------------------------------------------


 NSTEP =   442000   TIME(PS) =     942.000  TEMP(K) =   309.99  PRESS =     0.0
 Etot   =   -205416.8811  EKtot   =     83940.5234  EPtot      =   -289357.4045
 BOND   =      6494.1925  ANGLE   =     26039.2419  DIHED      =     18217.9911
 1-4 NB =      6095.8992  1-4 EEL =      3778.3836  VDWAALS    =     13682.5180
 EELEC  =   -363665.6310  EHBOND  =         0.0000  RESTRAINT  =         0.0000
 EKCMT  =         0.0000  VIRIAL  =         0.0000  VOLUME     =   1234622.3795
                                                    SURFTEN    =         0.0000
                                                    Density    =         1.0098
 ------------------------------------------------------------------------------


 NSTEP =   443000   TIME(PS) =     943.000  TEMP(K) =   309.12  PRESS =     0.0
 Etot   =   -205569.5364  EKtot   =     83704.7344  EPtot      =   -289274.2707
 BOND   =      6627.1556  ANGLE   =     26229.2448  DIHED      =     18387.2125
 1-4 NB =      6154.1290  1-4 EEL =      3782.8767  VDWAALS    =     13619.4803
 EELEC  =   -364074.3697  EHBOND  =         0.0000  RESTRAINT  =         0.0000
 EKCMT  =         0.0000  VIRIAL  =         0.0000  VOLUME     =   1232906.1299
                                                    SURFTEN    =         0.0000
                                                    Density    =         1.0112
 ------------------------------------------------------------------------------


 NSTEP =   444000   TIME(PS) =     944.000  TEMP(K) =   309.33  PRESS =     0.0
 Etot   =   -205702.5209  EKtot   =     83760.4375  EPtot      =   -289462.9584
 BOND   =      6538.6551  ANGLE   =     26187.5472  DIHED      =     18242.8317
 1-4 NB =      6238.5185  1-4 EEL =      3692.0596  VDWAALS    =     13867.3545
 EELEC  =   -364229.9250  EHBOND  =         0.0000  RESTRAINT  =         0.0000
 EKCMT  =         0.0000  VIRIAL  =         0.0000  VOLUME     =   1231592.4975
                                                    SURFTEN    =         0.0000
                                                    Density    =         1.0123
 ------------------------------------------------------------------------------


 NSTEP =   445000   TIME(PS) =     945.000  TEMP(K) =   310.37  PRESS =     0.0
 Etot   =   -206066.7858  EKtot   =     84043.6016  EPtot      =   -290110.3873
 BOND   =      6514.4013  ANGLE   =     25942.8674  DIHED      =     18328.8156
 1-4 NB =      6119.4700  1-4 EEL =      3682.0503  VDWAALS    =     13695.2766
 EELEC  =   -364393.2686  EHBOND  =         0.0000  RESTRAINT  =         0.0000
 EKCMT  =         0.0000  VIRIAL  =         0.0000  VOLUME     =   1231070.8907
                                                    SURFTEN    =         0.0000
                                                    Density    =         1.0127
 ------------------------------------------------------------------------------


 NSTEP =   446000   TIME(PS) =     946.000  TEMP(K) =   309.80  PRESS =     0.0
 Etot   =   -206113.4196  EKtot   =     83889.3047  EPtot      =   -290002.7243
 BOND   =      6552.0966  ANGLE   =     26059.6670  DIHED      =     18273.0664
 1-4 NB =      6185.4570  1-4 EEL =      3641.2157  VDWAALS    =     13963.7135
 EELEC  =   -364677.9405  EHBOND  =         0.0000  RESTRAINT  =         0.0000
 EKCMT  =         0.0000  VIRIAL  =         0.0000  VOLUME     =   1231722.1089
                                                    SURFTEN    =         0.0000
                                                    Density    =         1.0122
 ------------------------------------------------------------------------------


 NSTEP =   447000   TIME(PS) =     947.000  TEMP(K) =   311.19  PRESS =     0.0
 Etot   =   -205833.0060  EKtot   =     84264.6797  EPtot      =   -290097.6857
 BOND   =      6570.8976  ANGLE   =     26141.2458  DIHED      =     18203.4182
 1-4 NB =      6196.2109  1-4 EEL =      3666.4470  VDWAALS    =     13966.3974
 EELEC  =   -364842.3027  EHBOND  =         0.0000  RESTRAINT  =         0.0000
 EKCMT  =         0.0000  VIRIAL  =         0.0000  VOLUME     =   1230029.7997
                                                    SURFTEN    =         0.0000
                                                    Density    =         1.0136
 ------------------------------------------------------------------------------


 NSTEP =   448000   TIME(PS) =     948.000  TEMP(K) =   308.71  PRESS =     0.0
 Etot   =   -206081.1068  EKtot   =     83594.2266  EPtot      =   -289675.3333
 BOND   =      6669.6905  ANGLE   =     25902.2810  DIHED      =     18238.8782
 1-4 NB =      6173.3569  1-4 EEL =      3675.8706  VDWAALS    =     13061.8997
 EELEC  =   -363397.3102  EHBOND  =         0.0000  RESTRAINT  =         0.0000
 EKCMT  =         0.0000  VIRIAL  =         0.0000  VOLUME     =   1231802.4201
                                                    SURFTEN    =         0.0000
                                                    Density    =         1.0121
 ------------------------------------------------------------------------------


 NSTEP =   449000   TIME(PS) =     949.000  TEMP(K) =   310.70  PRESS =     0.0
 Etot   =   -206232.9976  EKtot   =     84132.8984  EPtot      =   -290365.8960
 BOND   =      6516.8598  ANGLE   =     25770.0778  DIHED      =     18274.0940
 1-4 NB =      6146.4476  1-4 EEL =      3680.1183  VDWAALS    =     13456.8670
 EELEC  =   -364210.3606  EHBOND  =         0.0000  RESTRAINT  =         0.0000
 EKCMT  =         0.0000  VIRIAL  =         0.0000  VOLUME     =   1231427.0075
                                                    SURFTEN    =         0.0000
                                                    Density    =         1.0124
 ------------------------------------------------------------------------------


 NSTEP =   450000   TIME(PS) =     950.000  TEMP(K) =   310.60  PRESS =     0.0
 Etot   =   -206478.7577  EKtot   =     84106.3516  EPtot      =   -290585.1093
 BOND   =      6461.5491  ANGLE   =     25778.0047  DIHED      =     18164.5735
 1-4 NB =      6144.7782  1-4 EEL =      3681.7107  VDWAALS    =     13750.0251
 EELEC  =   -364565.7506  EHBOND  =         0.0000  RESTRAINT  =         0.0000
 EKCMT  =         0.0000  VIRIAL  =         0.0000  VOLUME     =   1231466.9585
                                                    SURFTEN    =         0.0000
                                                    Density    =         1.0124
 ------------------------------------------------------------------------------


 NSTEP =   451000   TIME(PS) =     951.000  TEMP(K) =   309.70  PRESS =     0.0
 Etot   =   -206605.5170  EKtot   =     83862.5312  EPtot      =   -290468.0483
 BOND   =      6609.1388  ANGLE   =     25888.1394  DIHED      =     18145.0026
 1-4 NB =      6080.0844  1-4 EEL =      3540.1623  VDWAALS    =     13908.0510
 EELEC  =   -364638.6269  EHBOND  =         0.0000  RESTRAINT  =         0.0000
 EKCMT  =         0.0000  VIRIAL  =         0.0000  VOLUME     =   1233056.4228
                                                    SURFTEN    =         0.0000
                                                    Density    =         1.0111
 ------------------------------------------------------------------------------


 NSTEP =   452000   TIME(PS) =     952.000  TEMP(K) =   309.39  PRESS =     0.0
 Etot   =   -206197.7486  EKtot   =     83776.9453  EPtot      =   -289974.6939
 BOND   =      6526.4340  ANGLE   =     25897.0830  DIHED      =     18204.0008
 1-4 NB =      6155.0355  1-4 EEL =      3709.8148  VDWAALS    =     13579.7178
 EELEC  =   -364046.7797  EHBOND  =         0.0000  RESTRAINT  =         0.0000
 EKCMT  =         0.0000  VIRIAL  =         0.0000  VOLUME     =   1230960.8462
                                                    SURFTEN    =         0.0000
                                                    Density    =         1.0128
 ------------------------------------------------------------------------------


 NSTEP =   453000   TIME(PS) =     953.000  TEMP(K) =   309.79  PRESS =     0.0
 Etot   =   -206163.1765  EKtot   =     83884.6562  EPtot      =   -290047.8327
 BOND   =      6581.5343  ANGLE   =     25889.3352  DIHED      =     18174.6570
 1-4 NB =      6132.1004  1-4 EEL =      3718.2001  VDWAALS    =     13616.9199
 EELEC  =   -364160.5798  EHBOND  =         0.0000  RESTRAINT  =         0.0000
 EKCMT  =         0.0000  VIRIAL  =         0.0000  VOLUME     =   1231227.9951
                                                    SURFTEN    =         0.0000
                                                    Density    =         1.0126
 ------------------------------------------------------------------------------


 NSTEP =   454000   TIME(PS) =     954.000  TEMP(K) =   309.62  PRESS =     0.0
 Etot   =   -206598.0628  EKtot   =     83840.4531  EPtot      =   -290438.5159
 BOND   =      6525.8142  ANGLE   =     25992.1352  DIHED      =     18211.9208
 1-4 NB =      6084.4318  1-4 EEL =      3664.8413  VDWAALS    =     13937.4870
 EELEC  =   -364855.1463  EHBOND  =         0.0000  RESTRAINT  =         0.0000
 EKCMT  =         0.0000  VIRIAL  =         0.0000  VOLUME     =   1231443.6789
                                                    SURFTEN    =         0.0000
                                                    Density    =         1.0124
 ------------------------------------------------------------------------------


 NSTEP =   455000   TIME(PS) =     955.000  TEMP(K) =   309.07  PRESS =     0.0
 Etot   =   -206549.2168  EKtot   =     83689.5078  EPtot      =   -290238.7246
 BOND   =      6535.2225  ANGLE   =     25906.2570  DIHED      =     18303.1519
 1-4 NB =      6150.7134  1-4 EEL =      3637.8061  VDWAALS    =     13573.0226
 EELEC  =   -364344.8981  EHBOND  =         0.0000  RESTRAINT  =         0.0000
 EKCMT  =         0.0000  VIRIAL  =         0.0000  VOLUME     =   1230890.9331
                                                    SURFTEN    =         0.0000
                                                    Density    =         1.0129
 ------------------------------------------------------------------------------


 NSTEP =   456000   TIME(PS) =     956.000  TEMP(K) =   309.21  PRESS =     0.0
 Etot   =   -206162.5398  EKtot   =     83728.2969  EPtot      =   -289890.8367
 BOND   =      6667.2481  ANGLE   =     25901.6194  DIHED      =     18257.0473
 1-4 NB =      6148.5028  1-4 EEL =      3779.8156  VDWAALS    =     13991.7986
 EELEC  =   -364636.8685  EHBOND  =         0.0000  RESTRAINT  =         0.0000
 EKCMT  =         0.0000  VIRIAL  =         0.0000  VOLUME     =   1231167.8047
                                                    SURFTEN    =         0.0000
                                                    Density    =         1.0126
 ------------------------------------------------------------------------------


 NSTEP =   457000   TIME(PS) =     957.000  TEMP(K) =   308.99  PRESS =     0.0
 Etot   =   -206458.6371  EKtot   =     83668.6641  EPtot      =   -290127.3012
 BOND   =      6585.9661  ANGLE   =     25731.5750  DIHED      =     18279.6775
 1-4 NB =      6200.3997  1-4 EEL =      3656.8690  VDWAALS    =     13322.3169
 EELEC  =   -363904.1054  EHBOND  =         0.0000  RESTRAINT  =         0.0000
 EKCMT  =         0.0000  VIRIAL  =         0.0000  VOLUME     =   1232696.5311
                                                    SURFTEN    =         0.0000
                                                    Density    =         1.0114
 ------------------------------------------------------------------------------


 NSTEP =   458000   TIME(PS) =     958.000  TEMP(K) =   309.77  PRESS =     0.0
 Etot   =   -205940.0396  EKtot   =     83880.1953  EPtot      =   -289820.2349
 BOND   =      6664.8566  ANGLE   =     25990.2039  DIHED      =     18251.0392
 1-4 NB =      6197.3093  1-4 EEL =      3727.7058  VDWAALS    =     13649.6904
 EELEC  =   -364301.0401  EHBOND  =         0.0000  RESTRAINT  =         0.0000
 EKCMT  =         0.0000  VIRIAL  =         0.0000  VOLUME     =   1232700.0514
                                                    SURFTEN    =         0.0000
                                                    Density    =         1.0114
 ------------------------------------------------------------------------------


 NSTEP =   459000   TIME(PS) =     959.000  TEMP(K) =   310.66  PRESS =     0.0
 Etot   =   -206238.8705  EKtot   =     84121.0000  EPtot      =   -290359.8705
 BOND   =      6524.5743  ANGLE   =     25710.5288  DIHED      =     18283.9650
 1-4 NB =      6083.4070  1-4 EEL =      3739.5908  VDWAALS    =     13944.6477
 EELEC  =   -364646.5840  EHBOND  =         0.0000  RESTRAINT  =         0.0000
 EKCMT  =         0.0000  VIRIAL  =         0.0000  VOLUME     =   1233276.5224
                                                    SURFTEN    =         0.0000
                                                    Density    =         1.0109
 ------------------------------------------------------------------------------


 NSTEP =   460000   TIME(PS) =     960.000  TEMP(K) =   308.97  PRESS =     0.0
 Etot   =   -206813.4137  EKtot   =     83663.4766  EPtot      =   -290476.8903
 BOND   =      6462.3362  ANGLE   =     25896.7481  DIHED      =     18248.0304
 1-4 NB =      6118.8753  1-4 EEL =      3733.7799  VDWAALS    =     13784.5760
 EELEC  =   -364721.2362  EHBOND  =         0.0000  RESTRAINT  =         0.0000
 EKCMT  =         0.0000  VIRIAL  =         0.0000  VOLUME     =   1232458.2113
                                                    SURFTEN    =         0.0000
                                                    Density    =         1.0116
 ------------------------------------------------------------------------------


 NSTEP =   461000   TIME(PS) =     961.000  TEMP(K) =   309.07  PRESS =     0.0
 Etot   =   -206873.4176  EKtot   =     83690.4688  EPtot      =   -290563.8864
 BOND   =      6619.8602  ANGLE   =     25875.8493  DIHED      =     18285.5868
 1-4 NB =      6097.4927  1-4 EEL =      3679.0250  VDWAALS    =     13325.4635
 EELEC  =   -364447.1639  EHBOND  =         0.0000  RESTRAINT  =         0.0000
 EKCMT  =         0.0000  VIRIAL  =         0.0000  VOLUME     =   1231396.9044
                                                    SURFTEN    =         0.0000
                                                    Density    =         1.0124
 ------------------------------------------------------------------------------


 NSTEP =   462000   TIME(PS) =     962.000  TEMP(K) =   308.84  PRESS =     0.0
 Etot   =   -206617.3226  EKtot   =     83628.8906  EPtot      =   -290246.2132
 BOND   =      6632.8027  ANGLE   =     26035.3523  DIHED      =     18189.1222
 1-4 NB =      6114.4409  1-4 EEL =      3676.1236  VDWAALS    =     14202.0246
 EELEC  =   -365096.0795  EHBOND  =         0.0000  RESTRAINT  =         0.0000
 EKCMT  =         0.0000  VIRIAL  =         0.0000  VOLUME     =   1231502.9609
                                                    SURFTEN    =         0.0000
                                                    Density    =         1.0124
 ------------------------------------------------------------------------------


 NSTEP =   463000   TIME(PS) =     963.000  TEMP(K) =   309.73  PRESS =     0.0
 Etot   =   -206383.1514  EKtot   =     83868.6484  EPtot      =   -290251.7998
 BOND   =      6413.4727  ANGLE   =     25911.2986  DIHED      =     18279.6562
 1-4 NB =      6133.1146  1-4 EEL =      3715.8892  VDWAALS    =     13804.6842
 EELEC  =   -364509.9152  EHBOND  =         0.0000  RESTRAINT  =         0.0000
 EKCMT  =         0.0000  VIRIAL  =         0.0000  VOLUME     =   1232018.6327
                                                    SURFTEN    =         0.0000
                                                    Density    =         1.0119
 ------------------------------------------------------------------------------


 NSTEP =   464000   TIME(PS) =     964.000  TEMP(K) =   309.49  PRESS =     0.0
 Etot   =   -206195.0157  EKtot   =     83804.8672  EPtot      =   -289999.8829
 BOND   =      6658.7522  ANGLE   =     25829.5772  DIHED      =     18270.0740
 1-4 NB =      6085.0348  1-4 EEL =      3649.2432  VDWAALS    =     13664.0112
 EELEC  =   -364156.5755  EHBOND  =         0.0000  RESTRAINT  =         0.0000
 EKCMT  =         0.0000  VIRIAL  =         0.0000  VOLUME     =   1229589.2358
                                                    SURFTEN    =         0.0000
                                                    Density    =         1.0139
 ------------------------------------------------------------------------------


 NSTEP =   465000   TIME(PS) =     965.000  TEMP(K) =   310.45  PRESS =     0.0
 Etot   =   -205789.5058  EKtot   =     84063.4453  EPtot      =   -289852.9511
 BOND   =      6631.8863  ANGLE   =     25861.4437  DIHED      =     18206.7333
 1-4 NB =      6095.8270  1-4 EEL =      3768.7295  VDWAALS    =     13171.9811
 EELEC  =   -363589.5519  EHBOND  =         0.0000  RESTRAINT  =         0.0000
 EKCMT  =         0.0000  VIRIAL  =         0.0000  VOLUME     =   1230533.6168
                                                    SURFTEN    =         0.0000
                                                    Density    =         1.0132
 ------------------------------------------------------------------------------


 NSTEP =   466000   TIME(PS) =     966.000  TEMP(K) =   310.63  PRESS =     0.0
 Etot   =   -206196.0286  EKtot   =     84113.6641  EPtot      =   -290309.6926
 BOND   =      6618.8847  ANGLE   =     26011.3170  DIHED      =     18240.3899
 1-4 NB =      6077.9554  1-4 EEL =      3629.3884  VDWAALS    =     13856.7818
 EELEC  =   -364744.4098  EHBOND  =         0.0000  RESTRAINT  =         0.0000
 EKCMT  =         0.0000  VIRIAL  =         0.0000  VOLUME     =   1230527.5660
                                                    SURFTEN    =         0.0000
                                                    Density    =         1.0132
 ------------------------------------------------------------------------------


 NSTEP =   467000   TIME(PS) =     967.000  TEMP(K) =   309.64  PRESS =     0.0
 Etot   =   -206156.2196  EKtot   =     83844.5781  EPtot      =   -290000.7977
 BOND   =      6601.9973  ANGLE   =     26136.2035  DIHED      =     18322.3581
 1-4 NB =      6154.8610  1-4 EEL =      3687.1655  VDWAALS    =     13744.0043
 EELEC  =   -364647.3874  EHBOND  =         0.0000  RESTRAINT  =         0.0000
 EKCMT  =         0.0000  VIRIAL  =         0.0000  VOLUME     =   1230058.3953
                                                    SURFTEN    =         0.0000
                                                    Density    =         1.0135
 ------------------------------------------------------------------------------


 NSTEP =   468000   TIME(PS) =     968.000  TEMP(K) =   308.26  PRESS =     0.0
 Etot   =   -206403.9014  EKtot   =     83470.4531  EPtot      =   -289874.3545
 BOND   =      6610.0067  ANGLE   =     26164.1226  DIHED      =     18169.9691
 1-4 NB =      6111.5349  1-4 EEL =      3730.1820  VDWAALS    =     13386.5197
 EELEC  =   -364046.6896  EHBOND  =         0.0000  RESTRAINT  =         0.0000
 EKCMT  =         0.0000  VIRIAL  =         0.0000  VOLUME     =   1228984.7291
                                                    SURFTEN    =         0.0000
                                                    Density    =         1.0144
 ------------------------------------------------------------------------------


 NSTEP =   469000   TIME(PS) =     969.000  TEMP(K) =   309.85  PRESS =     0.0
 Etot   =   -206194.5283  EKtot   =     83902.3359  EPtot      =   -290096.8643
 BOND   =      6554.4988  ANGLE   =     26214.2368  DIHED      =     18206.1462
 1-4 NB =      6152.6231  1-4 EEL =      3759.0051  VDWAALS    =     13847.6912
 EELEC  =   -364831.0655  EHBOND  =         0.0000  RESTRAINT  =         0.0000
 EKCMT  =         0.0000  VIRIAL  =         0.0000  VOLUME     =   1228946.4495
                                                    SURFTEN    =         0.0000
                                                    Density    =         1.0145
 ------------------------------------------------------------------------------


 NSTEP =   470000   TIME(PS) =     970.000  TEMP(K) =   309.89  PRESS =     0.0
 Etot   =   -206197.0113  EKtot   =     83913.6875  EPtot      =   -290110.6988
 BOND   =      6672.9320  ANGLE   =     26088.2678  DIHED      =     18253.6407
 1-4 NB =      6146.8881  1-4 EEL =      3761.5039  VDWAALS    =     13964.7727
 EELEC  =   -364998.7040  EHBOND  =         0.0000  RESTRAINT  =         0.0000
 EKCMT  =         0.0000  VIRIAL  =         0.0000  VOLUME     =   1229416.1991
                                                    SURFTEN    =         0.0000
                                                    Density    =         1.0141
 ------------------------------------------------------------------------------


 NSTEP =   471000   TIME(PS) =     971.000  TEMP(K) =   309.96  PRESS =     0.0
 Etot   =   -206401.9026  EKtot   =     83932.1016  EPtot      =   -290334.0041
 BOND   =      6585.2332  ANGLE   =     26114.4869  DIHED      =     18194.8210
 1-4 NB =      6156.4760  1-4 EEL =      3641.7587  VDWAALS    =     13720.8171
 EELEC  =   -364747.5971  EHBOND  =         0.0000  RESTRAINT  =         0.0000
 EKCMT  =         0.0000  VIRIAL  =         0.0000  VOLUME     =   1230317.0057
                                                    SURFTEN    =         0.0000
                                                    Density    =         1.0133
 ------------------------------------------------------------------------------


 NSTEP =   472000   TIME(PS) =     972.000  TEMP(K) =   309.83  PRESS =     0.0
 Etot   =   -206247.6649  EKtot   =     83896.1250  EPtot      =   -290143.7899
 BOND   =      6664.5859  ANGLE   =     26148.2763  DIHED      =     18089.7676
 1-4 NB =      6088.4585  1-4 EEL =      3695.1476  VDWAALS    =     13985.3673
 EELEC  =   -364815.3930  EHBOND  =         0.0000  RESTRAINT  =         0.0000
 EKCMT  =         0.0000  VIRIAL  =         0.0000  VOLUME     =   1231207.4119
                                                    SURFTEN    =         0.0000
                                                    Density    =         1.0126
 ------------------------------------------------------------------------------


 NSTEP =   473000   TIME(PS) =     973.000  TEMP(K) =   309.96  PRESS =     0.0
 Etot   =   -206449.5615  EKtot   =     83932.8828  EPtot      =   -290382.4443
 BOND   =      6515.4614  ANGLE   =     26034.2577  DIHED      =     18158.1550
 1-4 NB =      6133.4127  1-4 EEL =      3678.2079  VDWAALS    =     13699.9185
 EELEC  =   -364601.8574  EHBOND  =         0.0000  RESTRAINT  =         0.0000
 EKCMT  =         0.0000  VIRIAL  =         0.0000  VOLUME     =   1230635.0969
                                                    SURFTEN    =         0.0000
                                                    Density    =         1.0131
 ------------------------------------------------------------------------------


 NSTEP =   474000   TIME(PS) =     974.000  TEMP(K) =   309.91  PRESS =     0.0
 Etot   =   -206364.2416  EKtot   =     83917.2578  EPtot      =   -290281.4994
 BOND   =      6503.1376  ANGLE   =     25881.9983  DIHED      =     18284.7514
 1-4 NB =      6153.8079  1-4 EEL =      3740.4177  VDWAALS    =     13666.1558
 EELEC  =   -364511.7682  EHBOND  =         0.0000  RESTRAINT  =         0.0000
 EKCMT  =         0.0000  VIRIAL  =         0.0000  VOLUME     =   1230682.7148
                                                    SURFTEN    =         0.0000
                                                    Density    =         1.0130
 ------------------------------------------------------------------------------


 NSTEP =   475000   TIME(PS) =     975.000  TEMP(K) =   309.36  PRESS =     0.0
 Etot   =   -206825.8540  EKtot   =     83769.2500  EPtot      =   -290595.1040
 BOND   =      6478.4385  ANGLE   =     26007.3045  DIHED      =     18171.6474
 1-4 NB =      6095.1466  1-4 EEL =      3694.2909  VDWAALS    =     14177.1884
 EELEC  =   -365219.1203  EHBOND  =         0.0000  RESTRAINT  =         0.0000
 EKCMT  =         0.0000  VIRIAL  =         0.0000  VOLUME     =   1228744.7451
                                                    SURFTEN    =         0.0000
                                                    Density    =         1.0146
 ------------------------------------------------------------------------------


 NSTEP =   476000   TIME(PS) =     976.000  TEMP(K) =   308.70  PRESS =     0.0
 Etot   =   -206230.1977  EKtot   =     83589.6719  EPtot      =   -289819.8695
 BOND   =      6573.6575  ANGLE   =     26109.1373  DIHED      =     18230.2050
 1-4 NB =      6157.5242  1-4 EEL =      3789.8881  VDWAALS    =     13434.0953
 EELEC  =   -364114.3770  EHBOND  =         0.0000  RESTRAINT  =         0.0000
 EKCMT  =         0.0000  VIRIAL  =         0.0000  VOLUME     =   1229631.8171
                                                    SURFTEN    =         0.0000
                                                    Density    =         1.0139
 ------------------------------------------------------------------------------


 NSTEP =   477000   TIME(PS) =     977.000  TEMP(K) =   311.29  PRESS =     0.0
 Etot   =   -206290.4906  EKtot   =     84292.0000  EPtot      =   -290582.4906
 BOND   =      6524.1946  ANGLE   =     25783.9180  DIHED      =     18105.7733
 1-4 NB =      6112.7738  1-4 EEL =      3723.0594  VDWAALS    =     13539.5841
 EELEC  =   -364371.7938  EHBOND  =         0.0000  RESTRAINT  =         0.0000
 EKCMT  =         0.0000  VIRIAL  =         0.0000  VOLUME     =   1231234.5076
                                                    SURFTEN    =         0.0000
                                                    Density    =         1.0126
 ------------------------------------------------------------------------------


 NSTEP =   478000   TIME(PS) =     978.000  TEMP(K) =   309.72  PRESS =     0.0
 Etot   =   -206263.9359  EKtot   =     83868.1016  EPtot      =   -290132.0374
 BOND   =      6588.2519  ANGLE   =     26022.8203  DIHED      =     18214.1157
 1-4 NB =      6111.0132  1-4 EEL =      3733.7704  VDWAALS    =     13441.6138
 EELEC  =   -364243.6227  EHBOND  =         0.0000  RESTRAINT  =         0.0000
 EKCMT  =         0.0000  VIRIAL  =         0.0000  VOLUME     =   1231976.5334
                                                    SURFTEN    =         0.0000
                                                    Density    =         1.0120
 ------------------------------------------------------------------------------


 NSTEP =   479000   TIME(PS) =     979.000  TEMP(K) =   308.86  PRESS =     0.0
 Etot   =   -206362.6600  EKtot   =     83633.3828  EPtot      =   -289996.0428
 BOND   =      6519.1290  ANGLE   =     25814.0937  DIHED      =     18172.8028
 1-4 NB =      6162.1896  1-4 EEL =      3748.1728  VDWAALS    =     13823.5559
 EELEC  =   -364235.9866  EHBOND  =         0.0000  RESTRAINT  =         0.0000
 EKCMT  =         0.0000  VIRIAL  =         0.0000  VOLUME     =   1231769.4132
                                                    SURFTEN    =         0.0000
                                                    Density    =         1.0121
 ------------------------------------------------------------------------------


 NSTEP =   480000   TIME(PS) =     980.000  TEMP(K) =   310.21  PRESS =     0.0
 Etot   =   -206092.4563  EKtot   =     83999.1641  EPtot      =   -290091.6204
 BOND   =      6563.0646  ANGLE   =     25934.8633  DIHED      =     18197.3484
 1-4 NB =      6144.2845  1-4 EEL =      3756.9570  VDWAALS    =     13818.8918
 EELEC  =   -364507.0299  EHBOND  =         0.0000  RESTRAINT  =         0.0000
 EKCMT  =         0.0000  VIRIAL  =         0.0000  VOLUME     =   1231325.0538
                                                    SURFTEN    =         0.0000
                                                    Density    =         1.0125
 ------------------------------------------------------------------------------


 NSTEP =   481000   TIME(PS) =     981.000  TEMP(K) =   312.06  PRESS =     0.0
 Etot   =   -205482.3708  EKtot   =     84500.0000  EPtot      =   -289982.3708
 BOND   =      6484.1781  ANGLE   =     25809.9035  DIHED      =     18110.4544
 1-4 NB =      6107.1842  1-4 EEL =      3686.7171  VDWAALS    =     13332.1302
 EELEC  =   -363512.9383  EHBOND  =         0.0000  RESTRAINT  =         0.0000
 EKCMT  =         0.0000  VIRIAL  =         0.0000  VOLUME     =   1231288.2804
                                                    SURFTEN    =         0.0000
                                                    Density    =         1.0125
 ------------------------------------------------------------------------------


 NSTEP =   482000   TIME(PS) =     982.000  TEMP(K) =   310.84  PRESS =     0.0
 Etot   =   -205338.8076  EKtot   =     84169.1172  EPtot      =   -289507.9248
 BOND   =      6502.3776  ANGLE   =     25946.1667  DIHED      =     18221.8511
 1-4 NB =      6196.0167  1-4 EEL =      3747.4207  VDWAALS    =     13411.1919
 EELEC  =   -363532.9494  EHBOND  =         0.0000  RESTRAINT  =         0.0000
 EKCMT  =         0.0000  VIRIAL  =         0.0000  VOLUME     =   1233646.7606
                                                    SURFTEN    =         0.0000
                                                    Density    =         1.0106
 ------------------------------------------------------------------------------


 NSTEP =   483000   TIME(PS) =     983.000  TEMP(K) =   309.49  PRESS =     0.0
 Etot   =   -205917.7926  EKtot   =     83805.7734  EPtot      =   -289723.5661
 BOND   =      6587.0577  ANGLE   =     26019.5507  DIHED      =     18099.4056
 1-4 NB =      6110.0000  1-4 EEL =      3818.6460  VDWAALS    =     13491.9313
 EELEC  =   -363850.1574  EHBOND  =         0.0000  RESTRAINT  =         0.0000
 EKCMT  =         0.0000  VIRIAL  =         0.0000  VOLUME     =   1232494.1497
                                                    SURFTEN    =         0.0000
                                                    Density    =         1.0115
 ------------------------------------------------------------------------------


 NSTEP =   484000   TIME(PS) =     984.000  TEMP(K) =   310.06  PRESS =     0.0
 Etot   =   -205702.0356  EKtot   =     83959.1250  EPtot      =   -289661.1606
 BOND   =      6533.5524  ANGLE   =     25976.5669  DIHED      =     18180.3529
 1-4 NB =      6137.9876  1-4 EEL =      3737.5351  VDWAALS    =     13634.2203
 EELEC  =   -363861.3756  EHBOND  =         0.0000  RESTRAINT  =         0.0000
 EKCMT  =         0.0000  VIRIAL  =         0.0000  VOLUME     =   1231640.2414
                                                    SURFTEN    =         0.0000
                                                    Density    =         1.0122
 ------------------------------------------------------------------------------


 NSTEP =   485000   TIME(PS) =     985.000  TEMP(K) =   309.41  PRESS =     0.0
 Etot   =   -206228.1783  EKtot   =     83783.0078  EPtot      =   -290011.1861
 BOND   =      6553.3793  ANGLE   =     26043.6500  DIHED      =     18100.9859
 1-4 NB =      6151.3826  1-4 EEL =      3706.4056  VDWAALS    =     13498.6746
 EELEC  =   -364065.6641  EHBOND  =         0.0000  RESTRAINT  =         0.0000
 EKCMT  =         0.0000  VIRIAL  =         0.0000  VOLUME     =   1232523.2108
                                                    SURFTEN    =         0.0000
                                                    Density    =         1.0115
 ------------------------------------------------------------------------------


 NSTEP =   486000   TIME(PS) =     986.000  TEMP(K) =   310.94  PRESS =     0.0
 Etot   =   -205692.2708  EKtot   =     84197.2500  EPtot      =   -289889.5208
 BOND   =      6535.0598  ANGLE   =     26107.2565  DIHED      =     18229.5405
 1-4 NB =      6153.8765  1-4 EEL =      3723.3983  VDWAALS    =     14154.5581
 EELEC  =   -364793.2106  EHBOND  =         0.0000  RESTRAINT  =         0.0000
 EKCMT  =         0.0000  VIRIAL  =         0.0000  VOLUME     =   1233054.9873
                                                    SURFTEN    =         0.0000
                                                    Density    =         1.0111
 ------------------------------------------------------------------------------


 NSTEP =   487000   TIME(PS) =     987.000  TEMP(K) =   309.84  PRESS =     0.0
 Etot   =   -205580.0663  EKtot   =     83898.7344  EPtot      =   -289478.8007
 BOND   =      6594.4173  ANGLE   =     26086.5778  DIHED      =     18180.6346
 1-4 NB =      6167.8480  1-4 EEL =      3818.4122  VDWAALS    =     13893.7667
 EELEC  =   -364220.4573  EHBOND  =         0.0000  RESTRAINT  =         0.0000
 EKCMT  =         0.0000  VIRIAL  =         0.0000  VOLUME     =   1232253.8224
                                                    SURFTEN    =         0.0000
                                                    Density    =         1.0117
 ------------------------------------------------------------------------------


 NSTEP =   488000   TIME(PS) =     988.000  TEMP(K) =   310.49  PRESS =     0.0
 Etot   =   -206013.6314  EKtot   =     84074.5391  EPtot      =   -290088.1704
 BOND   =      6593.3635  ANGLE   =     25919.5367  DIHED      =     18211.5197
 1-4 NB =      6087.9307  1-4 EEL =      3747.5197  VDWAALS    =     13749.8979
 EELEC  =   -364397.9387  EHBOND  =         0.0000  RESTRAINT  =         0.0000
 EKCMT  =         0.0000  VIRIAL  =         0.0000  VOLUME     =   1231353.7690
                                                    SURFTEN    =         0.0000
                                                    Density    =         1.0125
 ------------------------------------------------------------------------------


 NSTEP =   489000   TIME(PS) =     989.000  TEMP(K) =   309.28  PRESS =     0.0
 Etot   =   -206005.2555  EKtot   =     83747.5703  EPtot      =   -289752.8258
 BOND   =      6636.6431  ANGLE   =     26114.4592  DIHED      =     18184.3524
 1-4 NB =      6052.9481  1-4 EEL =      3698.8300  VDWAALS    =     13332.2205
 EELEC  =   -363772.2791  EHBOND  =         0.0000  RESTRAINT  =         0.0000
 EKCMT  =         0.0000  VIRIAL  =         0.0000  VOLUME     =   1232923.8439
                                                    SURFTEN    =         0.0000
                                                    Density    =         1.0112
 ------------------------------------------------------------------------------


 NSTEP =   490000   TIME(PS) =     990.000  TEMP(K) =   309.09  PRESS =     0.0
 Etot   =   -206451.1406  EKtot   =     83695.2188  EPtot      =   -290146.3593
 BOND   =      6472.2971  ANGLE   =     25959.0029  DIHED      =     18210.7922
 1-4 NB =      6125.9828  1-4 EEL =      3677.3347  VDWAALS    =     13460.1633
 EELEC  =   -364051.9323  EHBOND  =         0.0000  RESTRAINT  =         0.0000
 EKCMT  =         0.0000  VIRIAL  =         0.0000  VOLUME     =   1233079.8730
                                                    SURFTEN    =         0.0000
                                                    Density    =         1.0111
 ------------------------------------------------------------------------------


 NSTEP =   491000   TIME(PS) =     991.000  TEMP(K) =   311.40  PRESS =     0.0
 Etot   =   -206204.7018  EKtot   =     84320.4922  EPtot      =   -290525.1940
 BOND   =      6566.9502  ANGLE   =     25941.9095  DIHED      =     18145.5458
 1-4 NB =      6112.3963  1-4 EEL =      3699.3581  VDWAALS    =     13617.3545
 EELEC  =   -364608.7085  EHBOND  =         0.0000  RESTRAINT  =         0.0000
 EKCMT  =         0.0000  VIRIAL  =         0.0000  VOLUME     =   1233209.8384
                                                    SURFTEN    =         0.0000
                                                    Density    =         1.0110
 ------------------------------------------------------------------------------


 NSTEP =   492000   TIME(PS) =     992.000  TEMP(K) =   310.32  PRESS =     0.0
 Etot   =   -206217.0945  EKtot   =     84029.3906  EPtot      =   -290246.4851
 BOND   =      6527.8758  ANGLE   =     25905.8416  DIHED      =     18185.9412
 1-4 NB =      6192.3761  1-4 EEL =      3721.7179  VDWAALS    =     13402.5971
 EELEC  =   -364182.8348  EHBOND  =         0.0000  RESTRAINT  =         0.0000
 EKCMT  =         0.0000  VIRIAL  =         0.0000  VOLUME     =   1231150.7071
                                                    SURFTEN    =         0.0000
                                                    Density    =         1.0126
 ------------------------------------------------------------------------------


 NSTEP =   493000   TIME(PS) =     993.000  TEMP(K) =   310.33  PRESS =     0.0
 Etot   =   -206068.8251  EKtot   =     84031.8750  EPtot      =   -290100.7001
 BOND   =      6563.5945  ANGLE   =     26045.5126  DIHED      =     18218.9158
 1-4 NB =      6139.9799  1-4 EEL =      3716.7716  VDWAALS    =     13202.4395
 EELEC  =   -363987.9141  EHBOND  =         0.0000  RESTRAINT  =         0.0000
 EKCMT  =         0.0000  VIRIAL  =         0.0000  VOLUME     =   1229667.9567
                                                    SURFTEN    =         0.0000
                                                    Density    =         1.0139
 ------------------------------------------------------------------------------


 NSTEP =   494000   TIME(PS) =     994.000  TEMP(K) =   309.16  PRESS =     0.0
 Etot   =   -206763.8722  EKtot   =     83715.6719  EPtot      =   -290479.5441
 BOND   =      6493.3734  ANGLE   =     25888.2483  DIHED      =     18240.5709
 1-4 NB =      6129.3613  1-4 EEL =      3751.0661  VDWAALS    =     13901.3453
 EELEC  =   -364883.5095  EHBOND  =         0.0000  RESTRAINT  =         0.0000
 EKCMT  =         0.0000  VIRIAL  =         0.0000  VOLUME     =   1230422.9759
                                                    SURFTEN    =         0.0000
                                                    Density    =         1.0132
 ------------------------------------------------------------------------------


 NSTEP =   495000   TIME(PS) =     995.000  TEMP(K) =   310.61  PRESS =     0.0
 Etot   =   -206147.5115  EKtot   =     84107.0781  EPtot      =   -290254.5896
 BOND   =      6613.6928  ANGLE   =     26072.2456  DIHED      =     18180.3464
 1-4 NB =      6143.8737  1-4 EEL =      3701.9499  VDWAALS    =     13753.8360
 EELEC  =   -364720.5339  EHBOND  =         0.0000  RESTRAINT  =         0.0000
 EKCMT  =         0.0000  VIRIAL  =         0.0000  VOLUME     =   1231512.7574
                                                    SURFTEN    =         0.0000
                                                    Density    =         1.0124
 ------------------------------------------------------------------------------


 NSTEP =   496000   TIME(PS) =     996.000  TEMP(K) =   309.90  PRESS =     0.0
 Etot   =   -206505.4228  EKtot   =     83915.0312  EPtot      =   -290420.4540
 BOND   =      6465.7838  ANGLE   =     25933.8737  DIHED      =     18167.5971
 1-4 NB =      6078.0474  1-4 EEL =      3756.0298  VDWAALS    =     13846.8084
 EELEC  =   -364668.5942  EHBOND  =         0.0000  RESTRAINT  =         0.0000
 EKCMT  =         0.0000  VIRIAL  =         0.0000  VOLUME     =   1230552.3129
                                                    SURFTEN    =         0.0000
                                                    Density    =         1.0131
 ------------------------------------------------------------------------------


 NSTEP =   497000   TIME(PS) =     997.000  TEMP(K) =   308.84  PRESS =     0.0
 Etot   =   -206187.5478  EKtot   =     83627.5078  EPtot      =   -289815.0556
 BOND   =      6592.4562  ANGLE   =     25986.7550  DIHED      =     18172.2118
 1-4 NB =      6163.4062  1-4 EEL =      3789.8060  VDWAALS    =     13766.6349
 EELEC  =   -364286.3259  EHBOND  =         0.0000  RESTRAINT  =         0.0000
 EKCMT  =         0.0000  VIRIAL  =         0.0000  VOLUME     =   1231638.5625
                                                    SURFTEN    =         0.0000
                                                    Density    =         1.0122
 ------------------------------------------------------------------------------


 NSTEP =   498000   TIME(PS) =     998.000  TEMP(K) =   310.58  PRESS =     0.0
 Etot   =   -205799.1000  EKtot   =     84099.0625  EPtot      =   -289898.1625
 BOND   =      6529.3969  ANGLE   =     26123.6196  DIHED      =     18363.5520
 1-4 NB =      6200.8511  1-4 EEL =      3765.3062  VDWAALS    =     13231.5508
 EELEC  =   -364112.4390  EHBOND  =         0.0000  RESTRAINT  =         0.0000
 EKCMT  =         0.0000  VIRIAL  =         0.0000  VOLUME     =   1229462.7371
                                                    SURFTEN    =         0.0000
                                                    Density    =         1.0140
 ------------------------------------------------------------------------------


 NSTEP =   499000   TIME(PS) =     999.000  TEMP(K) =   309.20  PRESS =     0.0
 Etot   =   -206064.0069  EKtot   =     83725.9062  EPtot      =   -289789.9131
 BOND   =      6590.3170  ANGLE   =     26091.5116  DIHED      =     18164.8922
 1-4 NB =      6162.1373  1-4 EEL =      3735.2027  VDWAALS    =     13519.8444
 EELEC  =   -364053.8184  EHBOND  =         0.0000  RESTRAINT  =         0.0000
 EKCMT  =         0.0000  VIRIAL  =         0.0000  VOLUME     =   1229434.4247
                                                    SURFTEN    =         0.0000
                                                    Density    =         1.0141
 ------------------------------------------------------------------------------


 NSTEP =   500000   TIME(PS) =    1000.000  TEMP(K) =   311.16  PRESS =     0.0
 Etot   =   -206104.1710  EKtot   =     84257.5781  EPtot      =   -290361.7491
 BOND   =      6680.5911  ANGLE   =     25982.7643  DIHED      =     18181.6716
 1-4 NB =      6178.3291  1-4 EEL =      3710.4117  VDWAALS    =     13836.4150
 EELEC  =   -364931.9319  EHBOND  =         0.0000  RESTRAINT  =         0.0000
 EKCMT  =         0.0000  VIRIAL  =         0.0000  VOLUME     =   1228240.9045
                                                    SURFTEN    =         0.0000
                                                    Density    =         1.0150
 ------------------------------------------------------------------------------


      A V E R A G E S   O V E R     500 S T E P S


 NSTEP =   500000   TIME(PS) =    1000.000  TEMP(K) =   309.96  PRESS =     0.0
 Etot   =   -205835.2025  EKtot   =     83931.3918  EPtot      =   -289766.5943
 BOND   =      6575.6718  ANGLE   =     26013.3198  DIHED      =     18282.9161
 1-4 NB =      6144.8918  1-4 EEL =      3725.8126  VDWAALS    =     13759.6824
 EELEC  =   -364268.8887  EHBOND  =         0.0000  RESTRAINT  =         0.0000
 EKCMT  =         0.0000  VIRIAL  =         0.0000  VOLUME     =   1232229.5724
                                                    SURFTEN    =         0.0000
                                                    Density    =         1.0118
 ------------------------------------------------------------------------------


      R M S  F L U C T U A T I O N S


 NSTEP =   500000   TIME(PS) =    1000.000  TEMP(K) =     0.80  PRESS =     0.0
 Etot   =       424.0759  EKtot   =       215.9489  EPtot      =       375.9639
 BOND   =        63.4503  ANGLE   =       127.9392  DIHED      =        74.8418
 1-4 NB =        33.6790  1-4 EEL =        53.9088  VDWAALS    =       274.7999
 EELEC  =       439.4702  EHBOND  =         0.0000  RESTRAINT  =         0.0000
 EKCMT  =         0.0000  VIRIAL  =         0.0000  VOLUME     =      1681.3297
                                                    SURFTEN    =         0.0000
                                                    Density    =         0.0014
 ------------------------------------------------------------------------------

| MC Barostat:       5000 volume changes attempted.
| MC Barostat:       1410 changes successful ( 28.20%)
 ------------------------------------------------------------------------------

--------------------------------------------------------------------------------
   5.  TIMINGS
--------------------------------------------------------------------------------

|  NonSetup CPU Time in Major Routines:
|
|     Routine           Sec        %
|     ------------------------------
|     Nonbond          77.80    4.20
|     Bond              0.00    0.00
|     Angle             0.00    0.00
|     Dihedral          0.00    0.00
|     Shake             2.63    0.14
|     RunMD          1753.15   94.68
|     Other            18.07    0.98
|     ------------------------------
|     Total          1851.65

|  PME Nonbond Pairlist CPU Time:
|
|     Routine              Sec        %
|     ---------------------------------
|     Set Up Cit           0.00    0.00
|     Build List           0.00    0.00
|     ---------------------------------
|     Total                0.00    0.00

|  PME Direct Force CPU Time:
|
|     Routine              Sec        %
|     ---------------------------------
|     NonBonded Calc       0.00    0.00
|     Exclude Masked       0.00    0.00
|     Other                0.70    0.04
|     ---------------------------------
|     Total                0.70    0.04

|  PME Reciprocal Force CPU Time:
|
|     Routine              Sec        %
|     ---------------------------------
|     1D bspline           0.00    0.00
|     Grid Charges         0.00    0.00
|     Scalar Sum           0.00    0.00
|     Gradient Sum         0.00    0.00
|     FFT                  0.00    0.00
|     ---------------------------------
|     Total                0.00    0.00

|  Final Performance Info:
|     -----------------------------------------------------
|     Average timings for last   15000 steps:
|     Elapsed(s) =      54.98 Per Step(ms) =       3.67
|         ns/day =      23.57   seconds/ns =    3665.56
|
|     Average timings for all steps:
|     Elapsed(s) =    1852.82 Per Step(ms) =       3.71
|         ns/day =      23.32   seconds/ns =    3705.64
|     -----------------------------------------------------

|  Setup CPU time:            1.49 seconds
|  NonSetup CPU time:      1851.65 seconds
|  Total CPU time:         1853.14 seconds     0.51 hours

|  Setup wall time:           2    seconds
|  NonSetup wall time:     1853    seconds
|  Total wall time:        1855    seconds     0.52 hours
