# Supplementary material for: Intermolecular Interactions in G Protein-Coupled Receptor Allosteric Sites at the Membrane Interface from Molecular Dynamics Simulations and Quantum Chemical Calculations
Source: J Chem Inf Model. 2022 Sep 30;62(19):4736–47. doi: 10.1021/acs.jcim.2c00788 (PMC9554917; doi:10.1021/acs.jcim.2c00788)
Supplement: Supplementary file 2 — ci2c00788_si_002.zip [file ci2c00788_si_002.zip › MD_simulations_inputs/GCGR_MD_simulations_inputs/popc/gcgr-5mv-arg1.crd]

default_name
126202
  69.8075012  63.2370005  74.5120011  70.3005012  62.3220005  74.5590011
  70.2765012  63.8480005  73.8130011  69.8365012  63.6940005  75.4460011
  68.3975012  63.0190005  74.1120011  68.4125012  62.3590005  73.2450011
  67.5975012  62.3710005  75.2560011  67.9595012  61.3620005  75.4550011
  67.7155012  62.9400005  76.1780011  66.1635012  62.3420005  74.8350011
  65.6615012  61.2890005  74.1040011  66.3105012  60.4710005  73.8300011
  64.3405012  61.2690005  73.7190011  63.9595012  60.4350005  73.1490011
  63.5035012  62.3070005  74.0570011  62.1495012  62.2890005  73.6610011
  61.7035012  63.0990005  73.9850011  63.9965012  63.3640005  74.7810011
  63.3475012  64.1840005  75.0510011  65.3175012  63.3790005  75.1630011
  65.6975012  64.2170005  75.7290011  67.7365012  64.3010005  73.7550011
  66.8655012  64.3420005  72.8870011  68.1485012  65.3980005  74.4110011
  68.8845012  65.4210005  75.1170011  67.5295012  66.6520005  74.1240011
  66.4715012  66.5880005  74.3770011  68.1295012  67.8100005  74.9410011
  68.0245012  67.6060005  76.0070011  69.1965012  67.8950005  74.7360011
  67.4765012  69.0270005  74.6150011  67.8645012  69.7570005  75.1410011
  67.7755012  66.9280005  72.6810011  66.8835012  67.3750005  71.9610011
  69.0045012  66.6430005  72.2120011  69.7575012  66.2450005  72.7730011
  69.3415012  66.8920005  70.8420011  69.1325012  67.9440005  70.6500011
  70.8275012  66.6420005  70.5310011  71.0545012  66.9720005  69.5170011
  71.4515012  67.2300005  71.2050011  71.1345012  65.2620005  70.6700011
  72.0825012  65.1160005  70.4680011  68.5285012  65.9870005  69.9710011
  68.0935012  66.3820005  68.8920011  68.2955012  64.7390005  70.4170011
  68.6165012  64.3770005  71.3150011  67.5505012  63.8070005  69.6200011
  68.0715012  63.7280005  68.6660011  67.4795012  62.4020005  70.2420011
  68.4715012  61.9530005  70.2890011  67.1045012  62.4540005  71.2640011
  66.5715012  61.5790005  69.3920011  66.9855012  61.0970005  68.1720011
  67.9815012  61.3190005  67.8180011  66.1405012  60.3340005  67.3990011
  66.4755012  59.9600005  66.4430011  64.8715012  60.0470005  67.8420011
  64.2055012  59.4540005  67.2330011  64.4535012  60.5180005  69.0630011
  63.4595012  60.2910005  69.4180011  65.3015012  61.2790005  69.8320011
  64.9685012  61.6460005  70.7920011  66.1525012  64.3060005  69.4530011
  65.5895012  64.2470005  68.3600011  65.5575012  64.8150005  70.5470011
  66.0145012  64.9070005  71.4540011  64.2035012  65.2760005  70.5170011
  63.5925012  64.4270005  70.2090011  63.7345012  65.7810005  71.8840011
  63.8335012  64.9770005  72.6130011  64.3905012  66.5880005  72.2090011
  62.2935012  66.2800005  71.8870011  62.1405012  67.0270005  71.1080011
  61.5995012  65.4630005  71.6870011  62.0455012  66.8740005  73.2590011
  61.3765012  66.2770005  74.1010011  62.5815012  68.1010005  73.4880011
  63.1305012  68.5610005  72.7620011  62.4355012  68.5620005  74.3860011
  64.0855012  66.4240005  69.5780011  63.1605012  66.4850005  68.7680011
  65.0325012  67.3740005  69.6520011  65.8415012  67.3580005  70.2740011
  64.9235012  68.5150005  68.7990011  63.9525012  68.9660005  69.0040011
  65.9575012  69.5760005  69.0610011  65.8375012  70.4300005  68.3940011
  65.7695012  70.0910005  70.4960011  66.5105012  70.8620005  70.7060011
  64.7695012  70.5100005  70.6040011  65.8945012  69.2670005  71.1980011
  67.3595012  69.0190005  68.7720011  68.1045012  69.7910005  68.9630011
  67.5505012  68.1620005  69.4180011  67.4195012  68.7080005  67.7290011
  65.0495012  68.0650005  67.3780011  64.3265012  68.5400005  66.5060011
  65.9715012  67.1240005  67.1070011  66.5335012  66.6520005  67.8150011
  66.2345012  66.7080005  65.7610011  66.4755012  67.6130005  65.2030011
  67.4245012  65.7400005  65.6950011  67.2455012  64.9080005  66.3760011
  67.4885012  65.3220005  64.6900011  68.7605012  66.4000005  66.0500011
  68.9365012  67.2270005  65.3610011  68.6845012  66.8280005  67.0490011
  70.1955012  65.2850005  66.0010011  69.7625012  64.3860005  67.5190011
  70.5135012  63.6200005  67.7150011  69.7265012  65.0820005  68.3570011
  68.7875012  63.9150005  67.3970011  65.0355012  66.0560005  65.1310011
  64.6905012  66.3720005  63.9920011  64.3565012  65.1270005  65.8330011
  64.5805012  64.8210005  66.7800011  63.2175012  64.4970005  65.2250011
  63.5775012  64.1420005  64.2590011  62.6735012  63.2360005  65.9420011
  61.9285012  62.7580005  65.3060011  63.4865012  62.5220005  66.0720011
  62.0625012  63.5280005  67.2740011  60.8335012  64.1420005  67.3750011
  60.3065012  64.4280005  66.4770011  60.2685012  64.3960005  68.6030011
  59.3115012  64.8930005  68.6650011  60.9215012  64.0180005  69.7500011
  60.3455012  64.2760005  71.0140011  60.8045012  63.7440005  71.6970011
  62.1335012  63.3780005  69.6580011  62.6475012  63.0690005  70.5560011
  62.6965012  63.1290005  68.4270011  63.6445012  62.6160005  68.3660011
  62.1135012  65.4960005  65.0910011  61.3375012  65.4470005  64.1380011
  61.9795012  66.4170005  66.0630011  62.5775012  66.5140005  66.8840011
  60.9025012  67.3550005  65.9480011  59.9825012  66.7710005  65.9140011
  60.7635012  68.2850005  67.1250011  59.9275012  68.9620005  66.9530011
  60.5095012  67.4450005  68.3860011  60.4065012  68.1040005  69.2480011
  59.5945012  66.8670005  68.2600011  61.3475012  66.7670005  68.5460011
  61.9295012  69.0750005  67.2880011  62.6835012  68.6440005  66.8330011
  61.0965012  68.1610005  64.7020011  60.1565012  68.3870005  63.9410011
  62.3365012  68.6000005  64.4390011  63.1545012  68.4200005  65.0210011
  62.5805012  69.3830005  63.2680011  61.9415012  70.2640005  63.3280011
  64.0085012  69.8330005  63.1690011  64.7075012  68.9970005  63.1550011
  64.1915012  70.5840005  61.8410011  65.2245012  70.9190005  61.7520011
  63.9525012  69.9190005  61.0110011  63.5265012  71.4480005  61.8170011
  64.3485012  70.6690005  64.4160011  65.3845012  71.0040005  64.3580011
  63.6895012  71.5360005  64.4640011  64.2125012  70.0600005  65.3100011
  62.2805012  68.5510005  62.0550011  61.6635012  69.0280005  61.1040011
  62.7015012  67.2730005  62.0560011  63.1505012  66.8160005  62.8500011
  62.5385012  66.4420005  60.8950011  63.0425012  66.9020005  60.0450011
  63.0185012  65.4780005  61.0670011  61.0895012  66.2280005  60.5620011
  60.7005012  66.3340005  59.3990011  60.2515012  65.9010005  61.5650011
  60.5275012  65.8140005  62.5430011  58.8605012  65.6450005  61.3030011
  58.8685012  64.9090005  60.4990011  58.0885012  65.0280005  62.4890011
  58.3305012  65.5440005  63.4180011  57.0125012  65.1240005  62.3420011
  58.4865012  63.5930005  62.5620011  58.0375012  62.7090005  61.6060011
  57.4035012  63.0650005  60.8080011  58.3855012  61.3790005  61.6530011
  58.0285012  60.6990005  60.8940011  59.1875012  60.9190005  62.6680011
  59.5495012  59.5550005  62.7210011  60.1205012  59.3980005  63.5020011
  59.6335012  61.7920005  63.6340011  60.2605012  61.4330005  64.4360011
  59.2825012  63.1200005  63.5800011  59.6345012  63.7980005  64.3430011
  58.1525012  66.8930005  60.8840011  57.2925012  66.8540005  60.0060011
  58.4695012  68.0320005  61.5260011  59.1735012  68.1000005  62.2610011
  57.8145012  69.2690005  61.2070011  56.7485012  69.1130005  61.3700011
  58.2975012  70.4300005  62.0870011  59.3625012  70.5990005  61.9280011
  57.7835012  71.3490005  61.8060011  58.0525012  70.1360005  63.4530011
  58.7415012  69.5220005  63.7840011  58.1285012  69.6410005  59.7910011
  57.2315012  69.9850005  59.0210011  59.4185012  69.5760005  59.4060011
  60.1865012  69.2840005  60.0100011  59.8025012  69.9290005  58.0680011
  59.4735012  70.9610005  57.9490011  61.3185012  69.8720005  57.7960011
  61.7305012  69.0000005  58.3030011  61.4755012  69.7230005  56.7280011
  62.1055012  71.1160005  58.2400011  63.1635012  70.9180005  58.0700011
  61.7235012  72.3350005  57.3880011  62.2925012  73.2040005  57.7200011
  61.9485012  72.1320005  56.3410011  60.6575012  72.5360005  57.4980011
  61.9665012  71.3830005  59.7430011  62.5395012  72.2710005  60.0090011
  60.9165012  71.5410005  59.9890011  62.3445012  70.5260005  60.3010011
  59.1685012  68.9900005  57.1000011  58.7075012  69.4030005  56.0380011
  59.1365012  67.6890005  57.4330011  59.4835012  67.3000005  58.3100011
  58.5825012  66.7400005  56.5180011  59.1385012  66.8350005  55.5860011
  58.7235012  65.2810005  56.9930011  58.3435012  64.6040005  56.2280011
  59.7765012  65.0390005  57.1380011  58.0135012  65.0850005  58.2050011
  57.9415012  65.9370005  58.6830011  57.1285012  67.0370005  56.3370011
  56.5995012  66.9310005  55.2320011  56.4465012  67.4400005  57.4250011
  56.8695012  67.5830005  58.3420011  55.0385012  67.7050005  57.3740011
  54.5445012  66.8060005  57.0060011  54.4715012  68.0450005  58.7660011
  54.6725012  67.2120005  59.4390011  55.0055012  68.9090005  59.1610011
  52.9605012  68.3450005  58.7850011  52.7615012  69.1350005  58.0610011
  52.1405012  67.1220005  58.3380011  51.0785012  67.3670005  58.3630011
  52.4255012  66.8440005  57.3230011  52.3355012  66.2870005  59.0110011
  52.5215012  68.8750005  60.1600011  51.4505012  69.0790005  60.1460011
  52.7395012  68.1290005  60.9240011  53.0625012  69.7940005  60.3860011
  54.7885012  68.8710005  56.4660011  53.8815012  68.8340005  55.6370011
  55.5985012  69.9380005  56.5890011  56.3885012  69.9940005  57.2320011
  55.3865012  71.1070005  55.7880011  54.3795012  71.4920005  55.9480011
  56.0795012  71.8940005  56.0850011  55.5825012  70.7680005  54.3430011
  54.8075012  71.1870005  53.4850011  56.6415012  69.9980005  54.0370011
  57.2845012  69.6110005  54.7280011  56.9505012  69.6560005  52.6790011
  57.0635012  70.5970005  52.1410011  58.2605012  68.8600005  52.5460011
  58.4415012  68.6300005  51.4960011  59.0875012  69.4530005  52.9350011
  58.1815012  67.9320005  53.1120011  55.8465012  68.8200005  52.1070011
  55.4865012  68.9740005  50.9410011  55.2975012  67.8900005  52.9120011
  55.5675012  67.7590005  53.8870011  54.2685012  66.9880005  52.4630011
  54.6655012  66.4950005  51.5760011  53.9165012  65.9220005  53.5170011
  53.6155012  66.4190005  54.4390011  53.0575012  65.3480005  53.1690011
  55.0775012  64.9540005  53.8240011  55.8925012  65.5350005  54.2560011
  54.6705012  63.9070005  54.8740011  55.5105012  63.2400005  55.0680011
  54.3855012  64.4100005  55.7980011  53.8255012  63.3270005  54.5010011
  55.6195012  64.3070005  52.5370011  56.4365012  63.6300005  52.7860011
  54.8225012  63.7480005  52.0470011  55.9845012  65.0840005  51.8650011
  53.0145012  67.7420005  52.1520011  52.3515012  67.4710005  51.1530011
  52.6335012  68.6990005  53.0140011  53.1315012  68.9480005  53.8680011
  51.4435012  69.4530005  52.7560011  50.6355012  68.7400005  52.5930011
  50.9965012  70.3160005  53.9440011  51.8615012  70.8170005  54.3780011
  50.3195012  71.0950005  53.5950011  50.2955012  69.4670005  55.0230011
  49.4395012  68.9840005  54.5530011  51.1915012  68.3300005  55.5360011
  50.6565012  67.7590005  56.2940011  51.4565012  67.6740005  54.7070011
  52.0985012  68.7500005  55.9710011  49.7395012  70.3420005  56.1520011
  49.2525012  69.7110005  56.8950011  50.5555012  70.8920005  56.6220011
  49.0155012  71.0470005  55.7430011  51.6445012  70.2900005  51.5330011
  50.7155012  70.4760005  50.7500011  52.8665012  70.8220005  51.3330011
  53.6595012  70.7030005  51.9640011  53.1315012  71.6210005  50.1690011
  52.4775012  72.4890005  50.2500011  54.5995012  72.0610005  50.0490011
  55.2335012  71.1810005  50.1610011  54.7635012  72.4450005  49.0420011
  55.0595012  73.1210005  51.0530011  54.9685012  72.7110005  52.0590011
  56.5375012  73.4700005  50.8320011  56.8455012  74.2250005  51.5550011
  57.1455012  72.5750005  50.9610011  56.6725012  73.8580005  49.8230011
  54.1605012  74.3600005  50.9880011  54.5065012  75.0990005  51.7100011
  54.1995012  74.7860005  49.9850011  53.1345012  74.0770005  51.2220011
  52.9255012  70.7730005  48.9600011  52.2705012  71.1850005  48.0040011
  53.4885012  69.5520005  48.9860011  53.9835012  69.1750005  49.7940011
  53.4395012  68.6640005  47.8620011  53.8975012  69.1940005  47.0270011
  54.2215012  67.3600005  48.0950011  54.1475012  66.7280005  47.2100011
  55.2685012  67.5930005  48.2880011  53.8035012  66.8330005  48.9530011
  52.0195012  68.2990005  47.5750011  51.6235012  68.1950005  46.4140011
  51.2155012  68.0760005  48.6310011  51.5205012  68.1540005  49.6010011
  49.8375012  67.7030005  48.4770011  49.8165012  66.7890005  47.8840011
  49.1435012  67.4310005  49.8250011  49.2255012  68.3210005  50.4490011
  48.0815012  67.2630005  49.6470011  49.7155012  66.2250005  50.5990011
  50.7535012  66.4440005  50.8480011  48.9725012  66.0190005  51.9290011
  49.3965012  65.1630005  52.4540011  49.0775012  66.9110005  52.5460011
  47.9165012  65.8370005  51.7310011  49.7375012  64.9570005  49.7300011
  50.1465012  64.1280005  50.3070011  48.7225012  64.7140005  49.4150011
  50.3595012  65.1290005  48.8510011  49.1035012  68.8280005  47.8170011
  48.2715012  68.6120005  46.9390011  49.3965012  70.0720005  48.2350011
  50.0905012  70.2880005  48.9500011  48.7305012  71.2150005  47.6850011
  47.6635012  71.0830005  47.8610011  49.1745012  72.5340005  48.3440011
  48.6385012  73.3670005  47.8890011  48.9535012  72.5000005  49.4110011
  50.2465012  72.6700005  48.1990011  49.0625012  71.3080005  46.2300011
  48.2015012  71.6250005  45.4120011  50.3345012  71.0380005  45.8760011
  51.0515012  70.7250005  46.5300011  50.7875012  71.1730005  44.5240011
  50.5415012  72.1880005  44.2110011  52.2725012  70.9620005  44.4090011
  52.5675012  69.9870005  44.7970011  52.6515012  71.0050005  42.9200011
  53.7255012  70.8540005  42.8130011  52.1195012  70.2170005  42.3860011
  52.3785012  71.9740005  42.5030011  53.0225012  71.9990005  45.2700011
  52.9286578  72.9628123  44.7696403  52.5194552  72.0412294  46.2360554
  54.5025012  71.6760005  45.4800011  55.0063425  71.6340594  44.5143486
  54.9603674  72.4509240  46.0947785  54.5971399  70.7124748  45.9807620
  50.1115012  70.1700005  43.6430011  49.5965012  70.5050005  42.5770011
  50.0825012  68.9070005  44.0900011  50.4285012  68.6310005  45.0090011
  49.5625012  67.8220005  43.3210011  50.0415012  67.7670005  42.3440011
  49.8255012  66.5230005  44.0940011  50.8175012  66.5840005  44.5420011
  49.1095012  66.4590005  44.9130011  49.7425012  65.2350005  43.2780011
  50.5765012  65.2030005  42.5760011  49.9015012  64.0150005  44.1980011
  49.8405012  63.1020005  43.6060011  50.8695012  64.0600005  44.6970011
  49.1075012  64.0160005  44.9450011  48.4975012  65.1980005  42.3870011
  48.4795012  64.2640005  41.8250011  47.6035012  65.2650005  43.0080011
  48.5215012  66.0380005  41.6930011  48.0865012  68.0300005  43.1200011
  47.5655012  67.8270005  42.0250011  47.3715012  68.4310005  44.1910011
  47.7855012  68.5960005  45.1080011  45.9525012  68.6660005  44.1460011
  45.4525012  67.7950005  43.7230011  45.5715012  68.7900005  45.1600011
  45.6155012  69.8830005  43.3310011  44.6195012  69.9010005  42.6080011
  46.4205012  70.9500005  43.4730011  47.2675012  70.9330005  44.0420011
  46.1795012  72.2220005  42.8450011  45.1775012  72.5660005  43.1010011
  46.8795012  72.9580005  43.2410011  46.3165012  72.1610005  41.3550011
  45.5785012  72.8410005  40.6420011  47.2865012  71.3780005  40.8410011
  47.8845012  70.7570005  41.3860011  47.5355012  71.3820005  39.4260011
  47.2415012  72.3620005  39.0510011  49.0175012  71.1400005  39.0930011
  49.2915012  70.1280005  39.3900011  49.1575012  71.2040005  38.0140011
  49.9585012  72.1440005  39.7870011  49.9275012  71.9510005  40.8590011
  51.4225012  71.9340005  39.3660011  52.0555012  72.6600005  39.8760011
  51.7375012  70.9260005  39.6350011  51.5135012  72.0670005  38.2880011
  49.4725012  73.5870005  39.5990011  50.1585012  74.2700005  40.1000011
  49.4375012  73.8240005  38.5360011  48.4755012  73.6940005  40.0270011
  46.7575012  70.2720005  38.7920011  47.0415012  69.0940005  39.0030011
  45.7645012  70.6410005  37.9610011  45.5725012  71.6150005  37.7250011
  44.8745012  69.7120005  37.3220011  44.4765012  69.0880005  38.1220011
  43.7185012  70.4180005  36.5920011  43.0195012  69.6790005  36.2010011
  43.1635012  71.0430005  37.2910011  44.2285012  71.2130005  35.5300011
  43.4865012  71.6580005  35.0690011  45.5995012  68.8800005  36.3070011
  45.2505012  67.7220005  36.0890011  46.6285012  69.4480005  35.6550011
  46.9705012  70.3890005  35.8470011  47.3435012  68.7600005  34.6140011
  46.6115012  68.4830005  33.8550011  48.4245012  69.6390005  33.9640011
  47.9885012  70.6020005  33.6970011  49.2095012  69.8360005  34.6940011
  49.0465012  69.0080005  32.7170011  49.9015012  69.6060005  32.4010011
  49.4255012  68.0170005  32.9670011  48.0585012  68.8910005  31.5580011
  47.2075012  68.2900005  31.8780011  47.6755012  69.8830005  31.3180011
  48.6555012  68.2710005  30.2930011  49.3985012  68.9430005  29.8640011
  49.1705012  67.3430005  30.5410011  47.5835012  68.0070005  29.3080011
  47.9955012  67.5860005  28.4510011  46.8895012  67.3490005  29.7180011
  47.1105012  68.9000005  29.0620011  48.0315012  67.5670005  35.1970011
  48.2365012  66.5600005  34.5220011  48.4445012  67.6840005  36.4680011
  48.2745012  68.5300005  37.0120011  49.1515012  66.6880005  37.2170011
  49.9695012  66.3730005  36.5690011  49.7515012  67.2340005  38.5230011
  48.9595012  67.6730005  39.1300011  50.1745012  66.4110005  39.0990011
  50.8435012  68.2920005  38.2620011  50.3605012  69.1840005  37.8640011
  51.5325012  68.7210005  39.5650011  52.2965012  69.4670005  39.3440011
  50.7935012  69.1480005  40.2440011  51.9975012  67.8540005  40.0330011
  51.8345012  67.8220005  37.1850011  52.5905012  68.5910005  37.0260011
  52.3175012  66.9010005  37.5120011  51.2995012  67.6400005  36.2530011
  48.2865012  65.5060005  37.5350011  48.8025012  64.4560005  37.9070011
  46.9495012  65.6480005  37.4830011  46.4625012  66.4970005  37.1950011
  46.1025012  64.5480005  37.8520011  46.2755012  64.4080005  38.9190011
  44.6025012  64.8030005  37.6240011  44.4455012  65.0930005  36.5850011
  44.0565012  63.8730005  37.7810011  44.0305012  65.8610005  38.5170011
  42.7035012  66.2330005  38.5160011  42.5685012  67.2050005  39.4530011
  41.6335012  67.6950005  39.6830011  43.7135012  67.4830005  40.0520011
  43.8825012  68.1690005  40.7870011  44.6325012  66.6350005  39.4590011
  45.6825012  66.5940005  39.7100011  46.4485012  63.3430005  37.0400011
  46.1575012  63.2540005  35.8490011  47.0935012  62.3650005  37.6960011
  47.3925012  62.4370005  38.6680011  47.4185012  61.1220005  37.0740011
  46.7625012  60.9640005  36.2180011  48.8585012  61.0610005  36.5340011
  49.0335012  60.0840005  36.0830011  48.9785012  61.8020005  35.7440011
  50.0985012  61.3560005  37.8290011  51.2895012  61.2900005  37.3120011
  47.2885012  60.1040005  38.1580011  47.1415012  60.4560005  39.3260011
  47.3055012  58.8090005  37.7980011  47.4135012  58.4790005  36.8390011
  47.1675012  57.7730005  38.7800011  46.2415012  57.9710005  39.3190011
  47.0835012  56.4050005  38.1740011  47.9955012  56.1970005  37.6150011
  46.9145012  55.3750005  39.3030011  46.8515012  54.3740005  38.8760011
  47.7695012  55.4290005  39.9760011  46.0015012  55.5900005  39.8580011
  45.9845012  56.3280005  37.2770011  45.9425012  55.4300005  36.8870011
  48.3625012  57.7890005  39.6780011  48.2515012  57.5920005  40.8860011
  49.5515012  58.0320005  39.0980011  49.6675012  58.2530005  38.1090011
  50.7745012  57.9980005  39.8440011  50.8765012  56.9920005  40.2510011
  51.9985012  58.3080005  38.9690011  52.0395012  57.5860005  38.1540011
  51.8675012  59.2910005  38.5170011  53.3325012  58.2830005  39.7180011
  54.0905012  58.7700005  39.1040011  53.2345012  58.8710005  40.6300011
  53.8215012  56.8780005  40.0850011  53.7875012  56.2250005  39.2130011
  54.8595012  56.9130005  40.4160011  52.9515012  56.3420005  41.1660011
  52.1505012  56.8790005  41.4990011  53.2375012  55.1230005  41.7070011
  54.3105012  54.4110005  41.2510011  54.8965012  54.7910005  40.5070011
  54.5265012  53.4990005  41.6540011  52.4805012  54.6240005  42.7260011
  51.6945012  55.1630005  43.0890011  52.7005012  53.7120005  43.1250011
  50.7205012  59.0340005  40.9140011  51.1505012  58.7940005  42.0400011
  50.2005012  60.2260005  40.5790011  49.8375012  60.4510005  39.6530011
  50.1165012  61.2970005  41.5270011  51.1115012  61.4080005  41.9580011
  49.7635012  62.6500005  40.8880011  48.9705012  62.5360005  40.1490011
  49.4005012  63.3520005  41.6390011  51.0435012  63.1640005  40.2370011
  52.1195012  62.5990005  40.4280011  50.9415012  64.2800005  39.4690011
  51.7735012  64.6750005  39.0300011  50.0335012  64.7230005  39.3320011
  49.1325012  60.9610005  42.5990011  49.2945012  61.3840005  43.7420011
  48.0625012  60.2200005  42.2650011  47.8565012  59.8810005  41.3250011
  47.1095012  59.8530005  43.2750011  46.7165012  60.7750005  43.7030011
  45.9265012  59.0390005  42.7170011  45.2405012  58.7910005  43.5270011
  45.4015012  59.6280005  41.9650011  46.2985012  58.1200005  42.2630011
  47.8075012  58.9890005  44.2790011  47.6145012  59.1340005  45.4870011
  48.6475012  58.0520005  43.7990011  48.8405012  57.9010005  42.8090011
  49.3485012  57.1760005  44.6940011  48.5885012  56.7060005  45.3180011
  50.0845012  56.0580005  44.0100011  50.7315012  56.4230005  43.2130011
  50.9785012  55.3660005  45.0550011  51.5245012  54.5490005  44.5830011
  51.6865012  56.0870005  45.4630011  50.3585012  54.9710005  45.8600011
  49.0685012  55.1110005  43.3400011  48.5284662  54.6069646  44.1415064
  48.3776666  55.7360980  42.7742272  49.6895012  54.0690005  42.4110011
  50.3801540  53.4431844  42.9762027  48.9026489  53.4470772  41.9841825
  50.2293566  54.5723184  41.6089244  50.3115012  57.9720005  45.5160011
  50.4405012  57.7410005  46.7190011  51.0095012  58.9400005  44.8920011
  50.9105012  59.1760005  43.9050011  51.9725012  59.7300005  45.6060011
  52.7185012  59.0430005  46.0060011  52.7035012  60.7450005  44.7100011
  51.9675012  61.3600005  44.1920011  53.2935012  61.4140005  45.3360011
  53.6025012  60.0980005  43.6980011  53.9945012  60.6960005  42.5200011
  54.8095012  59.8140005  41.8850011  55.2745012  60.0050005  40.9290011
  54.9675012  58.6960005  42.5700011  55.5255012  57.8810005  42.3150011
  54.2065012  58.8770005  43.7120011  54.1055012  58.1500005  44.5050011
  51.2645012  60.4880005  46.6870011  51.7845012  60.6280005  47.7930011
  50.0565012  61.0020005  46.3930011  49.5905012  60.8900005  45.4930011
  49.3175012  61.7690005  47.3580011  49.9545012  62.6120005  47.6260011
  47.9865012  62.3060005  46.8030011  47.4735012  62.8770005  47.5770011
  48.1835012  62.9510005  45.9470011  47.3585012  61.4710005  46.4920011
  48.9895012  60.9150005  48.5480011  49.0905012  61.3690005  49.6860011
  48.5825012  59.6520005  48.3170011  48.5065012  59.2350005  47.3890011
  48.2155012  58.7780005  49.4000011  47.4305012  59.2860005  49.9610011
  47.6655012  57.4240005  48.9160011  48.3095012  57.0060005  48.1420011
  47.6455012  56.7060005  49.7360011  46.2605012  57.6520005  48.3740011
  45.3345012  57.9590005  49.1220011  46.0975012  57.5030005  47.0330011
  45.1795012  57.6470005  46.6120011  46.8925012  57.2470005  46.4480011
  49.4215012  58.5050005  50.2460011  49.3295012  58.4330005  51.4710011
  50.5905012  58.3260005  49.6050011  50.6925012  58.3650005  48.5910011
  51.8125012  58.0600005  50.3090011  51.6785012  57.1520005  50.8970011
  52.9925012  57.8540005  49.3400011  52.7545012  57.0280005  48.6690011
  53.0975012  58.7460005  48.7220011  54.3425012  57.5630005  50.0220011
  54.5405012  58.3600005  50.7390011  54.2935012  56.2590005  50.8290011
  55.2625012  56.0840005  51.2970011  53.5265012  56.3370005  51.6000011
  54.0565012  55.4280005  50.1640011  55.4935012  57.5880005  49.0030011
  56.4345012  57.3790005  49.5120011  55.3185012  56.8310005  48.2380011
  55.5445012  58.5710005  48.5350011  52.1265012  59.2430005  51.1650011
  52.5315012  59.1040005  52.3200011  51.9275012  60.4540005  50.6180011
  51.5585012  60.6160005  49.6810011  52.2395012  61.6350005  51.3610011
  53.2995012  61.5610005  51.6030011  52.0465012  62.9580005  50.5920011
  51.0275012  63.0300005  50.2120011  52.1995012  63.8080005  51.2570011
  53.0235012  62.9990005  49.4650011  54.3735012  62.8760005  49.7030011
  54.7285012  62.7410005  50.7140011  55.2755012  62.9240005  48.6650011
  56.3315012  62.8100005  48.8620011  54.8335012  63.1170005  47.3770011
  55.5395012  63.1500005  46.5610011  53.4895012  63.2680005  47.1330011
  53.1375012  63.4260005  46.1240011  52.5935012  63.2170005  48.1750011
  51.5395012  63.3500005  47.9790011  51.3525012  61.6850005  52.5620011
  51.7935012  62.0520005  53.6510011  50.0695012  61.3150005  52.3910011
  49.6885012  60.9730005  51.5090011  49.1185012  61.3750005  53.4630011
  49.0825012  62.4160005  53.7830011  47.7085012  60.9370005  53.0320011
  47.0305012  61.0030005  53.8830011  47.3525012  61.5890005  52.2340011
  47.7405012  59.9080005  52.6730011  49.5465012  60.4660005  54.5700011
  49.4605012  60.8280005  55.7420011  50.0345012  59.2560005  54.2370011
  50.1715012  58.9170005  53.2850011  50.4025012  58.3430005  55.2800011
  49.5165012  58.1710005  55.8920011  50.8515012  56.9730005  54.7440011
  51.1295012  56.3240005  55.5750011  50.0235012  56.4900005  54.2260011
  51.9515012  57.1210005  53.8600011  52.7845012  56.9290005  54.3390011
  51.5055012  58.9490005  56.0940011  51.5095012  58.8450005  57.3190011
  52.4715012  59.6160005  55.4340011  52.5015012  59.7140005  54.4190011
  53.5615012  60.2580005  56.1230011  54.0225012  59.4930005  56.7480011
  54.6465012  60.8050005  55.1770011  54.1935012  61.3370005  54.3400011
  55.2875012  61.5160005  55.6980011  55.4405012  59.6420005  54.6910011
  56.5045012  59.1810005  55.4310011  56.7575012  59.6680005  56.3610011
  57.2505012  58.1080005  55.0020011  58.0835012  57.7560005  55.5920011
  56.9315012  57.4860005  53.8190011  57.5145012  56.6440005  53.4750011
  55.8685012  57.9380005  53.0750011  55.6145012  57.4490005  52.1460011
  55.1265012  59.0110005  53.5100011  54.2915012  59.3600005  52.9200011
  53.0335012  61.3990005  56.9370011  53.5565012  61.7030005  58.0080011
  52.0035012  62.0970005  56.4210011  51.5715012  61.8960005  55.5190011
  51.4235012  63.2060005  57.1250011  52.2135012  63.9410005  57.2790011
  50.3105012  63.8630005  56.3610011  49.5365012  63.1510005  56.0730011
  49.6415012  64.9100005  57.2680011  48.8305012  65.3960005  56.7260011
  49.2425012  64.4200005  58.1560011  50.3775012  65.6570005  57.5660011
  50.8835012  64.4500005  55.0580011  50.0845012  64.9310005  54.4930011
  51.6515012  65.1850005  55.2970011  51.3205012  63.6500005  54.4600011
  50.8455012  62.6990005  58.4100011  50.9885012  63.3410005  59.4500011
  50.1715012  61.5310005  58.3710011  50.0435012  60.9750005  57.5260011
  49.5695012  60.9710005  59.5490011  48.8415012  61.7150005  59.8720011
  48.8775012  59.6140005  59.3190011  49.5625012  58.9700005  58.7670011
  48.7125012  59.1460005  60.2890011  47.5385012  59.6500005  58.5670011
  47.7175012  60.0490005  57.5690011  46.9715012  58.2300005  58.4190011
  46.0225012  58.2710005  57.8840011  47.6765012  57.6130005  57.8610011
  46.8125012  57.7970005  59.4070011  46.5375012  60.5890005  59.2510011
  45.6005012  60.5910005  58.6930011  46.3535012  60.2450005  60.2690011
  46.9465012  61.5990005  59.2780011  50.6375012  60.6560005  60.5380011
  50.4995012  60.9400005  61.7270011  51.7375012  60.0510005  60.0650011
  51.9095012  59.8380005  59.0820011  52.7765012  59.6550005  60.9670011
  52.3255012  58.9490005  61.6640011  53.9575012  58.9870005  60.2440011
  53.5965012  58.1080005  59.7100011  54.3515012  59.6750005  59.4960011
  55.0905012  58.5700005  61.1850011  55.5375012  59.4640005  61.6190011
  54.6725012  57.9910005  62.0080011  56.1855012  57.7470005  60.5040011
  55.7525012  56.8200005  60.1270011  56.5605012  58.2980005  59.6410011
  57.3545012  57.4120005  61.4310011  57.8005012  58.3300005  61.8130011
  56.9955012  56.8500005  62.2930011  58.3715012  56.6220005  60.7010011
  59.1615012  56.3990005  61.3390011  57.9435012  55.7380005  60.3580011
  58.7245012  57.1730005  59.8920011  53.3315012  60.8590005  61.6570011
  53.4295012  60.8890005  62.8840011  53.6805012  61.8990005  60.8790011
  53.5215012  61.9280005  59.8720011  54.3155012  63.0750005  61.4040011
  55.2185012  62.7310005  61.9080011  54.6985012  64.0760005  60.3000011
  55.1755012  64.9480005  60.7490011  55.3905012  63.6020005  59.6030011
  53.8015012  64.3880005  59.7650011  53.4055012  63.7840005  62.3540011
  53.8405012  64.2740005  63.3950011  52.1075012  63.8780005  62.0170011
  51.6935012  63.4720005  61.1770011  51.1945012  64.5890005  62.8640011
  51.5855012  65.6000005  62.9800011  49.7815012  64.6850005  62.2670011
  49.3995012  63.6870005  62.0510011  49.1015012  65.1370005  62.9890011
  49.8135012  65.4610005  61.0780011  50.2085012  64.9330005  60.3530011
  51.0895012  63.8720005  64.1710011  51.0465012  64.4980005  65.2300011
  51.0435012  62.5310005  64.1310011  51.1055012  61.9780005  63.2760011
  50.8995012  61.7660005  65.3330011  49.9985012  62.1250005  65.8310011
  50.7415012  60.2610005  65.0590011  51.6135012  59.8870005  64.5220011
  50.6885012  59.7150005  66.0010011  49.5665012  60.0290005  64.2970011
  49.7215012  60.2970005  63.3670011  52.1185012  61.9480005  66.1870011
  52.0125012  62.1120005  67.4010011  53.3225012  61.9290005  65.5820011
  53.4775012  61.8450005  64.5770011  54.5055012  62.0340005  66.3890011
  54.4165012  61.2220005  67.1100011  55.7975012  61.8310005  65.6430011
  56.6585012  61.9990005  66.2900011  55.8665012  60.3780005  65.1600011
  56.7985012  60.2190005  64.6180011  55.8265012  59.7070005  66.0180011
  55.0235012  60.1740005  64.5000011  55.9005012  62.8540005  64.5080011
  56.8365012  62.7060005  63.9690011  55.0625012  62.7230005  63.8230011
  55.8765012  63.8620005  64.9230011  54.5665012  63.3660005  67.0600011
  54.8835012  63.4650005  68.2450011  54.2495012  64.4300005  66.3110011
  53.9155012  64.3790005  65.3490011  54.3655012  65.7520005  66.8370011
  55.3815012  65.9200005  67.1950011  54.0675012  66.7850005  65.7370011
  54.6105012  66.5010005  64.8360011  53.0055012  66.7420005  65.4960011
  54.4315012  68.2330005  66.0950011  54.2445012  68.8590005  65.2230011
  53.5305012  68.7820005  67.2030011  53.8175012  69.8090005  67.4300011
  52.4925012  68.7600005  66.8720011  53.6395012  68.1690005  68.0980011
  55.9315012  68.3630005  66.4110011  56.1625012  69.3980005  66.6610011
  56.1825012  67.7210005  67.2550011  56.5145012  68.0620005  65.5400011
  53.4035012  65.9070005  67.9790011  53.7545012  66.4650005  69.0200011
  52.1595012  65.3970005  67.8230011  51.8445012  64.8910005  66.9950011
  51.1675012  65.5420005  68.8540011  51.0945012  66.6090005  69.0620011
  49.7995012  65.0760005  68.4360011  49.0645012  65.2150005  69.2290011
  49.3485012  65.9300005  67.2380011  48.3575012  65.6110005  66.9160011
  49.3145012  66.9790005  67.5320011  50.0545012  65.8060005  66.4170011
  49.8215012  63.5650005  68.1610011  48.8275012  63.2360005  67.8590011
  50.5325012  63.3510005  67.3630011  50.1205012  63.0350005  69.0650011
  51.5905012  64.7880005  70.0770011  51.5455012  65.3130005  71.1880011
  52.0535012  63.5400005  69.9090011  52.1575012  63.0610005  69.0140011
  52.4425012  62.7940005  71.0660011  51.5685012  62.7150005  71.7120011
  52.8655012  61.3790005  70.7700011  53.2225012  60.8890005  71.6760011
  51.6355012  60.6250005  70.2560011  51.9085012  59.5940005  70.0320011
  50.8565012  60.6370005  71.0190011  51.2645012  61.1070005  69.3510011
  54.0735012  61.3200005  69.8240011  53.7455423  61.6712971  68.8456686
  54.8342375  61.9952544  70.2156795  54.6605012  59.9140005  69.6900011
  53.9004321  59.2382330  69.2979129  55.5108667  59.9381631  69.0085366
  54.9891254  59.5621893  70.6679249  53.5685012  63.5220005  71.7270011
  53.6225012  63.6350005  72.9500011  54.4985012  64.0630005  70.9280011
  54.4835012  64.0260005  69.9090011  55.6145012  64.7540005  71.4970011
  56.1695012  64.0390005  72.1040011  56.5735012  65.3220005  70.4330011
  56.7835012  64.5680005  69.6750011  56.1115012  66.1670005  69.9230011
  57.8685012  65.7610005  71.1120011  58.0905012  65.3600005  72.2870011
  58.6535012  66.5050005  70.4650011  55.0885012  65.9060005  72.2890011
  55.5505012  66.1590005  73.3960011  54.0915012  66.6380005  71.7610011
  53.6315012  66.4460005  70.8710011  53.6065012  67.7860005  72.4700011
  54.4235012  68.4850005  72.6500011  52.8645012  68.3100005  71.8670011
  53.0025012  67.3620005  73.7680011  53.2435012  67.9810005  74.8050011
  52.1965012  66.2850005  73.7500011  52.0095012  65.7040005  72.9330011
  51.5295012  65.8910005  74.9550011  50.9735012  66.7820005  75.2470011
  50.5415012  64.7200005  74.7740011  51.0095012  63.9660005  74.1410011
  50.3695012  64.2580005  75.7460011  49.1775012  65.0980005  74.1610011
  48.7725012  65.9240005  74.7460011  49.3045012  65.6340005  72.7310011
  48.3155012  65.8850005  72.3470011  49.9305012  66.5260005  72.7310011
  49.7575012  64.8730005  72.0960011  48.1845012  63.9310005  74.2710011
  47.2305012  64.2220005  73.8320011  48.5795012  63.0660005  73.7390011
  48.0375012  63.6760005  75.3200011  52.4985012  65.4800005  76.0140011
  52.3355012  65.8580005  77.1710011  53.4775012  64.6200005  75.6790011
  53.6235012  64.2440005  74.7420011  54.4125012  64.1640005  76.6680011
  53.8565012  64.0490005  77.5980011  54.9875012  62.7940005  76.2820011
  55.4625012  62.8650005  75.3040011  55.7645012  62.5150005  76.9940011
  53.9075012  61.6900005  76.2460011  53.3385012  61.7550005  77.1730011
  52.8975012  61.9160005  75.1090011  52.1545012  61.1180005  75.1180011
  52.4005012  62.8760005  75.2490011  53.4205012  61.9140005  74.1520011
  54.5335012  60.2880005  76.2210011  53.7435012  59.5370005  76.1960011
  55.1605012  60.1850005  75.3350011  55.1415012  60.1450005  77.1140011
  55.4925012  65.1650005  76.9710011  55.7835012  65.4640005  78.1270011
  56.0915012  65.7400005  75.9160011  55.7935012  65.5640005  74.9560011
  57.1975012  66.6510005  76.0000011  57.9405012  66.1340005  76.6060011
  57.8315012  66.9910005  74.6430011  58.1795012  66.0720005  74.1720011
  57.0685012  67.4140005  73.9900011  58.9975012  67.9700005  74.7480011
  58.6735012  68.8560005  75.2940011  59.7975012  67.5130005  75.3300011
  59.5455012  68.3920005  73.3860011  60.1925012  69.2630005  73.4880011
  60.1505012  67.5950005  72.9550011  58.3915012  68.7020005  72.5060011
  57.7485012  67.9620005  72.2230011  58.1955012  69.9820005  72.0780011
  59.0875012  70.9600005  72.4130011  59.9015012  70.7340005  72.9840011
  58.9395012  71.9170005  72.0920011  57.1015012  70.2790005  71.3200011
  56.4355012  69.5460005  71.0760011  56.9495012  71.2340005  70.9970011
  56.7695012  67.9330005  76.6170011  57.6185012  68.6040005  77.2010011
  55.4545012  68.2550005  76.5150011  54.7845012  67.5760005  76.1530011
  54.7995012  69.4970005  76.8620011  54.1275012  69.6980005  76.0280011
  53.9915012  69.4220005  78.1290011  53.5885012  70.4090005  78.3560011
  52.8265012  68.4400005  77.9410011  52.2425012  68.3880005  78.8600011
  52.1895012  68.7830005  77.1260011  53.2185012  67.4510005  77.7030011
  54.8145012  69.0160005  79.2130011  55.5835012  69.6190005  79.2830011
  55.7925012  70.5870005  77.0440011  56.2125012  70.9100005  78.1550011
  56.1995012  71.1780005  75.9060011  55.8705012  70.9200005  74.9760011
  57.1495012  72.2400005  75.9280011  57.1405012  72.6800005  76.9250011
  58.5835012  71.7750005  75.6240011  58.8475012  70.9660005  76.3060011
  58.6185012  71.3650005  74.6150011  59.6235012  72.8890005  75.7460011
  59.3295012  73.7200005  75.1060011  59.6255012  73.2610005  76.7710011
  61.0425012  72.4500005  75.3720011  61.7815012  73.0860005  75.8590011
  61.2295012  71.4300005  75.7080011  61.1655012  72.5440005  73.8900011
  60.3405012  72.7330005  73.3200011  62.3825012  72.3770005  73.2950011
  63.4745012  72.0710005  74.0540011  63.3805012  71.9670005  75.0640011
  64.3845012  71.9460005  73.6110011  62.5095012  72.5230005  71.9440011
  61.6945012  72.7570005  71.3770011  63.4195012  72.3980005  71.5010011
  56.7655012  73.1790005  74.8360011  56.3605012  72.7630005  73.7520011
  56.8605012  74.4870005  75.1110011  57.1205012  74.8730005  76.0190011
  56.5885012  75.4540005  74.0950011  56.3435012  74.9560005  73.1570011
  55.3885012  76.3580005  74.4220011  55.5195012  76.8350005  75.3930011
  55.2945012  77.1560005  73.6850011  54.1735012  75.4920005  74.4190011
  53.8525012  74.7250005  75.5170011  54.4865012  74.7520005  76.3910011
  52.7335012  73.9250005  75.5140011  52.4945012  73.3290005  76.3820011
  51.9185012  73.8840005  74.4060011  50.7705012  73.0660005  74.3970011
  50.3095012  73.1590005  73.5370011  52.2315012  74.6450005  73.3070011
  51.5965012  74.6160005  72.4340011  53.3505012  75.4440005  73.3150011
  53.5865012  76.0410005  72.4460011  57.8165012  76.2960005  74.0570011
  58.3235012  76.6750005  75.1130011  58.3355012  76.5890005  72.8440011
  57.9275012  76.3110005  71.9510011  59.5495012  77.3450005  72.7540011
  60.3455012  76.7350005  73.1820011  59.9835012  77.6850005  71.3120011
  59.1655012  78.1780005  70.7870011  60.8175012  78.3870005  71.3330011
  60.3635012  76.5070005  70.6140011  60.6335012  76.7400005  69.7010011
  59.3165012  78.6250005  73.4710011  58.3865012  79.3640005  73.1490011
  60.1555012  78.8800005  74.4940011  60.9115012  78.2520005  74.7660011
  60.0685012  80.0580005  75.3000011  60.5035012  80.9090005  74.7760011
  58.6275012  80.4970005  75.6310011  57.9685012  80.1790005  74.8230011
  58.2995012  79.9790005  76.5320011  58.4615012  82.0100005  75.8410011
  59.0385012  82.5510005  75.0910011  57.4175012  82.2880005  75.7010011
  58.9185012  82.4170005  77.2320011  58.2805012  82.0820005  78.2280011
  60.0595012  83.1540005  77.3080011  60.5585012  83.4110005  76.4560011
  60.4155012  83.4500005  78.2170011  60.7575012  79.6580005  76.5660011
  61.8555012  79.1050005  76.5290011  60.1385012  79.9340005  77.7270011
  59.2455012  80.4200005  77.8150011  60.7455012  79.5320005  78.9590011
  61.7105012  80.0310005  79.0520011  59.9145012  79.8990005  80.2020011
  58.9015012  79.5170005  80.0710011  60.3375012  79.3910005  81.0680011
  59.8395012  81.3980005  80.5000011  59.4495012  81.9130005  79.6220011
  59.1265012  81.5610005  81.3080011  61.1785012  82.0280005  80.8880011
  60.9975012  82.8170005  81.6190011  61.7935012  81.2740005  81.3790011
  61.9605012  82.6140005  79.7120011  62.1725012  81.8350005  78.9800011
  61.3615012  83.3720005  79.2070011  63.2255012  83.2090005  80.1990011
  63.7535012  83.6060005  79.3960011  63.0135012  83.9640005  80.8820011
  63.7985012  82.4750005  80.6620011  60.8015012  78.0440005  78.9050011
  59.8255012  77.3920005  78.5400011  61.9605012  77.4560005  79.2480011
  62.8105012  77.9320005  79.5500011  62.0185012  76.0310005  79.1870011
  61.0525012  75.6860005  78.8180011  63.0675012  75.5130005  78.2400011
  62.9175012  75.9010005  77.2330011  64.4445012  76.0120005  78.7050011
  65.2135012  75.6430005  78.0260011  64.4545012  77.1020005  78.7070011
  64.6435012  75.6460005  79.7120011  62.9535012  73.9840005  78.1000011
  63.3010513  73.5455447  79.0354508  61.8986033  73.7486835  77.9588779
  63.7625012  73.4110005  76.9380011  64.8176346  73.6455328  77.0786708
  63.6328179  72.3293145  76.9028330  63.4151877  73.8486738  76.0020976
  62.3235012  75.5150005  80.5520011  63.2895012  75.9280005  81.1920011
  61.4665012  74.6070005  81.0510011  60.6155012  74.2920005  80.5850011
  61.7205012  74.0090005  82.3230011  62.3425012  74.6550005  82.9430011
  60.7925012  73.8410005  82.8700011  62.4105012  72.7210005  82.0290011
  62.7855012  72.4580005  80.8870011  62.5985012  71.8770005  83.0570011
  62.3445012  72.0600005  84.0280011  63.2025012  70.6090005  82.7990011
  63.9315012  70.6910005  81.9930011  63.9535012  70.0540005  84.0210011
  64.5625012  70.8360005  84.4740011  63.2435012  69.7240005  84.7790011
  64.8325012  68.8920005  83.5850011  64.8875012  68.6060005  82.3570011
  65.4665012  68.2760005  84.4800011  62.0525012  69.7050005  82.5070011
  61.7315012  68.8090005  83.2860011  61.3985012  69.9350005  81.3520011
  61.6765012  70.6360005  80.6650011  60.2315012  69.1860005  81.0020011
  59.8195012  68.8150005  81.9410011  59.1495012  70.0170005  80.2910011
  59.5705012  70.5210005  79.4210011  58.3515012  69.3690005  79.9290011
  58.5965012  71.0370005  81.2760011  59.3955012  71.8660005  81.7850011
  57.3585012  71.0100005  81.5160011  60.6195012  68.1050005  80.0580011
  61.4265012  68.3070005  79.1530011  60.0565012  66.9030005  80.2760011
  59.4255012  66.7000005  81.0510011  60.3105012  65.7930005  79.4100011
  60.7325012  66.1710005  78.4790011  61.3155012  64.7850005  79.9970011
  62.2495012  65.3060005  80.2080011  60.9305012  64.4220005  80.9500011
  61.6185012  63.5740005  79.0940011  60.6695012  63.1130005  78.8200011
  62.2945012  64.0060005  77.7850011  62.4945012  63.1270005  77.1720011
  61.6365012  64.6850005  77.2430011  63.2335012  64.5120005  78.0100011
  62.4345012  62.5130005  79.8470011  62.6335012  61.6700005  79.1850011
  63.3785012  62.9460005  80.1770011  61.8715012  62.1680005  80.7140011
  59.0085012  65.0820005  79.2450011  58.0845012  65.2760005  80.0300011
  58.9005012  64.2460005  78.1970011  59.6205012  64.1200005  77.4860011
  57.7225012  63.4500005  78.0060011  56.8545012  64.0980005  77.8840011
  57.8655012  62.5640005  76.7680011  56.9545012  61.9840005  76.6190011
  57.9975012  63.1840005  75.8810011  58.9785012  61.6890005  76.9180011
  59.2305012  61.6390005  77.8640011  57.6085012  62.5310005  79.2180011
  58.5515012  61.7980005  79.5100011  56.4695012  62.5530005  79.9770011
  55.6695012  63.1600005  79.7970011  56.3255012  61.6800005  81.1290011
  57.1735012  60.9960005  81.0890011  56.3315012  62.4340005  82.4310011
  55.5195012  63.1580005  82.4970011  56.1235012  61.4290005  83.5760011
  56.1245012  61.9580005  84.5290011  55.1685012  60.9200005  83.4450011
  56.9295012  60.6950005  83.5670011  57.6385012  63.2320005  82.5270011
  57.6585012  63.7850005  83.4660011  58.4865012  62.5480005  82.4900011
  57.7005012  63.9310005  81.6930011  55.0015012  60.9590005  81.0750011
  53.9525012  61.5080005  81.4150011  55.0355012  59.6720005  80.6590011
  55.9115012  59.2030005  80.4290011  53.8895012  58.8130005  80.4870011
  53.1235012  59.4650005  80.0670011  54.1735012  57.6390005  79.5380011
  53.2615012  57.0660005  79.3700011  54.4965012  58.0150005  78.5670011
  55.1765012  56.8020005  80.0930011  55.6955012  56.3900005  79.3710011
  53.4165012  58.2220005  81.7740011  52.2805012  57.7610005  81.8670011
  54.2765012  58.1970005  82.7990011  55.1945012  58.6420005  82.8020011
  53.9265012  57.5060005  84.0040011  53.7455012  56.4700005  83.7170011
  55.0205012  57.5790005  85.0210011  55.1965012  58.6160005  85.3050011
  54.5935012  56.7600005  86.2470011  55.3785012  56.8000005  87.0020011
  53.6725012  57.1740005  86.6580011  54.4255012  55.7240005  85.9520011
  56.2245012  57.0540005  84.4820011  56.9345012  57.1080005  85.1550011
  52.7075012  58.1100005  84.6340011  51.8135012  57.3920005  85.0770011
  52.6685012  59.4490005  84.7250011  53.3805012  60.0500005  84.3090011
  51.6355012  60.1810005  85.4080011  51.4415012  59.5130005  86.2470011
  52.0855012  61.5580005  85.9380011  51.2935012  61.9540005  86.5730011
  52.9595012  61.4100005  86.5730011  52.4255012  62.6000005  84.9060011
  53.5975012  62.8280005  84.2480011  54.4955012  62.2380005  84.3570011
  53.4655012  63.9220005  83.4250011  54.1915012  64.3030005  82.8190011
  52.1825012  64.4170005  83.5580011  51.5635012  65.4810005  82.9670011
  52.0825012  66.1070005  82.2570011  50.2505012  65.7260005  83.3110011
  49.7325012  66.5580005  82.8580011  49.5845012  64.9320005  84.2210011
  48.5565012  65.1540005  84.4670011  50.2085012  63.8610005  84.8220011
  49.6925012  63.2410005  85.5400011  51.5075012  63.6140005  84.4740011
  50.3285012  60.3440005  84.6740011  49.3265012  60.6210005  85.3300011
  50.2855012  60.1890005  83.3290011  51.0495012  59.7810005  82.7900011
  49.1505012  60.5860005  82.5190011  49.3125012  61.6640005  82.5120011
  49.1355012  60.0320005  81.0800011  49.4025012  58.9760005  81.1100011
  48.1185012  60.0930005  80.6930011  50.0775012  60.7490005  80.1010011
  49.8605012  61.8160005  80.1430011  51.5395012  60.5960005  80.5160011
  52.1775012  61.1160005  79.8010011  51.6825012  61.0240005  81.5080011
  51.8035012  59.5390005  80.5360011  49.8155012  60.3080005  78.6530011
  50.4975012  60.8330005  77.9840011  49.9765012  59.2330005  78.5650011
  48.7865012  60.5450005  78.3810011  47.8025012  60.2670005  83.0880011
  47.5775012  59.2350005  83.7130011  46.8695012  61.2260005  82.8710011
  47.0805012  62.0780005  82.3510011  45.5045012  61.1790005  83.3260011
  45.5295012  60.6750005  84.2920011  44.8735012  62.5670005  83.5270011
  43.8725012  62.4630005  83.9460011  45.4605012  63.1420005  84.2430011
  44.8095012  63.2580005  82.2870011  44.4045012  64.1400005  82.4240011
  44.6655012  60.4450005  82.3250011  45.1445012  60.0090005  81.2790011
  43.3655012  60.3000005  82.6450011  42.9415012  60.7170005  83.4740011
  42.4495012  59.5410005  81.8450011  42.8605012  58.5320005  81.8130011
  41.0335012  59.5160005  82.4420011  41.0605012  59.1530005  83.4700011
  40.6155012  60.5220005  82.4700011  40.1705012  58.6080005  81.5830011
  40.7345012  57.8980005  80.7090011  38.9285012  58.6180005  81.7870011
  42.3225012  60.1210005  80.4710011  42.3765012  59.3930005  79.4830011
  42.1225012  61.4440005  80.3670011  42.0855012  62.0900005  81.1550011
  41.9415012  62.0450005  79.0750011  41.1365012  61.5400005  78.5420011
  41.6435012  63.0870005  79.1900011  43.2065012  61.9640005  78.2790011
  43.1765012  61.7140005  77.0750011  44.3515012  62.2080005  78.9440011
  44.3975012  62.3720005  79.9500011  45.6215012  62.2580005  78.2820011
  45.5085012  63.0010005  77.4930011  46.7645012  62.6830005  79.2170011
  47.7015012  62.7030005  78.6600011  46.5585012  63.6760005  79.6160011
  46.8455012  61.9720005  80.0390011  45.9825012  60.9220005  77.7170011
  46.4605012  60.8230005  76.5900011  45.7555012  59.8470005  78.4900011
  45.3215012  59.8770005  79.4120011  46.1295012  58.5420005  78.0370011
  47.2065012  58.5430005  77.8660011  45.8245012  57.4700005  79.0470011
  46.0825012  56.4770005  78.6800011  46.6825012  57.7200005  80.3010011
  46.4735012  56.9510005  81.0440011  47.7385012  57.6870005  80.0320011
  46.4445012  58.6990005  80.7160011  44.3105012  57.4510005  79.3180011
  44.0815012  56.6760005  80.0500011  43.9985012  58.4200005  79.7060011
  43.7775012  57.2430005  78.3900011  45.3565012  58.2430005  76.7930011
  45.8795012  57.6410005  75.8570011  44.0705012  58.6440005  76.7650011
  43.6155012  59.1610005  77.5180011  43.2265012  58.3630005  75.6400011
  43.2605012  57.2810005  75.5140011  41.7715012  58.8090005  75.8710011
  41.1745012  58.5740005  74.9900011  41.3635012  58.2860005  76.7360011
  41.7445012  59.8840005  76.0510011  43.7165012  59.0580005  74.4050011
  43.8555012  58.4310005  73.3550011  44.0215012  60.3660005  74.4960011
  43.9825012  60.9120005  75.3560011  44.4385012  61.0960005  73.3290011
  43.6855012  61.0200005  72.5450011  44.5495012  62.1550005  73.5630011
  45.7345012  60.5290005  72.8610011  45.9815012  60.4000005  71.6620011
  46.6155012  60.1970005  73.8190011  46.3946747  60.3013387  74.7990259
  47.9035012  59.6880005  73.4650011  48.3712995  60.3982296  72.7832103
  48.8415012  59.4680005  74.6660011  48.9957385  60.4138739  75.1852636
  48.3936613  58.7473118  75.3502140  50.4495012  58.8220005  74.1130011
  47.7715012  58.3730005  72.7730011  48.4705012  58.1020005  71.7990011
  46.8775012  57.5060005  73.2730011  46.2755012  57.6910005  74.0750011
  46.7145012  56.2140005  72.6780011  47.6995012  55.7460005  72.6730011
  45.7665012  55.3150005  73.4780011  44.8975012  55.8910005  73.7950011
  45.4005012  54.5100005  72.8400011  46.4615012  54.7240005  74.6990011
  47.1305012  53.9280005  74.3730011  47.0815012  55.4940005  75.1580011
  45.5095012  54.1670005  75.7490011  44.9945012  54.9740005  76.2710011
  44.7425012  53.5470005  75.2850011  46.3335012  53.3680005  76.6950011
  46.3385012  52.3500005  76.6250011  47.0825012  53.9820005  77.6560011
  47.1805012  55.3440005  77.6860011  46.6925012  55.9060005  76.9880011
  47.7415012  55.7990005  78.4060011  47.7445012  53.2260005  78.5800011
  47.6775012  52.2090005  78.5490011  48.3065012  53.6780005  79.3010011
  46.1945012  56.3480005  71.2830011  46.6355012  55.6250005  70.3910011
  45.2415012  57.2740005  71.0590011  44.8745012  57.8990005  71.7760011
  44.6575012  57.4530005  69.7600011  44.2075012  56.5020005  69.4770011
  43.5925012  58.5070005  69.7440011  43.9655012  59.4820005  70.0570011
  43.0915012  58.6700005  68.3000011  42.3145012  59.4340005  68.2680011
  43.9205012  58.9690005  67.6590011  42.6835012  57.7230005  67.9470011
  42.4985012  58.1150005  70.7520011  41.7155012  58.8730005  70.7520011
  42.0715012  57.1520005  70.4700011  42.9325012  58.0410005  71.7490011
  45.7285012  57.8880005  68.8080011  45.8195012  57.3930005  67.6850011
  46.5805012  58.8290005  69.2470011  46.5395012  59.2480005  70.1760011
  47.6375012  59.3240005  68.4160011  47.1815012  59.7750005  67.5350011
  48.4985012  60.3970005  69.1060011  49.2805012  60.7300005  68.4240011
  47.8715012  61.2450005  69.3810011  48.9545012  59.9770005  70.0030011
  48.5345012  58.1750005  68.1040011  49.0725012  58.0700005  67.0030011
  48.7315012  57.2850005  69.0910011  48.2905012  57.3410005  70.0090011
  49.5995012  56.1630005  68.9160011  50.5735012  56.5740005  68.6490011
  49.7475012  55.3210005  70.1960011  50.4175012  54.4830005  70.0050011
  50.1595012  55.9400005  70.9930011  48.7705012  54.9430005  70.4980011
  49.0745012  55.2610005  67.8400011  49.8395012  54.7490005  67.0240011
  47.7495012  55.0340005  67.8130011  47.0795012  55.4460005  68.4630011
  47.1785012  54.1630005  66.8270011  47.6475012  53.1870005  66.9480011
  45.6975012  53.9890005  66.9880011  45.1625012  54.9390005  66.9730011
  45.1695012  53.1650005  65.8000011  44.0925012  53.0290005  65.9010011
  45.3825012  53.6910005  64.8690011  45.6585012  52.1910005  65.7870011
  45.4315012  53.3460005  68.3610011  44.3585012  53.2110005  68.4980011
  45.9285012  52.3770005  68.4120011  45.8185012  53.9940005  69.1470011
  47.4235012  54.7530005  65.4740011  47.7975012  54.0470005  64.5390011
  47.2385012  56.0800005  65.3400011  46.9675012  56.7030005  66.1010011
  47.4175012  56.7250005  64.0700011  46.7215012  56.2270005  63.3950011
  47.0835012  58.2280005  64.0620011  47.5565012  58.7290005  64.9070011
  47.4665012  58.7000005  63.1570011  45.6065012  58.3660005  64.1350011
  44.8335012  58.1160005  63.0250011  45.3055012  57.8160005  62.1010011
  43.4675012  58.2450005  63.0810011  42.8705012  58.0430005  62.2040011
  42.8605012  58.6310005  64.2510011  41.7865012  58.7300005  64.2970011
  43.6265012  58.8910005  65.3640011  43.1545012  59.1980005  66.2860011
  44.9935012  58.7600005  65.3010011  45.5915012  58.9690005  66.1760011
  48.8415012  56.5920005  63.6430011  49.1295012  56.4350005  62.4580011
  49.7815012  56.6950005  64.5970011  49.5915012  56.8320005  65.5900011
  51.1685012  56.6130005  64.2460011  51.3405012  57.4120005  63.5250011
  52.0975012  56.7960005  65.4580011  51.7745012  57.6690005  66.0240011
  51.9955012  55.9340005  66.1170011  53.5715012  56.9640005  65.0810011
  53.8265012  56.2250005  64.3210011  53.7095012  57.9460005  64.6290011
  54.7245012  56.7930005  66.4770011  53.8805012  58.0060005  67.5310011
  54.4075012  58.0910005  68.4810011  53.8705012  58.9760005  67.0330011
  52.8565012  57.6800005  67.7120011  51.4795012  55.2570005  63.6800011
  52.1625012  55.1490005  62.6620011  50.9805012  54.1790005  64.3170011
  50.3765012  54.2250005  65.1380011  51.2775012  52.8470005  63.8640011
  52.3625012  52.7470005  63.8850011  50.6525012  51.7560005  64.7500011
  49.5675012  51.8490005  64.7170011  50.9015012  50.7780005  64.3390011
  51.1135012  51.8170005  66.2040011  50.7645012  52.7340005  66.6790011
  50.6985012  50.9850005  66.7730011  52.6305012  51.7600005  66.2040011
  53.2395012  50.9320005  65.5280011  53.2585012  52.6850005  66.9740011
  52.7115012  53.3520005  67.5180011  54.2775012  52.7130005  67.0090011
  50.6895012  52.6620005  62.5090011  51.3115012  52.0820005  61.6200011
  49.4635012  53.1770005  62.3270011  48.9655012  53.7100005  63.0400011
  48.7395012  53.0230005  61.1050011  48.5845012  51.9600005  60.9200011
  47.3615012  53.7150005  61.1730011  46.7745012  53.3010005  61.9930011
  47.4855012  54.7790005  61.3750011  46.6465012  53.5190005  59.8810011
  46.0535012  52.3110005  59.6030011  46.1145012  51.5080005  60.3220011
  45.3835012  52.1140005  58.4200011  44.9255012  51.1590005  58.2110011
  45.2975012  53.1320005  57.5050011  44.6085012  52.9270005  56.2910011
  44.2165012  52.0290005  56.2850011  45.8785012  54.3490005  57.7780011
  45.8085012  55.1530005  57.0610011  46.5485012  54.5420005  58.9630011
  47.0005012  55.5000005  59.1750011  49.5325012  53.6740005  60.0180011
  49.6805012  53.1240005  58.9270011  50.0715012  54.8740005  60.2980011
  49.9895012  55.3340005  61.2050011  50.8175012  55.6180005  59.3280011
  50.2075012  55.7810005  58.4400011  51.0655012  56.6010005  59.7290011
  52.0745012  54.8920005  58.9530011  52.4625012  54.8780005  57.7860011
  52.7615012  54.2850005  59.9380011  52.4565012  54.2330005  60.9100011
  54.0185012  53.6490005  59.6600011  54.6485012  54.4080005  59.1960011
  54.7025012  53.1580005  60.9030011  54.0515012  52.5050005  61.4840011
  55.9345012  52.3390005  60.4850011  56.4465012  51.9720005  61.3750011
  55.6195012  51.4940005  59.8740011  56.6125012  52.9700005  59.9100011
  55.0405012  54.3470005  61.8190011  55.8520725  54.9010698  61.3473445
  54.1537502  54.9785083  61.8735002  55.4585012  53.9340005  63.2290011
  56.3455270  53.3028068  63.1753402  55.6814646  54.8238280  63.8177231
  54.6472049  53.3802429  63.7014953  53.8275012  52.4860005  58.7330011
  54.5525012  52.3450005  57.7500011  52.8355012  51.6190005  59.0140011
  52.1995012  51.7100005  59.8060011  52.6025012  50.4680005  58.1850011
  53.5415012  49.9160005  58.1370011  51.5525012  49.5530005  58.7390011
  50.5805012  50.0380005  58.8290011  51.3745012  48.3740005  57.7670011
  50.6135012  47.6960005  58.1530011  51.0645012  48.7500005  56.7920011
  52.3195012  47.8400005  57.6660011  51.9745012  49.1330005  60.1580011
  51.2225012  48.4660005  60.5790011  52.9335012  48.6170005  60.1150011
  52.0675012  50.0180005  60.7870011  52.1485012  50.9240005  56.8330011
  52.5075012  50.3400005  55.8120011  51.3385012  51.9960005  56.8030011
  51.0615012  52.5080005  57.6400011  50.7815012  52.5280005  55.5940011
  50.1925012  51.7310005  55.1410011  49.8605012  53.7350005  55.8440011
  49.4675012  54.0960005  54.8930011  49.0335012  53.4350005  56.4880011
  50.4265012  54.5310005  56.3280011  51.8925012  52.9870005  54.7000011
  51.7735012  52.9260005  53.4770011  52.9925012  53.4990005  55.2860011
  53.1335012  53.5620005  56.2940011  54.0755012  54.0070005  54.4900011
  53.6645012  54.8400005  53.9190011  55.2285012  54.5690005  55.3420011
  55.5855012  53.8070005  56.0360011  56.0695012  54.8360005  54.7030011
  54.7505012  55.7910005  56.1120011  53.8635012  56.5120005  55.6600011
  55.3475012  56.0390005  57.3070011  55.0645012  56.8470005  57.8610011
  56.0805012  55.4180005  57.6500011  54.6165012  52.9130005  53.6170011
  54.7345012  53.0810005  52.4040011  54.9435012  51.7510005  54.2140011
  54.8105012  51.5720005  55.2090011  55.5155012  50.6480005  53.4930011
  56.3795012  51.0530005  52.9670011  56.0145012  49.5150005  54.4080011
  55.2415012  49.2210005  55.1180011  56.2655012  48.6290005  53.8250011
  57.2165012  50.0400005  55.1200011  58.4455012  50.0340005  54.5020011
  58.5355012  49.6450005  53.4980011  59.5605012  50.5160005  55.1450011
  60.5185012  50.5050005  54.6470011  59.4555012  51.0120005  56.4210011
  60.6005012  51.5090005  57.0850011  61.3145012  51.6650005  56.4330011
  58.2335012  51.0220005  57.0480011  58.1455012  51.4100005  58.0520011
  57.1215012  50.5380005  56.3990011  56.1645012  50.5490005  56.8990011
  54.5255012  50.0850005  52.5240011  54.8925012  49.6680005  51.4270011
  53.2385012  50.0190005  52.9120011  52.8915012  50.3400005  53.8160011
  52.2375012  49.4700005  52.0410011  52.5575012  48.4560005  51.8000011
  50.8505012  49.3940005  52.6970011  50.5635012  50.3830005  53.0550011
  50.1115012  49.0980005  51.9520011  50.8215012  48.2170005  54.0800011
  50.1115012  47.1790005  53.7520011  52.1205012  50.3200005  50.8110011
  51.9405012  49.8030005  49.7110011  52.1735012  51.6550005  50.9720011
  52.2735012  52.1130005  51.8780011  52.0915012  52.5600005  49.8590011
  51.2465012  52.2290005  49.2560011  51.7815012  54.0100005  50.2670011
  52.4445012  54.3130005  51.0770011  51.9775012  54.6780005  49.4280011
  50.3425012  54.1530005  50.7060011  49.8095012  54.3130005  51.9510011
  50.3815012  54.4060005  52.8630011  48.4355012  54.3390005  51.8740011
  47.7965012  54.4490005  52.6610011  48.0695012  54.1910005  50.5520011
  46.8385012  54.1440005  49.9610011  45.9335012  54.2290005  50.5440011
  46.7955012  53.9840005  48.5930011  45.8375012  53.9480005  48.0950011
  47.9495012  53.8690005  47.8460011  47.8785012  53.7450005  46.7760011
  49.1895012  53.9100005  48.4420011  50.0945012  53.8160005  47.8600011
  49.2335012  54.0740005  49.7960011  53.3455012  52.4970005  49.0400011
  53.3155012  52.7120005  47.8310011  54.5065012  52.2520005  49.6720011
  54.6255012  52.1630005  50.6810011  55.6975012  52.0980005  48.8830011
  55.8465012  53.0540005  48.3810011  56.9595012  51.7420005  49.6730011
  56.7195012  50.9300005  50.3590011  57.7065012  51.3610005  48.9770011
  57.5825012  52.8820005  50.4730011  56.8715012  53.2100005  51.2310011
  58.8455012  52.3860005  51.1830011  59.2875012  53.2030005  51.7530011
  58.5865012  51.5710005  51.8590011  59.5625012  52.0300005  50.4430011
  57.8645012  54.1000005  49.5840011  58.3075012  54.8940005  50.1850011
  58.5545012  53.8180005  48.7890011  56.9315012  54.4550005  49.1460011
  55.4885012  50.9010005  48.0250011  55.9235012  50.8550005  46.8750011
  54.8365012  49.8790005  48.6010011  54.4755012  49.8980005  49.5550011
  54.5935012  48.6570005  47.9000011  55.5545012  48.2330005  47.6080011
  53.8555012  47.6280005  48.7730011  54.4515012  47.4290005  49.6640011
  52.9135012  48.0610005  49.1100011  53.5645012  46.2960005  48.0600011
  53.0425012  46.5150005  47.1290011  54.8685012  45.5740005  47.6750011
  54.6305012  44.6360005  47.1730011  55.4505012  46.2070005  47.0050011
  55.4485012  45.3670005  48.5740011  52.6235012  45.4130005  48.8940011
  52.4365012  44.4790005  48.3640011  53.0855012  45.1980005  49.8570011
  51.6805012  45.9350005  49.0530011  53.7235012  48.9680005  46.7230011
  54.0075012  48.5190005  45.6160011  52.6555012  49.7690005  46.9160011
  52.3955012  50.1970005  47.8040011  51.7905012  50.0670005  45.8070011
  51.4435012  49.1020005  45.4370011  50.5305012  50.8260005  46.1340011
  49.9615012  51.0370005  45.2280011  49.6445012  49.9590005  47.0340011
  48.7305012  50.5010005  47.2750011  49.3915012  49.0350005  46.5140011
  50.1805012  49.7230005  47.9540011  50.8705012  52.1860005  46.7370011
  49.9495012  52.7220005  46.9680011  51.4475012  52.0450005  47.6510011
  51.4575012  52.7640005  46.0230011  52.5755012  50.8350005  44.7970011
  52.3435012  50.7160005  43.5980011  53.5335012  51.6570005  45.2580011
  53.7525012  51.7860005  46.2460011  54.3365012  52.4320005  44.3610011
  53.6865012  53.1150005  43.8140011  55.4015012  53.2470005  45.1180011
  54.9145012  53.8020005  45.9200011  56.1035012  52.5580005  45.5880011
  56.1825012  54.2260005  44.2450011  57.1575012  54.4350005  44.6850011
  56.3635012  53.7970005  43.2590011  55.3665012  55.5060005  44.1270011
  54.6975012  55.8740005  45.1280011  55.4065012  56.1350005  43.0360011
  55.0655012  51.4790005  43.4660011  55.1335012  51.6790005  42.2540011
  55.6285012  50.4020005  44.0470011  55.5685012  50.2030005  45.0460011
  56.3715012  49.4280005  43.2980011  57.1805012  49.9140005  42.7530011
  56.8315012  48.7080005  43.9750011  55.4615012  48.7240005  42.3430011
  55.8335012  48.4660005  41.2010011  54.2405012  48.3720005  42.7900011
  53.8795012  48.5620005  43.7250011  53.3485012  47.6740005  41.9130011
  53.8985012  46.7840005  41.6070011  52.0325012  47.1880005  42.5560011
  51.6285012  47.9910005  43.1730011  51.3075012  46.9980005  41.7650011
  52.1625012  45.9190005  43.4210011  52.7185012  45.1830005  42.8400011
  52.9895012  46.1570005  44.6860011  53.0505012  45.2320005  45.2600011
  53.9935012  46.4790005  44.4090011  52.5145012  46.9290005  45.2910011
  50.7835012  45.3140005  43.7230011  50.9045012  44.4200005  44.3350011
  50.1765012  46.0420005  44.2610011  50.2895012  45.0500005  42.7880011
  52.9835012  48.5640005  40.7690011  52.8985012  48.1090005  39.6300011
  52.7655012  49.8640005  41.0400011  52.8735012  50.2800005  41.9650011
  52.3545012  50.7820005  40.0200011  51.4145012  50.4030005  39.6190011
  52.1195012  52.2070005  40.5610011  51.3055012  52.2060005  41.2860011
  53.0085012  52.5650005  41.0810011  51.7915012  53.1090005  39.4170011
  50.5245012  53.1400005  38.8810011  49.7555012  52.5010005  39.2880011
  50.2285012  53.9780005  37.8310011  49.2315012  53.9900005  37.4170011
  51.1985012  54.8000005  37.3070011  50.8945012  55.6600005  36.2310011
  51.6935012  56.1710005  35.9850011  52.4655012  54.7820005  37.8390011
  53.2325012  55.4260005  37.4340011  52.7545012  53.9420005  38.8890011
  53.7505012  53.9350005  39.3060011  53.4125012  50.8670005  38.9720011
  53.1085012  50.7790005  37.7840011  54.6885012  51.0200005  39.3750011
  55.0045012  51.0800005  40.3430011  55.7115012  51.1090005  38.3720011
  55.4405012  52.0110005  37.8240011  57.1675012  51.2440005  38.8630011
  57.3185012  50.5320005  39.6740011  57.8285012  50.9450005  38.0490011
  57.6125012  52.6250005  39.3540011  58.6825012  52.5910005  39.5580011
  57.4475012  53.6890005  38.2590011  57.7725012  54.6570005  38.6400011
  58.0535012  53.4180005  37.3940011  56.3995012  53.7480005  37.9640011
  56.9745012  52.9840005  40.6960011  57.3165012  53.9710005  41.0090011
  55.8895012  52.9910005  40.5930011  57.2625012  52.2460005  41.4450011
  55.7405012  49.8270005  37.6100011  55.8805012  49.8220005  36.3900011
  55.6105012  48.6960005  38.3260011  55.4275012  48.6700005  39.3290011
  55.7245012  47.4090005  37.7050011  56.7335012  47.3530005  37.2960011
  55.5145012  46.2600005  38.7060011  56.2945012  46.3020005  39.4660011
  54.5625012  46.4020005  39.2180011  55.5285012  44.9070005  38.0630011
  54.4155012  44.3210005  37.5020011  53.4775012  44.7200005  37.4530011
  54.8065012  43.1110005  37.0270011  54.1455012  42.4170005  36.5300011
  56.0885012  42.8810005  37.2420011  56.5425012  44.0130005  37.8950011
  57.5595012  44.1670005  38.2260011  54.6925012  47.2590005  36.6340011
  55.0075012  46.8610005  35.5140011  53.4275012  47.5790005  36.9530011
  53.1455012  47.9400005  37.8640011  52.3495012  47.4350005  36.0150011
  52.3925012  46.4050005  35.6610011  50.9555012  47.7100005  36.6050011
  50.9505012  48.6640005  37.1320011  50.2155012  47.7800005  35.8090011
  50.5975012  46.5790005  37.5600011  49.5605012  45.9320005  37.4220011
  51.4815012  46.3330005  38.5660011  51.2945012  45.5900005  39.2390011
  52.3305012  46.8930005  38.6460011  52.5095012  48.4200005  34.8990011
  52.2435012  48.1060005  33.7410011  52.9555012  49.6480005  35.2250011
  53.2155012  49.9230005  36.1720011  53.1045012  50.6880005  34.2510011
  52.1355012  50.9130005  33.8060011  53.6485012  51.9850005  34.8750011
  52.9715012  52.3040005  35.6670011  54.6095012  51.7730005  35.3430011
  53.8275012  53.1440005  33.8800011  54.4145012  52.7830005  33.0350011
  52.4725012  53.6010005  33.3200011  52.6265012  54.4210005  32.6190011
  51.9925012  52.7690005  32.8050011  51.8355012  53.9380005  34.1380011
  54.6265012  54.3000005  34.5090011  54.7365012  55.1040005  33.7820011
  54.0975012  54.6730005  35.3860011  55.6125012  53.9420005  34.8060011
  54.1065012  50.1950005  33.2660011  53.9845012  50.3970005  32.0600011
  55.1175012  49.4900005  33.7880011  55.1975012  49.3170005  34.7900011
  56.1825012  48.9060005  33.0400011  56.6575012  49.7070005  32.4740011
  57.2885012  48.2960005  33.9160011  56.8405012  47.7430005  34.7410011
  57.8685012  47.5820005  33.3310011  58.2175012  49.3870005  34.4690011
  57.6385012  50.0380005  35.1240011  59.3365012  48.8100005  35.3500011
  59.9655012  49.6210005  35.7160011  58.8975012  48.2810005  36.1960011
  59.9415012  48.1180005  34.7640011  58.7685012  50.2250005  33.3030011
  59.4285012  51.0000005  33.6920011  59.3265012  49.5810005  32.6240011
  57.9415012  50.6890005  32.7650011  55.6225012  47.8760005  32.1330011
  56.2335012  47.5040005  31.1350011  54.3975012  47.4200005  32.4230011
  53.8575012  47.7440005  33.2250011  53.7225012  46.4310005  31.6360011
  54.2195012  45.4650005  31.7270011  52.6985012  46.2970005  31.9850011
  53.7365012  46.9000005  30.2060011  53.5895012  46.0650005  29.3130011
  53.8635012  48.2440005  30.0030011  53.8855012  48.8690005  30.8090011
  53.9815012  49.0100005  28.7800011  53.3405012  49.8820005  28.9120011
  55.4065012  49.5170005  28.4970011  56.0805012  48.6620005  28.4340011
  55.4215012  50.0070005  27.5230011  55.9395012  50.4960005  29.5570011
  56.0125012  49.9640005  30.5060011  57.3585012  50.9700005  29.2080011
  57.7105012  51.6610005  29.9740011  58.0275012  50.1110005  29.1600011
  57.3465012  51.4750005  28.2420011  54.9625012  51.6590005  29.7880011
  55.3695012  52.3320005  30.5430011  54.8185012  52.2040005  28.8550011
  54.0045012  51.2670005  30.1300011  53.5625012  48.1800005  27.6360011
  54.3135012  47.3600005  27.1140011  52.3085012  48.4230005  27.2480011
  51.7815012  49.2270005  27.5880011  51.5655012  47.6230005  26.3420011
  51.6125012  47.9730005  25.3110011  52.0095012  46.1520005  26.2680011
  51.3855012  45.6190005  25.5510011  53.0505012  46.1020005  25.9500011
  51.9075012  45.6910005  27.2510011  50.2955012  47.6520005  27.0880011
  49.5925012  48.6610005  27.1100011  49.9695012  46.5280005  27.7360011
  50.4515012  45.6300005  27.6940011  48.8225012  46.6150005  28.5690011
  48.1265012  47.3050005  28.0910011  48.1195012  45.3000005  28.7420011
  47.2605012  45.4270005  29.4010011  47.6555012  44.8090005  27.3600011
  47.1425012  43.8530005  27.4670011  46.9745012  45.5400005  26.9240011
  48.5205012  44.6850005  26.7090011  48.9895012  44.3450005  29.3330011
  49.2025012  44.6190005  30.2490011  49.2595012  47.0860005  29.9300011
  49.0505012  46.3780005  30.9150011  49.8925012  48.2870005  30.0280011
  50.2775012  48.8330005  29.2570011  50.0335012  48.8430005  31.3450011
  50.7155012  48.2690005  31.9730011  50.4995012  50.3110005  31.3770011
  49.6715012  50.9410005  31.0530011  50.7185012  50.5790005  32.4110011
  51.7285012  50.6490005  30.5190011  52.5345012  49.9670005  30.7880011
  51.4205012  50.4430005  29.0280011  52.3035012  50.6880005  28.4370011
  51.1435012  49.4030005  28.8540011  50.5955012  51.0920005  28.7340011
  52.2235012  52.0780005  30.8050011  53.0945012  52.2920005  30.1850011
  51.4305012  52.7900005  30.5760011  52.4965012  52.1650005  31.8570011
  48.5545012  48.9740005  31.6200011  47.9675012  49.6730005  30.8020011
  47.9945012  48.4020005  32.7030011  48.8895012  47.9430005  33.7530011
  49.5465012  48.7470005  34.0860011  49.5295012  47.1360005  33.3960011
  47.9855012  47.4640005  34.8950011  47.8365012  48.2440005  35.6420011
  48.4135012  46.6050005  35.4120011  46.6725012  47.1010005  34.1880011
  45.8195012  47.1950005  34.8600011  46.6845012  46.0710005  33.8300011
  46.5835012  48.0940005  33.0290011  46.2475012  47.8600005  32.0190011
  45.4165012  49.0220005  33.3230011  45.5755012  50.1660005  33.7510011
  44.2085012  48.3970005  33.2300011  44.2065012  47.3910005  33.0610011
  42.8375012  48.8540005  33.3210011  42.6835012  49.4090005  32.3960011
  41.8315012  47.6930005  33.4260011  42.0145012  46.9940005  32.6100011
  42.0125012  47.1530005  34.3550011  40.3665012  48.1290005  33.3850011
  40.1905012  48.9420005  34.0890011  40.1075012  48.5030005  32.3950011
  39.5115012  46.9240005  33.7390011  39.8415012  45.8050005  33.2660011
  38.5205012  47.1060005  34.4950011  42.5955012  49.7440005  34.5060011
  43.3785012  49.7910005  35.4510011  41.4785012  50.5050005  34.4160011
  40.8225012  50.3710005  33.6460011  41.0345012  51.5530005  35.3000011
  41.9695012  52.1040005  35.3980011  39.9175012  52.4230005  34.6910011
  39.6145012  53.1640005  35.4310011  40.3305012  52.9700005  33.8430011
  38.6725012  51.6720005  34.2220011  38.4975012  50.8200005  34.8790011
  37.8045012  52.3250005  34.3090011  38.7925012  51.1800005  32.7770011
  39.2885012  51.9270005  32.1580011  39.3975012  50.2740005  32.7290011
  37.4155012  50.9170005  32.2780011  37.0185012  49.9790005  32.3310011
  36.6905012  51.9450005  31.7490011  37.2315012  53.1970005  31.6800011
  38.1775012  53.3640005  32.0240011  36.6895012  53.9660005  31.2850011
  35.4245012  51.7260005  31.2900011  35.0175012  50.7920005  31.3420011
  34.8845012  52.4960005  30.8950011  40.6475012  51.2000005  36.7190011
  40.9895012  51.9650005  37.6150011  39.9175012  50.0990005  36.9950011
  39.6515012  49.4080005  36.2930011  39.4395012  49.7970005  38.3340011
  39.0725012  50.7420005  38.7330011  38.3035012  48.7640005  38.3310011
  37.9345012  48.6130005  39.3450011  37.4655012  49.1330005  37.7390011
  38.7725012  47.5340005  37.7960011  38.6285012  47.5230005  36.8270011
  40.5325012  49.2520005  39.1860011  40.3235012  48.9000005  40.3470011
  41.7385012  49.1850005  38.6250011  41.9455012  49.5650005  37.7010011
  42.8615012  48.5760005  39.2590011  42.6165012  47.5380005  39.4820011
  44.0915012  48.6100005  38.3300011  43.8045012  48.2910005  37.3280011
  44.4615012  49.6320005  38.2460011  45.1725012  47.7250005  38.8500011
  45.1005012  46.3610005  38.6810011  44.2505012  45.9310005  38.1720011
  46.0975012  45.5390005  39.1520011  46.0235012  44.4700005  39.0190011
  47.1875012  46.0770005  39.7920011  47.9715012  45.4350005  40.1650011
  47.2715012  47.4390005  39.9540011  48.1265012  47.8690005  40.4540011
  46.2725012  48.2560005  39.4820011  46.3515012  49.3260005  39.6090011
  43.1805012  49.3150005  40.5320011  43.6915012  48.7210005  41.4790011
  42.8885012  50.6300005  40.5850011  42.3975012  51.1110005  39.8310011
  43.2235012  51.5010005  41.6820011  44.3115012  51.4660005  41.7320011
  42.7815012  52.9610005  41.4720011  43.1515012  53.3440005  40.5210011
  41.6945012  53.0350005  41.4440011  43.3375012  53.7500005  42.6130011
  44.6585012  54.1380005  42.6030011  45.2855012  53.8690005  41.7660011
  45.1905012  54.8630005  43.6430011  46.2295012  55.1560005  43.6220011
  44.3985012  55.2150005  44.7100011  44.8125012  55.7860005  45.5280011
  43.0765012  54.8360005  44.7300011  42.4495012  55.1100005  45.5660011
  42.5515012  54.1090005  43.6870011  41.5125012  53.8160005  43.7100011
  42.6065012  51.0330005  42.9600011  43.1865012  51.2170005  44.0300011
  41.4065012  50.4400005  42.8940011  40.9075012  50.2480005  42.0250011
  40.7225012  50.0220005  44.0820011  40.4495012  50.9140005  44.6450011
  39.4535012  49.2200005  43.7600011  39.7185012  48.2830005  43.2700011
  38.9325012  48.9610005  44.6820011  38.6035012  49.9840005  42.9200011
  38.8975012  49.8950005  41.9890011  41.6275012  49.1100005  44.8380011
  41.7045012  49.1700005  46.0650011  42.3615012  48.2490005  44.1140011
  42.3565012  48.2000005  43.0950011  43.2295012  47.3110005  44.7570011
  42.6185012  46.6840005  45.4070011  43.9595012  46.4040005  43.7480011
  43.2175012  45.8690005  43.1550011  44.5275012  47.0300005  43.0590011
  44.9145012  45.3800005  44.3920011  45.5795012  45.9130005  45.0720011
  44.1465012  44.3600005  45.2510011  44.8495012  43.6520005  45.6910011
  43.6125012  44.8820005  46.0450011  43.4335012  43.8220005  44.6270011
  45.8105012  44.7170005  43.3330011  46.4745012  43.9990005  43.8150011
  45.1885012  44.2010005  42.6010011  46.4055012  45.4800005  42.8300011
  44.2715012  48.0760005  45.5160011  44.6325012  47.7080005  46.6330011
  44.7805012  49.1800005  44.9340011  44.4895012  49.5410005  44.0260011
  45.8035012  49.9410005  45.5870011  46.6185012  49.2310005  45.7260011
  46.3435012  51.1350005  44.7770011  45.5205012  51.7440005  44.4020011
  46.9545012  51.7790005  45.4100011  47.1505012  50.6000005  43.6470011
  48.3195012  49.9180005  43.8970011  48.6415012  49.7670005  44.9170011
  49.0815012  49.4270005  42.8630011  49.9905012  48.8820005  43.0700011
  48.6805012  49.6330005  41.5650011  49.4545012  49.1350005  40.4970011
  48.8655012  48.8820005  39.7560011  47.5235012  50.3300005  41.3080011
  47.2095012  50.4950005  40.2880011  46.7655012  50.8170005  42.3460011
  45.8635012  51.3730005  42.1380011  45.2885012  50.4980005  46.8680011
  46.0055012  50.5440005  47.8660011  44.0295012  50.9550005  46.8610011
  43.4045012  50.9030005  46.0570011  43.4605012  51.5660005  48.0210011
  44.0695012  52.4250005  48.3030011  42.0295012  52.0550005  47.7480011
  42.0035012  52.5580005  46.7810011  41.3655012  51.1930005  47.6770011
  41.4985012  53.0090005  48.8230011  41.6155012  52.5390005  49.8000011
  42.3235012  54.3060005  48.8240011  41.9405012  54.9800005  49.5900011
  43.3675012  54.0730005  49.0340011  42.2475012  54.7860005  47.8480011
  39.9925012  53.2660005  48.6590011  39.6525012  53.9470005  49.4390011
  39.8035012  53.7110005  47.6820011  39.4515012  52.3230005  48.7390011
  43.4165012  50.5410005  49.1110011  43.7275012  50.8300005  50.2660011
  43.0345012  49.2990005  48.7630011  42.8075012  49.0080005  47.8120011
  42.9215012  48.2720005  49.7530011  42.2225012  48.5810005  50.5300011
  42.5165012  47.3660005  49.3030011  44.2615012  47.9860005  50.3580011
  44.3755012  47.8170005  51.5700011  45.3105012  47.8990005  49.5180011
  45.2585012  48.0560005  48.5110011  46.6165012  47.5670005  50.0120011
  46.4955012  46.6210005  50.5400011  47.6335012  47.4370005  48.9120011
  47.6645012  48.3400005  48.3030011  49.0135012  47.2480005  49.5630011
  49.7715012  47.1510005  48.7860011  49.2425012  48.1110005  50.1880011
  49.0055012  46.3480005  50.1770011  47.2525012  46.3180005  47.9290011
  47.3923981  45.3665245  48.4420538  46.1991653  46.4436368  47.6784047
  48.0865012  46.3330005  46.6470011  49.1399819  46.2069403  46.8967751
  47.7679771  45.5187149  45.9961704  47.9467507  47.2840542  46.1331270
  47.1335012  48.6620005  50.8890011  47.6025012  48.4170005  51.9990011
  47.0705012  49.9120005  50.3960011  46.6195012  50.1750005  49.5200011
  47.6705012  50.9880005  51.1260011  48.7125012  50.7430005  51.3330011
  47.6715012  51.8840005  50.5060011  46.9705012  51.2830005  52.4140011
  47.6245012  51.4610005  53.4390011  45.6385012  51.4880005  52.3630011
  45.0875012  51.4530005  51.5050011  44.8795012  51.7790005  53.5480011
  45.5935012  52.2940005  54.1910011  43.6775012  52.6840005  53.2500011
  43.0035012  52.1800005  52.5570011  43.1175012  52.8610005  54.1680011
  44.1145012  54.0040005  52.6610011  43.8265012  54.5450005  51.4410011
  43.1785012  54.0970005  50.7020011  44.4815012  55.7440005  51.2910011
  44.4295012  56.3540005  50.4750011  45.2215012  55.9830005  52.4300011
  46.0455012  57.0220005  52.7620011  46.2105012  57.8460005  52.0830011
  46.6575012  56.9790005  53.9950011  47.3105012  57.7870005  54.2910011
  46.4525012  55.9230005  54.8590011  46.9495012  55.9210005  55.8180011
  45.6275012  54.8700005  54.5250011  45.4725012  54.0410005  55.1990011
  45.0145012  54.9190005  53.3070011  44.3945012  50.5680005  54.2980011
  44.5545012  50.4640005  55.5140011  43.7585012  49.6240005  53.5750011
  43.7185012  49.6260005  52.5560011  43.0715012  48.5160005  54.1890011
  42.3505012  48.9010005  54.9100011  42.5055012  47.9820005  53.4260011
  43.9855012  47.5560005  54.8790011  43.7255012  47.1450005  56.0090011
  45.0925012  47.1830005  54.2200011  45.4015012  47.5800005  53.3330011
  45.9395012  46.1580005  54.7540011  45.3165012  45.2680005  54.8460011
  47.1325012  45.8340005  53.8360011  47.7395012  45.0510005  54.2910011
  46.7645012  45.4920005  52.8690011  47.7385012  46.7290005  53.6980011
  46.4855012  46.5760005  56.0820011  46.5225012  45.7720005  57.0100011
  46.9125012  47.7970005  56.2300011  47.4935012  48.5510005  55.1320011
  46.7265012  49.0900005  54.5760011  47.9955012  47.8910005  54.4240011
  48.4895012  49.5220005  55.7870011  48.4425012  50.5090005  55.3270011
  49.5155012  49.1690005  55.6810011  48.0645012  49.5730005  57.2680011
  47.3485012  50.3740005  57.4540011  48.9165012  49.7480005  57.9250011
  47.4445012  48.1980005  57.5020011  48.2095012  47.5160005  57.8730011
  46.4085012  48.1450005  58.5790011  46.7505012  47.8720005  59.7280011
  45.1355012  48.3970005  58.2320011  44.8315012  48.5910005  57.2780011
  44.0855012  48.4110005  59.2040011  44.3685012  49.1230005  59.9800011
  42.7415012  48.8620005  58.6110011  42.8885012  49.7960005  58.0690011
  42.4075012  48.1210005  57.8850011  41.6465012  49.0610005  59.6590011
  41.5025012  48.1250005  60.1990011  41.9855012  49.8000005  60.3850011
  40.0485012  49.5970005  58.9800011  40.6245012  51.2550005  58.5200011
  39.8055012  51.8110005  58.0650011  40.9695012  51.7800005  59.4110011
  41.4455012  51.1700005  57.8080011  43.9165012  47.0330005  59.7550011
  43.6555012  46.8500005  60.9430011  44.0845012  46.0150005  58.8940011
  44.3935012  46.1100005  57.9270011  43.8205012  44.6790005  59.3270011
  42.7715012  44.6310005  59.6180011  44.0585012  43.6350005  58.2130011
  43.6115012  44.0100005  57.2920011  45.1315012  43.5590005  58.0390011
  43.5065012  42.2090005  58.4770011  42.4245012  42.3090005  58.5660011
  43.8225012  41.2830005  57.2930011  43.4285012  40.2870005  57.4950011
  43.3615012  41.6790005  56.3880011  44.9025012  41.2250005  57.1550011
  43.9575012  41.6020005  59.8160011  43.5305012  40.6050005  59.9260011
  45.0455012  41.5350005  59.8370011  43.6175012  42.2350005  60.6350011
  44.7395012  44.3560005  60.4670011  44.3045012  43.7750005  61.4570011
  46.0395012  44.6780005  60.3370011  46.4255012  45.1590005  59.5240011
  47.0085012  44.3650005  61.3510011  46.7595012  43.3530005  61.6690011
  48.4425012  44.4040005  60.8020011  48.6715012  45.3790005  60.3720011
  49.1705012  44.2250005  61.5930011  48.5025012  43.3330005  59.7650011
  48.0945012  43.5910005  58.4750011  47.7345012  44.5760005  58.2150011
  48.1405012  42.6080005  57.5140011  47.8195012  42.8230005  56.5050011
  48.5945012  41.3530005  57.8380011  48.6335012  40.5790005  57.0860011
  48.9995012  41.0860005  59.1240011  49.3565012  40.1000005  59.3830011
  48.9515012  42.0720005  60.0810011  49.2695012  41.8540005  61.0900011
  46.9315012  45.2690005  62.5500011  47.0145012  44.8110005  63.6890011
  46.7935012  46.5880005  62.3210011  46.6445012  46.9870005  61.3940011
  46.8455012  47.5630005  63.3780011  47.7785012  47.3500005  63.8990011
  46.8505012  48.9700005  62.8570011  45.9805012  49.1870005  62.2370011
  46.7955012  49.9340005  64.0540011  46.7985012  50.9630005  63.6930011
  45.8855012  49.7530005  64.6260011  47.6635012  49.7710005  64.6930011
  48.0935012  49.1540005  61.9680011  48.1155012  50.1720005  61.5790011
  48.9925012  48.9710005  62.5570011  48.0545012  48.4490005  61.1380011
  45.6925012  47.4470005  64.3270011  45.8805012  47.4890005  65.5430011
  44.4635012  47.2910005  63.8080011  44.2575012  47.1420005  62.8200011
  43.3235012  47.3310005  64.6800011  43.3875012  48.2960005  65.1820011
  42.0145012  47.2560005  63.9410011  41.9265012  46.3460005  63.3470011
  40.8775012  47.2290005  64.9760011  39.9185012  47.1750005  64.4610011
  40.9935012  46.3580005  65.6210011  40.9145012  48.1350005  65.5800011
  41.9315012  48.4270005  62.9470011  40.9855012  48.3800005  62.4070011
  41.9925012  49.3700005  63.4900011  42.7575012  48.3620005  62.2380011
  43.3555012  46.2220005  65.6930011  43.1685012  46.4820005  66.8840011
  43.5945012  45.0000005  65.3160011  43.2755012  44.5110005  63.9840011
  44.1095012  44.6650005  63.2990011  42.4185012  45.0400005  63.5670011
  42.9705012  43.0140005  64.1570011  43.3965012  42.4250005  63.3440011
  41.8975012  42.8250005  64.1590011  43.6075012  42.6460005  65.5100011
  44.6335012  42.2980005  65.3900011  43.0575012  41.8490005  66.0100011
  43.5445012  43.9540005  66.2970011  42.6245012  43.9950005  66.8810011
  44.5965012  44.0920005  67.3440011  44.3495012  43.7230005  68.4910011
  45.7835012  44.5980005  66.9720011  46.0205012  44.9110005  66.0310011
  46.8215012  44.7230005  67.9430011  46.8755012  43.7520005  68.4350011
  48.2245012  44.9800005  67.3760011  48.4435012  44.2530005  66.5940011
  48.2585012  45.9660005  66.9130011  49.2725012  44.8910005  68.4620011
  49.9855012  45.8730005  69.0850011  49.9195012  46.9270005  68.8570011
  50.8015012  45.3230005  70.0460011  51.4435012  45.8380005  70.6490011
  50.6045012  43.9580005  70.0570011  51.1605012  42.9780005  70.8310011
  51.8925012  43.2100005  71.5900011  50.7505012  41.6830005  70.6050011
  51.1745012  40.8840005  71.1960011  49.8105012  41.3830005  69.6410011
  49.5125012  40.3550005  69.4930011  49.2445012  42.3680005  68.8640011
  48.5055012  42.1350005  68.1120011  49.6555012  43.6530005  69.0830011
  46.4765012  45.8180005  68.8910011  46.8755012  45.7950005  70.0530011
  45.7485012  46.8370005  68.4060011  45.4245012  46.9220005  67.4430011
  45.3775012  47.9080005  69.2790011  46.2825012  48.4000005  69.6350011
  44.5205012  48.9800005  68.5850011  44.2715012  49.7650005  69.2990011
  45.0785012  49.4100005  67.7530011  43.6035012  48.5260005  68.2100011
  44.5575012  47.2970005  70.3640011  44.6945012  47.6490005  71.5330011
  43.6915012  46.3390005  69.9910011  43.5785012  46.0030005  69.0340011
  42.8435012  45.7090005  70.9540011  42.2285012  46.4940005  71.3950011
  41.9375012  44.6780005  70.3480011  42.4885012  43.8810005  69.8480011
  41.1305012  44.0180005  71.4780011  40.4645012  43.2640005  71.0570011
  41.8125012  43.5460005  72.1850011  40.5405012  44.7750005  71.9940011
  41.0735012  45.3540005  69.2670011  40.4095012  44.6160005  68.8180011
  40.4795012  46.1480005  69.7200011  41.7185012  45.7770005  68.4970011
  43.6945012  45.0110005  71.9680011  43.4855012  45.1620005  73.1690011
  44.7045012  44.2450005  71.5170011  44.9585012  44.1460005  70.5340011
  45.5175012  43.4910005  72.4300011  44.8405012  42.8270005  72.9680011
  46.5585012  42.6560005  71.7410011  47.1905012  43.2510005  71.0820011
  47.4815012  42.0380005  72.8060011  48.2425012  41.4290005  72.3190011
  47.9625012  42.8330005  73.3760011  46.8935012  41.4140005  73.4790011
  45.8455012  41.6130005  70.8640011  46.5875012  40.9970005  70.3550011
  45.2165012  40.9800005  71.4900011  45.2275012  42.1210005  70.1240011
  46.2375012  44.4290005  73.3420011  46.3685012  44.1760005  74.5380011
  46.7255012  45.5490005  72.7910011  46.5865012  45.8140005  71.8160011
  47.4985012  46.4790005  73.5540011  48.3805012  45.9730005  73.9470011
  47.9595012  47.6570005  72.6800011  48.1275012  47.2930005  71.6670011
  47.1515012  48.3870005  72.6260011  49.2255012  48.3660005  73.1590011
  49.3345012  49.3040005  72.6150011  49.1135012  48.6190005  74.2130011
  50.4965012  47.5340005  72.9780011  50.4585012  46.6790005  73.6520011
  50.5185012  47.1390005  71.9630011  51.7875012  48.3120005  73.2360011
  51.8575012  49.1550005  72.5480011  51.7785012  48.7240005  74.2450011
  52.9575012  47.4220005  73.0650011  53.8305012  47.9590005  73.2420011
  52.8945012  46.6320005  73.7380011  52.9715012  47.0490005  72.0940011
  46.6415012  47.0040005  74.6550011  47.0875012  47.1330005  75.7940011
  45.3765012  47.3220005  74.3350011  44.9645012  47.2090005  73.4090011
  44.5025012  47.8610005  75.3280011  44.9995012  48.7450005  75.7270011
  43.1365012  48.2810005  74.7600011  43.2845012  49.0180005  73.9710011
  42.6545012  47.4170005  74.3030011  42.0425012  48.9760005  76.0350011
  42.4255012  48.5650005  77.2070011  44.2515012  46.8360005  76.3880011
  44.2455012  47.1570005  77.5740011  43.9965012  45.5750005  75.9970011
  44.0045012  45.2220005  75.0400011  43.6815012  44.6330005  77.0300011
  42.8955012  45.1470005  77.5840011  43.1585012  43.2830005  76.5070011
  43.8045012  42.9500005  75.6950011  43.2425012  42.5440005  77.3040011
  41.7015012  43.3000005  76.0020011  41.4815012  42.3090005  75.6040011
  40.7185012  43.5520005  77.1530011  39.6995012  43.5590005  76.7660011
  40.8195012  42.7620005  77.8970011  40.9375012  44.5150005  77.6140011
  41.5045012  44.2770005  74.8370011  40.4635012  44.2540005  74.5150011
  41.7625012  45.2850005  75.1600011  42.1475012  43.9870005  74.0060011
  44.8415012  44.3220005  77.9320011  44.7575012  44.5330005  79.1410011
  45.9305012  43.7530005  77.3780011  46.0515012  43.5890005  76.3790011
  47.0335012  43.3260005  78.2030011  46.5575012  43.0430005  79.1420011
  47.7765012  42.1500005  77.5620011  48.2575012  42.4420005  76.6280011
  48.5585012  41.7660005  78.2170011  46.7105012  41.1400005  77.3340011
  46.2345012  40.3710005  78.3680011  46.6415012  40.4940005  79.3610011
  45.2425012  39.4460005  78.1450011  44.8735012  38.8440005  78.9620011
  44.7195012  39.2860005  76.8840011  43.9425012  38.5570005  76.7090011
  45.1875012  40.0550005  75.8470011  44.7775012  39.9340005  74.8550011
  46.1785012  40.9780005  76.0760011  46.5435012  41.5830005  75.2590011
  48.0455012  44.3850005  78.5190011  48.4475012  44.5790005  79.6670011
  48.4735012  45.0700005  77.4470011  47.9865012  44.9520005  76.5580011
  49.5565012  46.0020005  77.2900011  50.3725012  45.5300005  77.8370011
  49.8655012  46.2320005  75.8040011  49.0175012  46.7380005  75.3420011
  50.7205012  46.9030005  75.7220011  50.1645012  44.9510005  75.0200011
  49.4735012  44.1610005  75.3140011  50.0195012  45.1210005  73.9530011
  51.5945012  44.5230005  75.2920011  52.1615012  44.9650005  76.3270011
  52.1415012  43.7460005  74.4640011  49.3195012  47.3590005  77.8600011
  50.2705012  48.1260005  77.9520011  48.0625012  47.7290005  78.1550011
  47.2735012  47.0830005  78.1430011  47.7035012  49.0740005  78.5180011
  47.8265012  49.6500005  77.6010011  46.2545012  49.1620005  79.0250011
  45.5725012  48.7200005  78.2980011  46.1435012  48.5970005  79.9510011
  45.9035012  50.6230005  79.2550011  45.6425012  51.3660005  78.3090011
  45.8815012  51.0460005  80.5480011  45.6415012  52.0140005  80.7640011
  46.1045012  50.3960005  81.3010011  48.5845012  49.6440005  79.5930011
  48.2895012  49.5350005  80.7800011  49.6795012  50.3220005  79.1960011
  49.9545012  50.4410005  78.2210011  50.5585012  50.9400005  80.1400011
  49.9865012  51.1870005  81.0350011  51.6985012  50.0620005  80.5680011
  51.3545012  49.1180005  80.9900011  52.5445012  49.7290005  79.3280011
  53.3795012  49.0910005  79.6180011  51.9275012  49.2090005  78.5950011
  52.9275012  50.6510005  78.8900011  52.4905012  50.7870005  81.6710011
  53.3225012  50.1610005  81.9930011  52.8745012  51.7300005  81.2830011
  51.8355012  50.9840005  82.5200011  51.1545012  52.1010005  79.4280011
  51.4435012  52.0080005  78.2350011  51.3505012  53.2250005  80.1430011
  51.1055012  53.3450005  81.1260011  51.9455012  54.3630005  79.5160011
  51.9715012  55.1620005  80.2570011  53.3915012  54.1140005  79.0500011
  53.4035012  53.2550005  78.3790011  53.7295012  54.9740005  78.4720011
  54.3795012  53.8650005  80.1920011  54.4115012  54.7240005  80.8630011
  54.0665012  53.0070005  80.7870011  55.7515012  53.6160005  79.5790011
  56.7215012  54.3010005  79.9000011  55.8365012  52.6020005  78.6750011
  55.0065012  52.0590005  78.4380011  56.7305012  52.3850005  78.2350011
  51.1285012  54.7210005  78.3150011  49.9015012  54.7660005  78.3550011
  51.8485012  55.1650005  77.2730011  52.8056205  55.3671812  77.5242876
  51.4085012  55.4970005  75.9490011  50.3485224  55.7466909  75.9958936
  52.1645012  56.6800005  75.3240011  53.2290126  56.5857216  75.5385383
  52.0105551  56.6809437  74.2449275  51.4075012  58.2580005  75.8120011
  51.3905012  54.3570005  74.9700011  50.9335012  54.5570005  73.8470011
  51.9095012  53.1590005  75.3220011  52.2505012  52.9420005  76.2590011
  52.0255012  52.0680005  74.3820011  52.2115012  51.1990005  75.0130011
  50.7595012  51.8460005  73.5340011  50.5515012  52.7620005  72.9810011
  50.9715012  51.0710005  72.7980011  49.5145012  51.4550005  74.2900011
  49.3385012  51.1700005  75.6130011  50.1175012  51.1860005  76.3600011
  48.0215012  50.8590005  75.8520011  47.6245012  50.6070005  76.7570011
  47.3255012  50.9450005  74.6630011  46.0075012  50.7330005  74.3760011
  45.3065012  50.4440005  75.1450011  45.6065012  50.9020005  73.0690011
  44.5705012  50.7420005  72.8090011  46.5005012  51.2720005  72.0850011
  46.1505012  51.3960005  71.0710011  47.8315012  51.4860005  72.3710011
  48.5325012  51.7750005  71.6020011  48.2265012  51.3170005  73.6670011
  53.1515012  52.3060005  73.3810011  53.0035012  51.9360005  72.2210011
  54.2945012  52.9180005  73.7840011  54.4305012  53.2620005  74.7350011
  55.4505012  53.1520005  72.9110011  55.0365012  53.4150005  71.9370011
  56.3165012  54.2760005  73.3910011  57.1355012  54.4390005  72.6900011
  55.4565012  55.5450005  73.4940011  56.0715012  56.3740005  73.8430011
  55.0445012  55.7860005  72.5140011  54.6425012  55.3760005  74.1990011
  56.8705012  53.9580005  74.6570011  57.4365012  54.6980005  74.9620011
  56.3365012  51.8770005  72.8040011  56.1345012  50.9790005  73.6180011
  57.3475012  51.7390005  71.8450011  57.5795012  52.4500005  71.1520011
  58.1675012  50.5240005  71.7700011  58.0525012  50.1500005  72.7870011
  57.6515012  49.5000005  70.7450011  56.6305012  49.2110005  70.9930011
  57.6225012  49.9520005  69.7530011  58.4875012  48.3510005  70.7270011
  58.1455012  47.7080005  70.0710011  59.6255012  50.7030005  71.5440011
  60.1125012  51.6090005  70.8660011  60.3405012  49.7000005  72.0880011
  59.8795012  48.9350005  72.5810011  61.7545012  49.5390005  72.0750011
  62.2115012  50.3660005  72.6180011  62.2205012  48.2390005  72.7510011
  61.6425012  47.3900005  72.3860011  63.2655012  48.0390005  72.5130011
  62.0375012  48.4020005  74.2510011  62.6695012  49.2550005  74.8730011
  61.1515012  47.5630005  74.8520011  60.9895012  47.6270005  75.8570011
  60.6485012  46.8700005  74.2980011  62.1315012  49.4580005  70.6490011
  63.2975012  49.6660005  70.3170011  61.1515012  49.0550005  69.8040011
  60.2315012  48.7540005  70.1260011  61.3015012  49.0090005  68.3760011
  62.1165012  48.3250005  68.1380011  60.0655012  48.4910005  67.6220011
  59.6765012  47.5890005  68.0940011  59.2645012  49.2310005  67.6400011
  60.5025012  48.2050005  66.1890011  61.6325012  48.6280005  65.8270011
  59.7235012  47.5580005  65.4420011  61.5075012  50.4170005  67.9620011
  62.4205012  51.0800005  68.4540011  60.7615012  50.9080005  66.9530011
  60.1215012  50.4010005  66.3420011  60.9165012  52.3150005  66.7480011
  61.9365012  52.5900005  66.4780011  60.0635012  52.9020005  65.6120011
  59.0195012  52.6160005  65.7380011  60.1015012  53.9910005  65.6360011
  60.5945012  52.3850005  64.2820011  60.9115012  51.2060005  64.1390011
  60.6935012  53.2970005  63.2780011  61.0425012  53.0120005  62.3630011
  60.4195012  54.2660005  63.4400011  60.3685012  52.7890005  68.0260011
  59.4305012  52.1500005  68.4960011  60.9885012  53.8080005  68.6600011
  61.8085012  54.3170005  68.3290011  60.4465012  54.2170005  69.9190011
  60.5635012  53.4140005  70.6470011  61.1115012  55.4610005  70.5500011
  61.2205012  56.2200005  69.7760011  60.4345012  55.8670005  71.3020011
  62.4775012  55.2420005  71.2030011  62.7235012  56.1220005  71.7970011
  62.4015012  54.4020005  71.8940011  63.8405012  54.9220005  70.0530011
  63.4215012  53.1640005  69.9300011  64.1205012  52.6700005  69.2550011
  63.4835012  52.7050005  70.9170011  62.4075012  53.0580005  69.5440011
  59.0775012  54.6310005  69.5450011  58.8845012  55.6370005  68.8670011
  58.0925012  53.8230005  69.9640011  58.2295012  52.9980005  70.5480011
  56.7435012  54.0830005  69.6010011  56.1255012  54.1330005  70.4980011
  56.6765012  55.0550005  69.1130011  56.2125012  53.0130005  68.6780011
  55.0985012  52.5380005  68.8820011  56.9875012  52.5700005  67.6660011
  57.9455012  52.8840005  67.5080011  56.5175012  51.5980005  66.7060011
  55.5585012  51.9400005  66.3170011  57.5005012  51.4580005  65.5300011
  57.5805012  52.4090005  65.0040011  58.4945012  51.2180005  65.9090011
  57.0565012  50.4000005  64.5860011  56.0515012  50.6330005  63.6740011
  55.5685012  51.5980005  63.6440011  55.6585012  49.6440005  62.8000011
  54.8645012  49.8330005  62.0920011  56.2755012  48.4170005  62.8280011
  55.9655012  47.6390005  62.1460011  57.2885012  48.1820005  63.7270011
  57.7795012  47.2200005  63.7500011  57.6765012  49.1740005  64.5980011
  58.4765012  48.9870005  65.2990011  56.3605012  50.2700005  67.3760011
  57.2625012  49.8110005  68.0700011  55.2065012  49.6020005  67.1550011
  54.4725012  49.9270005  66.5260011  54.9185012  48.3510005  67.8060011
  55.1615012  48.4850005  68.8600011  53.4305012  47.9600005  67.7250011
  53.1075012  47.9870005  66.6840011  53.3095012  46.9330005  68.0700011
  52.5435012  48.8710005  68.5470011  52.8935012  49.7310005  69.5460011
  53.8995012  49.8770005  69.9120011  51.7825012  50.3850005  70.0200011
  51.7725012  51.0790005  70.7680011  50.6835012  49.9440005  69.3130011
  49.3635012  50.2880005  69.4020011  49.0225012  51.0210005  70.1180011
  48.4865012  49.6640005  68.5450011  47.4365012  49.9120005  68.5910011
  48.9205012  48.7280005  67.6280011  48.2025012  48.2580005  66.9720011
  50.2505012  48.3810005  67.5330011  50.5905012  47.6510005  66.8140011
  51.1215012  48.9980005  68.3860011  55.7555012  47.2570005  67.2140011
  55.9795012  47.2140005  66.0070011  56.2415012  46.3420005  68.0830011
  55.9865012  46.3470005  69.0710011  57.1515012  45.2720005  67.7520011
  58.0055012  45.7580005  67.2800011  57.5995012  44.4910005  69.0050011
  58.0495012  45.1950005  69.7050011  56.7125012  44.0820005  69.4900011
  58.5785012  43.3600005  68.7700011  59.9435012  43.3850005  68.7620011
  60.5465012  44.2670005  68.9200011  60.4405012  42.1260005  68.5240011
  61.4275012  41.8750005  68.4640011  59.3785012  41.2600005  68.3810011
  59.3465012  39.9150005  68.1450011  60.2555012  39.3420005  68.0330011
  58.1065012  39.3180005  68.0560011  58.0445012  38.2560005  67.8680011
  56.9455012  40.0450005  68.2020011  55.9925012  39.5420005  68.1250011
  56.9755012  41.4010005  68.4440011  56.0655012  41.9710005  68.5610011
  58.2025012  41.9950005  68.5300011  56.5385012  44.2800005  66.8120011
  57.1145012  43.9560005  65.7770011  55.3295012  43.7960005  67.1380011
  54.7995012  44.1340005  67.9410011  54.6515012  42.7630005  66.4060011
  55.3215012  41.9040005  66.3580011  53.4065012  42.2900005  67.1030011
  52.8495012  41.5950005  66.4740011  53.8565012  41.5730005  68.3870011
  52.9815012  41.2110005  68.9270011  54.4965012  40.7300005  68.1280011
  54.4105012  42.2690005  69.0170011  52.4155012  43.4370005  67.3590011
  51.6634594  43.0573140  68.0506455  52.9766719  44.2394062  67.8378873
  51.7305012  43.9730005  66.1090011  51.1687138  43.1712202  65.6297902
  51.0498638  44.7786685  66.3841939  52.4819271  44.3533105  65.4170306
  54.3615012  43.2130005  65.0080011  54.2805012  42.3950005  64.0950011
  54.1775012  44.5290005  64.8190011  54.2775012  45.2090005  65.5730011
  53.8255012  45.1320005  63.5640011  52.9155012  44.6190005  63.2520011
  53.5205012  46.6360005  63.6700011  54.3525012  47.1360005  64.1670011
  53.4475012  47.0580005  62.6680011  52.2205012  46.9320005  64.4390011
  52.3675012  46.6360005  65.4780011  51.9085012  48.4360005  64.4520011
  50.9845012  48.6110005  65.0030011  52.7255012  48.9730005  64.9340011
  51.7935012  48.7930005  63.4280011  51.0525012  46.0910005  63.9020011
  50.1485012  46.3220005  64.4650011  50.8925012  46.3210005  62.8490011
  51.2865012  45.0320005  64.0110011  54.9075012  44.9480005  62.5500011
  54.6805012  45.1630005  61.3620011  56.1265012  44.5990005  62.9860011
  56.3555012  44.3990005  63.9600011  57.2255012  44.4810005  62.0720011
  57.4065012  45.4820005  61.6810011  58.4855012  43.9480005  62.7640011
  58.2945012  42.9400005  63.1340011  59.2925012  43.8730005  62.0350011
  58.9335012  44.8330005  63.9220011  59.3065012  45.7760005  63.5220011
  58.0675012  45.0700005  64.5400011  60.0125012  44.2090005  64.8020011
  59.8015012  43.1560005  64.9900011  60.9875012  44.2570005  64.3170011
  60.0105012  44.9870005  66.0690011  59.1365012  45.3780005  66.4190011
  61.1625012  45.1830005  66.7670011  62.3405012  44.6980005  66.2880011
  62.3605012  44.1870005  65.4050011  63.2035012  44.8450005  66.8120011
  61.1305012  45.8580005  67.9520011  60.2455012  46.2140005  68.3120011
  61.9915012  46.0070005  68.4780011  56.8945012  43.5130005  60.9650011
  57.2155012  43.7670005  59.8040011  56.2195012  42.3910005  61.2850011
  55.8215012  42.2220005  62.2090011  55.9945012  41.3200005  60.3510011
  56.9925012  41.0070005  60.0440011  55.2465012  40.1410005  60.9940011
  54.2635012  40.4500005  61.3500011  55.0865012  39.3400005  60.2720011
  56.1015012  39.6780005  62.1230011  57.2275012  38.9200005  61.8900011
  57.4955012  38.6560005  60.8780011  58.0125012  38.4970005  62.9370011
  58.8945012  37.9040005  62.7440011  57.6775012  38.8270005  64.2280011
  58.2955012  38.4960005  65.0500011  56.5535012  39.5800005  64.4700011
  56.2845012  39.8410005  65.4830011  55.7715012  40.0010005  63.4200011
  54.8885012  40.5920005  63.6150011  55.2205012  41.7520005  59.1390011
  55.6495012  41.4390005  58.0320011  54.1125012  42.4370005  59.2330011
  53.3155012  42.5570005  60.4380011  53.9195012  42.8630005  61.2930011
  52.8415012  41.6120005  60.7040011  52.2785012  43.6280005  60.0600011
  52.6355012  44.6300005  60.2970011  51.3435012  43.4860005  60.6020011
  52.0835012  43.4430005  58.5400011  51.8835012  44.3950005  58.0480011
  51.2375012  42.7900005  58.3260011  53.3985012  42.8290005  58.0510011
  53.1535012  42.0030005  57.3840011  54.2595012  43.7230005  57.2200011
  54.2035012  43.6390005  55.9950011  55.0715012  44.5750005  57.8730011
  55.1145012  44.6510005  58.8890011  55.9575012  45.4600005  57.1790011
  55.3655012  46.0860005  56.5110011  56.7175012  46.3630005  58.1070011
  57.2975012  45.8050005  58.8420011  57.7245012  47.1830005  57.2840011
  58.2835012  47.8440005  57.9470011  58.4145012  46.5090005  56.7770011
  57.1905012  47.7790005  56.5440011  55.7085012  47.2180005  58.8920011
  56.2445012  47.8810005  59.5720011  55.1165012  47.8130005  58.1960011
  55.0485012  46.5670005  59.4650011  56.9555012  44.6070005  56.4700011
  57.3205012  44.8770005  55.3260011  57.4135012  43.5310005  57.1380011
  57.1165012  43.2620005  58.0760011  58.3865012  42.6680005  56.5400011
  59.2775012  43.2760005  56.3840011  58.8015012  41.4640005  57.4030011
  57.9175012  40.9420005  57.7690011  59.3685012  40.7510005  56.8050011
  59.6255012  41.9420005  58.5480011  60.8575012  42.5130005  58.3250011
  61.2205012  42.6210005  57.3140011  61.6325012  42.9480005  59.3750011
  62.5935012  43.4040005  59.1860011  61.1815012  42.8010005  60.6660011
  61.7835012  43.1440005  61.4950011  59.9605012  42.2150005  60.8940011
  59.6045012  42.0920005  61.9060011  59.1885012  41.7840005  59.8410011
  58.2325012  41.3180005  60.0310011  57.7885012  42.1120005  55.2940011
  58.4465012  42.0660005  54.2560011  56.5145012  41.6840005  55.3570011
  55.9195012  41.7280005  56.1850011  55.9085012  41.1150005  54.1910011
  56.5075012  40.2380005  53.9440011  54.4595012  40.6370005  54.3930011
  53.9205012  41.3770005  54.9850011  53.9645012  40.5830005  53.4230011
  54.3545012  39.2690005  55.0860011  53.3005012  39.0590005  55.2680011
  54.8935012  38.1580005  54.1690011  54.8115012  37.1960005  54.6760011
  54.3125012  38.1330005  53.2470011  55.9395012  38.3560005  53.9330011
  55.0265012  39.2740005  56.4660011  54.9295012  38.2880005  56.9210011
  56.0825012  39.5200005  56.3560011  54.5455012  40.0170005  57.1020011
  55.8945012  42.1370005  53.1060011  56.2055012  41.8290005  51.9570011
  55.5565012  43.3910005  53.4460011  55.3335012  43.6960005  54.3930011
  55.4895012  44.4140005  52.4460011  54.7425012  44.1040005  51.7160011
  55.0655012  45.7800005  53.0130011  55.0325012  46.5140005  52.2080011
  54.0785012  45.6950005  53.4670011  55.7845012  46.1000005  53.7670011
  56.8505012  44.5770005  51.8450011  56.9835012  44.7630005  50.6370011
  57.9005012  44.5360005  52.6860011  57.8215012  44.3890005  53.6920011
  59.2445012  44.7010005  52.2130011  59.2485012  45.6320005  51.6470011
  60.2475012  44.8090005  53.3240011  60.1725012  43.9640005  54.0080011
  61.6535012  44.7920005  52.7010011  62.4015012  44.8690005  53.4900011
  61.7975012  43.8600005  52.1540011  61.7585012  45.6340005  52.0170011
  59.9695012  46.0550005  54.1780011  60.2111381  46.9283023  53.5721494
  58.9053072  46.0601452  54.4137218  60.7775012  46.0950005  55.4730011
  61.8418694  46.0903486  55.2380573  60.5322103  47.0010553  56.0270736
  60.5360399  45.2221896  56.0796290  59.6415012  43.5370005  51.3560011
  60.2345012  43.7160005  50.2920011  59.3095012  42.3070005  51.7910011
  58.7425012  42.1220005  52.6190011  59.7515012  41.1350005  51.0870011
  60.8415012  41.1570005  51.0740011  59.3055012  39.8310005  51.7730011
  59.6895012  39.8170005  52.7930011  58.2175012  39.8200005  51.8420011
  59.7745012  38.5590005  51.0440011  59.4455012  38.6170005  50.0070011
  61.3095012  38.4730005  51.0180011  61.6145012  37.5650005  50.4970011
  61.7135012  39.3420005  50.4990011  61.6905012  38.4510005  52.0390011
  59.1205012  37.3020005  51.6400011  59.4715012  36.4200005  51.1040011
  59.3885012  37.2170005  52.6930011  58.0375012  37.3760005  51.5460011
  59.1805012  41.1530005  49.7060011  59.8775012  40.8890005  48.7280011
  57.8875012  41.5000005  49.5990011  57.3065012  41.7580005  50.3960011
  57.2025012  41.5390005  48.3430011  57.2495012  40.5570005  47.8730011
  55.7545012  41.8980005  48.5240011  55.6375012  42.8650005  49.0130011
  55.1025012  42.0040005  47.1370011  54.0495012  42.2640005  47.2490011
  55.6075012  42.7760005  46.5560011  55.1875012  41.0480005  46.6210011
  55.0805012  40.8650005  49.4460011  54.9591607  39.9487098  48.8682566
  55.7617989  40.6823980  50.2770181  53.7225012  41.3080005  49.9890011
  53.0404792  41.4903566  49.1585240  53.3138982  40.5260327  50.6290552
  53.8431173  42.2240467  50.5672839  57.8625012  42.5870005  47.5020011
  58.0765012  42.3930005  46.3070011  58.2325012  43.7250005  48.1240011
  58.1115012  43.8960005  49.1220011  58.8415012  44.8080005  47.4020011
  58.0895012  45.1450005  46.6890011  59.2395012  46.0160005  48.2800011
  59.5835012  45.6690005  49.2540011  60.0705012  46.5500005  47.8200011
  58.0515012  46.9560005  48.4540011  57.4225012  47.3620005  47.4780011
  57.7455012  47.3360005  49.7240011  56.9715012  47.9790005  49.8910011
  58.2905012  46.9780005  50.5090011  60.0955012  44.3160005  46.7570011
  60.4085012  44.7050005  45.6330011  60.8455012  43.4350005  47.4400011
  60.6055012  43.0460005  48.3520011  62.0865012  42.9770005  46.8850011
  62.7325012  43.8500005  46.7940011  62.7955012  41.9380005  47.7740011
  63.0975012  42.3860005  48.7210011  62.1225012  41.1140005  48.0110011
  63.9865012  41.4430005  47.0250011  65.1575012  42.1640005  46.9950011
  65.2195012  43.1060005  47.5200011  66.2505012  41.6970005  46.3020011
  67.1645012  42.2720005  46.2850011  66.1815012  40.4990005  45.6310011
  67.0385012  40.1330005  45.0850011  65.0165012  39.7700005  45.6590011
  64.9555012  38.8270005  45.1370011  63.9295012  40.2440005  46.3530011
  63.0165012  39.6670005  46.3710011  61.8165012  42.3240005  45.5670011
  62.4695012  42.6300005  44.5700011  60.8095012  41.4340005  45.5190011
  60.1995012  41.2140005  46.3070011  60.5175012  40.7110005  44.3160011
  61.3915012  40.1050005  44.0760011  59.2955012  39.7830005  44.4630011
  58.4275012  40.3510005  44.8000011  59.0355012  39.3450005  43.4990011
  59.6265012  38.7120005  45.4460011  60.3355012  37.6010005  45.0520011
  60.6535012  37.5060005  44.0240011  60.6435012  36.6100005  45.9540011
  61.2055012  35.7450005  45.6330011  60.2385012  36.7180005  47.2620011
  60.4765012  35.9390005  47.9710011  59.5285012  37.8250005  47.6630011
  59.2105012  37.9180005  48.6910011  59.2235012  38.8130005  46.7570011
  58.6615012  39.6780005  47.0780011  60.1735012  41.7040005  43.2580011
  60.6075012  41.5800005  42.1140011  59.3715012  42.7210005  43.6170011
  59.0155012  42.8680005  44.5610011  58.9515012  43.6980005  42.6570011
  58.4465012  43.1560005  41.8570011  57.9825012  44.6980005  43.2240011
  58.3795012  45.1680005  44.1240011  57.7605012  45.7940005  42.1680011
  57.0595012  46.5350005  42.5540011  58.7105012  46.2770005  41.9400011
  57.3535012  45.3480005  41.2610011  56.6825012  43.9980005  43.6600011
  56.1658976  43.6825788  42.7535075  56.9672921  43.1198491  44.2395214
  55.7535012  44.8800005  44.4950011  55.4678915  45.7581851  43.9159339
  54.8601647  44.3159725  44.7631832  56.2692873  45.1954575  45.4019473
  60.1485012  44.4430005  42.1520011  60.2875012  44.6680005  40.9510011
  61.0755012  44.8140005  43.0580011  61.0435012  44.5690005  44.0470011
  62.2075012  45.6070005  42.6720011  61.8245012  46.5710005  42.3350011
  63.1845012  45.8360005  43.8410011  62.6775012  46.3420005  44.6630011
  63.5425012  44.8810005  44.2270011  64.3305012  46.6590005  43.3560011
  65.4085012  46.0620005  42.7410011  65.4205012  44.9900005  42.6100011
  66.4705012  46.8110005  42.2910011  67.3065012  46.3290005  41.8060011
  66.4635012  48.1720005  42.4610011  67.2955012  48.7660005  42.1110011
  65.3945012  48.7780005  43.0780011  65.3875012  49.8500005  43.2120011
  64.3335012  48.0240005  43.5260011  63.4995012  48.5070005  44.0130011
  62.9615012  44.8950005  41.5950011  63.2535012  45.4710005  40.5460011
  63.2705012  43.6070005  41.8120011  62.9815012  43.0720005  42.6310011
  64.0605012  42.8790005  40.8610011  65.0195012  43.3920005  40.7920011
  64.3075012  41.4570005  41.2730011  63.3805012  40.9020005  41.4160011
  65.0825012  40.7520005  40.1480011  65.2715012  39.7160005  40.4300011
  64.4945012  40.7770005  39.2300011  66.0315012  41.2620005  39.9850011
  65.0365012  41.4540005  42.6290011  65.2225012  40.4260005  42.9400011
  65.9855012  41.9810005  42.5330011  64.4185012  41.9530005  43.3750011
  63.3365012  42.8420005  39.5520011  63.9265012  43.0480005  38.4940011
  62.0175012  42.5950005  39.5830011  61.4625012  42.4790005  40.4310011
  61.2935012  42.4770005  38.3530011  61.7535012  41.6580005  37.8010011
  59.8045012  42.1510005  38.5550011  59.7095012  41.3050005  39.2350011
  59.3105012  42.9990005  39.0300011  59.0965012  41.8250005  37.2400011
  58.0185012  41.8400005  37.3990011  59.3215012  42.6010005  36.5090011
  59.5035012  40.4660005  36.6730011  60.5775012  40.3140005  36.7770011
  59.0135012  39.6610005  37.2200011  59.1095012  40.4380005  35.2390011
  58.5495012  41.1940005  34.8440011  59.5045012  39.3910005  34.4580011
  60.1415012  38.3250005  35.0220011  60.3215012  38.3110005  36.0260011
  60.4375012  37.5410005  34.4400011  59.2745012  39.4140005  33.1140011
  58.8065012  40.2150005  32.6900011  59.5705012  38.6300005  32.5320011
  61.3645012  43.7780005  37.6170011  61.5305012  43.7950005  36.3970011
  61.2615012  44.9080005  38.3430011  61.2035012  44.9420005  39.3610011
  61.2265012  46.1860005  37.6860011  60.3475012  46.1590005  37.0410011
  61.0915012  47.3540005  38.6270011  61.8515012  47.3170005  39.4070011
  61.2945012  48.6450005  37.8100011  61.2025012  49.5100005  38.4670011
  62.2865012  48.6370005  37.3580011  60.5385012  48.7020005  37.0260011
  59.7465012  47.3070005  39.3740011  58.9583772  47.4805276  38.6413009
  59.6388188  46.3063542  39.7925832  59.6375012  48.3420005  40.4940011
  59.7446300  49.3429880  40.0760928  58.6649823  48.2531363  40.9781595
  60.4250737  48.1688157  41.2273744  62.4985012  46.3920005  36.9330011
  62.4725012  46.8130005  35.7780011  63.6535012  46.0850005  37.5520011
  63.7455012  45.6870005  38.4870011  64.8735012  46.3350005  36.8450011
  64.8835012  47.4000005  36.6140011  66.1255012  46.0970005  37.6460011
  67.0145012  46.1610005  37.0190011  66.2115012  47.1830005  38.7250011
  67.1115012  47.0330005  39.3210011  66.2485012  48.1640005  38.2520011
  65.3355012  47.1250005  39.3710011  66.1065012  44.6810005  38.2360011
  67.0155012  44.5160005  38.8140011  65.2375012  44.5690005  38.8850011
  66.0525012  43.9510005  37.4280011  64.8915012  45.5080005  35.5970011
  65.3035012  45.9810005  34.5380011  64.3995012  44.2610005  35.6740011
  63.9875012  43.8510005  36.5120011  64.4295012  43.3990005  34.5260011
  65.4825012  43.2410005  34.2910011  63.6755012  42.0800005  34.7640011
  62.6545012  42.3130005  35.0660011  63.6135012  41.5390005  33.8200011
  64.2945012  41.1580005  35.8130011  65.2925012  40.8420005  35.5100011
  64.3995012  41.6740005  36.7680011  63.3645012  39.9580005  35.9470011
  62.1555012  40.0570005  35.7400011  63.9475012  38.7830005  36.3040011
  64.9535012  38.7410005  36.4670011  63.3795012  37.9430005  36.4100011
  63.6475012  44.0350005  33.4220011  64.0785012  44.0420005  32.2710011
  62.4655012  44.5790005  33.7510011  62.1085012  44.6270005  34.7050011
  61.5895012  45.1500005  32.7630011  61.4455012  44.3800005  32.0050011
  60.2175012  45.5390005  33.3420011  60.3655012  46.2360005  34.1670011
  59.6475012  46.0670005  32.5780011  59.3915012  44.3390005  33.8430011
  59.9375012  43.8770005  34.6650011  58.0355012  44.7910005  34.4070011
  57.4765012  43.9210005  34.7520011  58.1975012  45.4730005  35.2420011
  57.4685012  45.3000005  33.6280011  59.2425012  43.2660005  32.7540011
  58.6545012  42.4340005  33.1410011  58.7385012  43.6940005  31.8880011
  60.2285012  42.9070005  32.4590011  62.2015012  46.3790005  32.1700011
  62.0775012  46.6240005  30.9720011  62.8785012  47.1840005  33.0080011
  63.0775012  46.9550005  33.9820011  63.3835012  48.4560005  32.5830011
  62.5795012  49.0670005  32.1730011  63.9875012  49.2010005  33.7870011
  63.3545012  49.0240005  34.6570011  64.9625012  48.7670005  34.0090011
  64.1575012  50.7170005  33.6070011  63.1665012  51.1670005  33.5470011
  64.8345012  51.3520005  34.8350011  64.9405012  52.4250005  34.6770011
  64.2235012  51.1740005  35.7200011  65.8195012  50.9070005  34.9780011
  64.8345012  51.0600005  32.2780011  64.9355012  52.1420005  32.1900011
  65.8215012  50.5990005  32.2430011  64.2285012  50.6840005  31.4530011
  64.4225012  48.2270005  31.5260011  64.3965012  48.8330005  30.4560011
  65.3355012  47.2770005  31.7850011  65.3325012  46.7080005  32.6320011
  66.4055012  46.9760005  30.8850011  67.0265012  47.8640005  30.7650011
  67.2495012  45.8500005  31.3990011  66.6885012  44.9200005  31.4920011
  68.3705012  45.5690005  30.3920011  68.9905012  44.7510005  30.7570011
  67.9355012  45.2940005  29.4310011  68.9835012  46.4620005  30.2710011
  67.7325012  46.2060005  32.8100011  68.3485012  45.3960005  33.1990011
  68.3205012  47.1230005  32.7730011  66.8725012  46.3530005  33.4630011
  65.7895012  46.5100005  29.6020011  66.2675012  46.8440005  28.5180011
  64.7185012  45.7080005  29.7060011  64.2925012  45.4300005  30.5900011
  64.0805012  45.1700005  28.5380011  64.8575012  44.6330005  27.9950011
  62.9415012  44.1940005  28.8770011  62.4965012  43.8200005  27.9550011
  63.3375012  43.3590005  29.4540011  62.1815012  44.7110005  29.4630011
  63.4945012  46.2710005  27.7090011  63.6805012  46.2980005  26.4940011
  62.7925012  47.2310005  28.3430011  62.6765012  47.2870005  29.3550011
  62.1405012  48.2740005  27.6020011  61.4485012  47.7840005  26.9170011
  61.3555012  49.2400005  28.5060011  62.0395012  49.6910005  29.2250011
  60.9535012  50.0500005  27.8980011  60.2105012  48.5640005  29.2600011
  60.6205012  47.8060005  29.9270011  59.7105012  49.3030005  29.8870011
  59.1825012  47.9140005  28.3360011  58.7735012  48.6720005  27.6680011
  59.6825012  47.1750005  27.7100011  58.0355012  47.2390005  29.0860011
  58.4255012  46.4440005  29.7210011  57.5455012  47.9600005  29.7410011
  57.0555012  46.6830005  28.1280011  56.1495012  46.5210005  28.6130011
  56.9145012  47.3550005  27.3470011  57.4125012  45.7820005  27.7500011
  63.1665012  49.0880005  26.8910011  62.9555012  49.5060005  25.7550011
  64.3025012  49.3520005  27.5580011  64.5105012  49.0180005  28.4990011
  65.3305012  50.1510005  26.9620011  64.8815012  51.1020005  26.6770011
  66.4815012  50.4550005  27.9350011  66.8875012  49.5170005  28.3140011
  67.2855012  50.9560005  27.3950011  66.0425012  51.3350005  29.1220011
  65.3105012  50.7750005  29.7030011  67.2145012  51.6280005  30.0730011
  66.8675012  52.2510005  30.8970011  67.6065012  50.6900005  30.4670011
  68.0015012  52.1510005  29.5300011  65.3375012  52.6140005  28.6360011
  65.0395012  53.2140005  29.4960011  66.0195012  53.1900005  28.0100011
  64.4535012  52.3450005  28.0580011  65.8795012  49.4310005  25.7670011
  66.1355012  50.0400005  24.7300011  66.0785012  48.1040005  25.8830011
  65.8605012  47.5680005  26.7230011  66.6265012  47.3220005  24.8070011
  67.5975012  47.7500005  24.5590011  66.7835012  45.8500005  25.2120011
  67.5265012  45.7810005  26.0070011  65.8395012  45.4960005  25.6260011
  67.1975012  44.9270005  24.0680011  66.7115012  45.2480005  23.1470011
  68.2725012  45.0070005  23.9060011  66.8315012  43.4730005  24.3580011
  66.9985012  42.8460005  23.4820011  67.4465012  43.0680005  25.1620011
  65.3905012  43.4820005  24.7410011  64.9885012  44.3170005  25.1680011
  64.6025012  42.3900005  24.5280011  65.1365012  41.2550005  23.9910011
  66.1265012  41.2230005  23.7480011  64.5455012  40.4390005  23.8320011
  63.2755012  42.4370005  24.8430011  62.8745012  43.2880005  25.2370011
  62.6845012  41.6210005  24.6840011  65.6915012  47.3490005  23.6330011
  66.1055012  47.5590005  22.4940011  64.3925012  47.1350005  23.9090011
  64.0705012  46.9810005  24.8640011  63.3135012  47.0910005  22.9620011
  63.5755012  46.3410005  22.2160011  61.9795012  46.6930005  23.6140011
  61.1955012  46.6740005  22.8570011  62.0745012  45.7040005  24.0630011
  61.7215012  47.4180005  24.3860011  63.1355012  48.4420005  22.3470011
  62.6565012  48.5550005  21.2210011  63.5035012  49.5060005  23.0890011
  63.9515012  49.4240005  24.0020011  63.2985012  50.8610005  22.6630011
  63.9525012  51.4930005  23.2640011  63.6445012  51.1090005  21.1840011
  62.9975012  50.4880005  20.5640011  63.4185012  52.1470005  20.9410011
  65.0995012  50.8230005  20.8160011  65.7525012  51.4480005  21.4250011
  65.3335012  49.7860005  21.0580011  65.3995012  51.0740005  19.3370011
  64.6855012  50.5450005  18.7060011  65.3085012  52.1340005  19.1020011
  66.7855012  50.5960005  19.0740011  67.4325012  50.4490005  19.8490011
  67.1855012  50.3560005  17.7920011  66.3245012  50.5770005  16.7560011
  65.3825012  50.9220005  16.9410011  66.6235012  50.3980005  15.7970011
  68.4455012  49.8920005  17.5460011  69.0875012  49.7250005  18.3210011
  68.7445012  49.7120005  16.5880011  61.8435012  51.1540005  22.8220011
  61.2955012  52.0410005  22.1680011  61.1835012  50.3990005  23.7200011
  61.6145012  49.6290005  24.2320011  59.8125012  50.6080005  24.0390011
  59.2075012  50.5410005  23.1350011  59.2895012  49.5550005  25.0320011
  59.5265012  48.5620005  24.6510011  59.8195012  49.6680005  25.9780011
  57.7865012  49.6380005  25.2940011  57.5205012  49.0670005  26.1840011
  57.4845012  50.6700005  25.4750011  57.0785012  49.0800005  24.0680011
  57.7145012  48.5980005  23.1340011  55.7195012  49.1440005  24.0720011
  55.2305012  49.5530005  24.8680011  55.1895012  48.7830005  23.2790011
  59.7465012  51.9480005  24.7040011  58.7665012  52.6750005  24.5590011
  60.7895012  52.2930005  25.4870011  61.5965012  51.6940005  25.6630011
  60.8355012  53.5700005  26.1480011  60.1785012  54.2240005  25.5740011
  60.3395012  53.5260005  27.6040011  60.1175012  54.5410005  27.9330011
  59.4045012  52.9670005  27.6420011  61.3355012  52.8950005  28.5800011
  61.5175012  51.8630005  28.2800011  62.2865012  53.4220005  28.5020011
  60.7925012  52.9150005  30.3150011  62.4335012  52.5690005  31.0110011
  62.3665012  52.5290005  32.0980011  62.7935012  51.6120005  30.6350011
  63.1265012  53.3580005  30.7190011  62.2565012  54.0650005  26.1910011
  63.1765012  53.3840005  25.7390011  62.4535012  55.3010005  26.7140011
  61.6915012  55.8990005  27.0350011  63.7585012  55.8930005  26.8680011
  64.4745012  55.0720005  26.8230011  64.1435012  56.8900005  25.7570011
  65.0605012  57.4020005  26.0470011  64.3625012  56.3330005  24.8460011
  63.0925012  57.9160005  25.4540011  63.1245012  59.2100005  25.9270011
  62.0315012  59.8390005  25.4270011  61.7875012  60.8720005  25.6270011
  61.3005012  59.0440005  24.6690011  60.4355012  59.2710005  24.1790011
  61.9705012  57.8330005  24.6850011  61.6495012  56.9450005  24.1620011
  63.8125012  56.6220005  28.1880011  62.8235012  56.6920005  28.9140011
  64.9905012  57.2000005  28.5270011  65.7835012  57.2400005  27.8870011
  65.2655012  57.8170005  29.8040011  65.0375012  57.0470005  30.5410011
  66.7405012  58.2310005  29.9670011  66.8575012  58.7580005  30.9140011
  67.3565012  57.3330005  30.0230011  67.2495012  59.1020005  28.8580011
  67.6875012  58.6210005  27.6440011  68.0695012  59.6970005  26.9120011
  68.4595012  59.6330005  25.9070011  67.9095012  60.8330005  27.5700011
  68.1195012  61.7770005  27.2460011  67.3935012  60.4530005  28.7960011
  67.1395012  61.1350005  29.5940011  64.4035012  59.0140005  30.0480011
  64.0735012  59.3240005  31.1920011  64.0415012  59.7390005  28.9830011
  64.3045012  59.5060005  28.0250011  63.2405012  60.9230005  29.0990011
  63.7695012  61.6080005  29.7620011  63.0085012  61.5800005  27.7780011
  62.4435012  60.9150005  27.1250011  62.2245012  62.8750005  28.0200011
  62.0425012  63.3740005  27.0680011  61.2715012  62.6400005  28.4940011
  62.8005012  63.5330005  28.6700011  64.2445012  61.8680005  27.1470011
  64.4385012  61.1790005  26.4780011  61.8915012  60.5320005  29.6040011
  61.2105012  61.3270005  30.2500011  61.4675012  59.2910005  29.2940011
  62.0505012  58.6010005  28.8210011  60.1485012  58.8230005  29.6030011
  59.4835012  59.4870005  29.0510011  59.8825012  57.3790005  29.1450011
  60.6905012  56.7220005  29.4650011  58.9655012  56.9990005  29.5940011
  59.7705012  57.3860005  27.6290011  59.7815012  58.5010005  27.0390011
  59.6655012  56.2780005  27.0390011  59.8745012  58.8970005  31.0690011
  60.7655012  58.8710005  31.9170011  58.5695012  59.0130005  31.3710011
  57.8455012  59.0000005  30.6520011  58.0335012  59.1650005  32.6850011
  58.5105012  60.0330005  33.1400011  56.5115012  59.3850005  32.6350011
  56.2835012  60.2640005  32.0330011  56.0295012  58.5350005  32.1530011
  55.9705012  59.5600005  34.0110011  56.1455012  60.7530005  34.6760011
  56.6875012  61.5560005  34.1990011  55.6385012  60.9320005  35.9400011
  55.7855012  61.8700005  36.4550011  54.9445012  59.9150005  36.5470011
  54.4215012  60.0990005  37.8450011  53.5855012  60.6070005  37.7920011
  54.7585012  58.7230005  35.8890011  54.2105012  57.9230005  36.3650011
  55.2705012  58.5490005  34.6240011  55.1215012  57.6110005  34.1090011
  58.3085012  57.9360005  33.4990011  58.6425012  58.0340005  34.6780011
  58.1715012  56.7390005  32.8990011  57.9365012  56.6000005  31.9160011
  58.3615012  55.5400005  33.6620011  57.6225012  55.5630005  34.4630011
  58.1435012  54.2660005  32.8310011  57.3455012  54.4430005  32.1100011
  59.0475012  54.0530005  32.2610011  57.7885012  53.0450005  33.6820011
  56.8025012  53.1960005  34.1220011  57.7185012  52.1710005  33.0340011
  58.7905012  52.7540005  34.8000011  58.7595012  53.5670005  35.5260011
  58.4855012  51.8480005  35.3230011  60.2275012  52.5840005  34.3040011
  60.2555012  51.8830005  33.4700011  60.6115012  53.5350005  33.9350011
  61.0725012  52.0900005  35.4110011  62.0135012  52.5300005  35.3530011
  60.6315012  52.3350005  36.3200011  61.1685012  51.0570005  35.3400011
  59.7635012  55.4980005  34.2020011  59.9865012  55.1490005  35.3600011
  60.7515012  55.8670005  33.3700011  60.5955012  56.2090005  32.4220011
  62.1345012  55.8090005  33.7560011  62.3615012  54.7780005  34.0270011
  63.0555012  56.2460005  32.6020011  62.8185012  55.6870005  31.6970011
  62.9015012  57.3010005  32.3740011  64.4675012  56.0050005  33.0030011
  65.0335012  54.7630005  32.8290011  64.4485012  53.9630005  32.4010011
  66.3385012  54.5330005  33.1960011  66.7755012  53.5550005  33.0590011
  67.0845012  55.5520005  33.7370011  68.1105012  55.3760005  34.0250011
  66.5265012  56.7950005  33.9120011  67.1125012  57.5950005  34.3380011
  65.2215012  57.0190005  33.5440011  64.7855012  57.9980005  33.6810011
  62.3695012  56.7380005  34.9130011  62.9845012  56.3690005  35.9120011
  61.8515012  57.9750005  34.8050011  61.2815012  58.2710005  34.0120011
  62.0435012  59.0020005  35.7860011  63.1145012  59.1540005  35.9210011
  61.4195012  60.3250005  35.3240011  60.3675012  60.1670005  35.0850011
  61.4565012  61.0480005  36.1390011  62.1405012  60.8970005  34.1000011
  63.0755012  61.3570005  34.4210011  62.4015012  60.0800005  33.4270011
  61.3145012  61.9280005  33.3350011  61.9445012  62.5040005  32.6570011
  60.5525012  61.4410005  32.7260011  60.6925012  62.8090005  34.3560011
  61.1815012  62.9980005  35.2310011  59.4695012  63.3660005  34.1270011
  58.8305012  63.1730005  32.9370011  59.2675012  62.6080005  32.2090011
  57.9155012  63.5940005  32.7750011  58.8845012  64.1090005  35.1100011
  59.3615012  64.2420005  36.0020011  57.9695012  64.5320005  34.9530011
  61.4195012  58.5790005  37.0850011  61.9515012  58.8720005  38.1540011
  60.2555012  57.9030005  37.0290011  59.7495012  57.6950005  36.1680011
  59.6335012  57.4150005  38.2310011  59.4735012  58.3150005  38.8240011
  58.2945012  56.6920005  38.0380011  58.3555012  56.0820005  37.1360011
  58.1445012  56.0100005  38.8750011  57.0745012  57.6040005  37.9280011
  57.1425012  58.1630005  36.9950011  55.7895012  56.7710005  37.8920011
  54.9285012  57.4340005  37.8130011  55.8125012  56.1030005  37.0310011
  55.7115012  56.1820005  38.8060011  57.0465012  58.6210005  39.0740011
  56.1685012  59.2590005  38.9730011  57.0045012  58.0940005  40.0270011
  57.9465012  59.2350005  39.0380011  60.5085012  56.3810005  38.8530011
  60.6205012  56.3010005  40.0740011  61.1395012  55.5510005  38.0070011
  61.0825012  55.6300005  36.9920011  61.9575012  54.4700005  38.4630011
  61.3205012  53.7930005  39.0310011  62.5935012  53.6790005  37.3080011
  63.2035012  52.8710005  37.7130011  61.8085012  53.2610005  36.6780011
  63.2205012  54.3440005  36.7130011  63.0665012  55.0390005  39.2770011
  63.5035012  54.4400005  40.2580011  63.5615012  56.2230005  38.8890011
  63.2125012  56.7780005  38.1080011  64.6645012  56.7860005  39.5990011
  65.5115012  56.1090005  39.4910011  65.0625012  58.1620005  39.0360011
  64.1665012  58.7690005  38.9090011  65.6955012  58.6750005  39.7600011
  65.8025012  58.0700005  37.6960011  66.7415012  57.5370005  37.8480011
  65.2065012  57.4740005  37.0050011  66.1015012  59.4240005  37.0510011
  66.5225012  59.2600005  36.0590011  65.1665012  59.9670005  36.9140011
  67.0665012  60.2890005  37.8670011  66.6385012  60.4990005  38.8470011
  67.9975012  59.7480005  38.0350011  67.3425012  61.5570005  37.1560011
  67.9985012  62.1350005  37.7190011  67.7705012  61.3500005  36.2310011
  66.4535012  62.0780005  37.0170011  64.2825012  56.9570005  41.0470011
  65.0425012  56.5810005  41.9370011  63.0965012  57.5380005  41.3280011
  62.4325012  57.8460005  40.6180011  62.6675012  57.7740005  42.6840011
  63.5245012  58.2500005  43.1600011  61.4355012  58.6920005  42.7590011
  60.6205012  58.2680005  42.1720011  61.0845012  58.7590005  43.7890011
  61.7595012  59.9860005  42.2730011  60.9395012  60.5130005  42.1730011
  62.3095012  56.5050005  43.4050011  62.8005012  56.2330005  44.4990011
  61.4295012  55.6860005  42.8070011  61.0635012  55.8260005  41.8650011
  60.9295012  54.5190005  43.4780011  60.5605012  54.8640005  44.4440011
  59.7815012  53.8880005  42.7490011  59.4875012  52.9670005  43.2530011
  58.6245012  54.8950005  42.7300011  57.7735012  54.4620005  42.2050011
  58.3355012  55.1360005  43.7530011  58.9415012  55.8040005  42.2190011
  60.1495012  53.5630005  41.4200011  60.1775012  54.3800005  40.8790011
  62.0075012  53.5090005  43.7180011  62.0705012  52.8990005  44.7840011
  62.9005012  53.2980005  42.7450011  62.9375012  53.7940005  41.8550011
  63.9005012  52.2960005  42.9450011  63.3635012  51.3950005  43.2410011
  64.6625012  51.9110005  41.6690011  64.9795012  52.8120005  41.1440011
  65.5665012  51.3610005  41.9320011  63.7795012  51.0500005  40.7410011
  63.2885012  50.3090005  41.3710011  62.6385012  51.8460005  40.0950011
  62.0525012  51.1870005  39.4540011  61.9975012  52.2590005  40.8730011
  63.0535012  52.6580005  39.4980011  64.6185012  50.2730005  39.7260011
  63.9625012  49.6790005  39.0900011  65.1845012  50.9720005  39.1100011
  65.3085012  49.6130005  40.2530011  64.8305012  52.6770005  44.0490011
  65.3885012  51.7960005  44.6970011  65.1115012  53.9750005  44.2520011
  64.7825012  54.7500005  43.6760011  65.9425012  54.3320005  45.3670011
  66.7715012  53.6250005  45.3320011  66.5045012  55.7190005  45.2770011
  67.0725012  55.8140005  44.3520011  65.3735012  56.7530005  45.2680011
  65.7975012  57.7550005  45.2020011  64.7255012  56.5760005  44.4100011
  64.7925012  56.6640005  46.1860011  67.3505012  55.9520005  46.3860011
  67.7215012  56.8570005  46.3300011  65.2005012  54.2070005  46.6720011
  65.7415012  53.7180005  47.6640011  63.9275012  54.6410005  46.6980011
  63.4205012  54.9350005  45.8640011  63.1555012  54.7330005  47.9080011
  63.7385012  55.3120005  48.6240011  61.8185012  55.4490005  47.6440011
  62.0005012  56.2930005  46.9790011  61.1555012  54.7640005  47.1150011
  61.0965012  55.9600005  48.9000011  60.9955012  55.1220005  49.5900011
  61.9135012  57.0570005  49.5940011  61.3805012  57.4020005  50.4800011
  62.8845012  56.6570005  49.8870011  62.0565012  57.8920005  48.9090011
  59.6935012  56.4690005  48.5580011  59.2045012  56.8250005  49.4650011
  59.7675012  57.2870005  47.8410011  59.1085012  55.6580005  48.1240011
  62.8935012  53.3730005  48.4960011  62.9655012  53.2020005  49.7130011
  62.5845012  52.3550005  47.6670011  62.5525012  52.4070005  46.6490011
  62.2685012  51.0750005  48.2410011  61.4575012  51.2900005  48.9370011
  61.7445012  50.0620005  47.2600011  62.2955012  50.1070005  46.3210011
  61.9315012  48.6690005  47.8840011  61.5605012  47.9090005  47.1960011
  62.9905012  48.4970005  48.0780011  61.3765012  48.6120005  48.8210011
  60.2765012  50.3600005  46.8970011  59.9275262  49.5132448  46.3059664
  59.7278864  50.3962012  47.8381763  60.0415012  51.6500005  46.1230011
  60.5894667  51.6143439  45.1814267  58.9767423  51.7631399  45.9190716
  60.3898294  52.4973006  46.7136362  63.4335012  50.4920005  48.9840011
  63.2535012  50.0420005  50.1140011  64.6175012  50.4580005  48.4450011
  64.8155012  50.2880005  47.0190011  64.3595012  51.0970005  46.4480011
  64.3775012  49.3570005  46.6580011  66.3475012  50.2880005  46.8830011
  66.7365012  51.2980005  46.7510011  66.6715012  49.7070005  46.0200011
  66.8415012  49.6620005  48.2010011  67.7725012  50.1210005  48.5330011
  67.0355012  48.5960005  48.0840011  65.7095012  49.9150005  49.2020011
  65.4345012  48.9740005  49.6780011  66.0825012  50.7580005  50.3840011
  66.5265012  50.2070005  51.3890011  65.9185012  52.0920005  50.2930011
  65.5165012  52.5700005  49.4870011  66.3165012  52.9540005  51.3690011
  67.3695012  52.7760005  51.5870011  66.1185012  54.4390005  50.9820011
  66.6685012  54.6250005  50.0590011  65.0625012  54.5930005  50.7600011
  66.5515012  55.5000005  52.0220011  66.3855012  56.4810005  51.5770011
  65.6735012  55.5000005  53.2850011  66.0285012  56.2660005  53.9750011
  64.6405012  55.7100005  53.0100011  65.7295012  54.5240005  53.7670011
  68.0515012  55.3940005  52.3190011  68.3315012  56.1500005  53.0530011
  68.2745012  54.4030005  52.7150011  68.6165012  55.5530005  51.4000011
  65.4625012  52.6640005  52.5630011  65.9645012  52.3920005  53.6520011
  64.1335012  52.6990005  52.3630011  63.6995012  52.8550005  51.4530011
  63.2035012  52.5150005  53.4370011  63.4975012  53.2060005  54.2270011
  61.7555012  52.8550005  53.0370011  61.4595012  52.2370005  52.1890011
  61.0855012  52.6090005  53.8610011  61.5875012  54.3440005  52.6680011
  62.0745012  54.5030005  51.7060011  60.1135012  54.7290005  52.4550011
  60.0475012  55.7860005  52.1970011  59.6945012  54.1310005  51.6450011
  59.5525012  54.5430005  53.3710011  62.2985012  55.2480005  53.6870011
  62.1645012  56.2920005  53.4030011  61.8745012  55.0840005  54.6770011
  63.3625012  55.0110005  53.7040011  63.2605012  51.1050005  53.9300011
  63.1595012  50.8610005  55.1320011  63.4035012  50.1290005  53.0150011
  63.5165012  50.2830005  52.0130011  63.4045012  48.7540005  53.4240011
  62.4865012  48.5320005  53.9670011  63.4195012  48.1090005  52.5450011
  64.5885012  48.4540005  54.2900011  64.4585012  47.8230005  55.3400011
  65.7835012  48.9070005  53.8710011  65.9225012  49.4730005  53.0340011
  66.9825012  48.6110005  54.6020011  67.0625012  47.5260005  54.6660011
  68.2245012  49.1250005  53.9280011  69.1165012  48.9300005  54.5240011
  68.3985012  48.3870005  52.5900011  69.2965012  48.7490005  52.0890011
  68.4925012  47.3170005  52.7740011  67.5305012  48.5710005  51.9570011
  68.1205012  50.6520005  53.7750011  69.0185012  51.0310005  53.2870011
  67.2475012  50.8980005  53.1710011  68.0215012  51.1100005  54.7590011
  66.8885012  49.2540005  55.9430011  67.2665012  48.6670005  56.9570011
  66.3635012  50.4880005  55.9820011  65.9915012  50.9870005  55.1740011
  66.2955012  51.1990005  57.2190011  67.3265012  51.2710005  57.5640011
  65.6825012  52.5960005  57.0950011  66.2305012  53.1800005  56.3550011
  64.6535012  52.5230005  56.7440011  65.7245012  53.2810005  58.4200011
  64.7445012  53.1730005  59.3810011  63.8645012  52.6630005  59.2980011
  65.1735012  53.8740005  60.4570011  64.6125012  53.9740005  61.3740011
  66.3595012  54.4220005  60.2560011  66.7065012  54.0440005  58.9730011
  67.6265012  54.3160005  58.4790011  65.4145012  50.4690005  58.1820011
  65.7505012  50.3350005  59.3560011  64.2585012  49.9780005  57.7050011
  63.9735012  50.0340005  56.7270011  63.3155012  49.3210005  58.5640011
  63.0625012  50.0110005  59.3690011  62.0235012  48.9530005  57.8130011
  61.6575012  49.8370005  57.2910011  62.2595012  48.2080005  57.0530011
  60.9065012  48.4100005  58.7040011  60.9425012  48.8800005  59.6870011
  59.9315012  48.6420005  58.2750011  61.0845012  46.9040005  58.8300011
  62.0045012  46.3540005  58.1680011  60.2945012  46.2840005  59.5900011
  63.9265012  48.0700005  59.1150011  63.7435012  47.7470005  60.2870011
  64.6675012  47.3210005  58.2770011  64.8605012  47.5630005  57.3050011
  65.2545012  46.0870005  58.7190011  64.4345012  45.4710005  59.0870011
  65.9595012  45.3550005  57.6130011  66.7465012  45.9560005  57.1580011
  66.6365012  44.1070005  58.2060011  67.1535012  43.5630005  57.4150011
  67.3545012  44.4100005  58.9680011  65.8815012  43.4620005  58.6560011
  64.9425012  45.0430005  56.4990011  65.4415012  44.5110005  55.6890011
  64.1415012  44.4230005  56.9010011  64.5235012  45.9740005  56.1180011
  66.2675012  46.3600005  59.7860011  66.3035012  45.6760005  60.8090011
  67.1145012  47.3840005  59.5780011  67.0805012  48.0020005  58.7670011
  68.1575012  47.6840005  60.5160011  68.7935012  46.8020005  60.5890011
  69.0045012  48.8460005  60.0860011  68.4145012  49.7470005  59.9170011
  69.9965012  49.1660005  61.2150011  70.6225012  50.0090005  60.9220011
  69.4465012  49.4200005  62.1210011  70.6255012  48.2960005  61.4040011
  69.6715012  48.5070005  58.7400011  70.2895012  49.3450005  58.4190011
  70.2945012  47.6200005  58.8560011  68.9025012  48.3150005  57.9910011
  67.5315012  48.0470005  61.8140011  67.9955012  47.6600005  62.8850011
  66.4375012  48.8100005  61.7300011  66.0025012  49.0850005  60.8490011
  65.7815012  49.3080005  62.8870011  66.5175012  49.8240005  63.5030011
  64.6965012  50.3080005  62.5110011  65.0235012  51.0160005  61.7490011
  63.7945012  49.8270005  62.1330011  64.4955012  50.9370005  63.8150011
  65.2985012  51.9770005  64.2180011  66.0725012  52.3390005  63.5580011
  65.1305012  52.5620005  65.4470011  65.7545012  53.3880005  65.7570011
  64.1535012  52.0740005  66.2710011  63.9895012  52.5130005  67.2440011
  63.3845012  51.0210005  65.8470011  62.6225012  50.6400005  66.5110011
  63.5365012  50.4360005  64.6330011  62.9185012  49.6040005  64.3290011
  65.1955012  48.1750005  63.6710011  65.2225012  48.1640005  64.9030011
  64.6255012  47.1850005  62.9700011  64.5775012  47.1400005  61.9520011
  64.0255012  46.0860005  63.6630011  63.2495012  46.5020005  64.3050011
  63.3815012  45.0670005  62.7100011  62.9415012  44.2550005  63.2890011
  62.6045012  45.5570005  62.1240011  64.1415012  44.6650005  62.0400011
  65.0805012  45.3640005  64.4450011  64.8835012  45.0630005  65.6190011
  66.2445012  45.0960005  63.8210011  66.4735012  45.4010005  62.8750011
  67.2765012  44.3340005  64.4740011  66.7865012  43.4100005  64.7820011
  68.4555012  43.9690005  63.5510011  68.7815012  44.8380005  62.9800011
  69.3115012  43.6320005  64.1350011  67.9805012  42.8890005  62.6410011
  67.9475012  41.5830005  63.0760011  68.2695012  41.3480005  64.0800011
  67.5105012  40.5750005  62.2510011  67.4895012  39.5560005  62.6070011
  67.1005012  40.8650005  60.9720011  66.7555012  40.0760005  60.3200011
  67.1315012  42.1660005  60.5270011  66.8115012  42.4000005  59.5220011
  67.5695012  43.1700005  61.3580011  67.5915012  44.1890005  61.0000011
  67.8235012  45.0640005  65.6570011  67.9695012  44.4890005  66.7340011
  68.1065012  46.3710005  65.5020011  67.9055012  46.9070005  64.6570011
  68.7305012  47.1190005  66.5530011  69.6955012  46.6520005  66.7500011
  68.9715012  48.5520005  66.1810011  68.0495012  49.0800005  65.9400011
  69.5945012  49.2670005  67.3890011  69.7775012  50.3120005  67.1390011
  68.9115012  49.2110005  68.2370011  70.5375012  48.7860005  67.6500011
  69.8475012  48.5880005  64.9170011  70.0325012  49.6240005  64.6320011
  70.7965012  48.0920005  65.1180011  69.3345012  48.0740005  64.1040011
  67.8425012  47.1000005  67.7530011  68.3055012  47.0190005  68.8900011
  66.5275012  47.1720005  67.5240011  66.1135012  47.2150005  66.5930011
  65.5795012  47.1940005  68.5940011  65.8295012  48.0870005  69.1670011
  64.1865012  47.2160005  68.1030011  63.9895012  46.3910005  67.4180011
  63.3035012  47.1040005  69.3400011  62.2555012  47.1150005  69.0410011
  63.5225012  46.1720005  69.8600011  63.4995012  47.9450005  70.0050011
  63.9205012  48.3870005  67.3490011  64.3605012  48.3210005  66.4760011
  65.6465012  45.9380005  69.4030011  65.5465012  45.9690005  70.6280011
  65.7985012  44.7950005  68.7150011  65.9535012  44.7740005  67.7070011
  65.7605012  43.4920005  69.3110011  64.8285012  43.4410005  69.8740011
  65.7345012  42.3610005  68.2680011  66.4645012  42.5420005  67.4790011
  65.9885012  41.4040005  68.7250011  64.3175012  42.3360005  67.7030011
  63.3625012  42.4170005  68.5240011  64.1615012  42.2310005  66.4590011
  66.9115012  43.2960005  70.2380011  66.8485012  42.4400005  71.1180011
  67.9945012  44.0740005  70.0620011  68.0685012  44.8110005  69.3610011
  69.1555012  43.9040005  70.8850011  69.5955012  42.9330005  70.6550011
  70.2105012  44.9960005  70.6330011  69.7585012  45.9720005  70.8110011
  71.0175012  44.8820005  71.3570011  70.8015012  44.9730005  69.2230011
  71.2915012  44.0190005  69.0300011  70.0145012  45.0840005  68.4770011
  71.8005012  46.1170005  69.1200011  72.0895012  46.7470005  70.1720011
  72.2835012  46.3800005  67.9880011  68.7235012  44.0300005  72.3130011
  69.0975012  43.2100005  73.1520011  67.8925012  45.0450005  72.6190011
  67.5605012  45.7360005  71.9460011  67.4025012  45.2290005  73.9530011
  66.8105012  46.1450005  73.9560011  66.4755012  44.0890005  74.4200011
  66.9595012  43.1330005  74.2180011  66.3445012  44.1580005  75.4990011
  65.1245012  44.0970005  73.7640011  64.7745012  43.2800005  72.7130011
  65.3695012  42.5910005  72.2540011  63.4845012  43.5680005  72.4060011
  62.9315012  43.0820005  71.6170011  62.9835012  44.5100005  73.1820011
  64.0205012  44.8420005  74.0360011  63.9605012  45.5910005  74.8130011
  68.5765012  45.2900005  74.8620011  68.5445012  44.7550005  75.9700011
  69.6545012  45.9540005  74.4140011  69.7355012  46.4150005  73.5080011
  70.8005012  46.0360005  75.2630011  71.0925012  45.0230005  75.5400011
  72.0215012  46.6850005  74.5870011  72.8535012  46.7140005  75.2900011
  72.3055012  46.1010005  73.7120011  71.7705012  47.7000005  74.2800011
  70.4115012  46.8890005  76.4200011  69.7285012  47.8980005  76.2590011
  70.8235012  46.4820005  77.6320011  71.3675012  45.6370005  77.8090011
  70.5025012  47.2530005  78.7920011  69.4205012  47.3810005  78.8300011
  70.9155012  46.5710005  80.1050011  70.4225012  45.6010005  80.1730011
  71.9885012  46.3820005  80.0870011  70.5735012  47.3950005  81.3480011
  71.1975012  48.2870005  81.3980011  69.5375012  47.7320005  81.3090011
  70.8025012  46.5170005  82.5680011  70.0685012  45.5570005  82.7990011
  71.8485012  46.8470005  83.3740011  72.4335012  47.6510005  83.1470011
  72.0475012  46.2900005  84.2050011  71.2365012  48.5450005  78.6760011
  70.7085012  49.6060005  79.0030011  72.4825012  48.4780005  78.1720011
  72.9315012  47.6190005  77.8540011  73.2815012  49.6570005  78.0480011
  73.2705012  50.2310005  78.9750011  74.3215012  49.4000005  77.8450011
  72.7055012  50.4510005  76.9280011  71.7885012  50.0050005  76.2400011
  73.2365012  51.6680005  76.7200011  74.0135012  52.0700005  77.2450011
  72.6945012  52.4940005  75.6890011  71.6265012  52.2930005  75.6050011
  72.8955012  53.9500005  75.9810011  72.4135012  54.5540005  75.2120011
  72.2855012  54.2590005  77.3580011  72.4225012  55.3160005  77.5880011
  71.2205012  54.0260005  77.3450011  72.7805012  53.6550005  78.1190011
  74.2845012  54.2510005  75.9960011  74.6325012  54.2350005  75.0800011
  73.4535012  52.1950005  74.4420011  73.7135012  53.0830005  73.6320011
  73.8265012  50.9170005  74.2470011  73.6545012  50.1440005  74.8900011
  74.5245012  50.5840005  73.0450011  75.4025012  51.2280005  72.9840011
  75.0045012  49.1220005  73.0080011  75.6595012  48.9410005  73.8600011
  74.1445012  48.4620005  73.1210011  75.7535012  48.7540005  71.7110011
  75.1185012  49.0210005  70.8660011  77.0465012  49.5720005  71.5620011
  77.5515012  49.2890005  70.6380011  76.8035012  50.6340005  71.5330011
  77.7025012  49.3730005  72.4090011  75.9935012  47.2380005  71.6130011
  76.5235012  47.0130005  70.6880011  76.5915012  46.9090005  72.4630011
  75.0365012  46.7170005  71.6190011  73.5735012  50.7620005  71.9110011
  73.8925012  51.3960005  70.9070011  72.3505012  50.2220005  72.0660011
  72.0165012  49.7560005  72.9090011  71.4165012  50.2870005  70.9850011
  71.9075012  49.7940005  70.1460011  70.0625012  49.5970005  71.2340011
  69.3455012  50.3570005  71.5450011  69.7075012  49.1920005  70.2860011
  70.0445012  48.4750005  72.2670011  69.2925012  47.7350005  71.9930011
  71.0075012  47.9640005  72.2720011  69.7445012  49.0240005  73.6630011
  69.4875012  48.2200005  74.3530011  70.6135012  49.5350005  74.0780011
  68.5995012  49.9670005  73.4870011  68.7145012  50.7880005  72.8920011
  67.4025012  49.7520005  74.1060011  67.2515012  48.7070005  74.9710011
  68.0355012  48.0820005  75.1580011  66.3545012  48.5510005  75.4310011
  66.3455012  50.5780005  73.8470011  66.4525012  51.3530005  73.1920011
  65.4495012  50.4200005  74.3080011  71.0565012  51.7200005  70.8100011
  70.9365012  52.2170005  69.6940011  70.9425012  52.4290005  71.9460011
  71.2385012  52.0750005  72.8550011  70.3945012  53.7510005  71.9960011
  69.3315012  53.6400005  71.7820011  70.5805012  54.4070005  73.3740011
  71.6415012  54.4590005  73.6200011  70.2075012  55.4310005  73.3510011
  69.8895012  53.6630005  74.3660011  70.0155012  54.0880005  75.2400011
  71.0525012  54.6370005  70.9960011  70.3755012  55.4160005  70.3260011
  72.3835012  54.5590005  70.8480011  73.0055012  53.9160005  71.3380011
  72.9995012  55.4570005  69.9180011  72.7795012  56.4710005  70.2530011
  74.5265012  55.2890005  69.8540011  74.9405012  55.9950005  69.1330011
  74.9555012  55.4810005  70.8380011  74.7685012  54.2720005  69.5460011
  72.4585012  55.1770005  68.5540011  72.0845012  56.0920005  67.8220011
  72.3705012  53.8870005  68.1880011  72.6035012  53.0990005  68.7930011
  71.9265012  53.5260005  66.8760011  72.5905012  54.0430005  66.1830011
  72.0185012  52.0160005  66.6010011  71.4595012  51.4780005  67.3670011
  71.5415012  51.7970005  65.6460011  73.4575012  51.4980005  66.5740011
  73.9755012  51.9360005  65.7210011  73.9735012  51.8400005  67.4710011
  73.5625012  49.9740005  66.4900011  73.1025012  49.6380005  65.5610011
  74.6145012  49.6930005  66.4440011  72.9045012  49.2460005  67.6620011
  71.8535012  49.5280005  67.7320011  72.9355012  48.1690005  67.4950011
  73.6005012  49.5800005  68.9230011  73.4175012  48.8380005  69.6280011
  74.6235012  49.6460005  68.7480011  73.2505012  50.4910005  69.2820011
  70.5035012  53.9410005  66.6800011  70.1395012  54.4350005  65.6140011
  69.6485012  53.7450005  67.7000011  69.8985012  53.3660005  68.6130011
  68.2655012  54.0850005  67.5260011  67.9535012  53.5450005  66.6320011
  67.3435012  53.6250005  68.6740011  67.7675012  53.9520005  69.6230011
  66.3755012  54.1160005  68.5710011  67.1305012  52.0960005  68.7170011
  66.8695012  51.7870005  67.7050011  68.4115012  51.3540005  69.0990011
  68.2185012  50.2810005  69.1180011  69.1895012  51.5700005  68.3670011
  68.7405012  51.6810005  70.0850011  65.9545012  51.7010005  69.6160011
  65.8435012  50.6170005  69.6150011  66.1425012  52.0450005  70.6330011
  65.0395012  52.1600005  69.2410011  68.1085012  55.5610005  67.3510011
  67.3445012  56.0090005  66.4990011  68.8355012  56.3700005  68.1400011
  69.5215012  56.0670005  68.8310011  68.6495012  57.7860005  68.0190011
  67.5825012  57.9600005  68.1550011  69.3575012  58.6080005  69.1100011
  70.4005012  58.3100005  69.2130011  69.3525012  59.6710005  68.8680011
  68.5925012  58.3360005  70.3610011  67.3035012  58.8040005  70.4990011
  66.8535012  59.3700005  69.6960011  66.5825012  58.5610005  71.6440011
  65.5715012  58.9310005  71.7350011  67.1485012  57.8480005  72.6710011
  66.5855012  57.6520005  73.5720011  68.4375012  57.3840005  72.5460011
  68.8885012  56.8250005  73.3530011  69.1535012  57.6290005  71.3980011
  70.1655012  57.2630005  71.3100011  69.0835012  58.2500005  66.6630011
  68.4145012  59.0840005  66.0560011  70.2165012  57.7340005  66.1450011
  70.8045012  57.0410005  66.6080011  70.6765012  58.1560005  64.8480011
  70.8195012  59.2320005  64.9430011  71.9965012  57.4930005  64.4150011
  72.8375012  57.9070005  64.9720011  71.9755012  56.4220005  64.6190011
  72.1525012  57.7510005  62.9490011  72.6365012  58.9520005  62.4850011
  72.9125012  59.7250005  63.1870011  72.7725012  59.1770005  61.1350011
  73.1515012  60.1250005  60.7840011  72.4285012  58.2020005  60.2300011
  72.5365012  58.3820005  59.1710011  71.9465012  56.9980005  60.6800011
  71.6735012  56.2260005  59.9760011  71.8125012  56.7790005  62.0320011
  71.4345012  55.8290005  62.3810011  69.6815012  57.7930005  63.7950011
  69.2935012  58.6310005  62.9820011  69.2285012  56.5250005  63.7910011
  69.4575012  55.8360005  64.5080011  68.3685012  56.0360005  62.7530011
  68.9105012  56.1660005  61.8160011  68.0205012  54.5450005  62.9290011
  67.6955012  54.3530005  63.9510011  67.1925012  54.2720005  62.2750011
  69.2495012  53.7030005  62.6010011  70.1525012  54.2180005  61.8920011
  69.2955012  52.5260005  63.0510011  67.0855012  56.7970005  62.7550011
  66.5935012  57.1840005  61.6970011  66.5105012  57.0240005  63.9500011
  66.9095012  56.7280005  64.8410011  65.2615012  57.7170005  64.0610011
  64.5625012  57.2080005  63.3970011  64.6715012  57.6670005  65.4790011
  65.4035012  58.0550005  66.1880011  63.8005012  58.3200005  65.5300011
  64.2645012  56.2410005  65.8960011  65.1705012  55.6430005  65.9870011
  63.5975012  56.2320005  67.2820011  63.3225012  55.2110005  67.5470011
  64.2935012  56.6240005  68.0230011  62.7035012  56.8550005  67.2590011
  63.4065012  55.5650005  64.8140011  63.1365012  54.5600005  65.1390011
  62.5015012  56.1490005  64.6500011  63.9735012  55.5050005  63.8850011
  65.4335012  59.1500005  63.6510011  64.5395012  59.7380005  63.0450011
  66.5855012  59.7620005  63.9820011  67.3535012  59.3210005  64.4870011
  66.8015012  61.1360005  63.6220011  66.0315012  61.7060005  64.1420011
  68.1865012  61.6580005  64.0370011  68.2045012  61.9250005  65.0940011
  68.9535012  60.8980005  63.8870011  68.4365012  62.8500005  63.1780011
  67.7165012  64.0060005  63.3450011  66.9555012  64.0520005  64.1100011
  67.9475012  65.1070005  62.5540011  67.3695012  66.0080005  62.6990011
  68.9135012  65.0590005  61.5800011  69.0995012  65.9210005  60.9560011
  69.6425012  63.9070005  61.4040011  70.4035012  63.8620005  60.6390011
  69.4045012  62.8110005  62.2010011  69.9835012  61.9110005  62.0580011
  66.7295012  61.2810005  62.1430011  66.0405012  62.1560005  61.6220011
  67.4515012  60.4110005  61.4320011  67.9935012  59.6580005  61.8550011
  67.5355012  60.4500005  60.0070011  67.8155012  61.4500005  59.6760011
  68.6165012  59.4590005  59.5320011  69.5535012  59.7020005  60.0340011
  68.3335012  58.4570005  59.8550011  68.8675012  59.4300005  58.0210011
  69.7545012  58.8280005  57.8250011  67.7125012  58.7460005  57.2870011
  67.9155012  58.7390005  56.2160011  67.6105012  57.7210005  57.6440011
  66.7875012  59.2900005  57.4770011  69.1755012  60.8370005  57.4860011
  69.3495012  60.7880005  56.4110011  68.3305012  61.4960005  57.6870011
  70.0655012  61.2270005  57.9800011  66.1935012  60.1200005  59.4120011
  65.7885012  60.7100005  58.4110011  65.4575012  59.1770005  60.0350011
  65.7465012  58.7320005  60.9060011  64.1915012  58.7020005  59.5370011
  64.4165012  58.3440005  58.5320011  63.5775012  57.5960005  60.4020011
  63.3925012  57.9720005  61.4080011  62.6135012  57.2960005  59.9910011
  64.4445012  56.4810005  60.4570011  65.0815012  56.5980005  61.1930011
  63.1655012  59.7850005  59.5770011  62.2035012  59.7570005  58.8110011
  63.3315012  60.7600005  60.4850011  64.1505012  60.8430005  61.0870011
  62.3445012  61.7840005  60.6820011  61.4285012  61.2760005  60.9850011
  62.7655012  62.7940005  61.7600011  63.6525012  63.3370005  61.4350011
  61.9765012  63.5320005  61.9070011  63.0305012  62.1210005  62.9790011
  63.6915012  61.4140005  62.8250011  62.1675012  62.5680005  59.4180011
  61.0905012  63.0960005  59.1510011  63.2515012  62.6780005  58.6320011
  64.1265012  62.2150005  58.8780011  63.3675012  63.4100005  57.3980011
  62.8335012  64.3380005  57.6000011  64.8215012  63.7440005  57.0250011
  65.4465012  62.8520005  57.0570011  64.8825012  64.1390005  56.0110011
  65.2845012  64.7550005  58.0200011  65.8095012  64.3580005  59.2290011
  65.8895012  63.3060005  59.4580011  66.2325012  65.2890005  60.1480011
  66.6465012  64.9650005  61.0920011  66.1305012  66.6300005  59.8690011
  66.4625012  67.3610005  60.5910011  65.6035012  67.0370005  58.6650011
  65.5205012  68.0900005  58.4390011  65.1835012  66.1020005  57.7510011
  64.7685012  66.4270005  56.8090011  62.7095012  62.7260005  56.2260011
  62.5525012  63.3290005  55.1660011  62.3615012  61.4340005  56.3510011
  62.3995012  60.9290005  57.2360011  61.8995012  60.6310005  55.2450011
  62.7485012  60.5830005  54.5640011  61.5005012  59.2110005  55.6850011
  60.7275012  59.2760005  56.4510011  61.0665012  58.6810005  54.8380011
  62.6855012  58.4080005  56.2300011  63.4615012  58.3240005  55.4690011
  63.1285012  58.9270005  57.0800011  62.2155012  57.0190005  56.6520011
  61.0195012  56.7340005  56.6870011  63.1875012  56.1310005  56.9900011
  64.1685012  56.4080005  56.9470011  62.9365012  55.1880005  57.2860011
  60.7245012  61.2440005  54.5280011  60.6325012  61.1330005  53.3070011
  59.7805012  61.8830005  55.2420011  59.7925012  62.0010005  56.2550011
  58.6485012  62.4600005  54.5660011  58.1015012  61.6910005  54.0210011
  57.9565012  62.8910005  55.2890011  59.1375012  63.5140005  53.6250011
  58.6025012  63.6840005  52.5290011  60.1585012  64.2730005  54.0540011
  60.5955012  64.1660005  54.9690011  60.7295012  65.3140005  53.2510011
  59.9455012  66.0310005  53.0080011  61.8555012  66.0570005  53.9990011
  61.4485012  66.4760005  54.9190011  62.6195012  65.3360005  54.2880011
  62.5205012  67.1870005  53.1920011  62.9305012  66.7550005  52.2790011
  61.4915012  68.2440005  52.7620011  61.9915012  69.0290005  52.1940011
  60.7275012  67.7770005  52.1400011  61.0245012  68.6780005  53.6460011
  63.6995012  67.8030005  53.9670011  64.1495012  68.5980005  53.3730011
  63.3395012  68.2140005  54.9100011  64.4445012  67.0330005  54.1670011
  61.3145012  64.6900005  52.0210011  61.1565012  65.2070005  50.9150011
  61.9905012  63.5390005  52.1870011  62.0885012  63.0740005  53.0900011
  62.6425012  62.8490005  51.1080011  63.3675012  63.5330005  50.6670011
  63.3685012  61.5830005  51.6220011  64.0925012  61.8920005  52.3760011
  62.6335012  60.9540005  52.1250011  64.1075012  60.7140005  50.5770011
  64.6735012  59.9650005  51.1300011  63.1375012  59.9300005  49.6790011
  63.7045012  59.3360005  48.9630011  62.5255012  59.2700005  50.2940011
  62.4935012  60.6270005  49.1430011  65.1345012  61.5280005  49.7770011
  65.6305012  60.8790005  49.0550011  64.6275012  62.3360005  49.2500011
  65.8765012  61.9470005  50.4570011  61.6325012  62.4260005  50.0840011
  61.8355012  62.6170005  48.8870011  60.5075012  61.8340005  50.5150011
  60.2645012  61.6670005  51.4920011  59.5445012  61.3860005  49.5470011
  60.0985012  60.7370005  48.8690011  58.4205012  60.5730005  50.1260011
  57.6435012  60.3820005  49.3860011  58.9805012  59.2200005  50.5750011
  58.1775012  58.6160005  50.9980011  59.4105012  58.7020005  49.7180011
  59.7515012  59.3780005  51.3290011  57.7655012  61.3570005  51.2700011
  56.9495012  60.7710005  51.6930011  58.5065012  61.5590005  52.0440011
  57.3745012  62.3000005  50.8880011  58.9545012  62.5550005  48.8310011
  58.7385012  62.5040005  47.6220011  58.6815012  63.6480005  49.5640011
  58.8875012  63.7420005  50.5590011  58.0605012  64.7910005  48.9670011
  57.0985012  64.4630005  48.5730011  57.8135012  65.9220005  49.9790011
  57.3405012  66.7650005  49.4750011  57.1605012  65.5620005  50.7740011
  58.7635012  66.2420005  50.4070011  58.9495012  65.3280005  47.8910011
  58.4675012  65.7130005  46.8270011  60.2725012  65.4010005  48.1440011
  60.7225012  65.1090005  49.0110011  61.1515012  65.9270005  47.1360011
  60.7045012  66.8830005  46.8650011  62.5545012  66.1950005  47.6130011
  63.1985012  66.5110005  46.7920011  62.5175012  67.3390005  48.6340011
  63.5275012  67.5440005  48.9880011  62.1095012  68.2340005  48.1630011
  61.8885012  67.0540005  49.4770011  63.1605012  64.9040005  48.1720011
  64.1755012  65.0980005  48.5170011  62.5555012  64.5490005  49.0060011
  63.1825012  64.1440005  47.3910011  61.2295012  65.0150005  45.9470011
  61.0705012  65.4620005  44.8130011  61.4375012  63.7000005  46.1640011
  61.4645012  63.2600005  47.0840011  61.6415012  62.8070005  45.0530011
  62.4985012  63.2320005  44.5310011  61.9565012  61.3570005  45.4780011
  61.2875012  61.0810005  46.2930011  61.7315012  60.6940005  44.6430011
  63.4105012  61.1060005  45.9280011  64.0685012  61.3780005  45.1020011
  63.8185012  62.0110005  47.0970011  64.8495012  61.7980005  47.3790011
  63.7325012  63.0550005  46.7960011  63.1635012  61.8240005  47.9480011
  63.6415012  59.6130005  46.2210011  64.6735012  59.4600005  46.5370011
  62.9675012  59.2890005  47.0140011  63.4475012  59.0310005  45.3200011
  60.4425012  62.7370005  44.1600011  60.5785012  62.7490005  42.9370011
  59.2385012  62.5750005  44.7370011  59.0755012  62.5260005  45.7430011
  58.0665012  62.4570005  43.9210011  58.4255012  61.8780005  43.0700011
  56.9255012  61.6890005  44.6160011  56.7035012  62.1240005  45.5910011
  56.0095012  61.7400005  44.0280011  57.3885012  60.2720005  44.7580011
  57.5605012  59.4740005  43.6450011  57.3585012  59.8810005  42.6650011
  57.9845012  58.1690005  43.7610011  58.1205012  57.5630005  42.8770011
  58.2345012  57.6390005  45.0040011  58.6675012  56.3030005  45.1410011
  59.4595012  56.2730005  45.7180011  58.0575012  58.4200005  46.1210011
  58.2505012  58.0080005  47.1000011  57.6355012  59.7250005  45.9980011
  57.4965012  60.3270005  46.8840011  57.5335012  63.7560005  43.3670011
  56.9905012  63.7720005  42.2640011  57.4545012  64.8220005  44.1890011
  57.7465012  64.8300005  45.1660011  56.9215012  66.0710005  43.6910011
  56.3485012  65.7190005  42.8330011  56.0505012  66.7780005  44.7440011
  55.3795012  66.0520005  45.2030011  56.6885012  67.1680005  45.5370011
  55.0735012  68.1370005  44.0340011  54.3595012  68.6920005  44.9680011
  57.8835012  67.0880005  43.1370011  57.8025012  67.4910005  41.9780011
  58.8485012  67.5030005  43.9870011  59.0605012  67.0320005  44.8670011
  59.6745012  68.6560005  43.7300011  58.9825012  69.4690005  43.5120011
  60.5315012  69.0400005  44.9500011  61.1735012  68.2110005  45.2480011
  61.1845012  69.8810005  44.7150011  59.5815012  69.3970005  46.0490011
  58.9015012  70.5950005  46.0350011  59.0565012  71.2850005  45.2190011
  58.0285012  70.9250005  47.0450011  57.5045012  71.8690005  47.0180011
  57.8215012  70.0550005  48.0890011  57.1335012  70.3080005  48.8820011
  58.4995012  68.8590005  48.1140011  58.3465012  68.1720005  48.9330011
  59.3715012  68.5340005  47.1010011  59.8975012  67.5910005  47.1310011
  60.5735012  68.4510005  42.5550011  60.7055012  69.3240005  41.7000011
  61.2425012  67.2950005  42.5060011  61.1505012  66.5700005  43.2180011
  62.1555012  66.9510005  41.4560011  62.7915012  67.8240005  41.3100011
  63.0545012  65.7630005  41.8290011  62.4365012  64.9480005  42.2060011
  63.5565012  65.3950005  40.9340011  64.1105012  66.1360005  42.8900011
  64.6805012  66.9800005  42.5020011  63.4725012  66.6240005  44.1980011
  64.2555012  66.8740005  44.9140011  62.8665012  67.5080005  43.9990011
  62.8415012  65.8370005  44.6110011  65.0995012  64.9870005  43.1120011
  65.8325012  65.2780005  43.8650011  64.5605012  64.1030005  43.4530011
  65.6105012  64.7610005  42.1760011  61.4335012  66.6530005  40.1780011
  62.0225012  66.7400005  39.1030011  60.1495012  66.2520005  40.2580011
  59.6215012  66.2200005  41.1300011  59.4005012  65.8280005  39.1030011
  59.9015012  64.9280005  38.7460011  57.9385012  65.4850005  39.4400011
  57.8955012  64.7810005  40.2710011  57.4005012  66.3800005  39.7520011
  57.2915012  64.8830005  38.2030011  56.4245012  65.4940005  37.5790011
  57.7365012  63.6540005  37.8250011  57.3495012  63.2040005  36.9950011
  58.4575012  63.1820005  38.3710011  59.4015012  66.8780005  38.0310011
  59.2015012  68.0650005  38.2890011  59.6345012  66.4310005  36.7740011
  59.7675012  65.4440005  36.5550011  59.7195012  67.2860005  35.6220011
  60.4635012  68.0360005  35.8920011  60.1815012  66.5500005  34.3530011
  61.1365012  66.0620005  34.5490011  59.4655012  65.7640005  34.1140011
  60.3295012  67.4790005  33.1480011  59.3595012  67.9150005  32.9080011
  60.9945012  68.3030005  33.4080011  60.8765012  66.7580005  31.9170011
  61.8515012  66.3360005  32.1610011  60.2185012  65.9220005  31.6770011
  61.0175012  67.6450005  30.6810011  60.0525012  68.0800005  30.4230011
  61.6945012  68.4730005  30.8920011  61.5325012  66.8460005  29.5460011
  61.6265012  67.4540005  28.7080011  62.4625012  66.4510005  29.7930011
  60.8705012  66.0710005  29.3390011  58.4025012  67.9330005  35.3110011
  58.3585012  69.1260005  35.0140011  57.2905012  67.1730005  35.3610011
  57.2675012  66.1910005  35.6340011  56.0165012  67.7440005  35.0120011
  56.1515012  68.1360005  34.0040011  54.8565012  66.7340005  34.9770011
  54.9005012  66.1110005  35.8700011  53.9115012  67.2760005  35.0130011
  54.8675012  65.8350005  33.7410011  53.8805012  65.4060005  33.5700011
  55.1235012  66.4100005  32.8510011  55.8885012  64.7420005  33.9800011
  56.2655012  64.5550005  35.1690011  56.2995012  64.0780005  32.9920011
  55.6455012  68.8070005  35.9920011  55.0955012  69.8390005  35.6160011
  55.9225012  68.5720005  37.2860011  56.3805012  67.7290005  37.6320011
  55.5785012  69.5280005  38.2990011  54.5005012  69.6790005  38.2520011
  55.9285012  69.0530005  39.6800011  56.9775012  68.7690005  39.7640011
  55.6945012  70.2070005  40.6690011  55.9445012  69.8780005  41.6780011
  56.3255012  71.0530005  40.3970011  54.6475012  70.5090005  40.6350011
  55.0965012  67.7960005  39.9920011  55.3395012  67.4380005  40.9930011
  54.0355012  68.0400005  39.9410011  55.3245012  67.0180005  39.2630011
  56.3355012  70.7930005  38.0430011  55.7745012  71.8870005  38.0830011
  57.6395012  70.6650005  37.7440011  58.1105012  69.7650005  37.6520011
  58.4935012  71.7960005  37.5260011  58.4825012  72.3930005  38.4380011
  59.9375012  71.3770005  37.2030011  59.9315012  70.7550005  36.3080011
  60.5185012  72.2690005  36.9680011  60.6375012  70.6150005  38.3290011
  60.7105012  71.2350005  39.2230011  60.0675012  69.7270005  38.6020011
  62.0235012  70.2280005  37.8330011  62.4205012  70.5780005  36.7230011
  62.7815012  69.4750005  38.6780011  62.4135012  69.2060005  39.5910011
  63.7165012  69.1800005  38.3980011  57.9955012  72.5420005  36.3320011
  57.9535012  73.7720005  36.3320011  57.5985012  71.8040005  35.2790011
  57.5725012  70.7840005  35.2740011  57.1715012  72.4160005  34.0540011
  58.0065012  73.0190005  33.6980011  56.8085012  71.3830005  32.9730011
  57.6685012  70.7470005  32.7640011  56.0115012  70.7320005  33.3340011
  56.3935012  72.0410005  31.7850011  56.1665012  71.3740005  31.1040011
  55.9535012  73.2440005  34.3080011  55.8675012  74.3820005  33.8510011
  54.9825012  72.6930005  35.0570011  55.0325012  71.7670005  35.4820011
  53.7675012  73.4120005  35.3100011  53.3535012  73.6660005  34.3350011
  52.7165012  72.5800005  36.0640011  53.2015012  72.0440005  36.8800011
  51.9845012  73.2500005  36.5140011  51.9925012  71.5760005  35.1630011
  52.7075012  71.0160005  34.5610011  51.4425012  70.8500005  35.7620011
  51.0425012  72.3670005  34.2710011  50.4055012  73.3190005  34.7960011
  50.9415012  72.0380005  33.0580011  54.0625012  74.6370005  36.1110011
  53.4825012  75.6930005  35.8670011  54.9745012  74.5300005  37.0950011
  55.4895012  73.6770005  37.3120011  55.2915012  75.6530005  37.9320011
  54.3595012  75.9580005  38.4080011  56.3145012  75.3140005  39.0320011
  57.2125012  74.9080005  38.5660011  56.6055012  76.2340005  39.5390011
  55.7975012  74.3090005  40.0790011  55.5975012  73.3660005  39.5710011
  56.8635012  74.0160005  41.1470011  56.4675012  73.3040005  41.8710011
  57.7495012  73.5950005  40.6710011  57.1305012  74.9410005  41.6580011
  54.4645012  74.7720005  40.6870011  54.1265012  74.0410005  41.4220011
  54.6025012  75.7380005  41.1730011  53.7175012  74.8650005  39.8980011
  55.8825012  76.7400005  37.0950011  55.5225012  77.9070005  37.2420011
  56.8065012  76.3840005  36.1860011  57.1125012  75.4260005  36.0170011
  57.4405012  77.3760005  35.3680011  57.8645012  78.1170005  36.0460011
  58.6185012  76.8340005  34.5340011  59.0315012  77.6540005  33.9460011
  59.4025012  76.5050005  35.2160011  58.2835012  75.6810005  33.5900011
  57.7395012  74.9130005  34.1400011  57.6195012  76.0410005  32.8040011
  59.5305012  75.0590005  32.9530011  59.2825012  74.1190005  32.4600011
  59.9435012  75.7200005  32.1910011  60.5185012  74.8350005  34.0490011
  60.3535012  75.2410005  34.9700011  61.6405012  74.0910005  33.8280011
  61.8415012  73.4990005  32.6160011  61.1525012  73.6120005  31.8730011
  62.6815012  72.9430005  32.4530011  62.5675012  73.9460005  34.8200011
  62.4205012  74.3940005  35.7250011  63.4065012  73.3900005  34.6560011
  56.4215012  78.0010005  34.4660011  56.4825012  79.1980005  34.1950011
  55.4545012  77.2040005  33.9710011  55.3605012  76.2110005  34.1830011
  54.4585012  77.7280005  33.0790011  54.9885012  78.1060005  32.2050011
  53.4355012  76.6640005  32.6370011  53.9695012  75.8270005  32.1880011
  52.9235012  76.2790005  33.5190011  52.3915012  77.1780005  31.6420011
  52.0165012  78.1410005  31.9890011  52.8755012  77.3520005  30.6810011
  51.2065012  76.2270005  31.4370011  51.0755012  76.0030005  30.3780011
  51.3865012  75.2790005  31.9430011  49.9875012  76.8900005  31.9860011
  49.4365012  77.4980005  31.3800011  49.5925012  76.7030005  33.2790011
  50.3085012  75.8870005  34.1030011  51.1425012  75.4140005  33.7540011
  50.0105012  75.7490005  35.0690011  48.4805012  77.3410005  33.7480011
  47.9475012  77.9550005  33.1330011  48.1825012  77.2030005  34.7140011
  53.6735012  78.7790005  33.8000011  53.4435012  79.8670005  33.2770011
  53.2615012  78.4730005  35.0430011  53.4995012  77.5990005  35.5110011
  52.4455012  79.3480005  35.8340011  51.5195012  79.5450005  35.2940011
  52.1015012  78.7160005  37.1940011  53.0205012  78.5500005  37.7560011
  51.4955012  79.4140005  37.7720011  51.3485012  77.3900005  37.0510011
  50.3335012  77.5980005  36.7120011  51.8295012  76.7970005  36.2730011
  51.2765012  76.5550005  38.3330011  51.2145012  75.4930005  38.0930011
  52.1775012  76.6950005  38.9300011  50.0735012  76.9870005  39.0970011
  50.1655012  77.6580005  39.8590011  48.8475012  76.4820005  38.7740011
  48.7175012  75.6370005  37.7100011  49.5365012  75.3830005  37.1570011
  47.8015012  75.2590005  37.4680011  47.7505012  76.8270005  39.5090011
  47.8465012  77.4630005  40.3010011  46.8345012  76.4490005  39.2670011
  53.2215012  80.5970005  36.0900011  52.6865012  81.7030005  36.0220011
  54.5235012  80.4370005  36.3750011  54.9895012  79.5300005  36.3920011
  55.3805012  81.5390005  36.6830011  54.9965012  82.0320005  37.5760011
  56.8235012  81.0670005  36.9400011  56.8105012  80.3600005  37.7700011
  57.1675012  80.5210005  36.0620011  57.8305012  82.1480005  37.2520011
  58.2735012  82.5980005  38.4610011  57.9385012  82.2300005  39.4200011
  59.2095012  83.5890005  38.2800011  59.6975012  84.0910005  39.0220011
  59.3775012  83.7890005  36.9260011  60.1845012  84.6510005  36.2390011
  60.8425012  85.3340005  36.7550011  60.1275012  84.6160005  34.8640011
  60.7515012  85.2870005  34.2920011  59.2905012  83.7430005  34.2000011
  59.2725012  83.7440005  33.1200011  58.4775012  82.8700005  34.8900011
  57.8235012  82.1840005  34.3730011  58.5325012  82.9070005  36.2540011
  55.4125012  82.4580005  35.5090011  55.2285012  83.6660005  35.6480011
  55.6335012  81.8990005  34.3080011  55.7195012  80.8970005  34.1380011
  55.7655012  82.7290005  33.1490011  56.5565012  83.4440005  33.3770011
  56.1715012  81.9490005  31.8870011  56.9395012  81.2200005  32.1460011
  55.3125012  81.3890005  31.5180011  56.6855012  82.8430005  30.7950011
  58.0105012  83.1990005  30.6700011  58.0965012  84.0110005  29.5870011
  59.0185012  84.4510005  29.2370011  56.9245012  84.2020005  29.0090011
  56.7195012  84.7670005  28.1850011  56.0355012  83.4640005  29.7720011
  54.9745012  83.3910005  29.5820011  54.4635012  83.4120005  32.8640011
  54.4295012  84.6080005  32.5840011  53.3475012  82.6640005  32.9540011
  53.3375012  81.6940005  33.2690011  52.0565012  83.1860005  32.6050011
  52.1005012  83.4840005  31.5570011  50.9505012  82.1290005  32.7820011
  51.1725012  81.2780005  32.1380011  50.9735012  81.7660005  33.8100011
  49.5405012  82.6280005  32.4680011  49.6075012  83.5320005  31.8620011
  49.0215012  81.8800005  31.8690011  48.7195012  82.9240005  33.7240011
  49.2455012  83.6300005  34.3670011  47.7675012  83.3830005  33.4590011
  48.4965012  81.6330005  34.4370011  49.1955012  81.2860005  35.0930011
  47.3565012  80.9160005  34.2110011  46.4305012  81.3700005  33.3170011
  46.5895012  82.2450005  32.8180011  45.5795012  80.8340005  33.1480011
  47.1365012  79.7480005  34.8830011  47.8245012  79.4090005  35.5560011
  46.2845012  79.2140005  34.7120011  51.7275012  84.3560005  33.4740011
  51.3175012  85.4060005  32.9830011  51.9245012  84.2150005  34.7960011
  52.2905012  83.3720005  35.2380011  51.6205012  85.2830005  35.6960011
  50.6315012  85.6700005  35.4480011  51.5855012  84.8210005  37.1640011
  50.7835012  84.0920005  37.2810011  52.5195012  84.3070005  37.3910011
  51.3855012  85.9250005  38.1710011  50.2545012  86.6090005  38.5090011
  49.2815012  86.4560005  38.0660011  50.5375012  87.5220005  39.4980011
  49.8695012  88.1630005  39.9260011  51.8755012  87.4250005  39.8130011
  52.6365012  88.1030005  40.7240011  52.2075012  88.8690005  41.3540011
  53.9715012  87.7720005  40.8080011  54.6005012  88.2900005  41.5170011
  54.5235012  86.7930005  40.0070011  55.5745012  86.5610005  40.1010011
  53.7585012  86.1070005  39.0900011  54.1875012  85.3390005  38.4640011
  52.4365012  86.4370005  39.0040011  52.7045012  86.3380005  35.5480011
  53.6305012  86.1240005  34.7210011  52.6235012  87.3740005  36.2610011
  70.5645012  60.6340005  43.8570011  63.2605012  62.2370005  40.6500011
  75.0525012  63.1240005  44.2010011  74.8855012  62.6400005  42.8960011
  73.7795012  61.8300005  42.5820011  71.6925012  60.6370005  43.1720011
  71.6235012  59.7550005  42.0600011  69.2625012  57.6180005  38.8510011
  69.1725012  57.0260005  41.6090011  68.6605012  56.4300005  39.2800011
  67.4935012  54.3380005  38.7470011  68.3995012  59.5500005  43.7490011
  65.5415012  61.8590005  41.3720011  65.1515012  60.6750005  42.0240011
  67.4125012  60.3870005  42.9160011  66.8725012  62.3100005  41.4830011
  64.5405012  62.6130005  40.5630011  72.8265012  61.4850005  43.5640011
  72.9995012  61.9820005  44.8770011  74.1085012  62.7930005  45.1870011
  74.3275012  63.3910005  46.7850011  76.0325012  63.0390005  41.6740011
  70.3785012  59.2030005  42.1110011  69.8095012  58.4920005  39.7960011
  69.7835012  58.2260005  41.1820011  68.6155012  56.1310005  40.6630011
  68.1065012  55.5450005  38.3330011  67.4525012  54.0470005  40.1250011
  68.0065012  54.9300005  41.0730011  67.8015012  61.5770005  42.2460011
  69.7495012  59.7560005  43.2250011  66.9325012  53.4240005  37.8820011
  66.4445012  53.9170005  36.6410011  64.9265012  63.5350005  39.8530011
  62.1915012  62.8860005  39.9040011  62.2705012  62.5960005  38.3970011
  61.1125012  63.2420005  37.6510011  61.3825012  64.0290005  36.7190011
  59.9505012  62.9420005  38.0170011  68.3485012  59.9370005  45.2400011
  66.0775012  59.9470005  42.7850011  63.0105012  61.4700005  41.2560011
  75.9065012  63.7500005  44.4480011  73.6575012  61.4630005  41.5660011
  72.3915012  59.5560005  41.3240011  69.3055012  57.8600005  37.7920011
  69.1305012  56.7880005  42.6690011  68.1465012  58.4890005  43.6860011
  64.1265012  60.3230005  41.9370011  67.1815012  63.2230005  40.9790011
  72.2745012  61.7370005  45.6490011  70.2735012  59.4120005  39.4490011
  68.1505012  55.7920005  37.2750011  66.9845012  53.1260005  40.4630011
  67.9635012  54.6820005  42.1300011  68.8275012  61.9260005  42.3240011
  67.2815012  54.0470005  35.9500011  65.9475012  54.8770005  36.8040011
  65.7325012  53.1960005  36.2300011  61.2335012  62.5270005  40.2880011
  62.2625012  63.9650005  40.0650011  63.2105012  62.9880005  38.0030011
  62.2385012  61.5160005  38.2360011  67.3985012  59.6210005  45.6760011
  69.1605012  59.4470005  45.7790011  68.4365012  61.0210005  45.3450011
  65.7635012  59.0320005  43.2810011  62.0215012  81.3020005  53.1870011
  63.0705012  81.0880005  52.8890011  61.9805012  82.3790005  53.4580011
  61.2945012  81.1750005  52.3560011  61.4865012  80.4160005  54.2720011
  61.4235012  79.3650005  53.9150011  62.1455012  80.5060005  55.1610011
  60.0895012  80.8540005  54.6380011  59.9915012  81.9460005  54.8210011
  59.4455012  80.5910005  53.7720011  59.4005012  80.2960005  55.9230011
  58.3585012  80.6820005  55.9240011  59.4725012  79.1970005  55.7750011
  60.2565012  80.6190005  57.1270011  61.1525012  79.9690005  57.2280011
  60.5395012  81.6920005  57.1780011  59.5285012  80.1950005  58.4730011
  58.6395012  80.8240005  58.6910011  59.1695012  79.1590005  58.2930011
  60.4875012  80.2840005  59.6460011  61.1755012  79.4210005  59.5210011
  60.9595012  81.2880005  59.5770011  59.8125012  80.1260005  61.0300011
  58.8895012  79.5270005  60.8740011  60.3525012  79.3980005  61.6720011
  59.5575012  81.4020005  61.6970011  59.1535012  82.1040005  60.9370011
  58.8755012  81.2310005  62.5570011  60.8935012  81.9730005  62.2750011
  61.7165012  81.2370005  62.1540011  61.1725012  82.9050005  61.7400011
  60.9565012  82.1380005  63.7890011  61.8935012  82.6950005  64.0040011
  60.1395012  82.8090005  64.1320011  60.9465012  80.8820005  64.6380011
  59.9075012  80.5090005  64.5150011  61.6555012  80.1410005  64.2100011
  61.1705012  81.0610005  66.1700011  61.2255012  80.0040005  66.5070011
  62.1195012  81.6170005  66.3260011  60.0895012  81.8590005  66.8810011
  59.8955012  82.8320005  66.3800011  59.2115012  81.1780005  66.8600011
  60.2785012  82.0620005  68.3840011  60.2185012  81.1210005  68.9730011
  61.2765012  82.5350005  68.5020011  59.2065012  82.9140005  69.1100011
  59.4565012  83.8180005  69.9410011  57.9345012  82.5560005  68.7460011
  56.7815012  82.9570005  69.5050011  57.0545012  83.7750005  70.2050011
  56.0355012  83.2800005  68.7470011  56.2315012  81.7780005  70.2970011
  55.2335012  82.0230005  70.7180011  57.1905012  81.4320005  71.4200011
  58.2325012  81.4020005  71.0360011  57.3055012  82.2400005  72.1750011
  57.0045012  80.1320005  72.0930011  57.1945012  80.1050005  73.6870011
  58.7955012  80.2390005  73.8380011  59.6555012  79.5290005  73.0180011
  60.2525012  78.8180005  73.6280011  59.2245012  79.0220005  72.1280011
  60.7855012  80.5150005  72.3320011  61.3495012  80.0590005  71.5310011
  60.3135012  81.2490005  71.6950011  61.8985012  81.1280005  73.1370011
  61.4025012  82.0770005  74.1440011  62.2425012  82.6260005  74.5440011
  60.6725012  82.6820005  73.6270011  60.9515012  81.4680005  74.9130011
  62.8235012  80.1040005  73.7810011  63.1905012  79.4180005  73.0330011
  63.5815012  80.5890005  74.3770011  62.3195012  79.4850005  74.5080011
  62.7565012  81.9130005  72.0250011  63.7745012  81.9520005  72.3820011
  62.2235012  82.8000005  71.7130011  62.7955012  81.3690005  71.0920011
  56.6235012  81.3850005  74.1870011  56.7545012  78.7820005  74.2130011
  56.0875012  80.6490005  69.4190011  54.9345012  80.4570005  68.9000011
  53.9305012  81.1500005  69.0530011  55.0885012  79.1840005  68.0540011
  54.0785012  78.7230005  68.0160011  55.7335012  78.4530005  68.5870011
  55.2985012  79.5320005  66.5750011  54.5545012  80.2920005  66.2530011
  55.0935012  78.5550005  66.0880011  56.6835012  80.0690005  66.2230011
  57.2995012  79.2030005  65.8990011  57.1395012  80.4430005  67.1640011
  56.7255012  81.0410005  65.1130011  56.1595012  80.4780005  64.3410011
  57.7765012  81.0860005  64.7560011  56.2045012  82.4210005  65.4650011
  56.5055012  82.7760005  66.4740011  55.0995012  82.3750005  65.5780011
  56.6455012  83.4350005  64.3800011  57.6485012  83.7220005  64.7630011
  55.9525012  84.2920005  64.5140011  56.4865012  82.9500005  62.8790011
  57.1085012  82.0400005  62.7420011  57.0605012  83.6900005  62.2820011
  55.0315012  82.5610005  62.4000011  54.2765012  82.4590005  63.1940011
  54.6045012  82.6390005  61.1430011  53.6185012  82.1610005  61.0500011
  55.4005012  83.1200005  59.9720011  56.2495012  83.7560005  60.3010011
  54.7845012  83.8410005  59.3940011  55.7465012  81.9630005  58.9830011
  54.8355012  81.3930005  58.7020011  56.3945012  81.1920005  59.4510011
  56.4855012  82.2800005  57.6370011  56.4315012  81.3590005  57.0180011
  57.5065012  82.4540005  58.0390011  56.0485012  83.5440005  56.8910011
  56.9735012  83.9280005  56.4110011  55.8165012  84.3460005  57.6240011
  55.0055012  83.3390005  55.7260011  54.4875012  84.2570005  55.3740011
  54.2465012  82.6730005  56.1880011  55.5055012  82.4790005  54.5590011
  54.6525012  82.0090005  54.0240011  55.9505012  81.5200005  54.9010011
  56.5095012  83.2420005  53.5880011  57.4515012  83.4230005  54.1480011
  56.1145012  84.2320005  53.2760011  56.9075012  82.3360005  52.3850011
  57.5475012  81.5360005  52.8160011  57.4685012  82.9170005  51.6230011
  56.1145012  81.7090005  51.9230011  63.2895012  32.3860005  56.4950011
  63.8485012  31.5070005  56.8800011  64.0095012  32.6880005  55.7040011
  62.3115012  32.1540005  56.0220011  63.1965012  33.3030005  57.6940011
  62.5545012  34.1480005  57.3670011  62.7135012  32.7350005  58.5170011
  64.5245012  33.8310005  58.2380011  64.4145012  34.3040005  59.2370011
  65.1585012  32.9280005  58.3680011  65.2835012  34.8300005  57.3190011
  65.7365012  34.3300005  56.4350011  64.5665012  35.5770005  56.9180011
  66.2905012  35.7050005  58.0810011  66.7925012  36.4070005  57.3820011
  65.7565012  36.4140005  58.7500011  67.4235012  34.9740005  58.8430011
  66.9135012  34.3140005  59.5760011  67.8475012  34.3850005  58.0010011
  68.5965012  35.7100005  59.5240011  69.3845012  34.9990005  59.8540011
  69.0835012  36.3390005  58.7490011  68.1885012  36.6050005  60.7150011
  67.3645012  37.2410005  60.3260011  67.7575012  36.0350005  61.5660011
  69.3045012  37.5200005  61.1890011  69.9145012  36.9460005  61.9190011
  70.0715012  37.6460005  60.3950011  68.8965012  38.8810005  61.7130011
  69.6565012  39.4450005  62.2940011  68.6175012  39.5230005  60.8500011
  67.8375012  38.9020005  62.7730011  66.9355012  38.2990005  62.5370011
  68.3705012  38.3590005  63.5830011  67.3035012  40.2830005  63.2020011
  68.1535012  40.9940005  63.1230011  66.5755012  40.6160005  62.4320011
  66.9205012  40.4040005  64.6560011  66.5415012  41.4140005  64.9200011
  66.0235012  39.7770005  64.8450011  67.9725012  40.1280005  65.7260011
  68.2245012  39.0680005  65.5110011  68.8145012  40.8060005  65.4650011
  67.5645012  40.3710005  67.2060011  67.6015012  41.4600005  67.4210011
  66.5225012  40.0070005  67.3300011  68.5185012  39.5040005  68.1170011
  69.6795012  39.1650005  67.9510011  67.7845012  39.2880005  69.2330011
  68.4595012  38.7580005  70.3760011  69.4075012  38.2980005  70.0240011
  68.6715012  39.5950005  71.0750011  67.6155012  37.6380005  71.1380011
  66.7015012  38.1150005  71.5500011  68.4035012  37.0320005  72.3560011
  69.3405012  36.4850005  72.1170011  68.7475012  37.8430005  73.0330011
  67.6015012  36.1420005  73.0800011  66.8275012  36.5170005  74.4410011
  65.3475012  36.5930005  73.9210011  64.7535012  35.6640005  73.0750011
  65.2035012  35.7240005  72.0610011  64.8905012  34.6500005  73.5090011
  63.2265012  35.8000005  72.9750011  62.7955012  34.9830005  72.4160011
  62.8315012  35.6190005  73.9630011  62.6385012  36.9350005  72.3600011
  63.0005012  37.0140005  70.8340011  64.0125012  37.3570005  70.6770011
  62.8295012  36.0920005  70.2980011  62.3025012  37.6960005  70.3700011
  61.1155012  36.7820005  72.4350011  60.8805012  35.8040005  72.0420011
  60.9425012  36.9630005  73.4860011  60.7885012  37.5740005  71.7780011
  63.1165012  38.1910005  72.9540011  64.1805012  38.3660005  72.8870011
  62.8155012  38.2520005  73.9890011  62.6865012  39.0460005  72.4530011
  66.9065012  35.2840005  75.2900011  67.2515012  37.8070005  75.0900011
  67.2185012  36.5600005  70.2170011  66.2995012  36.8940005  69.2770011
  65.5935012  37.8670005  69.4350011  66.3625012  35.9570005  68.0910011
  65.8125012  35.0230005  68.3330011  67.4105012  35.8430005  67.7400011
  65.7295012  36.4930005  66.8820011  65.8975012  37.5800005  66.7200011
  64.6435012  36.3310005  67.0470011  66.2505012  35.8010005  65.5660011
  66.7305012  34.8420005  65.8580011  66.9855012  36.4780005  65.0820011
  65.1735012  35.6380005  64.4600011  64.5115012  34.7800005  64.7040011
  65.7815012  35.3100005  63.5900011  64.3395012  36.8690005  64.1760011
  65.0645012  37.6960005  64.0170011  63.6555012  37.0330005  65.0360011
  63.3775012  36.9110005  62.9930011  62.6885012  37.7820005  63.0120011
  62.7085012  36.0410005  63.1640011  64.0045012  36.9450005  61.5570011
  64.4875012  35.9670005  61.3490011  64.7765012  37.7430005  61.5980011
  62.9965012  37.1450005  60.4140011  62.3185012  36.2790005  60.3850011
  62.9995012  38.2010005  59.5580011  62.0475012  38.3430005  59.0260011
  63.9305012  39.3520005  59.5410011  64.7595012  39.2970005  60.2790011
  63.4315012  40.2910005  59.8620011  64.6665012  39.5500005  58.2730011
  63.9625012  39.8730005  57.4760011  65.0845012  38.5900005  57.9010011
  65.6945012  40.7360005  58.1030011  66.4845012  40.5800005  58.8690011
  65.3355012  41.7640005  58.3240011  66.3765012  40.7410005  56.6930011
  67.0015012  41.6400005  56.5090011  65.5995012  40.6830005  55.9010011
  67.3425012  39.5210005  56.5830011  66.7575012  38.5780005  56.5430011
  67.8825012  39.4930005  57.5530011  68.3265012  39.5670005  55.4100011
  69.2085012  38.9530005  55.6920011  68.5835012  40.6450005  55.3300011
  67.6875012  39.0360005  54.1960011  68.3965012  39.1170005  53.3450011
  66.7025012  39.5100005  53.9990011  67.2235012  37.5200005  54.1220011
  68.0145012  36.8430005  54.5080011  66.9315012  37.2210005  53.0930011
  66.3235012  37.2770005  54.7270011  49.6595012  39.0170005  55.6870011
  50.0045012  40.0400005  55.9500011  48.7815012  39.1560005  55.0210011
  50.4955012  38.5250005  55.1450011  49.0685012  38.3520005  56.8980011
  48.3235012  39.0170005  57.3840011  48.4445012  37.5260005  56.4970011
  50.0185012  37.8890005  57.9480011  49.4495012  37.2840005  58.6860011
  50.8175012  37.2720005  57.4840011  50.5555012  39.1410005  58.7400011
  51.2375012  39.7580005  58.1170011  49.7015012  39.7150005  59.1600011
  51.5085012  38.7900005  59.9540011  52.5185012  38.8960005  59.5040011
  51.5145012  39.5870005  60.7290011  51.1255012  37.4600005  60.6310011
  50.1925012  37.5660005  61.2250011  50.8945012  36.5730005  60.0030011
  52.1145012  37.1090005  61.7020011  53.1665012  37.2800005  61.3890011
  51.9015012  37.7950005  62.5490011  52.1265012  35.7270005  62.3690011
  52.3225012  35.0440005  61.5160011  52.9975012  35.7040005  63.0590011
  50.8325012  35.3050005  63.0630011  49.9995012  35.1090005  62.3540011
  50.9165012  34.3210005  63.5710011  50.3955012  36.2350005  64.2120011
  51.2135012  36.3200005  64.9590011  50.1995012  37.2790005  63.8860011
  49.1665012  35.7420005  64.9520011  48.2635012  35.6930005  64.3070011
  49.3045012  34.7200005  65.3640011  48.7675012  36.5910005  66.1100011
  49.5975012  37.1000005  66.6450011  48.0585012  37.3730005  65.7620011
  47.9085012  35.8310005  67.1540011  47.5075012  36.6810005  67.7470011
  47.0805012  35.3090005  66.6290011  48.6065012  34.8610005  68.0660011
  48.7375012  33.8960005  67.5320011  49.6265012  35.2470005  68.2770011
  48.0325012  34.7970005  69.4640011  47.8185012  35.7490005  69.9960011
  47.0185012  34.3830005  69.2780011  48.8295012  33.8520005  70.3280011
  48.4485012  33.4650005  71.3720011  49.9885012  33.5040005  69.7390011
  50.8445012  32.5350005  70.3610011  50.4695012  31.9900005  71.2530011
  51.1225012  31.7120005  69.6680011  52.1225012  33.1470005  70.9890011
  52.7055012  32.3600005  71.5140011  51.7555012  34.0940005  72.0460011
  51.0945012  34.8510005  71.5720011  51.2935012  33.5390005  72.8900011
  52.8775012  34.7540005  72.5660011  52.5685012  35.8910005  73.6540011
  51.0285012  35.8100005  74.0190011  50.3635012  36.8240005  74.7530011
  49.4955012  36.3120005  75.2210011  51.0525012  37.3220005  75.4680011
  49.8325012  37.9660005  73.8300011  49.3935012  38.7840005  74.3820011
  50.7485012  38.4030005  73.4600011  48.7915012  37.6720005  72.7660011
  49.5735012  37.2450005  71.5040011  50.5525012  37.6880005  71.6080011
  49.6345012  36.1760005  71.3680011  49.0115012  37.6430005  70.6720011
  47.8115012  36.5680005  73.1710011  47.2735012  36.1880005  72.3150011
  48.4085012  35.7290005  73.4980011  47.1995012  36.9320005  73.9820011
  48.0105012  38.8900005  72.4200011  48.5185012  39.4580005  71.6550011
  47.9215012  39.5200005  73.2930011  47.0375012  38.6380005  72.0250011
  53.3455012  35.5090005  74.8720011  52.8635012  37.1480005  72.8970011
  52.8375012  33.8120005  69.9130011  53.5565012  32.9090005  69.1850011
  54.0265012  31.9070005  69.6610011  53.7185012  33.2250005  67.6860011
  54.8025012  33.4400005  67.5660011  53.1865012  34.1700005  67.4440011
  53.1655012  32.0990005  66.8160011  53.0545012  31.0760005  67.2350011
  53.7335012  32.1390005  65.8630011  51.7615012  32.3140005  66.3530011
  51.4885012  33.2860005  65.8900011  51.0855012  32.2470005  67.2320011
  51.2445012  31.2290005  65.3850011  51.1525012  30.2360005  65.8750011
  51.9695012  31.2540005  64.5430011  49.9335012  31.6330005  64.6440011
  50.0655012  32.7300005  64.5280011  49.0665012  31.4330005  65.3100011
  49.7955012  31.0650005  63.1900011  49.9295012  29.9620005  63.2140011
  50.6415012  31.5140005  62.6270011  48.3645012  31.2200005  62.5450011
  47.7225012  30.5240005  63.1260011  48.3855012  30.8050005  61.5140011
  47.9715012  32.6710005  62.4540011  48.0585012  33.1050005  63.4600011
  47.5185012  33.3580005  61.4750011  47.2885012  34.4120005  61.6910011
  47.2675012  32.9480005  60.0530011  46.1755012  33.0660005  59.8900011
  47.5435012  31.9540005  59.6400011  48.0535012  33.9840005  59.1220011
  47.4745012  34.9310005  59.0960011  48.1595012  33.6270005  58.0750011
  49.5025012  34.2710005  59.4660011  49.5645012  34.7350005  60.4730011
  49.8115012  35.0730005  58.7610011  50.3925012  33.0840005  59.3320011
  50.0105012  32.2770005  59.9930011  51.3905012  33.3790005  59.7210011
  50.5365012  32.5510005  57.9390011  51.6145012  32.4270005  57.6990011
  50.1705012  33.2860005  57.1910011  49.8265012  31.1370005  57.6780011
  48.8625012  31.0500005  58.2250011  50.4835012  30.3660005  58.1340011
  49.7345012  30.8150005  56.1410011  48.9045012  31.4050005  55.6960011
  49.4875012  29.7510005  55.9380011  50.9385012  30.9830005  55.1200011
  50.7185012  30.6730005  54.0760011  51.7525012  30.3310005  55.5020011
  51.3005012  32.0330005  55.0800011  70.8115012  41.5870005  55.2950011
  70.5915012  42.3040005  54.4760011  70.2165012  40.6490005  55.3280011
  71.8765012  41.2690005  55.2750011  70.6125012  42.4260005  56.5780011
  71.3545012  43.2480005  56.4900011  69.5675012  42.8030005  56.5890011
  70.9875012  41.6820005  57.9250011  70.5695012  40.6660005  58.0920011
  72.0895012  41.5520005  57.9770011  70.4925012  42.4100005  59.2310011
  70.7345012  43.4940005  59.2720011  69.3845012  42.3280005  59.2690011
  71.3725012  41.8990005  60.3780011  70.9865012  42.2580005  61.3560011
  71.3865012  40.7890005  60.4240011  72.7805012  42.5040005  60.4010011
  73.4235012  42.1090005  59.5850011  72.6855012  43.6000005  60.2430011
  73.5495012  42.3950005  61.6870011  73.5165012  41.3990005  62.1780011
  74.6345012  42.6060005  61.5750011  73.1055012  43.3770005  62.7520011
  73.3685012  44.3830005  62.3630011  72.0295012  43.2090005  62.9710011
  73.8525012  43.1500005  64.1140011  74.9385012  43.2380005  63.8990011
  73.5085012  43.9610005  64.7910011  73.6465012  41.7580005  64.8310011
  73.1965012  41.8900005  65.8380011  73.0025012  41.0990005  64.2100011
  75.0375012  41.0850005  65.0220011  75.3075012  40.6130005  64.0530011
  75.8055012  41.8540005  65.2550011  74.9645012  39.9300005  66.0620011
  74.3715012  40.2390005  66.9490011  74.2905012  39.2220005  65.5330011
  76.3435012  39.3960005  66.5270011  76.3385012  38.4210005  67.0600011
  77.1075012  39.3190005  65.7240011  77.1195012  40.3170005  67.4740011
  77.9875012  39.7630005  67.8920011  77.5605012  41.2210005  67.0020011
  76.2815012  40.8090005  68.7550011  75.3865012  40.1600005  68.6470011
  76.7565012  40.3660005  69.6560011  76.0405012  42.2760005  68.8360011
  76.0405012  43.1100005  67.8940011  75.7845012  42.5360005  70.0640011
  75.3525012  43.8680005  70.4590011  75.6795012  44.0210005  71.5090011
  75.8955012  44.5880005  69.8100011  73.7725012  43.9650005  70.3940011
  73.5785012  44.9510005  70.8680011  73.2885012  42.8260005  71.2850011
  73.9285012  42.6350005  72.1740011  72.2925012  43.1320005  71.6710011
  73.1255012  41.6770005  70.4750011  72.5795012  40.3200005  71.0860011
  73.5745012  39.8690005  72.2360011  73.0835012  39.0750005  73.3420011
  72.3575012  38.3040005  73.0070011  73.9645012  38.5450005  73.7620011
  72.3475012  39.7170005  74.5170011  71.4655012  40.1980005  74.1200011
  71.9775012  38.8480005  75.0400011  73.1305012  40.5910005  75.5410011
  72.1655012  40.8420005  76.6520011  71.9075012  39.9310005  77.1720011
  72.6115012  41.5630005  77.3220011  71.2685012  41.3730005  76.3710011
  74.2555012  39.7470005  76.0250011  74.8205012  40.3780005  76.6950011
  73.8665012  38.8520005  76.4870011  74.9365012  39.5470005  75.2110011
  73.6105012  41.8050005  74.7780011  74.3795012  41.3620005  74.1630011
  73.9355012  42.4890005  75.5480011  72.7705012  42.1320005  74.1830011
  71.2465012  40.5270005  71.6710011  72.7875012  39.2900005  70.1310011
  73.2805012  43.9790005  69.0450011  71.9415012  44.1780005  68.7570011
  71.1715012  44.4550005  69.6530011  71.5495012  44.0270005  67.3160011
  72.4975012  43.8040005  66.7800011  71.1485012  45.0250005  67.0380011
  70.5545012  42.7900005  67.1680011  69.8245012  42.7810005  68.0060011
  71.2565012  41.9350005  67.2690011  69.8435012  42.9210005  65.8100011
  70.5855012  43.1140005  65.0050011  69.0865012  43.7290005  65.9010011
  69.1135012  41.7910005  65.1420011  68.6985012  42.2190005  64.2050011
  68.3985012  41.2510005  65.7990011  70.2485012  40.8110005  64.5500011
  70.7945012  40.4340005  65.4410011  70.9335012  41.4590005  63.9610011
  69.7825012  39.5810005  63.6340011  69.3585012  40.0720005  62.7320011
  68.9405012  39.0230005  64.0980011  70.9085012  38.4950005  63.4160011
  70.7415012  37.5930005  64.0440011  71.8395012  38.8630005  63.8970011
  71.1325012  38.1660005  61.9840011  70.2245012  38.4530005  61.4340011
  72.1935012  37.5300005  61.4110011  72.0145012  37.3860005  60.3350011
  73.5285012  36.9920005  61.9510011  73.7735012  36.0870005  61.3560011
  73.4075012  36.4840005  62.9320011  74.6165012  38.0150005  61.8390011
  75.6185012  37.6440005  62.1420011  74.5485012  38.7210005  62.6940011
  74.7905012  38.8340005  60.5740011  75.7165012  39.4110005  60.7850011
  73.9155012  39.4820005  60.3540011  75.0255012  38.0310005  59.3800011
  74.1535012  37.3640005  59.2090011  75.8735012  37.3150005  59.4100011
  74.9645012  38.8910005  58.1000011  75.5825012  39.7860005  58.3250011
  73.9045012  39.1800005  57.9300011  75.6125012  38.2720005  56.8650011
  76.6685012  37.9520005  56.9960011  75.7085012  38.9740005  56.0090011
  74.8515012  37.0060005  56.4020011  74.2865012  36.5440005  57.2390011
  75.6145012  36.3890005  55.8810011  73.7115012  37.2770005  55.3190011
  73.0005012  38.0790005  55.6110011  73.0365012  36.3960005  55.3580011
  74.1055012  37.5850005  54.3270011  36.1315012  43.3700005  57.1230011
  35.3765012  43.6280005  56.3490011  37.0885012  43.1000005  56.6270011
  36.3105012  44.2200005  57.8150011  35.7375012  42.0880005  58.0010011
  35.6735012  41.1900005  57.3490011  36.6215012  41.8250005  58.6210011
  34.4805012  42.1460005  58.8520011  34.0735012  41.1370005  59.0800011
  34.6775012  42.6270005  59.8340011  33.3025012  42.8740005  58.1600011
  33.6065012  43.8840005  57.8100011  33.0485012  42.1190005  57.3850011
  32.0735012  43.0900005  59.1100011  31.1855012  43.1280005  58.4430011
  31.9085012  42.1200005  59.6270011  32.2335012  44.2030005  60.2150011
  32.7815012  43.7330005  61.0600011  32.8415012  45.0870005  59.9250011
  30.9395012  44.7560005  60.8130011  30.5605012  45.5630005  60.1500011
  30.2445012  43.9640005  61.1670011  31.1635012  45.6120005  62.0550011
  30.1955012  45.9510005  62.4810011  31.8645012  45.0670005  62.7230011
  31.6675012  47.0090005  61.8320011  32.5275012  47.1110005  61.1360011
  30.8685012  47.4700005  61.2140011  31.7115012  47.7810005  63.1680011
  32.1325012  48.7480005  62.8180011  30.6705012  48.0100005  63.4790011
  32.4675012  47.3090005  64.3670011  31.9955012  46.4020005  64.8020011
  33.4975012  47.0230005  64.0620011  32.5555012  48.4440005  65.4390011
  32.8285012  49.3830005  64.9120011  31.5025012  48.5470005  65.7780011
  33.3195012  48.1720005  66.6460011  33.0015012  47.2440005  67.1690011
  34.3885012  48.0430005  66.3740011  33.2315012  49.3670005  67.6220011
  34.2275012  49.8210005  67.4330011  32.4235012  50.0850005  67.3660011
  33.1775012  49.0300005  69.1360011  33.8995012  48.2750005  69.5130011
  33.3665012  49.9850005  69.6710011  31.7615012  48.7290005  69.5770011
  31.0905012  49.4850005  70.2110011  31.4875012  47.4280005  69.4560011
  30.2185012  46.9970005  70.0500011  29.6465012  47.8780005  70.4110011
  29.5975012  46.5770005  69.2300011  30.4375012  45.9840005  71.1670011
  29.4295012  45.7300005  71.5580011  31.2325012  46.6030005  72.3550011
  30.8465012  47.6440005  72.3990011  30.9955012  46.0720005  73.3020011
  32.6295012  46.4910005  72.2670011  33.6645012  47.4630005  72.8830011
  34.7145012  46.4720005  73.6100011  34.4425012  45.0660005  73.4070011
  33.4595012  44.7820005  73.8390011  34.4555012  44.8350005  72.3200011
  35.5725012  44.1280005  74.0570011  35.4455012  44.4150005  75.0910011
  35.3765012  43.0770005  73.9020011  37.0525012  44.4310005  73.6830011
  37.8375012  43.1720005  74.1680011  38.8815012  43.4010005  74.0140011
  37.6885012  43.1910005  75.2370011  37.5395012  42.1910005  73.8270011
  37.2575012  44.5420005  72.2180011  38.2735012  44.8740005  72.0600011
  36.9525012  43.5650005  71.8740011  36.6155012  45.2620005  71.7330011
  37.6125012  45.6520005  74.3810011  37.0215012  46.5370005  74.1970011
  38.6365012  45.7570005  74.0540011  37.5995012  45.6000005  75.4600011
  34.3925012  48.1860005  71.8230011  33.1585012  48.3620005  73.9560011
  31.0625012  44.7970005  70.6600011  31.3715012  43.7940005  71.4270011
  30.9545012  43.6130005  72.5750011  32.4115012  42.8260005  70.7860011
  31.9525012  41.8140005  70.7810011  33.3405012  42.7730005  71.3920011
  32.7445012  43.2110005  69.3220011  31.8605012  43.3190005  68.6570011
  33.2435012  42.2570005  69.0470011  33.7125012  44.4060005  69.1260011
  34.4575012  44.2240005  69.9290011  33.2085012  45.3760005  69.3240011
  34.4845012  44.3790005  67.8290011  33.7945012  44.3520005  66.9590011
  34.9435012  43.3700005  67.7500011  35.5225012  45.5180005  67.6700011
  36.3585012  45.3100005  68.3700011  34.9795012  46.4650005  67.8780011
  36.1225012  45.5340005  66.2360011  35.3095012  45.9180005  65.5830011
  36.3535012  44.4830005  65.9580011  37.3555012  46.3860005  65.9720011
  37.8965012  45.7340005  65.2530011  37.9645012  46.2170005  66.8860011
  37.2295012  47.8790005  65.6720011  36.8295012  48.4710005  66.5070011
  37.5175012  48.4040005  64.4710011  37.1815012  49.4460005  64.3610011
  38.0225012  47.6940005  63.2660011  38.6165012  46.8150005  63.5990011
  38.7765012  48.3690005  62.8070011  36.9605012  47.3740005  62.2550011
  36.2455012  46.6390005  62.6850011  37.4715012  46.9320005  61.3730011
  36.1825012  48.6920005  61.8740011  36.9525012  49.4750005  61.7080011
  35.4345012  48.8730005  62.6750011  35.4325012  48.5370005  60.4590011
  34.6185012  49.2920005  60.4580011  34.8705012  47.5810005  60.3920011
  36.3385012  48.6300005  59.2440011  37.1725012  47.9150005  59.4100011
  36.6635012  49.6900005  59.1740011  35.6055012  48.3900005  57.8440011
  34.7185012  49.0400005  57.6850011  35.3635012  47.3110005  57.9490011
  36.5085012  48.5500005  56.5880011  37.1775012  47.6630005  56.5910011
  37.2505012  49.3560005  56.7740011  35.7485012  48.6590005  55.2220011
  35.1705012  49.5970005  55.0750011  35.0245012  47.8330005  55.3860011
  36.3685012  48.4130005  54.3330011  76.9265012  64.5980005  54.3750011
  76.7835012  63.9740005  53.4660011  78.0035012  64.8720005  54.3900011
  76.2165012  65.4490005  54.4450011  76.7445012  63.6160005  55.6160011
  75.6725012  63.3240005  55.5870011  77.4385012  62.7740005  55.4080011
  77.0235012  64.3210005  56.9130011  78.1285012  64.3770005  57.0110011
  76.6335012  65.3600005  56.9410011  76.5705012  63.5920005  58.2620011
  75.5435012  63.2180005  58.0610011  77.1745012  62.6640005  58.3520011
  76.7015012  64.5000005  59.4600011  77.7305012  64.9080005  59.5440011
  76.0165012  65.3730005  59.3990011  76.4685012  63.7070005  60.7580011
  76.2855012  64.3910005  61.6140011  75.5035012  63.1840005  60.5860011
  77.6135012  62.7470005  61.1110011  77.8395012  62.0580005  60.2700011
  78.6055012  63.2250005  61.2580011  77.6235012  61.8970005  62.4340011
  76.7695012  61.2070005  62.2640011  78.5815012  61.3360005  62.3930011
  77.5735012  62.7580005  63.7580011  78.5485012  63.2900005  63.7310011
  76.6985012  63.4410005  63.7180011  77.2835012  61.9620005  65.0430011
  76.3325012  61.4230005  64.8470011  78.0315012  61.1420005  65.0220011
  77.0945012  62.8220005  66.3260011  76.1545012  63.3990005  66.1910011
  76.9615012  62.0540005  67.1170011  78.2965012  63.7160005  66.6090011
  79.2895012  63.2340005  66.4800011  78.3025012  64.5070005  65.8290011
  78.1795012  64.2940005  68.0930011  78.2055012  63.5320005  68.9010011
  79.1025012  64.9020005  68.1980011  76.9495012  65.2090005  68.2990011
  76.7645012  65.8290005  67.3960011  76.0825012  64.5260005  68.4240011
  77.0365012  66.1470005  69.4620011  77.3035012  65.6430005  70.4150011
  77.9085012  66.8180005  69.3050011  75.7185012  66.7750005  69.8030011
  74.8905012  67.1980005  68.9860011  75.5125012  66.7800005  71.1060011
  74.2645012  66.9920005  71.6640011  74.3075012  67.4730005  72.6650011
  73.6295012  67.6130005  70.9970011  73.3875012  65.7170005  71.9050011
  72.3805012  66.0310005  72.2550011  73.9465012  64.8370005  73.0390011
  75.0385012  64.6480005  72.9590011  73.8255012  65.4230005  73.9760011
  73.0315012  63.6660005  73.1590011  73.4045012  62.7460005  74.3680011
  74.9245012  62.3750005  73.9910011  75.1795012  61.1490005  73.2190011
  74.9065012  60.2920005  73.8700011  74.5375012  61.1030005  72.3130011
  76.6345012  61.1020005  72.8610011  77.1795012  60.7520005  73.7260011
  76.7785012  60.3640005  72.0860011  77.3555012  62.3600005  72.3880011
  77.5695012  63.4620005  73.4780011  76.6335012  63.9470005  73.7100011
  77.9345012  63.0440005  74.4050011  78.2255012  64.1710005  72.9950011
  78.6555012  62.0340005  71.7660011  78.4205012  61.4660005  70.8780011
  79.1705012  62.9330005  71.4630011  79.2995012  61.3890005  72.3460011
  76.5395012  62.9850005  71.2980011  76.6285012  62.3340005  70.4410011
  76.9645012  63.9290005  70.9890011  75.5025012  63.1200005  71.5670011
  73.4755012  63.5160005  75.6370011  72.5305012  61.5600005  74.2890011
  73.4425012  65.0150005  70.6720011  72.5065012  65.2910005  69.7280011
  71.6775012  66.1930005  69.8820011  72.6615012  64.4450005  68.4930011
  73.4075012  63.6370005  68.6520011  73.1725012  64.9700005  67.6580011
  71.2885012  63.6430005  68.2300011  70.3655012  64.1260005  67.8430011
  70.9615012  63.1910005  69.1910011  71.4705012  62.5770005  67.1120011
  70.4765012  62.1290005  66.9020011  72.1525012  61.7660005  67.4450011
  72.0295012  63.2320005  65.8610011  73.1225012  63.3500005  66.0220011
  71.6715012  64.2800005  65.7710011  71.8255012  62.4200005  64.4940011
  71.9795012  61.3600005  64.7900011  72.6205012  62.7060005  63.7720011
  70.4675012  62.7020005  63.8400011  69.6975012  62.6970005  64.6410011
  70.2705012  61.7280005  63.3430011  70.4255012  63.8960005  62.8090011
  69.3965012  63.9160005  62.3910011  71.0065012  63.6150005  61.9050011
  70.7205012  65.2640005  63.3510011  69.8325012  65.7500005  63.7810011
  71.8855012  65.8930005  63.3510011  71.8925012  66.9220005  63.7410011
  73.2505012  65.3520005  62.8790011  73.2175012  64.4590005  62.2190011
  73.8515012  64.9360005  63.7160011  73.8795012  66.4120005  62.0160011
  74.9425012  66.1300005  61.8560011  73.8715012  67.4120005  62.5010011
  73.1545012  66.6580005  60.6290011  74.0005012  67.2020005  60.1570011
  72.2215012  67.2540005  60.7210011  72.9875012  65.3570005  59.8030011
  72.0055012  64.8920005  60.0330011  73.7525012  64.6520005  60.1930011
  73.0215012  65.5960005  58.1990011  74.0855012  65.7240005  57.9030011
  72.4225012  66.5140005  58.0200011  72.2765012  64.5430005  57.4550011
  71.2735012  64.4160005  57.9160011  72.7645012  63.5450005  57.4260011
  72.0075012  64.9180005  55.9300011  71.0825012  65.5000005  55.7260011
  71.8635012  63.9200005  55.4650011  73.1115012  65.6130005  55.1740011
  74.0965012  65.1060005  55.0930011  73.3355012  66.5590005  55.7130011
  72.7065012  65.8850005  54.1760011  45.1615012  72.0520005  56.8080011
  45.6855012  72.9390005  57.2250011  44.1175012  72.4280005  56.8590011
  45.5725012  71.7640005  55.8170011  45.2555012  70.8860005  57.8170011
  44.4945012  70.8940005  58.6270011  45.1065012  69.8760005  57.3800011
  46.6815012  70.7450005  58.4590011  47.4545012  70.9170005  57.6800011
  46.7635012  71.6350005  59.1190011  46.9605012  69.4060005  59.1550011
  46.0175012  69.2750005  59.7270011  46.7975012  68.6390005  58.3670011
  48.2705012  69.3520005  59.8740011  48.3065012  70.2660005  60.5050011
  48.2005012  68.5200005  60.6080011  49.5545012  69.2920005  59.0690011
  49.5115012  68.5410005  58.2510011  49.7575012  70.2730005  58.5880011
  50.6905012  68.9790005  60.0070011  50.4965012  68.0720005  60.6180011
  51.5975012  68.8150005  59.3870011  51.0205012  70.1410005  60.9920011
  51.0005012  71.0610005  60.3710011  50.2925012  70.2980005  61.8170011
  52.2075012  69.8980005  61.8690011  52.1245012  68.9100005  62.3700011
  53.1125012  69.8300005  61.2270011  52.6105012  70.9910005  62.8780011
  53.6895012  70.8060005  63.0650011  52.3785012  72.0100005  62.5020011
  51.8765012  70.8910005  64.1940011  50.8645012  71.3490005  64.1880011
  51.6735012  69.8140005  64.3810011  52.5935012  71.3410005  65.3690011
  52.0495012  71.0820005  66.3020011  53.5725012  70.8280005  65.4860011
  53.1175012  72.8120005  65.2930011  53.7295012  73.0510005  66.1880011
  53.6115012  72.8970005  64.3010011  51.8955012  73.7960005  65.2520011
  52.2165012  74.7800005  64.8490011  51.1695012  73.3780005  64.5220011
  51.2965012  73.9210005  66.6580011  51.1515012  72.9020005  67.0780011
  52.0555012  74.4120005  67.3040011  50.0255012  74.7050005  66.6950011
  49.4685012  75.1580005  65.7090011  49.6225012  74.7460005  67.9610011
  48.4005012  75.4580005  68.2370011  48.6165012  76.2350005  69.0000011
  48.0015012  75.9300005  67.3140011  47.2805012  74.5040005  68.8340011
  46.4025012  75.1160005  69.1290011  47.9095012  73.9680005  70.1240011
  48.9725012  73.7050005  69.9340011  47.8135012  74.7290005  70.9270011
  47.1555012  72.7450005  70.3510011  47.8265012  71.6940005  71.2830011
  48.6605012  72.6020005  72.2870011  49.8705012  72.1120005  72.9150011
  50.6035012  71.6870005  72.1960011  50.3865012  73.0140005  73.3090011
  49.4805012  71.1890005  74.0880011  48.9375012  70.3110005  73.7680011
  50.4405012  70.9150005  74.4980011  48.8115012  71.7280005  75.3340011
  47.2955012  71.9750005  75.2260011  47.0695012  72.6280005  74.3960011
  46.9105012  70.9750005  75.0940011  46.8095012  72.3260005  76.1240011
  48.8755012  70.7070005  76.4450011  48.1565012  70.9200005  77.2220011
  48.5865012  69.7700005  75.9930011  49.8585012  70.8440005  76.8700011
  49.4115012  72.9100005  75.9570011  48.8215012  73.3210005  76.7620011
  49.6915012  73.6200005  75.1940011  50.3235012  72.5040005  76.3690011
  46.8185012  70.9610005  72.0540011  48.7675012  70.8670005  70.5130011
  46.9705012  73.4560005  67.9510011  45.9735012  73.6260005  67.1190011
  45.2975012  74.6240005  67.0040011  45.7715012  72.4170005  66.2760011
  44.8425012  71.8860005  66.5750011  46.7085012  71.8320005  66.3910011
  45.5865012  72.6840005  64.7570011  44.6745012  73.2700005  64.5150011
  45.4895012  71.7080005  64.2350011  46.7855012  73.4210005  64.2770011
  47.6865012  72.8350005  64.5610011  46.8965012  74.3660005  64.8510011
  46.8265012  73.8420005  62.7990011  45.8555012  74.2370005  62.4310011
  47.1145012  72.9980005  62.1370011  47.8385012  74.9620005  62.6190011
  48.6785012  74.5170005  63.1940011  47.5145012  75.8770005  63.1600011
  48.1365012  75.2540005  61.0880011  48.4135012  76.3230005  60.9670011
  47.1475012  75.0060005  60.6480011  49.2385012  74.5490005  60.3150011
  49.3225012  75.1130005  59.3620011  49.0165012  73.5260005  59.9420011
  50.5805012  74.3290005  61.0140011  50.6745012  73.7090005  61.9180011
  51.7475012  74.7830005  60.4990011  52.6725012  74.6640005  61.0830011
  52.0065012  75.6070005  59.2470011  52.6425012  76.4610005  59.5620011
  51.0505012  76.0490005  58.8920011  52.8585012  74.8760005  58.2160011
  53.8865012  74.8550005  58.6380011  52.9065012  75.5000005  57.2970011
  52.4275012  73.4270005  57.8140011  52.3515012  72.7840005  58.7160011
  53.2475012  73.0720005  57.1540011  51.0215012  73.4920005  57.1220011
  51.0855012  74.3910005  56.4710011  50.2135012  73.6250005  57.8730011
  50.8465012  72.1670005  56.3560011  50.4065012  71.5270005  57.1500011
  51.7635012  71.7900005  55.8560011  49.6575012  72.1760005  55.3370011
  48.8175012  72.7180005  55.8220011  49.3875012  71.1050005  55.2120011
  50.0345012  72.8510005  54.0160011  50.8575012  72.2020005  53.6470011
  50.3205012  73.9140005  54.1630011  48.8955012  72.6580005  53.0420011
  48.0935012  73.4160005  53.1650011  48.5695012  71.5970005  53.0770011
  49.2875012  72.8730005  52.0240011  64.8405012  79.6680005  55.8130011
  65.1325012  80.5090005  55.1480011  64.4325012  80.0760005  56.7630011
  64.1075012  79.0800005  55.2210011  66.1035012  78.8830005  56.2910011
  65.7065012  77.9850005  56.8110011  66.7145012  78.5730005  55.4160011
  66.9345012  79.5090005  57.4120011  67.6965012  78.7180005  57.5820011
  67.4755012  80.4130005  57.0570011  66.1405012  79.8440005  58.7790011
  65.5875012  80.7380005  58.4210011  65.4355012  79.0540005  59.1130011
  67.0525012  80.2720005  59.9100011  67.6715012  79.3780005  60.1400011
  67.7725012  81.0050005  59.4880011  66.2625012  80.9160005  61.0020011
  66.0625012  81.9650005  60.6950011  65.2625012  80.4730005  61.1970011
  67.0275012  81.0480005  62.3280011  68.0315012  81.4500005  62.0710011
  66.3655012  81.6990005  62.9390011  67.1705012  79.8280005  63.2880011
  68.0605012  79.2070005  63.0470011  67.5965012  80.0900005  64.2800011
  65.9375012  78.9030005  63.5120011  65.0235012  79.5340005  63.5090011
  65.8835012  78.1070005  62.7380011  65.9365012  78.2020005  64.8660011
  65.9765012  78.9280005  65.7060011  64.9465012  77.7230005  65.0240011
  66.8955012  77.0370005  65.0600011  66.6405012  76.2510005  64.3170011
  67.9225012  77.4330005  64.9080011  66.7045012  76.4100005  66.4590011
  65.6175012  76.3180005  66.6690011  67.1205012  75.3820005  66.5230011
  67.3325012  77.3510005  67.6330011  66.8435012  78.3350005  67.4720011
  66.9185012  76.8700005  68.5450011  68.8875012  77.5010005  67.6830011
  69.4025012  76.5380005  67.8920011  69.2875012  77.8380005  66.7030011
  69.5325012  78.4790005  68.7200011  69.3425012  78.0360005  69.7210011
  70.5965012  78.6230005  68.4350011  68.6635012  79.7870005  68.7010011
  68.3585012  80.4720005  67.7150011  68.1325012  79.9720005  69.9810011
  67.1835012  80.9560005  70.3530011  67.6365012  81.4060005  71.2610011
  67.0985012  81.7060005  69.5380011  65.8075012  80.4240005  70.7370011
  65.1345012  81.3020005  70.8400011  65.9015012  79.7960005  72.1750011
  66.4595012  80.4120005  72.9120011  64.9265012  79.6770005  72.6940011
  66.5335012  78.5230005  72.0460011  67.1495012  77.6520005  73.1640011
  66.8045012  76.1590005  72.6720011  65.7365012  75.7950005  71.8280011
  65.6585012  76.4650005  70.9460011  65.8945012  74.7330005  71.5460011
  64.4085012  75.9420005  72.6070011  64.3235012  76.9440005  73.0030011
  63.5635012  75.7780005  71.9560011  64.1875012  75.0550005  73.8250011
  65.1815012  75.3270005  74.8730011  64.7505012  74.7050005  75.6440011
  66.2125012  75.1070005  74.6400011  65.0915012  76.3690005  75.1450011
  62.8045012  75.3070005  74.4620011  62.5495012  76.3520005  74.5530011
  62.0895012  74.9690005  73.7270011  62.6935012  74.5850005  75.2570011
  64.3435012  73.5630005  73.3420011  63.5815012  73.4480005  72.5850011
  64.2645012  72.8620005  74.1600011  65.3045012  73.4500005  72.8630011
  68.5745012  77.8720005  73.2210011  66.3835012  77.9020005  74.4150011
  65.2945012  79.5100005  69.7240011  64.0955012  79.0380005  69.8880011
  63.2925012  79.2350005  70.8080011  63.7365012  78.2900005  68.6520011
  64.3585012  77.3860005  68.4780011  63.9765012  78.8740005  67.7380011
  62.2665012  78.0040005  68.5220011  61.8205012  77.7270005  69.5010011
  62.1705012  77.1090005  67.8710011  61.4865012  79.2940005  68.0200011
  61.7165012  80.0940005  68.7570011  60.4015012  79.0640005  67.9620011
  61.7165012  79.7450005  66.5830011  62.6775012  80.2820005  66.4280011
  60.8385012  80.3530005  66.2760011  61.8375012  78.5270005  65.5930011
  61.0545012  77.7660005  65.7970011  62.7815012  77.9490005  65.6860011
  61.7715012  78.8650005  64.1010011  62.4195012  79.7650005  64.0240011
  60.6895012  79.0520005  63.9380011  62.1065012  77.7730005  63.0560011
  63.1775012  77.6320005  63.3140011  62.0475012  78.1350005  62.0070011
  61.2025012  76.4890005  63.1400011  60.2715012  76.5010005  62.5540011
  61.5355012  75.2980005  63.6930011  60.8485012  74.4410005  63.6230011
  62.8265012  74.9080005  64.4360011  62.5315012  74.4050005  65.3820011
  63.3915012  75.8480005  64.6150011  63.6685012  74.0230005  63.5330011
  62.9555012  73.2130005  63.2690011  64.5935012  73.6980005  64.0560011
  64.2105012  74.6600005  62.3000011  64.7355012  75.5430005  62.7220011
  63.4075012  74.8740005  61.5620011  65.3085012  73.7490005  61.7190011
  66.0095012  73.4110005  62.5110011  65.9685012  74.3360005  61.0450011
  64.7295012  72.5870005  60.9490011  64.4525012  71.8460005  61.7290011
  65.4995012  71.9200005  60.5060011  63.6565012  72.7090005  59.8420011
  62.6865012  73.0210005  60.2870011  63.2815012  71.7670005  59.3880011
  64.1445012  73.6980005  58.8140011  65.1435012  73.2920005  58.5500011
  64.2345012  74.6850005  59.3170011  63.1895012  73.8660005  57.6620011
  63.3895012  72.9960005  57.0010011  63.2835012  74.7800005  57.0360011
  62.1485012  73.9720005  58.0350011  44.0435012  61.5500005  56.2110011
  45.0145012  61.8880005  55.7890011  43.3255012  61.5540005  55.3640011
  44.1985012  60.5250005  56.6110011  43.5875012  62.5650005  57.3110011
  44.2895012  62.5650005  58.1720011  43.5635012  63.6000005  56.9090011
  42.0895012  62.2640005  57.8120011  41.4655012  62.0590005  56.9160011
  42.0835012  61.3310005  58.4160011  41.3965012  63.5630005  58.3970011
  41.4885012  64.3300005  57.5990011  40.3145012  63.4280005  58.6130011
  41.9325012  64.1570005  59.7100011  43.0055012  64.3240005  59.4740011
  41.4645012  65.1220005  60.0000011  41.9515012  63.1980005  60.9050011
  42.0355012  62.1420005  60.5720011  42.8745012  63.4810005  61.4540011
  40.6915012  63.3530005  61.7920011  40.3195012  64.3480005  62.1200011
  39.9265012  62.8190005  61.1880011  40.9295012  62.5440005  63.0580011
  39.9535012  62.2730005  63.5140011  41.5195012  61.6360005  62.8050011
  41.9015012  63.2300005  64.0890011  42.9105012  63.2370005  63.6250011
  41.6355012  64.2960005  64.2570011  41.8945012  62.4980005  65.4250011
  40.9635012  62.6670005  66.0070011  41.8495012  61.4140005  65.1870011
  43.1095012  62.7510005  66.2760011  43.8985012  62.0190005  65.9980011
  43.5225012  63.7340005  65.9630011  42.8185012  62.7560005  67.7650011
  41.9415012  63.3420005  68.1140011  42.4675012  61.7520005  68.0860011
  44.0585012  62.9730005  68.5200011  43.9225012  62.5920005  69.5550011
  44.8455012  62.3370005  68.0600011  44.5575012  64.4470005  68.6650011
  44.7195012  64.9600005  67.6930011  43.7005012  64.9350005  69.1760011
  45.8075012  64.5510005  69.4780011  45.5945012  63.9810005  70.4080011
  46.7225012  64.2330005  68.9350011  46.1405012  66.0130005  69.9470011
  45.6015012  66.9010005  69.3580011  46.8655012  66.0690005  71.0950011
  47.0165012  67.3340005  71.6600011  48.0075012  67.5430005  72.1170011
  47.0375012  68.1670005  70.9250011  45.9535012  67.6100005  72.7280011
  46.1505012  68.5530005  73.2810011  46.0185012  66.5830005  73.8970011
  45.9765012  65.5510005  73.4890011  46.9805012  66.7400005  74.4300011
  44.9195012  66.8120005  74.7290011  43.6685012  65.8470005  74.9750011
  42.9445012  65.5980005  73.6470011  43.3735012  64.4710005  72.7910011
  44.3205012  64.7830005  72.2990011  43.4535012  63.5140005  73.3490011
  42.4765012  64.2220005  71.5700011  42.4075012  65.1000005  70.9450011
  42.9245012  63.4850005  70.9210011  40.9755012  63.7580005  71.8440011
  40.9685012  62.5810005  72.8640011  41.5875012  62.8440005  73.7090011
  39.9385012  62.4640005  73.1690011  41.4335012  61.7320005  72.3860011
  40.1585012  65.0270005  72.2650011  40.4595012  65.3040005  73.2650011
  40.2035012  65.8300005  71.5450011  39.1535012  64.6820005  72.4550011
  40.4985012  63.4110005  70.4700011  41.2415012  62.8380005  69.9350011
  40.4125012  64.2840005  69.8390011  39.5375012  62.9270005  70.5620011
  44.0675012  64.4780005  75.4610011  42.7365012  66.6210005  75.8390011
  44.6735012  67.5430005  72.1750011  44.1695012  68.6920005  71.7420011
  44.7075012  69.7640005  71.6990011  42.7075012  68.5090005  71.3200011
  42.0805012  68.7430005  72.2070011  42.5465012  67.4190005  71.1800011
  42.3825012  69.2500005  69.9610011  43.2405012  68.9620005  69.3160011
  42.1805012  70.3370005  70.0710011  41.1095012  68.8280005  69.1380011
  40.9695012  69.5260005  68.2850011  40.2925012  69.0880005  69.8450011
  40.9095012  67.3340005  68.8420011  39.8215012  67.2360005  68.6350011
  41.2975012  66.7120005  69.6770011  41.4265012  66.7990005  67.4810011
  40.9065012  65.8460005  67.2460011  42.5155012  66.6000005  67.5740011
  41.2315012  67.7360005  66.2350011  41.5985012  68.7300005  66.5690011
  40.1355012  67.6380005  66.0780011  41.9945012  67.2620005  64.9610011
  41.8355012  67.9920005  64.1390011  41.6055012  66.3150005  64.5300011
  43.4665012  67.0030005  65.2090011  43.7455012  66.0200005  65.6170011
  44.4745012  67.8810005  65.0020011  45.4905012  67.5110005  65.2050011
  44.4925012  69.2770005  64.4420011  44.7915012  70.0780005  65.1520011
  43.4365012  69.5210005  64.1960011  45.4755012  69.4240005  63.2650011
  46.5125012  69.1510005  63.5560011  45.5345012  70.4990005  62.9920011
  45.0405012  68.6810005  61.9880011  44.2055012  69.1360005  61.4140011
  44.5855012  67.7190005  62.3070011  46.1185012  68.6470005  60.8600011
  47.0485012  68.1510005  61.2110011  46.4555012  69.6720005  60.5990011
  45.5895012  67.7710005  59.7160011  44.6135012  68.2110005  59.4210011
  45.4325012  66.7170005  60.0270011  46.4615012  67.7240005  58.4190011
  47.3785012  67.1420005  58.6530011  46.7885012  68.7700005  58.2330011
  45.6135012  67.1870005  57.2230011  44.6555012  67.7290005  57.0770011
  45.3855012  66.1350005  57.4960011  46.4805012  67.0840005  55.9770011
  47.3505012  66.4190005  56.1610011  46.9895012  68.0390005  55.7230011
  45.8865012  66.6690005  55.1340011  41.4705012  58.0570005  55.9120011
  42.5665012  58.0140005  56.0890011  40.9265012  58.0790005  56.8810011
  41.2825012  59.0580005  55.4670011  40.8755012  56.9430005  55.0370011
  39.7715012  56.8340005  55.0950011  41.2305012  57.0060005  53.9860011
  41.3955012  55.4870005  55.4090011  40.9405012  54.8680005  54.6070011
  42.4715012  55.4070005  55.1450011  41.1775012  54.9820005  56.8480011
  41.8205012  55.6360005  57.4750011  40.1085012  55.1680005  57.0890011
  41.4375012  53.4250005  56.9250011  41.1165012  52.9230005  55.9870011
  42.5185012  53.1940005  57.0360011  40.7585012  52.6490005  58.1240011
  39.6925012  52.9460005  58.0270011  40.7325012  51.5490005  57.9720011
  41.4415012  52.8010005  59.5370011  42.4115012  52.2890005  59.3600011
  41.6665012  53.8830005  59.6460011  40.6135012  52.3050005  60.7500011
  40.4265012  51.2160005  60.6380011  41.2215012  52.5750005  61.6400011
  39.2175012  52.8940005  61.0640011  38.5755012  52.5150005  60.2400011
  38.7415012  52.6150005  62.0280011  39.2075012  54.4500005  61.1030011
  39.4945012  54.8410005  60.1030011  38.1325012  54.6930005  61.2460011
  40.0875012  54.9580005  62.1920011  41.0935012  54.4920005  62.2530011
  40.3295012  56.0360005  62.0720011  39.4795012  54.8180005  63.6480011
  38.6085012  55.4160005  63.9890011  39.2545012  53.7340005  63.7400011
  40.5475012  55.2240005  64.7050011  40.0995012  54.9920005  65.6950011
  41.5235012  54.8310005  64.3470011  40.8145012  56.8380005  64.7540011
  41.0945012  57.2560005  63.7630011  39.7575012  57.1200005  64.9480011
  41.7065012  57.1910005  65.9220011  42.3585012  56.3560005  66.2560011
  42.3355012  57.9950005  65.4840011  41.0725012  57.7480005  67.2330011
  40.5405012  58.8150005  67.3020011  41.3345012  56.9010005  68.2450011
  40.6785012  57.1910005  69.5270011  41.3085012  56.7880005  70.3480011
  40.4865012  58.2780005  69.6580011  39.2675012  56.4680005  69.5060011
  38.7255012  57.0640005  68.7420011  38.5375012  56.6400005  70.8740011
  38.6455012  57.6960005  71.2030011  37.5025012  56.6320005  70.4710011
  38.8475012  55.6400005  71.8060011  38.4025012  55.8910005  73.3170011
  38.4155012  54.4590005  73.9850011  37.8775012  53.3280005  73.2220011
  37.3285012  52.6840005  73.9410011  37.1085012  53.5940005  72.4650011
  38.9015012  52.4150005  72.4960011  38.4165012  51.7800005  71.7690011
  39.5065012  53.0370005  71.8540011  39.8935012  51.6480005  73.3310011
  39.2875012  50.9820005  74.5430011  38.7105012  50.1900005  74.0900011
  40.1115012  50.4520005  74.9980011  38.7595012  51.6380005  75.2200011
  40.4635012  50.5490005  72.4570011  39.6905012  49.8050005  72.3330011
  40.7185012  50.8910005  71.4650011  41.2965012  50.0340005  72.9130011
  41.0385012  52.5220005  73.9200011  40.4985012  53.2030005  74.5610011
  41.5265012  53.0830005  73.1360011  41.8235012  51.9180005  74.3500011
  39.3145012  56.8200005  74.0610011  36.9525012  56.2960005  73.3170011
  39.4195012  55.0860005  69.1790011  38.3605012  54.5040005  68.6630011
  37.3565012  54.9900005  68.2710011  38.7415012  53.0060005  68.5660011
  38.8595012  52.6170005  69.6000011  39.6895012  52.8710005  68.0020011
  37.6315012  52.3020005  67.7310011  36.6565012  52.5700005  68.1920011
  37.8485012  51.2470005  68.0050011  37.5065012  52.5580005  66.2000011
  38.2425012  51.9910005  65.5910011  37.5345012  53.6550005  66.0290011
  36.1315012  52.0790005  65.5820011  35.2625012  52.6210005  66.0110011
  36.0105012  50.9910005  65.7730011  36.0795012  52.2680005  64.0420011
  36.8445012  51.6730005  63.4990011  36.3455012  53.3430005  63.9510011
  34.5975012  52.0590005  63.4710011  33.9005012  52.7510005  63.9930011
  34.1955012  51.0550005  63.7240011  34.5125012  52.4820005  61.9940011
  34.9795012  53.4720005  61.8060011  33.4245012  52.4550005  61.7670011
  35.2425012  51.4430005  61.1490011  35.8275012  50.7260005  61.7430011
  35.3335012  51.2870005  59.8080011  35.9785012  50.4990005  59.3930011
  34.5985012  52.1890005  58.8740011  33.5875012  52.3940005  59.2870011
  34.4015012  51.4830005  58.0390011  35.2985012  53.4920005  58.5020011
  35.5385012  54.0310005  59.4440011  34.5795012  54.1820005  58.0110011
  36.5415012  53.2190005  57.6550011  36.4895012  52.5440005  56.7740011
  37.1905012  52.7590005  58.4310011  37.2355012  54.4900005  57.1050011
  38.0655012  54.1630005  56.4420011  37.7015012  55.1500005  57.8680011
  36.4365012  55.5040005  56.2870011  37.0965012  56.3950005  56.3570011
  35.4045012  55.7300005  56.6310011  36.1915012  55.1460005  54.8980011
  35.4575012  54.3140005  54.8440011  37.0655012  54.6760005  54.3980011
  35.6925012  56.3660005  54.0470011  36.5275012  57.0990005  54.0260011
  34.7625012  56.7500005  54.5170011  35.3285012  56.0960005  52.5550011
  36.2275012  56.1110005  51.9020011  34.6975012  56.9510005  52.2310011
  34.9005012  55.0870005  52.3740011  81.4185012  55.5350005  52.5490011
  82.0845012  55.8070005  51.7020011  81.0805012  56.4590005  53.0650011
  80.4305012  55.1470005  52.2200011  82.0165012  54.4490005  53.4190011
  82.2195012  53.5550005  52.7920011  83.0185012  54.8290005  53.7100011
  81.3085012  54.2090005  54.7070011  81.4245012  55.1710005  55.2500011
  80.2825012  53.8540005  54.4710011  82.1095012  53.2330005  55.6050011
  82.2215012  52.2200005  55.1610011  83.1015012  53.6910005  55.8050011
  81.5115012  53.1170005  57.0010011  81.4735012  54.1490005  57.4090011
  80.4555012  52.7930005  56.8790011  82.2475012  52.1880005  57.9070011
  82.1985012  51.2170005  57.3680011  83.3275012  52.4440005  57.9600011
  81.7865012  51.8900005  59.3000011  80.7355012  51.5390005  59.2300011
  82.5255012  51.1510005  59.6790011  81.7765012  53.0760005  60.2620011
  82.8135012  53.4690005  60.2010011  81.1065012  53.9160005  59.9780011
  81.3555012  52.7180005  61.6730011  82.1325012  52.0290005  62.0670011
  81.6475012  53.5810005  62.3080011  79.9045012  52.3760005  61.9980011
  79.2425012  53.2540005  61.8420011  79.3985012  51.6810005  61.2940011
  79.8455012  51.9790005  63.5020011  80.5055012  51.1040005  63.6880011
  80.2305012  52.7970005  64.1470011  78.4765012  51.5390005  63.9550011
  77.7875012  52.4110005  63.9790011  78.0415012  50.7570005  63.2960011
  78.6075012  50.9120005  65.3630011  77.7405012  50.2420005  65.5470011
  79.4735012  50.2320005  65.2140011  78.6355012  51.9180005  66.5650011
  79.4265012  52.6730005  66.3700011  77.7185012  52.5410005  66.6370011
  79.0135012  51.3020005  67.9170011  78.8085012  51.9930005  68.7620011
  78.3915012  50.3930005  68.0640011  80.5275012  51.0240005  67.9870011
  81.3235012  51.3980005  67.1400011  80.8635012  50.2840005  69.0980011
  82.2225012  50.4450005  69.5110011  82.4085012  49.7190005  70.3310011
  82.8975012  50.2820005  68.6440011  82.6435012  51.7790005  70.2190011
  83.6955012  51.7250005  70.5730011  81.8435012  51.9220005  71.5470011
  81.9415012  51.0010005  72.1610011  82.4375012  52.6910005  72.0870011
  80.4815012  52.1720005  71.2170011  79.5755012  52.7210005  72.4020011
  79.3885012  54.2450005  72.0190011  80.4895012  55.1060005  72.1140011
  81.4255012  54.7270005  71.6510011  80.2045012  55.9410005  71.4370011
  80.7635012  55.6420005  73.5920011  81.2145012  54.8170005  74.1250011
  81.4795012  56.4430005  73.4820011  79.6875012  56.1890005  74.5840011
  78.9775012  57.3230005  73.8320011  78.4825012  56.8890005  72.9760011
  78.2315012  57.8800005  74.3800011  79.6395012  58.1080005  73.4980011
  78.6975012  55.0890005  74.9090011  78.2115012  54.7450005  74.0080011
  79.1325012  54.2170005  75.3760011  77.9995012  55.5130005  75.6150011
  80.2945012  56.7300005  75.8610011  81.1255012  57.3670005  75.5980011
  80.6035012  55.9280005  76.5150011  79.5475012  57.3640005  76.3150011
  78.2615012  52.1310005  72.2130011  80.2545012  52.5040005  73.7120011
  82.3905012  52.9530005  69.4470011  83.3745012  53.2060005  68.6350011
  84.3925012  52.5430005  68.4390011  83.0065012  54.4970005  67.6590011
  82.9495012  54.0160005  66.6590011  83.9215012  55.1250005  67.6280011
  81.7795012  55.3690005  68.1370011  82.0255012  55.9500005  69.0510011
  81.0035012  54.6250005  68.4180011  81.1565012  56.2320005  67.0510011
  81.8845012  56.9870005  66.6830011  80.3545012  56.8950005  67.4410011
  80.5415012  55.4110005  65.8810011  79.9785012  54.6400005  66.4500011
  81.2945012  54.8160005  65.3200011  79.6875012  56.1770005  64.8720011
  79.0715012  56.9220005  65.4190011  78.9845012  55.4480005  64.4160011
  80.3495012  57.0350005  63.7480011  81.1465012  57.5420005  64.3320011
  79.6855012  57.8740005  63.4490011  80.9435012  56.2640005  62.5800011
  80.1505012  55.5670005  62.2340011  81.8105012  55.6900005  62.9720011
  81.2875012  57.3040005  61.4890011  82.2925012  57.7320005  61.6160011
  80.5445012  57.9110005  60.5350011  81.0145012  58.6770005  59.9020011
  79.0475012  57.6640005  60.3490011  78.5525012  58.6570005  60.2850011
  78.6455012  57.1110005  61.2240011  78.6045012  56.9720005  59.0740011
  79.0395012  57.4640005  58.1780011  77.5095012  57.1100005  58.9450011
  78.9785012  55.5040005  58.9800011  79.4015012  55.1160005  59.9320011
  79.8645012  55.2750005  58.3510011  77.8485012  54.5000005  58.8190011
  77.1405012  54.6430005  59.6640011  78.1995012  53.4580005  58.9750011
  77.1615012  54.6040005  57.4070011  76.6535012  55.5920005  57.4010011
  76.3135012  53.8900005  57.3440011  77.9605012  54.2560005  56.1600011
  78.1255012  53.1710005  56.3300011  78.9555012  54.7510005  56.1600011
  77.2785012  54.5210005  54.8050011  76.2725012  54.0590005  54.8930011
  77.9085012  53.9590005  54.0820011  77.2285012  56.0630005  54.5530011
  76.4595012  56.4740005  55.2430011  76.9075012  56.1240005  53.4910011
  78.2025012  56.5920005  54.6320011  71.7965012  67.3280005  56.3880011
  72.0545012  66.7610005  55.4680011  70.8115012  66.9980005  56.7830011
  72.5455012  67.1420005  57.1870011  71.7545012  68.8900005  56.0620011
  70.9365012  69.0140005  55.3210011  71.5875012  69.2720005  57.0920011
  73.0805012  69.4590005  55.5990011  73.2395012  68.9210005  54.6400011
  72.8715012  70.5320005  55.4020011  74.2835012  69.1040005  56.5340011
  74.4105012  68.0040005  56.6200011  75.1085012  69.4130005  55.8580011
  74.3365012  69.6300005  57.9730011  74.4065012  70.7380005  57.9280011
  73.3765012  69.4180005  58.4910011  75.5155012  69.1890005  58.7800011
  75.7085012  68.1130005  58.5810011  76.4635012  69.7110005  58.5270011
  75.2875012  69.4830005  60.2160011  76.1925012  69.0730005  60.7120011
  75.2965012  70.5610005  60.4850011  74.0395012  68.7690005  60.9410011
  73.1235012  69.3790005  60.7860011  73.8995012  67.7700005  60.4760011
  74.1365012  68.7930005  62.4430011  74.4665012  69.8180005  62.7150011
  73.0915012  68.5570005  62.7380011  75.1385012  67.7420005  62.9950011
  74.8975012  66.8050005  62.4480011  76.2215012  67.8240005  62.7610011
  75.0335012  67.4730005  64.5040011  74.2055012  66.7650005  64.7200011
  75.8815012  66.8820005  64.9120011  74.9375012  68.6820005  65.4570011
  74.0505012  69.3440005  65.3630011  74.8295012  68.3480005  66.5110011
  76.1885012  69.5250005  65.4800011  77.1105012  68.9050005  65.4660011
  76.2175012  70.0590005  64.5060011  76.2285012  70.4600005  66.7150011
  75.4005012  71.1960005  66.6320011  76.1115012  69.9640005  67.7020011
  77.5395012  71.3150005  66.7930011  78.3305012  70.5730005  67.0350011
  77.8395012  71.7070005  65.7980011  77.4325012  72.4560005  67.8510011
  77.4525012  73.6180005  67.6490011  77.0265012  71.9020005  69.0110011
  76.7875012  72.6550005  70.2440011  76.9585012  72.0590005  71.1660011
  77.4405012  73.5530005  70.2060011  75.3525012  73.2110005  70.4210011
  75.3355012  74.0950005  69.7480011  74.9435012  73.5970005  71.8800011
  75.7985012  74.0870005  72.3930011  74.1475012  74.3560005  72.0400011
  74.4585012  72.4340005  72.5290011  74.8305012  72.0690005  74.0520011
  74.3005012  70.5080005  74.1660011  74.1035012  69.8240005  72.9510011
  74.9855012  70.0170005  72.3030011  74.1715012  68.7330005  73.1530011
  72.8555012  70.2190005  72.1940011  72.9575012  71.2090005  71.7750011
  72.9095012  69.5140005  71.3770011  71.4715012  70.1490005  72.7560011
  71.2255012  71.4520005  73.4680011  71.0575012  72.1750005  72.6840011
  70.2385012  71.4260005  73.9060011  72.0395012  71.8160005  74.0770011
  70.4485012  70.1370005  71.5740011  69.5095012  70.1020005  72.1060011
  70.4445012  71.0670005  71.0240011  70.5695012  69.2590005  70.9580011
  71.2965012  68.9830005  73.7090011  71.6635012  68.0640005  73.2780011
  70.2375012  68.8820005  73.8990011  71.9695012  69.1360005  74.5400011
  76.2815012  72.0600005  74.1720011  74.0625012  72.9660005  74.8830011
  74.4645012  72.2900005  69.7880011  73.2265012  72.6860005  69.6300011
  72.6825012  73.6960005  69.9980011  72.5645012  71.6250005  68.7000011
  71.9065012  70.9420005  69.2790011  73.4215012  71.1740005  68.1550011
  71.5755012  72.3370005  67.7320011  72.1525012  73.2100005  67.3590011
  70.7355012  72.7270005  68.3450011  71.1335012  71.4270005  66.5490011
  70.4425012  70.6710005  66.9780011  72.0205012  70.8660005  66.1850011
  70.5465012  72.2700005  65.3600011  69.7005012  72.9630005  65.5580011
  70.1665012  71.4730005  64.6860011  71.6795012  72.9710005  64.4800011
  71.9705012  73.9140005  64.9910011  71.1555012  73.1990005  63.5280011
  72.8055012  72.0770005  63.9910011  72.3505012  71.2250005  63.4420011
  73.2915012  71.6300005  64.8850011  73.8105012  72.7350005  63.0960011
  73.2775012  73.0910005  62.1890011  74.4735012  71.9750005  62.6280011
  74.6375012  73.7930005  63.7640011  75.2025012  73.4280005  64.6340011
  74.9035012  74.9640005  63.1980011  75.3995012  75.7770005  63.7480011
  74.5015012  75.5210005  61.8410011  73.8575012  76.4130005  61.9890011
  73.7255012  74.9410005  61.2980011  75.7115012  75.8520005  60.9830011
  76.4475012  76.5060005  61.4980011  75.2945012  76.4370005  60.1350011
  76.4575012  74.6520005  60.5200011  76.6415012  74.0670005  61.4470011
  77.4465012  74.9830005  60.1360011  75.7945012  73.8260005  59.4470011
  74.8745012  73.2880005  59.7600011  76.4255012  73.0150005  59.0250011
  75.2515012  74.5200005  58.1870011  75.9435012  75.2190005  57.6710011
  74.3975012  75.2010005  58.3900011  74.7315012  73.4230005  57.2350011
  74.0385012  72.7360005  57.7660011  75.6425012  72.9320005  56.8300011
  73.9515012  74.0530005  56.0670011  72.8715012  74.2190005  56.2640011
  74.0915012  73.3150005  55.2480011  74.5985012  75.3330005  55.4270011
  75.6855012  75.3180005  55.1970011  74.3955012  76.2170005  56.0690011
  74.1485012  75.5500005  54.4340011  80.1505012  45.9920005  53.1910011
  79.3455012  46.0880005  52.4320011  81.1085012  45.5780005  52.8080011
  80.2915012  47.0400005  53.5310011  79.5355012  45.1480005  54.3200011
  78.5905012  45.6460005  54.6280011  79.3195012  44.1540005  53.8730011
  80.5135012  45.0490005  55.5100011  81.3805012  44.4490005  55.1590011
  80.8895012  46.0320005  55.8660011  79.9905012  44.3940005  56.7610011
  79.0415012  44.8970005  57.0470011  79.8495012  43.3040005  56.5990011
  80.9215012  44.5740005  57.9540011  81.9635012  44.4270005  57.5980011
  80.7155012  45.5500005  58.4430011  80.7985012  43.4600005  59.0100011
  81.0155012  42.5270005  58.4480011  81.4905012  43.6660005  59.8540011
  79.4295012  43.1630005  59.6810011  78.9675012  44.0100005  60.2310011
  78.7795012  42.8100005  58.8510011  79.5455012  42.2430005  60.9540011
  78.5205012  42.1630005  61.3730011  79.8205012  41.1970005  60.7010011
  80.4815012  42.7450005  62.1070011  81.5455012  42.6740005  61.7940011
  80.1955012  43.8150005  62.1930011  80.2965012  41.9700005  63.4030011
  79.2295012  42.1450005  63.6600011  80.5025012  40.9500005  63.0160011
  81.2465012  42.4210005  64.5220011  81.0605012  41.9470005  65.5100011
  82.2525012  42.0930005  64.1830011  81.2945012  43.9360005  64.6070011
  81.6925012  44.4400005  63.7010011  80.2435012  44.2800005  64.7150011
  81.9145012  44.4370005  65.8690011  81.7555012  43.6700005  66.6570011
  83.0245012  44.4440005  65.8240011  81.4735012  45.8160005  66.3170011
  81.7545012  46.4930005  65.4830011  80.3655012  45.7600005  66.2440011
  81.8985012  46.2150005  67.7720011  81.6175012  45.4620005  68.5400011
  82.9845012  46.4500005  67.7580011  81.3695012  47.6070005  68.1290011
  81.1055012  48.4350005  67.2270011  81.1535012  47.7250005  69.3890011
  80.6945012  49.0290005  69.8720011  81.4765012  49.3890005  70.5730011
  80.5485012  49.7840005  69.0690011  79.4095012  48.8040005  70.7320011
  79.0145012  49.8120005  70.9820011  79.6615012  48.1470005  72.0730011
  80.0375012  47.1420005  71.7830011  80.3435012  48.7810005  72.6790011
  78.4175012  48.2430005  72.8060011  77.7255012  46.8660005  73.3570011
  79.1025012  46.0610005  73.8330011  79.1665012  44.6800005  73.4670011
  78.3945012  44.1210005  74.0380011  78.9175012  44.6240005  72.3850011
  80.5725012  44.1190005  73.7920011  80.6755012  44.0950005  74.8670011
  80.6375012  43.0650005  73.5670011  81.8355012  44.7360005  73.2530011
  81.6245012  44.9100005  71.7680011  82.3725012  45.6240005  71.4560011
  81.8155012  44.0000005  71.2200011  80.6645012  45.3720005  71.5900011
  81.9565012  46.1800005  73.8720011  81.0465012  46.7290005  73.6820011
  81.9265012  46.1270005  74.9510011  82.8075012  46.7030005  73.4620011
  83.0885012  43.9320005  73.4970011  83.9405012  44.2280005  72.9040011
  82.9445012  42.8940005  73.2380011  83.4015012  43.9850005  74.5300011
  77.0155012  47.2260005  74.5810011  77.0305012  46.2120005  72.2270011
  78.5145012  47.9520005  69.9760011  78.1225012  48.4270005  68.7790011
  78.1125012  49.6050005  68.4110011  77.6135012  47.2010005  67.9250011
  76.5525012  46.9600005  68.1510011  78.1345012  46.2390005  68.1200011
  77.7105012  47.5330005  66.3890011  78.6505012  48.1020005  66.2240011
  76.8465012  48.1800005  66.1260011  77.5595012  46.2660005  65.5030011
  76.7425012  45.5800005  65.8130011  78.4775012  45.6940005  65.7530011
  77.5555012  46.5580005  63.9540011  76.7165012  47.2190005  63.6490011
  77.4325012  45.5400005  63.5260011  78.8235012  47.0970005  63.4300011
  79.6465012  46.5970005  63.9840011  78.7665012  48.1220005  63.8550011
  78.9965012  46.9550005  61.9020011  78.0145012  47.3020005  61.5160011
  79.2855012  45.9390005  61.5560011  80.1615012  47.8030005  61.4960011
  80.3895012  47.7070005  60.4120011  81.0695012  47.3400005  61.9370011
  80.0515012  49.2540005  62.0000011  80.2615012  49.4460005  63.0630011
  79.7705012  50.3030005  61.1360011  79.3475012  51.2060005  61.6010011
  79.6005012  50.2860005  59.5730011  78.6635012  50.8080005  59.2850011
  79.5585012  49.2450005  59.1860011  80.7885012  50.9560005  58.8590011
  81.7065012  50.6000005  59.3730011  80.7075012  52.0620005  58.9280011
  80.8105012  50.6860005  57.3180011  79.8445012  51.1350005  57.0050011
  80.8845012  49.5790005  57.2590011  81.9295012  51.4300005  56.5220011
  82.9405012  51.3390005  56.9750011  81.5405012  52.4650005  56.4130011
  82.1135012  50.9540005  55.0670011  82.5435012  49.9340005  55.1670011
  82.9425012  51.5430005  54.6200011  80.8595012  50.8110005  54.2080011
  80.0925012  50.2360005  54.7690011  81.0585012  50.3860005  53.2010011
  80.0955012  52.1140005  53.8880011  80.6135012  52.8280005  53.2130011
  79.7415012  52.6810005  54.7750011  78.8325012  51.8820005  53.1390011
  79.1425012  51.3140005  52.2360011  78.2995012  52.7730005  52.7430011
  78.1475012  51.2710005  53.7660011  57.5025012  30.7850005  56.5350011
  57.1195012  31.6680005  55.9790011  57.4095012  29.8870005  55.8880011
  58.5845012  30.9490005  56.7270011  56.5255012  30.6500005  57.7520011
  55.5855012  30.3260005  57.2550011  56.8675012  29.8020005  58.3840011
  56.3665012  31.8440005  58.7290011  57.2515012  31.9580005  59.3900011
  56.1515012  32.8130005  58.2290011  55.1915012  31.6700005  59.8030011
  54.5455012  32.5580005  59.9720011  54.4705012  30.8560005  59.5750011
  55.7375012  31.1770005  61.1430011  56.3235012  32.0610005  61.4760011
  55.0035012  30.9710005  61.9510011  56.6815012  29.8610005  61.0650011
  56.1345012  29.0260005  60.5750011  57.5305012  30.2030005  60.4360011
  57.3275012  29.5690005  62.4230011  56.6675012  29.3260005  63.2830011
  57.8595012  28.5990005  62.3160011  58.3405012  30.5680005  62.8120011
  59.2025012  30.5800005  62.1100011  57.9695012  31.5900005  63.0400011
  58.9975012  30.1110005  64.1350011  58.1965012  29.9700005  64.8920011
  59.4885012  29.1230005  64.0040011  60.0645012  31.0670005  64.6280011
  60.3675012  30.5060005  65.5380011  60.9255012  31.0510005  63.9260011
  59.5345012  32.4700005  64.9710011  59.2255012  32.7300005  63.9360011
  58.7435012  32.3510005  65.7410011  60.6675012  33.3790005  65.5830011
  61.2295012  32.9860005  66.4570011  61.4545012  33.3430005  64.8000011
  60.2515012  34.8500005  65.9270011  60.9805012  35.2040005  66.6870011
  60.1855012  35.5050005  65.0310011  58.8315012  34.9220005  66.5820011
  58.1045012  34.8710005  65.7440011  58.8985012  34.1410005  67.3690011
  58.4535012  36.3160005  67.1140011  59.1815012  36.7220005  67.8490011
  58.5705012  37.0920005  66.3270011  57.0165012  36.4170005  67.6630011
  56.0485012  36.0360005  67.0660011  57.0545012  36.6890005  69.0040011
  55.8795012  36.3150005  69.7760011  55.8475012  37.1310005  70.5300011
  54.9095012  36.2820005  69.2350011  56.0975012  35.0210005  70.5890011
  55.1615012  35.0100005  71.1870011  57.4485012  35.3360005  71.3670011
  58.3305012  35.4770005  70.7060011  57.3245012  36.1110005  72.1530011
  57.7185012  34.1040005  72.0860011  58.5865012  34.1140005  73.3520011
  58.2705012  32.6980005  74.1760011  56.9075012  32.4770005  74.4730011
  56.9015012  31.9980005  75.4760011  56.2615012  33.3720005  74.5970011
  56.2075012  31.3870005  73.6220011  55.3285012  31.0960005  74.1780011
  55.7905012  31.8920005  72.7620011  56.9775012  30.1360005  73.0720011
  57.6345012  29.4280005  74.1960011  58.4705012  30.0440005  74.4910011
  57.0135012  29.3600005  75.0770011  57.9865012  28.4450005  73.9230011
  55.9185012  29.2330005  72.4960011  55.4615012  29.8170005  71.7110011
  56.3285012  28.4290005  71.9040011  55.2475012  29.0000005  73.3100011
  57.9175012  30.5760005  72.0120011  58.4955012  29.8120005  71.5120011
  58.5635012  31.3480005  72.4030011  57.3545012  31.1640005  71.3030011
  60.0145012  34.1150005  72.8310011  58.2635012  35.3300005  74.1360011
  56.2185012  33.9330005  69.6990011  55.0745012  33.4540005  69.1770011
  53.9445012  33.7750005  69.5750011  55.3715012  32.4700005  68.0550011
  55.6475012  31.6020005  68.6910011  56.2425012  32.7610005  67.4300011
  54.0645012  32.1790005  67.2780011  53.1515012  31.8740005  67.8340011
  54.2935012  31.2920005  66.6490011  53.6985012  33.4600005  66.5130011
  54.6435012  34.0040005  66.3010011  52.9175012  34.0670005  67.0170011
  53.2035012  33.0600005  65.1070011  52.3725012  32.3220005  65.0850011
  54.0175012  32.6980005  64.4440011  52.6455012  34.3250005  64.4020011
  53.3845012  35.1540005  64.4070011  51.7795012  34.6540005  65.0150011
  52.0915012  34.0700005  62.9990011  51.3355012  34.8650005  62.8190011
  51.5705012  33.0950005  63.1100011  53.1665012  34.1090005  61.9570011
  52.8005012  33.5740005  61.0550011  54.0535012  33.5310005  62.2920011
  53.6345012  35.4890005  61.6190011  52.8525012  36.1760005  61.2640011
  54.8285012  36.1130005  61.8870011  54.9305012  37.1410005  61.5090011
  56.0685012  35.5560005  62.5770011  55.7825012  34.6100005  63.0840011
  56.3935012  36.3000005  63.3360011  57.1935012  35.3840005  61.5070011
  57.2455012  36.3270005  60.9220011  56.8525012  34.5750005  60.8270011
  58.5025012  35.0630005  62.1710011  58.2525012  34.1660005  62.7780011
  58.7165012  35.9460005  62.8120011  59.6685012  34.7930005  61.2290011
  59.5605012  33.8140005  60.7150011  60.5135012  34.7540005  61.9500011
  60.0205012  35.8240005  60.1850011  61.1065012  36.0280005  60.2970011
  59.4745012  36.7390005  60.5010011  59.6835012  35.3980005  58.7190011
  58.6005012  35.5750005  58.5410011  59.8855012  34.3100005  58.6250011
  60.4115012  36.2990005  57.7240011  61.4685012  36.4280005  58.0410011
  59.9375012  37.3030005  57.7340011  60.3325012  35.7560005  56.2880011
  59.3045012  35.7380005  55.8660011  60.8345012  34.7690005  56.2000011
  60.9955012  36.2450005  55.5430011  55.0605012  82.8440005  56.4940011
  54.3705012  82.2300005  55.8760011  54.9335012  82.5900005  57.5680011
  56.0765012  82.6260005  56.1020011  54.6775012  84.3150005  56.1590011
  54.8945012  84.3420005  55.0700011  53.6055012  84.4760005  56.4020011
  55.4025012  85.5320005  56.8370011  56.4665012  85.5270005  56.5180011
  54.9775012  86.4720005  56.4260011  55.2475012  85.4990005  58.4250011
  54.1425012  85.4490005  58.5240011  55.5865012  84.5750005  58.9400011
  55.9335012  86.6280005  59.2140011  55.3915012  86.4560005  60.1690011
  56.9955012  86.3590005  59.3960011  55.8525012  88.0440005  58.6240011
  56.3355012  88.0310005  57.6240011  54.7875012  88.3610005  58.6360011
  56.6105012  89.1540005  59.4070011  57.6655012  88.8780005  59.6170011
  56.7655012  90.1250005  58.8890011  56.0045012  89.4430005  60.8980011
  56.3365012  90.4780005  61.1280011  54.9125012  89.2420005  60.9140011
  56.5475012  88.6480005  62.1110011  56.1435012  87.6330005  61.9040011
  57.6565012  88.6090005  62.0670011  55.9885012  88.9920005  63.4920011
  56.6585012  88.5070005  64.2350011  55.9485012  90.0920005  63.6420011
  54.4875012  88.5580005  63.6060011  53.9455012  89.1630005  62.8480011
  54.4405012  87.4670005  63.3990011  53.8345012  88.9110005  64.9850011
  54.6845012  88.9750005  65.6990011  53.5695012  89.9780005  64.8270011
  52.6505012  87.9990005  65.4380011  52.1965012  88.5590005  66.2840011
  51.8805012  88.0470005  64.6390011  53.0435012  86.5660005  65.7460011
  52.1075012  86.1640005  66.1880011  53.3865012  86.0060005  64.8500011
  54.1875012  86.3930005  66.7710011  55.1305012  86.6890005  66.2620011
  54.0075012  87.0290005  67.6640011  54.2115012  84.8650005  67.1760011
  53.6415012  83.9880005  66.5360011  54.8345012  84.7660005  68.3660011
  55.1495012  83.4950005  68.8960011  54.3515012  83.2010005  69.6100011
  55.2445012  82.7050005  68.1200011  56.3785012  83.5370005  69.7200011
  56.8165012  82.5170005  69.7780011  56.0475012  83.8340005  71.2060011
  55.6945012  84.8880005  71.2100011  55.1805012  83.2440005  71.5710011
  57.1445012  83.7010005  72.0010011  57.3695012  84.6670005  73.2480011
  57.2595012  86.1430005  72.5360011  58.4085012  86.7200005  72.0440011
  59.1925012  85.9890005  71.7500011  58.1655012  87.3700005  71.1770011
  58.9605012  87.6490005  73.1700011  59.2605012  87.0820005  74.0400011
  59.8175012  88.2410005  72.8850011  58.0155012  88.6710005  73.7690011
  57.4385012  89.4500005  72.6270011  57.0205012  88.9190005  71.7850011
  56.6225012  90.0650005  72.9750011  58.1315012  90.1600005  72.2000011
  56.9215012  88.1640005  74.5920011  56.4725012  87.4150005  73.9570011
  57.2355012  87.8290005  75.5700011  56.2045012  88.9640005  74.7000011
  58.8455012  89.6640005  74.5580011  59.6985012  90.0110005  73.9950011
  59.2425012  89.1540005  75.4240011  58.2875012  90.5050005  74.9430011
  56.2905012  84.4710005  74.2080011  58.6795012  84.4030005  73.7000011
  57.2605012  84.5410005  69.2010011  58.0855012  84.2210005  68.2510011
  58.3795012  83.0560005  67.9800011  58.7345012  85.4530005  67.5560011
  58.2545012  86.3920005  67.9070011  58.3755012  85.3150005  66.5140011
  60.2315012  85.5520005  67.5950011  60.6835012  84.7380005  66.9890011
  60.4785012  85.4630005  68.6740011  60.8675012  86.9370005  67.1280011
  61.9775012  86.9050005  67.0780011  60.6375012  87.6850005  67.9160011
  60.3865012  87.4050005  65.7270011  60.9405012  88.2870005  65.3390011
  59.2895012  87.5420005  65.8270011  60.7265012  86.4270005  64.5850011
  60.2905012  86.8200005  63.6420011  60.0865012  85.5190005  64.5560011
  62.1895012  86.2250005  64.2910011  62.7265012  85.8650005  65.1950011
  62.6285012  87.2270005  64.0930011  62.6335012  85.4340005  62.9520011
  63.7435012  85.4780005  62.9360011  62.2455012  85.9730005  62.0610011
  62.1945012  83.9880005  62.8850011  62.7785012  83.2740005  63.4830011
  61.0715012  83.4710005  62.2790011  60.9285012  82.4010005  62.4920011
  59.9555012  84.1960005  61.5290011  59.6975012  85.1490005  62.0390011
  59.0925012  83.4970005  61.5070011  60.4255012  84.5330005  60.1250011
  60.4595012  83.5290005  59.6500011  61.4095012  85.0470005  60.1020011
  59.4275012  85.3540005  59.3410011  59.5675012  86.4350005  59.5570011
  58.3715012  85.1360005  59.6090011  59.5855012  85.2590005  57.8210011
  58.7925012  85.8490005  57.3150011  59.4055012  84.2130005  57.4900011
  60.9055012  85.6990005  57.2710011  61.6585012  85.0000005  57.6940011
  61.0325012  86.7850005  57.4690011  61.0315012  85.6670005  55.7430011
  61.9435012  86.1430005  55.3240011  60.1895012  86.1970005  55.2480011
  60.8875012  84.1970005  55.2070011  59.9115012  83.7550005  55.5020011
  61.7175012  83.6770005  55.7310011  61.0895012  84.1960005  53.6330011
  61.0585012  83.2000005  53.1420011  62.0285012  84.6270005  53.2250011
  60.3115012  84.8940005  53.2570011  36.5145012  37.2970005  55.2770011
  36.2115012  36.3640005  54.7550011  37.2345012  37.8570005  54.6430011
  35.5925012  37.8070005  55.6290011  37.2195012  36.8820005  56.5850011
  37.0045012  35.8310005  56.8740011  38.2885012  36.7360005  56.3170011
  37.0735012  37.8930005  57.7260011  38.0385012  38.4290005  57.8480011
  36.2625012  38.5940005  57.4330011  36.8725012  37.2430005  59.1410011
  36.0205012  36.5340005  59.2160011  37.7495012  36.6250005  59.4290011
  36.7645012  38.3450005  60.2730011  37.6965012  38.9430005  60.1920011
  35.8345012  38.8880005  60.0000011  36.6265012  37.8130005  61.6680011
  35.6755012  37.2390005  61.6410011  37.4815012  37.2680005  62.1220011
  36.3305012  38.9870005  62.6830011  35.3165012  39.3060005  62.3580011
  36.1775012  38.4960005  63.6680011  37.2825012  40.1790005  62.7220011
  37.3195012  40.6590005  61.7210011  36.8925012  40.9300005  63.4420011
  38.7445012  39.7230005  63.1350011  39.1975012  38.9260005  62.5080011
  39.3195012  40.6470005  62.9110011  38.7685012  39.1750005  64.6350011
  38.3455012  38.1560005  64.5100011  39.7635012  38.9270005  65.0630011
  38.0165012  40.0700005  65.6320011  38.6295012  40.9900005  65.7380011
  36.9555012  40.3120005  65.4060011  37.9705012  39.3640005  66.9980011
  37.6175012  38.3180005  66.8700011  39.0505012  39.2480005  67.2320011
  37.3285012  40.0030005  68.2960011  36.2505012  39.7530005  68.1920011
  37.6975012  39.5860005  69.2570011  37.4915012  41.5120005  68.3910011
  38.5975012  41.6120005  68.3720011  37.0815012  41.9520005  67.4560011
  36.8095012  42.1820005  69.6040011  37.0995012  41.5920005  70.4990011
  37.0805012  43.2420005  69.7970011  35.3465012  42.2020005  69.3910011
  34.8155012  42.2530005  68.3210011  34.7095012  42.0220005  70.6000011
  33.2715012  41.7440005  70.4300011  32.7065012  42.4970005  71.0210011
  32.9095012  41.8950005  69.3910011  32.7715012  40.2830005  70.7880011
  31.6865012  40.3030005  70.5530011  32.9455012  39.8540005  72.2900011
  32.7365012  40.7180005  72.9560011  32.2425012  39.0340005  72.5490011
  34.2625012  39.4200005  72.5200011  34.6265012  38.7740005  73.9530011
  36.1965012  38.5310005  73.8330011  36.7115012  38.3070005  72.4740011
  36.2375012  38.8010005  71.5990011  37.7695012  38.6390005  72.4010011
  36.7205012  36.8360005  72.3090011  35.7665012  36.4290005  72.6110011
  36.9145012  36.5990005  71.2730011  37.8645012  36.0670005  72.9720011
  39.1575012  36.3130005  72.2260011  39.0525012  36.2270005  71.1540011
  39.3115012  37.3730005  72.3600011  39.9375012  35.7500005  72.7150011
  38.0355012  36.2380005  74.4300011  38.9565012  35.7110005  74.6350011
  38.2775012  37.2880005  74.5100011  37.1175012  35.9300005  74.9080011
  37.4505012  34.5750005  72.7670011  36.6415012  34.2510005  73.4060011
  38.3565012  34.0170005  72.9550011  37.1555012  34.3300005  71.7570011
  34.4065012  39.8030005  74.9770011  33.9195012  37.4740005  73.9930011
  33.3645012  39.3570005  69.8220011  33.1625012  38.0380005  69.8760011
  32.2885012  37.4190005  70.4850011  34.3175012  37.3030005  69.1680011
  34.2655012  36.2520005  69.5270011  35.2655012  37.8180005  69.4340011
  34.2315012  37.4670005  67.5930011  35.0855012  36.8660005  67.2130011
  34.4275012  38.5440005  67.4030011  32.9045012  36.9770005  66.9630011
  32.1545012  37.7700005  67.1720011  32.6975012  36.0250005  67.4970011
  33.0205012  37.0120005  65.4250011  33.3515012  35.9590005  65.2940011
  33.7795012  37.7270005  65.0430011  31.7215012  37.2120005  64.7130011
  31.4845012  38.2940005  64.6260011  30.9185012  36.6000005  65.1760011
  31.8155012  36.8370005  63.2140011  30.8355012  36.9490005  62.7020011
  32.3225012  35.8490005  63.2060011  32.7365012  37.7520005  62.3410011
  33.0615012  37.2630005  61.3980011  33.6905012  37.7940005  62.9090011
  32.1185012  39.0940005  61.9600011  31.9585012  39.7530005  62.8260011
  31.8925012  39.5480005  60.7730011  31.5765012  40.5940005  60.6490011
  32.1705012  38.8550005  59.4760011  31.2155012  38.4040005  59.1310011
  32.9235012  38.0450005  59.5820011  32.5815012  39.8300005  58.3200011
  33.5305012  40.3310005  58.6100011  31.7135012  40.5230005  58.3200011
  32.7235012  39.0010005  57.0480011  31.8845012  38.2730005  57.0690011
  33.6015012  38.3310005  57.1700011  32.7565012  39.8510005  55.7220011
  31.8275012  40.4480005  55.6020011  32.7265012  39.1420005  54.8680011
  34.0015012  40.6890005  55.5660011  34.7355012  39.8980005  55.3010011
  34.2815012  41.0480005  56.5790011  34.1655012  41.6970005  54.3730011
  33.7095012  41.4210005  53.3980011  35.2565012  41.6520005  54.1700011
  33.9095012  43.1820005  54.7950011  34.2465012  43.7150005  53.8790011
  34.5175012  43.5270005  55.6580011  32.4215012  43.4720005  55.0340011
  31.8145012  43.1980005  54.1450011  32.3945012  44.5770005  55.1520011
  31.9975012  43.0220005  55.9570011  47.5325012  80.9840005  56.6170011
  46.8935012  81.2370005  55.7440011  48.2875012  81.7820005  56.7870011
  46.9365012  80.9920005  57.5550011  48.2365012  79.6990005  56.4720011
  47.5695012  78.8230005  56.3260011  48.9325012  79.8000005  55.6110011
  49.1205012  79.4730005  57.7440011  49.7005012  80.4080005  57.8990011
  48.5245012  79.2210005  58.6470011  50.1545012  78.3680005  57.4340011
  49.5495012  77.6220005  56.8760011  50.9625012  78.7200005  56.7570011
  50.6745012  77.7510005  58.7160011  49.8885012  77.2430005  59.3150011
  51.3885012  77.0160005  58.2870011  51.6005012  78.6740005  59.6250011
  52.5765012  78.8730005  59.1330011  51.0105012  79.6130005  59.6870011
  51.9825012  78.1770005  61.0260011  52.6285012  77.2770005  60.9460011
  52.5145012  79.0230005  61.5110011  50.7345012  77.8310005  61.8880011
  49.8255012  78.4640005  61.7960011  50.5455012  76.7480005  61.7330011
  51.1365012  78.0630005  63.3570011  51.8625012  77.2980005  63.7050011
  51.6445012  79.0480005  63.4340011  49.9735012  78.1300005  64.3670011
  49.0435012  78.1150005  63.7600011  49.8595012  77.1800005  64.9330011
  49.8225012  79.2910005  65.1220011  50.6355012  79.4300005  65.8660011
  49.7275012  80.1880005  64.4740011  48.4605012  79.3280005  65.8560011
  48.4005012  80.2910005  66.4060011  47.6785012  79.4290005  65.0730011
  48.2255012  78.1660005  66.8150011  47.4725012  78.6140005  67.4970011
  47.6085012  77.3280005  66.4240011  49.4725012  77.6150005  67.5750011
  49.8835012  76.6770005  67.1450011  50.3305012  78.3200005  67.5810011
  49.2165012  77.4370005  69.1450011  48.9565012  78.4600005  69.4900011
  48.3625012  76.7390005  69.2820011  50.5145012  76.9470005  69.7130011
  51.0695012  75.8780005  69.5260011  51.0595012  78.0200005  70.3300011
  52.4135012  77.9660005  70.6590011  52.6175012  77.4270005  71.6090011
  53.0025012  77.6380005  69.7760011  52.8505012  79.4270005  70.9450011
  53.9395012  79.4180005  71.1640011  52.1735012  80.0830005  72.1190011
  52.4025012  79.4040005  72.9670011  52.7135012  81.0070005  72.4160011
  50.8515012  80.3310005  71.7700011  50.1245012  81.6000005  72.2930011
  48.9205012  80.9730005  73.0710011  48.3525012  79.7490005  72.6180011
  47.3665012  79.6280005  73.1160011  48.2535012  79.7460005  71.5110011
  49.0745012  78.4520005  73.0450011  48.3375012  77.7040005  72.7900011
  49.9725012  78.2670005  72.4740011  49.4575012  78.2190005  74.4990011
  48.2025012  77.9620005  75.3620011  48.5455012  77.6470005  76.3360011
  47.7325012  78.9110005  75.5720011  47.5915012  77.2370005  74.8440011
  50.2955012  76.9600005  74.3980011  50.5275012  76.6820005  75.4160011
  49.8215012  76.0860005  73.9740011  51.1995012  77.0510005  73.8150011
  50.2265012  79.3320005  75.0790011  51.2095012  79.4250005  74.6400011
  50.3705012  79.0950005  76.1230011  49.5975012  80.2030005  74.9640011
  51.0105012  82.3120005  73.2200011  49.5995012  82.2850005  71.0990011
  52.6425012  80.2800005  69.7420011  53.4605012  81.3330005  69.7480011
  54.5215012  81.4640005  70.3260011  52.9695012  82.3550005  68.6850011
  53.2235012  83.3710005  69.0540011  51.8775012  82.2110005  68.5390011
  53.7605012  82.2840005  67.3250011  53.5275012  81.2930005  66.8780011
  54.8505012  82.3310005  67.5310011  53.2415012  83.3000005  66.2900011
  53.9895012  83.1370005  65.4850011  53.3595012  84.3540005  66.6230011
  51.8325012  83.2150005  65.7540011  51.1725012  83.1650005  66.6460011
  51.7435012  82.2280005  65.2510011  51.3965012  84.3610005  64.8230011
  52.1095012  84.6120005  64.0080011  51.1995012  85.2720005  65.4270011
  50.2525012  83.8420005  63.8850011  49.5545012  84.6870005  63.7060011
  49.6865012  83.0890005  64.4750011  50.7505012  83.1400005  62.6090011
  51.4605012  82.3020005  62.7780011  51.2645012  83.8350005  61.9120011
  49.6415012  82.5840005  61.8200011  49.1775012  81.7500005  62.3670011
  49.1955012  82.9660005  60.5770011  48.4575012  82.3290005  60.0680011
  49.8075012  84.1400005  59.7760011  50.4145012  84.7870005  60.4460011
  49.0325012  84.6930005  59.2040011  50.8245012  83.6090005  58.7440011
  51.0925012  84.3830005  57.9930011  50.5285012  82.6840005  58.2040011
  52.2645012  83.2830005  59.3900011  52.1625012  82.5640005  60.2310011
  52.6245012  84.1460005  59.9900011  53.2325012  82.8880005  58.3300011
  54.1225012  82.4960005  58.8670011  53.5325012  83.6940005  57.6280011
  52.8035012  81.7050005  57.4420011  52.0075012  82.0010005  56.7240011
  52.3445012  80.9010005  58.0560011  53.9505012  81.0090005  56.5440011
  54.3765012  81.6710005  55.7600011  53.3805012  80.3730005  55.8350011
  55.0395012  80.3780005  57.3720011  54.6025012  80.0440005  58.3370011
  55.8385012  81.1160005  57.5980011  55.7235012  79.1640005  56.8200011
  55.0365012  78.4180005  56.3670011  56.2605012  78.6810005  57.6640011
  56.3795012  79.4220005  55.9610011  36.6755012  56.6800005  56.9260011
  35.9985012  55.8030005  57.0100011  37.6815012  56.2600005  56.7100011
  36.2135012  57.0840005  56.0000011  36.5885012  57.5140005  58.1620011
  37.0195012  57.0360005  59.0670011  37.0935012  58.4730005  57.9180011
  35.2235012  57.9420005  58.6470011  34.7545012  58.5880005  57.8740011
  34.5365012  57.0770005  58.7630011  35.2415012  58.5410005  60.0230011
  35.4385012  57.7550005  60.7840011  36.0635012  59.2880005  60.0430011
  33.9675012  59.2850005  60.2740011  33.9905012  59.7490005  61.2830011
  34.0635012  60.0750005  59.4990011  32.6755012  58.4160005  60.2120011
  32.5305012  58.1930005  59.1330011  32.9155012  57.4420005  60.6890011
  31.3055012  58.8670005  60.8410011  30.9295012  59.7390005  60.2640011
  30.5395012  58.0770005  60.6880011  31.3065012  59.1480005  62.4160011
  32.0685012  59.9490005  62.5310011  30.3455012  59.6760005  62.5970011
  31.5675012  57.9920005  63.3430011  30.6715012  57.3560005  63.1800011
  32.4485012  57.3490005  63.1320011  31.6515012  58.3750005  64.8400011
  30.7065012  58.6330005  65.3630011  31.9735012  57.5080005  65.4550011
  32.7615012  59.3340005  65.1950011  32.5465012  60.3110005  64.7110011
  32.8935012  59.3700005  66.2980011  34.1625012  58.9180005  64.7700011
  34.2845012  57.8800005  65.1480011  34.1515012  59.0000005  63.6620011
  35.2555012  59.7680005  65.4650011  35.3065012  60.7790005  65.0090011
  35.0905012  59.8940005  66.5570011  36.6905012  59.2020005  65.3640011
  36.8145012  58.9760005  64.2830011  37.2615012  60.1320005  65.5710011
  36.8465012  57.8930005  66.0960011  35.9885012  57.1990005  65.9680011
  37.8095012  57.3780005  65.8930011  37.1145012  58.2290005  67.5510011
  38.1935012  58.6360005  68.0020011  36.0875012  57.9720005  68.3280011
  36.2655012  58.1400005  69.7390011  35.6355012  57.3680005  70.2300011
  37.3185012  58.0000005  70.0660011  35.8565012  59.6570005  70.2170011
  36.6975012  60.2170005  69.7550011  35.7915012  59.5800005  71.8000011
  35.0415012  58.8110005  72.0830011  36.8165012  59.3360005  72.1520011
  35.3525012  60.8010005  72.3400011  35.2645012  61.0150005  73.8980011
  33.8475012  60.4160005  74.3190011  32.6845012  60.9210005  73.7520011
  31.9185012  61.0000005  74.5530011  32.7475012  62.0060005  73.5230011
  32.3625012  60.0960005  72.4290011  31.7695012  60.7540005  71.8110011
  33.2245012  59.7710005  71.8650011  31.4215012  58.9250005  72.6670011
  31.1425012  58.2630005  71.3210011  32.0195012  57.7740005  70.9240011
  30.5475012  57.3620005  71.3620011  30.6945012  58.8550005  70.5360011
  32.0395012  57.9450005  73.6300011  32.3305012  58.3540005  74.5860011
  31.4145012  57.0660005  73.6900011  32.9665012  57.6680005  73.1490011
  30.1115012  59.3650005  73.3440011  29.4605012  59.4230005  72.4840011
  30.1665012  60.1990005  74.0280011  29.9145012  58.4880005  73.9420011
  36.3105012  60.1900005  74.5200011  35.4365012  62.4990005  74.2350011
  34.5495012  60.0540005  69.7180011  34.4445012  61.3090005  69.4630011
  35.3805012  62.0600005  69.6550011  33.1755012  61.7170005  68.7380011
  32.3105012  61.3820005  69.3500011  33.3195012  61.2140005  67.7580011
  33.0955012  63.2740005  68.6240011  34.0795012  63.7240005  68.8750011
  32.4505012  63.7580005  69.3880011  32.5685012  63.7570005  67.2650011
  32.4935012  64.8640005  67.3310011  31.5525012  63.3170005  67.1850011
  33.5005012  63.4250005  66.1430011  34.1235012  62.5120005  66.2610011
  34.1355012  64.3250005  66.2870011  32.7375012  63.4630005  64.7990011
  31.9375012  64.2340005  64.8140011  32.1815012  62.5130005  64.6500011
  33.6545012  63.7060005  63.5880011  34.2525012  64.6310005  63.7330011
  32.9875012  63.8060005  62.7050011  34.7365012  62.6690005  63.2090011
  34.7785012  62.6930005  62.0990011  34.3265012  61.7020005  63.5690011
  36.1505012  62.8840005  63.7580011  36.2755012  63.3050005  64.7660011
  37.3075012  62.5100005  63.1610011  38.2735012  62.7480005  63.6310011
  37.3345012  61.8260005  61.7880011  36.6075012  60.9920005  61.6870011
  38.3025012  61.2800005  61.8060011  37.2075012  62.7430005  60.5110011
  38.2215012  63.1020005  60.2350011  36.4905012  63.5900005  60.4610011
  36.7145012  61.9320005  59.2470011  35.8065012  61.3540005  59.5230011
  37.4755012  61.1860005  58.9300011  36.2415012  62.7980005  58.0760011
  37.2005012  62.8430005  57.5180011  36.0205012  63.8400005  58.3960011
  35.1665012  62.2080005  57.2050011  35.0575012  61.1050005  57.1250011
  35.3255012  62.4530005  56.1330011  33.8415012  62.9140005  57.6230011
  33.9685012  64.0110005  57.5060011  33.6635012  62.6780005  58.6930011
  32.6345012  62.3720005  56.8490011  32.8665012  62.5400005  55.7760011
  31.7935012  63.0600005  57.0790011  32.2705012  60.8940005  57.1500011
  31.3065012  60.7290005  56.6230011  32.1565012  60.8370005  58.2540011
  32.9475012  60.1340005  56.7050011  39.8075012  36.3550005  54.9790011
  40.1725012  35.9600005  55.9510011  39.1045012  37.1910005  55.1790011
  40.5995012  36.7800005  54.3260011  39.0495012  35.2770005  54.2150011
  38.1545012  34.8870005  54.7460011  38.6335012  35.7290005  53.2900011
  39.8775012  34.1060005  53.7050011  39.2145012  33.4070005  53.1510011
  40.6345012  34.4290005  52.9590011  40.5295012  33.2880005  54.8100011
  41.2045012  32.4650005  54.4920011  41.2095012  33.9530005  55.3830011
  39.5825012  32.5990005  55.8070011  38.7795012  33.3000005  56.1210011
  39.0405012  31.7720005  55.3010011  40.3555012  31.7930005  56.9700011
  40.9355012  30.9630005  56.5110011  40.9665012  32.5640005  57.4860011
  39.4435012  31.1870005  58.0340011  39.2305012  31.9940005  58.7670011
  38.4835012  30.7630005  57.6710011  40.2315012  30.1520005  58.7940011
  40.6375012  29.4370005  58.0470011  41.1065012  30.5840005  59.3250011
  39.4145012  29.3380005  59.7830011  38.7635012  28.6760005  59.1730011
  40.1065012  28.7250005  60.3980011  38.7035012  30.2930005  60.7810011
  37.8265012  30.8130005  60.3410011  38.3875012  29.6510005  61.6310011
  39.5515012  31.3720005  61.5040011  40.4415012  30.9990005  62.0540011
  39.9845012  32.1520005  60.8410011  38.8495012  32.0470005  62.7300011
  37.8355012  32.4760005  62.5750011  38.7285012  31.1690005  63.4000011
  39.7355012  33.0950005  63.5180011  40.7475012  32.6380005  63.5550011
  39.7885012  34.0400005  62.9360011  39.3525012  33.1890005  64.9660011
  38.3405012  33.6450005  64.9310011  39.3755012  32.1610005  65.3890011
  40.2165012  34.0870005  65.8000011  41.2815012  33.9050005  65.5430011
  40.1275012  35.1670005  65.5540011  40.0145012  33.8020005  67.3140011
  38.9265012  33.5400005  67.7720011  41.1225012  34.0150005  68.0530011
  40.8855012  33.8700005  69.4940011  41.2775012  34.8200005  69.9150011
  39.8525012  34.0190005  69.8740011  41.6195012  32.6480005  70.1630011
  41.2145012  32.7610005  71.1910011  43.1675012  32.8950005  70.1330011
  43.3345012  33.1830005  69.0730011  43.5735012  33.7590005  70.7010011
  43.9245012  31.6880005  70.4570011  43.9635012  30.9950005  71.8330011
  43.7155012  32.2440005  72.8170011  43.6075012  32.1000005  74.2160011
  42.8645012  31.3480005  74.5570011  44.6425012  31.8520005  74.5340011
  43.3035012  33.3280005  75.0280011  43.2455012  33.0710005  76.0760011
  44.0845012  34.0640005  74.9090011  42.0315012  34.0020005  74.6310011
  40.8385012  33.0620005  74.4980011  40.9205012  32.4370005  73.6210011
  40.8465012  32.4710005  75.4020011  39.9375012  33.6560005  74.5380011
  41.5885012  34.9760005  75.7020011  40.6545012  35.4300005  75.4040011
  41.3685012  34.4970005  76.6450011  42.3435012  35.6900005  75.9960011
  42.2895012  34.8000005  73.3570011  42.8115012  35.7140005  73.6010011
  41.3935012  35.1440005  72.8610011  42.9955012  34.2760005  72.7300011
  42.7795012  30.0580005  71.9010011  45.3315012  30.4940005  72.0140011
  41.2845012  31.4190005  69.5080011  40.0345012  31.0640005  69.6370011
  39.1445012  31.6450005  70.2780011  39.7665012  29.7390005  68.9900011
  38.7495012  29.4010005  69.2810011  40.4565012  28.9850005  69.4260011
  39.8955012  29.7860005  67.3940011  39.1895012  30.6020005  67.1300011
  39.5225012  28.8330005  66.9620011  41.3065012  30.1300005  66.8020011
  41.4995012  31.1410005  67.2210011  41.2285012  30.3370005  65.7130011
  42.4615012  29.2070005  67.3500011  42.4685012  28.1240005  67.1030011
  42.4305012  29.2120005  68.4610011  43.8665012  29.8410005  67.0600011
  44.6035012  29.0190005  67.1820011  44.0135012  30.5150005  67.9310011
  43.9685012  30.6800005  65.7840011  43.1835012  31.4600005  65.8770011
  43.5685012  30.0910005  64.9310011  45.3525012  31.1250005  65.5350011
  45.6155012  31.6370005  66.4860011  45.3855012  32.0230005  64.8820011
  46.4005012  30.0560005  65.2020011  46.5605012  29.2240005  65.9040011
  46.9815012  29.8770005  64.0120011  47.5755012  28.9600005  63.8880011
  46.7555012  30.6740005  62.8270011  47.5025012  30.3920005  62.0550011
  46.9005012  31.7420005  63.0950011  45.4455012  30.4100005  62.0350011
  44.6065012  30.6800005  62.7120011  45.4045012  29.3190005  61.8290011
  45.3655012  31.0650005  60.6780011  46.3295012  30.7870005  60.2020011
  45.4815012  32.1540005  60.8700011  44.0895012  30.8910005  59.8350011
  43.2445012  30.9160005  60.5560011  44.0715012  29.8840005  59.3660011
  43.9245012  31.8720005  58.6900011  43.9115012  32.9070005  59.0940011
  42.9095012  31.7090005  58.2670011  44.9955012  31.9230005  57.6040011
  45.2225012  30.8680005  57.3400011  45.9125012  32.2450005  58.1430011
  44.7665012  32.7620005  56.2820011  44.6585012  33.8260005  56.5830011
  43.7095012  32.6020005  55.9790011  45.8555012  32.4230005  55.2610011
  46.8915012  32.7160005  55.5370011  45.6525012  32.9360005  54.2970011
  45.9335012  31.3610005  54.9450011  70.9055012  31.1990005  56.3160011
  70.1405012  30.4220005  56.5310011  71.8415012  30.8160005  56.7770011
  71.0865012  31.2910005  55.2240011  70.4625012  32.4340005  56.9440011
  71.2125012  33.2460005  56.8240011  69.4915012  32.6920005  56.4700011
  70.1985012  32.4130005  58.5320011  71.1475012  32.2310005  59.0810011
  69.8165012  33.4300005  58.7680011  69.2335012  31.3620005  59.0190011
  68.2055012  31.7010005  58.7680011  69.3715012  30.2950005  58.7430011
  69.1545012  31.3880005  60.5470011  68.9395012  32.4390005  60.8370011
  68.3245012  30.7370005  60.8950011  70.3935012  30.7630005  61.2840011
  70.7855012  29.8640005  60.7620011  71.2555012  31.4620005  61.3190011
  70.0235012  30.2130005  62.7090011  69.2015012  29.4660005  62.6950011
  70.9485012  29.6780005  63.0120011  69.6005012  31.2740005  63.7500011
  68.9305012  31.9220005  63.1460011  68.9825012  30.8750005  64.5830011
  70.7885012  31.9910005  64.2850011  71.3905012  31.3280005  64.9420011
  71.5085012  32.2560005  63.4800011  70.2465012  33.2500005  65.1090011
  69.9425012  33.9940005  64.3430011  69.3715012  33.0320005  65.7580011
  71.3025012  33.9810005  65.9670011  71.7305012  33.2200005  66.6530011
  72.1415012  34.2600005  65.2940011  70.7765012  35.1960005  66.7150011
  71.5395012  35.7110005  67.3380011  70.5675012  35.8940005  65.8770011
  69.4795012  35.0820005  67.4620011  69.2185012  36.1140005  67.7790011
  68.7535012  34.7520005  66.6880011  69.4845012  34.0660005  68.6190011
  69.8345012  33.1070005  68.1800011  70.1815012  34.3230005  69.4450011
  68.1385012  33.6310005  68.9920011  67.6095012  34.4040005  69.5890011
  67.4195012  33.5500005  68.1490011  68.2785012  32.3650005  69.8610011
  68.4065012  32.3840005  71.0960011  68.2065012  31.4240005  69.0900011
  67.9695012  30.0660005  69.4970011  67.3485012  29.9890005  70.4150011
  67.4645012  29.6100005  68.6190011  69.3265012  29.3650005  69.5870011
  69.1405012  28.2780005  69.7230011  70.1065012  29.8140005  70.8120011
  69.3865012  29.9000005  71.6540011  70.7635012  28.9340005  70.9800011
  70.7695012  31.0540005  70.5630011  72.3225012  31.3310005  70.9670011
  72.3155012  31.0990005  72.5440011  71.3815012  31.6850005  73.3910011
  71.4955012  32.7830005  73.2610011  70.3365012  31.4620005  73.0890011
  71.5205012  31.2370005  74.7850011  70.6245012  31.3810005  75.3710011
  71.5515012  30.1590005  74.7400011  72.7705012  31.6980005  75.5480011
  72.8855012  33.1410005  75.6710011  73.8005012  33.4900005  76.1270011
  72.7755012  33.7190005  74.7650011  72.1115012  33.4380005  76.3620011
  72.5735012  31.2060005  76.9900011  73.1975012  31.7700005  77.6680011
  71.5425012  31.4150005  77.2370011  72.7365012  30.1460005  77.1140011
  74.0175012  31.0820005  75.0330011  73.9055012  30.0270005  74.8340011
  74.8055012  31.3240005  75.7310011  74.2665012  31.4540005  74.0500011
  73.1615012  30.3250005  70.2210011  72.5385012  32.7250005  70.7430011
  70.0235012  29.6170005  68.3730011  71.2335012  28.9950005  68.2310011
  71.5815012  27.9990005  68.8300011  72.0715012  29.6950005  67.1940011
  72.3265012  30.7150005  67.5560011  71.4035012  29.7370005  66.3080011
  73.3675012  28.9740005  66.8440011  73.0465012  28.0790005  66.2690011
  74.0255012  28.5600005  67.6380011  74.2615012  29.8180005  65.9200011
  73.7355012  30.2640005  65.0490011  75.0465012  29.1790005  65.4620011
  75.0085012  30.8610005  66.7680011  75.5215012  30.2470005  67.5390011
  74.2665012  31.5130005  67.2780011  75.9995012  31.8130005  66.0760011
  76.6775012  31.2310005  65.4160011  76.6035012  32.3410005  66.8440011
  75.3705012  32.9200005  65.1980011  76.1425012  33.6190005  64.8090011
  74.6955012  33.5130005  65.8510011  74.6865012  32.4360005  63.8790011
  73.6205012  32.4390005  64.1910011  74.8975012  31.3640005  63.6800011
  74.8545012  33.2760005  62.5930011  74.1245012  34.0940005  62.6790011
  75.8305012  33.1040005  61.6260011  75.7175012  33.6730005  60.6920011
  76.9505012  32.0370005  61.6770011  77.0465012  31.6180005  62.7010011
  77.9255012  32.4090005  61.2940011  76.6585012  30.7900005  60.7380011
  77.6435012  30.2830005  60.6620011  76.4865012  31.2070005  59.7230011
  75.6345012  29.8540005  61.3060011  74.6675012  30.3250005  61.5860011
  76.0715012  29.4990005  62.2640011  75.4015012  28.6070005  60.4040011
  74.5535012  28.0940005  60.9050011  76.3085012  27.9670005  60.4500011
  74.9285012  28.8880005  59.0000011  75.6695012  29.5310005  58.4790011
  73.8795012  29.2360005  59.1130011  74.8845012  27.5510005  58.1030011
  75.9375012  27.1980005  58.0830011  74.4355012  27.8800005  57.1410011
  74.1055012  26.4110005  58.7120011  73.0955012  26.8280005  58.9170011
  74.5175012  26.0650005  59.6840011  73.9765012  25.2150005  57.7660011
  73.6495012  25.5030005  56.7440011  73.1435012  24.5470005  58.0720011
  74.9405012  24.6700005  57.6720011  66.1365012  88.3100005  54.2030011
  67.1515012  88.3650005  53.7550011  65.4425012  88.4100005  53.3410011
  65.9645012  87.3130005  54.6620011  65.6995012  89.4020005  55.1220011
  65.8995012  90.3430005  54.5670011  64.6045012  89.2680005  55.2590011
  66.1985012  89.4680005  56.5810011  67.3045012  89.5590005  56.5260011
  65.8735012  90.4920005  56.8680011  65.7505012  88.3260005  57.6080011
  64.6505012  88.2910005  57.7610011  66.0105012  87.3560005  57.1320011
  66.1195012  88.5250005  59.0680011  65.8305012  89.5720005  59.2990011
  65.5645012  87.8350005  59.7390011  67.6465012  88.2780005  59.4140011
  67.8565012  87.2510005  59.0450011  68.2975012  88.9330005  58.7960011
  67.9095012  88.4130005  60.8840011  67.6495012  89.4720005  61.0950011
  67.1115012  87.8710005  61.4330011  69.3355012  88.0260005  61.3690011
  70.0635012  88.4300005  60.6350011  69.4235012  88.4900005  62.3750011
  69.5585012  86.5000005  61.4270011  69.4575012  86.1710005  60.3710011
  70.6075012  86.3050005  61.7390011  68.6585012  85.6760005  62.3020011
  67.6035012  86.0210005  62.3490011  68.6215012  84.5920005  62.0600011
  69.1025012  85.6560005  63.8260011  69.0015012  84.6120005  64.1940011
  70.1605012  85.9890005  63.8880011  68.3855012  86.6530005  64.7350011
  68.5425012  87.6830005  64.3510011  67.2875012  86.5560005  64.8760011
  68.7745012  86.4540005  66.1970011  68.4675012  85.4430005  66.5410011
  69.8765012  86.5790005  66.2550011  68.2025012  87.6080005  67.1010011
  68.3615012  88.5750005  66.5770011  67.1045012  87.5820005  67.2710011
  68.7635012  87.7510005  68.5350011  68.5305012  86.8790005  69.1830011
  69.8695012  87.7520005  68.4330011  68.2685012  88.9610005  69.2090011
  67.8645012  90.0100005  68.7030011  68.1455012  88.6830005  70.5830011
  67.9715012  89.9020005  71.3710011  68.6605012  89.9590005  72.2410011
  68.3465012  90.8470005  70.9220011  66.5075012  90.0750005  71.6270011
  66.3475012  90.9630005  72.2760011  66.0105012  88.7510005  72.3850011
  66.6775012  88.4680005  73.2280011  65.0595012  88.9750005  72.9130011
  65.8925012  87.6760005  71.4660011  65.5255012  86.2070005  71.8590011
  66.6225012  85.9490005  73.0090011  67.9945012  85.8480005  72.6030011
  67.9475012  85.6380005  71.5130011  68.4165012  86.8530005  72.8200011
  68.7245012  84.6710005  73.3260011  68.1925012  83.7370005  73.2240011
  69.6865012  84.5750005  72.8450011  68.9515012  84.8380005  74.8450011
  67.5955012  84.8050005  75.6270011  67.7945012  85.2790005  76.5770011
  66.9065012  85.4790005  75.1380011  67.2205012  83.8100005  75.8160011
  69.9255012  83.7980005  75.4300011  70.2775012  83.9930005  76.4320011
  69.3015012  82.9170005  75.4550011  70.7425012  83.6520005  74.7390011
  69.5135012  86.1700005  75.1440011  69.6815012  86.2770005  76.2060011
  68.8565012  86.9760005  74.8560011  70.4235012  86.3560005  74.5940011
  64.2015012  86.2510005  72.4690011  65.7765012  85.2510005  70.6750011
  65.7845012  90.2570005  70.4050011  64.4985012  90.5780005  70.4730011
  63.7365012  90.6380005  71.4400011  63.9095012  90.6360005  69.0140011
  64.6435012  91.1380005  68.3490011  62.9015012  91.0890005  68.8960011
  63.9875012  89.1750005  68.4160011  64.9885012  88.7660005  68.6710011
  63.8485012  89.3330005  67.3250011  62.7825012  88.2680005  68.7890011
  61.8475012  88.8500005  68.6450011  62.8995012  88.0730005  69.8770011
  62.6875012  86.9450005  67.9440011  61.7025012  86.4990005  68.2000011
  63.4715012  86.2190005  68.2460011  62.5625012  87.2560005  66.4430011
  63.3595012  87.8450005  65.9410011  61.6865012  87.9250005  66.3050011
  62.2235012  86.0150005  65.6020011  61.3115012  85.4110005  65.7990011
  62.9815012  85.2710005  65.9290011  62.4845012  86.0140005  64.0320011
  61.5255012  86.2800005  63.5380011  62.6585012  84.9640005  63.7160011
  63.6315012  86.8000005  63.3600011  64.0085012  87.7500005  63.7660011
  64.2945012  86.3140005  62.2630011  64.9195012  87.0320005  61.7120011
  64.0465012  84.9530005  61.5690011  63.9165012  85.2760005  60.5140011
  63.0895012  84.4730005  61.8680011  65.2545012  84.0640005  61.8250011
  65.2415012  83.7370005  62.8870011  66.1685012  84.6790005  61.6800011
  65.3435012  82.8820005  60.9080011  64.3185012  82.5030005  60.7070011
  65.8705012  82.0210005  61.3710011  66.1995012  83.0390005  59.6090011
  66.0235012  82.1030005  59.0360011  67.2925012  83.0310005  59.8100011
  65.8285012  84.3000005  58.7550011  65.8825012  85.2470005  59.3340011
  64.7505012  84.2840005  58.4850011  66.5905012  84.5380005  57.3440011
  66.1525012  85.3690005  56.7510011  66.3705012  83.6950005  56.6540011
  68.0175012  84.8770005  57.5470011  68.6735012  83.9930005  57.6990011
  68.1075012  85.4170005  58.5140011  68.4745012  85.7840005  56.4730011
  68.3155012  85.2500005  55.5120011  69.5475012  86.0660005  56.5470011
  67.9475012  86.7620005  56.4570011  41.6135012  75.9860005  56.4730011
  41.4035012  76.6230005  55.5870011  40.6585012  75.5320005  56.8130011
  42.4705012  75.3440005  56.1770011  42.0855012  76.8020005  57.6870011
  42.9465012  77.4530005  57.4240011  41.2665012  77.5080005  57.9430011
  42.3195012  75.8610005  58.9150011  42.5705012  76.5030005  59.7860011
  41.4475012  75.1920005  59.0780011  43.4725012  74.7920005  58.8370011
  43.3885012  74.1060005  57.9670011  44.4755012  75.2410005  58.6740011
  43.5885012  73.9090005  60.2560011  42.7165012  73.2240005  60.3230011
  44.5135012  73.2950005  60.2920011  43.5255012  74.6470005  61.6270011
  44.3655012  75.3600005  61.7650011  42.6615012  75.3330005  61.7550011
  43.5655012  73.5820005  62.8130011  42.6815012  72.9230005  62.6770011
  44.5455012  73.0690005  62.7080011  43.4475012  74.3120005  64.1320011
  44.3465012  74.9060005  64.4040011  42.5585012  74.9660005  64.0060011
  43.3325012  73.3650005  65.3200011  42.3455012  72.8730005  65.1860011
  44.2555012  72.7480005  65.2770011  43.3615012  74.0220005  66.7210011
  44.3875012  74.4150005  66.8840011  42.6765012  74.8820005  66.8810011
  42.9375012  73.0140005  67.9140011  41.8975012  72.6750005  67.7190011
  43.5955012  72.1210005  67.8370011  43.1345012  73.7480005  69.3300011
  42.9805012  74.8480005  69.3390011  42.4675012  73.3940005  70.1460011
  44.5125012  73.4680005  69.8280011  44.5645012  72.3950005  70.1110011
  45.3415012  73.4480005  69.0890011  44.9955012  74.2150005  71.0510011
  44.1895012  74.3060005  71.8100011  45.8775012  73.6540005  71.4290011
  45.6405012  75.5840005  70.7720011  46.2475012  75.7430005  71.6900011
  46.3625012  75.4080005  69.9460011  44.6735012  76.7060005  70.5140011
  44.4885012  77.2220005  69.4300011  44.1985012  77.1030005  71.6910011
  43.2725012  78.1560005  71.7030011  43.5405012  78.7830005  72.5800011
  43.1055012  78.7670005  70.7910011  41.8735012  77.6320005  71.9970011
  41.1785012  78.4840005  72.1590011  41.9115012  76.9210005  73.3910011
  42.6765012  77.4920005  73.9580011  40.9675012  77.0980005  73.9500011
  42.4565012  75.5370005  73.3310011  42.2795012  74.6650005  74.6180011
  40.7815012  74.0530005  74.5760011  39.6745012  74.7650005  74.0960011
  38.7995012  74.3020005  74.6010011  39.6275012  75.8430005  74.3610011
  39.4495012  74.6620005  72.5040011  38.5025012  75.1800005  72.4730011
  40.2835012  75.1890005  72.0620011  39.2525012  73.3020005  71.9110011
  40.4185012  72.3410005  72.1110011  40.6625012  72.3250005  73.1630011
  40.2465012  71.3400005  71.7440011  41.3605012  72.6860005  71.7090011
  38.0345012  72.5970005  72.5140011  38.0495012  71.5640005  72.1990011
  38.1345012  72.5150005  73.5860011  37.1475012  73.0630005  72.1100011
  39.0145012  73.4280005  70.4370011  38.9845012  72.4380005  70.0080011
  39.7625012  74.0000005  69.9080011  38.0555012  73.8840005  70.2440011
  43.2565012  73.5470005  74.5280011  42.3575012  75.5270005  75.8280011
  41.4005012  76.7250005  70.9830011  40.9035012  77.2830005  69.8810011
  40.7415012  78.4870005  69.7570011  40.6545012  76.2740005  68.7960011
  40.0225012  75.4100005  69.0920011  41.5765012  75.8670005  68.3260011
  39.9395012  76.8200005  67.5490011  40.2995012  77.7930005  67.1510011
  38.9565012  77.1930005  67.9080011  39.5835012  75.8150005  66.5080011
  39.1885012  74.8570005  66.9070011  40.5875012  75.6570005  66.0590011
  38.6485012  76.4680005  65.4590011  38.5625012  77.5760005  65.4420011
  37.6605012  76.2510005  65.9180011  38.7445012  75.9670005  64.0310011
  37.7885012  76.2960005  63.5710011  38.7365012  74.8600005  63.9380011
  39.8795012  76.5980005  63.1960011  40.8325012  76.0350005  63.2990011
  40.1505012  77.5620005  63.6770011  39.6245012  76.6610005  61.7180011
  40.5515012  77.1360005  61.3340011  38.7355012  77.3060005  61.5510011
  39.5765012  75.3330005  61.0450011  40.4625012  74.7250005  61.2780011
  38.5445012  74.7980005  60.3760011  38.6515012  73.8270005  59.8710011
  37.1805012  75.4170005  60.1260011  36.5875012  75.3780005  61.0650011
  36.7345012  74.7570005  59.3520011  36.8805012  76.8060005  59.5120011
  37.3615012  77.6280005  60.0830011  35.7815012  76.9680005  59.5440011
  37.3035012  76.9210005  58.0670011  36.7825012  76.1040005  57.5240011
  38.4035012  76.8510005  57.9250011  36.9505012  78.3350005  57.4840011
  37.5595012  79.0360005  58.0930011  35.9185012  78.6350005  57.7660011
  37.3755012  78.6240005  55.9490011  38.4475012  78.3380005  55.8870011
  37.1275012  79.7060005  55.9080011  36.6285012  77.9150005  54.8070011
  35.6175012  77.6320005  55.1690011  37.2195012  77.0420005  54.4550011
  36.6305012  78.9300005  53.6330011  37.6475012  79.1700005  53.2550011
  35.9815012  79.7860005  53.9130011  35.9105012  78.3550005  52.4280011
  34.9435012  77.8690005  52.6760011  36.4495012  77.4560005  52.0580011
  35.8965012  78.9180005  51.4700011  87.8725012  49.3080005  56.5290011
  86.8545012  49.2880005  56.9730011  87.8555012  49.0660005  55.4440011
  88.4525012  50.2330005  56.7340011  88.7055012  48.1770005  57.1680011
  88.1425012  47.2360005  56.9890011  89.6125012  48.0360005  56.5410011
  89.1715012  48.3010005  58.5960011  88.2505012  48.4040005  59.2090011
  89.5915012  47.3040005  58.8500011  90.1895012  49.3120005  58.9160011
  91.2165012  49.0070005  58.6210011  90.0845012  50.0930005  58.1330011
  90.2225012  49.9100005  60.3700011  89.1705012  50.1360005  60.6480011
  90.4985012  49.1080005  61.0870011  91.0815012  51.0440005  60.6820011
  90.9675012  51.4610005  61.7060011  92.1605012  50.8320005  60.5290011
  90.8295012  52.2860005  59.7430011  91.6665012  52.9320005  60.0850011
  91.0615012  52.0310005  58.6870011  89.3985012  52.7010005  59.7310011
  89.1705012  53.5240005  59.0200011  88.8455012  51.7900005  59.4190011
  88.6785012  53.1190005  61.0800011  87.5765012  53.1770005  60.9550011
  88.8975012  52.3670005  61.8690011  89.2215012  54.4890005  61.6630011
  90.1855012  54.3570005  62.1990011  89.2645012  55.2750005  60.8790011
  88.3735012  55.0150005  62.8910011  88.4885012  56.0760005  63.2000011
  87.3265012  54.8850005  62.5440011  88.4135012  54.0690005  64.1390011
  87.6895012  54.3510005  64.9330011  88.1005012  53.0290005  63.9090011
  89.7655012  54.0840005  64.8380011  90.4775012  53.4550005  64.2620011
  90.2175012  55.0970005  64.9040011  89.7695012  53.3880005  66.2040011
  89.1465012  52.4910005  66.0050011  90.7775012  53.0970005  66.5690011
  89.0955012  54.3240005  67.2340011  89.8635012  55.1130005  67.3830011
  88.1745012  54.7870005  66.8180011  88.9465012  53.6760005  68.5740011
  89.7035012  52.7970005  68.9170011  87.9945012  54.2000005  69.2910011
  87.3395012  53.5040005  70.3750011  88.1445012  52.9760005  70.9280011
  86.9645012  54.2640005  71.0930011  86.2565012  52.4740005  69.9790011
  85.5355012  52.9430005  69.2770011  85.6635012  52.0160005  71.3220011
  85.4815012  52.8480005  72.0360011  84.6705012  51.5530005  71.1350011
  86.4775012  50.9900005  71.9820011  85.9995012  50.5120005  73.4690011
  86.9325012  49.1880005  73.6380011  87.5975012  48.5500005  72.5570011
  87.6565012  47.4860005  72.8700011  86.9755012  48.5630005  71.6370011
  89.0265012  49.1390005  72.2610011  89.5855012  48.4040005  71.7010011
  88.9635012  50.0260005  71.6490011  89.9345012  49.5980005  73.3590011
  89.8675012  48.5420005  74.4330011  90.7395012  48.6580005  75.0590011
  88.9605012  48.5720005  75.0190011  89.8395012  47.6180005  73.8740011
  91.3615012  49.7940005  72.9330011  91.7115012  48.8620005  72.5140011
  91.4525012  50.6150005  72.2370011  91.8435012  50.1050005  73.8490011
  89.4415012  50.9180005  73.9940011  89.5235012  51.6960005  73.2490011
  89.9625012  51.1210005  74.9170011  88.3925012  50.8060005  74.2270011
  86.4385012  51.4770005  74.4360011  84.5525012  50.1010005  73.3920011
  86.9125012  51.3400005  69.3820011  86.1335012  50.6790005  68.4270011
  85.0315012  50.9880005  68.1020011  86.8085012  49.3450005  68.0460011
  86.4455012  48.4260005  68.5540011  87.9005012  49.5150005  67.9370011
  86.3595012  49.1690005  66.6180011  86.7005012  50.0570005  66.0440011
  85.2515012  49.1040005  66.5690011  87.0125012  48.0660005  65.8330011
  87.2225012  47.2090005  66.5080011  88.0795012  48.3140005  65.6470011
  86.5555012  47.6360005  64.4170011  85.4915012  47.3640005  64.5840011
  87.1255012  46.8100005  63.9400011  86.6705012  48.7350005  63.3270011
  86.7455012  48.3130005  62.3020011  87.5555012  49.3830005  63.5090011
  85.3265012  49.5400005  63.2380011  85.1565012  49.8980005  64.2760011
  84.5265012  48.7810005  63.1030011  85.1775012  50.5860005  62.1710011
  85.6115012  51.5390005  62.5430011  84.1345012  50.9470005  62.0440011
  85.7465012  50.1120005  60.8440011  86.7875012  50.4110005  60.6550011
  85.1135012  49.6250005  59.7980011  85.6345012  49.4560005  58.8440011
  83.5965012  49.4060005  59.7050011  83.0265012  49.6530005  60.6270011
  83.4875012  48.3670005  59.3290011  82.8595012  50.3080005  58.6240011
  82.8205012  51.3330005  59.0500011  81.7885012  50.0510005  58.4760011
  83.5875012  50.3970005  57.2500011  83.5965012  49.3450005  56.8910011
  84.6645012  50.6360005  57.3840011  83.1575012  51.4390005  56.1150011
  82.0595012  51.3950005  55.9520011  83.5905012  51.1860005  55.1240011
  83.4245012  52.8530005  56.4870011  82.7845012  53.0120005  57.3810011
  83.0135012  53.5660005  55.7390011  84.8665012  53.3650005  56.6110011
  85.2485012  52.9310005  57.5590011  84.8555012  54.4720005  56.7090011
  85.8125012  52.9960005  55.4890011  85.5825012  53.5160005  54.5340011
  85.6575012  51.9030005  55.3690011  87.3205012  53.2310005  55.6930011
  87.5475012  54.3140005  55.5910011  87.9155012  52.6470005  54.9590011
  87.7055012  52.8590005  56.6660011  79.4675012  65.7770005  55.3860011
  79.1315012  65.0030005  54.6630011  79.9555012  66.6070005  54.8320011
  78.5015012  66.2180005  55.7130011  80.3015012  65.2040005  56.6200011
  80.4255012  66.1520005  57.1860011  79.6395012  64.4410005  57.0830011
  81.7535012  64.5700005  56.3280011  82.5015012  65.2630005  55.8870011
  82.1495012  64.2550005  57.3170011  81.8465012  63.3620005  55.3530011
  81.5515012  63.6880005  54.3330011  82.8895012  62.9820005  55.3140011
  80.9605012  62.1030005  55.8330011  79.8815012  62.3070005  55.6630011
  81.3265012  61.3760005  55.0770011  81.1405012  61.6170005  57.2650011
  80.8115012  62.4560005  57.9150011  80.5795012  60.7230005  57.6110011
  82.6395012  61.2960005  57.7260011  82.9725012  60.4370005  57.1050011
  83.3285012  62.1670005  57.6920011  82.6295012  60.7150005  59.1710011
  81.7465012  60.0750005  59.3850011  83.5235012  60.0600005  59.2530011
  82.8065012  61.8560005  60.1560011  83.7295012  62.4550005  60.0030011
  81.8955012  62.4870005  60.0760011  82.8255012  61.4260005  61.6380011
  82.0305012  60.6520005  61.7020011  83.7915012  61.1560005  62.1150011
  82.4275012  62.5290005  62.6500011  83.1225012  63.3850005  62.5130011
  81.4295012  62.9610005  62.4220011  82.3545012  62.0050005  64.0840011
  81.8485012  61.0170005  64.0500011  83.2965012  61.8750005  64.6580011
  81.3685012  62.7970005  65.0050011  81.7375012  63.8360005  65.1390011
  80.4275012  62.8610005  64.4180011  81.0035012  62.2390005  66.3960011
  80.2845012  62.8340005  66.9990011  80.6145012  61.2000005  66.3370011
  82.1895012  62.0840005  67.3160011  82.9985012  61.5560005  66.7680011
  82.5315012  63.0730005  67.6870011  81.9015012  61.2730005  68.6380011
  80.8235012  61.2050005  69.2160011  83.0755012  60.7750005  69.1070011
  83.1515012  60.1790005  70.4110011  82.1485012  59.7400005  70.6000011
  83.9185012  59.3770005  70.4510011  83.5485012  61.3220005  71.3340011
  83.9265012  60.8460005  72.2640011  82.4825012  62.3130005  71.7770011
  81.5545012  61.7020005  71.7540011  82.7785012  62.5760005  72.8150011
  82.2755012  63.3710005  70.9270011  82.4285012  64.9170005  71.2190011
  83.3265012  64.8060005  72.5850011  84.0125012  65.9230005  73.0900011
  85.0275012  65.7810005  72.6610011  83.6855012  66.8450005  72.5640011
  84.2025012  65.9340005  74.6480011  84.6615012  65.0130005  74.9760011
  84.8235012  66.7600005  74.9630011  82.8115012  66.0100005  75.4170011
  82.0525012  64.6330005  75.3100011  82.7595012  63.9480005  75.7540011
  81.1615012  64.6920005  75.9180011  81.6855012  64.5420005  74.2980011
  83.0435012  66.4520005  76.8790011  82.3525012  65.9320005  77.5250011
  84.0055012  66.1480005  77.2640011  83.1235012  67.5270005  76.8150011
  82.0405012  67.1250005  74.7510011  81.0745012  67.3610005  75.1710011
  81.8435012  66.8140005  73.7360011  82.7035012  67.9770005  74.7410011
  83.2575012  65.5290005  70.0720011  81.0885012  65.4480005  71.5580011
  84.7145012  61.8670005  70.7440011  85.4075012  62.7540005  71.4440011
  85.2105012  63.0910005  72.5870011  86.5665012  63.1610005  70.5750011
  86.4655012  62.7060005  69.5660011  87.5345012  63.1210005  71.1190011
  86.4585012  64.6890005  70.2610011  86.8685012  65.2970005  71.0960011
  85.4815012  65.1000005  69.9300011  87.4585012  65.0750005  69.1080011
  87.3955012  64.3440005  68.2740011  88.4845012  64.9820005  69.5250011
  87.1365012  66.4050005  68.4850011  87.9555012  66.7180005  67.8030011
  87.1255012  67.1700005  69.2900011  85.8785012  66.4600005  67.6170011
  85.6735012  67.5140005  67.3320011  85.0275012  66.1780005  68.2720011
  85.7805012  65.4670005  66.4520011  85.4135012  64.4770005  66.7970011
  86.8515012  65.3640005  66.1750011  84.9595012  66.0140005  65.3060011
  83.9135012  65.9620005  65.6780011  84.9115012  65.1820005  64.5720011
  85.5075012  67.3110005  64.7320011  85.2655012  68.2130005  65.3130011
  86.1855012  67.5110005  63.5850011  86.6935012  68.4690005  63.4030011
  86.5835012  66.5070005  62.5210011  86.4565012  65.4850005  62.9360011
  87.6355012  66.8000005  62.3150011  85.6215012  66.5960005  61.2530011
  85.6645012  67.5800005  60.7370011  84.5865012  66.6120005  61.6570011
  85.7645012  65.3980005  60.3440011  85.4735012  64.5200005  60.9610011
  86.8205012  65.4750005  60.0100011  84.7875012  65.4260005  59.1880011
  83.7385012  65.5030005  59.5450011  84.8375012  64.4050005  58.7540011
  85.0235012  66.4620005  58.0800011  85.2735012  67.4150005  58.5940011
  84.0325012  66.6960005  57.6370011  86.0225012  66.2380005  56.9310011
  85.7265012  65.3540005  56.3260011  86.9895012  66.0760005  57.4540011
  86.2385012  67.4700005  56.0210011  87.1545012  67.1040005  55.5100011
  86.5445012  68.3700005  56.5960011  85.0785012  67.7780005  55.0150011
  84.8875012  66.8690005  54.4040011  85.2335012  68.6690005  54.3700011
  84.0935012  67.9270005  55.5050011  27.2905012  51.8640005  53.2820011
  27.8305012  51.2810005  54.0580011  27.7935012  51.9680005  52.2970011
  26.4485012  51.1900005  53.0180011  26.7835012  53.2240005  53.8020011
  26.0175012  53.5900005  53.0850011  26.2295012  53.0390005  54.7470011
  27.7795012  54.3940005  54.0020011  28.3405012  54.6460005  53.0760011
  27.2555012  55.3020005  54.3680011  28.8835012  54.1900005  55.0940011
  29.4315012  53.2460005  54.8880011  29.6485012  54.9920005  55.0210011
  28.3115012  54.0880005  56.4870011  27.6715012  54.9750005  56.6810011
  27.5785012  53.2530005  56.4510011  29.3165012  53.8890005  57.5850011
  29.9415012  52.9790005  57.4610011  30.0855012  54.6670005  57.7800011
  28.6685012  53.7570005  58.9660011  28.2515012  54.6870005  59.4100011
  27.9265012  52.9320005  59.0240011  29.6855012  53.3890005  60.0080011
  30.2335012  52.4620005  59.7370011  30.4275012  54.2160005  59.9980011
  29.1975012  53.2890005  61.4610011  28.3115012  52.6200005  61.4240011
  29.9645012  52.7300005  62.0380011  28.7065012  54.6220005  62.0610011
  29.2545012  55.4900005  61.6360011  27.6335012  54.7250005  61.7950011
  28.8255012  54.5960005  63.5590011  28.2755012  53.6840005  63.8760011
  29.8945012  54.6100005  63.8610011  28.2155012  55.7780005  64.3730011
  28.4715012  55.7360005  65.4540011  28.6005012  56.7600005  64.0220011
  26.7005012  55.7910005  64.2990011  26.4425012  56.7120005  64.8640011
  26.3415012  55.9290005  63.2570011  26.0435012  54.5830005  64.9250011
  24.9515012  54.5760005  64.7170011  26.4025012  53.6410005  64.4580011
  26.1305012  54.4400005  66.5120011  27.2195012  54.3440005  66.7080011
  25.7155012  55.3660005  66.9640011  25.2815012  53.2400005  67.0140011
  24.5145012  52.5670005  66.3840011  25.6015012  53.0790005  68.3000011
  24.8105012  51.9860005  68.8900011  23.8765012  52.4240005  69.3020011
  24.6705012  51.1290005  68.1980011  25.5015012  51.4370005  70.1120011
  25.1185012  50.4480005  70.4430011  25.5255012  52.4220005  71.2660011
  25.8275012  53.3620005  70.7570011  24.4935012  52.5780005  71.6480011
  26.4425012  51.9620005  72.2550011  27.5245012  52.9620005  72.7950011
  28.4725012  52.0400005  73.6700011  28.9375012  50.7340005  73.4070011
  28.7285012  50.1010005  74.2960011  28.2665012  50.2040005  72.6970011
  30.4615012  50.5030005  73.0790011  30.5435012  49.4400005  73.2500011
  30.6985012  50.7210005  72.0480011  31.4125012  51.4070005  73.8500011
  30.9025012  51.4250005  75.2890011  31.4505012  52.1340005  75.8920011
  29.8535012  51.6800005  75.2610011  31.0375012  50.4570005  75.7490011
  32.8395012  50.9080005  73.7620011  33.0945012  50.5270005  72.7840011
  33.5965012  51.6240005  74.0450011  32.7835012  50.0250005  74.3820011
  31.3625012  52.7280005  73.0890011  30.3055012  52.9440005  73.1400011
  31.7205012  52.5090005  72.0940011  31.8595012  53.5110005  73.6430011
  28.3765012  53.3690005  71.6650011  26.8365012  53.9880005  73.5930011
  26.8185012  51.2320005  69.7310011  27.2265012  50.1420005  69.2310011
  26.5485012  49.1650005  68.9550011  28.7325012  50.1800005  69.0320011
  29.1895012  49.9490005  70.0180011  29.0995012  51.1820005  68.7210011
  29.1575012  49.0780005  68.0780011  28.6165012  48.1230005  68.2490011
  30.2455012  48.8900005  68.2070011  28.7705012  49.3000005  66.5640011
  29.2465012  50.2240005  66.1730011  27.6665012  49.4140005  66.6260011
  29.2475012  48.1800005  65.7440011  28.8905012  47.3040005  66.3280011
  30.3405012  48.2540005  65.9300011  28.9015012  47.9020005  64.3410011
  27.9345012  47.3560005  64.3200011  29.5885012  47.1840005  63.8430011
  28.8355012  49.1630005  63.4620011  28.4005012  49.9700005  64.0890011
  28.2485012  49.0100005  62.5320011  30.2425012  49.6770005  63.0440011
  30.8595012  49.9530005  63.9260011  30.1315012  50.6430005  62.5060011
  31.0695012  48.9660005  61.9980011  31.9745012  48.4240005  62.3090011
  30.8725012  48.9930005  60.6800011  31.5315012  48.4820005  59.9610011
  29.7025012  49.7140005  59.9730011  30.2155012  50.3760005  59.2430011
  29.1665012  50.4560005  60.6040011  28.6845012  48.7930005  59.2340011
  28.2345012  48.0350005  59.9100011  29.2115012  48.2040005  58.4540011
  27.6565012  49.7240005  58.4380011  28.2275012  50.4390005  57.8070011
  27.1215012  50.4000005  59.1380011  26.7125012  48.9140005  57.6850011
  25.9055012  49.5200005  57.2200011  26.0825012  48.3590005  58.4130011
  27.2985012  47.9610005  56.5760011  26.5245012  47.2100005  56.3090011
  28.1975012  47.4830005  57.0220011  27.5375012  48.6670005  55.2690011
  28.3705012  49.3940005  55.3790011  26.6325012  49.2410005  54.9750011
  27.7975012  47.6740005  54.1010011  27.8225012  48.2830005  53.1720011
  26.9375012  46.9760005  54.0240011  29.0685012  46.9080005  54.2010011
  29.0295012  46.2920005  55.1250011  29.9155012  47.5290005  54.5630011
  29.2675012  46.2890005  53.3000011  77.0095012  79.1870005  56.7390011
  76.2995012  80.0410005  56.7040011  77.5105012  79.1620005  55.7480011
  77.7885012  79.4610005  57.4830011  76.4195012  77.8280005  57.1900011
  75.5015012  77.5550005  56.6260011  77.2735012  77.1550005  56.9630011
  76.0585012  77.7360005  58.7220011  76.4335012  76.7550005  59.0850011
  76.6245012  78.5550005  59.2140011  74.5065012  77.7690005  59.0290011
  74.1525012  78.8220005  59.0630011  73.9865012  77.1940005  58.2340011
  74.3015012  77.0910005  60.4550011  74.5485012  76.0100005  60.3860011
  74.8955012  77.6680005  61.1960011  72.7865012  77.3110005  60.8780011
  72.3575012  76.3250005  61.1570011  72.6635012  77.9080005  61.8070011
  71.7685012  77.8560005  59.8710011  72.1555012  78.7750005  59.3810011
  71.6475012  77.1430005  59.0280011  70.3085012  78.1770005  60.2400011
  69.7355012  78.2150005  59.2890011  69.8465012  77.3470005  60.8160011
  70.0925012  79.5420005  61.0170011  70.4365012  80.3720005  60.3630011
  69.0245012  79.6840005  61.2880011  70.9035012  79.7260005  62.3210011
  71.1325012  78.8090005  62.9050011  71.9045012  80.1410005  62.0760011
  70.2415012  80.7500005  63.2260011  70.0875012  81.7160005  62.7000011
  69.2235012  80.3530005  63.4260011  71.1245012  80.9160005  64.4790011
  71.8785012  80.1140005  64.6270011  71.6905012  81.8540005  64.3010011
  70.3515012  80.7500005  65.7990011  69.6095012  81.5610005  65.9610011
  69.9345012  79.7250005  65.9020011  71.2755012  81.0560005  66.9780011
  72.0745012  80.2850005  67.0190011  71.8335012  81.9660005  66.6670011
  70.5785012  81.1240005  68.3590011  71.4105012  81.3010005  69.0740011
  69.7835012  81.8810005  68.5310011  69.9805012  79.7030005  68.7330011
  68.8535012  79.4170005  68.4750011  70.9435012  78.9090005  69.2070011
  70.5725012  77.5790005  69.5050011  69.4735012  77.4380005  69.5830011
  70.8935012  77.0020005  68.6120011  71.2765012  77.0790005  70.8210011
  71.0405012  76.0370005  71.1240011  70.9615012  78.0040005  71.9550011
  71.3555012  78.9790005  71.5980011  69.8545012  77.9170005  71.9270011
  71.3385012  77.5270005  73.2590011  72.8875012  77.7290005  73.7400011
  73.4845012  78.9200005  72.8480011  73.3675012  80.2760005  73.1750011
  72.3415012  80.6430005  72.9590011  73.5735012  80.4860005  74.2460011
  74.3945012  81.0930005  72.3970011  74.3095012  80.7110005  71.3910011
  74.0265012  82.1000005  72.2620011  75.8535012  81.1600005  72.9880011
  76.4635012  79.7840005  73.0760011  75.9445012  79.1330005  73.7640011
  76.5535012  79.3810005  72.0780011  77.4885012  79.8500005  73.4100011
  76.6585012  82.0240005  72.0380011  77.6575012  82.1750005  72.4180011
  76.7195012  81.6520005  71.0250011  76.2135012  82.9930005  71.8660011
  75.8515012  81.7950005  74.3380011  75.4925012  82.8020005  74.1810011
  76.8485012  81.8130005  74.7530011  75.1735012  81.3190005  75.0300011
  72.8415012  78.1410005  75.1380011  73.6695012  76.5460005  73.4580011
  72.7205012  77.1460005  70.7160011  73.3085012  76.4770005  69.7620011
  72.7285012  75.6240005  69.0310011  74.8115012  76.8370005  69.6380011
  75.3635012  76.2280005  70.3860011  75.0915012  77.9050005  69.7620011
  75.3865012  76.4480005  68.1940011  75.3045012  75.3460005  68.0770011
  76.4915012  76.4580005  68.3060011  74.8875012  77.2880005  67.0560011
  73.7765012  77.3190005  67.0780011  75.1665012  76.7090005  66.1500011
  75.5285012  78.6570005  66.9350011  76.5925012  78.4240005  66.7170011
  75.5025012  79.3240005  67.8220011  74.9575012  79.4990005  65.8290011
  73.8505012  79.5960005  65.8280011  75.1475012  78.9640005  64.8740011
  75.5405012  80.9340005  65.6910011  76.6425012  80.8440005  65.7970011
  75.1475012  81.6240005  66.4680011  75.2475012  81.5910005  64.3420011
  75.5415012  82.6610005  64.4000011  74.1375012  81.5750005  64.3220011
  76.0355012  80.8300005  63.2800011  76.9075012  80.2560005  63.6280011
  75.6845012  80.5690005  62.0120011  76.2195012  79.8490005  61.3750011
  74.3255012  80.9590005  61.3810011  73.5665012  81.2590005  62.1350011
  73.8325012  80.0430005  60.9900011  74.2615012  82.1050005  60.3280011
  75.0145012  81.8540005  59.5500011  74.5275012  83.0590005  60.8310011
  72.8555012  82.1930005  59.7080011  72.3655012  82.7610005  60.5280011
  72.3835012  81.2100005  59.4930011  72.7415012  82.9310005  58.4180011
  73.2205012  83.9260005  58.5360011  71.6485012  82.9960005  58.2280011
  73.4665012  82.1920005  57.1500011  74.4975012  81.9330005  57.4730011
  73.4095012  82.9070005  56.3020011  72.7615012  80.8750005  56.6900011
  71.7665012  81.2510005  56.3690011  72.6715012  80.1580005  57.5340011
  73.3865012  80.3060005  55.4830011  74.4875012  80.2900005  55.6290011
  73.2475012  80.9720005  54.6050011  72.9115012  78.8990005  55.1480011
  71.8045012  78.9210005  55.0520011  73.2915012  78.1890005  55.9120011
  73.5295012  78.6980005  54.2470011  81.0935012  36.6800005  55.7940011
  80.1235012  37.1430005  55.5120011  80.9635012  35.6090005  56.0580011
  81.7175012  36.8090005  54.8850011  81.7895012  37.2460005  57.0330011
  82.8845012  37.0620005  56.9800011  81.5865012  38.3330005  56.9240011
  81.3505012  36.7370005  58.4970011  80.2905012  37.0060005  58.6910011
  81.5155012  35.6380005  58.5080011  82.1585012  37.2940005  59.7040011
  83.1625012  36.8580005  59.5160011  82.1625012  38.4050005  59.6960011
  81.6825012  36.7570005  61.1260011  82.2305012  35.7930005  61.1920011
  82.2485012  37.4010005  61.8330011  80.2285012  36.4860005  61.4220011
  79.7885012  35.6560005  60.8300011  80.3835012  36.1880005  62.4810011
  79.3135012  37.6970005  61.3230011  79.9375012  38.6140005  61.2520011
  78.7215012  37.5190005  60.4000011  78.3305012  37.7910005  62.5270011
  78.9675012  37.6400005  63.4250011  77.8315012  38.7620005  62.7320011
  77.2055012  36.6800005  62.5180011  76.7365012  36.6630005  61.5110011
  77.7755012  35.7440005  62.6990011  75.9865012  36.9520005  63.4790011
  75.7355012  37.9790005  63.1390011  75.1255012  36.4130005  63.0280011
  76.1785012  36.8620005  64.9790011  77.1815012  37.3170005  65.1260011
  75.3675012  37.4110005  65.5020011  76.2945012  35.4460005  65.6250011
  75.4045012  34.8000005  65.4670011  77.2145012  35.0060005  65.1850011
  76.7525012  35.6140005  67.1060011  77.5585012  36.3730005  67.2030011
  75.9575012  35.9080005  67.8240011  77.2575012  34.2420005  67.6040011
  77.1975012  34.2320005  68.7140011  76.6825012  33.3570005  67.2580011
  78.7015012  33.9720005  67.1430011  78.6225012  33.7380005  66.0590011
  79.3745012  34.8470005  67.2650011  79.2925012  32.7900005  68.0210011
  78.6255012  32.1200005  68.7660011  80.5875012  32.7570005  67.8810011
  81.3325012  31.9930005  68.8110011  80.6965012  31.1680005  69.1980011
  82.2085012  31.5490005  68.2920011  81.9665012  32.8410005  69.8970011
  82.6785012  32.2300005  70.4920011  80.8785012  33.3780005  70.9610011
  80.2855012  32.4710005  71.2050011  81.5255012  33.5780005  71.8410011
  80.1975012  34.5960005  70.4550011  79.2365012  35.3010005  71.4750011
  80.1905012  35.4190005  72.7440011  81.1825012  36.4890005  72.6820011
  81.8495012  36.3990005  71.7970011  80.7155012  37.4900005  72.5650011
  81.9165012  36.4970005  74.0540011  82.2905012  35.5290005  74.3530011
  82.8255012  37.0040005  73.7660011  81.2675012  37.2040005  75.2320011
  79.8945012  36.5870005  75.4970011  79.4575012  37.1200005  76.3290011
  79.2835012  36.6520005  74.6090011  80.0565012  35.5330005  75.6670011
  82.0705012  36.9570005  76.5510011  81.5085012  37.4920005  77.3020011
  82.0665012  35.9080005  76.8070011  83.1075012  37.2570005  76.5470011
  81.0155012  38.6550005  74.9700011  80.3485012  38.9820005  75.7540011
  80.6535012  38.7480005  73.9560011  81.8885012  39.2730005  75.1150011
  78.9165012  36.6710005  70.9460011  78.0465012  34.4630005  71.8490011
  82.6205012  33.9320005  69.3450011  83.5295012  34.5560005  70.0220011
  84.1855012  34.1490005  71.0030011  83.8565012  35.9030005  69.2220011
  84.6575012  35.8080005  68.4570011  84.2405012  36.5980005  69.9990011
  82.4965012  36.4200005  68.5670011  81.8005012  36.7370005  69.3730011
  81.9295012  35.6150005  68.0520011  82.8195012  37.4680005  67.5730011
  83.8305012  37.2870005  67.1480011  82.9015012  38.4750005  68.0330011
  81.7785012  37.6330005  66.4100011  81.8825012  38.6660005  66.0150011
  80.7295012  37.6300005  66.7760011  81.8315012  36.7350005  65.1760011
  82.7605012  37.0300005  64.6430011  81.0305012  37.0300005  64.4650011
  81.9445012  35.1900005  65.4610011  81.0725012  34.9790005  66.1160011
  82.8535012  34.9990005  66.0700011  82.0535012  34.4010005  64.1560011
  83.0095012  34.6800005  63.6640011  81.2435012  34.6600005  63.4400011
  82.1775012  32.8970005  64.3080011  83.1915012  32.5220005  64.5140011
  81.1765012  32.0190005  64.2440011  81.5055012  30.9730005  64.3300011
  79.7265012  32.3020005  64.0600011  79.4735012  33.3750005  63.9280011
  79.0115012  31.8350005  64.7710011  79.3135012  31.8120005  62.6160011
  78.3325012  32.2990005  62.4280011  79.3025012  30.7210005  62.4050011
  80.1235012  32.4650005  61.5070011  81.0655012  31.9260005  61.2680011
  80.4465012  33.4160005  61.9830011  79.3915012  32.6240005  60.2020011
  78.8635012  33.6020005  60.2080011  78.6155012  31.8360005  60.0990011
  80.3015012  32.6670005  58.9830011  80.8095012  31.6830005  58.8960011
  81.0665012  33.4390005  59.2150011  79.5905012  33.0090005  57.6110011
  78.9765012  32.1270005  57.3280011  80.4005012  33.2540005  56.8920011
  78.6635012  34.2500005  57.6780011  79.3555012  35.0730005  57.9610011
  77.8435012  34.1350005  58.4190011  77.8915012  34.5680005  56.4130011
  77.3005012  33.6900005  56.0740011  78.6365012  34.8660005  55.6440011
  77.2355012  35.4530005  56.5530011  52.1235012  87.5790005  55.8830011
  52.3345012  87.8470005  56.9410011  52.7335012  88.2630005  55.2540011
  52.3005012  86.4970005  55.7030011  50.5715012  87.6990005  55.6760011
  50.3095012  87.7490005  54.5970011  49.9095012  86.9010005  56.0750011
  49.9855012  88.9670005  56.2610011  50.5715012  89.7770005  55.7760011
  48.9205012  89.0950005  55.9720011  50.0255012  88.9590005  57.8130011
  50.9975012  88.6140005  58.2250011  49.8335012  89.9960005  58.1620011
  48.8475012  88.2700005  58.5600011  47.8355012  88.6120005  58.2560011
  49.1375012  87.2130005  58.3780011  48.9245012  88.4760005  60.0760011
  49.9365012  88.1920005  60.4360011  48.6645012  89.5210005  60.3470011
  48.0445012  87.4320005  60.8400011  46.9815012  87.6110005  60.5730011
  48.3615012  86.3750005  60.7120011  48.2275012  87.5290005  62.4230011
  49.2975012  87.3660005  62.6770011  47.9385012  88.5840005  62.6190011
  47.4165012  86.4680005  63.2730011  47.4395012  86.9990005  64.2480011
  46.3335012  86.5750005  63.0510011  48.0245012  85.0630005  63.5200011
  47.9635012  84.5910005  62.5160011  49.0535012  85.2160005  63.9070011
  47.1715012  84.1340005  64.4450011  46.1505012  84.3520005  64.0670011
  47.4145012  83.0550005  64.3440011  47.2795012  84.5040005  65.9460011
  47.5685012  85.5760005  65.9000011  46.3595012  84.2210005  66.5010011
  48.5385012  83.9120005  66.5970011  48.2765012  82.8330005  66.6440011
  49.4325012  84.0970005  65.9640011  48.7815012  84.3900005  68.0530011
  49.2665012  85.3900005  68.0330011  47.8365012  84.6280005  68.5870011
  49.5395012  83.3260005  68.9580011  49.3685012  83.6190005  70.0160011
  49.2085012  82.3070005  68.6610011  50.9725012  83.3340005  68.6300011
  51.3595012  82.9580005  67.5270011  51.7405012  83.6450005  69.6440011
  53.1185012  83.8250005  69.4100011  53.7035012  83.0160005  69.8970011
  53.3995012  83.9570005  68.3430011  53.5865012  85.1580005  70.1220011
  54.6945012  85.1730005  70.0330011  53.3245012  85.0500005  71.6650011
  52.8485012  84.0720005  71.8900011  54.3005012  85.1170005  72.1910011
  52.5185012  86.1480005  72.1070011  51.2635012  85.9510005  72.9940011
  51.0105012  87.3180005  73.5580011  51.9505012  87.9030005  74.3690011
  51.8945012  87.3380005  75.3240011  52.9235012  87.9000005  73.8320011
  51.6425012  89.4680005  74.5730011  50.6295012  89.6000005  74.9230011
  52.3585012  89.7770005  75.3200011  51.8135012  90.5040005  73.3950011
  51.2465012  91.8520005  73.8820011  51.6885012  92.3310005  74.7440011
  51.2105012  92.5560005  73.0640011  50.2385012  91.6870005  74.2310011
  53.2785012  90.5040005  72.9940011  53.6745012  89.5260005  72.7670011
  53.4375012  91.0490005  72.0760011  53.9445012  90.9250005  73.7330011
  50.9445012  89.9510005  72.3360011  49.8865012  89.9220005  72.5540011
  51.2345012  88.9460005  72.0660011  51.0665012  90.4480005  71.3860011
  50.1855012  85.4650005  72.1610011  51.6545012  85.0090005  74.0850011
  52.8885012  86.2090005  69.4280011  53.3895012  87.3910005  69.7690011
  54.3155012  87.6210005  70.4910011  52.5675012  88.4000005  69.0470011
  52.8735012  88.4460005  67.9800011  52.6845012  89.3750005  69.5670011
  51.0355012  88.1180005  69.1250011  50.8635012  87.8510005  70.1890011
  50.6215012  87.2340005  68.5940011  50.2165012  89.3400005  68.7070011
  50.5915012  90.1490005  69.3700011  49.1065012  89.2880005  68.7430011
  50.4985012  89.7010005  67.2610011  51.3955012  90.3520005  67.3440011
  49.6945012  90.4400005  67.0570011  50.5675012  88.6260005  66.1500011
  49.6235012  88.0420005  66.1140011  51.1535012  87.7270005  66.4370011
  50.9615012  89.1560005  64.7770011  50.5755012  90.1330005  64.4170011
  50.5405012  88.4000005  64.0800011  52.4725012  89.0820005  64.6000011
  52.8435012  88.0760005  64.8880011  52.9215012  89.6960005  65.4100011
  52.9985012  89.5820005  63.2820011  52.8025012  90.6540005  63.1280011
  53.7405012  88.9300005  62.3530011  53.8935012  89.4460005  61.3940011
  54.2835012  87.5570005  62.3690011  54.0035012  87.0670005  63.3260011
  55.3855012  87.6750005  62.4420011  53.7125012  86.6690005  61.3190011
  53.9065012  87.0000005  60.2760011  52.6125012  86.5150005  61.3450011
  54.3945012  85.2630005  61.3220011  54.3675012  84.8780005  62.3640011
  55.4725012  85.4040005  61.0950011  53.8295012  84.1590005  60.4310011
  52.7305012  84.1300005  60.5890011  54.2615012  83.1760005  60.7170011
  54.0425012  84.3910005  58.9460011  53.4415012  85.2320005  58.5380011
  53.6925012  83.5190005  58.3530011  55.5165012  84.6720005  58.4660011
  56.1565012  83.8120005  58.7570011  55.9615012  85.5950005  58.8950011
  55.4475012  84.9430005  56.9410011  54.6265012  85.6820005  56.8200011
  55.1485012  83.9520005  56.5360011  56.7115012  85.6080005  56.3430011
  57.6935012  85.0910005  56.3090011  56.8735012  86.5690005  56.8770011
  56.5535012  85.7700005  55.2550011  66.8475012  26.5590005  53.1870011
  67.5645012  25.7640005  52.8890011  67.4545012  27.4490005  53.4580011
  66.1875012  26.8890005  52.3560011  65.8905012  26.1640005  54.2720011
  65.2155012  25.3560005  53.9150011  66.4745012  25.8450005  55.1610011
  65.0275012  27.3470005  54.6380011  65.5965012  28.2830005  54.8210011
  64.3535012  27.5180005  53.7720011  64.1415012  27.3070005  55.9230011
  63.5325012  28.2360005  55.9240011  63.5465012  26.3800005  55.7750011
  65.0225012  27.0580005  57.1270011  65.3565012  26.0030005  57.2280011
  65.8875012  27.7540005  57.1780011  64.1845012  27.1490005  58.4730011
  63.8435012  28.1840005  58.6910011  63.2795012  26.5290005  58.2930011
  65.0095012  26.6520005  59.6460011  65.0495012  25.5480005  59.5210011
  65.9845012  27.1790005  59.5770011  64.3715012  26.9250005  61.0300011
  63.2735012  26.9920005  60.8740011  64.3745012  26.0190005  61.6720011
  64.9245012  28.1030005  61.6970011  65.0165012  28.9080005  60.9370011
  64.2745012  28.3710005  62.5570011  66.3385012  27.7690005  62.2750011
  66.5635012  26.6880005  62.1540011  67.1165012  28.3530005  61.7400011
  66.4865012  27.8640005  63.7890011  67.5715012  27.7560005  64.0040011
  66.2295012  28.8890005  64.1320011  65.7335012  26.8600005  64.6380011
  64.6755012  27.1770005  64.5150011  65.8635012  25.8430005  64.2100011
  66.0195012  26.8710005  66.1700011  65.4355012  25.9870005  66.5070011
  67.1135012  26.7540005  66.3260011  65.6235012  28.1550005  66.8810011
  66.0465012  29.0520005  66.3800011  64.5135012  28.1290005  66.8600011
  65.8965012  28.2060005  68.3840011  65.2895012  27.4840005  68.9730011
  66.9805012  27.9940005  68.5020011  65.5415012  29.5280005  69.1100011
  66.2785012  30.1070005  69.9410011  64.3045012  29.9960005  68.7460011
  63.6155012  31.0030005  69.5050011  64.3215012  31.4990005  70.2050011
  63.2075012  31.7060005  68.7470011  62.4735012  30.3810005  70.2970011
  61.8155012  31.1720005  70.7180011  63.0385012  29.5340005  71.4200011
  63.8595012  28.8910005  71.0360011  63.6115012  30.1150005  72.1750011
  62.1165012  28.5980005  72.0930011  62.2535012  28.4640005  73.6870011
  63.6205012  27.6200005  73.8380011  63.8905012  26.5380005  73.0180011
  63.9495012  25.6120005  73.6280011  63.2425012  26.3860005  72.1280011
  65.3865012  26.6600005  72.3320011  65.5685012  25.9590005  71.5310011
  65.4415012  27.5310005  71.6950011  66.6455012  26.4920005  73.1370011
  66.8105012  27.5500005  74.1440011  67.8115012  27.4930005  74.5440011
  66.5825012  28.4710005  73.6270011  66.0855012  27.3290005  74.9130011
  66.7805012  25.1200005  73.7810011  66.6685012  24.3490005  73.0330011
  67.6785012  25.0590005  74.3770011  66.0075012  24.9210005  74.5080011
  67.8015012  26.6140005  72.0250011  68.6435012  26.0400005  72.3820011
  67.8995012  27.6440005  71.7130011  67.5095012  26.1530005  71.0920011
  62.5545012  29.8330005  74.1870011  61.1135012  27.6600005  74.2130011
  61.6855012  29.5590005  69.4190011  60.6445012  30.0900005  68.9000011
  60.2485012  31.2440005  69.0530011  60.0115012  28.9740005  68.0540011
  58.9255012  29.2030005  68.0160011  60.0965012  28.0030005  68.5870011
  60.3885012  29.1290005  66.5750011  60.2405012  30.1820005  66.2530011
  59.6415012  28.4650005  66.0880011  61.8215012  28.7390005  66.2230011
  61.8015012  27.6760005  65.8990011  62.4105012  28.7680005  67.1640011
  62.4315012  29.4950005  65.1130011  61.6425012  29.3780005  64.3410011
  63.3035012  28.9070005  64.7560011  62.8325012  30.9150005  65.4650011
  63.2855012  31.0210005  66.4740011  61.9175012  31.5350005  65.5780011
  63.7895012  31.4680005  64.3800011  64.7665012  31.1040005  64.7630011
  63.7415012  32.5700005  64.5140011  63.3745012  31.1730005  62.8790011
  63.3345012  30.0720005  62.7420011  64.2755012  31.4270005  62.2820011
  61.9725012  31.7240005  62.4000011  61.3045012  32.0910005  63.1940011
  61.6755012  32.0410005  61.1430011  60.5985012  32.2420005  61.0500011
  62.6005012  31.9550005  59.9720011  63.6625012  31.9630005  60.3010011
  62.5345012  32.9010005  59.3940011  62.1925012  30.8190005  58.9830011
  61.1215012  30.9010005  58.7020011  62.2555012  29.8130005  59.4510011
  62.9745012  30.6350005  57.6370011  62.3845012  29.9250005  57.0180011
  63.8995012  30.1680005  58.0390011  63.3745012  31.9100005  56.8910011
  64.3465012  31.6700005  56.4110011  63.6635012  32.6940005  57.6240011
  62.4145012  32.3660005  55.7260011  62.5415012  33.4120005  55.3740011
  61.4075012  32.2810005  56.1880011  62.3045012  31.3770005  54.5590011
  61.3395012  31.5060005  54.0240011  62.0935012  30.3410005  54.9010011
  63.5655012  31.3940005  53.5880011  64.4315012  30.9800005  54.1480011
  63.8375012  32.4250005  53.2760011  63.3475012  30.4290005  52.3850011
  63.3875012  29.4050005  52.8160011  64.1445012  30.5630005  51.6230011
  62.3375012  30.3950005  51.9230011  49.7405012  25.5560005  56.9990011
  48.6905012  25.1980005  56.9270011  50.0805012  25.7320005  55.9560011
  49.8215012  26.5200005  57.5470011  50.5875012  24.4650005  57.6740011
  50.6955012  23.6400005  56.9380011  51.5955012  24.9150005  57.8040011
  50.0075012  23.7620005  58.9150011  48.9595012  23.4880005  58.6710011
  50.6005012  22.9040005  59.2990011  49.9345012  24.6620005  60.1470011
  50.7785012  24.5270005  60.8570011  50.0325012  25.6870005  59.7290011
  48.6525012  24.5460005  60.9480011  47.7555012  24.6310005  60.2980011
  48.5955012  23.5430005  61.4230011  48.5175012  25.6600005  61.9860011
  49.5335012  25.7720005  62.4220011  48.3315012  26.6240005  61.4650011
  47.5665012  25.3070005  63.1310011  46.5305012  25.4000005  62.7410011
  47.6355012  24.2160005  63.3280011  47.6525012  26.2260005  64.3780011
  47.3305012  27.2550005  64.1090011  46.9935012  25.8100005  65.1700011
  49.0895012  26.2390005  64.9450011  49.5605012  25.2400005  64.8270011
  49.6265012  27.0780005  64.4530011  49.1885012  26.6030005  66.4230011
  48.7945012  25.8180005  67.1030011  50.2565012  26.8460005  66.6110011
  48.4065012  27.8580005  66.8210011  48.8225012  28.7660005  66.3330011
  47.3245012  27.7920005  66.5780011  48.4835012  28.1080005  68.3280011
  49.5275012  28.3870005  68.5850011  47.8525012  28.9830005  68.5950011
  47.9955012  27.0290005  69.2660011  48.7185012  26.1900005  69.3460011
  47.9525012  27.5770005  70.2310011  46.5345012  26.5360005  69.1030011
  45.7575012  27.3290005  69.1520011  46.6125012  25.9480005  68.1640011
  46.1065012  25.5510005  70.2480011  45.9855012  25.9840005  71.2640011
  45.1415012  25.1150005  69.9120011  47.0565012  24.3100005  70.2910011
  47.3885012  23.6690005  69.3450011  47.5575012  24.2110005  71.5150011
  48.4575012  23.1040005  71.7750011  48.1155012  22.5410005  72.6690011
  48.6245012  22.4130005  70.9220011  49.8535012  23.6820005  72.0850011
  50.4815012  22.7670005  72.0510011  49.9565012  24.5070005  73.3850011
  49.4505012  23.8890005  74.1570011  50.9725012  24.8350005  73.6920011
  49.2305012  25.6890005  73.1350011  48.6265012  26.5620005  74.3130011
  49.0785012  28.0680005  74.0640011  49.1335012  28.7480005  72.8200011
  48.1495012  28.6590005  72.3120011  49.0145012  29.8090005  73.1300011
  50.4085012  28.5240005  72.0130011  50.5705012  27.4560005  72.0240011
  50.1665012  28.9430005  71.0470011  51.7275012  29.0570005  72.4940011
  52.1295012  28.1690005  73.6200011  53.0655012  28.5040005  74.0420011
  51.3225012  28.0960005  74.3350011  52.0895012  27.1810005  73.1860011
  52.6875012  28.7830005  71.3670011  52.7175012  27.7370005  71.0970011
  52.2475012  29.2790005  70.5140011  53.6495012  29.2410005  71.5390011
  51.5315012  30.4410005  72.9640011  51.0075012  30.9920005  72.1970011
  52.5295012  30.7660005  73.2200011  50.9985012  30.4130005  73.9030011
  47.1855012  26.5990005  74.0840011  49.1845012  26.1180005  75.5810011
  50.1625012  24.4330005  70.9330011  51.4415012  24.5240005  70.5620011
  52.3575012  23.9820005  71.1840011  51.6215012  25.3890005  69.3890011
  51.4325012  26.4290005  69.7320011  50.9265012  25.1000005  68.5720011
  53.0465012  25.1400005  68.8600011  53.7465012  25.1150005  69.7220011
  53.3685012  25.9360005  68.1550011  53.3125012  23.7310005  68.1920011
  52.8995012  22.9320005  68.8440011  54.4045012  23.5500005  68.1050011
  52.7735012  23.3470005  66.7940011  51.6665012  23.3920005  66.8810011
  53.0685012  22.3720005  66.3520011  53.1685012  24.4160005  65.7460011
  54.1945012  24.8100005  65.9080011  52.6395012  25.3610005  65.9960011
  52.9065012  24.0010005  64.3100011  51.9395012  23.4660005  64.1880011
  53.6245012  23.1970005  64.0420011  52.8825012  25.0990005  63.2360011
  51.9325012  25.6690005  63.3180011  52.9135012  24.4590005  62.3280011
  54.1085012  25.9730005  63.2090011  54.9955012  25.3940005  62.9130011
  54.2205012  27.2620005  63.4350011  55.2425012  27.6680005  63.4490011
  53.1365012  28.2160005  63.8660011  53.5495012  28.9280005  64.6130011
  52.2375012  27.6400005  64.1740011  52.5535012  29.0900005  62.7270011
  53.4365012  29.6160005  62.3070011  51.8035012  29.7760005  63.1760011
  51.8945012  28.2620005  61.6360011  51.1195012  27.6050005  62.0880011
  52.7115012  27.6360005  61.2190011  51.1445012  29.0650005  60.5430011
  50.3775012  29.7240005  61.0030011  50.4805012  28.4530005  59.8960011
  51.9525012  30.0450005  59.6690011  52.4905012  30.7310005  60.3570011
  51.2625012  30.6620005  59.0550011  53.0595012  29.3590005  58.8010011
  52.5895012  28.5730005  58.1720011  53.9115012  28.9260005  59.3660011
  53.6415012  30.3810005  57.8190011  54.0285012  31.2280005  58.4250011
  52.7755012  30.8100005  57.2710011  54.7465012  30.0230005  56.8710011
  55.0095012  30.8040005  56.1260011  54.2975012  29.2990005  56.1570011
  55.6345012  29.5390005  57.3310011  25.5245012  42.4280005  56.3940011
  24.7825012  41.6530005  56.1060011  26.0825012  42.8690005  55.5400011
  24.9005012  43.1700005  56.9360011  26.4695012  41.8270005  57.4580011
  25.8595012  41.2280005  58.1690011  26.9905012  40.9940005  56.9390011
  27.3735012  42.7490005  58.0340011  28.2315012  42.9800005  57.3680011
  26.9245012  43.7440005  58.2390011  27.9875012  42.1600005  59.3060011
  27.2395012  41.9080005  60.0870011  28.6785012  41.3080005  59.1300011
  28.9775012  43.1120005  60.1610011  29.6055012  42.3970005  60.7340011
  29.5965012  43.7520005  59.4970011  28.1405012  43.9560005  61.1920011
  27.5075012  44.4680005  60.4360011  27.4325012  43.2970005  61.7380011
  28.8765012  44.8840005  62.1910011  29.7355012  44.3510005  62.6510011
  29.1665012  45.8010005  61.6350011  28.0585012  45.3300005  63.4000011
  28.6245012  46.1520005  63.8880011  27.1655012  45.8080005  62.9430011
  27.6665012  44.1970005  64.3700011  26.8245012  44.5080005  65.0250011
  27.1875012  43.3810005  63.7870011  28.8055012  43.6350005  65.1630011
  29.5385012  43.2200005  64.4390011  29.3835012  44.4950005  65.5650011
  28.3025012  42.5780005  66.1450011  29.0265012  42.2860005  66.9350011
  27.4555012  43.0920005  66.6490011  27.7905012  41.2150005  65.4340011
  27.1045012  41.4630005  64.5960011  28.7045012  40.7840005  64.9720011
  27.1045012  40.1810005  66.3250011  27.0315012  39.2530005  65.7180011
  27.8375012  39.9010005  67.1120011  25.7655012  40.6390005  66.7900011
  25.7575012  41.6190005  67.3120011  25.0335012  40.6380005  65.9550011
  25.1685012  39.5590005  67.7730011  24.0595012  39.6010005  67.8210011
  25.3805012  38.6100005  67.2360011  25.8745012  39.6010005  69.2150011
  26.5995012  40.5100005  69.6000011  25.3175012  38.6440005  69.9030011
  25.5145012  38.6890005  71.3480011  25.6065012  39.7330005  71.7170011
  24.6745012  38.0990005  71.7730011  26.8795012  38.1040005  71.9030011
  26.7895012  36.9970005  71.8620011  27.1605012  38.4590005  73.3640011
  26.2195012  38.2810005  73.9270011  27.9615012  37.8060005  73.7740011
  27.5715012  39.8600005  73.4710011  28.3845012  40.3010005  74.8020011
  28.4865012  41.8680005  74.6780011  27.3825012  42.5200005  74.0230011
  26.3895012  42.1820005  74.3900011  27.3775012  43.5940005  74.3080011
  27.4285012  42.5630005  72.4680011  27.2825012  41.5300005  72.1910011
  26.5705012  43.1460005  72.1670011  28.5235012  43.1970005  71.7720011
  29.8135012  42.4820005  72.0670011  29.7465012  41.4070005  71.9910011
  30.6075012  42.7190005  71.3740011  30.1215012  42.6160005  73.0940011
  28.3095012  43.0890005  70.3080011  29.1395012  43.6400005  69.8920011
  28.3655012  42.0690005  69.9570011  27.3455012  43.4710005  70.0050011
  28.5935012  44.6630005  72.1940011  27.6405012  45.1320005  72.0010011
  29.3705012  45.2020005  71.6730011  28.8305012  44.6880005  73.2470011
  27.6785012  39.8720005  76.0290011  29.7905012  39.8480005  74.6420011
  27.9665012  38.5720005  71.0800011  29.0925012  37.8400005  71.2190011
  29.2485012  36.8940005  71.9440011  30.2415012  38.4430005  70.4050011
  30.9545012  37.5930005  70.4710011  30.6455012  39.3600005  70.8840011
  29.8265012  38.6630005  68.9020011  29.3325012  39.6560005  68.8340011
  28.9455012  38.0210005  68.6890011  30.9615012  38.5730005  67.9140011
  31.1385012  37.4850005  67.7760011  31.9365012  38.7770005  68.4070011
  30.6665012  39.1720005  66.5270011  30.2915012  40.1700005  66.8380011
  29.8335012  38.5630005  66.1140011  31.7565012  39.2350005  65.4790011
  32.2865012  38.2610005  65.5320011  32.4105012  40.0910005  65.7490011
  31.3185012  39.4520005  64.0130011  31.3235012  40.5500005  63.8440011
  30.2775012  39.0690005  63.9550011  32.1205012  38.5800005  63.0160011
  33.1455012  38.8870005  63.3180011  31.9805012  38.9370005  61.9730011
  31.9575012  37.0510005  62.9640011  32.1985012  36.3750005  63.7970011
  31.3655012  36.4340005  61.8880011  31.3715012  35.3350005  61.8550011
  30.7545012  36.9980005  60.6370011  31.1055012  36.4020005  59.7680011
  31.0205012  38.0610005  60.4560011  29.1945012  36.8470005  60.6720011
  28.9035012  35.8680005  61.1090011  28.8775012  36.9250005  59.6100011
  28.4795012  37.9430005  61.3820011  28.9805012  38.8960005  61.1090011
  28.6095012  37.8410005  62.4800011  26.9715012  38.1080005  61.1450011
  26.4745012  38.7220005  61.9260011  26.7085012  37.0460005  61.3380011
  26.5965012  38.5250005  59.7060011  27.5225012  38.4430005  59.0980011
  26.2725012  39.5880005  59.7030011  25.4345012  37.6580005  59.0830011
  24.5355012  37.7900005  59.7230011  25.6735012  36.5780005  58.9840011
  25.2615012  38.0910005  57.6390011  25.0095012  39.1720005  57.6810011
  24.4805012  37.4810005  57.1370011  26.4455012  37.9170005  56.6630011
  27.4205012  38.3620005  56.9560011  26.1655012  38.3480005  55.6780011
  26.6725012  36.8470005  56.4650011  61.5255012  87.7530005  51.8250011
  61.2395012  87.3380005  52.8150011  62.5705012  87.5060005  51.5380011
  60.8295012  87.4870005  51.0000011  61.5825012  89.2640005  52.0240011
  62.0205012  89.6330005  52.9760011  62.3415012  89.6210005  51.2950011
  60.2325012  89.9710005  51.7820011  60.4525012  91.0600005  51.8200011
  59.7985012  89.6840005  50.8000011  59.1365012  89.7240005  52.9260011
  58.2845012  90.2770005  52.4750011  58.9095012  88.6360005  52.9260011
  59.5555012  90.2700005  54.2300011  60.5295012  89.9030005  54.6170011
  59.7785012  91.3550005  54.1370011  58.4225012  90.0490005  55.3180011
  58.7695012  90.6280005  56.2000011  57.4435012  90.5300005  55.1070011
  58.0545012  88.5760005  55.5540011  57.2175012  88.6140005  56.2840011
  57.6415012  88.0420005  54.6720011  59.1345012  87.6750005  56.1670011
  58.7045012  86.6770005  56.3980011  59.9325012  87.5980005  55.3980011
  59.9075012  88.1270005  57.4220011  60.7635012  87.4390005  57.5910011
  60.3025012  89.1590005  57.3080011  59.0275012  88.2200005  58.7270011
  58.1855012  88.8490005  58.3680011  58.6695012  87.1870005  58.9260011
  59.5885012  88.7100005  60.0310011  59.9425012  89.7360005  59.7930011
  58.7895012  88.8770005  60.7840011  60.6555012  88.0420005  60.9240011
  60.1265012  87.3180005  61.5790011  61.3045012  87.4320005  60.2600011
  61.5965012  88.9860005  61.6880011  62.4565012  88.5160005  62.2120011
  62.0255012  89.7200005  60.9720011  60.8175012  89.7930005  62.6960011
  60.2495012  90.6380005  62.2520011  60.0455012  89.2210005  63.2540011
  61.7145012  90.4680005  63.7370011  62.7325012  90.5930005  63.3090011
  61.1635012  91.3540005  64.1190011  61.8835012  89.4950005  64.9620011
  61.9075012  88.2760005  64.9490011  62.1415012  90.2370005  65.9770011
  62.2355012  89.5030005  67.2290011  62.0575012  88.4130005  67.1080011
  63.2895012  89.5810005  67.5710011  61.0975012  89.8110005  68.4220011
  61.1225012  90.9190005  68.4950011  61.5015012  89.1480005  69.7720011
  61.3575012  88.0510005  69.6720011  62.5675012  89.3540005  70.0100011
  60.6515012  89.6500005  70.7830011  60.8255012  91.2020005  71.1500011
  60.4915012  91.1850005  72.6760011  59.7725012  92.2830005  73.2670011
  60.2525012  93.2730005  73.1100011  58.7225012  92.2440005  72.9050011
  59.7495012  92.0470005  74.8080011  60.7535012  92.2680005  75.1400011
  59.2305012  92.8990005  75.2230011  59.1945012  90.7210005  75.4040011
  60.3145012  89.6710005  75.4210011  60.6515012  89.3490005  74.4470011
  61.1835012  90.1050005  75.8920011  59.8805012  88.8160005  75.9190011
  58.8455012  90.9730005  76.8270011  59.7575012  90.9060005  77.4010011
  58.3275012  91.9200005  76.8650011  58.2555012  90.1900005  77.2800011
  57.9815012  90.2300005  74.7040011  58.2515012  89.9050005  73.7100011
  57.1945012  90.9680005  74.6520011  57.6365012  89.3530005  75.2300011
  62.2425012  91.5920005  71.0270011  59.8305012  92.0250005  70.3880011
  59.8265012  89.3070005  67.9930011  59.0905012  90.0050005  67.1230011
  59.3565012  91.0850005  66.6620011  57.8605012  89.2090005  66.8030011
  57.2325012  89.0820005  67.7100011  58.0815012  88.1930005  66.4110011
  57.0175012  89.7390005  65.5910011  56.1225012  89.1280005  65.3470011
  57.6885012  89.8890005  64.7180011  56.3335012  91.0090005  66.0630011
  57.0785012  91.6240005  66.6120011  55.5595012  90.8010005  66.8330011
  55.8075012  91.8270005  64.8460011  56.6705012  92.1660005  64.2330011
  55.2395012  92.6790005  65.2780011  54.8825012  91.0450005  63.9340011
  54.0435012  90.8290005  64.6300011  55.3715012  90.1050005  63.5990011
  54.3665012  91.7470005  62.6740011  53.9325012  92.7110005  63.0140011
  53.5275012  91.1530005  62.2530011  55.4585012  92.0910005  61.5820011
  55.9985012  91.1520005  61.3320011  56.2165012  92.6870005  62.1330011
  54.9155012  92.6240005  60.2180011  53.8955012  92.3470005  59.9130011
  55.5645012  93.4970005  59.3950011  55.1355012  93.7330005  58.4100011
  56.9235012  94.0910005  59.6240011  57.3245012  93.6410005  60.5580011
  56.9435012  95.2010005  59.6670011  57.8775012  93.5590005  58.5460011
  57.4795012  93.7870005  57.5340011  57.7555012  92.4620005  58.6790011
  59.3235012  94.0680005  58.8070011  59.7115012  93.8620005  59.8270011
  59.1915012  95.1700005  58.7540011  60.4715012  93.5830005  57.8760011
  61.1335012  94.4750005  57.8690011  60.1345012  93.6160005  56.8180011
  61.1995012  92.3550005  58.3720011  60.3625012  91.7950005  58.8400011
  61.9345012  92.6070005  59.1670011  61.8515012  91.4980005  57.3370011
  61.1385012  91.2860005  56.5120011  62.0795012  90.5230005  57.8180011
  63.1065012  91.9740005  56.7190011  63.9675012  91.6420005  57.3380011
  63.0655012  93.0830005  56.7670011  63.4555012  91.5690005  55.2610011
  62.6365012  91.7170005  54.5260011  63.5395012  90.4640005  55.3350011
  64.4425012  91.9710005  54.9460011  81.9915012  76.4160005  53.8720011
  81.4855012  75.5950005  54.4230011  81.5675012  76.3660005  52.8460011
  81.6255012  77.3560005  54.3360011  83.5025012  76.3050005  54.0070011
  83.9225012  77.1230005  53.3820011  83.7955012  76.4730005  55.0650011
  84.0535012  74.9980005  53.5070011  83.6035012  74.8550005  52.5010011
  85.1495012  75.0620005  53.3390011  83.7155012  73.8660005  54.3870011
  84.0525012  74.1260005  55.4130011  82.6245012  73.6580005  54.3610011
  84.4395012  72.5460005  54.0180011  84.2705012  72.4420005  52.9250011
  85.5225012  72.7360005  54.1760011  83.8375012  71.3360005  54.8190011
  82.7275012  71.3430005  54.8630011  84.2845012  70.4240005  54.3690011
  84.1855012  71.3860005  56.3840011  85.2925012  71.3130005  56.4400011
  84.0255012  72.4130005  56.7770011  83.5015012  70.2730005  57.1760011
  82.3925012  70.3280005  57.1870011  83.8225012  69.3780005  56.6020011
  84.0145012  70.0220005  58.6440011  83.8945012  68.9720005  58.9880011
  85.0515012  70.4190005  58.6830011  83.1915012  70.8420005  59.6040011
  83.2975012  71.8790005  59.2190011  82.1595012  70.4480005  59.7220011
  83.8605012  70.8920005  60.9500011  83.7465012  69.8870005  61.4120011
  84.9615012  71.0390005  60.9250011  83.3885012  72.0840005  61.8420011
  84.0305012  71.9940005  62.7450011  83.4355012  72.9730005  61.1770011
  81.9125012  71.9380005  62.3770011  81.2305012  71.7810005  61.5140011
  81.9105012  70.9570005  62.9000011  81.4485012  73.1390005  63.1780011
  81.4045012  74.0120005  62.4920011  80.4735012  72.8010005  63.5880011
  82.3185012  73.5970005  64.3630011  83.3975012  73.7370005  64.1370011
  81.8515012  74.5690005  64.6330011  82.2515012  72.5630005  65.5020011
  81.4225012  71.6860005  65.6820011  83.3575012  72.8050005  66.2280011
  83.3865012  72.1620005  67.5310011  82.4155012  72.2630005  68.0600011
  83.5875012  71.0700005  67.4900011  84.4185012  72.8880005  68.4550011
  85.4205012  72.4630005  68.2360011  84.2145012  72.6890005  69.9430011
  84.1635012  71.5980005  70.1460011  85.1795012  73.0590005  70.3510011
  82.9725012  73.2560005  70.3050011  82.9585012  74.4050005  71.3660011
  82.2175012  73.6170005  72.5920011  80.8295012  73.8240005  72.6840011
  80.6795012  74.9250005  72.6990011  80.3535012  73.4100005  71.7690011
  80.3245012  73.1170005  73.9850011  79.2645012  73.3080005  73.9040011
  80.5665012  72.0690005  73.8880011  80.8055012  73.6020005  75.3400011
  80.5685012  75.0970005  75.5340011  79.5485012  75.4360005  75.4310011
  81.1475012  75.3780005  76.4020011  81.0275012  75.5790005  74.6830011
  79.9645012  72.9110005  76.4160011  80.2555012  71.8740005  76.3360011
  80.3595012  73.2730005  77.3540011  78.9165012  73.0910005  76.2280011
  82.2785012  73.3250005  75.6420011  82.3785012  72.2540005  75.5380011
  82.4325012  73.7190005  76.6360011  82.9225012  73.8210005  74.9310011
  84.3565012  74.7160005  71.7470011  82.1745012  75.5520005  70.8430011
  84.3715012  74.2960005  68.1040011  85.3735012  75.0770005  67.8730011
  86.5885012  74.7210005  67.9070011  84.9345012  76.4740005  67.6510011
  85.2545012  77.1440005  68.4780011  83.8245012  76.4880005  67.6300011
  85.6365012  77.0740005  66.3640011  86.7135012  76.8290005  66.4910011
  85.5195012  78.1780005  66.3100011  85.2245012  76.4170005  64.9860011
  84.1345012  76.3810005  64.7710011  85.5105012  75.3530005  65.1300011
  86.0295012  77.2070005  63.9080011  87.1055012  77.4260005  64.0790011
  85.5775012  78.2220005  63.9100011  85.8815012  76.6290005  62.4290011
  85.8205012  77.4630005  61.6970011  84.9235012  76.0740005  62.5170011
  87.0295012  75.6950005  61.8650011  87.1555012  74.8860005  62.6160011
  88.0135012  76.2020005  61.7680011  86.5365012  74.8650005  60.6070011
  85.6085012  74.3070005  60.8520011  87.4525012  74.2890005  60.3560011
  86.3415012  75.6720005  59.2980011  87.2135012  76.2780005  59.0110011
  85.1755012  75.7600005  58.5960011  85.2255012  76.5120005  57.7940011
  83.8215012  75.1610005  58.8340011  83.9375012  74.1850005  59.3510011
  83.1745012  74.8740005  57.9770011  82.9185012  76.1980005  59.5020011
  82.6395012  77.0260005  58.8160011  83.4155012  76.6500005  60.3870011
  81.7115012  75.4990005  60.0370011  81.2345012  76.0730005  60.8600011
  82.0905012  74.5220005  60.4050011  80.6325012  75.2800005  58.9800011
  80.9835012  74.8920005  58.0000011  80.1135012  76.2390005  58.7680011
  79.7645012  74.1470005  59.4470011  79.2445012  74.5260005  60.3530011
  80.4045012  73.2410005  59.5010011  78.5245012  73.8090005  58.5590011
  77.9765012  74.6230005  58.0390011  77.7075012  73.4010005  59.1900011
  78.8745012  72.9340005  57.3440011  79.2065012  71.9460005  57.7270011
  79.7555012  73.3960005  56.8500011  77.6435012  72.6500005  56.4000011
  76.7785012  72.3990005  57.0500011  77.9055012  71.8590005  55.6660011
  77.3555012  73.5250005  55.7790011  32.0845012  68.9350005  55.8270011
  32.9815012  69.1580005  55.2120011  31.6955012  69.8360005  56.3470011
  31.3255012  68.4050005  55.2120011  32.5125012  67.8570005  56.7910011
  31.7645012  67.5530005  57.5540011  32.9125012  67.0010005  56.2070011
  33.6165012  68.5050005  57.7110011  34.4755012  68.7520005  57.0510011
  33.1645012  69.4170005  58.1570011  34.0825012  67.5130005  58.8200011
  33.2685012  67.4740005  59.5750011  34.3495012  66.5090005  58.4270011
  35.3235012  68.0330005  59.5450011  36.3235012  67.8370005  59.1010011
  35.1915012  69.1290005  59.4260011  35.3865012  67.5550005  61.0040011
  34.4295012  67.8680005  61.4740011  35.4965012  66.4560005  61.1250011
  36.5655012  67.9730005  61.9490011  37.5435012  67.5500005  61.6340011
  36.5755012  69.0800005  61.8670011  36.3565012  67.5510005  63.4040011
  35.2895012  67.3610005  63.6450011  36.8235012  66.5520005  63.5400011
  36.8545012  68.5630005  64.5180011  37.0265012  67.9110005  65.4010011
  37.8145012  69.0820005  64.3120011  35.8965012  69.7250005  64.6940011
  36.5095012  70.5830005  65.0450011  35.4395012  69.9920005  63.7170011
  34.8255012  69.5140005  65.8120011  34.0985012  68.7970005  65.3740011
  35.3025012  69.1680005  66.7540011  34.1365012  70.9360005  66.0790011
  34.9405012  71.6940005  66.1960011  33.5025012  71.2720005  65.2300011
  33.2105012  70.9080005  67.2810011  32.4725012  70.0770005  67.2580011
  33.8985012  70.7190005  68.1330011  32.4235012  72.2610005  67.4430011
  33.2195012  73.0240005  67.3110011  31.6745012  72.3790005  66.6310011
  31.8335012  72.4840005  68.8130011  32.5935012  72.2490005  69.5890011
  31.3875012  73.4920005  68.9560011  30.6275012  71.4930005  68.8650011
  29.5645012  71.6720005  68.2540011  30.9575012  70.5560005  69.7770011
  30.0275012  69.4090005  69.9410011  29.4765012  69.4060005  70.9050011
  29.2185012  69.2600005  69.1950011  30.9355012  68.1010005  70.0100011
  30.2865012  67.2210005  70.2090011  31.9145012  68.0870005  71.2210011
  31.6135012  68.8130005  72.0070011  31.6705012  67.0790005  71.6200011
  33.3005012  68.0550005  70.8630011  34.2615012  69.2240005  71.3550011
  34.9065012  68.7820005  72.7780011  34.6005012  67.5780005  73.4350011
  34.6105012  66.7350005  72.7110011  35.5235012  67.3730005  74.0180011
  33.2455012  67.7110005  74.2030011  32.4535012  67.7750005  73.4710011
  33.1975012  66.8080005  74.7930011  33.0205012  68.8250005  75.2170011
  34.2665012  68.9200005  76.0200011  34.5325012  68.0260005  76.5640011
  35.0595012  69.2860005  75.3850011  34.1895012  69.7080005  76.7530011
  32.7075012  70.0960005  74.4990011  32.2065012  69.8460005  73.5760011
  32.1865012  70.7350005  75.1970011  33.6425012  70.5300005  74.1750011
  31.8505012  68.4910005  76.1220011  31.0435012  68.3340005  75.4230011
  31.6445012  69.3170005  76.7870011  32.0495012  67.6320005  76.7460011
  35.4405012  69.3750005  70.5030011  33.3625012  70.3970005  71.4580011
  31.6885012  67.9690005  68.7830011  32.3315012  66.7990005  68.5820011
  32.2515012  65.8520005  69.3020011  32.8705012  66.7440005  67.2220011
  33.3935012  65.7950005  66.9800011  33.6295012  67.5370005  67.0430011
  31.6835012  66.8670005  66.1680011  31.3135012  67.9140005  66.1710011
  30.8685012  66.2130005  66.5460011  32.1005012  66.6100005  64.7270011
  32.6795012  65.6750005  64.5670011  32.7195012  67.4380005  64.3200011
  30.8315012  66.4980005  63.8810011  30.2775012  65.5460005  64.0250011
  31.2135012  66.3140005  62.8550011  30.0295012  67.7900005  63.8690011
  29.5175012  67.9080005  64.8480011  29.0745012  67.7670005  63.3010011
  30.8215012  68.9870005  63.2940011  31.5345012  69.2430005  64.1070011
  30.2325012  69.9160005  63.1350011  31.4875012  68.8140005  61.8980011
  32.0575012  67.8610005  61.8990011  32.2125012  69.6440005  61.7580011
  30.5545012  68.8380005  60.6620011  30.0665012  67.8760005  60.4460011
  30.2265012  69.9080005  59.9010011  29.4225012  69.8200005  59.1550011
  30.6705012  71.2710005  60.2330011  31.3835012  71.2670005  61.0850011
  29.7915012  71.9000005  60.4900011  31.3695012  71.9100005  59.0620011
  32.2765012  71.3390005  58.7720011  31.6825012  72.9280005  59.3780011
  30.3775012  72.1540005  57.9020011  29.3625012  72.4260005  58.2620011
  30.1815012  71.1840005  57.3980011  30.8275012  73.3690005  56.9600011
  30.8925012  74.3240005  57.5230011  30.0475012  73.4850005  56.1780011
  32.2215012  73.0100005  56.3260011  32.1875012  71.9700005  55.9360011
  33.0405012  73.0010005  57.0770011  32.5505012  74.0540005  55.1930011
  32.6245012  75.0510005  55.6770011  31.7645012  74.1680005  54.4160011
  33.8705012  73.7710005  54.5440011  34.0315012  74.3820005  53.6300011
  33.8775012  72.7350005  54.1440011  35.0745012  74.0010005  55.5050011
  35.1875012  73.1970005  56.2640011  35.0845012  75.0410005  55.8950011
  36.0325012  73.9820005  54.9420011  85.2885012  41.3080005  52.7370011
  86.2305012  41.6250005  52.2400011  84.3945012  41.9470005  52.5670011
  85.1065012  40.3590005  52.1880011  85.4805012  41.0770005  54.2110011
  84.7575012  40.3660005  54.6640011  86.4465012  40.5310005  54.2760011
  85.6305012  42.2960005  55.1190011  86.4085012  43.0240005  54.8040011
  84.7335012  42.9200005  54.9190011  85.9105012  42.0540005  56.6260011
  85.0595012  41.6950005  57.2440011  86.6905012  41.2640005  56.6670011
  86.6135012  43.2650005  57.2730011  87.2135012  42.9150005  58.1400011
  87.3875012  43.6020005  56.5510011  85.6705012  44.3100005  57.8770011
  84.8195012  44.4670005  57.1800011  85.2175012  43.8450005  58.7780011
  86.3135012  45.6350005  58.2910011  86.5255012  46.0770005  57.2940011
  85.5865012  46.2330005  58.8810011  87.5425012  45.5770005  59.2450011
  88.3255012  45.0210005  58.6860011  87.8295012  46.6400005  59.3860011
  87.2575012  44.9210005  60.5710011  86.6325012  45.5810005  61.2110011
  86.6465012  44.0080005  60.4060011  88.5335012  44.5280005  61.4080011
  89.2055012  43.7430005  60.9980011  89.0725012  45.4980005  61.4540011
  87.9545012  44.2290005  62.8280011  87.5595012  45.1570005  63.2950011
  87.0555012  43.5790005  62.7640011  88.8095012  43.3080005  63.6290011
  88.1945012  42.9160005  64.4670011  89.0065012  42.3870005  63.0380011
  90.0755012  43.8960005  64.4280011  90.5785012  43.1020005  65.0200011
  90.7745012  44.4600005  63.7730011  89.6335012  44.9320005  65.4540011
  90.5525012  45.4000005  65.8690011  89.0905012  45.8320005  65.0940011
  88.9485012  44.3110005  66.6600011  88.0195012  43.7590005  66.4030011
  89.7525012  43.6140005  66.9790011  88.7535012  45.4160005  67.6630011
  88.7045012  46.5880005  67.3850011  88.6385012  44.8390005  68.8550011
  88.2055012  45.8630005  69.8410011  89.0645012  46.5390005  70.0380011
  87.3255012  46.4330005  69.4760011  87.7855012  45.0450005  71.0550011
  87.3975012  45.7250005  71.8430011  89.1325012  44.3430005  71.7020011
  89.8215012  43.9590005  70.9200011  89.5745012  45.1500005  72.3240011
  88.7035012  43.1240005  72.3880011  88.3505012  43.1810005  73.9370011
  87.3335012  42.0110005  74.1760011  86.2335012  41.6330005  73.3080011
  85.4805012  41.2570005  74.0340011  85.7775012  42.4790005  72.7500011
  86.6205012  40.5130005  72.2520011  85.7675012  40.3230005  71.6180011
  87.4805012  40.8690005  71.7040011  87.0475012  39.1720005  72.7560011
  86.0865012  38.6710005  73.7840011  85.0865012  38.4930005  73.4170011
  86.4855012  37.7510005  74.1860011  86.0705012  39.4220005  74.5600011
  86.9615012  38.1300005  71.6150011  85.8955012  37.9910005  71.5070011
  87.2815012  38.5640005  70.6790011  87.4325012  37.1930005  71.8730011
  88.4775012  39.2320005  73.3030011  89.1605012  39.7480005  72.6440011
  88.7915012  38.2140005  73.4790011  88.4095012  39.7410005  74.2530011
  89.5725012  42.9210005  74.7260011  87.6155012  44.4380005  74.2100011
  86.7635012  44.1090005  70.6640011  85.5615012  44.5920005  70.2810011
  85.2715012  45.7550005  70.2120011  84.5935012  43.4930005  70.0430011
  83.6875012  43.6420005  70.6680011  84.9655012  42.4940005  70.3540011
  84.0935012  43.5600005  68.5700011  84.0665012  44.6100005  68.2070011
  83.0615012  43.1500005  68.5570011  84.8695012  42.7790005  67.5080011
  84.8965012  41.6880005  67.7140011  85.9105012  43.1640005  67.4750011
  84.2255012  42.7400005  66.1470011  83.8645012  43.7840005  66.0290011
  83.2905012  42.1760005  66.3510011  85.0455012  42.1430005  64.9110011
  85.6665012  41.2710005  65.2060011  85.8365012  42.8890005  64.6840011
  84.3695012  41.8410005  63.6100011  84.2325012  42.8160005  63.0950011
  83.3575012  41.3860005  63.6600011  85.3435012  40.9970005  62.7040011
  85.3895012  39.9630005  63.1090011  86.3715012  41.3840005  62.8630011
  84.9625012  41.0740005  61.2330011  84.2985012  41.9130005  60.9780011
  85.3385012  40.2000005  60.3010011  85.0425012  40.3330005  59.2500011
  86.2105012  38.9200005  60.4620011  85.4065012  38.1550005  60.4280011
  86.7695012  38.9850005  61.4200011  87.1755012  38.5740005  59.3420011
  86.6365012  38.4490005  58.3780011  87.6165012  37.5960005  59.6310011
  88.3575012  39.5790005  59.1920011  89.0415012  39.5160005  60.0660011
  87.9935012  40.6260005  59.1170011  89.2465012  39.2670005  57.9400011
  88.7095012  39.4290005  56.9810011  89.3095012  38.1580005  57.9760011
  90.6475012  39.8910005  57.9970011  91.4485012  39.5140005  57.3270011
  91.1035012  39.7860005  59.0050011  90.6375012  41.3620005  57.7650011
  91.5595012  41.9100005  58.0550011  89.8915012  41.8090005  58.4560011
  90.2355012  41.8130005  56.3880011  89.1355012  41.6990005  56.2800011
  90.6985012  41.1260005  55.6480011  90.7285012  43.2160005  56.0130011
  90.3885012  43.6480005  55.0480011  91.8395012  43.2070005  56.0110011
  90.3515012  43.8430005  56.8500011  89.8655012  58.1740005  55.4770011
  90.5345012  58.4690005  54.6400011  89.9415012  58.9930005  56.2240011
  88.8415012  58.0020005  55.0820011  90.3735012  56.9510005  56.2460011
  90.5875012  56.1590005  55.4980011  91.3495012  57.1930005  56.7200011
  89.2995012  56.1940005  57.0670011  88.6485012  55.6970005  56.3160011
  89.7915012  55.5470005  57.8240011  88.4575012  57.1490005  57.8280011
  89.0435012  57.6900005  58.6010011  87.7905012  57.8180005  57.2430011
  87.3385012  56.4990005  58.7600011  86.9735012  57.3800005  59.3310011
  86.4715012  56.3430005  58.0840011  87.6345012  55.4000005  59.7510011
  86.7375012  55.1580005  60.3600011  87.7715012  54.4410005  59.2070011
  88.7985012  55.7670005  60.6880011  89.6845012  56.0500005  60.0800011
  88.3945012  56.6460005  61.2340011  89.0015012  54.7290005  61.8330011
  88.0575012  54.7360005  62.4190011  89.1805012  53.7000005  61.4550011
  90.0185012  55.1540005  62.9400011  89.9155012  54.4290005  63.7750011
  91.0565012  55.1330005  62.5440011  89.7435012  56.5300005  63.6040011
  89.8915012  57.3790005  62.9020011  88.7165012  56.5630005  64.0250011
  90.9075012  56.8020005  64.6020011  90.8595012  55.9070005  65.2590011
  91.8875012  56.7020005  64.0890011  90.6645012  58.0600005  65.4070011
  91.5205012  58.2530005  66.0880011  90.5315012  58.9000005  64.6920011
  89.5355012  57.9780005  66.4450011  88.6775012  57.4320005  65.9990011
  90.0055012  57.3760005  67.2520011  89.2955012  59.3410005  67.2190011
  90.3035012  59.8070005  67.2540011  88.7275012  60.0800005  66.6150011
  88.8125012  59.2570005  68.6520011  89.4265012  58.5750005  69.2780011
  88.8695012  60.2150005  69.2110011  87.3725012  58.7900005  68.7300011
  86.6775012  58.5980005  67.7420011  86.9985012  58.6990005  69.9630011
  85.7045012  58.1330005  70.2720011  85.4695012  58.4950005  71.2960011
  85.0485012  58.5790005  69.4940011  85.6475012  56.5900005  70.2980011
  84.5805012  56.4420005  70.5700011  86.5775012  55.8850005  71.3380011
  86.4005012  56.2340005  72.3780011  86.4385012  54.7840005  71.3000011
  87.9275012  56.2230005  70.9990011  89.0945012  56.1390005  72.0340011
  88.6885012  57.2770005  73.0270011  89.0025012  58.5890005  72.6010011
  90.0325012  58.9270005  72.8460011  88.7985012  58.6730005  71.5120011
  88.0765012  59.7620005  73.2810011  88.4235012  60.7330005  72.9600011
  87.1285012  59.5800005  72.7980011  87.7695012  59.6530005  74.7680011
  86.8605012  58.4750005  74.9750011  87.3665012  57.5670005  74.6820011
  86.4485012  58.3580005  75.9670011  85.9425012  58.5860005  74.4170011
  89.0745012  59.4160005  75.5600011  89.6565012  58.6380005  75.0890011
  89.7475012  60.2500005  75.4260011  88.6775012  59.1750005  76.5350011
  87.0275012  60.9570005  75.2200011  86.1575012  61.0550005  74.5880011
  87.7495012  61.7560005  75.1380011  86.7935012  60.8510005  76.2690011
  88.9665012  54.8030005  72.6680011  90.3345012  56.5700005  71.3210011
  85.9255012  56.1300005  68.9010011  85.3615012  55.0020005  68.5610011
  84.5325012  54.3650005  69.2170011  85.7365012  54.5240005  67.2240011
  85.2455012  53.5380005  67.0770011  86.8345012  54.4180005  67.0910011
  85.2505012  55.3940005  66.1070011  85.6225012  56.4400005  66.1570011
  84.1625012  55.6080005  66.1730011  85.7055012  54.8840005  64.7430011
  85.0885012  54.0070005  64.4530011  86.7555012  54.5230005  64.6900011
  85.7485012  55.9720005  63.5820011  86.3915012  55.6690005  62.7280011
  86.1835012  56.8960005  64.0210011  84.4115012  56.2140005  62.8870011
  83.5675012  56.0140005  63.5820011  84.4385012  55.5650005  61.9860011
  84.1105012  57.7010005  62.4330011  84.4865012  58.3730005  63.2340011
  83.0045012  57.7270005  62.3350011  84.8115012  58.0330005  61.0860011
  84.3385012  57.2950005  60.4020011  85.8845012  57.9760005  61.3670011
  84.5575012  59.4000005  60.5220011  83.7875012  59.5030005  59.7440011
  85.3705012  60.4320005  60.8240011  85.1875012  61.3720005  60.2830011
  86.6235012  60.4990005  61.6960011  86.7475012  59.8190005  62.5670011
  86.7835012  61.4870005  62.1790011  87.8685012  60.0460005  60.8810011
  87.7955012  59.0080005  60.4920011  88.6765012  59.9980005  61.6420011
  88.4555012  60.9670005  59.7490011  89.3255012  60.4400005  59.3020011
  88.8315012  61.9320005  60.1510011  87.5825012  61.3530005  58.5510011
  86.8965012  62.0340005  59.0970011  87.1515012  60.3840005  58.2200011
  88.1755012  62.1030005  57.3610011  88.8675012  61.3480005  56.9310011
  88.8455012  62.9530005  57.6130011  87.1725012  62.3910005  56.2810011
  87.7205012  62.9750005  55.5110011  86.4115012  63.0500005  56.7530011
  86.4345012  61.2550005  55.5570011  85.8615012  60.8050005  56.3960011
  87.1435012  60.4260005  55.3490011  85.5835012  61.7020005  54.3880011
  86.0105012  62.5460005  53.8050011  84.5635012  62.0390005  54.6700011
  85.4925012  60.7210005  53.8730011  42.4015012  81.9000005  53.7660011
  41.3445012  82.2240005  53.6500011  42.5135012  81.0200005  54.4350011
  42.7435012  81.6360005  52.7430011  43.1945012  83.0750005  54.3880011
  44.2175012  82.6880005  54.5850011  43.2895012  83.8840005  53.6320011
  42.6265012  83.6970005  55.6920011  43.2465012  84.6130005  55.7950011
  41.5835012  84.0610005  55.5760011  42.6805012  82.7960005  56.9170011
  42.1695012  81.8100005  56.8920011  43.7485012  82.5610005  57.1120011
  42.0185012  83.3700005  58.1900011  42.3745012  84.4030005  58.3890011
  40.9255012  83.4400005  58.0020011  42.2435012  82.5240005  59.4740011
  41.5815012  82.9780005  60.2420011  41.9545012  81.4740005  59.2560011
  43.7405012  82.2890005  59.9370011  43.6345012  81.3860005  60.5750011
  44.2445012  81.9830005  58.9960011  44.4025012  83.4710005  60.7020011
  44.7745012  84.2700005  60.0250011  43.5375012  83.9250005  61.2310011
  45.6185012  83.0980005  61.5450011  46.3025012  82.5240005  60.8840011
  45.9855012  84.0770005  61.9220011  45.3875012  82.1050005  62.7070011
  45.1255012  81.1310005  62.2410011  46.3745012  81.9670005  63.1980011
  44.2455012  82.4310005  63.7600011  44.4985012  83.4500005  64.1220011
  43.3885012  82.4660005  63.0540011  44.2945012  81.4300005  64.9480011
  45.2355012  81.4580005  65.5380011  43.4585012  81.7860005  65.5880011
  43.8405012  80.0620005  64.4800011  43.0715012  80.2180005  63.6930011
  44.7075012  79.6440005  63.9250011  43.1175012  79.1770005  65.5090011
  43.2275012  78.1050005  65.2380011  43.7315012  79.3530005  66.4180011
  41.5795012  79.4760005  65.8500011  41.4375012  80.5590005  65.6480011
  40.9715012  78.9270005  65.1000011  41.3335012  78.9190005  67.2590011
  42.0275012  78.1080005  67.8470011  40.3635012  79.6760005  67.8330011
  39.8925012  79.2630005  69.1520011  38.8135012  79.5280005  69.1470011
  39.9765012  78.1580005  69.2330011  40.7785012  79.8840005  70.3200011
  41.7475012  79.3410005  70.3210011  40.1715012  79.5740005  71.7970011
  39.0635012  79.5120005  71.7640011  40.6725012  78.6120005  72.0350011
  40.4645012  80.6590005  72.6610011  41.6595012  80.5580005  73.7660011
  42.2545012  82.0640005  73.8490011  41.5185012  82.9750005  74.6730011
  40.4325012  82.7540005  74.6010011  41.9755012  83.0770005  75.6810011
  41.6415012  84.4220005  74.1380011  40.9485012  85.1280005  74.5710011
  42.6435012  84.7760005  74.3310011  41.5625012  84.7460005  72.6280011
  40.3755012  83.9480005  72.1210011  40.2115012  84.1160005  71.0660011
  40.4045012  82.8820005  72.2970011  39.4775012  84.1610005  72.6810011
  41.2905012  86.1920005  72.5080011  42.1465012  86.7990005  72.7630011
  41.1665012  86.4010005  71.4560011  40.4605012  86.4760005  73.1390011
  42.7965012  84.3820005  71.8100011  43.6545012  84.9230005  72.1810011
  42.6765012  84.7290005  70.7950011  43.1025012  83.3460005  71.7950011
  41.1305012  80.1490005  75.0960011  42.7255012  79.7080005  73.2050011
  40.8335012  81.2900005  70.0790011  41.8725012  81.7300005  69.3470011
  42.8975012  81.1060005  69.1510011  41.6485012  83.2020005  68.9330011
  42.5855012  83.7530005  69.1640011  40.7025012  83.5990005  69.3590011
  41.6815012  83.3060005  67.3780011  41.3235012  82.4090005  66.8280011
  42.7205012  83.5190005  67.0480011  40.8775012  84.5060005  66.7560011
  40.9205012  85.4600005  67.3240011  39.8165012  84.1760005  66.7620011
  41.1735012  84.7790005  65.2410011  42.2715012  84.8900005  65.1120011
  40.5495012  85.6300005  64.8940011  40.7315012  83.5660005  64.3720011
  40.8155012  82.5530005  64.8210011  41.4865012  83.5860005  63.5570011
  39.2865012  83.6510005  63.7410011  39.1515012  84.5920005  63.1660011
  38.5325012  83.6320005  64.5570011  38.9675012  82.4430005  62.7470011
  39.8345012  82.3530005  62.0580011  38.0435012  82.7360005  62.2030011
  38.7905012  81.0740005  63.3500011  38.4645012  81.1430005  64.3980011
  38.9345012  79.7950005  62.8670011  38.7835012  78.9360005  63.5380011
  39.4105012  79.4350005  61.4560011  39.3115012  78.3410005  61.2890011
  40.4955012  79.6730005  61.4110011  38.9675012  80.1500005  60.1380011
  39.2215012  81.2290005  60.2100011  37.8745012  80.0810005  59.9550011
  39.6285012  79.6640005  58.8690011  39.0965012  78.7280005  58.5960011
  40.7205012  79.5880005  59.0580011  39.3085012  80.3890005  57.5640011
  39.5745012  79.5850005  56.8460011  39.9845012  81.2680005  57.4930011
  37.8605012  80.8840005  57.4980011  37.7335012  81.5850005  58.3510011
  37.3745012  79.9090005  57.7120011  37.3775012  81.4230005  56.1470011
  36.2865012  81.5470005  56.3180011  37.4845012  80.6530005  55.3540011
  38.0175012  82.7880005  55.7120011  39.1095012  82.6330005  55.5850011
  38.0215012  83.4220005  56.6240011  37.3105012  83.5440005  54.5840011
  37.0135012  82.9140005  53.7180011  37.9195012  84.3630005  54.1450011
  36.3705012  84.0330005  54.9180011  53.6715012  21.6710005  55.5390011
  52.6165012  21.6420005  55.8880011  53.8525012  20.7290005  54.9780011
  53.8665012  22.4660005  54.7880011  54.6655012  21.8510005  56.7050011
  54.7785012  20.8920005  57.2540011  55.6365012  22.0240005  56.1930011
  54.4305012  22.9670005  57.7490011  54.2745012  23.9490005  57.2540011
  53.5255012  22.5960005  58.2760011  55.6825012  23.0460005  58.6270011
  55.7425012  22.1800005  59.3210011  56.5845012  22.8750005  58.0020011
  55.8035012  24.2730005  59.3540011  56.0375012  25.1290005  58.6850011
  54.8175012  24.4570005  59.8330011  56.9255012  24.2790005  60.4370011
  57.8925012  24.2020005  59.8960011  56.8035012  25.2380005  60.9840011
  56.7065012  23.3150005  61.5560011  55.6355012  23.5060005  61.7790011
  56.7665012  22.2270005  61.3410011  57.6105012  23.6380005  62.7140011
  58.6475012  23.8160005  62.3570011  57.4345012  24.6100005  63.2200011
  57.6045012  22.5610005  63.8410011  56.7045012  22.6780005  64.4820011
  57.6025012  21.4990005  63.5140011  58.8555012  22.6330005  64.7000011
  59.7535012  22.8730005  64.0900011  58.7025012  23.4160005  65.4730011
  59.1415012  21.2990005  65.4920011  59.7945012  21.4730005  66.3730011
  58.1235012  21.0600005  65.8670011  59.7485012  20.2330005  64.6120011
  59.3035012  20.1570005  63.5970011  60.7975012  20.5570005  64.4430011
  59.7195012  18.7790005  65.2600011  60.1735012  18.0550005  64.5490011
  60.2625012  18.7240005  66.2280011  58.2925012  18.2090005  65.6510011
  57.8995012  19.0860005  66.2090011  57.6305012  18.1470005  64.7610011
  58.1815012  16.8660005  66.3700011  57.2395012  16.4760005  65.9300011
  59.1155012  16.3060005  66.1470011  57.8945012  17.1700005  67.8720011
  56.8095012  17.0960005  68.4160011  59.0255012  17.5660005  68.3650011
  58.8835012  18.2910005  69.6630011  58.2945012  17.6270005  70.3310011
  59.8575012  18.3870005  70.1870011  58.4055012  19.7580005  69.4940011
  58.9095012  20.1830005  68.5990011  58.7495012  20.5970005  70.7630011
  58.2565012  20.2010005  71.6770011  59.8225012  20.3770005  70.9510011
  58.5645012  21.9690005  70.6290011  58.5485012  22.8770005  71.8950011
  57.7725012  21.9460005  72.9560011  56.3615012  21.7970005  72.6890011
  56.1945012  21.6140005  71.6060011  56.0955012  20.8500005  73.2050011
  55.6125012  22.9680005  73.3530011  55.9615012  23.8950005  72.9210011
  54.5995012  22.7430005  73.0530011  55.5245012  23.0140005  74.8820011
  56.8185012  23.5120005  75.4810011  57.5885012  22.7560005  75.4370011
  57.2255012  24.3610005  74.9530011  56.5905012  23.5660005  76.5350011
  54.4895012  24.0790005  75.2290011  53.6035012  23.6900005  74.7500011
  54.2715012  24.2950005  76.2650011  54.6485012  24.9880005  74.6680011
  55.1985012  21.6460005  75.4660011  54.9825012  21.5960005  76.5230011
  56.0365012  20.9930005  75.2690011  54.2585012  21.4080005  74.9910011
  59.9785012  23.2060005  72.2540011  57.6845012  24.0280005  71.6200011
  57.0235012  19.7140005  69.1880011  56.4855012  20.8510005  68.6560011
  57.1835012  21.8220005  68.3410011  54.9855012  20.7410005  68.4000011
  54.5335012  21.3730005  69.1940011  54.6955012  19.6890005  68.6080011
  54.5785012  21.1610005  67.0240011  55.1055012  22.1100005  66.7880011
  53.5065012  21.4410005  66.9390011  54.9345012  20.2020005  65.9130011
  54.4825012  19.2230005  66.1810011  55.9945012  19.8780005  65.8430011
  54.2925012  20.7140005  64.5350011  54.5045012  21.7810005  64.3090011
  53.1985012  20.6060005  64.6900011  54.8045012  20.0250005  63.2560011
  55.8925012  20.2150005  63.3760011  54.4155012  20.6580005  62.4310011
  54.3995012  18.4950005  63.1990011  53.2965012  18.3630005  63.1840011
  54.7345012  18.0190005  64.1450011  55.0175012  17.7010005  62.0580011
  54.7365012  18.1320005  61.0730011  54.6745012  16.6440005  62.0790011
  56.5215012  17.5180005  62.1620011  56.9005012  16.8120005  62.9160011
  57.4195012  18.1170005  61.4220011  58.4655012  17.7810005  61.4860011
  57.1735012  19.1210005  60.3710011  57.8205012  19.9860005  60.6300011
  56.1105012  19.3590005  60.1490011  57.7315012  18.6220005  59.0560011
  57.0405012  17.8380005  58.6790011  58.7745012  18.2510005  59.1520011
  58.0095012  19.8110005  58.0470011  58.9815012  20.2920005  58.2860011
  57.1285012  20.4760005  57.9260011  58.3245012  19.3120005  56.5640011
  59.1015012  18.5520005  56.7930011  58.6385012  20.1240005  55.8730011
  57.0715012  18.7100005  55.9290011  56.3465012  19.5200005  55.7010011
  56.4505012  18.0850005  56.6050011  57.4485012  17.9630005  54.6300011
  57.7195012  18.6390005  53.7910011  56.5395012  17.5050005  54.1840011
  58.4155012  16.6880005  54.6380011  59.3145012  16.9640005  55.2290011
  58.6195012  16.4160005  53.5800011  57.7775012  15.5300005  55.4040011
  57.1215012  15.9040005  56.2190011  58.5745012  14.8640005  55.7980011
  57.1165012  14.9790005  54.7010011  36.6285012  27.7080005  57.0220011
  37.7355012  27.6550005  57.1050011  36.4315012  27.7840005  55.9310011
  36.2525012  26.7340005  57.4020011  36.0795012  28.8260005  57.9230011
  36.8785012  29.5940005  58.0010011  35.1175012  29.2080005  57.5180011
  36.0325012  28.5280005  59.4640011  37.0075012  28.1910005  59.8750011
  35.7685012  29.4520005  60.0210011  35.0305012  27.4830005  59.9510011
  34.8925012  26.7190005  59.1560011  35.5035012  27.1070005  60.8830011
  33.6025012  27.9390005  60.2270011  33.6105012  28.9300005  60.7310011
  32.9545012  28.1660005  59.3540011  32.8335012  26.9210005  61.0840011
  31.8605012  27.3910005  61.3390011  32.8665012  26.0720005  60.3680011
  33.5555012  26.4950005  62.3900011  34.4685012  25.9550005  62.0600011
  33.8965012  27.3910005  62.9510011  32.8105012  25.5680005  63.3890011
  31.7955012  25.9590005  63.6180011  32.5985012  24.6280005  62.8360011
  33.6105012  25.1560005  64.6610011  33.0655012  24.2590005  65.0240011
  34.5815012  24.7270005  64.3320011  33.6665012  26.2570005  65.7030011
  34.1435012  27.1630005  65.2710011  32.6005012  26.5080005  65.8870011
  34.3765012  25.8880005  66.9560011  35.3715012  25.4820005  66.6730011
  34.5455012  26.8140005  67.5480011  33.7995012  24.7460005  67.8400011
  33.7605012  25.2030005  68.8510011  32.7355012  24.5160005  67.6180011
  34.5355012  23.4590005  67.8240011  33.8815012  22.7280005  68.3460011
  34.6335012  23.2190005  66.7440011  36.0105012  23.4940005  68.3950011
  36.3365012  22.4340005  68.4470011  36.5925012  24.0650005  67.6400011
  36.2275012  23.9940005  69.7850011  35.8695012  25.0240005  69.9970011
  35.7715012  23.3060005  70.5290011  37.7415012  23.9790005  70.0570011
  38.4365012  23.0010005  70.0270011  38.2135012  25.2190005  70.3440011
  39.6125012  25.2700005  70.7880011  39.9055012  24.4750005  71.5060011
  40.3225012  25.1800005  69.9390011  39.9115012  26.6050005  71.6110011
  41.0135012  26.7250005  71.6880011  39.4545012  26.5370005  73.0590011
  40.2195012  25.8410005  73.4640011  39.5685012  27.5200005  73.5650011
  38.1205012  26.1750005  73.2040011  37.4665012  26.1720005  74.5670011
  36.4415012  27.4410005  74.5710011  36.9045012  28.6240005  73.8990011
  36.4355012  29.5170005  74.3640011  37.9925012  28.8430005  73.9590011
  36.5425012  28.7680005  72.3780011  36.8915012  29.7450005  72.0780011
  37.0085012  27.9570005  71.8390011  35.0235012  28.6900005  72.0330011
  34.2205012  29.8870005  72.4940011  33.1775012  29.9030005  72.2170011
  34.2675012  29.8180005  73.5700011  34.7345012  30.7840005  72.1820011
  34.9805012  28.6760005  70.5190011  35.6785012  29.4370005  70.2030011
  35.2645012  27.7310005  70.0790011  34.0095012  28.9950005  70.1700011
  34.3275012  27.4260005  72.5270011  33.3515012  27.3610005  72.0680011
  34.2235012  27.5310005  73.5970011  34.9585012  26.5820005  72.2890011
  36.5775012  24.9600005  74.6090011  38.4805012  26.4300005  75.6520011
  39.2385012  27.7800005  71.0700011  39.6105012  28.1400005  69.8460011
  40.5485012  27.6790005  69.2010011  38.7665012  29.3470005  69.4850011
  39.0385012  30.2830005  70.0190011  37.7585012  29.1490005  69.9080011
  38.6915012  29.4150005  67.9530011  38.1745012  28.5360005  67.5120011
  39.6825012  29.5020005  67.4590011  37.9475012  30.6530005  67.4570011
  38.6215012  31.5260005  67.3190011  37.2375012  31.0090005  68.2340011
  37.2425012  30.4580005  66.1350011  36.6765012  31.3130005  65.7060011
  36.4585012  29.7010005  66.3510011  38.1665012  29.9020005  64.9630011
  38.9145012  29.1990005  65.3900011  38.7945012  30.7290005  64.5700011
  37.3165012  29.1690005  63.7930011  36.6865012  29.9310005  63.2870011
  36.6695012  28.5840005  64.4800011  38.1635012  28.3820005  62.7730011
  38.7895012  29.1580005  62.2830011  37.5415012  28.0460005  61.9160011
  39.0705012  27.3300005  63.2500011  40.1245012  27.5420005  63.4820011
  38.8545012  25.9960005  63.3760011  39.7455012  25.4620005  63.7390011
  37.6615012  25.1280005  63.0940011  36.7575012  25.6470005  63.4790011
  37.5625012  24.1060005  63.5180011  37.5215012  24.9360005  61.5650011
  37.7435012  25.9260005  61.1120011  36.5085012  24.5540005  61.3190011
  38.5165012  23.8560005  61.0650011  38.4115012  22.8990005  61.6200011
  39.5855012  24.1550005  61.1200011  38.2255012  23.7350005  59.6120011
  37.1345012  23.5760005  59.4730011  38.7355012  22.8280005  59.2230011
  38.6745012  24.9090005  58.6830011  38.7515012  25.9220005  59.1330011
  37.9385012  25.0210005  57.8590011  40.0365012  24.7690005  57.9550011
  40.3135012  23.7240005  57.6950011  40.8795012  25.0480005  58.6220011
  40.0945012  25.6710005  56.6830011  39.9095012  26.7460005  56.8950011
  39.4205012  25.3530005  55.8590011  41.5005012  25.7600005  55.9760011
  41.4655012  26.4350005  55.0940011  41.6525012  24.7040005  55.6640011
  42.2535012  26.0780005  56.7280011  65.8725012  93.3880005  53.7870011
  65.9325012  93.6290005  52.7040011  64.8785012  92.9870005  54.0770011
  66.6075012  92.5630005  53.9040011  66.4045012  94.6200005  54.4990011
  67.4965012  94.6990005  54.3140011  65.8225012  95.5340005  54.2540011
  66.2155012  94.4540005  56.0490011  65.1305012  94.4880005  56.2830011
  66.6645012  93.4630005  56.2730011  66.9715012  95.5610005  56.8740011
  66.7045012  96.5330005  56.4080011  66.6125012  95.2970005  57.8920011
  68.4195012  95.4360005  56.8370011  68.7325012  94.4730005  57.2960011
  68.7655012  95.3890005  55.7830011  69.1995012  96.3910005  57.7260011
  68.8865012  97.4060005  57.4020011  68.9705012  96.3420005  58.8120011
  70.7045012  96.2860005  57.4210011  70.7485012  96.0270005  56.3410011
  71.1785012  97.2680005  57.6340011  71.4795012  95.2150005  58.1390011
  70.9145012  94.2770005  57.9500011  72.4825012  95.1910005  57.6610011
  71.6965012  95.4530005  59.6640011  72.2925012  96.3610005  59.8990011
  70.7275012  95.6890005  60.1540011  72.2705012  94.2030005  60.3800011
  71.6885012  93.3280005  60.0190011  73.3485012  94.0520005  60.1570011
  72.2725012  94.3830005  61.9200011  73.1575012  93.9010005  62.3870011
  72.2695012  95.4790005  62.0990011  71.1155012  93.8030005  62.6590011
  70.1935012  94.3890005  62.4550011  70.8715012  92.7410005  62.4420011
  71.5155012  93.8790005  64.1370011  72.4635012  93.3120005  64.2560011
  71.7735012  94.9270005  64.4000011  70.5065012  93.2720005  65.1360011
  70.8415012  93.5290005  66.1640011  69.6455012  93.9690005  65.0520011
  70.1685012  91.8300005  65.0260011  69.9635012  91.6130005  63.9560011
  71.0365012  91.1620005  65.2160011  69.0495012  91.3950005  65.8600011
  67.9715012  90.9760005  65.4670011  69.3565012  91.5210005  67.0940011
  68.3905012  91.5360005  68.1550011  67.3475012  91.7690005  67.8540011
  68.3405012  90.5050005  68.5660011  68.8625012  92.4110005  69.4180011
  69.8975012  92.1340005  69.7110011  68.0385012  92.0120005  70.7320011
  67.8715012  90.9170005  70.8240011  68.6085012  92.2840005  71.6460011
  66.8765012  92.7550005  70.8410011  66.7115012  94.1920005  71.6420011
  68.1035012  94.4110005  72.4550011  68.3385012  95.6240005  73.2300011
  68.4725012  96.4980005  72.5570011  67.5575012  95.6920005  74.0170011
  69.5945012  95.3470005  73.9920011  70.4695012  95.4230005  73.3640011
  69.7205012  96.1670005  74.6830011  69.7085012  94.2050005  74.9540011
  68.5935012  94.0920005  76.0360011  68.7875012  94.9290005  76.6900011
  67.6275012  94.1280005  75.5540011  68.7165012  93.1640005  76.5750011
  69.7955012  92.9430005  74.2090011  70.1895012  92.1680005  74.8510011
  68.8135012  92.6660005  73.8550011  70.4055012  93.1540005  73.3420011
  71.0235012  94.4600005  75.7440011  71.1765012  93.7980005  76.5830011
  70.8715012  95.4660005  76.1070011  71.8835012  94.4480005  75.0910011
  66.5135012  95.2350005  70.6860011  65.6845012  93.9270005  72.6660011
  68.7525012  93.7790005  69.1640011  69.8345012  94.4740005  68.8990011
  71.0015012  94.1400005  68.9950011  69.3105012  95.8370005  68.4060011
  69.6955012  96.5980005  69.1180011  68.2125012  95.9570005  68.5200011
  69.9175012  96.3460005  66.9890011  69.5965012  95.5000005  66.3450011
  71.0205012  96.3550005  67.1220011  69.3535012  97.6950005  66.6610011
  69.8125012  98.5250005  67.2400011  68.2465012  97.7850005  66.6550011
  69.7525012  98.1850005  65.2380011  70.8425012  98.1240005  65.0330011
  69.3605012  99.2090005  65.0610011  69.1695012  97.3160005  64.1070011
  68.1265012  97.0500005  64.3830011  69.7525012  96.3740005  64.1810011
  69.3485012  97.8900005  62.7510011  70.4385012  98.0810005  62.6540011
  68.7735012  98.8370005  62.6600011  68.8255012  96.9790005  61.5750011
  69.2005012  95.9650005  61.8330011  69.3005012  97.3440005  60.6400011
  67.3395012  97.0340005  61.3150011  66.9745012  98.0020005  60.9410011
  66.5005012  96.0290005  61.5090011  65.4265012  96.1050005  61.2830011
  66.9355012  94.6790005  62.0390011  66.1815012  94.2960005  62.7590011
  67.8605012  94.6960005  62.6530011  67.1065012  93.6570005  60.9020011
  67.8535012  94.0720005  60.1920011  66.1675012  93.6390005  60.3080011
  67.5105012  92.2640005  61.4310011  66.5925012  91.9120005  61.9490011
  68.2585012  92.3370005  62.2500011  67.9475012  91.2360005  60.4040011
  67.3135012  91.3880005  59.5040011  67.7285012  90.1720005  60.6370011
  69.3385012  91.5000005  60.0470011  70.0245012  91.1190005  60.8330011
  69.5145012  92.5910005  59.9340011  69.8425012  90.8050005  58.7930011
  69.4105012  89.7830005  58.7340011  70.9205012  90.5370005  58.8050011
  69.4565012  91.4790005  57.4480011  69.6895012  92.5410005  57.6760011
  68.3875012  91.5000005  57.1470011  70.2905012  91.0510005  56.1520011
  69.9815012  91.6220005  55.2500011  70.1155012  89.9570005  56.0650011
  71.3655012  91.2980005  56.2820011  25.5615012  31.2910005  53.3960011
  24.5285012  30.9290005  53.5840011  25.9585012  30.8710005  52.4470011
  25.5285012  32.3730005  53.1450011  26.5355012  31.0350005  54.5420011
  26.7025012  29.9390005  54.6060011  27.5155012  31.4290005  54.1970011
  26.1655012  31.7020005  55.8790011  26.1775012  32.8120005  55.8420011
  25.1435012  31.4420005  56.2280011  27.0855012  31.2260005  56.9810011
  27.0945012  30.1230005  57.1160011  28.1015012  31.3660005  56.5560011
  26.9735012  32.0070005  58.2310011  27.1755012  33.0950005  58.1360011
  25.9615012  31.8500005  58.6610011  27.9965012  31.5320005  59.2630011
  28.0065012  30.4400005  59.4630011  29.0055012  31.9110005  58.9940011
  27.8365012  32.1780005  60.7040011  28.7105012  31.7540005  61.2420011
  27.8645012  33.2890005  60.6880011  26.5785012  31.7300005  61.4230011
  26.4265012  32.4360005  62.2670011  25.6945012  31.8070005  60.7560011
  26.5135012  30.2370005  61.9330011  26.9655012  29.5570005  61.1800011
  27.1645012  30.0110005  62.8050011  25.0895012  29.8000005  62.3750011
  24.3435012  29.7860005  61.5520011  25.1845012  28.7240005  62.6390011
  24.3815012  30.6420005  63.5360011  24.2785012  31.6840005  63.1640011
  23.3225012  30.3070005  63.5810011  25.1805012  30.5960005  64.8240011
  25.0485012  29.5320005  65.1140011  26.2805012  30.7530005  64.8030011
  24.5695012  31.4730005  65.9170011  24.5335012  32.5520005  65.6530011
  23.5045012  31.1850005  66.0470011  25.3525012  31.2950005  67.1400011
  26.4025012  31.1160005  66.8220011  25.1985012  32.1630005  67.8150011
  24.8525012  30.1230005  68.0240011  24.4335012  30.6620005  68.9010011
  24.1505012  29.5360005  67.3940011  26.0215012  29.2600005  68.4920011
  26.5095012  28.4130005  67.7330011  26.3145012  29.4210005  69.8250011
  27.2015012  28.5140005  70.3190011  27.0025012  28.5180005  71.4120011
  27.2145012  27.5390005  69.7850011  28.7015012  28.9490005  70.2330011
  29.3255012  28.1550005  70.6950011  28.9605012  30.2600005  71.0000011
  28.6305012  29.9920005  72.0260011  30.0585012  30.4310005  70.9970011
  28.2205012  31.2920005  70.4290011  28.5575012  32.7360005  71.0270011
  28.2895012  32.4820005  72.6100011  27.0005012  32.6030005  73.1830011
  26.4605012  33.5370005  72.9200011  26.3665012  31.8010005  72.7460011
  27.0005012  32.4230005  74.7350011  25.9525012  32.3770005  74.9890011
  27.4075012  31.4640005  75.0220011  27.6465012  33.5140005  75.5720011
  27.0275012  34.8360005  75.2540011  25.9525012  34.7360005  75.2460011
  27.3375012  35.6970005  75.8270011  27.1965012  35.0210005  74.2030011
  27.5215012  33.2670005  77.1090011  27.9735012  32.3480005  77.4500011
  28.1155012  34.0550005  77.5490011  26.4715012  33.3210005  77.3570011
  29.1115012  33.5540005  75.2650011  29.3095012  33.5970005  74.2040011
  29.5385012  32.6740005  75.7250011  29.5835012  34.3860005  75.7670011
  29.9575012  33.0870005  70.7730011  27.5465012  33.6410005  70.4980011
  29.0495012  29.1660005  68.8490011  30.3045012  29.1950005  68.5470011
  31.2715012  29.1110005  69.2920011  30.3815012  29.3530005  66.9710011
  30.2245012  28.3340005  66.5560011  31.4275012  29.5650005  66.6620011
  29.4465012  30.4360005  66.3690011  28.3985012  30.2520005  66.6880011
  29.4555012  30.2530005  65.2730011  29.8715012  31.8790005  66.5220011
  30.9675012  31.9110005  66.3430011  29.6215012  32.1180005  67.5770011
  29.1935012  32.7840005  65.5210011  29.5735012  33.7940005  65.7850011
  28.1105012  32.6870005  65.7480011  29.5825012  32.5020005  64.0370011
  28.8865012  33.0360005  63.3550011  29.5235012  31.4200005  63.7910011
  31.0385012  33.0020005  63.7330011  31.7645012  32.4910005  64.4000011
  31.0895012  34.0730005  64.0230011  31.3625012  32.8500005  62.2510011
  30.6075012  33.4390005  61.6870011  31.1105012  31.7830005  62.0700011
  32.8235012  33.2220005  61.8590011  33.4915012  32.4450005  62.2580011
  33.2925012  34.2000005  61.0620011  34.3865012  34.3030005  61.0070011
  32.5255012  35.2750005  60.2630011  32.7405012  36.3110005  60.6010011
  31.4285012  35.1080005  60.3200011  32.9455012  35.3790005  58.7620011
  34.0555012  35.3520005  58.8000011  32.5145012  36.2470005  58.2170011
  32.6285012  34.0800005  58.0180011  31.5365012  33.8840005  57.9700011
  33.1065012  33.2190005  58.5330011  33.1605012  34.1270005  56.5630011
  34.2325012  34.4180005  56.5900011  32.5535012  34.8610005  55.9920011
  33.1345012  32.7420005  55.9960011  33.8205012  32.1600005  56.6480011
  33.5045012  32.7760005  54.9490011  31.7755012  31.9430005  55.9440011
  31.0525012  32.3870005  55.2270011  31.2635012  31.8100005  56.9200011
  32.0025012  30.4730005  55.5510011  32.6155012  30.0520005  56.3760011
  32.5205012  30.2950005  54.5840011  30.6835012  29.6160005  55.5540011
  30.0075012  29.7480005  56.4260011  30.9095012  28.5290005  55.4930011
  30.1425012  29.9560005  54.6450011  82.0715012  27.8200005  53.4780011
  81.0525012  28.0820005  53.1240011  82.6565012  27.5060005  52.5870011
  82.4525012  28.7210005  54.0050011  81.9185012  26.5970005  54.4870011
  81.1155012  26.8020005  55.2280011  81.7435012  25.6680005  53.9040011
  83.1415012  26.1710005  55.3180011  83.3035012  25.0810005  55.4590011
  84.0275012  26.6910005  54.8960011  83.2655012  26.8070005  56.7480011
  84.2485012  26.4480005  57.1210011  83.3155012  27.9160005  56.7710011
  82.0865012  26.3080005  57.7180011  81.0965012  26.6690005  57.3660011
  82.2615012  25.2210005  57.5730011  82.4365012  26.7390005  59.1620011
  83.3895012  26.2520005  59.4620011  82.5525012  27.8390005  59.0570011
  81.3325012  26.4050005  60.1920011  80.4975012  27.0740005  59.8950011
  80.8395012  25.4200005  60.0470011  81.7265012  26.6290005  61.6070011
  82.6295012  26.1540005  62.0460011  82.0705012  27.6850005  61.6330011
  80.5965012  26.5180005  62.5820011  79.5945012  26.6310005  62.1150011
  80.6885012  25.4770005  62.9570011  80.7665012  27.2220005  63.9860011
  81.0175012  28.2940005  63.8350011  79.7965012  27.2470005  64.5270011
  81.8945012  26.6330005  64.8580011  81.6495012  25.5570005  64.9920011
  82.8295012  26.6760005  64.2610011  82.0215012  27.3920005  66.1590011
  82.2765012  28.4660005  66.0360011  81.1125012  27.4330005  66.7970011
  83.1405012  26.6680005  66.8750011  82.6565012  25.7870005  67.3500011
  83.9365012  26.3860005  66.1530011  83.6685012  27.4380005  68.0640011
  84.1715012  28.3510005  67.6790011  82.8395012  27.9240005  68.6220011
  84.5575012  26.7020005  69.0380011  83.9375012  26.1480005  69.7760011
  85.2935012  26.0440005  68.5290011  85.3065012  27.7120005  69.8730011
  86.3455012  28.1910005  69.5090011  84.5865012  27.9840005  70.9730011
  85.2495012  28.9330005  71.9190011  85.1835012  28.6800005  72.9990011
  86.3525012  28.9080005  71.7920011  84.6325012  30.3170005  71.6460011
  85.2445012  31.0470005  72.2190011  83.1575012  30.3090005  72.0490011
  83.1275012  29.7760005  73.0230011  82.6795012  31.2880005  72.2670011
  82.3455012  29.6540005  71.0990011  81.1605012  28.6730005  71.4520011
  80.5835012  29.2990005  72.7650011  79.2825012  28.8640005  73.1930011
  78.9005012  29.6010005  73.9310011  78.5415012  28.6460005  72.3940011
  79.3875012  27.4130005  73.9450011  78.3625012  27.1650005  74.1790011
  79.7635012  26.6940005  73.2310011  80.0885012  27.1880005  75.1730011
  79.9975012  25.7380005  75.5390011  80.3525012  25.6300005  76.5530011
  78.9805012  25.3750005  75.5670011  80.5745012  25.0940005  74.8930011
  81.5325012  27.5940005  75.0400011  82.0155012  27.1190005  75.8810011
  81.8865012  27.1450005  74.1240011  81.5255012  28.6740005  75.0270011
  79.3655012  27.9670005  76.2590011  78.3165012  27.7110005  76.2560011
  79.3655012  29.0470005  76.2240011  79.7455012  27.7810005  77.2520011
  80.1195012  28.8260005  70.4360011  81.7115012  27.3010005  71.5540011
  84.8445012  30.5990005  70.2930011  84.3785012  31.6570005  69.6950011
  83.9585012  32.6930005  70.1650011  84.4945012  31.4240005  68.1970011
  83.9115012  30.5050005  67.9740011  85.5435012  31.0920005  68.0440011
  84.1555012  32.6000005  67.3540011  84.9255012  33.3230005  67.6990011
  83.1055012  32.8470005  67.6170011  84.2355012  32.3420005  65.8420011
  85.1995012  31.8240005  65.6510011  84.1605012  33.3630005  65.4100011
  82.9925012  31.4710005  65.3560011  82.1795012  32.1800005  65.0910011
  82.7975012  30.9480005  66.3170011  83.2015012  30.3050005  64.3240011
  82.2525012  29.7280005  64.3500011  83.9975012  29.6680005  64.7650011
  83.7225012  30.7070005  62.9570011  83.9295012  29.8610005  62.2680011
  84.7775012  31.0240005  63.0980011  82.8175012  31.6800005  62.3320011
  83.3915012  31.8410005  61.3940011  82.8795012  32.6690005  62.8330011
  81.3815012  31.2530005  61.9320011  80.8025012  30.7930005  62.7460011
  80.7605012  31.4730005  60.7670011  79.7045012  31.1670005  60.7370011
  81.2675012  32.1910005  59.5000011  81.8545012  33.0910005  59.7830011
  80.5015012  32.3690005  58.7150011  82.2205012  31.3170005  58.7290011
  81.6605012  30.3660005  58.6000011  83.2265012  31.1180005  59.1580011
  82.4895012  31.7900005  57.3040011  81.6005012  31.7700005  56.6370011
  83.1985012  31.0300005  56.9120011  83.2825012  33.1350005  57.3150011
  84.2665012  32.9200005  57.7840011  82.8225012  33.8590005  58.0220011
  83.4075012  33.8540005  55.9860011  84.1105012  34.6860005  56.2060011
  82.4905012  34.2740005  55.5200011  84.1495012  33.0430005  54.8070011
  84.1785012  33.8140005  54.0080011  83.5015012  32.1670005  54.5900011
  85.6165012  32.6060005  55.0490011  85.6325012  31.9290005  55.9300011
  86.1945012  33.5530005  54.9940011  86.1895012  31.7680005  53.9190011
  86.3105012  32.4600005  53.0590011  85.5745012  30.8930005  53.6180011
  87.1805012  31.3570005  54.2080011  25.0985012  61.6760005  56.4840011
  24.4275012  61.1300005  55.7860011  25.3425012  61.0620005  57.3770011
  26.0515012  61.8120005  55.9300011  24.6165012  63.1060005  56.8900011
  23.9615012  62.8930005  57.7620011  25.4425012  63.7510005  57.2590011
  23.9445012  63.8960005  55.7070011  24.6805012  64.2030005  54.9330011
  23.1585012  63.2170005  55.3140011  23.3545012  65.2720005  55.9670011
  24.0175012  66.0460005  56.4100011  22.8675012  65.7350005  55.0830011
  22.2165012  65.1550005  56.9500011  21.5295012  64.3640005  56.5800011
  22.6135012  64.9350005  57.9650011  21.3875012  66.4640005  57.0960011
  22.0735012  67.3300005  57.2150011  20.7325012  66.5780005  56.2060011
  20.4655012  66.4020005  58.3710011  19.7865012  67.2740005  58.2630011
  19.9075012  65.4410005  58.3520011  21.2075012  66.5460005  59.7410011
  20.4765012  66.6610005  60.5700011  21.7765012  65.5950005  59.8050011
  22.0705012  67.7940005  59.8730011  22.9455012  67.7400005  59.1910011
  21.3835012  68.6230005  59.5980011  22.5865012  67.9950005  61.2800011
  22.6995012  69.0890005  61.4340011  21.7405012  67.6480005  61.9110011
  23.9435012  67.3030005  61.5350011  23.8775012  66.2030005  61.3990011
  24.6335012  67.8490005  60.8570011  24.5405012  67.6000005  62.9400011
  24.0835012  68.4550005  63.4840011  24.3595012  66.7350005  63.6120011
  26.0385012  67.8730005  62.9030011  26.5345012  66.9800005  62.4660011
  26.1185012  68.7680005  62.2500011  26.5605012  68.2670005  64.2600011
  27.6505012  68.4650005  64.1750011  25.9175012  68.9950005  64.8000011
  26.5375012  67.0570005  65.2690011  25.5015012  66.6990005  65.4560011
  27.0395012  66.2130005  64.7510011  27.2855012  67.3420005  66.5280011
  27.6755012  68.4160005  66.8780011  27.3085012  66.2250005  67.2910011
  27.9695012  66.3830005  68.5840011  28.4955012  65.4110005  68.7010011
  28.7695012  67.1540005  68.5950011  26.9755012  66.6890005  69.6910011
  26.6565012  67.7040005  69.3710011  27.5745012  66.5330005  71.0530011
  28.6725012  66.6710005  70.9500011  27.0925012  67.2470005  71.7540011
  27.3755012  65.2270005  71.6900011  27.6875012  64.9700005  73.2250011
  26.5405012  64.1130005  73.7950011  25.6285012  63.4370005  72.8460011
  26.1205012  63.1070005  71.9070011  25.1315012  62.5450005  73.2830011
  24.4095012  64.2980005  72.5200011  24.6815012  64.9950005  71.7410011
  23.6595012  63.6840005  72.0430011  23.5935012  64.9690005  73.5690011
  24.3855012  65.8880005  74.4170011  24.8975012  65.4370005  75.2550011
  25.1395012  66.4180005  73.8540011  23.7495012  66.6940005  74.7530011
  22.6515012  65.9670005  72.8370011  21.9835012  66.4600005  73.5270011
  23.2155012  66.7770005  72.3980011  22.0995012  65.4600005  72.0610011
  22.8025012  63.9190005  74.3600011  22.2475012  63.2560005  73.7120011
  22.2255012  64.3730005  75.1520011  23.4405012  63.2370005  74.9020011
  28.9925012  64.2600005  73.2110011  27.7735012  66.2570005  73.9840011
  25.8485012  65.7800005  69.4730011  24.6195012  66.2490005  69.0650011
  24.2125012  67.3960005  69.1290011  23.8775012  65.0200005  68.4680011
  22.8085012  65.2680005  68.6370011  23.9605012  64.1110005  69.1010011
  24.3975012  64.6650005  67.0800011  25.5085012  64.7040005  67.0840011
  24.0455012  65.5070005  66.4450011  23.9075012  63.4100005  66.4190011
  22.8255012  63.3170005  66.6540011  24.3405012  62.5140005  66.9130011
  24.0165012  63.4070005  64.9270011  23.2635012  64.2090005  64.7720011
  23.4865012  62.4950005  64.5790011  25.4615012  63.5320005  64.3770011
  25.9035012  64.2970005  65.0500011  25.4165012  63.9220005  63.3380011
  26.3705012  62.2890005  64.5310011  25.9275012  61.4760005  63.9160011
  26.4335012  61.9030005  65.5710011  27.8595012  62.4050005  63.9390011
  27.7585012  62.8230005  62.9150011  28.3365012  61.4040005  63.8670011
  28.9195012  63.2140005  64.6770011  29.3685012  62.7360005  65.5610011
  29.4085012  64.4590005  64.3500011  30.0635012  64.9060005  65.1130011
  29.0985012  65.4380005  63.2740011  29.0075012  66.4700005  63.6750011
  28.1365012  65.2180005  62.7640011  30.2235012  65.5970005  62.2120011
  30.4935012  64.5640005  61.9060011  31.1255012  65.9670005  62.7440011
  30.0635012  66.5720005  61.0380011  31.0315012  66.9030005  60.6040011
  29.6915012  67.5120005  61.4990011  29.2355012  66.1380005  59.8250011
  28.2835012  65.7240005  60.2190011  29.7745012  65.3460005  59.2620011
  28.8745012  67.2600005  58.7550011  29.7825012  67.7770005  58.3790011
  28.2415012  67.9900005  59.3040011  27.8955012  66.8100005  57.6580011
  27.6215012  67.6160005  56.9440011  26.9305012  66.4130005  58.0390011
  28.5185012  65.7970005  56.6240011  28.4895012  64.7690005  57.0430011
  29.6035012  65.9490005  56.4380011  27.8455012  65.6210005  55.2690011
  26.7535012  65.4210005  55.2370011  28.2445012  64.7340005  54.7320011
  27.9705012  66.5130005  54.6190011  68.7165012  21.8330005  56.3920011
  68.3655012  22.8660005  56.5990011  67.8065012  21.2620005  56.1080011
  69.3905012  21.8590005  55.5090011  69.5275012  21.3830005  57.6220011
  68.9155012  21.7480005  58.4740011  69.4595012  20.2800005  57.5100011
  70.8885012  22.0010005  57.7050011  71.5885012  21.6460005  56.9180011
  70.7435012  23.0950005  57.5770011  71.5275012  21.8680005  59.0800011
  72.2505012  22.7050005  59.1830011  70.7705012  21.9950005  59.8820011
  72.3945012  20.6420005  59.2260011  71.6615012  19.8070005  59.2560011
  72.9965012  20.5690005  58.2960011  73.4055012  20.5900005  60.4400011
  74.0245012  19.6870005  60.2550011  74.0985012  21.4590005  60.4350011
  72.6195012  20.5040005  61.7710011  72.1165012  21.4900005  61.8650011
  71.8855012  19.6700005  61.7430011  73.5875012  20.2790005  62.9180011
  73.0935012  19.7410005  63.7560011  74.4365012  19.7060005  62.4860011
  74.1305012  21.5720005  63.5960011  74.6585012  22.1630005  62.8170011
  73.2165012  22.1160005  63.9180011  75.0165012  21.3110005  64.8830011
  75.8215012  20.5740005  64.6790011  75.4955012  22.2760005  65.1550011
  74.2035012  20.7050005  65.9840011  73.1365012  21.0100005  66.0460011
  74.1295012  19.6210005  65.7530011  74.9645012  20.9050005  67.2360011
  74.4635012  20.4350005  68.1090011  76.0135012  20.5440005  67.2870011
  75.1085012  22.4200005  67.6260011  75.7235012  22.5250005  68.5450011
  75.6385012  22.9480005  66.8040011  73.7385012  23.0900005  67.7370011
  73.3115012  23.2130005  66.7190011  73.0575012  22.4960005  68.3830011
  73.9445012  24.4890005  68.3140011  74.2845012  24.4170005  69.3700011
  74.7505012  25.0440005  67.7900011  72.6065012  25.2010005  68.2330011
  72.2515012  25.9700005  67.3990011  71.8365012  24.7750005  69.2530011
  70.4535012  25.1740005  69.1900011  70.2735012  26.0810005  69.8060011
  70.0895012  25.4020005  68.1660011  69.5595012  23.9390005  69.6600011
  68.4895012  24.2030005  69.8030011  69.8255012  23.2950005  71.0410011
  69.9215012  24.0670005  71.8330011  68.9615012  22.6160005  71.2100011
  70.9935012  22.5420005  70.8710011  71.5685012  21.6590005  72.0520011
  71.4935012  22.7130005  73.2340011  72.1155012  22.2870005  74.4780011
  71.4665012  22.7960005  75.2220011  72.0105012  21.1930005  74.6420011
  73.5605012  22.8390005  74.6680011  73.6905012  22.5930005  75.7110011
  74.1755012  22.2980005  73.9630011  73.7745012  24.3290005  74.2910011
  72.7975012  25.1620005  75.1620011  71.7495012  24.9090005  75.1110011
  73.1655012  25.2320005  76.1750011  72.8295012  26.2050005  74.8830011
  75.1835012  24.7380005  74.6840011  75.2885012  25.7830005  74.4350011
  75.3705012  24.4630005  75.7120011  75.8815012  24.1260005  74.1320011
  73.5325012  24.6730005  72.8630011  74.2735012  24.3120005  72.1650011
  73.4575012  25.7490005  72.8010011  72.6105012  24.2400005  72.5030011
  70.6465012  20.5490005  72.3440011  72.9205012  21.1680005  71.8070011
  69.7185012  22.8430005  68.6810011  68.6605012  22.2170005  68.1650011
  67.5145012  22.2890005  68.5470011  69.0935012  21.2340005  67.0470011
  68.1215012  20.7840005  66.7520011  69.7025012  20.5020005  67.6200011
  69.9195012  21.8770005  65.9230011  70.3365012  21.0560005  65.3010011
  70.7275012  22.4780005  66.3940011  69.2095012  22.9090005  64.9630011
  68.8365012  23.8180005  65.4810011  68.2275012  22.5030005  64.6370011
  69.9445012  23.3740005  63.7290011  69.2685012  23.9460005  63.0590011
  70.2495012  22.5020005  63.1120011  71.1645012  24.1610005  64.1220011
  71.9285012  23.4910005  64.5700011  70.9565012  24.7180005  65.0600011
  71.4805012  25.1100005  63.0100011  70.6545012  25.8490005  62.9350011
  71.6425012  24.5860005  62.0430011  72.7515012  25.9540005  63.4400011
  72.3765012  26.6900005  64.1820011  72.9915012  26.5770005  62.5510011
  74.0315012  25.3260005  63.9630011  73.9165012  24.7140005  64.8700011
  75.2895012  25.3380005  63.4300011  76.1235012  24.8760005  63.9790011
  75.5445012  26.0520005  62.1230011  76.5775012  26.4410005  61.9970011
  74.9055012  26.9480005  61.9730011  75.4675012  25.1350005  60.8900011
  74.5105012  24.5800005  60.9910011  76.2245012  24.3210005  60.8820011
  75.4215012  25.9660005  59.5140011  76.4335012  26.3580005  59.2750011
  74.7555012  26.8070005  59.8040011  74.8415012  25.1020005  58.4440011
  73.7325012  25.1490005  58.3840011  75.1315012  24.0320005  58.5030011
  75.2415012  25.7440005  57.0690011  76.3405012  25.6680005  56.9200011
  74.9695012  26.8210005  57.0720011  74.4195012  25.1360005  55.9050011
  74.7235012  25.7950005  55.0630011  73.3115012  25.1610005  55.9800011
  74.8945012  23.6950005  55.7170011  74.5645012  23.1120005  56.6040011
  76.0035012  23.6830005  55.6600011  74.2885012  23.2280005  54.4290011
  74.7145012  23.8410005  53.6060011  73.1795012  23.2400005  54.4830011
  74.6205012  22.2020005  54.1630011  43.6035012  24.6710005  54.3730011
  42.7605012  23.9500005  54.3050011  44.0495012  24.8490005  53.3710011
  43.2735012  25.6600005  54.7580011  44.6415012  24.0990005  55.2960011
  45.0495012  23.1100005  54.9990011  45.4805012  24.8260005  55.2490011
  44.2085012  24.2360005  56.7530011  44.0225012  25.3190005  56.9190011
  43.1995012  23.8520005  57.0160011  45.2725012  23.9220005  57.8330011
  45.1525012  22.8600005  58.1390011  46.3075012  24.0330005  57.4440011
  45.1675012  24.7430005  59.1680011  45.9635012  24.3130005  59.8120011
  45.3655012  25.8260005  59.0160011  43.8065012  24.4980005  60.0000011
  43.4605012  23.4480005  60.1090011  44.0125012  24.7930005  61.0510011
  42.5295012  25.3410005  59.6150011  42.8665012  26.3980005  59.6790011
  42.1055012  25.3130005  58.5880011  41.3185012  25.0560005  60.4910011
  40.4765012  25.6810005  60.1250011  40.8775012  24.0390005  60.4190011
  41.6915012  25.3760005  61.9630011  42.2805012  24.5680005  62.4480011
  42.3675012  26.2560005  62.0150011  40.4315012  25.7600005  62.7790011
  40.0135012  26.7680005  62.5670011  39.6095012  25.0370005  62.5860011
  40.8145012  25.8710005  64.2710011  41.8725012  26.2090005  64.2820011
  40.1135012  26.5640005  64.7840011  40.7285012  24.5110005  65.0000011
  39.6685012  24.1880005  65.0880011  41.1655012  23.7220005  64.3510011
  41.4515012  24.6070005  66.3400011  42.4425012  25.0080005  66.0400011
  40.9115012  25.3560005  66.9580011  41.7635012  23.2540005  67.0380011
  42.5205012  22.7770005  66.3800011  42.3415012  23.3390005  67.9820011
  40.5605012  22.2730005  67.1380011  39.6945012  22.8110005  67.5820011
  40.1395012  21.9400005  66.1660011  41.1015012  21.1010005  67.9160011
  41.5695012  20.1320005  67.3450011  40.9485012  21.1970005  69.2220011
  41.0975012  20.0540005  70.0940011  40.2015012  20.0400005  70.7510011
  41.0705012  19.1730005  69.4170011  42.4175012  20.0170005  70.8940011
  42.3925012  19.1800005  71.6240011  42.6265012  21.2610005  71.8310011
  41.6085012  21.4700005  72.2230011  43.2305012  21.0410005  72.7380011
  43.1035012  22.3720005  71.0410011  42.4285012  23.8210005  71.0080011
  42.5355012  24.2340005  72.5400011  43.5865012  24.2010005  73.3970011
  44.5485012  24.0620005  72.8590011  43.6165012  25.1830005  73.9170011
  43.6075012  23.0550005  74.4660011  43.5255012  22.1380005  73.9010011
  44.5275012  23.2460005  74.9990011  42.4855012  23.0810005  75.5180011
  42.3395012  24.4750005  76.0390011  42.1675012  25.2450005  75.3010011
  41.6675012  24.5450005  76.8810011  43.3185012  24.7840005  76.3730011
  41.1575012  22.5750005  74.9260011  41.3805012  21.6340005  74.4460011
  40.5345012  22.4880005  75.8040011  40.8865012  23.2570005  74.1330011
  42.9105012  22.0630005  76.5440011  43.8165012  22.2530005  77.1000011
  42.9505012  21.0740005  76.1130011  42.1375012  21.9810005  77.2950011
  43.3445012  24.6950005  70.2890011  40.9655012  23.8550005  70.6860011
  43.4285012  19.8860005  69.8890011  44.6875012  19.7510005  70.2770011
  45.0745012  19.5130005  71.3790011  45.5695012  19.9290005  69.0470011
  45.0205012  19.3530005  68.2710011  46.5695012  19.4540005  69.1410011
  45.7045012  21.4410005  68.7120011  45.9965012  22.1160005  69.5450011
  44.6465012  21.6760005  68.4700011  46.7015012  21.6170005  67.5050011
  46.4575012  20.6740005  66.9700011  47.7395012  21.6600005  67.8980011
  46.2765012  22.8050005  66.6400011  46.4165012  23.8490005  66.9950011
  45.1715012  22.7030005  66.7000011  46.6735012  22.7820005  65.1300011
  47.7665012  22.9550005  65.0260011  46.2525012  23.7030005  64.6730011
  46.3935012  21.5120005  64.2990011  46.7955012  20.6550005  64.8800011
  47.1135012  21.5130005  63.4530011  44.8695012  21.4550005  63.9930011
  44.5525012  22.4980005  63.7800011  44.3355012  21.0820005  64.8930011
  44.5855012  20.6180005  62.7920011  45.4155012  20.5390005  62.0740011
  43.4265012  19.9520005  62.5700011  43.2425012  19.3840005  61.6460011
  42.2415012  20.0560005  63.4930011  42.5425012  20.2780005  64.5390011
  41.7085012  19.0820005  63.5420011  41.0925012  20.9630005  63.0160011
  41.4775012  22.0050005  63.0160011  40.1865012  21.0300005  63.6550011
  40.5915012  20.5470005  61.5790011  40.3075012  19.4900005  61.7670011
  41.3545012  20.6600005  60.7780011  39.4015012  21.3710005  61.0600011
  39.6745012  22.3510005  60.6140011  38.7755012  21.5340005  61.9630011
  38.6215012  20.6440005  59.9920011  37.6365012  21.1530005  59.9090011
  38.3695012  19.6190005  60.3380011  39.3915012  20.5400005  58.6590011
  40.3765012  20.0980005  58.9220011  39.5895012  21.5500005  58.2400011
  38.5985012  19.6270005  57.6490011  37.8105012  20.3120005  57.2680011
  38.2795012  18.7360005  58.2300011  39.4335012  19.2620005  56.4260011
  40.2925012  18.6650005  56.7990011  39.7655012  20.1180005  55.8000011
  38.7695012  18.7760005  55.6800011  18.7075012  46.6810005  53.9480011
  19.3105012  46.3110005  53.0920011  18.3535012  47.7330005  54.0090011
  17.7125012  46.2000005  53.8410011  19.5035012  46.2090005  55.2020011
  18.9945012  46.6190005  56.1000011  19.3865012  45.1040005  55.1860011
  21.0035012  46.6420005  55.2820011  21.4865012  46.5060005  54.2910011
  20.9285012  47.7370005  55.4560011  21.7305012  46.0970005  56.5060011
  21.2225012  46.3420005  57.4630011  21.7815012  44.9920005  56.4010011
  23.1315012  46.6300005  56.6790011  23.7305012  45.7110005  56.8510011
  23.4335012  47.1650005  55.7530011  23.4395012  47.4430005  57.9280011
  22.9215012  48.4180005  58.0490011  23.3185012  46.8510005  58.8600011
  24.9085012  47.8920005  57.9910011  25.6165012  47.0440005  57.8760011
  25.2085012  48.5990005  57.1880011  25.2705012  48.4940005  59.3090011
  25.1805012  47.6970005  60.0770011  26.3495012  48.7570005  59.3320011
  24.5705012  49.7970005  59.8040011  24.8165012  50.6250005  59.1060011
  23.4595012  49.7710005  59.7710011  24.9625012  50.2690005  61.1910011
  26.0025012  50.6090005  61.3830011  24.3915012  51.2200005  61.2580011
  24.6165012  49.3000005  62.2680011  23.5615012  48.9520005  62.2820011
  25.3015012  48.4330005  62.1530011  24.8365012  49.8360005  63.7010011
  25.8735012  49.5070005  63.9250011  24.7435012  50.9390005  63.6150011
  23.9815012  49.3610005  64.8510011  22.9635012  49.7280005  64.5990011
  23.8945012  48.2540005  64.8740011  24.3975012  49.9750005  66.1740011
  25.4755012  49.7570005  66.3330011  24.3665012  51.0700005  65.9900011
  23.5245012  49.5130005  67.3890011  23.3775012  48.4240005  67.2240011
  24.0605012  49.6840005  68.3460011  22.2095012  50.2850005  67.5120011
  21.6765012  51.0310005  66.6760011  21.5465012  49.9640005  68.7120011
  20.4345012  50.7400005  69.1650011  20.5975012  51.8380005  69.2070011
  19.5745012  50.5870005  68.4800011  19.9315012  50.2590005  70.5550011
  19.1945012  51.0020005  70.9280011  21.0495012  50.1080005  71.6750011
  21.4635012  51.1380005  71.6100011  20.6695012  49.9990005  72.7130011
  22.0355012  49.1250005  71.2020011  23.1015012  48.6400005  72.1660011
  22.3935012  47.5380005  73.0130011  21.9285012  46.2950005  72.4530011
  20.9815012  46.5030005  71.9110011  22.6565012  45.7190005  71.8430011
  21.4485012  45.3710005  73.6720011  21.0025012  44.4080005  73.4740011
  22.3875012  45.1390005  74.1520011  20.4355012  45.9590005  74.5930011
  19.7125012  44.8810005  75.3950011  20.4385012  44.3380005  75.9820011
  19.0385012  45.4470005  76.0200011  19.3445012  44.1870005  74.6540011
  21.0375012  46.9460005  75.5780011  21.4495012  47.7390005  74.9710011
  20.3015012  47.4310005  76.2020011  21.7715012  46.4530005  76.1980011
  19.3745012  46.7090005  73.9950011  18.7805012  46.0810005  73.3480011
  19.8675012  47.5520005  73.5340011  18.6695012  46.8940005  74.7920011
  24.1465012  47.9130005  71.3220011  23.5575012  49.7330005  73.0660011
  19.3645012  48.9480005  70.3080011  18.3005012  48.6540005  71.1420011
  18.0415012  49.2990005  72.1310011  17.4525012  47.6300005  70.4280011
  17.2635012  47.9680005  69.3870011  16.5665012  47.5570005  71.0940011
  18.1205012  46.1990005  70.5440011  17.3895012  45.6470005  71.1720011
  19.1395012  46.1860005  70.9860011  18.1555012  45.4520005  69.2060011
  17.2625012  45.4450005  68.5450011  18.3535012  44.4300005  69.5950011
  19.3195012  45.8720005  68.4610011  20.2775012  45.7340005  69.0050011
  19.2545012  46.9670005  68.2840011  19.6155012  45.2190005  67.1030011
  18.6415012  45.2960005  66.5730011  19.6755012  44.1310005  67.3170011
  20.9855012  45.6850005  66.4950011  21.7855012  45.5220005  67.2480011
  20.9165012  46.7820005  66.3270011  21.4925012  44.9560005  65.3110011
  20.7135012  44.9350005  64.5200011  21.6905012  43.9050005  65.6140011
  22.6955012  45.5250005  64.6270011  23.6075012  45.5600005  65.2400011
  22.8585012  46.0140005  63.3890011  23.8685012  46.3890005  63.1680011
  21.7305012  46.1580005  62.3150011  21.1955012  45.1880005  62.2320011
  22.2105012  46.2090005  61.3150011  20.7425012  47.3300005  62.5250011
  21.3205012  48.2320005  62.8210011  20.0635012  47.1210005  63.3800011
  19.8585012  47.7380005  61.3330011  19.0745012  48.4730005  61.6150011
  19.2715012  46.8940005  60.9120011  20.6535012  48.3230005  60.1650011
  21.4765012  47.5930005  60.0060011  21.0215012  49.3120005  60.5120011
  19.9155012  48.5450005  58.8270011  19.4165012  47.5870005  58.5660011
  20.5945012  48.8400005  57.9980011  18.7635012  49.5620005  58.9210011
  19.1945012  50.5270005  59.2620011  18.0115012  49.2300005  59.6680011
  17.9775012  49.8010005  57.6360011  17.4045012  50.6620005  58.0400011
  17.3535012  48.9330005  57.3340011  18.7395012  50.3000005  56.3230011
  18.0975012  50.6750005  55.4980011  19.3925012  49.4970005  55.9190011
  19.4355012  51.1270005  56.5790011  50.5735012  96.0620005  54.7210011
  49.5865012  95.6100005  54.9600011  51.0885012  95.5570005  53.8770011
  50.4655012  97.1050005  54.3530011  51.5085012  96.0540005  56.0030011
  51.8715012  95.0280005  56.2270011  52.3405012  96.7290005  55.7110011
  50.8055012  96.5380005  57.3410011  50.1755012  95.7100005  57.7310011
  51.6605012  96.8470005  57.9790011  49.8985012  97.7990005  57.0760011
  50.4465012  98.5370005  56.4520011  48.9445012  97.4710005  56.6120011
  49.5285012  98.5890005  58.3600011  50.4685012  98.9450005  58.8330011
  48.9795012  99.5110005  58.0730011  48.6975012  97.7620005  59.3170011
  47.7605012  97.5890005  58.7470011  49.1825012  96.8040005  59.6050011
  48.3145012  98.6260005  60.6010011  48.1815012  99.6610005  60.2210011
  47.3895012  98.2150005  61.0620011  49.3915012  98.5340005  61.6770011
  49.4805012  97.5160005  62.1120011  50.4075012  98.8560005  61.3610011
  48.8625012  99.3620005  62.8580011  48.5155012 100.3410005  62.4650011
  47.9425012  98.8550005  63.2210011  49.8705012  99.5890005  64.0510011
  50.7605012 100.1840005  63.7520011  49.3465012 100.2700005  64.7560011
  50.3765012  98.2270005  64.6700011  49.5795012  97.4890005  64.9040011
  51.0035012  97.8070005  63.8550011  51.3085012  98.5440005  65.8780011
  51.7975012  97.6060005  66.2160011  52.1275012  99.2100005  65.5290011
  50.4595012  98.9940005  67.0740011  51.1915012  99.0340005  67.9080011
  50.1375012 100.0490005  66.9440011  49.3495012  98.0100005  67.5330011
  48.6075012  97.6870005  66.7720011  49.8435012  97.0290005  67.7000011
  48.6065012  98.3630005  68.8180011  49.2255012  98.2700005  69.7350011
  48.2675012  99.4170005  68.9120011  47.3645012  97.5220005  69.0900011
  46.1985012  97.7830005  69.0980011  47.9415012  96.2590005  69.2360011
  46.9315012  95.2600005  69.3680011  46.1455012  95.4750005  70.1230011
  46.4475012  95.0380005  68.3930011  47.7275012  93.9440005  69.4830011
  46.9645012  93.1820005  69.7500011  48.5805012  93.9600005  70.7700011
  48.0555012  94.4430005  71.6220011  48.7805012  92.9170005  71.0970011
  49.8445012  94.6170005  70.5370011  50.8375012  95.0530005  71.7240011
  49.8845012  95.6950005  72.7760011  49.3575012  96.9620005  72.4710011
  50.1825012  97.6600005  72.2130011  48.5955012  96.9200005  71.6630011
  48.5755012  97.5980005  73.7010011  48.3905012  98.6550005  73.5780011
  47.6495012  97.0590005  73.8360011  49.1165012  97.5460005  75.0520011
  50.4715012  98.1500005  74.8840011  50.8375012  98.2810005  75.8920011
  50.8345012  97.3260005  74.2880011  50.3305012  99.0960005  74.3820011
  48.2655012  98.2760005  76.1270011  49.0035012  98.6370005  76.8280011
  47.7335012  99.1560005  75.7950011  47.5305012  97.5940005  76.5280011
  49.2385012  96.1090005  75.5770011  48.2525012  95.7520005  75.8350011
  49.8355012  96.2980005  76.4570011  49.7755012  95.4400005  74.9220011
  51.4065012  93.8970005  72.3960011  51.7935012  95.9690005  71.2100011
  48.5565012  93.7590005  68.2280011  49.1685012  92.5930005  68.0280011
  49.1255012  91.6380005  68.7560011  50.1775012  92.6870005  66.9170011
  49.7305012  92.5890005  65.9040011  50.9745012  91.9460005  67.1410011
  50.9075012  94.0630005  66.8890011  51.2925012  94.1780005  67.9250011
  50.0825012  94.7640005  66.6380011  52.1135012  94.3570005  65.8810011
  52.6975012  93.4120005  65.8990011  52.6735012  95.2140005  66.3120011
  51.6415012  94.6560005  64.4310011  50.9805012  95.5460005  64.5090011
  50.9155012  93.9300005  64.0070011  52.7515012  94.8300005  63.4110011
  53.1575012  93.8930005  62.9730011  53.6235012  95.2660005  63.9430011
  52.3955012  95.7920005  62.1560011  53.3025012  95.8960005  61.5220011
  51.9925012  96.8100005  62.3430011  51.3415012  95.0480005  61.2610011
  51.0525012  95.6990005  60.4080011  50.4495012  94.8150005  61.8810011
  51.8915012  93.8220005  60.5920011  52.8865012  93.8060005  60.1240011
  51.1525012  92.6550005  60.4100011  51.6225012  91.7660005  59.9650011
  49.6985012  92.4960005  60.9740011  49.2425012  93.4740005  61.2400011
  49.8155012  91.9960005  61.9600011  48.5805012  91.8180005  59.9990011
  47.6535012  91.7200005  60.6030011  48.9475012  90.8740005  59.5400011
  48.1045012  92.7360005  58.8440011  48.9655012  92.9450005  58.1740011
  47.7965012  93.6990005  59.3060011  46.9355012  92.0490005  58.1660011
  46.0055012  92.0480005  58.7730011  47.3835012  91.0600005  57.9290011
  46.5945012  92.7320005  56.8760011  47.4795012  92.9930005  56.2570011
  46.1345012  93.6710005  57.2520011  45.4855012  91.9580005  56.0950011
  46.0135012  91.0900005  55.6460011  45.1985012  92.7970005  55.4250011
  44.1515012  91.6490005  56.8590011  43.9325012  92.3920005  57.6550011
  44.3255012  90.8810005  57.6430011  42.9005012  91.2970005  55.9700011
  42.6225012  92.1610005  55.3300011  42.0815012  90.9400005  56.6300011
  43.2385012  90.5030005  55.2710011  76.6625012  84.4460005  52.9100011
  77.3655012  84.2700005  53.7520011  77.0145012  85.3910005  52.4440011
  76.6135012  83.5420005  52.2660011  75.3385012  84.6270005  53.7710011
  74.6765012  85.2160005  53.1000011  74.8665012  83.6220005  53.7390011
  75.4285012  85.3660005  55.0920011  75.9255012  86.3460005  54.9300011
  74.3745012  85.4740005  55.4240011  76.3205012  84.6710005  56.2120011
  76.1015012  83.5830005  56.2650011  77.3305012  84.7910005  55.7650011
  76.2165012  85.3870005  57.5720011  76.7495012  84.8500005  58.3850011
  76.6845012  86.3920005  57.6350011  74.7805012  85.6090005  58.1670011
  74.2065012  86.3880005  57.6230011  74.3205012  84.6030005  58.0620011
  74.7695012  85.9390005  59.6690011  73.7435012  85.9840005  60.0910011
  75.2315012  85.0600005  60.1670011  75.3835012  87.2430005  60.0300011
  76.4805012  87.2330005  59.8560011  74.9015012  88.0640005  59.4570011
  75.1925012  87.6010005  61.5130011  75.1565012  88.7080005  61.6000011
  74.2815012  87.1230005  61.9320011  76.3885012  87.0580005  62.2200011
[truncated: 4,206,480 more chars]
