# Supplementary material for: Intermolecular Interactions in G Protein-Coupled Receptor Allosteric Sites at the Membrane Interface from Molecular Dynamics Simulations and Quantum Chemical Calculations
Source: J Chem Inf Model. 2022 Sep 30;62(19):4736–47. doi: 10.1021/acs.jcim.2c00788 (PMC9554917; doi:10.1021/acs.jcim.2c00788)
Supplement: Supplementary file 2 — ci2c00788_si_002.zip [file ci2c00788_si_002.zip › MD_simulations_inputs/GCGR_MD_simulations_inputs/popc/gcgr-5mv-arg1.pdb]

CRYST1  113.079  113.394  108.628  90.00  90.00  90.00 P 1           1
ATOM      1  N   TYR     1      69.808  63.237  74.512  1.00  0.00           N  
ATOM      2  H1  TYR     1      70.301  62.322  74.559  1.00  0.00           H  
ATOM      3  H2  TYR     1      70.277  63.848  73.813  1.00  0.00           H  
ATOM      4  H3  TYR     1      69.837  63.694  75.446  1.00  0.00           H  
ATOM      5  CA  TYR     1      68.398  63.019  74.112  1.00  0.00           C  
ATOM      6  HA  TYR     1      68.413  62.359  73.245  1.00  0.00           H  
ATOM      7  CB  TYR     1      67.598  62.371  75.256  1.00  0.00           C  
ATOM      8  HB2 TYR     1      67.960  61.362  75.455  1.00  0.00           H  
ATOM      9  HB3 TYR     1      67.716  62.940  76.178  1.00  0.00           H  
ATOM     10  CG  TYR     1      66.164  62.342  74.835  1.00  0.00           C  
ATOM     11  CD1 TYR     1      65.662  61.289  74.104  1.00  0.00           C  
ATOM     12  HD1 TYR     1      66.311  60.471  73.830  1.00  0.00           H  
ATOM     13  CE1 TYR     1      64.341  61.269  73.719  1.00  0.00           C  
ATOM     14  HE1 TYR     1      63.960  60.435  73.149  1.00  0.00           H  
ATOM     15  CZ  TYR     1      63.504  62.307  74.057  1.00  0.00           C  
ATOM     16  OH  TYR     1      62.150  62.289  73.661  1.00  0.00           O  
ATOM     17  HH  TYR     1      61.704  63.099  73.985  1.00  0.00           H  
ATOM     18  CE2 TYR     1      63.997  63.364  74.781  1.00  0.00           C  
ATOM     19  HE2 TYR     1      63.348  64.184  75.051  1.00  0.00           H  
ATOM     20  CD2 TYR     1      65.318  63.379  75.163  1.00  0.00           C  
ATOM     21  HD2 TYR     1      65.698  64.217  75.729  1.00  0.00           H  
ATOM     22  C   TYR     1      67.737  64.301  73.755  1.00  0.00           C  
ATOM     23  O   TYR     1      66.866  64.342  72.887  1.00  0.00           O  
ATOM     24  N   SER     2      68.149  65.398  74.411  1.00  0.00           N  
ATOM     25  H   SER     2      68.885  65.421  75.117  1.00  0.00           H  
ATOM     26  CA  SER     2      67.530  66.652  74.124  1.00  0.00           C  
ATOM     27  HA  SER     2      66.472  66.588  74.377  1.00  0.00           H  
ATOM     28  CB  SER     2      68.130  67.810  74.941  1.00  0.00           C  
ATOM     29  HB2 SER     2      68.025  67.606  76.007  1.00  0.00           H  
ATOM     30  HB3 SER     2      69.197  67.895  74.736  1.00  0.00           H  
ATOM     31  OG  SER     2      67.477  69.027  74.615  1.00  0.00           O  
ATOM     32  HG  SER     2      67.865  69.757  75.141  1.00  0.00           H  
ATOM     33  C   SER     2      67.776  66.928  72.681  1.00  0.00           C  
ATOM     34  O   SER     2      66.884  67.375  71.961  1.00  0.00           O  
ATOM     35  N   SER     3      69.005  66.643  72.212  1.00  0.00           N  
ATOM     36  H   SER     3      69.758  66.245  72.773  1.00  0.00           H  
ATOM     37  CA  SER     3      69.342  66.892  70.842  1.00  0.00           C  
ATOM     38  HA  SER     3      69.133  67.944  70.650  1.00  0.00           H  
ATOM     39  CB  SER     3      70.828  66.642  70.531  1.00  0.00           C  
ATOM     40  HB2 SER     3      71.055  66.972  69.517  1.00  0.00           H  
ATOM     41  HB3 SER     3      71.452  67.230  71.205  1.00  0.00           H  
ATOM     42  OG  SER     3      71.135  65.262  70.670  1.00  0.00           O  
ATOM     43  HG  SER     3      72.083  65.116  70.468  1.00  0.00           H  
ATOM     44  C   SER     3      68.529  65.987  69.971  1.00  0.00           C  
ATOM     45  O   SER     3      68.094  66.382  68.892  1.00  0.00           O  
ATOM     46  N   PHE     4      68.296  64.739  70.417  1.00  0.00           N  
ATOM     47  H   PHE     4      68.617  64.377  71.315  1.00  0.00           H  
ATOM     48  CA  PHE     4      67.551  63.807  69.620  1.00  0.00           C  
ATOM     49  HA  PHE     4      68.072  63.728  68.666  1.00  0.00           H  
ATOM     50  CB  PHE     4      67.480  62.402  70.242  1.00  0.00           C  
ATOM     51  HB2 PHE     4      68.472  61.953  70.289  1.00  0.00           H  
ATOM     52  HB3 PHE     4      67.105  62.454  71.264  1.00  0.00           H  
ATOM     53  CG  PHE     4      66.572  61.579  69.392  1.00  0.00           C  
ATOM     54  CD1 PHE     4      66.986  61.097  68.172  1.00  0.00           C  
ATOM     55  HD1 PHE     4      67.982  61.319  67.818  1.00  0.00           H  
ATOM     56  CE1 PHE     4      66.141  60.334  67.399  1.00  0.00           C  
ATOM     57  HE1 PHE     4      66.476  59.960  66.443  1.00  0.00           H  
ATOM     58  CZ  PHE     4      64.872  60.047  67.842  1.00  0.00           C  
ATOM     59  HZ  PHE     4      64.206  59.454  67.233  1.00  0.00           H  
ATOM     60  CE2 PHE     4      64.454  60.518  69.063  1.00  0.00           C  
ATOM     61  HE2 PHE     4      63.460  60.291  69.418  1.00  0.00           H  
ATOM     62  CD2 PHE     4      65.302  61.279  69.832  1.00  0.00           C  
ATOM     63  HD2 PHE     4      64.969  61.646  70.792  1.00  0.00           H  
ATOM     64  C   PHE     4      66.153  64.306  69.453  1.00  0.00           C  
ATOM     65  O   PHE     4      65.590  64.247  68.360  1.00  0.00           O  
ATOM     66  N   GLN     5      65.558  64.815  70.547  1.00  0.00           N  
ATOM     67  H   GLN     5      66.015  64.907  71.454  1.00  0.00           H  
ATOM     68  CA  GLN     5      64.204  65.276  70.517  1.00  0.00           C  
ATOM     69  HA  GLN     5      63.593  64.427  70.209  1.00  0.00           H  
ATOM     70  CB  GLN     5      63.735  65.781  71.884  1.00  0.00           C  
ATOM     71  HB2 GLN     5      63.834  64.977  72.613  1.00  0.00           H  
ATOM     72  HB3 GLN     5      64.391  66.588  72.209  1.00  0.00           H  
ATOM     73  CG  GLN     5      62.294  66.280  71.887  1.00  0.00           C  
ATOM     74  HG2 GLN     5      62.141  67.027  71.108  1.00  0.00           H  
ATOM     75  HG3 GLN     5      61.600  65.463  71.687  1.00  0.00           H  
ATOM     76  CD  GLN     5      62.046  66.874  73.259  1.00  0.00           C  
ATOM     77  OE1 GLN     5      61.377  66.277  74.101  1.00  0.00           O  
ATOM     78  NE2 GLN     5      62.582  68.101  73.488  1.00  0.00           N  
ATOM     79 HE21 GLN     5      63.131  68.561  72.762  1.00  0.00           H  
ATOM     80 HE22 GLN     5      62.436  68.562  74.386  1.00  0.00           H  
ATOM     81  C   GLN     5      64.086  66.424  69.578  1.00  0.00           C  
ATOM     82  O   GLN     5      63.161  66.485  68.768  1.00  0.00           O  
ATOM     83  N   VAL     6      65.033  67.374  69.652  1.00  0.00           N  
ATOM     84  H   VAL     6      65.842  67.358  70.274  1.00  0.00           H  
ATOM     85  CA  VAL     6      64.924  68.515  68.799  1.00  0.00           C  
ATOM     86  HA  VAL     6      63.953  68.966  69.004  1.00  0.00           H  
ATOM     87  CB  VAL     6      65.958  69.576  69.061  1.00  0.00           C  
ATOM     88  HB  VAL     6      65.838  70.430  68.394  1.00  0.00           H  
ATOM     89  CG1 VAL     6      65.770  70.091  70.496  1.00  0.00           C  
ATOM     90 HG11 VAL     6      66.511  70.862  70.706  1.00  0.00           H  
ATOM     91 HG12 VAL     6      64.770  70.510  70.604  1.00  0.00           H  
ATOM     92 HG13 VAL     6      65.895  69.267  71.198  1.00  0.00           H  
ATOM     93  CG2 VAL     6      67.360  69.019  68.772  1.00  0.00           C  
ATOM     94 HG21 VAL     6      68.105  69.791  68.963  1.00  0.00           H  
ATOM     95 HG22 VAL     6      67.551  68.162  69.418  1.00  0.00           H  
ATOM     96 HG23 VAL     6      67.420  68.708  67.729  1.00  0.00           H  
ATOM     97  C   VAL     6      65.050  68.065  67.378  1.00  0.00           C  
ATOM     98  O   VAL     6      64.327  68.540  66.506  1.00  0.00           O  
ATOM     99  N   MET     7      65.972  67.124  67.107  1.00  0.00           N  
ATOM    100  H   MET     7      66.534  66.652  67.815  1.00  0.00           H  
ATOM    101  CA  MET     7      66.235  66.708  65.761  1.00  0.00           C  
ATOM    102  HA  MET     7      66.476  67.613  65.203  1.00  0.00           H  
ATOM    103  CB  MET     7      67.425  65.740  65.695  1.00  0.00           C  
ATOM    104  HB2 MET     7      67.246  64.908  66.376  1.00  0.00           H  
ATOM    105  HB3 MET     7      67.489  65.322  64.690  1.00  0.00           H  
ATOM    106  CG  MET     7      68.761  66.400  66.050  1.00  0.00           C  
ATOM    107  HG2 MET     7      68.937  67.227  65.361  1.00  0.00           H  
ATOM    108  HG3 MET     7      68.685  66.828  67.049  1.00  0.00           H  
ATOM    109  SD  MET     7      70.196  65.285  66.001  1.00  0.00           S  
ATOM    110  CE  MET     7      69.763  64.386  67.519  1.00  0.00           C  
ATOM    111  HE1 MET     7      70.514  63.620  67.715  1.00  0.00           H  
ATOM    112  HE2 MET     7      69.727  65.082  68.357  1.00  0.00           H  
ATOM    113  HE3 MET     7      68.788  63.915  67.397  1.00  0.00           H  
ATOM    114  C   MET     7      65.036  66.056  65.131  1.00  0.00           C  
ATOM    115  O   MET     7      64.691  66.372  63.992  1.00  0.00           O  
ATOM    116  N   TYR     8      64.357  65.127  65.833  1.00  0.00           N  
ATOM    117  H   TYR     8      64.581  64.821  66.780  1.00  0.00           H  
ATOM    118  CA  TYR     8      63.218  64.497  65.225  1.00  0.00           C  
ATOM    119  HA  TYR     8      63.578  64.142  64.259  1.00  0.00           H  
ATOM    120  CB  TYR     8      62.674  63.236  65.942  1.00  0.00           C  
ATOM    121  HB2 TYR     8      61.929  62.758  65.306  1.00  0.00           H  
ATOM    122  HB3 TYR     8      63.487  62.522  66.072  1.00  0.00           H  
ATOM    123  CG  TYR     8      62.063  63.528  67.274  1.00  0.00           C  
ATOM    124  CD1 TYR     8      60.834  64.142  67.375  1.00  0.00           C  
ATOM    125  HD1 TYR     8      60.307  64.428  66.477  1.00  0.00           H  
ATOM    126  CE1 TYR     8      60.269  64.396  68.603  1.00  0.00           C  
ATOM    127  HE1 TYR     8      59.312  64.893  68.665  1.00  0.00           H  
ATOM    128  CZ  TYR     8      60.922  64.018  69.750  1.00  0.00           C  
ATOM    129  OH  TYR     8      60.346  64.276  71.014  1.00  0.00           O  
ATOM    130  HH  TYR     8      60.805  63.744  71.697  1.00  0.00           H  
ATOM    131  CE2 TYR     8      62.134  63.378  69.658  1.00  0.00           C  
ATOM    132  HE2 TYR     8      62.648  63.069  70.556  1.00  0.00           H  
ATOM    133  CD2 TYR     8      62.697  63.129  68.427  1.00  0.00           C  
ATOM    134  HD2 TYR     8      63.645  62.616  68.366  1.00  0.00           H  
ATOM    135  C   TYR     8      62.114  65.496  65.091  1.00  0.00           C  
ATOM    136  O   TYR     8      61.338  65.447  64.138  1.00  0.00           O  
ATOM    137  N   THR     9      61.980  66.417  66.063  1.00  0.00           N  
ATOM    138  H   THR     9      62.578  66.514  66.884  1.00  0.00           H  
ATOM    139  CA  THR     9      60.903  67.355  65.948  1.00  0.00           C  
ATOM    140  HA  THR     9      59.983  66.771  65.914  1.00  0.00           H  
ATOM    141  CB  THR     9      60.764  68.285  67.125  1.00  0.00           C  
ATOM    142  HB  THR     9      59.928  68.962  66.953  1.00  0.00           H  
ATOM    143  CG2 THR     9      60.510  67.445  68.386  1.00  0.00           C  
ATOM    144 HG21 THR     9      60.407  68.104  69.248  1.00  0.00           H  
ATOM    145 HG22 THR     9      59.595  66.867  68.260  1.00  0.00           H  
ATOM    146 HG23 THR     9      61.348  66.767  68.546  1.00  0.00           H  
ATOM    147  OG1 THR     9      61.930  69.075  67.288  1.00  0.00           O  
ATOM    148  HG1 THR     9      62.684  68.644  66.833  1.00  0.00           H  
ATOM    149  C   THR     9      61.097  68.161  64.702  1.00  0.00           C  
ATOM    150  O   THR     9      60.157  68.387  63.941  1.00  0.00           O  
ATOM    151  N   VAL    10      62.337  68.600  64.439  1.00  0.00           N  
ATOM    152  H   VAL    10      63.155  68.420  65.021  1.00  0.00           H  
ATOM    153  CA  VAL    10      62.581  69.383  63.268  1.00  0.00           C  
ATOM    154  HA  VAL    10      61.942  70.264  63.328  1.00  0.00           H  
ATOM    155  CB  VAL    10      64.009  69.833  63.169  1.00  0.00           C  
ATOM    156  HB  VAL    10      64.708  68.997  63.155  1.00  0.00           H  
ATOM    157  CG1 VAL    10      64.192  70.584  61.841  1.00  0.00           C  
ATOM    158 HG11 VAL    10      65.225  70.919  61.752  1.00  0.00           H  
ATOM    159 HG12 VAL    10      63.953  69.919  61.011  1.00  0.00           H  
ATOM    160 HG13 VAL    10      63.527  71.448  61.817  1.00  0.00           H  
ATOM    161  CG2 VAL    10      64.349  70.669  64.416  1.00  0.00           C  
ATOM    162 HG21 VAL    10      65.385  71.004  64.358  1.00  0.00           H  
ATOM    163 HG22 VAL    10      63.690  71.536  64.464  1.00  0.00           H  
ATOM    164 HG23 VAL    10      64.213  70.060  65.310  1.00  0.00           H  
ATOM    165  C   VAL    10      62.281  68.551  62.055  1.00  0.00           C  
ATOM    166  O   VAL    10      61.664  69.028  61.104  1.00  0.00           O  
ATOM    167  N   GLY    11      62.702  67.273  62.056  1.00  0.00           N  
ATOM    168  H   GLY    11      63.151  66.816  62.850  1.00  0.00           H  
ATOM    169  CA  GLY    11      62.539  66.442  60.895  1.00  0.00           C  
ATOM    170  HA2 GLY    11      63.043  66.902  60.045  1.00  0.00           H  
ATOM    171  HA3 GLY    11      63.019  65.478  61.067  1.00  0.00           H  
ATOM    172  C   GLY    11      61.090  66.228  60.562  1.00  0.00           C  
ATOM    173  O   GLY    11      60.701  66.334  59.399  1.00  0.00           O  
ATOM    174  N   TYR    12      60.252  65.901  61.565  1.00  0.00           N  
ATOM    175  H   TYR    12      60.528  65.814  62.543  1.00  0.00           H  
ATOM    176  CA  TYR    12      58.861  65.645  61.303  1.00  0.00           C  
ATOM    177  HA  TYR    12      58.869  64.909  60.499  1.00  0.00           H  
ATOM    178  CB  TYR    12      58.089  65.028  62.489  1.00  0.00           C  
ATOM    179  HB2 TYR    12      58.331  65.544  63.418  1.00  0.00           H  
ATOM    180  HB3 TYR    12      57.013  65.124  62.342  1.00  0.00           H  
ATOM    181  CG  TYR    12      58.487  63.593  62.562  1.00  0.00           C  
ATOM    182  CD1 TYR    12      58.038  62.709  61.606  1.00  0.00           C  
ATOM    183  HD1 TYR    12      57.404  63.065  60.808  1.00  0.00           H  
ATOM    184  CE1 TYR    12      58.386  61.379  61.653  1.00  0.00           C  
ATOM    185  HE1 TYR    12      58.029  60.699  60.894  1.00  0.00           H  
ATOM    186  CZ  TYR    12      59.188  60.919  62.668  1.00  0.00           C  
ATOM    187  OH  TYR    12      59.550  59.555  62.721  1.00  0.00           O  
ATOM    188  HH  TYR    12      60.121  59.398  63.502  1.00  0.00           H  
ATOM    189  CE2 TYR    12      59.634  61.792  63.634  1.00  0.00           C  
ATOM    190  HE2 TYR    12      60.261  61.433  64.436  1.00  0.00           H  
ATOM    191  CD2 TYR    12      59.283  63.120  63.580  1.00  0.00           C  
ATOM    192  HD2 TYR    12      59.635  63.798  64.343  1.00  0.00           H  
ATOM    193  C   TYR    12      58.153  66.893  60.884  1.00  0.00           C  
ATOM    194  O   TYR    12      57.293  66.854  60.006  1.00  0.00           O  
ATOM    195  N   SER    13      58.470  68.032  61.526  1.00  0.00           N  
ATOM    196  H   SER    13      59.174  68.100  62.261  1.00  0.00           H  
ATOM    197  CA  SER    13      57.815  69.269  61.207  1.00  0.00           C  
ATOM    198  HA  SER    13      56.749  69.113  61.370  1.00  0.00           H  
ATOM    199  CB  SER    13      58.298  70.430  62.087  1.00  0.00           C  
ATOM    200  HB2 SER    13      59.363  70.599  61.928  1.00  0.00           H  
ATOM    201  HB3 SER    13      57.784  71.349  61.806  1.00  0.00           H  
ATOM    202  OG  SER    13      58.053  70.136  63.453  1.00  0.00           O  
ATOM    203  HG  SER    13      58.742  69.522  63.784  1.00  0.00           H  
ATOM    204  C   SER    13      58.129  69.641  59.791  1.00  0.00           C  
ATOM    205  O   SER    13      57.232  69.985  59.021  1.00  0.00           O  
ATOM    206  N   LEU    14      59.419  69.576  59.406  1.00  0.00           N  
ATOM    207  H   LEU    14      60.187  69.284  60.010  1.00  0.00           H  
ATOM    208  CA  LEU    14      59.803  69.929  58.068  1.00  0.00           C  
ATOM    209  HA  LEU    14      59.474  70.961  57.949  1.00  0.00           H  
ATOM    210  CB  LEU    14      61.319  69.872  57.796  1.00  0.00           C  
ATOM    211  HB2 LEU    14      61.731  69.000  58.303  1.00  0.00           H  
ATOM    212  HB3 LEU    14      61.476  69.723  56.728  1.00  0.00           H  
ATOM    213  CG  LEU    14      62.106  71.116  58.240  1.00  0.00           C  
ATOM    214  HG  LEU    14      63.164  70.918  58.070  1.00  0.00           H  
ATOM    215  CD1 LEU    14      61.724  72.335  57.388  1.00  0.00           C  
ATOM    216 HD11 LEU    14      62.293  73.204  57.720  1.00  0.00           H  
ATOM    217 HD12 LEU    14      61.949  72.132  56.341  1.00  0.00           H  
ATOM    218 HD13 LEU    14      60.658  72.536  57.498  1.00  0.00           H  
ATOM    219  CD2 LEU    14      61.967  71.383  59.743  1.00  0.00           C  
ATOM    220 HD21 LEU    14      62.540  72.271  60.009  1.00  0.00           H  
ATOM    221 HD22 LEU    14      60.917  71.541  59.989  1.00  0.00           H  
ATOM    222 HD23 LEU    14      62.345  70.526  60.301  1.00  0.00           H  
ATOM    223  C   LEU    14      59.169  68.990  57.100  1.00  0.00           C  
ATOM    224  O   LEU    14      58.708  69.403  56.038  1.00  0.00           O  
ATOM    225  N   SER    15      59.137  67.689  57.433  1.00  0.00           N  
ATOM    226  H   SER    15      59.484  67.300  58.310  1.00  0.00           H  
ATOM    227  CA  SER    15      58.583  66.740  56.518  1.00  0.00           C  
ATOM    228  HA  SER    15      59.139  66.835  55.586  1.00  0.00           H  
ATOM    229  CB  SER    15      58.724  65.281  56.993  1.00  0.00           C  
ATOM    230  HB2 SER    15      58.344  64.604  56.228  1.00  0.00           H  
ATOM    231  HB3 SER    15      59.777  65.039  57.138  1.00  0.00           H  
ATOM    232  OG  SER    15      58.014  65.085  58.205  1.00  0.00           O  
ATOM    233  HG  SER    15      57.942  65.937  58.683  1.00  0.00           H  
ATOM    234  C   SER    15      57.129  67.037  56.337  1.00  0.00           C  
ATOM    235  O   SER    15      56.600  66.931  55.232  1.00  0.00           O  
ATOM    236  N   LEU    16      56.447  67.440  57.425  1.00  0.00           N  
ATOM    237  H   LEU    16      56.870  67.583  58.342  1.00  0.00           H  
ATOM    238  CA  LEU    16      55.039  67.705  57.374  1.00  0.00           C  
ATOM    239  HA  LEU    16      54.545  66.806  57.006  1.00  0.00           H  
ATOM    240  CB  LEU    16      54.472  68.045  58.766  1.00  0.00           C  
ATOM    241  HB2 LEU    16      54.673  67.212  59.439  1.00  0.00           H  
ATOM    242  HB3 LEU    16      55.006  68.909  59.161  1.00  0.00           H  
ATOM    243  CG  LEU    16      52.961  68.345  58.785  1.00  0.00           C  
ATOM    244  HG  LEU    16      52.762  69.135  58.061  1.00  0.00           H  
ATOM    245  CD1 LEU    16      52.141  67.122  58.338  1.00  0.00           C  
ATOM    246 HD11 LEU    16      51.079  67.367  58.363  1.00  0.00           H  
ATOM    247 HD12 LEU    16      52.426  66.844  57.323  1.00  0.00           H  
ATOM    248 HD13 LEU    16      52.336  66.287  59.011  1.00  0.00           H  
ATOM    249  CD2 LEU    16      52.522  68.875  60.160  1.00  0.00           C  
ATOM    250 HD21 LEU    16      51.451  69.079  60.146  1.00  0.00           H  
ATOM    251 HD22 LEU    16      52.740  68.129  60.924  1.00  0.00           H  
ATOM    252 HD23 LEU    16      53.063  69.794  60.386  1.00  0.00           H  
ATOM    253  C   LEU    16      54.789  68.871  56.466  1.00  0.00           C  
ATOM    254  O   LEU    16      53.882  68.834  55.637  1.00  0.00           O  
ATOM    255  N   GLY    17      55.599  69.938  56.589  1.00  0.00           N  
ATOM    256  H   GLY    17      56.389  69.994  57.232  1.00  0.00           H  
ATOM    257  CA  GLY    17      55.387  71.107  55.788  1.00  0.00           C  
ATOM    258  HA2 GLY    17      54.380  71.492  55.948  1.00  0.00           H  
ATOM    259  HA3 GLY    17      56.080  71.894  56.085  1.00  0.00           H  
ATOM    260  C   GLY    17      55.583  70.768  54.343  1.00  0.00           C  
ATOM    261  O   GLY    17      54.808  71.187  53.485  1.00  0.00           O  
ATOM    262  N   ALA    18      56.642  69.998  54.037  1.00  0.00           N  
ATOM    263  H   ALA    18      57.285  69.611  54.728  1.00  0.00           H  
ATOM    264  CA  ALA    18      56.951  69.656  52.679  1.00  0.00           C  
ATOM    265  HA  ALA    18      57.064  70.597  52.141  1.00  0.00           H  
ATOM    266  CB  ALA    18      58.261  68.860  52.546  1.00  0.00           C  
ATOM    267  HB1 ALA    18      58.442  68.630  51.496  1.00  0.00           H  
ATOM    268  HB2 ALA    18      59.088  69.453  52.935  1.00  0.00           H  
ATOM    269  HB3 ALA    18      58.182  67.932  53.112  1.00  0.00           H  
ATOM    270  C   ALA    18      55.847  68.820  52.107  1.00  0.00           C  
ATOM    271  O   ALA    18      55.487  68.974  50.941  1.00  0.00           O  
ATOM    272  N   LEU    19      55.298  67.890  52.912  1.00  0.00           N  
ATOM    273  H   LEU    19      55.568  67.759  53.887  1.00  0.00           H  
ATOM    274  CA  LEU    19      54.269  66.988  52.463  1.00  0.00           C  
ATOM    275  HA  LEU    19      54.666  66.495  51.576  1.00  0.00           H  
ATOM    276  CB  LEU    19      53.917  65.922  53.517  1.00  0.00           C  
ATOM    277  HB2 LEU    19      53.616  66.419  54.439  1.00  0.00           H  
ATOM    278  HB3 LEU    19      53.058  65.348  53.169  1.00  0.00           H  
ATOM    279  CG  LEU    19      55.078  64.954  53.824  1.00  0.00           C  
ATOM    280  HG  LEU    19      55.893  65.535  54.256  1.00  0.00           H  
ATOM    281  CD1 LEU    19      54.671  63.907  54.874  1.00  0.00           C  
ATOM    282 HD11 LEU    19      55.511  63.240  55.068  1.00  0.00           H  
ATOM    283 HD12 LEU    19      54.386  64.410  55.798  1.00  0.00           H  
ATOM    284 HD13 LEU    19      53.826  63.327  54.501  1.00  0.00           H  
ATOM    285  CD2 LEU    19      55.620  64.307  52.537  1.00  0.00           C  
ATOM    286 HD21 LEU    19      56.437  63.630  52.786  1.00  0.00           H  
ATOM    287 HD22 LEU    19      54.823  63.748  52.047  1.00  0.00           H  
ATOM    288 HD23 LEU    19      55.985  65.084  51.865  1.00  0.00           H  
ATOM    289  C   LEU    19      53.015  67.742  52.152  1.00  0.00           C  
ATOM    290  O   LEU    19      52.352  67.471  51.153  1.00  0.00           O  
ATOM    291  N   LEU    20      52.634  68.699  53.014  1.00  0.00           N  
ATOM    292  H   LEU    20      53.132  68.948  53.868  1.00  0.00           H  
ATOM    293  CA  LEU    20      51.444  69.453  52.756  1.00  0.00           C  
ATOM    294  HA  LEU    20      50.636  68.740  52.593  1.00  0.00           H  
ATOM    295  CB  LEU    20      50.997  70.316  53.944  1.00  0.00           C  
ATOM    296  HB2 LEU    20      51.862  70.817  54.378  1.00  0.00           H  
ATOM    297  HB3 LEU    20      50.320  71.095  53.595  1.00  0.00           H  
ATOM    298  CG  LEU    20      50.296  69.467  55.023  1.00  0.00           C  
ATOM    299  HG  LEU    20      49.440  68.984  54.553  1.00  0.00           H  
ATOM    300  CD1 LEU    20      51.192  68.330  55.536  1.00  0.00           C  
ATOM    301 HD11 LEU    20      50.657  67.759  56.294  1.00  0.00           H  
ATOM    302 HD12 LEU    20      51.457  67.674  54.707  1.00  0.00           H  
ATOM    303 HD13 LEU    20      52.099  68.750  55.971  1.00  0.00           H  
ATOM    304  CD2 LEU    20      49.740  70.342  56.152  1.00  0.00           C  
ATOM    305 HD21 LEU    20      49.253  69.711  56.895  1.00  0.00           H  
ATOM    306 HD22 LEU    20      50.556  70.892  56.622  1.00  0.00           H  
ATOM    307 HD23 LEU    20      49.016  71.047  55.743  1.00  0.00           H  
ATOM    308  C   LEU    20      51.645  70.290  51.533  1.00  0.00           C  
ATOM    309  O   LEU    20      50.716  70.476  50.750  1.00  0.00           O  
ATOM    310  N   LEU    21      52.867  70.822  51.333  1.00  0.00           N  
ATOM    311  H   LEU    21      53.660  70.703  51.964  1.00  0.00           H  
ATOM    312  CA  LEU    21      53.132  71.621  50.169  1.00  0.00           C  
ATOM    313  HA  LEU    21      52.478  72.489  50.250  1.00  0.00           H  
ATOM    314  CB  LEU    21      54.600  72.061  50.049  1.00  0.00           C  
ATOM    315  HB2 LEU    21      55.234  71.181  50.161  1.00  0.00           H  
ATOM    316  HB3 LEU    21      54.764  72.445  49.042  1.00  0.00           H  
ATOM    317  CG  LEU    21      55.060  73.121  51.053  1.00  0.00           C  
ATOM    318  HG  LEU    21      54.969  72.711  52.059  1.00  0.00           H  
ATOM    319  CD1 LEU    21      56.538  73.470  50.832  1.00  0.00           C  
ATOM    320 HD11 LEU    21      56.846  74.225  51.555  1.00  0.00           H  
ATOM    321 HD12 LEU    21      57.146  72.575  50.961  1.00  0.00           H  
ATOM    322 HD13 LEU    21      56.673  73.858  49.823  1.00  0.00           H  
ATOM    323  CD2 LEU    21      54.161  74.360  50.988  1.00  0.00           C  
ATOM    324 HD21 LEU    21      54.507  75.099  51.710  1.00  0.00           H  
ATOM    325 HD22 LEU    21      54.200  74.786  49.985  1.00  0.00           H  
ATOM    326 HD23 LEU    21      53.135  74.077  51.222  1.00  0.00           H  
ATOM    327  C   LEU    21      52.926  70.773  48.960  1.00  0.00           C  
ATOM    328  O   LEU    21      52.271  71.185  48.004  1.00  0.00           O  
ATOM    329  N   ALA    22      53.489  69.552  48.986  1.00  0.00           N  
ATOM    330  H   ALA    22      53.984  69.175  49.794  1.00  0.00           H  
ATOM    331  CA  ALA    22      53.440  68.664  47.862  1.00  0.00           C  
ATOM    332  HA  ALA    22      53.898  69.194  47.027  1.00  0.00           H  
ATOM    333  CB  ALA    22      54.222  67.360  48.095  1.00  0.00           C  
ATOM    334  HB1 ALA    22      54.148  66.728  47.210  1.00  0.00           H  
ATOM    335  HB2 ALA    22      55.269  67.593  48.288  1.00  0.00           H  
ATOM    336  HB3 ALA    22      53.804  66.833  48.953  1.00  0.00           H  
ATOM    337  C   ALA    22      52.020  68.299  47.575  1.00  0.00           C  
ATOM    338  O   ALA    22      51.624  68.195  46.414  1.00  0.00           O  
ATOM    339  N   LEU    23      51.216  68.076  48.631  1.00  0.00           N  
ATOM    340  H   LEU    23      51.521  68.154  49.601  1.00  0.00           H  
ATOM    341  CA  LEU    23      49.838  67.703  48.477  1.00  0.00           C  
ATOM    342  HA  LEU    23      49.817  66.789  47.884  1.00  0.00           H  
ATOM    343  CB  LEU    23      49.144  67.431  49.825  1.00  0.00           C  
ATOM    344  HB2 LEU    23      49.226  68.321  50.449  1.00  0.00           H  
ATOM    345  HB3 LEU    23      48.082  67.263  49.647  1.00  0.00           H  
ATOM    346  CG  LEU    23      49.716  66.225  50.599  1.00  0.00           C  
ATOM    347  HG  LEU    23      50.754  66.444  50.848  1.00  0.00           H  
ATOM    348  CD1 LEU    23      48.973  66.019  51.929  1.00  0.00           C  
ATOM    349 HD11 LEU    23      49.397  65.163  52.454  1.00  0.00           H  
ATOM    350 HD12 LEU    23      49.078  66.911  52.546  1.00  0.00           H  
ATOM    351 HD13 LEU    23      47.917  65.837  51.731  1.00  0.00           H  
ATOM    352  CD2 LEU    23      49.738  64.957  49.730  1.00  0.00           C  
ATOM    353 HD21 LEU    23      50.147  64.128  50.307  1.00  0.00           H  
ATOM    354 HD22 LEU    23      48.723  64.714  49.415  1.00  0.00           H  
ATOM    355 HD23 LEU    23      50.360  65.129  48.851  1.00  0.00           H  
ATOM    356  C   LEU    23      49.104  68.828  47.817  1.00  0.00           C  
ATOM    357  O   LEU    23      48.272  68.612  46.939  1.00  0.00           O  
ATOM    358  N   ALA    24      49.397  70.072  48.235  1.00  0.00           N  
ATOM    359  H   ALA    24      50.091  70.288  48.950  1.00  0.00           H  
ATOM    360  CA  ALA    24      48.731  71.215  47.685  1.00  0.00           C  
ATOM    361  HA  ALA    24      47.664  71.083  47.861  1.00  0.00           H  
ATOM    362  CB  ALA    24      49.175  72.534  48.344  1.00  0.00           C  
ATOM    363  HB1 ALA    24      48.639  73.367  47.889  1.00  0.00           H  
ATOM    364  HB2 ALA    24      48.954  72.500  49.411  1.00  0.00           H  
ATOM    365  HB3 ALA    24      50.247  72.670  48.199  1.00  0.00           H  
ATOM    366  C   ALA    24      49.063  71.308  46.230  1.00  0.00           C  
ATOM    367  O   ALA    24      48.202  71.625  45.412  1.00  0.00           O  
ATOM    368  N   ILE    25      50.335  71.038  45.876  1.00  0.00           N  
ATOM    369  H   ILE    25      51.052  70.725  46.530  1.00  0.00           H  
ATOM    370  CA  ILE    25      50.788  71.173  44.524  1.00  0.00           C  
ATOM    371  HA  ILE    25      50.542  72.188  44.211  1.00  0.00           H  
ATOM    372  CB  ILE    25      52.273  70.962  44.409  1.00  0.00           C  
ATOM    373  HB  ILE    25      52.568  69.987  44.797  1.00  0.00           H  
ATOM    374  CG2 ILE    25      52.652  71.005  42.920  1.00  0.00           C  
ATOM    375 HG21 ILE    25      53.726  70.854  42.813  1.00  0.00           H  
ATOM    376 HG22 ILE    25      52.120  70.217  42.386  1.00  0.00           H  
ATOM    377 HG23 ILE    25      52.379  71.974  42.503  1.00  0.00           H  
ATOM    378  CG1 ILE    25      53.023  71.999  45.270  1.00  0.00           C  
ATOM    379 HG12 ILE    25      52.929  72.963  44.770  1.00  0.00           H  
ATOM    380 HG13 ILE    25      52.519  72.041  46.236  1.00  0.00           H  
ATOM    381  CD1 ILE    25      54.503  71.676  45.480  1.00  0.00           C  
ATOM    382 HD11 ILE    25      55.006  71.634  44.514  1.00  0.00           H  
ATOM    383 HD12 ILE    25      54.960  72.451  46.095  1.00  0.00           H  
ATOM    384 HD13 ILE    25      54.597  70.712  45.981  1.00  0.00           H  
ATOM    385  C   ILE    25      50.112  70.170  43.643  1.00  0.00           C  
ATOM    386  O   ILE    25      49.597  70.505  42.577  1.00  0.00           O  
ATOM    387  N   LEU    26      50.083  68.907  44.090  1.00  0.00           N  
ATOM    388  H   LEU    26      50.429  68.631  45.009  1.00  0.00           H  
ATOM    389  CA  LEU    26      49.563  67.822  43.321  1.00  0.00           C  
ATOM    390  HA  LEU    26      50.042  67.767  42.344  1.00  0.00           H  
ATOM    391  CB  LEU    26      49.826  66.523  44.094  1.00  0.00           C  
ATOM    392  HB2 LEU    26      50.818  66.584  44.542  1.00  0.00           H  
ATOM    393  HB3 LEU    26      49.110  66.459  44.913  1.00  0.00           H  
ATOM    394  CG  LEU    26      49.743  65.235  43.278  1.00  0.00           C  
ATOM    395  HG  LEU    26      50.577  65.203  42.576  1.00  0.00           H  
ATOM    396  CD1 LEU    26      49.902  64.015  44.198  1.00  0.00           C  
ATOM    397 HD11 LEU    26      49.841  63.102  43.606  1.00  0.00           H  
ATOM    398 HD12 LEU    26      50.870  64.060  44.697  1.00  0.00           H  
ATOM    399 HD13 LEU    26      49.108  64.016  44.945  1.00  0.00           H  
ATOM    400  CD2 LEU    26      48.498  65.198  42.387  1.00  0.00           C  
ATOM    401 HD21 LEU    26      48.480  64.264  41.825  1.00  0.00           H  
ATOM    402 HD22 LEU    26      47.604  65.265  43.008  1.00  0.00           H  
ATOM    403 HD23 LEU    26      48.522  66.038  41.693  1.00  0.00           H  
ATOM    404  C   LEU    26      48.087  68.030  43.120  1.00  0.00           C  
ATOM    405  O   LEU    26      47.566  67.827  42.025  1.00  0.00           O  
ATOM    406  N   GLY    27      47.372  68.431  44.191  1.00  0.00           N  
ATOM    407  H   GLY    27      47.786  68.596  45.108  1.00  0.00           H  
ATOM    408  CA  GLY    27      45.953  68.666  44.146  1.00  0.00           C  
ATOM    409  HA2 GLY    27      45.453  67.795  43.723  1.00  0.00           H  
ATOM    410  HA3 GLY    27      45.572  68.790  45.160  1.00  0.00           H  
ATOM    411  C   GLY    27      45.616  69.883  43.331  1.00  0.00           C  
ATOM    412  O   GLY    27      44.620  69.901  42.608  1.00  0.00           O  
ATOM    413  N   GLY    28      46.421  70.950  43.473  1.00  0.00           N  
ATOM    414  H   GLY    28      47.268  70.933  44.042  1.00  0.00           H  
ATOM    415  CA  GLY    28      46.180  72.222  42.845  1.00  0.00           C  
ATOM    416  HA2 GLY    28      45.178  72.566  43.101  1.00  0.00           H  
ATOM    417  HA3 GLY    28      46.880  72.958  43.241  1.00  0.00           H  
ATOM    418  C   GLY    28      46.317  72.161  41.355  1.00  0.00           C  
ATOM    419  O   GLY    28      45.579  72.841  40.642  1.00  0.00           O  
ATOM    420  N   LEU    29      47.287  71.378  40.841  1.00  0.00           N  
ATOM    421  H   LEU    29      47.885  70.757  41.386  1.00  0.00           H  
ATOM    422  CA  LEU    29      47.536  71.382  39.426  1.00  0.00           C  
ATOM    423  HA  LEU    29      47.242  72.362  39.051  1.00  0.00           H  
ATOM    424  CB  LEU    29      49.018  71.140  39.093  1.00  0.00           C  
ATOM    425  HB2 LEU    29      49.292  70.128  39.390  1.00  0.00           H  
ATOM    426  HB3 LEU    29      49.158  71.204  38.014  1.00  0.00           H  
ATOM    427  CG  LEU    29      49.959  72.144  39.787  1.00  0.00           C  
ATOM    428  HG  LEU    29      49.928  71.951  40.859  1.00  0.00           H  
ATOM    429  CD1 LEU    29      51.423  71.934  39.366  1.00  0.00           C  
ATOM    430 HD11 LEU    29      52.056  72.660  39.876  1.00  0.00           H  
ATOM    431 HD12 LEU    29      51.738  70.926  39.635  1.00  0.00           H  
ATOM    432 HD13 LEU    29      51.514  72.067  38.288  1.00  0.00           H  
ATOM    433  CD2 LEU    29      49.473  73.587  39.599  1.00  0.00           C  
ATOM    434 HD21 LEU    29      50.159  74.270  40.100  1.00  0.00           H  
ATOM    435 HD22 LEU    29      49.438  73.824  38.536  1.00  0.00           H  
ATOM    436 HD23 LEU    29      48.476  73.694  40.027  1.00  0.00           H  
ATOM    437  C   LEU    29      46.758  70.272  38.792  1.00  0.00           C  
ATOM    438  O   LEU    29      47.042  69.094  39.003  1.00  0.00           O  
ATOM    439  N   SER    30      45.765  70.641  37.961  1.00  0.00           N  
ATOM    440  H   SER    30      45.573  71.615  37.725  1.00  0.00           H  
ATOM    441  CA  SER    30      44.875  69.712  37.322  1.00  0.00           C  
ATOM    442  HA  SER    30      44.477  69.088  38.122  1.00  0.00           H  
ATOM    443  CB  SER    30      43.719  70.418  36.592  1.00  0.00           C  
ATOM    444  HB2 SER    30      43.020  69.679  36.201  1.00  0.00           H  
ATOM    445  HB3 SER    30      43.164  71.043  37.291  1.00  0.00           H  
ATOM    446  OG  SER    30      44.229  71.213  35.530  1.00  0.00           O  
ATOM    447  HG  SER    30      43.487  71.658  35.069  1.00  0.00           H  
ATOM    448  C   SER    30      45.600  68.880  36.307  1.00  0.00           C  
ATOM    449  O   SER    30      45.251  67.722  36.089  1.00  0.00           O  
ATOM    450  N   LYS    31      46.629  69.448  35.655  1.00  0.00           N  
ATOM    451  H   LYS    31      46.971  70.389  35.847  1.00  0.00           H  
ATOM    452  CA  LYS    31      47.344  68.760  34.614  1.00  0.00           C  
ATOM    453  HA  LYS    31      46.612  68.483  33.855  1.00  0.00           H  
ATOM    454  CB  LYS    31      48.425  69.639  33.964  1.00  0.00           C  
ATOM    455  HB2 LYS    31      47.989  70.602  33.697  1.00  0.00           H  
ATOM    456  HB3 LYS    31      49.210  69.836  34.694  1.00  0.00           H  
ATOM    457  CG  LYS    31      49.047  69.008  32.717  1.00  0.00           C  
ATOM    458  HG2 LYS    31      49.902  69.606  32.401  1.00  0.00           H  
ATOM    459  HG3 LYS    31      49.426  68.017  32.967  1.00  0.00           H  
ATOM    460  CD  LYS    31      48.059  68.891  31.558  1.00  0.00           C  
ATOM    461  HD2 LYS    31      47.208  68.290  31.878  1.00  0.00           H  
ATOM    462  HD3 LYS    31      47.676  69.883  31.318  1.00  0.00           H  
ATOM    463  CE  LYS    31      48.656  68.271  30.293  1.00  0.00           C  
ATOM    464  HE2 LYS    31      49.399  68.943  29.864  1.00  0.00           H  
ATOM    465  HE3 LYS    31      49.171  67.343  30.541  1.00  0.00           H  
ATOM    466  NZ  LYS    31      47.584  68.007  29.308  1.00  0.00           N  
ATOM    467  HZ1 LYS    31      47.996  67.586  28.451  1.00  0.00           H  
ATOM    468  HZ2 LYS    31      46.890  67.349  29.718  1.00  0.00           H  
ATOM    469  HZ3 LYS    31      47.111  68.900  29.062  1.00  0.00           H  
ATOM    470  C   LYS    31      48.032  67.567  35.197  1.00  0.00           C  
ATOM    471  O   LYS    31      48.237  66.560  34.522  1.00  0.00           O  
ATOM    472  N   LEU    32      48.445  67.684  36.468  1.00  0.00           N  
ATOM    473  H   LEU    32      48.275  68.530  37.012  1.00  0.00           H  
ATOM    474  CA  LEU    32      49.152  66.688  37.217  1.00  0.00           C  
ATOM    475  HA  LEU    32      49.970  66.373  36.569  1.00  0.00           H  
ATOM    476  CB  LEU    32      49.752  67.234  38.523  1.00  0.00           C  
ATOM    477  HB2 LEU    32      48.960  67.673  39.130  1.00  0.00           H  
ATOM    478  HB3 LEU    32      50.175  66.411  39.099  1.00  0.00           H  
ATOM    479  CG  LEU    32      50.844  68.292  38.262  1.00  0.00           C  
ATOM    480  HG  LEU    32      50.361  69.184  37.864  1.00  0.00           H  
ATOM    481  CD1 LEU    32      51.533  68.721  39.565  1.00  0.00           C  
ATOM    482 HD11 LEU    32      52.297  69.467  39.344  1.00  0.00           H  
ATOM    483 HD12 LEU    32      50.794  69.148  40.244  1.00  0.00           H  
ATOM    484 HD13 LEU    32      51.998  67.854  40.033  1.00  0.00           H  
ATOM    485  CD2 LEU    32      51.835  67.822  37.185  1.00  0.00           C  
ATOM    486 HD21 LEU    32      52.591  68.591  37.026  1.00  0.00           H  
ATOM    487 HD22 LEU    32      52.318  66.901  37.512  1.00  0.00           H  
ATOM    488 HD23 LEU    32      51.300  67.640  36.253  1.00  0.00           H  
ATOM    489  C   LEU    32      48.287  65.506  37.535  1.00  0.00           C  
ATOM    490  O   LEU    32      48.803  64.456  37.907  1.00  0.00           O  
ATOM    491  N   HIE    33      46.950  65.648  37.483  1.00  0.00           N  
ATOM    492  H   HIE    33      46.463  66.497  37.195  1.00  0.00           H  
ATOM    493  CA  HIE    33      46.103  64.548  37.852  1.00  0.00           C  
ATOM    494  HA  HIE    33      46.276  64.408  38.919  1.00  0.00           H  
ATOM    495  CB  HIE    33      44.603  64.803  37.624  1.00  0.00           C  
ATOM    496  HB2 HIE    33      44.446  65.093  36.585  1.00  0.00           H  
ATOM    497  HB3 HIE    33      44.057  63.873  37.781  1.00  0.00           H  
ATOM    498  CG  HIE    33      44.031  65.861  38.517  1.00  0.00           C  
ATOM    499  ND1 HIE    33      42.704  66.233  38.516  1.00  0.00           N  
ATOM    500  CE1 HIE    33      42.569  67.205  39.453  1.00  0.00           C  
ATOM    501  HE1 HIE    33      41.634  67.695  39.683  1.00  0.00           H  
ATOM    502  NE2 HIE    33      43.714  67.483  40.052  1.00  0.00           N  
ATOM    503  HE2 HIE    33      43.883  68.169  40.787  1.00  0.00           H  
ATOM    504  CD2 HIE    33      44.633  66.635  39.459  1.00  0.00           C  
ATOM    505  HD2 HIE    33      45.683  66.594  39.710  1.00  0.00           H  
ATOM    506  C   HIE    33      46.449  63.343  37.040  1.00  0.00           C  
ATOM    507  O   HIE    33      46.158  63.254  35.849  1.00  0.00           O  
ATOM    508  N   CYS    34      47.094  62.365  37.696  1.00  0.00           N  
ATOM    509  H   CYS    34      47.393  62.437  38.668  1.00  0.00           H  
ATOM    510  CA  CYS    34      47.419  61.122  37.074  1.00  0.00           C  
ATOM    511  HA  CYS    34      46.763  60.964  36.218  1.00  0.00           H  
ATOM    512  CB  CYS    34      48.859  61.061  36.534  1.00  0.00           C  
ATOM    513  HB2 CYS    34      49.034  60.084  36.083  1.00  0.00           H  
ATOM    514  HB3 CYS    34      48.979  61.802  35.744  1.00  0.00           H  
ATOM    515  SG  CYS    34      50.099  61.356  37.829  1.00  0.00           S  
ATOM    516  HG  CYS    34      51.290  61.290  37.312  1.00  0.00           H  
ATOM    517  C   CYS    34      47.289  60.104  38.158  1.00  0.00           C  
ATOM    518  O   CYS    34      47.142  60.456  39.326  1.00  0.00           O  
ATOM    519  N   THR    35      47.306  58.809  37.798  1.00  0.00           N  
ATOM    520  H   THR    35      47.414  58.479  36.839  1.00  0.00           H  
ATOM    521  CA  THR    35      47.168  57.773  38.780  1.00  0.00           C  
ATOM    522  HA  THR    35      46.242  57.971  39.319  1.00  0.00           H  
ATOM    523  CB  THR    35      47.084  56.405  38.174  1.00  0.00           C  
ATOM    524  HB  THR    35      47.996  56.197  37.615  1.00  0.00           H  
ATOM    525  CG2 THR    35      46.915  55.375  39.303  1.00  0.00           C  
ATOM    526 HG21 THR    35      46.852  54.374  38.876  1.00  0.00           H  
ATOM    527 HG22 THR    35      47.770  55.429  39.976  1.00  0.00           H  
ATOM    528 HG23 THR    35      46.002  55.590  39.858  1.00  0.00           H  
ATOM    529  OG1 THR    35      45.985  56.328  37.277  1.00  0.00           O  
ATOM    530  HG1 THR    35      45.943  55.430  36.887  1.00  0.00           H  
ATOM    531  C   THR    35      48.363  57.789  39.678  1.00  0.00           C  
ATOM    532  O   THR    35      48.252  57.592  40.886  1.00  0.00           O  
ATOM    533  N   ARG    36      49.552  58.032  39.098  1.00  0.00           N  
ATOM    534  H   ARG    36      49.668  58.253  38.109  1.00  0.00           H  
ATOM    535  CA  ARG    36      50.775  57.998  39.844  1.00  0.00           C  
ATOM    536  HA  ARG    36      50.877  56.992  40.251  1.00  0.00           H  
ATOM    537  CB  ARG    36      51.999  58.308  38.969  1.00  0.00           C  
ATOM    538  HB2 ARG    36      52.040  57.586  38.154  1.00  0.00           H  
ATOM    539  HB3 ARG    36      51.868  59.291  38.517  1.00  0.00           H  
ATOM    540  CG  ARG    36      53.333  58.283  39.718  1.00  0.00           C  
ATOM    541  HG2 ARG    36      54.091  58.770  39.104  1.00  0.00           H  
ATOM    542  HG3 ARG    36      53.235  58.871  40.630  1.00  0.00           H  
ATOM    543  CD  ARG    36      53.822  56.878  40.085  1.00  0.00           C  
ATOM    544  HD2 ARG    36      53.788  56.225  39.213  1.00  0.00           H  
ATOM    545  HD3 ARG    36      54.860  56.913  40.416  1.00  0.00           H  
ATOM    546  NE  ARG    36      52.952  56.342  41.166  1.00  0.00           N  
ATOM    547  HE  ARG    36      52.151  56.879  41.499  1.00  0.00           H  
ATOM    548  CZ  ARG    36      53.238  55.123  41.707  1.00  0.00           C  
ATOM    549  NH1 ARG    36      54.311  54.411  41.251  1.00  0.00           N  
ATOM    550 HH11 ARG    36      54.897  54.791  40.507  1.00  0.00           H  
ATOM    551 HH12 ARG    36      54.527  53.499  41.654  1.00  0.00           H  
ATOM    552  NH2 ARG    36      52.481  54.624  42.726  1.00  0.00           N  
ATOM    553 HH21 ARG    36      51.695  55.163  43.089  1.00  0.00           H  
ATOM    554 HH22 ARG    36      52.701  53.712  43.125  1.00  0.00           H  
ATOM    555  C   ARG    36      50.721  59.034  40.914  1.00  0.00           C  
ATOM    556  O   ARG    36      51.151  58.794  42.040  1.00  0.00           O  
ATOM    557  N   ASN    37      50.201  60.226  40.579  1.00  0.00           N  
ATOM    558  H   ASN    37      49.838  60.451  39.653  1.00  0.00           H  
ATOM    559  CA  ASN    37      50.117  61.297  41.527  1.00  0.00           C  
ATOM    560  HA  ASN    37      51.112  61.408  41.958  1.00  0.00           H  
ATOM    561  CB  ASN    37      49.764  62.650  40.888  1.00  0.00           C  
ATOM    562  HB2 ASN    37      48.971  62.536  40.149  1.00  0.00           H  
ATOM    563  HB3 ASN    37      49.401  63.352  41.639  1.00  0.00           H  
ATOM    564  CG  ASN    37      51.044  63.164  40.237  1.00  0.00           C  
ATOM    565  OD1 ASN    37      52.120  62.599  40.428  1.00  0.00           O  
ATOM    566  ND2 ASN    37      50.942  64.280  39.469  1.00  0.00           N  
ATOM    567 HD21 ASN    37      51.774  64.675  39.030  1.00  0.00           H  
ATOM    568 HD22 ASN    37      50.034  64.723  39.332  1.00  0.00           H  
ATOM    569  C   ASN    37      49.133  60.961  42.599  1.00  0.00           C  
ATOM    570  O   ASN    37      49.295  61.384  43.742  1.00  0.00           O  
ATOM    571  N   ALA    38      48.063  60.220  42.265  1.00  0.00           N  
ATOM    572  H   ALA    38      47.857  59.881  41.325  1.00  0.00           H  
ATOM    573  CA  ALA    38      47.110  59.853  43.275  1.00  0.00           C  
ATOM    574  HA  ALA    38      46.717  60.775  43.703  1.00  0.00           H  
ATOM    575  CB  ALA    38      45.927  59.039  42.717  1.00  0.00           C  
ATOM    576  HB1 ALA    38      45.241  58.791  43.527  1.00  0.00           H  
ATOM    577  HB2 ALA    38      45.402  59.628  41.965  1.00  0.00           H  
ATOM    578  HB3 ALA    38      46.299  58.120  42.263  1.00  0.00           H  
ATOM    579  C   ALA    38      47.808  58.989  44.279  1.00  0.00           C  
ATOM    580  O   ALA    38      47.615  59.134  45.487  1.00  0.00           O  
ATOM    581  N   ILE    39      48.648  58.052  43.799  1.00  0.00           N  
ATOM    582  H   ILE    39      48.841  57.901  42.809  1.00  0.00           H  
ATOM    583  CA  ILE    39      49.349  57.176  44.694  1.00  0.00           C  
ATOM    584  HA  ILE    39      48.589  56.706  45.318  1.00  0.00           H  
ATOM    585  CB  ILE    39      50.085  56.058  44.010  1.00  0.00           C  
ATOM    586  HB  ILE    39      50.732  56.423  43.213  1.00  0.00           H  
ATOM    587  CG2 ILE    39      50.979  55.366  45.055  1.00  0.00           C  
ATOM    588 HG21 ILE    39      51.525  54.549  44.583  1.00  0.00           H  
ATOM    589 HG22 ILE    39      51.687  56.087  45.463  1.00  0.00           H  
ATOM    590 HG23 ILE    39      50.359  54.971  45.860  1.00  0.00           H  
ATOM    591  CG1 ILE    39      49.069  55.111  43.340  1.00  0.00           C  
ATOM    592 HG12 ILE    39      48.528  54.607  44.142  1.00  0.00           H  
ATOM    593 HG13 ILE    39      48.378  55.736  42.774  1.00  0.00           H  
ATOM    594  CD1 ILE    39      49.690  54.069  42.411  1.00  0.00           C  
ATOM    595 HD11 ILE    39      50.380  53.443  42.976  1.00  0.00           H  
ATOM    596 HD12 ILE    39      48.903  53.447  41.984  1.00  0.00           H  
ATOM    597 HD13 ILE    39      50.229  54.572  41.609  1.00  0.00           H  
ATOM    598  C   ILE    39      50.312  57.972  45.516  1.00  0.00           C  
ATOM    599  O   ILE    39      50.441  57.741  46.719  1.00  0.00           O  
ATOM    600  N   HIE    40      51.010  58.940  44.892  1.00  0.00           N  
ATOM    601  H   HIE    40      50.911  59.176  43.905  1.00  0.00           H  
ATOM    602  CA  HIE    40      51.973  59.730  45.606  1.00  0.00           C  
ATOM    603  HA  HIE    40      52.719  59.043  46.006  1.00  0.00           H  
ATOM    604  CB  HIE    40      52.704  60.745  44.710  1.00  0.00           C  
ATOM    605  HB2 HIE    40      51.968  61.360  44.192  1.00  0.00           H  
ATOM    606  HB3 HIE    40      53.294  61.414  45.336  1.00  0.00           H  
ATOM    607  CG  HIE    40      53.603  60.098  43.698  1.00  0.00           C  
ATOM    608  ND1 HIE    40      53.995  60.696  42.520  1.00  0.00           N  
ATOM    609  CE1 HIE    40      54.810  59.814  41.885  1.00  0.00           C  
ATOM    610  HE1 HIE    40      55.275  60.005  40.929  1.00  0.00           H  
ATOM    611  NE2 HIE    40      54.968  58.696  42.570  1.00  0.00           N  
ATOM    612  HE2 HIE    40      55.526  57.881  42.315  1.00  0.00           H  
ATOM    613  CD2 HIE    40      54.207  58.877  43.712  1.00  0.00           C  
ATOM    614  HD2 HIE    40      54.106  58.150  44.505  1.00  0.00           H  
ATOM    615  C   HIE    40      51.265  60.488  46.687  1.00  0.00           C  
ATOM    616  O   HIE    40      51.785  60.628  47.793  1.00  0.00           O  
ATOM    617  N   ALA    41      50.057  61.002  46.393  1.00  0.00           N  
ATOM    618  H   ALA    41      49.591  60.890  45.493  1.00  0.00           H  
ATOM    619  CA  ALA    41      49.318  61.769  47.358  1.00  0.00           C  
ATOM    620  HA  ALA    41      49.955  62.612  47.626  1.00  0.00           H  
ATOM    621  CB  ALA    41      47.987  62.306  46.803  1.00  0.00           C  
ATOM    622  HB1 ALA    41      47.474  62.877  47.577  1.00  0.00           H  
ATOM    623  HB2 ALA    41      48.184  62.951  45.947  1.00  0.00           H  
ATOM    624  HB3 ALA    41      47.359  61.471  46.492  1.00  0.00           H  
ATOM    625  C   ALA    41      48.990  60.915  48.548  1.00  0.00           C  
ATOM    626  O   ALA    41      49.091  61.369  49.686  1.00  0.00           O  
ATOM    627  N   ASN    42      48.583  59.652  48.317  1.00  0.00           N  
ATOM    628  H   ASN    42      48.507  59.235  47.389  1.00  0.00           H  
ATOM    629  CA  ASN    42      48.216  58.778  49.400  1.00  0.00           C  
ATOM    630  HA  ASN    42      47.431  59.286  49.961  1.00  0.00           H  
ATOM    631  CB  ASN    42      47.666  57.424  48.916  1.00  0.00           C  
ATOM    632  HB2 ASN    42      48.310  57.006  48.142  1.00  0.00           H  
ATOM    633  HB3 ASN    42      47.646  56.706  49.736  1.00  0.00           H  
ATOM    634  CG  ASN    42      46.261  57.652  48.374  1.00  0.00           C  
ATOM    635  OD1 ASN    42      45.335  57.959  49.122  1.00  0.00           O  
ATOM    636  ND2 ASN    42      46.098  57.503  47.033  1.00  0.00           N  
ATOM    637 HD21 ASN    42      45.180  57.647  46.612  1.00  0.00           H  
ATOM    638 HD22 ASN    42      46.893  57.247  46.448  1.00  0.00           H  
ATOM    639  C   ASN    42      49.422  58.505  50.246  1.00  0.00           C  
ATOM    640  O   ASN    42      49.330  58.433  51.471  1.00  0.00           O  
ATOM    641  N   LEU    43      50.591  58.326  49.605  1.00  0.00           N  
ATOM    642  H   LEU    43      50.693  58.365  48.591  1.00  0.00           H  
ATOM    643  CA  LEU    43      51.813  58.060  50.309  1.00  0.00           C  
ATOM    644  HA  LEU    43      51.679  57.152  50.897  1.00  0.00           H  
ATOM    645  CB  LEU    43      52.993  57.854  49.340  1.00  0.00           C  
ATOM    646  HB2 LEU    43      52.755  57.028  48.669  1.00  0.00           H  
ATOM    647  HB3 LEU    43      53.098  58.746  48.722  1.00  0.00           H  
ATOM    648  CG  LEU    43      54.343  57.563  50.022  1.00  0.00           C  
ATOM    649  HG  LEU    43      54.541  58.360  50.739  1.00  0.00           H  
ATOM    650  CD1 LEU    43      54.294  56.259  50.829  1.00  0.00           C  
ATOM    651 HD11 LEU    43      55.263  56.084  51.297  1.00  0.00           H  
ATOM    652 HD12 LEU    43      53.527  56.337  51.600  1.00  0.00           H  
ATOM    653 HD13 LEU    43      54.057  55.428  50.164  1.00  0.00           H  
ATOM    654  CD2 LEU    43      55.494  57.588  49.003  1.00  0.00           C  
ATOM    655 HD21 LEU    43      56.435  57.379  49.512  1.00  0.00           H  
ATOM    656 HD22 LEU    43      55.319  56.831  48.238  1.00  0.00           H  
ATOM    657 HD23 LEU    43      55.545  58.571  48.535  1.00  0.00           H  
ATOM    658  C   LEU    43      52.127  59.243  51.165  1.00  0.00           C  
ATOM    659  O   LEU    43      52.532  59.104  52.320  1.00  0.00           O  
ATOM    660  N   PHE    44      51.928  60.454  50.618  1.00  0.00           N  
ATOM    661  H   PHE    44      51.559  60.616  49.681  1.00  0.00           H  
ATOM    662  CA  PHE    44      52.240  61.635  51.361  1.00  0.00           C  
ATOM    663  HA  PHE    44      53.300  61.561  51.603  1.00  0.00           H  
ATOM    664  CB  PHE    44      52.047  62.958  50.592  1.00  0.00           C  
ATOM    665  HB2 PHE    44      51.028  63.030  50.212  1.00  0.00           H  
ATOM    666  HB3 PHE    44      52.200  63.808  51.257  1.00  0.00           H  
ATOM    667  CG  PHE    44      53.024  62.999  49.465  1.00  0.00           C  
ATOM    668  CD1 PHE    44      54.374  62.876  49.703  1.00  0.00           C  
ATOM    669  HD1 PHE    44      54.729  62.741  50.714  1.00  0.00           H  
ATOM    670  CE1 PHE    44      55.276  62.924  48.665  1.00  0.00           C  
ATOM    671  HE1 PHE    44      56.332  62.810  48.862  1.00  0.00           H  
ATOM    672  CZ  PHE    44      54.834  63.117  47.377  1.00  0.00           C  
ATOM    673  HZ  PHE    44      55.540  63.150  46.561  1.00  0.00           H  
ATOM    674  CE2 PHE    44      53.490  63.268  47.133  1.00  0.00           C  
ATOM    675  HE2 PHE    44      53.138  63.426  46.124  1.00  0.00           H  
ATOM    676  CD2 PHE    44      52.594  63.217  48.175  1.00  0.00           C  
ATOM    677  HD2 PHE    44      51.540  63.350  47.979  1.00  0.00           H  
ATOM    678  C   PHE    44      51.353  61.685  52.562  1.00  0.00           C  
ATOM    679  O   PHE    44      51.794  62.052  53.651  1.00  0.00           O  
ATOM    680  N   ALA    45      50.070  61.315  52.391  1.00  0.00           N  
ATOM    681  H   ALA    45      49.689  60.973  51.509  1.00  0.00           H  
ATOM    682  CA  ALA    45      49.119  61.375  53.463  1.00  0.00           C  
ATOM    683  HA  ALA    45      49.083  62.416  53.783  1.00  0.00           H  
ATOM    684  CB  ALA    45      47.709  60.937  53.032  1.00  0.00           C  
ATOM    685  HB1 ALA    45      47.031  61.003  53.883  1.00  0.00           H  
ATOM    686  HB2 ALA    45      47.353  61.589  52.234  1.00  0.00           H  
ATOM    687  HB3 ALA    45      47.741  59.908  52.673  1.00  0.00           H  
ATOM    688  C   ALA    45      49.547  60.466  54.570  1.00  0.00           C  
ATOM    689  O   ALA    45      49.461  60.828  55.742  1.00  0.00           O  
ATOM    690  N   SER    46      50.035  59.256  54.237  1.00  0.00           N  
ATOM    691  H   SER    46      50.172  58.917  53.285  1.00  0.00           H  
ATOM    692  CA  SER    46      50.403  58.343  55.280  1.00  0.00           C  
ATOM    693  HA  SER    46      49.517  58.171  55.892  1.00  0.00           H  
ATOM    694  CB  SER    46      50.852  56.973  54.744  1.00  0.00           C  
ATOM    695  HB2 SER    46      51.130  56.324  55.575  1.00  0.00           H  
ATOM    696  HB3 SER    46      50.024  56.490  54.226  1.00  0.00           H  
ATOM    697  OG  SER    46      51.952  57.121  53.860  1.00  0.00           O  
ATOM    698  HG  SER    46      52.785  56.929  54.339  1.00  0.00           H  
ATOM    699  C   SER    46      51.506  58.949  56.094  1.00  0.00           C  
ATOM    700  O   SER    46      51.510  58.845  57.319  1.00  0.00           O  
ATOM    701  N   PHE    47      52.472  59.616  55.434  1.00  0.00           N  
ATOM    702  H   PHE    47      52.502  59.714  54.419  1.00  0.00           H  
ATOM    703  CA  PHE    47      53.562  60.258  56.123  1.00  0.00           C  
ATOM    704  HA  PHE    47      54.023  59.493  56.748  1.00  0.00           H  
ATOM    705  CB  PHE    47      54.647  60.805  55.177  1.00  0.00           C  
ATOM    706  HB2 PHE    47      54.194  61.337  54.340  1.00  0.00           H  
ATOM    707  HB3 PHE    47      55.288  61.516  55.698  1.00  0.00           H  
ATOM    708  CG  PHE    47      55.441  59.642  54.691  1.00  0.00           C  
ATOM    709  CD1 PHE    47      56.505  59.181  55.431  1.00  0.00           C  
ATOM    710  HD1 PHE    47      56.758  59.668  56.361  1.00  0.00           H  
ATOM    711  CE1 PHE    47      57.251  58.108  55.002  1.00  0.00           C  
ATOM    712  HE1 PHE    47      58.084  57.756  55.592  1.00  0.00           H  
ATOM    713  CZ  PHE    47      56.932  57.486  53.819  1.00  0.00           C  
ATOM    714  HZ  PHE    47      57.515  56.644  53.475  1.00  0.00           H  
ATOM    715  CE2 PHE    47      55.869  57.938  53.075  1.00  0.00           C  
ATOM    716  HE2 PHE    47      55.615  57.449  52.146  1.00  0.00           H  
ATOM    717  CD2 PHE    47      55.127  59.011  53.510  1.00  0.00           C  
ATOM    718  HD2 PHE    47      54.292  59.360  52.920  1.00  0.00           H  
ATOM    719  C   PHE    47      53.034  61.399  56.937  1.00  0.00           C  
ATOM    720  O   PHE    47      53.557  61.703  58.008  1.00  0.00           O  
ATOM    721  N   VAL    48      52.004  62.097  56.421  1.00  0.00           N  
ATOM    722  H   VAL    48      51.572  61.896  55.519  1.00  0.00           H  
ATOM    723  CA  VAL    48      51.424  63.206  57.125  1.00  0.00           C  
ATOM    724  HA  VAL    48      52.214  63.941  57.279  1.00  0.00           H  
ATOM    725  CB  VAL    48      50.311  63.863  56.361  1.00  0.00           C  
ATOM    726  HB  VAL    48      49.537  63.151  56.073  1.00  0.00           H  
ATOM    727  CG1 VAL    48      49.642  64.910  57.268  1.00  0.00           C  
ATOM    728 HG11 VAL    48      48.831  65.396  56.726  1.00  0.00           H  
ATOM    729 HG12 VAL    48      49.243  64.420  58.156  1.00  0.00           H  
ATOM    730 HG13 VAL    48      50.378  65.657  57.566  1.00  0.00           H  
ATOM    731  CG2 VAL    48      50.884  64.450  55.058  1.00  0.00           C  
ATOM    732 HG21 VAL    48      50.085  64.931  54.493  1.00  0.00           H  
ATOM    733 HG22 VAL    48      51.652  65.185  55.297  1.00  0.00           H  
ATOM    734 HG23 VAL    48      51.321  63.650  54.460  1.00  0.00           H  
ATOM    735  C   VAL    48      50.846  62.699  58.410  1.00  0.00           C  
ATOM    736  O   VAL    48      50.989  63.341  59.450  1.00  0.00           O  
ATOM    737  N   LEU    49      50.172  61.531  58.371  1.00  0.00           N  
ATOM    738  H   LEU    49      50.044  60.975  57.526  1.00  0.00           H  
ATOM    739  CA  LEU    49      49.570  60.971  59.549  1.00  0.00           C  
ATOM    740  HA  LEU    49      48.842  61.715  59.872  1.00  0.00           H  
ATOM    741  CB  LEU    49      48.878  59.614  59.319  1.00  0.00           C  
ATOM    742  HB2 LEU    49      49.563  58.970  58.767  1.00  0.00           H  
ATOM    743  HB3 LEU    49      48.713  59.146  60.289  1.00  0.00           H  
ATOM    744  CG  LEU    49      47.539  59.650  58.567  1.00  0.00           C  
ATOM    745  HG  LEU    49      47.718  60.049  57.569  1.00  0.00           H  
ATOM    746  CD1 LEU    49      46.972  58.230  58.419  1.00  0.00           C  
ATOM    747 HD11 LEU    49      46.023  58.271  57.884  1.00  0.00           H  
ATOM    748 HD12 LEU    49      47.677  57.613  57.861  1.00  0.00           H  
ATOM    749 HD13 LEU    49      46.813  57.797  59.407  1.00  0.00           H  
ATOM    750  CD2 LEU    49      46.538  60.589  59.251  1.00  0.00           C  
ATOM    751 HD21 LEU    49      45.601  60.591  58.693  1.00  0.00           H  
ATOM    752 HD22 LEU    49      46.354  60.245  60.269  1.00  0.00           H  
ATOM    753 HD23 LEU    49      46.947  61.599  59.278  1.00  0.00           H  
ATOM    754  C   LEU    49      50.638  60.656  60.538  1.00  0.00           C  
ATOM    755  O   LEU    49      50.500  60.940  61.727  1.00  0.00           O  
ATOM    756  N   LYS    50      51.738  60.051  60.065  1.00  0.00           N  
ATOM    757  H   LYS    50      51.910  59.838  59.082  1.00  0.00           H  
ATOM    758  CA  LYS    50      52.777  59.655  60.967  1.00  0.00           C  
ATOM    759  HA  LYS    50      52.326  58.949  61.664  1.00  0.00           H  
ATOM    760  CB  LYS    50      53.958  58.987  60.244  1.00  0.00           C  
ATOM    761  HB2 LYS    50      53.597  58.108  59.710  1.00  0.00           H  
ATOM    762  HB3 LYS    50      54.352  59.675  59.496  1.00  0.00           H  
ATOM    763  CG  LYS    50      55.091  58.570  61.185  1.00  0.00           C  
ATOM    764  HG2 LYS    50      55.538  59.464  61.619  1.00  0.00           H  
ATOM    765  HG3 LYS    50      54.673  57.991  62.008  1.00  0.00           H  
ATOM    766  CD  LYS    50      56.186  57.747  60.504  1.00  0.00           C  
ATOM    767  HD2 LYS    50      55.753  56.820  60.127  1.00  0.00           H  
ATOM    768  HD3 LYS    50      56.561  58.298  59.641  1.00  0.00           H  
ATOM    769  CE  LYS    50      57.355  57.412  61.431  1.00  0.00           C  
ATOM    770  HE2 LYS    50      57.801  58.330  61.813  1.00  0.00           H  
ATOM    771  HE3 LYS    50      56.996  56.850  62.293  1.00  0.00           H  
ATOM    772  NZ  LYS    50      58.372  56.622  60.701  1.00  0.00           N  
ATOM    773  HZ1 LYS    50      59.162  56.399  61.339  1.00  0.00           H  
ATOM    774  HZ2 LYS    50      57.944  55.738  60.358  1.00  0.00           H  
ATOM    775  HZ3 LYS    50      58.725  57.173  59.892  1.00  0.00           H  
ATOM    776  C   LYS    50      53.332  60.859  61.657  1.00  0.00           C  
ATOM    777  O   LYS    50      53.430  60.889  62.884  1.00  0.00           O  
ATOM    778  N   ALA    51      53.681  61.899  60.879  1.00  0.00           N  
ATOM    779  H   ALA    51      53.522  61.928  59.872  1.00  0.00           H  
ATOM    780  CA  ALA    51      54.316  63.075  61.404  1.00  0.00           C  
ATOM    781  HA  ALA    51      55.219  62.731  61.908  1.00  0.00           H  
ATOM    782  CB  ALA    51      54.699  64.076  60.300  1.00  0.00           C  
ATOM    783  HB1 ALA    51      55.176  64.948  60.749  1.00  0.00           H  
ATOM    784  HB2 ALA    51      55.391  63.602  59.603  1.00  0.00           H  
ATOM    785  HB3 ALA    51      53.802  64.388  59.765  1.00  0.00           H  
ATOM    786  C   ALA    51      53.406  63.784  62.354  1.00  0.00           C  
ATOM    787  O   ALA    51      53.841  64.274  63.395  1.00  0.00           O  
ATOM    788  N   SER    52      52.108  63.878  62.017  1.00  0.00           N  
ATOM    789  H   SER    52      51.694  63.472  61.177  1.00  0.00           H  
ATOM    790  CA  SER    52      51.195  64.589  62.864  1.00  0.00           C  
ATOM    791  HA  SER    52      51.586  65.600  62.980  1.00  0.00           H  
ATOM    792  CB  SER    52      49.782  64.685  62.267  1.00  0.00           C  
ATOM    793  HB2 SER    52      49.400  63.687  62.051  1.00  0.00           H  
ATOM    794  HB3 SER    52      49.102  65.137  62.989  1.00  0.00           H  
ATOM    795  OG  SER    52      49.814  65.461  61.078  1.00  0.00           O  
ATOM    796  HG  SER    52      50.209  64.933  60.353  1.00  0.00           H  
ATOM    797  C   SER    52      51.090  63.872  64.171  1.00  0.00           C  
ATOM    798  O   SER    52      51.047  64.498  65.230  1.00  0.00           O  
ATOM    799  N   SER    53      51.044  62.531  64.131  1.00  0.00           N  
ATOM    800  H   SER    53      51.106  61.978  63.276  1.00  0.00           H  
ATOM    801  CA  SER    53      50.900  61.766  65.333  1.00  0.00           C  
ATOM    802  HA  SER    53      49.999  62.125  65.831  1.00  0.00           H  
ATOM    803  CB  SER    53      50.742  60.261  65.059  1.00  0.00           C  
ATOM    804  HB2 SER    53      51.614  59.887  64.522  1.00  0.00           H  
ATOM    805  HB3 SER    53      50.689  59.715  66.001  1.00  0.00           H  
ATOM    806  OG  SER    53      49.567  60.029  64.297  1.00  0.00           O  
ATOM    807  HG  SER    53      49.722  60.297  63.367  1.00  0.00           H  
ATOM    808  C   SER    53      52.119  61.948  66.187  1.00  0.00           C  
ATOM    809  O   SER    53      52.013  62.112  67.401  1.00  0.00           O  
ATOM    810  N   VAL    54      53.323  61.929  65.582  1.00  0.00           N  
ATOM    811  H   VAL    54      53.478  61.845  64.577  1.00  0.00           H  
ATOM    812  CA  VAL    54      54.506  62.034  66.389  1.00  0.00           C  
ATOM    813  HA  VAL    54      54.417  61.222  67.110  1.00  0.00           H  
ATOM    814  CB  VAL    54      55.798  61.831  65.643  1.00  0.00           C  
ATOM    815  HB  VAL    54      56.659  61.999  66.290  1.00  0.00           H  
ATOM    816  CG1 VAL    54      55.867  60.378  65.160  1.00  0.00           C  
ATOM    817 HG11 VAL    54      56.799  60.219  64.618  1.00  0.00           H  
ATOM    818 HG12 VAL    54      55.827  59.707  66.018  1.00  0.00           H  
ATOM    819 HG13 VAL    54      55.024  60.174  64.500  1.00  0.00           H  
ATOM    820  CG2 VAL    54      55.901  62.854  64.508  1.00  0.00           C  
ATOM    821 HG21 VAL    54      56.837  62.706  63.969  1.00  0.00           H  
ATOM    822 HG22 VAL    54      55.063  62.723  63.823  1.00  0.00           H  
ATOM    823 HG23 VAL    54      55.877  63.862  64.923  1.00  0.00           H  
ATOM    824  C   VAL    54      54.567  63.366  67.060  1.00  0.00           C  
ATOM    825  O   VAL    54      54.884  63.465  68.245  1.00  0.00           O  
ATOM    826  N   LEU    55      54.250  64.430  66.311  1.00  0.00           N  
ATOM    827  H   LEU    55      53.916  64.379  65.349  1.00  0.00           H  
ATOM    828  CA  LEU    55      54.366  65.752  66.837  1.00  0.00           C  
ATOM    829  HA  LEU    55      55.382  65.920  67.195  1.00  0.00           H  
ATOM    830  CB  LEU    55      54.068  66.785  65.737  1.00  0.00           C  
ATOM    831  HB2 LEU    55      54.611  66.501  64.836  1.00  0.00           H  
ATOM    832  HB3 LEU    55      53.006  66.742  65.496  1.00  0.00           H  
ATOM    833  CG  LEU    55      54.432  68.233  66.095  1.00  0.00           C  
ATOM    834  HG  LEU    55      54.245  68.859  65.223  1.00  0.00           H  
ATOM    835  CD1 LEU    55      53.531  68.782  67.203  1.00  0.00           C  
ATOM    836 HD11 LEU    55      53.818  69.809  67.430  1.00  0.00           H  
ATOM    837 HD12 LEU    55      52.493  68.760  66.872  1.00  0.00           H  
ATOM    838 HD13 LEU    55      53.640  68.169  68.098  1.00  0.00           H  
ATOM    839  CD2 LEU    55      55.932  68.363  66.411  1.00  0.00           C  
ATOM    840 HD21 LEU    55      56.163  69.398  66.661  1.00  0.00           H  
ATOM    841 HD22 LEU    55      56.183  67.721  67.255  1.00  0.00           H  
ATOM    842 HD23 LEU    55      56.515  68.062  65.540  1.00  0.00           H  
ATOM    843  C   LEU    55      53.404  65.907  67.979  1.00  0.00           C  
ATOM    844  O   LEU    55      53.755  66.465  69.020  1.00  0.00           O  
ATOM    845  N   VAL    56      52.160  65.397  67.823  1.00  0.00           N  
ATOM    846  H   VAL    56      51.845  64.891  66.995  1.00  0.00           H  
ATOM    847  CA  VAL    56      51.168  65.542  68.854  1.00  0.00           C  
ATOM    848  HA  VAL    56      51.095  66.609  69.062  1.00  0.00           H  
ATOM    849  CB  VAL    56      49.800  65.076  68.436  1.00  0.00           C  
ATOM    850  HB  VAL    56      49.065  65.215  69.229  1.00  0.00           H  
ATOM    851  CG1 VAL    56      49.349  65.930  67.238  1.00  0.00           C  
ATOM    852 HG11 VAL    56      48.358  65.611  66.916  1.00  0.00           H  
ATOM    853 HG12 VAL    56      49.315  66.979  67.532  1.00  0.00           H  
ATOM    854 HG13 VAL    56      50.055  65.806  66.417  1.00  0.00           H  
ATOM    855  CG2 VAL    56      49.822  63.565  68.161  1.00  0.00           C  
ATOM    856 HG21 VAL    56      48.828  63.236  67.859  1.00  0.00           H  
ATOM    857 HG22 VAL    56      50.533  63.351  67.363  1.00  0.00           H  
ATOM    858 HG23 VAL    56      50.121  63.035  69.065  1.00  0.00           H  
ATOM    859  C   VAL    56      51.591  64.788  70.077  1.00  0.00           C  
ATOM    860  O   VAL    56      51.546  65.313  71.188  1.00  0.00           O  
ATOM    861  N   ILE    57      52.054  63.540  69.909  1.00  0.00           N  
ATOM    862  H   ILE    57      52.158  63.061  69.014  1.00  0.00           H  
ATOM    863  CA  ILE    57      52.443  62.794  71.066  1.00  0.00           C  
ATOM    864  HA  ILE    57      51.569  62.715  71.712  1.00  0.00           H  
ATOM    865  CB  ILE    57      52.866  61.379  70.770  1.00  0.00           C  
ATOM    866  HB  ILE    57      53.223  60.889  71.676  1.00  0.00           H  
ATOM    867  CG2 ILE    57      51.636  60.625  70.256  1.00  0.00           C  
ATOM    868 HG21 ILE    57      51.909  59.594  70.032  1.00  0.00           H  
ATOM    869 HG22 ILE    57      50.857  60.637  71.019  1.00  0.00           H  
ATOM    870 HG23 ILE    57      51.265  61.107  69.351  1.00  0.00           H  
ATOM    871  CG1 ILE    57      54.074  61.320  69.824  1.00  0.00           C  
ATOM    872 HG12 ILE    57      53.746  61.671  68.846  1.00  0.00           H  
ATOM    873 HG13 ILE    57      54.834  61.995  70.216  1.00  0.00           H  
ATOM    874  CD1 ILE    57      54.661  59.914  69.690  1.00  0.00           C  
ATOM    875 HD11 ILE    57      53.900  59.238  69.298  1.00  0.00           H  
ATOM    876 HD12 ILE    57      55.511  59.938  69.009  1.00  0.00           H  
ATOM    877 HD13 ILE    57      54.989  59.562  70.668  1.00  0.00           H  
ATOM    878  C   ILE    57      53.569  63.522  71.727  1.00  0.00           C  
ATOM    879  O   ILE    57      53.623  63.635  72.950  1.00  0.00           O  
ATOM    880  N   ASP    58      54.499  64.063  70.928  1.00  0.00           N  
ATOM    881  H   ASP    58      54.484  64.026  69.909  1.00  0.00           H  
ATOM    882  CA  ASP    58      55.615  64.754  71.497  1.00  0.00           C  
ATOM    883  HA  ASP    58      56.170  64.039  72.104  1.00  0.00           H  
ATOM    884  CB  ASP    58      56.574  65.322  70.433  1.00  0.00           C  
ATOM    885  HB2 ASP    58      56.784  64.568  69.675  1.00  0.00           H  
ATOM    886  HB3 ASP    58      56.112  66.167  69.923  1.00  0.00           H  
ATOM    887  CG  ASP    58      57.869  65.761  71.112  1.00  0.00           C  
ATOM    888  OD1 ASP    58      58.091  65.360  72.287  1.00  0.00           O  
ATOM    889  OD2 ASP    58      58.654  66.505  70.465  1.00  0.00           O  
ATOM    890  C   ASP    58      55.089  65.906  72.289  1.00  0.00           C  
ATOM    891  O   ASP    58      55.551  66.159  73.396  1.00  0.00           O  
ATOM    892  N   GLY    59      54.092  66.638  71.761  1.00  0.00           N  
ATOM    893  H   GLY    59      53.632  66.446  70.871  1.00  0.00           H  
ATOM    894  CA  GLY    59      53.607  67.786  72.470  1.00  0.00           C  
ATOM    895  HA2 GLY    59      54.424  68.485  72.650  1.00  0.00           H  
ATOM    896  HA3 GLY    59      52.865  68.310  71.867  1.00  0.00           H  
ATOM    897  C   GLY    59      53.003  67.362  73.768  1.00  0.00           C  
ATOM    898  O   GLY    59      53.244  67.981  74.805  1.00  0.00           O  
ATOM    899  N   LEU    60      52.197  66.285  73.750  1.00  0.00           N  
ATOM    900  H   LEU    60      52.010  65.704  72.933  1.00  0.00           H  
ATOM    901  CA  LEU    60      51.530  65.891  74.955  1.00  0.00           C  
ATOM    902  HA  LEU    60      50.974  66.782  75.247  1.00  0.00           H  
ATOM    903  CB  LEU    60      50.542  64.720  74.774  1.00  0.00           C  
ATOM    904  HB2 LEU    60      51.010  63.966  74.141  1.00  0.00           H  
ATOM    905  HB3 LEU    60      50.370  64.258  75.746  1.00  0.00           H  
ATOM    906  CG  LEU    60      49.178  65.098  74.161  1.00  0.00           C  
ATOM    907  HG  LEU    60      48.773  65.924  74.746  1.00  0.00           H  
ATOM    908  CD1 LEU    60      49.305  65.634  72.731  1.00  0.00           C  
ATOM    909 HD11 LEU    60      48.316  65.885  72.347  1.00  0.00           H  
ATOM    910 HD12 LEU    60      49.931  66.526  72.731  1.00  0.00           H  
ATOM    911 HD13 LEU    60      49.758  64.873  72.096  1.00  0.00           H  
ATOM    912  CD2 LEU    60      48.185  63.931  74.271  1.00  0.00           C  
ATOM    913 HD21 LEU    60      47.231  64.222  73.832  1.00  0.00           H  
ATOM    914 HD22 LEU    60      48.580  63.066  73.739  1.00  0.00           H  
ATOM    915 HD23 LEU    60      48.038  63.676  75.320  1.00  0.00           H  
ATOM    916  C   LEU    60      52.499  65.480  76.014  1.00  0.00           C  
ATOM    917  O   LEU    60      52.336  65.858  77.171  1.00  0.00           O  
ATOM    918  N   LEU    61      53.478  64.620  75.679  1.00  0.00           N  
ATOM    919  H   LEU    61      53.624  64.244  74.742  1.00  0.00           H  
ATOM    920  CA  LEU    61      54.413  64.164  76.668  1.00  0.00           C  
ATOM    921  HA  LEU    61      53.857  64.049  77.598  1.00  0.00           H  
ATOM    922  CB  LEU    61      54.988  62.794  76.282  1.00  0.00           C  
ATOM    923  HB2 LEU    61      55.463  62.865  75.304  1.00  0.00           H  
ATOM    924  HB3 LEU    61      55.765  62.515  76.994  1.00  0.00           H  
ATOM    925  CG  LEU    61      53.908  61.690  76.246  1.00  0.00           C  
ATOM    926  HG  LEU    61      53.339  61.755  77.173  1.00  0.00           H  
ATOM    927  CD1 LEU    61      52.898  61.916  75.109  1.00  0.00           C  
ATOM    928 HD11 LEU    61      52.155  61.118  75.118  1.00  0.00           H  
ATOM    929 HD12 LEU    61      52.401  62.876  75.249  1.00  0.00           H  
ATOM    930 HD13 LEU    61      53.421  61.914  74.152  1.00  0.00           H  
ATOM    931  CD2 LEU    61      54.534  60.288  76.221  1.00  0.00           C  
ATOM    932 HD21 LEU    61      53.744  59.537  76.196  1.00  0.00           H  
ATOM    933 HD22 LEU    61      55.161  60.185  75.335  1.00  0.00           H  
ATOM    934 HD23 LEU    61      55.142  60.145  77.114  1.00  0.00           H  
ATOM    935  C   LEU    61      55.493  65.165  76.971  1.00  0.00           C  
ATOM    936  O   LEU    61      55.784  65.464  78.127  1.00  0.00           O  
ATOM    937  N   ARG    62      56.092  65.740  75.916  1.00  0.00           N  
ATOM    938  H   ARG    62      55.794  65.564  74.956  1.00  0.00           H  
ATOM    939  CA  ARG    62      57.198  66.651  76.000  1.00  0.00           C  
ATOM    940  HA  ARG    62      57.941  66.134  76.606  1.00  0.00           H  
ATOM    941  CB  ARG    62      57.832  66.991  74.643  1.00  0.00           C  
ATOM    942  HB2 ARG    62      58.180  66.072  74.172  1.00  0.00           H  
ATOM    943  HB3 ARG    62      57.069  67.414  73.990  1.00  0.00           H  
ATOM    944  CG  ARG    62      58.998  67.970  74.748  1.00  0.00           C  
ATOM    945  HG2 ARG    62      58.674  68.856  75.294  1.00  0.00           H  
ATOM    946  HG3 ARG    62      59.798  67.513  75.330  1.00  0.00           H  
ATOM    947  CD  ARG    62      59.546  68.392  73.386  1.00  0.00           C  
ATOM    948  HD2 ARG    62      60.193  69.263  73.488  1.00  0.00           H  
ATOM    949  HD3 ARG    62      60.151  67.595  72.955  1.00  0.00           H  
ATOM    950  NE  ARG    62      58.392  68.702  72.506  1.00  0.00           N  
ATOM    951  HE  ARG    62      57.749  67.962  72.223  1.00  0.00           H  
ATOM    952  CZ  ARG    62      58.196  69.982  72.078  1.00  0.00           C  
ATOM    953  NH1 ARG    62      59.088  70.960  72.413  1.00  0.00           N  
ATOM    954 HH11 ARG    62      59.902  70.734  72.984  1.00  0.00           H  
ATOM    955 HH12 ARG    62      58.940  71.917  72.092  1.00  0.00           H  
ATOM    956  NH2 ARG    62      57.102  70.279  71.320  1.00  0.00           N  
ATOM    957 HH21 ARG    62      56.436  69.546  71.076  1.00  0.00           H  
ATOM    958 HH22 ARG    62      56.950  71.234  70.997  1.00  0.00           H  
ATOM    959  C   ARG    62      56.770  67.933  76.617  1.00  0.00           C  
ATOM    960  O   ARG    62      57.619  68.604  77.201  1.00  0.00           O  
ATOM    961  N   THR    63      55.455  68.255  76.515  1.00  0.00           N  
ATOM    962  H   THR    63      54.785  67.576  76.153  1.00  0.00           H  
ATOM    963  CA  THR    63      54.800  69.497  76.862  1.00  0.00           C  
ATOM    964  HA  THR    63      54.128  69.698  76.028  1.00  0.00           H  
ATOM    965  CB  THR    63      53.992  69.422  78.129  1.00  0.00           C  
ATOM    966  HB  THR    63      53.589  70.409  78.356  1.00  0.00           H  
ATOM    967  CG2 THR    63      52.827  68.440  77.941  1.00  0.00           C  
ATOM    968 HG21 THR    63      52.243  68.388  78.860  1.00  0.00           H  
ATOM    969 HG22 THR    63      52.190  68.783  77.126  1.00  0.00           H  
ATOM    970 HG23 THR    63      53.219  67.451  77.703  1.00  0.00           H  
ATOM    971  OG1 THR    63      54.815  69.016  79.213  1.00  0.00           O  
ATOM    972  HG1 THR    63      55.584  69.619  79.283  1.00  0.00           H  
ATOM    973  C   THR    63      55.793  70.587  77.044  1.00  0.00           C  
ATOM    974  O   THR    63      56.213  70.910  78.155  1.00  0.00           O  
ATOM    975  N   ARG    64      56.200  71.178  75.906  1.00  0.00           N  
ATOM    976  H   ARG    64      55.871  70.920  74.976  1.00  0.00           H  
ATOM    977  CA  ARG    64      57.150  72.240  75.928  1.00  0.00           C  
ATOM    978  HA  ARG    64      57.141  72.680  76.925  1.00  0.00           H  
ATOM    979  CB  ARG    64      58.584  71.775  75.624  1.00  0.00           C  
ATOM    980  HB2 ARG    64      58.848  70.966  76.306  1.00  0.00           H  
ATOM    981  HB3 ARG    64      58.619  71.365  74.615  1.00  0.00           H  
ATOM    982  CG  ARG    64      59.624  72.889  75.746  1.00  0.00           C  
ATOM    983  HG2 ARG    64      59.330  73.720  75.106  1.00  0.00           H  
ATOM    984  HG3 ARG    64      59.626  73.261  76.771  1.00  0.00           H  
ATOM    985  CD  ARG    64      61.043  72.450  75.372  1.00  0.00           C  
ATOM    986  HD2 ARG    64      61.782  73.086  75.859  1.00  0.00           H  
ATOM    987  HD3 ARG    64      61.230  71.430  75.708  1.00  0.00           H  
ATOM    988  NE  ARG    64      61.166  72.544  73.890  1.00  0.00           N  
ATOM    989  HE  ARG    64      60.341  72.733  73.320  1.00  0.00           H  
ATOM    990  CZ  ARG    64      62.383  72.377  73.295  1.00  0.00           C  
ATOM    991  NH1 ARG    64      63.475  72.071  74.054  1.00  0.00           N  
ATOM    992 HH11 ARG    64      63.381  71.967  75.064  1.00  0.00           H  
ATOM    993 HH12 ARG    64      64.385  71.946  73.611  1.00  0.00           H  
ATOM    994  NH2 ARG    64      62.510  72.523  71.944  1.00  0.00           N  
ATOM    995 HH21 ARG    64      61.695  72.757  71.377  1.00  0.00           H  
ATOM    996 HH22 ARG    64      63.420  72.398  71.501  1.00  0.00           H  
ATOM    997  C   ARG    64      56.766  73.179  74.836  1.00  0.00           C  
ATOM    998  O   ARG    64      56.361  72.763  73.752  1.00  0.00           O  
ATOM    999  N   TYR    65      56.861  74.487  75.111  1.00  0.00           N  
ATOM   1000  H   TYR    65      57.121  74.873  76.019  1.00  0.00           H  
ATOM   1001  CA  TYR    65      56.589  75.454  74.095  1.00  0.00           C  
ATOM   1002  HA  TYR    65      56.344  74.956  73.157  1.00  0.00           H  
ATOM   1003  CB  TYR    65      55.389  76.358  74.422  1.00  0.00           C  
ATOM   1004  HB2 TYR    65      55.520  76.835  75.393  1.00  0.00           H  
ATOM   1005  HB3 TYR    65      55.295  77.156  73.685  1.00  0.00           H  
ATOM   1006  CG  TYR    65      54.174  75.492  74.419  1.00  0.00           C  
ATOM   1007  CD1 TYR    65      53.853  74.725  75.517  1.00  0.00           C  
ATOM   1008  HD1 TYR    65      54.487  74.752  76.391  1.00  0.00           H  
ATOM   1009  CE1 TYR    65      52.734  73.925  75.514  1.00  0.00           C  
ATOM   1010  HE1 TYR    65      52.495  73.329  76.382  1.00  0.00           H  
ATOM   1011  CZ  TYR    65      51.919  73.884  74.406  1.00  0.00           C  
ATOM   1012  OH  TYR    65      50.771  73.066  74.397  1.00  0.00           O  
ATOM   1013  HH  TYR    65      50.310  73.159  73.537  1.00  0.00           H  
ATOM   1014  CE2 TYR    65      52.232  74.645  73.307  1.00  0.00           C  
ATOM   1015  HE2 TYR    65      51.597  74.616  72.434  1.00  0.00           H  
ATOM   1016  CD2 TYR    65      53.351  75.444  73.315  1.00  0.00           C  
ATOM   1017  HD2 TYR    65      53.587  76.041  72.446  1.00  0.00           H  
ATOM   1018  C   TYR    65      57.817  76.296  74.057  1.00  0.00           C  
ATOM   1019  O   TYR    65      58.324  76.675  75.113  1.00  0.00           O  
ATOM   1020  N   SER    66      58.336  76.589  72.844  1.00  0.00           N  
ATOM   1021  H   SER    66      57.928  76.311  71.951  1.00  0.00           H  
ATOM   1022  CA  SER    66      59.550  77.345  72.754  1.00  0.00           C  
ATOM   1023  HA  SER    66      60.346  76.735  73.182  1.00  0.00           H  
ATOM   1024  CB  SER    66      59.984  77.685  71.312  1.00  0.00           C  
ATOM   1025  HB2 SER    66      59.166  78.178  70.787  1.00  0.00           H  
ATOM   1026  HB3 SER    66      60.818  78.387  71.333  1.00  0.00           H  
ATOM   1027  OG  SER    66      60.364  76.507  70.614  1.00  0.00           O  
ATOM   1028  HG  SER    66      60.634  76.740  69.701  1.00  0.00           H  
ATOM   1029  C   SER    66      59.317  78.625  73.471  1.00  0.00           C  
ATOM   1030  O   SER    66      58.387  79.364  73.149  1.00  0.00           O  
ATOM   1031  N   GLN    67      60.156  78.880  74.494  1.00  0.00           N  
ATOM   1032  H   GLN    67      60.912  78.252  74.766  1.00  0.00           H  
ATOM   1033  CA  GLN    67      60.069  80.058  75.300  1.00  0.00           C  
ATOM   1034  HA  GLN    67      60.504  80.909  74.776  1.00  0.00           H  
ATOM   1035  CB  GLN    67      58.628  80.497  75.631  1.00  0.00           C  
ATOM   1036  HB2 GLN    67      57.969  80.179  74.823  1.00  0.00           H  
ATOM   1037  HB3 GLN    67      58.300  79.979  76.532  1.00  0.00           H  
ATOM   1038  CG  GLN    67      58.462  82.010  75.841  1.00  0.00           C  
ATOM   1039  HG2 GLN    67      59.039  82.551  75.091  1.00  0.00           H  
ATOM   1040  HG3 GLN    67      57.418  82.288  75.701  1.00  0.00           H  
ATOM   1041  CD  GLN    67      58.919  82.417  77.232  1.00  0.00           C  
ATOM   1042  OE1 GLN    67      58.281  82.082  78.228  1.00  0.00           O  
ATOM   1043  NE2 GLN    67      60.060  83.154  77.308  1.00  0.00           N  
ATOM   1044 HE21 GLN    67      60.559  83.411  76.456  1.00  0.00           H  
ATOM   1045 HE22 GLN    67      60.416  83.450  78.217  1.00  0.00           H  
ATOM   1046  C   GLN    67      60.758  79.658  76.566  1.00  0.00           C  
ATOM   1047  O   GLN    67      61.856  79.105  76.529  1.00  0.00           O  
ATOM   1048  N   LYS    68      60.139  79.934  77.727  1.00  0.00           N  
ATOM   1049  H   LYS    68      59.246  80.420  77.815  1.00  0.00           H  
ATOM   1050  CA  LYS    68      60.746  79.532  78.959  1.00  0.00           C  
ATOM   1051  HA  LYS    68      61.711  80.031  79.052  1.00  0.00           H  
ATOM   1052  CB  LYS    68      59.915  79.899  80.202  1.00  0.00           C  
ATOM   1053  HB2 LYS    68      58.902  79.517  80.071  1.00  0.00           H  
ATOM   1054  HB3 LYS    68      60.338  79.391  81.068  1.00  0.00           H  
ATOM   1055  CG  LYS    68      59.840  81.398  80.500  1.00  0.00           C  
ATOM   1056  HG2 LYS    68      59.450  81.913  79.622  1.00  0.00           H  
ATOM   1057  HG3 LYS    68      59.127  81.561  81.308  1.00  0.00           H  
ATOM   1058  CD  LYS    68      61.179  82.028  80.888  1.00  0.00           C  
ATOM   1059  HD2 LYS    68      60.998  82.817  81.619  1.00  0.00           H  
ATOM   1060  HD3 LYS    68      61.794  81.274  81.379  1.00  0.00           H  
ATOM   1061  CE  LYS    68      61.961  82.614  79.712  1.00  0.00           C  
ATOM   1062  HE2 LYS    68      62.173  81.835  78.980  1.00  0.00           H  
ATOM   1063  HE3 LYS    68      61.362  83.372  79.207  1.00  0.00           H  
ATOM   1064  NZ  LYS    68      63.226  83.209  80.199  1.00  0.00           N  
ATOM   1065  HZ1 LYS    68      63.754  83.606  79.396  1.00  0.00           H  
ATOM   1066  HZ2 LYS    68      63.014  83.964  80.882  1.00  0.00           H  
ATOM   1067  HZ3 LYS    68      63.799  82.475  80.662  1.00  0.00           H  
ATOM   1068  C   LYS    68      60.802  78.044  78.905  1.00  0.00           C  
ATOM   1069  O   LYS    68      59.826  77.392  78.540  1.00  0.00           O  
ATOM   1070  N   ILE    69      61.961  77.456  79.248  1.00  0.00           N  
ATOM   1071  H   ILE    69      62.811  77.932  79.550  1.00  0.00           H  
ATOM   1072  CA  ILE    69      62.019  76.031  79.187  1.00  0.00           C  
ATOM   1073  HA  ILE    69      61.053  75.686  78.818  1.00  0.00           H  
ATOM   1074  CB  ILE    69      63.068  75.513  78.240  1.00  0.00           C  
ATOM   1075  HB  ILE    69      62.918  75.901  77.233  1.00  0.00           H  
ATOM   1076  CG2 ILE    69      64.445  76.012  78.705  1.00  0.00           C  
ATOM   1077 HG21 ILE    69      65.214  75.643  78.026  1.00  0.00           H  
ATOM   1078 HG22 ILE    69      64.455  77.102  78.707  1.00  0.00           H  
ATOM   1079 HG23 ILE    69      64.644  75.646  79.712  1.00  0.00           H  
ATOM   1080  CG1 ILE    69      62.954  73.984  78.100  1.00  0.00           C  
ATOM   1081 HG12 ILE    69      63.301  73.546  79.035  1.00  0.00           H  
ATOM   1082 HG13 ILE    69      61.899  73.749  77.959  1.00  0.00           H  
ATOM   1083  CD1 ILE    69      63.763  73.411  76.938  1.00  0.00           C  
ATOM   1084 HD11 ILE    69      64.818  73.646  77.079  1.00  0.00           H  
ATOM   1085 HD12 ILE    69      63.633  72.329  76.903  1.00  0.00           H  
ATOM   1086 HD13 ILE    69      63.415  73.849  76.002  1.00  0.00           H  
ATOM   1087  C   ILE    69      62.324  75.515  80.552  1.00  0.00           C  
ATOM   1088  O   ILE    69      63.290  75.928  81.192  1.00  0.00           O  
ATOM   1089  N   GLY    70      61.467  74.607  81.051  1.00  0.00           N  
ATOM   1090  H   GLY    70      60.616  74.292  80.585  1.00  0.00           H  
ATOM   1091  CA  GLY    70      61.721  74.009  82.323  1.00  0.00           C  
ATOM   1092  HA2 GLY    70      62.343  74.655  82.943  1.00  0.00           H  
ATOM   1093  HA3 GLY    70      60.793  73.841  82.870  1.00  0.00           H  
ATOM   1094  C   GLY    70      62.411  72.721  82.029  1.00  0.00           C  
ATOM   1095  O   GLY    70      62.786  72.458  80.887  1.00  0.00           O  
ATOM   1096  N   ASP    71      62.599  71.877  83.057  1.00  0.00           N  
ATOM   1097  H   ASP    71      62.345  72.060  84.028  1.00  0.00           H  
ATOM   1098  CA  ASP    71      63.203  70.609  82.799  1.00  0.00           C  
ATOM   1099  HA  ASP    71      63.932  70.691  81.993  1.00  0.00           H  
ATOM   1100  CB  ASP    71      63.954  70.054  84.021  1.00  0.00           C  
ATOM   1101  HB2 ASP    71      64.563  70.836  84.474  1.00  0.00           H  
ATOM   1102  HB3 ASP    71      63.244  69.724  84.779  1.00  0.00           H  
ATOM   1103  CG  ASP    71      64.833  68.892  83.585  1.00  0.00           C  
ATOM   1104  OD1 ASP    71      64.888  68.606  82.357  1.00  0.00           O  
ATOM   1105  OD2 ASP    71      65.467  68.276  84.480  1.00  0.00           O  
ATOM   1106  C   ASP    71      62.053  69.705  82.507  1.00  0.00           C  
ATOM   1107  O   ASP    71      61.732  68.809  83.286  1.00  0.00           O  
ATOM   1108  N   ASP    72      61.399  69.935  81.352  1.00  0.00           N  
ATOM   1109  H   ASP    72      61.677  70.636  80.665  1.00  0.00           H  
ATOM   1110  CA  ASP    72      60.232  69.186  81.002  1.00  0.00           C  
ATOM   1111  HA  ASP    72      59.820  68.815  81.941  1.00  0.00           H  
ATOM   1112  CB  ASP    72      59.150  70.017  80.291  1.00  0.00           C  
ATOM   1113  HB2 ASP    72      59.571  70.521  79.421  1.00  0.00           H  
ATOM   1114  HB3 ASP    72      58.352  69.369  79.929  1.00  0.00           H  
ATOM   1115  CG  ASP    72      58.597  71.037  81.276  1.00  0.00           C  
ATOM   1116  OD1 ASP    72      59.396  71.866  81.785  1.00  0.00           O  
ATOM   1117  OD2 ASP    72      57.359  71.010  81.516  1.00  0.00           O  
ATOM   1118  C   ASP    72      60.620  68.105  80.058  1.00  0.00           C  
ATOM   1119  O   ASP    72      61.427  68.307  79.153  1.00  0.00           O  
ATOM   1120  N   LEU    73      60.057  66.903  80.276  1.00  0.00           N  
ATOM   1121  H   LEU    73      59.426  66.700  81.051  1.00  0.00           H  
ATOM   1122  CA  LEU    73      60.311  65.793  79.410  1.00  0.00           C  
ATOM   1123  HA  LEU    73      60.733  66.171  78.479  1.00  0.00           H  
ATOM   1124  CB  LEU    73      61.316  64.785  79.997  1.00  0.00           C  
ATOM   1125  HB2 LEU    73      62.250  65.306  80.208  1.00  0.00           H  
ATOM   1126  HB3 LEU    73      60.931  64.422  80.950  1.00  0.00           H  
ATOM   1127  CG  LEU    73      61.619  63.574  79.094  1.00  0.00           C  
ATOM   1128  HG  LEU    73      60.670  63.113  78.820  1.00  0.00           H  
ATOM   1129  CD1 LEU    73      62.295  64.006  77.785  1.00  0.00           C  
ATOM   1130 HD11 LEU    73      62.495  63.127  77.172  1.00  0.00           H  
ATOM   1131 HD12 LEU    73      61.637  64.685  77.243  1.00  0.00           H  
ATOM   1132 HD13 LEU    73      63.234  64.512  78.010  1.00  0.00           H  
ATOM   1133  CD2 LEU    73      62.435  62.513  79.847  1.00  0.00           C  
ATOM   1134 HD21 LEU    73      62.634  61.670  79.185  1.00  0.00           H  
ATOM   1135 HD22 LEU    73      63.379  62.946  80.177  1.00  0.00           H  
ATOM   1136 HD23 LEU    73      61.872  62.168  80.714  1.00  0.00           H  
ATOM   1137  C   LEU    73      59.009  65.082  79.245  1.00  0.00           C  
ATOM   1138  O   LEU    73      58.085  65.276  80.030  1.00  0.00           O  
ATOM   1139  N   SER    74      58.901  64.246  78.197  1.00  0.00           N  
ATOM   1140  H   SER    74      59.621  64.120  77.486  1.00  0.00           H  
ATOM   1141  CA  SER    74      57.723  63.450  78.006  1.00  0.00           C  
ATOM   1142  HA  SER    74      56.855  64.098  77.884  1.00  0.00           H  
ATOM   1143  CB  SER    74      57.866  62.564  76.768  1.00  0.00           C  
ATOM   1144  HB2 SER    74      56.955  61.984  76.619  1.00  0.00           H  
ATOM   1145  HB3 SER    74      57.998  63.184  75.881  1.00  0.00           H  
ATOM   1146  OG  SER    74      58.979  61.689  76.918  1.00  0.00           O  
ATOM   1147  HG  SER    74      59.231  61.639  77.864  1.00  0.00           H  
ATOM   1148  C   SER    74      57.609  62.531  79.218  1.00  0.00           C  
ATOM   1149  O   SER    74      58.552  61.798  79.510  1.00  0.00           O  
ATOM   1150  N   VAL    75      56.470  62.553  79.977  1.00  0.00           N  
ATOM   1151  H   VAL    75      55.670  63.160  79.797  1.00  0.00           H  
ATOM   1152  CA  VAL    75      56.326  61.680  81.129  1.00  0.00           C  
ATOM   1153  HA  VAL    75      57.174  60.996  81.089  1.00  0.00           H  
ATOM   1154  CB  VAL    75      56.332  62.434  82.431  1.00  0.00           C  
ATOM   1155  HB  VAL    75      55.520  63.158  82.497  1.00  0.00           H  
ATOM   1156  CG1 VAL    75      56.124  61.429  83.576  1.00  0.00           C  
ATOM   1157 HG11 VAL    75      56.125  61.958  84.529  1.00  0.00           H  
ATOM   1158 HG12 VAL    75      55.169  60.920  83.445  1.00  0.00           H  
ATOM   1159 HG13 VAL    75      56.930  60.695  83.567  1.00  0.00           H  
ATOM   1160  CG2 VAL    75      57.639  63.232  82.527  1.00  0.00           C  
ATOM   1161 HG21 VAL    75      57.659  63.785  83.466  1.00  0.00           H  
ATOM   1162 HG22 VAL    75      58.487  62.548  82.490  1.00  0.00           H  
ATOM   1163 HG23 VAL    75      57.701  63.931  81.693  1.00  0.00           H  
ATOM   1164  C   VAL    75      55.002  60.959  81.075  1.00  0.00           C  
ATOM   1165  O   VAL    75      53.953  61.508  81.415  1.00  0.00           O  
ATOM   1166  N   SER    76      55.036  59.672  80.659  1.00  0.00           N  
ATOM   1167  H   SER    76      55.912  59.203  80.429  1.00  0.00           H  
ATOM   1168  CA  SER    76      53.890  58.813  80.487  1.00  0.00           C  
ATOM   1169  HA  SER    76      53.124  59.465  80.067  1.00  0.00           H  
ATOM   1170  CB  SER    76      54.174  57.639  79.538  1.00  0.00           C  
ATOM   1171  HB2 SER    76      53.262  57.066  79.370  1.00  0.00           H  
ATOM   1172  HB3 SER    76      54.497  58.015  78.567  1.00  0.00           H  
ATOM   1173  OG  SER    76      55.177  56.802  80.093  1.00  0.00           O  
ATOM   1174  HG  SER    76      55.696  56.390  79.371  1.00  0.00           H  
ATOM   1175  C   SER    76      53.417  58.222  81.774  1.00  0.00           C  
ATOM   1176  O   SER    76      52.281  57.761  81.867  1.00  0.00           O  
ATOM   1177  N   THR    77      54.277  58.197  82.799  1.00  0.00           N  
ATOM   1178  H   THR    77      55.195  58.642  82.802  1.00  0.00           H  
ATOM   1179  CA  THR    77      53.927  57.506  84.004  1.00  0.00           C  
ATOM   1180  HA  THR    77      53.746  56.470  83.717  1.00  0.00           H  
ATOM   1181  CB  THR    77      55.021  57.579  85.021  1.00  0.00           C  
ATOM   1182  HB  THR    77      55.197  58.616  85.305  1.00  0.00           H  
ATOM   1183  CG2 THR    77      54.594  56.760  86.247  1.00  0.00           C  
ATOM   1184 HG21 THR    77      55.379  56.800  87.002  1.00  0.00           H  
ATOM   1185 HG22 THR    77      53.673  57.174  86.658  1.00  0.00           H  
ATOM   1186 HG23 THR    77      54.426  55.724  85.952  1.00  0.00           H  
ATOM   1187  OG1 THR    77      56.225  57.054  84.482  1.00  0.00           O  
ATOM   1188  HG1 THR    77      56.935  57.108  85.155  1.00  0.00           H  
ATOM   1189  C   THR    77      52.708  58.110  84.634  1.00  0.00           C  
ATOM   1190  O   THR    77      51.814  57.392  85.077  1.00  0.00           O  
ATOM   1191  N   TRP    78      52.669  59.449  84.725  1.00  0.00           N  
ATOM   1192  H   TRP    78      53.381  60.050  84.309  1.00  0.00           H  
ATOM   1193  CA  TRP    78      51.636  60.181  85.408  1.00  0.00           C  
ATOM   1194  HA  TRP    78      51.442  59.513  86.247  1.00  0.00           H  
ATOM   1195  CB  TRP    78      52.086  61.558  85.938  1.00  0.00           C  
ATOM   1196  HB2 TRP    78      51.294  61.954  86.573  1.00  0.00           H  
ATOM   1197  HB3 TRP    78      52.960  61.410  86.573  1.00  0.00           H  
ATOM   1198  CG  TRP    78      52.426  62.600  84.906  1.00  0.00           C  
ATOM   1199  CD1 TRP    78      53.598  62.828  84.248  1.00  0.00           C  
ATOM   1200  HD1 TRP    78      54.496  62.238  84.357  1.00  0.00           H  
ATOM   1201  NE1 TRP    78      53.466  63.922  83.425  1.00  0.00           N  
ATOM   1202  HE1 TRP    78      54.192  64.303  82.819  1.00  0.00           H  
ATOM   1203  CE2 TRP    78      52.183  64.417  83.558  1.00  0.00           C  
ATOM   1204  CZ2 TRP    78      51.564  65.481  82.967  1.00  0.00           C  
ATOM   1205  HZ2 TRP    78      52.083  66.107  82.257  1.00  0.00           H  
ATOM   1206  CH2 TRP    78      50.251  65.726  83.311  1.00  0.00           C  
ATOM   1207  HH2 TRP    78      49.733  66.558  82.858  1.00  0.00           H  
ATOM   1208  CZ3 TRP    78      49.585  64.932  84.221  1.00  0.00           C  
ATOM   1209  HZ3 TRP    78      48.557  65.154  84.467  1.00  0.00           H  
ATOM   1210  CE3 TRP    78      50.209  63.861  84.822  1.00  0.00           C  
ATOM   1211  HE3 TRP    78      49.693  63.241  85.540  1.00  0.00           H  
ATOM   1212  CD2 TRP    78      51.508  63.614  84.474  1.00  0.00           C  
ATOM   1213  C   TRP    78      50.329  60.344  84.674  1.00  0.00           C  
ATOM   1214  O   TRP    78      49.327  60.621  85.330  1.00  0.00           O  
ATOM   1215  N   LEU    79      50.286  60.189  83.329  1.00  0.00           N  
ATOM   1216  H   LEU    79      51.050  59.781  82.790  1.00  0.00           H  
ATOM   1217  CA  LEU    79      49.151  60.586  82.519  1.00  0.00           C  
ATOM   1218  HA  LEU    79      49.313  61.664  82.512  1.00  0.00           H  
ATOM   1219  CB  LEU    79      49.136  60.032  81.080  1.00  0.00           C  
ATOM   1220  HB2 LEU    79      49.403  58.976  81.110  1.00  0.00           H  
ATOM   1221  HB3 LEU    79      48.119  60.093  80.693  1.00  0.00           H  
ATOM   1222  CG  LEU    79      50.078  60.749  80.101  1.00  0.00           C  
ATOM   1223  HG  LEU    79      49.861  61.816  80.143  1.00  0.00           H  
ATOM   1224  CD1 LEU    79      51.540  60.596  80.516  1.00  0.00           C  
ATOM   1225 HD11 LEU    79      52.178  61.116  79.801  1.00  0.00           H  
ATOM   1226 HD12 LEU    79      51.683  61.024  81.508  1.00  0.00           H  
ATOM   1227 HD13 LEU    79      51.804  59.539  80.536  1.00  0.00           H  
ATOM   1228  CD2 LEU    79      49.816  60.308  78.653  1.00  0.00           C  
ATOM   1229 HD21 LEU    79      50.498  60.833  77.984  1.00  0.00           H  
ATOM   1230 HD22 LEU    79      49.977  59.233  78.565  1.00  0.00           H  
ATOM   1231 HD23 LEU    79      48.787  60.545  78.381  1.00  0.00           H  
ATOM   1232  C   LEU    79      47.803  60.267  83.088  1.00  0.00           C  
ATOM   1233  O   LEU    79      47.578  59.235  83.713  1.00  0.00           O  
ATOM   1234  N   SER    80      46.870  61.226  82.871  1.00  0.00           N  
ATOM   1235  H   SER    80      47.081  62.078  82.351  1.00  0.00           H  
ATOM   1236  CA  SER    80      45.505  61.179  83.326  1.00  0.00           C  
ATOM   1237  HA  SER    80      45.530  60.675  84.292  1.00  0.00           H  
ATOM   1238  CB  SER    80      44.874  62.567  83.527  1.00  0.00           C  
ATOM   1239  HB2 SER    80      43.873  62.463  83.946  1.00  0.00           H  
ATOM   1240  HB3 SER    80      45.461  63.142  84.243  1.00  0.00           H  
ATOM   1241  OG  SER    80      44.810  63.258  82.287  1.00  0.00           O  
ATOM   1242  HG  SER    80      44.405  64.140  82.424  1.00  0.00           H  
ATOM   1243  C   SER    80      44.666  60.445  82.325  1.00  0.00           C  
ATOM   1244  O   SER    80      45.145  60.009  81.279  1.00  0.00           O  
ATOM   1245  N   ASP    81      43.366  60.300  82.645  1.00  0.00           N  
ATOM   1246  H   ASP    81      42.942  60.717  83.474  1.00  0.00           H  
ATOM   1247  CA  ASP    81      42.450  59.541  81.845  1.00  0.00           C  
ATOM   1248  HA  ASP    81      42.861  58.532  81.813  1.00  0.00           H  
ATOM   1249  CB  ASP    81      41.034  59.516  82.442  1.00  0.00           C  
ATOM   1250  HB2 ASP    81      41.061  59.153  83.470  1.00  0.00           H  
ATOM   1251  HB3 ASP    81      40.616  60.522  82.470  1.00  0.00           H  
ATOM   1252  CG  ASP    81      40.171  58.608  81.583  1.00  0.00           C  
ATOM   1253  OD1 ASP    81      40.735  57.898  80.709  1.00  0.00           O  
ATOM   1254  OD2 ASP    81      38.929  58.618  81.787  1.00  0.00           O  
ATOM   1255  C   ASP    81      42.323  60.121  80.471  1.00  0.00           C  
ATOM   1256  O   ASP    81      42.377  59.393  79.483  1.00  0.00           O  
ATOM   1257  N   GLY    82      42.123  61.444  80.367  1.00  0.00           N  
ATOM   1258  H   GLY    82      42.086  62.090  81.155  1.00  0.00           H  
ATOM   1259  CA  GLY    82      41.942  62.045  79.075  1.00  0.00           C  
ATOM   1260  HA2 GLY    82      41.137  61.540  78.542  1.00  0.00           H  
ATOM   1261  HA3 GLY    82      41.644  63.087  79.190  1.00  0.00           H  
ATOM   1262  C   GLY    82      43.207  61.964  78.279  1.00  0.00           C  
ATOM   1263  O   GLY    82      43.177  61.714  77.075  1.00  0.00           O  
ATOM   1264  N   ALA    83      44.352  62.208  78.944  1.00  0.00           N  
ATOM   1265  H   ALA    83      44.398  62.372  79.950  1.00  0.00           H  
ATOM   1266  CA  ALA    83      45.622  62.258  78.282  1.00  0.00           C  
ATOM   1267  HA  ALA    83      45.509  63.001  77.493  1.00  0.00           H  
ATOM   1268  CB  ALA    83      46.765  62.683  79.217  1.00  0.00           C  
ATOM   1269  HB1 ALA    83      47.702  62.703  78.660  1.00  0.00           H  
ATOM   1270  HB2 ALA    83      46.559  63.676  79.616  1.00  0.00           H  
ATOM   1271  HB3 ALA    83      46.846  61.972  80.039  1.00  0.00           H  
ATOM   1272  C   ALA    83      45.983  60.922  77.717  1.00  0.00           C  
ATOM   1273  O   ALA    83      46.461  60.823  76.590  1.00  0.00           O  
ATOM   1274  N   VAL    84      45.756  59.847  78.490  1.00  0.00           N  
ATOM   1275  H   VAL    84      45.322  59.877  79.412  1.00  0.00           H  
ATOM   1276  CA  VAL    84      46.130  58.542  78.037  1.00  0.00           C  
ATOM   1277  HA  VAL    84      47.207  58.543  77.866  1.00  0.00           H  
ATOM   1278  CB  VAL    84      45.825  57.470  79.047  1.00  0.00           C  
ATOM   1279  HB  VAL    84      46.083  56.477  78.680  1.00  0.00           H  
ATOM   1280  CG1 VAL    84      46.683  57.720  80.301  1.00  0.00           C  
ATOM   1281 HG11 VAL    84      46.474  56.951  81.044  1.00  0.00           H  
ATOM   1282 HG12 VAL    84      47.739  57.687  80.032  1.00  0.00           H  
ATOM   1283 HG13 VAL    84      46.445  58.699  80.716  1.00  0.00           H  
ATOM   1284  CG2 VAL    84      44.311  57.451  79.318  1.00  0.00           C  
ATOM   1285 HG21 VAL    84      44.082  56.676  80.050  1.00  0.00           H  
ATOM   1286 HG22 VAL    84      43.999  58.420  79.706  1.00  0.00           H  
ATOM   1287 HG23 VAL    84      43.778  57.243  78.390  1.00  0.00           H  
ATOM   1288  C   VAL    84      45.357  58.243  76.793  1.00  0.00           C  
ATOM   1289  O   VAL    84      45.880  57.641  75.857  1.00  0.00           O  
ATOM   1290  N   ALA    85      44.071  58.644  76.765  1.00  0.00           N  
ATOM   1291  H   ALA    85      43.616  59.161  77.518  1.00  0.00           H  
ATOM   1292  CA  ALA    85      43.227  58.363  75.640  1.00  0.00           C  
ATOM   1293  HA  ALA    85      43.261  57.281  75.514  1.00  0.00           H  
ATOM   1294  CB  ALA    85      41.772  58.809  75.871  1.00  0.00           C  
ATOM   1295  HB1 ALA    85      41.175  58.574  74.990  1.00  0.00           H  
ATOM   1296  HB2 ALA    85      41.364  58.286  76.736  1.00  0.00           H  
ATOM   1297  HB3 ALA    85      41.745  59.884  76.051  1.00  0.00           H  
ATOM   1298  C   ALA    85      43.717  59.058  74.405  1.00  0.00           C  
ATOM   1299  O   ALA    85      43.856  58.431  73.355  1.00  0.00           O  
ATOM   1300  N   GLY    86      44.022  60.366  74.496  1.00  0.00           N  
ATOM   1301  H   GLY    86      43.983  60.912  75.356  1.00  0.00           H  
ATOM   1302  CA  GLY    86      44.439  61.096  73.329  1.00  0.00           C  
ATOM   1303  HA2 GLY    86      43.686  61.020  72.545  1.00  0.00           H  
ATOM   1304  HA3 GLY    86      44.550  62.155  73.563  1.00  0.00           H  
ATOM   1305  C   GLY    86      45.735  60.529  72.861  1.00  0.00           C  
ATOM   1306  O   GLY    86      45.982  60.400  71.662  1.00  0.00           O  
ATOM   1307  N   CYX    87      46.616  60.197  73.819  1.00  0.00           N  
ATOM   1308  H   CYX    87      46.395  60.301  74.799  1.00  0.00           H  
ATOM   1309  CA  CYX    87      47.904  59.688  73.465  1.00  0.00           C  
ATOM   1310  HA  CYX    87      48.371  60.398  72.783  1.00  0.00           H  
ATOM   1311  CB  CYX    87      48.842  59.468  74.666  1.00  0.00           C  
ATOM   1312  HB2 CYX    87      48.996  60.414  75.185  1.00  0.00           H  
ATOM   1313  HB3 CYX    87      48.394  58.747  75.350  1.00  0.00           H  
ATOM   1314  SG  CYX    87      50.450  58.822  74.113  1.00  0.00           S  
ATOM   1315  C   CYX    87      47.772  58.373  72.773  1.00  0.00           C  
ATOM   1316  O   CYX    87      48.471  58.102  71.799  1.00  0.00           O  
ATOM   1317  N   ARG    88      46.878  57.506  73.273  1.00  0.00           N  
ATOM   1318  H   ARG    88      46.276  57.691  74.075  1.00  0.00           H  
ATOM   1319  CA  ARG    88      46.715  56.214  72.678  1.00  0.00           C  
ATOM   1320  HA  ARG    88      47.700  55.746  72.673  1.00  0.00           H  
ATOM   1321  CB  ARG    88      45.767  55.315  73.478  1.00  0.00           C  
ATOM   1322  HB2 ARG    88      44.898  55.891  73.795  1.00  0.00           H  
ATOM   1323  HB3 ARG    88      45.401  54.510  72.840  1.00  0.00           H  
ATOM   1324  CG  ARG    88      46.462  54.724  74.699  1.00  0.00           C  
ATOM   1325  HG2 ARG    88      47.131  53.928  74.373  1.00  0.00           H  
ATOM   1326  HG3 ARG    88      47.082  55.494  75.158  1.00  0.00           H  
ATOM   1327  CD  ARG    88      45.510  54.167  75.749  1.00  0.00           C  
ATOM   1328  HD2 ARG    88      44.995  54.974  76.271  1.00  0.00           H  
ATOM   1329  HD3 ARG    88      44.743  53.547  75.285  1.00  0.00           H  
ATOM   1330  NE  ARG    88      46.334  53.368  76.695  1.00  0.00           N  
ATOM   1331  HE  ARG    88      46.339  52.350  76.625  1.00  0.00           H  
ATOM   1332  CZ  ARG    88      47.083  53.982  77.656  1.00  0.00           C  
ATOM   1333  NH1 ARG    88      47.181  55.344  77.686  1.00  0.00           N  
ATOM   1334 HH11 ARG    88      46.693  55.906  76.988  1.00  0.00           H  
ATOM   1335 HH12 ARG    88      47.742  55.799  78.406  1.00  0.00           H  
ATOM   1336  NH2 ARG    88      47.745  53.226  78.580  1.00  0.00           N  
ATOM   1337 HH21 ARG    88      47.678  52.209  78.549  1.00  0.00           H  
ATOM   1338 HH22 ARG    88      48.307  53.678  79.301  1.00  0.00           H  
ATOM   1339  C   ARG    88      46.195  56.348  71.283  1.00  0.00           C  
ATOM   1340  O   ARG    88      46.636  55.625  70.391  1.00  0.00           O  
ATOM   1341  N   VAL    89      45.242  57.274  71.059  1.00  0.00           N  
ATOM   1342  H   VAL    89      44.875  57.899  71.776  1.00  0.00           H  
ATOM   1343  CA  VAL    89      44.658  57.453  69.760  1.00  0.00           C  
ATOM   1344  HA  VAL    89      44.208  56.502  69.477  1.00  0.00           H  
ATOM   1345  CB  VAL    89      43.593  58.507  69.744  1.00  0.00           C  
ATOM   1346  HB  VAL    89      43.966  59.482  70.057  1.00  0.00           H  
ATOM   1347  CG1 VAL    89      43.092  58.670  68.300  1.00  0.00           C  
ATOM   1348 HG11 VAL    89      42.315  59.434  68.268  1.00  0.00           H  
ATOM   1349 HG12 VAL    89      43.921  58.969  67.659  1.00  0.00           H  
ATOM   1350 HG13 VAL    89      42.684  57.723  67.947  1.00  0.00           H  
ATOM   1351  CG2 VAL    89      42.499  58.115  70.752  1.00  0.00           C  
ATOM   1352 HG21 VAL    89      41.716  58.873  70.752  1.00  0.00           H  
ATOM   1353 HG22 VAL    89      42.072  57.152  70.470  1.00  0.00           H  
ATOM   1354 HG23 VAL    89      42.933  58.041  71.749  1.00  0.00           H  
ATOM   1355  C   VAL    89      45.729  57.888  68.808  1.00  0.00           C  
ATOM   1356  O   VAL    89      45.820  57.393  67.685  1.00  0.00           O  
ATOM   1357  N   ALA    90      46.581  58.829  69.247  1.00  0.00           N  
ATOM   1358  H   ALA    90      46.540  59.248  70.176  1.00  0.00           H  
ATOM   1359  CA  ALA    90      47.638  59.324  68.416  1.00  0.00           C  
ATOM   1360  HA  ALA    90      47.182  59.775  67.535  1.00  0.00           H  
ATOM   1361  CB  ALA    90      48.499  60.397  69.106  1.00  0.00           C  
ATOM   1362  HB1 ALA    90      49.281  60.730  68.424  1.00  0.00           H  
ATOM   1363  HB2 ALA    90      47.872  61.245  69.381  1.00  0.00           H  
ATOM   1364  HB3 ALA    90      48.955  59.977  70.003  1.00  0.00           H  
ATOM   1365  C   ALA    90      48.535  58.175  68.104  1.00  0.00           C  
ATOM   1366  O   ALA    90      49.073  58.070  67.003  1.00  0.00           O  
ATOM   1367  N   ALA    91      48.732  57.285  69.091  1.00  0.00           N  
ATOM   1368  H   ALA    91      48.291  57.341  70.009  1.00  0.00           H  
ATOM   1369  CA  ALA    91      49.600  56.163  68.916  1.00  0.00           C  
ATOM   1370  HA  ALA    91      50.574  56.574  68.649  1.00  0.00           H  
ATOM   1371  CB  ALA    91      49.748  55.321  70.196  1.00  0.00           C  
ATOM   1372  HB1 ALA    91      50.418  54.483  70.005  1.00  0.00           H  
ATOM   1373  HB2 ALA    91      50.160  55.940  70.993  1.00  0.00           H  
ATOM   1374  HB3 ALA    91      48.771  54.943  70.498  1.00  0.00           H  
ATOM   1375  C   ALA    91      49.075  55.261  67.840  1.00  0.00           C  
ATOM   1376  O   ALA    91      49.840  54.749  67.024  1.00  0.00           O  
ATOM   1377  N   VAL    92      47.750  55.034  67.813  1.00  0.00           N  
ATOM   1378  H   VAL    92      47.080  55.446  68.463  1.00  0.00           H  
ATOM   1379  CA  VAL    92      47.179  54.163  66.827  1.00  0.00           C  
ATOM   1380  HA  VAL    92      47.648  53.187  66.948  1.00  0.00           H  
ATOM   1381  CB  VAL    92      45.698  53.989  66.988  1.00  0.00           C  
ATOM   1382  HB  VAL    92      45.163  54.939  66.973  1.00  0.00           H  
ATOM   1383  CG1 VAL    92      45.170  53.165  65.800  1.00  0.00           C  
ATOM   1384 HG11 VAL    92      44.093  53.029  65.901  1.00  0.00           H  
ATOM   1385 HG12 VAL    92      45.383  53.691  64.869  1.00  0.00           H  
ATOM   1386 HG13 VAL    92      45.659  52.191  65.787  1.00  0.00           H  
ATOM   1387  CG2 VAL    92      45.432  53.346  68.361  1.00  0.00           C  
ATOM   1388 HG21 VAL    92      44.359  53.211  68.498  1.00  0.00           H  
ATOM   1389 HG22 VAL    92      45.929  52.377  68.412  1.00  0.00           H  
ATOM   1390 HG23 VAL    92      45.819  53.994  69.147  1.00  0.00           H  
ATOM   1391  C   VAL    92      47.424  54.753  65.474  1.00  0.00           C  
ATOM   1392  O   VAL    92      47.798  54.047  64.539  1.00  0.00           O  
ATOM   1393  N   PHE    93      47.239  56.080  65.340  1.00  0.00           N  
ATOM   1394  H   PHE    93      46.968  56.703  66.101  1.00  0.00           H  
ATOM   1395  CA  PHE    93      47.418  56.725  64.070  1.00  0.00           C  
ATOM   1396  HA  PHE    93      46.722  56.227  63.395  1.00  0.00           H  
ATOM   1397  CB  PHE    93      47.084  58.228  64.062  1.00  0.00           C  
ATOM   1398  HB2 PHE    93      47.557  58.729  64.907  1.00  0.00           H  
ATOM   1399  HB3 PHE    93      47.467  58.700  63.157  1.00  0.00           H  
ATOM   1400  CG  PHE    93      45.607  58.366  64.135  1.00  0.00           C  
ATOM   1401  CD1 PHE    93      44.834  58.116  63.025  1.00  0.00           C  
ATOM   1402  HD1 PHE    93      45.306  57.816  62.101  1.00  0.00           H  
ATOM   1403  CE1 PHE    93      43.468  58.245  63.081  1.00  0.00           C  
ATOM   1404  HE1 PHE    93      42.871  58.043  62.204  1.00  0.00           H  
ATOM   1405  CZ  PHE    93      42.861  58.631  64.251  1.00  0.00           C  
ATOM   1406  HZ  PHE    93      41.787  58.730  64.297  1.00  0.00           H  
ATOM   1407  CE2 PHE    93      43.627  58.891  65.364  1.00  0.00           C  
ATOM   1408  HE2 PHE    93      43.155  59.198  66.286  1.00  0.00           H  
ATOM   1409  CD2 PHE    93      44.994  58.760  65.301  1.00  0.00           C  
ATOM   1410  HD2 PHE    93      45.592  58.969  66.176  1.00  0.00           H  
ATOM   1411  C   PHE    93      48.842  56.592  63.643  1.00  0.00           C  
ATOM   1412  O   PHE    93      49.130  56.435  62.458  1.00  0.00           O  
ATOM   1413  N   MET    94      49.782  56.695  64.597  1.00  0.00           N  
ATOM   1414  H   MET    94      49.592  56.832  65.590  1.00  0.00           H  
ATOM   1415  CA  MET    94      51.169  56.613  64.246  1.00  0.00           C  
ATOM   1416  HA  MET    94      51.341  57.412  63.525  1.00  0.00           H  
ATOM   1417  CB  MET    94      52.098  56.796  65.458  1.00  0.00           C  
ATOM   1418  HB2 MET    94      51.775  57.669  66.024  1.00  0.00           H  
ATOM   1419  HB3 MET    94      51.996  55.934  66.117  1.00  0.00           H  
ATOM   1420  CG  MET    94      53.572  56.964  65.081  1.00  0.00           C  
ATOM   1421  HG2 MET    94      53.827  56.225  64.321  1.00  0.00           H  
ATOM   1422  HG3 MET    94      53.710  57.946  64.629  1.00  0.00           H  
ATOM   1423  SD  MET    94      54.725  56.793  66.477  1.00  0.00           S  
ATOM   1424  CE  MET    94      53.881  58.006  67.531  1.00  0.00           C  
ATOM   1425  HE1 MET    94      54.408  58.091  68.481  1.00  0.00           H  
ATOM   1426  HE2 MET    94      53.871  58.976  67.033  1.00  0.00           H  
ATOM   1427  HE3 MET    94      52.857  57.680  67.712  1.00  0.00           H  
ATOM   1428  C   MET    94      51.480  55.257  63.680  1.00  0.00           C  
ATOM   1429  O   MET    94      52.163  55.149  62.662  1.00  0.00           O  
ATOM   1430  N   GLN    95      50.981  54.179  64.317  1.00  0.00           N  
ATOM   1431  H   GLN    95      50.377  54.225  65.138  1.00  0.00           H  
ATOM   1432  CA  GLN    95      51.278  52.847  63.864  1.00  0.00           C  
ATOM   1433  HA  GLN    95      52.363  52.747  63.885  1.00  0.00           H  
ATOM   1434  CB  GLN    95      50.653  51.756  64.750  1.00  0.00           C  
ATOM   1435  HB2 GLN    95      49.568  51.849  64.717  1.00  0.00           H  
ATOM   1436  HB3 GLN    95      50.902  50.778  64.339  1.00  0.00           H  
ATOM   1437  CG  GLN    95      51.114  51.817  66.204  1.00  0.00           C  
ATOM   1438  HG2 GLN    95      50.765  52.734  66.679  1.00  0.00           H  
ATOM   1439  HG3 GLN    95      50.699  50.985  66.773  1.00  0.00           H  
ATOM   1440  CD  GLN    95      52.631  51.760  66.204  1.00  0.00           C  
ATOM   1441  OE1 GLN    95      53.240  50.932  65.528  1.00  0.00           O  
ATOM   1442  NE2 GLN    95      53.259  52.685  66.974  1.00  0.00           N  
ATOM   1443 HE21 GLN    95      52.712  53.352  67.518  1.00  0.00           H  
ATOM   1444 HE22 GLN    95      54.278  52.713  67.009  1.00  0.00           H  
ATOM   1445  C   GLN    95      50.690  52.662  62.509  1.00  0.00           C  
ATOM   1446  O   GLN    95      51.312  52.082  61.620  1.00  0.00           O  
ATOM   1447  N   TYR    96      49.464  53.177  62.327  1.00  0.00           N  
ATOM   1448  H   TYR    96      48.966  53.710  63.040  1.00  0.00           H  
ATOM   1449  CA  TYR    96      48.740  53.023  61.105  1.00  0.00           C  
ATOM   1450  HA  TYR    96      48.585  51.960  60.920  1.00  0.00           H  
ATOM   1451  CB  TYR    96      47.362  53.715  61.173  1.00  0.00           C  
ATOM   1452  HB2 TYR    96      46.775  53.301  61.993  1.00  0.00           H  
ATOM   1453  HB3 TYR    96      47.486  54.779  61.375  1.00  0.00           H  
ATOM   1454  CG  TYR    96      46.647  53.519  59.881  1.00  0.00           C  
ATOM   1455  CD1 TYR    96      46.054  52.311  59.603  1.00  0.00           C  
ATOM   1456  HD1 TYR    96      46.115  51.508  60.322  1.00  0.00           H  
ATOM   1457  CE1 TYR    96      45.384  52.114  58.420  1.00  0.00           C  
ATOM   1458  HE1 TYR    96      44.926  51.159  58.211  1.00  0.00           H  
ATOM   1459  CZ  TYR    96      45.298  53.132  57.505  1.00  0.00           C  
ATOM   1460  OH  TYR    96      44.609  52.927  56.291  1.00  0.00           O  
ATOM   1461  HH  TYR    96      44.217  52.029  56.285  1.00  0.00           H  
ATOM   1462  CE2 TYR    96      45.879  54.349  57.778  1.00  0.00           C  
ATOM   1463  HE2 TYR    96      45.809  55.153  57.061  1.00  0.00           H  
ATOM   1464  CD2 TYR    96      46.549  54.542  58.963  1.00  0.00           C  
ATOM   1465  HD2 TYR    96      47.001  55.500  59.175  1.00  0.00           H  
ATOM   1466  C   TYR    96      49.533  53.674  60.018  1.00  0.00           C  
ATOM   1467  O   TYR    96      49.681  53.124  58.927  1.00  0.00           O  
ATOM   1468  N   GLY    97      50.072  54.874  60.298  1.00  0.00           N  
ATOM   1469  H   GLY    97      49.990  55.334  61.205  1.00  0.00           H  
ATOM   1470  CA  GLY    97      50.818  55.618  59.328  1.00  0.00           C  
ATOM   1471  HA2 GLY    97      50.208  55.781  58.440  1.00  0.00           H  
ATOM   1472  HA3 GLY    97      51.066  56.601  59.729  1.00  0.00           H  
ATOM   1473  C   GLY    97      52.075  54.892  58.953  1.00  0.00           C  
ATOM   1474  O   GLY    97      52.463  54.878  57.786  1.00  0.00           O  
ATOM   1475  N   ILE    98      52.762  54.285  59.938  1.00  0.00           N  
ATOM   1476  H   ILE    98      52.457  54.233  60.910  1.00  0.00           H  
ATOM   1477  CA  ILE    98      54.019  53.649  59.660  1.00  0.00           C  
ATOM   1478  HA  ILE    98      54.649  54.408  59.196  1.00  0.00           H  
ATOM   1479  CB  ILE    98      54.703  53.158  60.903  1.00  0.00           C  
ATOM   1480  HB  ILE    98      54.052  52.505  61.484  1.00  0.00           H  
ATOM   1481  CG2 ILE    98      55.935  52.339  60.485  1.00  0.00           C  
ATOM   1482 HG21 ILE    98      56.447  51.972  61.375  1.00  0.00           H  
ATOM   1483 HG22 ILE    98      55.620  51.494  59.874  1.00  0.00           H  
ATOM   1484 HG23 ILE    98      56.613  52.970  59.910  1.00  0.00           H  
ATOM   1485  CG1 ILE    98      55.041  54.347  61.819  1.00  0.00           C  
ATOM   1486 HG12 ILE    98      55.852  54.901  61.347  1.00  0.00           H  
ATOM   1487 HG13 ILE    98      54.154  54.979  61.874  1.00  0.00           H  
ATOM   1488  CD1 ILE    98      55.459  53.934  63.229  1.00  0.00           C  
ATOM   1489 HD11 ILE    98      56.346  53.303  63.175  1.00  0.00           H  
ATOM   1490 HD12 ILE    98      55.681  54.824  63.818  1.00  0.00           H  
ATOM   1491 HD13 ILE    98      54.647  53.380  63.701  1.00  0.00           H  
ATOM   1492  C   ILE    98      53.828  52.486  58.733  1.00  0.00           C  
ATOM   1493  O   ILE    98      54.553  52.345  57.750  1.00  0.00           O  
ATOM   1494  N   VAL    99      52.836  51.619  59.014  1.00  0.00           N  
ATOM   1495  H   VAL    99      52.200  51.710  59.806  1.00  0.00           H  
ATOM   1496  CA  VAL    99      52.603  50.468  58.185  1.00  0.00           C  
ATOM   1497  HA  VAL    99      53.542  49.916  58.137  1.00  0.00           H  
ATOM   1498  CB  VAL    99      51.553  49.553  58.739  1.00  0.00           C  
ATOM   1499  HB  VAL    99      50.581  50.038  58.829  1.00  0.00           H  
ATOM   1500  CG1 VAL    99      51.375  48.374  57.767  1.00  0.00           C  
ATOM   1501 HG11 VAL    99      50.614  47.696  58.153  1.00  0.00           H  
ATOM   1502 HG12 VAL    99      51.065  48.750  56.792  1.00  0.00           H  
ATOM   1503 HG13 VAL    99      52.320  47.840  57.666  1.00  0.00           H  
ATOM   1504  CG2 VAL    99      51.975  49.133  60.158  1.00  0.00           C  
ATOM   1505 HG21 VAL    99      51.223  48.466  60.579  1.00  0.00           H  
ATOM   1506 HG22 VAL    99      52.934  48.617  60.115  1.00  0.00           H  
ATOM   1507 HG23 VAL    99      52.068  50.018  60.787  1.00  0.00           H  
ATOM   1508  C   VAL    99      52.149  50.924  56.833  1.00  0.00           C  
ATOM   1509  O   VAL    99      52.508  50.340  55.812  1.00  0.00           O  
ATOM   1510  N   ALA   100      51.339  51.996  56.803  1.00  0.00           N  
ATOM   1511  H   ALA   100      51.062  52.508  57.640  1.00  0.00           H  
ATOM   1512  CA  ALA   100      50.782  52.528  55.594  1.00  0.00           C  
ATOM   1513  HA  ALA   100      50.193  51.731  55.141  1.00  0.00           H  
ATOM   1514  CB  ALA   100      49.861  53.735  55.844  1.00  0.00           C  
ATOM   1515  HB1 ALA   100      49.468  54.096  54.893  1.00  0.00           H  
ATOM   1516  HB2 ALA   100      49.034  53.435  56.488  1.00  0.00           H  
ATOM   1517  HB3 ALA   100      50.427  54.531  56.328  1.00  0.00           H  
ATOM   1518  C   ALA   100      51.893  52.987  54.700  1.00  0.00           C  
ATOM   1519  O   ALA   100      51.774  52.926  53.477  1.00  0.00           O  
ATOM   1520  N   ASN   101      52.993  53.499  55.286  1.00  0.00           N  
ATOM   1521  H   ASN   101      53.134  53.562  56.294  1.00  0.00           H  
ATOM   1522  CA  ASN   101      54.076  54.007  54.490  1.00  0.00           C  
ATOM   1523  HA  ASN   101      53.665  54.840  53.919  1.00  0.00           H  
ATOM   1524  CB  ASN   101      55.229  54.569  55.342  1.00  0.00           C  
ATOM   1525  HB2 ASN   101      55.586  53.807  56.036  1.00  0.00           H  
ATOM   1526  HB3 ASN   101      56.070  54.836  54.703  1.00  0.00           H  
ATOM   1527  CG  ASN   101      54.751  55.791  56.112  1.00  0.00           C  
ATOM   1528  OD1 ASN   101      53.864  56.512  55.660  1.00  0.00           O  
ATOM   1529  ND2 ASN   101      55.348  56.039  57.307  1.00  0.00           N  
ATOM   1530 HD21 ASN   101      55.065  56.847  57.861  1.00  0.00           H  
ATOM   1531 HD22 ASN   101      56.081  55.418  57.650  1.00  0.00           H  
ATOM   1532  C   ASN   101      54.617  52.913  53.617  1.00  0.00           C  
ATOM   1533  O   ASN   101      54.735  53.081  52.404  1.00  0.00           O  
ATOM   1534  N   TYR   102      54.944  51.751  54.214  1.00  0.00           N  
ATOM   1535  H   TYR   102      54.811  51.572  55.209  1.00  0.00           H  
ATOM   1536  CA  TYR   102      55.516  50.648  53.493  1.00  0.00           C  
ATOM   1537  HA  TYR   102      56.380  51.053  52.967  1.00  0.00           H  
ATOM   1538  CB  TYR   102      56.015  49.515  54.408  1.00  0.00           C  
ATOM   1539  HB2 TYR   102      55.242  49.221  55.118  1.00  0.00           H  
ATOM   1540  HB3 TYR   102      56.266  48.629  53.825  1.00  0.00           H  
ATOM   1541  CG  TYR   102      57.217  50.040  55.120  1.00  0.00           C  
ATOM   1542  CD1 TYR   102      58.446  50.034  54.502  1.00  0.00           C  
ATOM   1543  HD1 TYR   102      58.536  49.645  53.498  1.00  0.00           H  
ATOM   1544  CE1 TYR   102      59.561  50.516  55.145  1.00  0.00           C  
ATOM   1545  HE1 TYR   102      60.519  50.505  54.647  1.00  0.00           H  
ATOM   1546  CZ  TYR   102      59.456  51.012  56.421  1.00  0.00           C  
ATOM   1547  OH  TYR   102      60.601  51.509  57.085  1.00  0.00           O  
ATOM   1548  HH  TYR   102      61.315  51.665  56.433  1.00  0.00           H  
ATOM   1549  CE2 TYR   102      58.234  51.022  57.048  1.00  0.00           C  
ATOM   1550  HE2 TYR   102      58.146  51.410  58.052  1.00  0.00           H  
ATOM   1551  CD2 TYR   102      57.122  50.538  56.399  1.00  0.00           C  
ATOM   1552  HD2 TYR   102      56.165  50.549  56.899  1.00  0.00           H  
ATOM   1553  C   TYR   102      54.526  50.085  52.524  1.00  0.00           C  
ATOM   1554  O   TYR   102      54.893  49.668  51.427  1.00  0.00           O  
ATOM   1555  N   CYS   103      53.239  50.019  52.912  1.00  0.00           N  
ATOM   1556  H   CYS   103      52.892  50.340  53.816  1.00  0.00           H  
ATOM   1557  CA  CYS   103      52.238  49.470  52.041  1.00  0.00           C  
ATOM   1558  HA  CYS   103      52.558  48.456  51.800  1.00  0.00           H  
ATOM   1559  CB  CYS   103      50.851  49.394  52.697  1.00  0.00           C  
ATOM   1560  HB2 CYS   103      50.564  50.383  53.055  1.00  0.00           H  
ATOM   1561  HB3 CYS   103      50.112  49.098  51.952  1.00  0.00           H  
ATOM   1562  SG  CYS   103      50.822  48.217  54.080  1.00  0.00           S  
ATOM   1563  HG  CYS   103      50.112  47.179  53.752  1.00  0.00           H  
ATOM   1564  C   CYS   103      52.121  50.320  50.811  1.00  0.00           C  
ATOM   1565  O   CYS   103      51.941  49.803  49.711  1.00  0.00           O  
ATOM   1566  N   TRP   104      52.174  51.655  50.972  1.00  0.00           N  
ATOM   1567  H   TRP   104      52.274  52.113  51.878  1.00  0.00           H  
ATOM   1568  CA  TRP   104      52.092  52.560  49.859  1.00  0.00           C  
ATOM   1569  HA  TRP   104      51.247  52.229  49.256  1.00  0.00           H  
ATOM   1570  CB  TRP   104      51.782  54.010  50.267  1.00  0.00           C  
ATOM   1571  HB2 TRP   104      52.445  54.313  51.077  1.00  0.00           H  
ATOM   1572  HB3 TRP   104      51.978  54.678  49.428  1.00  0.00           H  
ATOM   1573  CG  TRP   104      50.343  54.153  50.706  1.00  0.00           C  
ATOM   1574  CD1 TRP   104      49.810  54.313  51.951  1.00  0.00           C  
ATOM   1575  HD1 TRP   104      50.382  54.406  52.863  1.00  0.00           H  
ATOM   1576  NE1 TRP   104      48.436  54.339  51.874  1.00  0.00           N  
ATOM   1577  HE1 TRP   104      47.797  54.449  52.661  1.00  0.00           H  
ATOM   1578  CE2 TRP   104      48.070  54.191  50.552  1.00  0.00           C  
ATOM   1579  CZ2 TRP   104      46.839  54.144  49.961  1.00  0.00           C  
ATOM   1580  HZ2 TRP   104      45.934  54.229  50.544  1.00  0.00           H  
ATOM   1581  CH2 TRP   104      46.796  53.984  48.593  1.00  0.00           C  
ATOM   1582  HH2 TRP   104      45.838  53.948  48.095  1.00  0.00           H  
ATOM   1583  CZ3 TRP   104      47.950  53.869  47.846  1.00  0.00           C  
ATOM   1584  HZ3 TRP   104      47.879  53.745  46.776  1.00  0.00           H  
ATOM   1585  CE3 TRP   104      49.190  53.910  48.442  1.00  0.00           C  
ATOM   1586  HE3 TRP   104      50.095  53.816  47.860  1.00  0.00           H  
ATOM   1587  CD2 TRP   104      49.234  54.074  49.796  1.00  0.00           C  
ATOM   1588  C   TRP   104      53.346  52.497  49.040  1.00  0.00           C  
ATOM   1589  O   TRP   104      53.316  52.712  47.831  1.00  0.00           O  
ATOM   1590  N   LEU   105      54.507  52.252  49.672  1.00  0.00           N  
ATOM   1591  H   LEU   105      54.626  52.163  50.681  1.00  0.00           H  
ATOM   1592  CA  LEU   105      55.698  52.098  48.883  1.00  0.00           C  
ATOM   1593  HA  LEU   105      55.847  53.054  48.381  1.00  0.00           H  
ATOM   1594  CB  LEU   105      56.960  51.742  49.673  1.00  0.00           C  
ATOM   1595  HB2 LEU   105      56.720  50.930  50.359  1.00  0.00           H  
ATOM   1596  HB3 LEU   105      57.707  51.361  48.977  1.00  0.00           H  
ATOM   1597  CG  LEU   105      57.583  52.882  50.473  1.00  0.00           C  
ATOM   1598  HG  LEU   105      56.872  53.210  51.231  1.00  0.00           H  
ATOM   1599  CD1 LEU   105      58.846  52.386  51.183  1.00  0.00           C  
ATOM   1600 HD11 LEU   105      59.288  53.203  51.753  1.00  0.00           H  
ATOM   1601 HD12 LEU   105      58.587  51.571  51.859  1.00  0.00           H  
ATOM   1602 HD13 LEU   105      59.563  52.030  50.443  1.00  0.00           H  
ATOM   1603  CD2 LEU   105      57.865  54.100  49.584  1.00  0.00           C  
ATOM   1604 HD21 LEU   105      58.308  54.894  50.185  1.00  0.00           H  
ATOM   1605 HD22 LEU   105      58.555  53.818  48.789  1.00  0.00           H  
ATOM   1606 HD23 LEU   105      56.932  54.455  49.146  1.00  0.00           H  
ATOM   1607  C   LEU   105      55.489  50.901  48.025  1.00  0.00           C  
ATOM   1608  O   LEU   105      55.924  50.855  46.875  1.00  0.00           O  
ATOM   1609  N   LEU   106      54.837  49.879  48.601  1.00  0.00           N  
ATOM   1610  H   LEU   106      54.476  49.898  49.555  1.00  0.00           H  
ATOM   1611  CA  LEU   106      54.594  48.657  47.900  1.00  0.00           C  
ATOM   1612  HA  LEU   106      55.555  48.233  47.608  1.00  0.00           H  
ATOM   1613  CB  LEU   106      53.856  47.628  48.773  1.00  0.00           C  
ATOM   1614  HB2 LEU   106      54.452  47.429  49.664  1.00  0.00           H  
ATOM   1615  HB3 LEU   106      52.914  48.061  49.110  1.00  0.00           H  
ATOM   1616  CG  LEU   106      53.565  46.296  48.060  1.00  0.00           C  
ATOM   1617  HG  LEU   106      53.043  46.515  47.129  1.00  0.00           H  
ATOM   1618  CD1 LEU   106      54.869  45.574  47.675  1.00  0.00           C  
ATOM   1619 HD11 LEU   106      54.631  44.636  47.173  1.00  0.00           H  
ATOM   1620 HD12 LEU   106      55.451  46.207  47.005  1.00  0.00           H  
ATOM   1621 HD13 LEU   106      55.449  45.367  48.574  1.00  0.00           H  
ATOM   1622  CD2 LEU   106      52.624  45.413  48.894  1.00  0.00           C  
ATOM   1623 HD21 LEU   106      52.437  44.479  48.364  1.00  0.00           H  
ATOM   1624 HD22 LEU   106      53.086  45.198  49.857  1.00  0.00           H  
ATOM   1625 HD23 LEU   106      51.681  45.935  49.053  1.00  0.00           H  
ATOM   1626  C   LEU   106      53.724  48.968  46.723  1.00  0.00           C  
ATOM   1627  O   LEU   106      54.008  48.519  45.616  1.00  0.00           O  
ATOM   1628  N   VAL   107      52.656  49.769  46.916  1.00  0.00           N  
ATOM   1629  H   VAL   107      52.396  50.197  47.804  1.00  0.00           H  
ATOM   1630  CA  VAL   107      51.791  50.067  45.807  1.00  0.00           C  
ATOM   1631  HA  VAL   107      51.444  49.102  45.437  1.00  0.00           H  
ATOM   1632  CB  VAL   107      50.531  50.826  46.134  1.00  0.00           C  
ATOM   1633  HB  VAL   107      49.962  51.037  45.228  1.00  0.00           H  
ATOM   1634  CG1 VAL   107      49.645  49.959  47.034  1.00  0.00           C  
ATOM   1635 HG11 VAL   107      48.731  50.501  47.275  1.00  0.00           H  
ATOM   1636 HG12 VAL   107      49.392  49.035  46.514  1.00  0.00           H  
ATOM   1637 HG13 VAL   107      50.181  49.723  47.954  1.00  0.00           H  
ATOM   1638  CG2 VAL   107      50.871  52.186  46.737  1.00  0.00           C  
ATOM   1639 HG21 VAL   107      49.950  52.722  46.968  1.00  0.00           H  
ATOM   1640 HG22 VAL   107      51.448  52.045  47.651  1.00  0.00           H  
ATOM   1641 HG23 VAL   107      51.458  52.764  46.023  1.00  0.00           H  
ATOM   1642  C   VAL   107      52.576  50.835  44.797  1.00  0.00           C  
ATOM   1643  O   VAL   107      52.344  50.716  43.598  1.00  0.00           O  
ATOM   1644  N   GLU   108      53.534  51.657  45.258  1.00  0.00           N  
ATOM   1645  H   GLU   108      53.753  51.786  46.246  1.00  0.00           H  
ATOM   1646  CA  GLU   108      54.337  52.432  44.361  1.00  0.00           C  
ATOM   1647  HA  GLU   108      53.687  53.115  43.814  1.00  0.00           H  
ATOM   1648  CB  GLU   108      55.402  53.247  45.118  1.00  0.00           C  
ATOM   1649  HB2 GLU   108      54.915  53.802  45.920  1.00  0.00           H  
ATOM   1650  HB3 GLU   108      56.104  52.558  45.588  1.00  0.00           H  
ATOM   1651  CG  GLU   108      56.183  54.226  44.245  1.00  0.00           C  
ATOM   1652  HG2 GLU   108      57.158  54.435  44.685  1.00  0.00           H  
ATOM   1653  HG3 GLU   108      56.364  53.797  43.259  1.00  0.00           H  
ATOM   1654  CD  GLU   108      55.367  55.506  44.127  1.00  0.00           C  
ATOM   1655  OE1 GLU   108      54.698  55.874  45.128  1.00  0.00           O  
ATOM   1656  OE2 GLU   108      55.407  56.135  43.036  1.00  0.00           O  
ATOM   1657  C   GLU   108      55.066  51.479  43.466  1.00  0.00           C  
ATOM   1658  O   GLU   108      55.134  51.679  42.254  1.00  0.00           O  
ATOM   1659  N   GLY   109      55.629  50.402  44.047  1.00  0.00           N  
ATOM   1660  H   GLY   109      55.569  50.203  45.046  1.00  0.00           H  
ATOM   1661  CA  GLY   109      56.372  49.428  43.298  1.00  0.00           C  
ATOM   1662  HA2 GLY   109      57.181  49.914  42.753  1.00  0.00           H  
ATOM   1663  HA3 GLY   109      56.832  48.708  43.975  1.00  0.00           H  
ATOM   1664  C   GLY   109      55.462  48.724  42.343  1.00  0.00           C  
ATOM   1665  O   GLY   109      55.834  48.466  41.201  1.00  0.00           O  
ATOM   1666  N   LEU   110      54.241  48.372  42.790  1.00  0.00           N  
ATOM   1667  H   LEU   110      53.880  48.562  43.725  1.00  0.00           H  
ATOM   1668  CA  LEU   110      53.349  47.674  41.913  1.00  0.00           C  
ATOM   1669  HA  LEU   110      53.899  46.784  41.607  1.00  0.00           H  
ATOM   1670  CB  LEU   110      52.033  47.188  42.556  1.00  0.00           C  
ATOM   1671  HB2 LEU   110      51.629  47.991  43.173  1.00  0.00           H  
ATOM   1672  HB3 LEU   110      51.308  46.998  41.765  1.00  0.00           H  
ATOM   1673  CG  LEU   110      52.163  45.919  43.421  1.00  0.00           C  
ATOM   1674  HG  LEU   110      52.719  45.183  42.840  1.00  0.00           H  
ATOM   1675  CD1 LEU   110      52.990  46.157  44.686  1.00  0.00           C  
ATOM   1676 HD11 LEU   110      53.051  45.232  45.260  1.00  0.00           H  
ATOM   1677 HD12 LEU   110      53.994  46.479  44.409  1.00  0.00           H  
ATOM   1678 HD13 LEU   110      52.515  46.929  45.291  1.00  0.00           H  
ATOM   1679  CD2 LEU   110      50.784  45.314  43.723  1.00  0.00           C  
ATOM   1680 HD21 LEU   110      50.905  44.420  44.335  1.00  0.00           H  
ATOM   1681 HD22 LEU   110      50.177  46.042  44.261  1.00  0.00           H  
ATOM   1682 HD23 LEU   110      50.290  45.050  42.788  1.00  0.00           H  
ATOM   1683  C   LEU   110      52.984  48.564  40.769  1.00  0.00           C  
ATOM   1684  O   LEU   110      52.899  48.109  39.630  1.00  0.00           O  
ATOM   1685  N   TYR   111      52.766  49.864  41.040  1.00  0.00           N  
ATOM   1686  H   TYR   111      52.874  50.280  41.965  1.00  0.00           H  
ATOM   1687  CA  TYR   111      52.355  50.782  40.020  1.00  0.00           C  
ATOM   1688  HA  TYR   111      51.415  50.403  39.619  1.00  0.00           H  
ATOM   1689  CB  TYR   111      52.120  52.207  40.561  1.00  0.00           C  
ATOM   1690  HB2 TYR   111      51.306  52.206  41.286  1.00  0.00           H  
ATOM   1691  HB3 TYR   111      53.009  52.565  41.081  1.00  0.00           H  
ATOM   1692  CG  TYR   111      51.792  53.109  39.417  1.00  0.00           C  
ATOM   1693  CD1 TYR   111      50.525  53.140  38.881  1.00  0.00           C  
ATOM   1694  HD1 TYR   111      49.756  52.501  39.288  1.00  0.00           H  
ATOM   1695  CE1 TYR   111      50.229  53.978  37.831  1.00  0.00           C  
ATOM   1696  HE1 TYR   111      49.232  53.990  37.417  1.00  0.00           H  
ATOM   1697  CZ  TYR   111      51.199  54.800  37.307  1.00  0.00           C  
ATOM   1698  OH  TYR   111      50.895  55.660  36.231  1.00  0.00           O  
ATOM   1699  HH  TYR   111      51.694  56.171  35.985  1.00  0.00           H  
ATOM   1700  CE2 TYR   111      52.466  54.782  37.839  1.00  0.00           C  
ATOM   1701  HE2 TYR   111      53.233  55.426  37.434  1.00  0.00           H  
ATOM   1702  CD2 TYR   111      52.755  53.942  38.889  1.00  0.00           C  
ATOM   1703  HD2 TYR   111      53.751  53.935  39.306  1.00  0.00           H  
ATOM   1704  C   TYR   111      53.413  50.867  38.972  1.00  0.00           C  
ATOM   1705  O   TYR   111      53.109  50.779  37.784  1.00  0.00           O  
ATOM   1706  N   LEU   112      54.689  51.020  39.375  1.00  0.00           N  
ATOM   1707  H   LEU   112      55.005  51.080  40.343  1.00  0.00           H  
ATOM   1708  CA  LEU   112      55.712  51.109  38.372  1.00  0.00           C  
ATOM   1709  HA  LEU   112      55.441  52.011  37.824  1.00  0.00           H  
ATOM   1710  CB  LEU   112      57.168  51.244  38.863  1.00  0.00           C  
ATOM   1711  HB2 LEU   112      57.319  50.532  39.674  1.00  0.00           H  
ATOM   1712  HB3 LEU   112      57.829  50.945  38.049  1.00  0.00           H  
ATOM   1713  CG  LEU   112      57.613  52.625  39.354  1.00  0.00           C  
ATOM   1714  HG  LEU   112      58.683  52.591  39.558  1.00  0.00           H  
ATOM   1715  CD1 LEU   112      57.448  53.689  38.259  1.00  0.00           C  
ATOM   1716 HD11 LEU   112      57.773  54.657  38.640  1.00  0.00           H  
ATOM   1717 HD12 LEU   112      58.054  53.418  37.394  1.00  0.00           H  
ATOM   1718 HD13 LEU   112      56.400  53.748  37.964  1.00  0.00           H  
ATOM   1719  CD2 LEU   112      56.975  52.984  40.696  1.00  0.00           C  
ATOM   1720 HD21 LEU   112      57.317  53.971  41.009  1.00  0.00           H  
ATOM   1721 HD22 LEU   112      55.890  52.991  40.593  1.00  0.00           H  
ATOM   1722 HD23 LEU   112      57.263  52.246  41.445  1.00  0.00           H  
ATOM   1723  C   LEU   112      55.741  49.827  37.610  1.00  0.00           C  
ATOM   1724  O   LEU   112      55.881  49.822  36.390  1.00  0.00           O  
ATOM   1725  N   HID   113      55.611  48.696  38.326  1.00  0.00           N  
ATOM   1726  H   HID   113      55.428  48.670  39.329  1.00  0.00           H  
ATOM   1727  CA  HID   113      55.725  47.409  37.705  1.00  0.00           C  
ATOM   1728  HA  HID   113      56.734  47.353  37.296  1.00  0.00           H  
ATOM   1729  CB  HID   113      55.515  46.260  38.706  1.00  0.00           C  
ATOM   1730  HB2 HID   113      56.295  46.302  39.466  1.00  0.00           H  
ATOM   1731  HB3 HID   113      54.563  46.402  39.218  1.00  0.00           H  
ATOM   1732  CG  HID   113      55.529  44.907  38.063  1.00  0.00           C  
ATOM   1733  ND1 HID   113      54.416  44.321  37.502  1.00  0.00           N  
ATOM   1734  HD1 HID   113      53.478  44.720  37.453  1.00  0.00           H  
ATOM   1735  CE1 HID   113      54.807  43.111  37.027  1.00  0.00           C  
ATOM   1736  HE1 HID   113      54.146  42.417  36.530  1.00  0.00           H  
ATOM   1737  NE2 HID   113      56.089  42.881  37.242  1.00  0.00           N  
ATOM   1738  CD2 HID   113      56.543  44.013  37.895  1.00  0.00           C  
ATOM   1739  HD2 HID   113      57.560  44.167  38.226  1.00  0.00           H  
ATOM   1740  C   HID   113      54.693  47.259  36.634  1.00  0.00           C  
ATOM   1741  O   HID   113      55.008  46.861  35.514  1.00  0.00           O  
ATOM   1742  N   ASN   114      53.428  47.579  36.953  1.00  0.00           N  
ATOM   1743  H   ASN   114      53.146  47.940  37.864  1.00  0.00           H  
ATOM   1744  CA  ASN   114      52.350  47.435  36.015  1.00  0.00           C  
ATOM   1745  HA  ASN   114      52.393  46.405  35.661  1.00  0.00           H  
ATOM   1746  CB  ASN   114      50.956  47.710  36.605  1.00  0.00           C  
ATOM   1747  HB2 ASN   114      50.951  48.664  37.132  1.00  0.00           H  
ATOM   1748  HB3 ASN   114      50.216  47.780  35.809  1.00  0.00           H  
ATOM   1749  CG  ASN   114      50.598  46.579  37.560  1.00  0.00           C  
ATOM   1750  OD1 ASN   114      49.561  45.932  37.422  1.00  0.00           O  
ATOM   1751  ND2 ASN   114      51.482  46.333  38.566  1.00  0.00           N  
ATOM   1752 HD21 ASN   114      51.295  45.590  39.239  1.00  0.00           H  
ATOM   1753 HD22 ASN   114      52.331  46.893  38.646  1.00  0.00           H  
ATOM   1754  C   ASN   114      52.510  48.420  34.899  1.00  0.00           C  
ATOM   1755  O   ASN   114      52.244  48.106  33.741  1.00  0.00           O  
ATOM   1756  N   LEU   115      52.956  49.648  35.225  1.00  0.00           N  
ATOM   1757  H   LEU   115      53.216  49.923  36.172  1.00  0.00           H  
ATOM   1758  CA  LEU   115      53.105  50.688  34.251  1.00  0.00           C  
ATOM   1759  HA  LEU   115      52.136  50.913  33.806  1.00  0.00           H  
ATOM   1760  CB  LEU   115      53.649  51.985  34.875  1.00  0.00           C  
ATOM   1761  HB2 LEU   115      52.972  52.304  35.667  1.00  0.00           H  
ATOM   1762  HB3 LEU   115      54.610  51.773  35.343  1.00  0.00           H  
ATOM   1763  CG  LEU   115      53.828  53.144  33.880  1.00  0.00           C  
ATOM   1764  HG  LEU   115      54.415  52.783  33.035  1.00  0.00           H  
ATOM   1765  CD1 LEU   115      52.473  53.601  33.320  1.00  0.00           C  
ATOM   1766 HD11 LEU   115      52.627  54.421  32.619  1.00  0.00           H  
ATOM   1767 HD12 LEU   115      51.993  52.769  32.805  1.00  0.00           H  
ATOM   1768 HD13 LEU   115      51.836  53.938  34.138  1.00  0.00           H  
ATOM   1769  CD2 LEU   115      54.627  54.300  34.509  1.00  0.00           C  
ATOM   1770 HD21 LEU   115      54.737  55.104  33.782  1.00  0.00           H  
ATOM   1771 HD22 LEU   115      54.098  54.673  35.386  1.00  0.00           H  
ATOM   1772 HD23 LEU   115      55.613  53.942  34.806  1.00  0.00           H  
ATOM   1773  C   LEU   115      54.107  50.195  33.266  1.00  0.00           C  
ATOM   1774  O   LEU   115      53.985  50.397  32.060  1.00  0.00           O  
ATOM   1775  N   LEU   116      55.118  49.490  33.788  1.00  0.00           N  
ATOM   1776  H   LEU   116      55.198  49.317  34.790  1.00  0.00           H  
ATOM   1777  CA  LEU   116      56.183  48.906  33.040  1.00  0.00           C  
ATOM   1778  HA  LEU   116      56.658  49.707  32.474  1.00  0.00           H  
ATOM   1779  CB  LEU   116      57.289  48.296  33.916  1.00  0.00           C  
ATOM   1780  HB2 LEU   116      56.841  47.743  34.741  1.00  0.00           H  
ATOM   1781  HB3 LEU   116      57.869  47.582  33.331  1.00  0.00           H  
ATOM   1782  CG  LEU   116      58.218  49.387  34.469  1.00  0.00           C  
ATOM   1783  HG  LEU   116      57.639  50.038  35.124  1.00  0.00           H  
ATOM   1784  CD1 LEU   116      59.337  48.810  35.350  1.00  0.00           C  
ATOM   1785 HD11 LEU   116      59.966  49.621  35.716  1.00  0.00           H  
ATOM   1786 HD12 LEU   116      58.898  48.281  36.196  1.00  0.00           H  
ATOM   1787 HD13 LEU   116      59.942  48.118  34.764  1.00  0.00           H  
ATOM   1788  CD2 LEU   116      58.769  50.225  33.303  1.00  0.00           C  
ATOM   1789 HD21 LEU   116      59.429  51.000  33.692  1.00  0.00           H  
ATOM   1790 HD22 LEU   116      59.327  49.581  32.624  1.00  0.00           H  
ATOM   1791 HD23 LEU   116      57.942  50.689  32.765  1.00  0.00           H  
ATOM   1792  C   LEU   116      55.623  47.876  32.133  1.00  0.00           C  
ATOM   1793  O   LEU   116      56.234  47.504  31.135  1.00  0.00           O  
ATOM   1794  N   GLY   117      54.398  47.420  32.423  1.00  0.00           N  
ATOM   1795  H   GLY   117      53.858  47.744  33.225  1.00  0.00           H  
ATOM   1796  CA  GLY   117      53.723  46.431  31.636  1.00  0.00           C  
ATOM   1797  HA2 GLY   117      54.220  45.465  31.727  1.00  0.00           H  
ATOM   1798  HA3 GLY   117      52.699  46.297  31.985  1.00  0.00           H  
ATOM   1799  C   GLY   117      53.737  46.900  30.206  1.00  0.00           C  
ATOM   1800  O   GLY   117      53.590  46.065  29.313  1.00  0.00           O  
ATOM   1801  N   LEU   118      53.864  48.244  30.003  1.00  0.00           N  
ATOM   1802  H   LEU   118      53.886  48.869  30.809  1.00  0.00           H  
ATOM   1803  CA  LEU   118      53.982  49.010  28.780  1.00  0.00           C  
ATOM   1804  HA  LEU   118      53.341  49.882  28.912  1.00  0.00           H  
ATOM   1805  CB  LEU   118      55.407  49.517  28.497  1.00  0.00           C  
ATOM   1806  HB2 LEU   118      56.081  48.662  28.434  1.00  0.00           H  
ATOM   1807  HB3 LEU   118      55.422  50.007  27.523  1.00  0.00           H  
ATOM   1808  CG  LEU   118      55.940  50.496  29.557  1.00  0.00           C  
ATOM   1809  HG  LEU   118      56.013  49.964  30.506  1.00  0.00           H  
ATOM   1810  CD1 LEU   118      57.359  50.970  29.208  1.00  0.00           C  
ATOM   1811 HD11 LEU   118      57.711  51.661  29.974  1.00  0.00           H  
ATOM   1812 HD12 LEU   118      58.028  50.111  29.160  1.00  0.00           H  
ATOM   1813 HD13 LEU   118      57.347  51.475  28.242  1.00  0.00           H  
ATOM   1814  CD2 LEU   118      54.963  51.659  29.788  1.00  0.00           C  
ATOM   1815 HD21 LEU   118      55.370  52.332  30.543  1.00  0.00           H  
ATOM   1816 HD22 LEU   118      54.819  52.204  28.855  1.00  0.00           H  
ATOM   1817 HD23 LEU   118      54.005  51.267  30.130  1.00  0.00           H  
ATOM   1818  C   LEU   118      53.563  48.180  27.636  1.00  0.00           C  
ATOM   1819  O   LEU   118      54.314  47.360  27.114  1.00  0.00           O  
ATOM   1820  N   ALA   119      52.309  48.423  27.248  1.00  0.00           N  
ATOM   1821  H   ALA   119      51.782  49.227  27.588  1.00  0.00           H  
ATOM   1822  CA  ALA   119      51.566  47.623  26.342  1.00  0.00           C  
ATOM   1823  HA  ALA   119      51.613  47.973  25.311  1.00  0.00           H  
ATOM   1824  CB  ALA   119      52.010  46.152  26.268  1.00  0.00           C  
ATOM   1825  HB1 ALA   119      51.386  45.619  25.551  1.00  0.00           H  
ATOM   1826  HB2 ALA   119      53.051  46.102  25.950  1.00  0.00           H  
ATOM   1827  HB3 ALA   119      51.908  45.691  27.251  1.00  0.00           H  
ATOM   1828  C   ALA   119      50.296  47.652  27.088  1.00  0.00           C  
ATOM   1829  O   ALA   119      49.593  48.661  27.110  1.00  0.00           O  
ATOM   1830  N   THR   120      49.970  46.528  27.736  1.00  0.00           N  
ATOM   1831  H   THR   120      50.452  45.630  27.694  1.00  0.00           H  
ATOM   1832  CA  THR   120      48.823  46.615  28.569  1.00  0.00           C  
ATOM   1833  HA  THR   120      48.127  47.305  28.091  1.00  0.00           H  
ATOM   1834  CB  THR   120      48.120  45.300  28.742  1.00  0.00           C  
ATOM   1835  HB  THR   120      47.261  45.427  29.401  1.00  0.00           H  
ATOM   1836  CG2 THR   120      47.656  44.809  27.360  1.00  0.00           C  
ATOM   1837 HG21 THR   120      47.143  43.853  27.467  1.00  0.00           H  
ATOM   1838 HG22 THR   120      46.975  45.540  26.924  1.00  0.00           H  
ATOM   1839 HG23 THR   120      48.521  44.685  26.709  1.00  0.00           H  
ATOM   1840  OG1 THR   120      48.990  44.345  29.333  1.00  0.00           O  
ATOM   1841  HG1 THR   120      49.203  44.619  30.249  1.00  0.00           H  
ATOM   1842  C   THR   120      49.260  47.086  29.930  1.00  0.00           C  
ATOM   1843  O   THR   120      49.051  46.378  30.915  1.00  0.00           O  
ATOM   1844  N   LEU   121      49.893  48.287  30.028  1.00  0.00           N  
ATOM   1845  H   LEU   121      50.278  48.833  29.257  1.00  0.00           H  
ATOM   1846  CA  LEU   121      50.034  48.843  31.345  1.00  0.00           C  
ATOM   1847  HA  LEU   121      50.716  48.269  31.973  1.00  0.00           H  
ATOM   1848  CB  LEU   121      50.500  50.311  31.377  1.00  0.00           C  
ATOM   1849  HB2 LEU   121      49.672  50.941  31.053  1.00  0.00           H  
ATOM   1850  HB3 LEU   121      50.719  50.579  32.411  1.00  0.00           H  
ATOM   1851  CG  LEU   121      51.729  50.649  30.519  1.00  0.00           C  
ATOM   1852  HG  LEU   121      52.535  49.967  30.788  1.00  0.00           H  
ATOM   1853  CD1 LEU   121      51.421  50.443  29.028  1.00  0.00           C  
ATOM   1854 HD11 LEU   121      52.304  50.688  28.437  1.00  0.00           H  
ATOM   1855 HD12 LEU   121      51.144  49.403  28.854  1.00  0.00           H  
ATOM   1856 HD13 LEU   121      50.596  51.092  28.734  1.00  0.00           H  
ATOM   1857  CD2 LEU   121      52.224  52.078  30.805  1.00  0.00           C  
ATOM   1858 HD21 LEU   121      53.095  52.292  30.185  1.00  0.00           H  
ATOM   1859 HD22 LEU   121      51.431  52.790  30.576  1.00  0.00           H  
ATOM   1860 HD23 LEU   121      52.497  52.165  31.857  1.00  0.00           H  
ATOM   1861  C   LEU   121      48.555  48.974  31.620  1.00  0.00           C  
ATOM   1862  O   LEU   121      47.968  49.673  30.802  1.00  0.00           O  
ATOM   1863  N   PRO   122      47.995  48.402  32.703  1.00  0.00           N  
ATOM   1864  CD  PRO   122      48.890  47.943  33.753  1.00  0.00           C  
ATOM   1865  HD2 PRO   122      49.547  48.747  34.086  1.00  0.00           H  
ATOM   1866  HD3 PRO   122      49.530  47.136  33.396  1.00  0.00           H  
ATOM   1867  CG  PRO   122      47.986  47.464  34.895  1.00  0.00           C  
ATOM   1868  HG2 PRO   122      47.837  48.244  35.642  1.00  0.00           H  
ATOM   1869  HG3 PRO   122      48.414  46.605  35.412  1.00  0.00           H  
ATOM   1870  CB  PRO   122      46.673  47.101  34.188  1.00  0.00           C  
ATOM   1871  HB2 PRO   122      45.820  47.195  34.860  1.00  0.00           H  
ATOM   1872  HB3 PRO   122      46.685  46.071  33.830  1.00  0.00           H  
ATOM   1873  CA  PRO   122      46.584  48.094  33.029  1.00  0.00           C  
ATOM   1874  HA  PRO   122      46.248  47.860  32.019  1.00  0.00           H  
ATOM   1875  C   PRO   122      45.417  49.022  33.323  1.00  0.00           C  
ATOM   1876  O   PRO   122      45.576  50.166  33.751  1.00  0.00           O  
ATOM   1877  N   GLU   123      44.209  48.397  33.230  1.00  0.00           N  
ATOM   1878  H   GLU   123      44.207  47.391  33.061  1.00  0.00           H  
ATOM   1879  CA  GLU   123      42.838  48.854  33.321  1.00  0.00           C  
ATOM   1880  HA  GLU   123      42.684  49.409  32.396  1.00  0.00           H  
ATOM   1881  CB  GLU   123      41.832  47.693  33.426  1.00  0.00           C  
ATOM   1882  HB2 GLU   123      42.015  46.994  32.610  1.00  0.00           H  
ATOM   1883  HB3 GLU   123      42.013  47.153  34.355  1.00  0.00           H  
ATOM   1884  CG  GLU   123      40.367  48.129  33.385  1.00  0.00           C  
ATOM   1885  HG2 GLU   123      40.191  48.942  34.089  1.00  0.00           H  
ATOM   1886  HG3 GLU   123      40.108  48.503  32.395  1.00  0.00           H  
ATOM   1887  CD  GLU   123      39.512  46.924  33.739  1.00  0.00           C  
ATOM   1888  OE1 GLU   123      39.842  45.805  33.266  1.00  0.00           O  
ATOM   1889  OE2 GLU   123      38.521  47.106  34.495  1.00  0.00           O  
ATOM   1890  C   GLU   123      42.596  49.744  34.506  1.00  0.00           C  
ATOM   1891  O   GLU   123      43.379  49.791  35.451  1.00  0.00           O  
ATOM   1892  N   ARG   124      41.479  50.505  34.416  1.00  0.00           N  
ATOM   1893  H   ARG   124      40.823  50.371  33.646  1.00  0.00           H  
ATOM   1894  CA  ARG   124      41.035  51.553  35.300  1.00  0.00           C  
ATOM   1895  HA  ARG   124      41.970  52.104  35.398  1.00  0.00           H  
ATOM   1896  CB  ARG   124      39.918  52.423  34.691  1.00  0.00           C  
ATOM   1897  HB2 ARG   124      39.615  53.164  35.431  1.00  0.00           H  
ATOM   1898  HB3 ARG   124      40.331  52.970  33.843  1.00  0.00           H  
ATOM   1899  CG  ARG   124      38.673  51.672  34.222  1.00  0.00           C  
ATOM   1900  HG2 ARG   124      38.498  50.820  34.879  1.00  0.00           H  
ATOM   1901  HG3 ARG   124      37.805  52.325  34.309  1.00  0.00           H  
ATOM   1902  CD  ARG   124      38.793  51.180  32.777  1.00  0.00           C  
ATOM   1903  HD2 ARG   124      39.289  51.927  32.158  1.00  0.00           H  
ATOM   1904  HD3 ARG   124      39.398  50.274  32.729  1.00  0.00           H  
ATOM   1905  NE  ARG   124      37.416  50.917  32.278  1.00  0.00           N  
ATOM   1906  HE  ARG   124      37.019  49.979  32.331  1.00  0.00           H  
ATOM   1907  CZ  ARG   124      36.691  51.945  31.749  1.00  0.00           C  
ATOM   1908  NH1 ARG   124      37.232  53.197  31.680  1.00  0.00           N  
ATOM   1909 HH11 ARG   124      38.178  53.364  32.024  1.00  0.00           H  
ATOM   1910 HH12 ARG   124      36.690  53.966  31.285  1.00  0.00           H  
ATOM   1911  NH2 ARG   124      35.425  51.726  31.290  1.00  0.00           N  
ATOM   1912 HH21 ARG   124      35.018  50.792  31.342  1.00  0.00           H  
ATOM   1913 HH22 ARG   124      34.885  52.496  30.895  1.00  0.00           H  
ATOM   1914  C   ARG   124      40.648  51.200  36.719  1.00  0.00           C  
ATOM   1915  O   ARG   124      40.990  51.965  37.615  1.00  0.00           O  
ATOM   1916  N   SER   125      39.918  50.099  36.995  1.00  0.00           N  
ATOM   1917  H   SER   125      39.652  49.408  36.293  1.00  0.00           H  
ATOM   1918  CA  SER   125      39.440  49.797  38.334  1.00  0.00           C  
ATOM   1919  HA  SER   125      39.073  50.742  38.733  1.00  0.00           H  
ATOM   1920  CB  SER   125      38.304  48.764  38.331  1.00  0.00           C  
ATOM   1921  HB2 SER   125      37.935  48.613  39.345  1.00  0.00           H  
ATOM   1922  HB3 SER   125      37.466  49.133  37.739  1.00  0.00           H  
ATOM   1923  OG  SER   125      38.773  47.534  37.796  1.00  0.00           O  
ATOM   1924  HG  SER   125      38.629  47.523  36.827  1.00  0.00           H  
ATOM   1925  C   SER   125      40.533  49.252  39.186  1.00  0.00           C  
ATOM   1926  O   SER   125      40.324  48.900  40.347  1.00  0.00           O  
ATOM   1927  N   PHE   126      41.739  49.185  38.625  1.00  0.00           N  
ATOM   1928  H   PHE   126      41.946  49.565  37.701  1.00  0.00           H  
ATOM   1929  CA  PHE   126      42.862  48.576  39.259  1.00  0.00           C  
ATOM   1930  HA  PHE   126      42.617  47.538  39.482  1.00  0.00           H  
ATOM   1931  CB  PHE   126      44.092  48.610  38.330  1.00  0.00           C  
ATOM   1932  HB2 PHE   126      43.805  48.291  37.328  1.00  0.00           H  
ATOM   1933  HB3 PHE   126      44.462  49.632  38.246  1.00  0.00           H  
ATOM   1934  CG  PHE   126      45.173  47.725  38.850  1.00  0.00           C  
ATOM   1935  CD1 PHE   126      45.101  46.361  38.681  1.00  0.00           C  
ATOM   1936  HD1 PHE   126      44.251  45.931  38.172  1.00  0.00           H  
ATOM   1937  CE1 PHE   126      46.098  45.539  39.152  1.00  0.00           C  
ATOM   1938  HE1 PHE   126      46.024  44.470  39.019  1.00  0.00           H  
ATOM   1939  CZ  PHE   126      47.188  46.077  39.792  1.00  0.00           C  
ATOM   1940  HZ  PHE   126      47.972  45.435  40.165  1.00  0.00           H  
ATOM   1941  CE2 PHE   126      47.272  47.439  39.954  1.00  0.00           C  
ATOM   1942  HE2 PHE   126      48.127  47.869  40.454  1.00  0.00           H  
ATOM   1943  CD2 PHE   126      46.273  48.256  39.482  1.00  0.00           C  
ATOM   1944  HD2 PHE   126      46.352  49.326  39.609  1.00  0.00           H  
ATOM   1945  C   PHE   126      43.181  49.315  40.532  1.00  0.00           C  
ATOM   1946  O   PHE   126      43.692  48.721  41.479  1.00  0.00           O  
ATOM   1947  N   PHE   127      42.889  50.630  40.585  1.00  0.00           N  
ATOM   1948  H   PHE   127      42.398  51.111  39.831  1.00  0.00           H  
ATOM   1949  CA  PHE   127      43.224  51.501  41.682  1.00  0.00           C  
ATOM   1950  HA  PHE   127      44.312  51.466  41.732  1.00  0.00           H  
ATOM   1951  CB  PHE   127      42.782  52.961  41.472  1.00  0.00           C  
ATOM   1952  HB2 PHE   127      43.152  53.344  40.521  1.00  0.00           H  
ATOM   1953  HB3 PHE   127      41.695  53.035  41.444  1.00  0.00           H  
ATOM   1954  CG  PHE   127      43.338  53.750  42.613  1.00  0.00           C  
ATOM   1955  CD1 PHE   127      44.659  54.138  42.603  1.00  0.00           C  
ATOM   1956  HD1 PHE   127      45.286  53.869  41.766  1.00  0.00           H  
ATOM   1957  CE1 PHE   127      45.191  54.863  43.643  1.00  0.00           C  
ATOM   1958  HE1 PHE   127      46.230  55.156  43.622  1.00  0.00           H  
ATOM   1959  CZ  PHE   127      44.399  55.215  44.710  1.00  0.00           C  
ATOM   1960  HZ  PHE   127      44.813  55.786  45.528  1.00  0.00           H  
ATOM   1961  CE2 PHE   127      43.077  54.836  44.730  1.00  0.00           C  
ATOM   1962  HE2 PHE   127      42.450  55.110  45.566  1.00  0.00           H  
ATOM   1963  CD2 PHE   127      42.552  54.109  43.687  1.00  0.00           C  
ATOM   1964  HD2 PHE   127      41.513  53.816  43.710  1.00  0.00           H  
ATOM   1965  C   PHE   127      42.607  51.033  42.960  1.00  0.00           C  
ATOM   1966  O   PHE   127      43.187  51.217  44.030  1.00  0.00           O  
ATOM   1967  N   SER   128      41.407  50.440  42.894  1.00  0.00           N  
ATOM   1968  H   SER   128      40.908  50.248  42.025  1.00  0.00           H  
ATOM   1969  CA  SER   128      40.723  50.022  44.082  1.00  0.00           C  
ATOM   1970  HA  SER   128      40.450  50.914  44.645  1.00  0.00           H  
ATOM   1971  CB  SER   128      39.454  49.220  43.760  1.00  0.00           C  
ATOM   1972  HB2 SER   128      39.719  48.283  43.270  1.00  0.00           H  
ATOM   1973  HB3 SER   128      38.933  48.961  44.682  1.00  0.00           H  
ATOM   1974  OG  SER   128      38.604  49.984  42.920  1.00  0.00           O  
ATOM   1975  HG  SER   128      38.898  49.895  41.989  1.00  0.00           H  
ATOM   1976  C   SER   128      41.628  49.110  44.838  1.00  0.00           C  
ATOM   1977  O   SER   128      41.705  49.170  46.065  1.00  0.00           O  
ATOM   1978  N   LEU   129      42.362  48.249  44.114  1.00  0.00           N  
ATOM   1979  H   LEU   129      42.357  48.200  43.095  1.00  0.00           H  
ATOM   1980  CA  LEU   129      43.230  47.311  44.757  1.00  0.00           C  
ATOM   1981  HA  LEU   129      42.619  46.684  45.407  1.00  0.00           H  
ATOM   1982  CB  LEU   129      43.960  46.404  43.748  1.00  0.00           C  
ATOM   1983  HB2 LEU   129      43.218  45.869  43.155  1.00  0.00           H  
ATOM   1984  HB3 LEU   129      44.528  47.030  43.059  1.00  0.00           H  
ATOM   1985  CG  LEU   129      44.915  45.380  44.392  1.00  0.00           C  
ATOM   1986  HG  LEU   129      45.580  45.913  45.072  1.00  0.00           H  
ATOM   1987  CD1 LEU   129      44.147  44.360  45.251  1.00  0.00           C  
ATOM   1988 HD11 LEU   129      44.850  43.652  45.691  1.00  0.00           H  
ATOM   1989 HD12 LEU   129      43.613  44.882  46.045  1.00  0.00           H  
ATOM   1990 HD13 LEU   129      43.434  43.822  44.627  1.00  0.00           H  
ATOM   1991  CD2 LEU   129      45.811  44.717  43.333  1.00  0.00           C  
ATOM   1992 HD21 LEU   129      46.475  43.999  43.815  1.00  0.00           H  
ATOM   1993 HD22 LEU   129      45.189  44.201  42.601  1.00  0.00           H  
ATOM   1994 HD23 LEU   129      46.406  45.480  42.830  1.00  0.00           H  
ATOM   1995  C   LEU   129      44.272  48.076  45.516  1.00  0.00           C  
ATOM   1996  O   LEU   129      44.633  47.708  46.633  1.00  0.00           O  
ATOM   1997  N   TYR   130      44.781  49.180  44.934  1.00  0.00           N  
ATOM   1998  H   TYR   130      44.490  49.541  44.026  1.00  0.00           H  
ATOM   1999  CA  TYR   130      45.804  49.941  45.587  1.00  0.00           C  
ATOM   2000  HA  TYR   130      46.619  49.231  45.726  1.00  0.00           H  
ATOM   2001  CB  TYR   130      46.344  51.135  44.777  1.00  0.00           C  
ATOM   2002  HB2 TYR   130      45.521  51.744  44.402  1.00  0.00           H  
ATOM   2003  HB3 TYR   130      46.955  51.779  45.410  1.00  0.00           H  
ATOM   2004  CG  TYR   130      47.151  50.600  43.647  1.00  0.00           C  
ATOM   2005  CD1 TYR   130      48.320  49.918  43.897  1.00  0.00           C  
ATOM   2006  HD1 TYR   130      48.642  49.767  44.917  1.00  0.00           H  
ATOM   2007  CE1 TYR   130      49.082  49.427  42.863  1.00  0.00           C  
ATOM   2008  HE1 TYR   130      49.991  48.882  43.070  1.00  0.00           H  
ATOM   2009  CZ  TYR   130      48.681  49.633  41.565  1.00  0.00           C  
ATOM   2010  OH  TYR   130      49.455  49.135  40.497  1.00  0.00           O  
ATOM   2011  HH  TYR   130      48.866  48.882  39.756  1.00  0.00           H  
ATOM   2012  CE2 TYR   130      47.524  50.330  41.308  1.00  0.00           C  
ATOM   2013  HE2 TYR   130      47.210  50.495  40.288  1.00  0.00           H  
ATOM   2014  CD2 TYR   130      46.766  50.817  42.346  1.00  0.00           C  
ATOM   2015  HD2 TYR   130      45.864  51.373  42.138  1.00  0.00           H  
ATOM   2016  C   TYR   130      45.289  50.498  46.868  1.00  0.00           C  
ATOM   2017  O   TYR   130      46.006  50.544  47.866  1.00  0.00           O  
ATOM   2018  N   LEU   131      44.030  50.955  46.861  1.00  0.00           N  
ATOM   2019  H   LEU   131      43.405  50.903  46.057  1.00  0.00           H  
ATOM   2020  CA  LEU   131      43.461  51.566  48.021  1.00  0.00           C  
ATOM   2021  HA  LEU   131      44.070  52.425  48.303  1.00  0.00           H  
ATOM   2022  CB  LEU   131      42.030  52.055  47.748  1.00  0.00           C  
ATOM   2023  HB2 LEU   131      42.004  52.558  46.781  1.00  0.00           H  
ATOM   2024  HB3 LEU   131      41.366  51.193  47.677  1.00  0.00           H  
ATOM   2025  CG  LEU   131      41.499  53.009  48.823  1.00  0.00           C  
ATOM   2026  HG  LEU   131      41.616  52.539  49.800  1.00  0.00           H  
ATOM   2027  CD1 LEU   131      42.324  54.306  48.824  1.00  0.00           C  
ATOM   2028 HD11 LEU   131      41.941  54.980  49.590  1.00  0.00           H  
ATOM   2029 HD12 LEU   131      43.368  54.073  49.034  1.00  0.00           H  
ATOM   2030 HD13 LEU   131      42.248  54.786  47.848  1.00  0.00           H  
ATOM   2031  CD2 LEU   131      39.993  53.266  48.659  1.00  0.00           C  
ATOM   2032 HD21 LEU   131      39.653  53.947  49.439  1.00  0.00           H  
ATOM   2033 HD22 LEU   131      39.804  53.711  47.682  1.00  0.00           H  
ATOM   2034 HD23 LEU   131      39.452  52.323  48.739  1.00  0.00           H  
ATOM   2035  C   LEU   131      43.417  50.541  49.111  1.00  0.00           C  
ATOM   2036  O   LEU   131      43.728  50.830  50.266  1.00  0.00           O  
ATOM   2037  N   GLY   132      43.035  49.299  48.763  1.00  0.00           N  
ATOM   2038  H   GLY   132      42.808  49.008  47.812  1.00  0.00           H  
ATOM   2039  CA  GLY   132      42.922  48.272  49.753  1.00  0.00           C  
ATOM   2040  HA2 GLY   132      42.223  48.581  50.530  1.00  0.00           H  
ATOM   2041  HA3 GLY   132      42.517  47.366  49.303  1.00  0.00           H  
ATOM   2042  C   GLY   132      44.262  47.986  50.358  1.00  0.00           C  
ATOM   2043  O   GLY   132      44.376  47.817  51.570  1.00  0.00           O  
ATOM   2044  N   ILE   133      45.311  47.899  49.518  1.00  0.00           N  
ATOM   2045  H   ILE   133      45.259  48.056  48.511  1.00  0.00           H  
ATOM   2046  CA  ILE   133      46.617  47.567  50.012  1.00  0.00           C  
ATOM   2047  HA  ILE   133      46.496  46.621  50.540  1.00  0.00           H  
ATOM   2048  CB  ILE   133      47.634  47.437  48.912  1.00  0.00           C  
ATOM   2049  HB  ILE   133      47.665  48.340  48.303  1.00  0.00           H  
ATOM   2050  CG2 ILE   133      49.014  47.248  49.563  1.00  0.00           C  
ATOM   2051 HG21 ILE   133      49.772  47.151  48.786  1.00  0.00           H  
ATOM   2052 HG22 ILE   133      49.243  48.111  50.188  1.00  0.00           H  
ATOM   2053 HG23 ILE   133      49.006  46.348  50.177  1.00  0.00           H  
ATOM   2054  CG1 ILE   133      47.253  46.318  47.929  1.00  0.00           C  
ATOM   2055 HG12 ILE   133      47.392  45.367  48.442  1.00  0.00           H  
ATOM   2056 HG13 ILE   133      46.199  46.444  47.678  1.00  0.00           H  
ATOM   2057  CD1 ILE   133      48.087  46.333  46.647  1.00  0.00           C  
ATOM   2058 HD11 ILE   133      49.140  46.207  46.897  1.00  0.00           H  
ATOM   2059 HD12 ILE   133      47.768  45.519  45.996  1.00  0.00           H  
ATOM   2060 HD13 ILE   133      47.947  47.284  46.133  1.00  0.00           H  
ATOM   2061  C   ILE   133      47.134  48.662  50.889  1.00  0.00           C  
ATOM   2062  O   ILE   133      47.603  48.417  51.999  1.00  0.00           O  
ATOM   2063  N   GLY   134      47.071  49.912  50.396  1.00  0.00           N  
ATOM   2064  H   GLY   134      46.620  50.175  49.520  1.00  0.00           H  
ATOM   2065  CA  GLY   134      47.671  50.988  51.126  1.00  0.00           C  
ATOM   2066  HA2 GLY   134      48.713  50.743  51.333  1.00  0.00           H  
ATOM   2067  HA3 GLY   134      47.672  51.884  50.506  1.00  0.00           H  
ATOM   2068  C   GLY   134      46.971  51.283  52.414  1.00  0.00           C  
ATOM   2069  O   GLY   134      47.625  51.461  53.439  1.00  0.00           O  
ATOM   2070  N   TRP   135      45.639  51.488  52.363  1.00  0.00           N  
ATOM   2071  H   TRP   135      45.088  51.453  51.505  1.00  0.00           H  
ATOM   2072  CA  TRP   135      44.880  51.779  53.548  1.00  0.00           C  
ATOM   2073  HA  TRP   135      45.594  52.294  54.191  1.00  0.00           H  
ATOM   2074  CB  TRP   135      43.678  52.684  53.250  1.00  0.00           C  
ATOM   2075  HB2 TRP   135      43.004  52.180  52.557  1.00  0.00           H  
ATOM   2076  HB3 TRP   135      43.118  52.861  54.168  1.00  0.00           H  
ATOM   2077  CG  TRP   135      44.115  54.004  52.661  1.00  0.00           C  
ATOM   2078  CD1 TRP   135      43.827  54.545  51.441  1.00  0.00           C  
ATOM   2079  HD1 TRP   135      43.179  54.097  50.702  1.00  0.00           H  
ATOM   2080  NE1 TRP   135      44.482  55.744  51.291  1.00  0.00           N  
ATOM   2081  HE1 TRP   135      44.430  56.354  50.475  1.00  0.00           H  
ATOM   2082  CE2 TRP   135      45.222  55.983  52.430  1.00  0.00           C  
ATOM   2083  CZ2 TRP   135      46.046  57.022  52.762  1.00  0.00           C  
ATOM   2084  HZ2 TRP   135      46.211  57.846  52.083  1.00  0.00           H  
ATOM   2085  CH2 TRP   135      46.658  56.979  53.995  1.00  0.00           C  
ATOM   2086  HH2 TRP   135      47.311  57.787  54.291  1.00  0.00           H  
ATOM   2087  CZ3 TRP   135      46.453  55.923  54.859  1.00  0.00           C  
ATOM   2088  HZ3 TRP   135      46.950  55.921  55.818  1.00  0.00           H  
ATOM   2089  CE3 TRP   135      45.628  54.870  54.525  1.00  0.00           C  
ATOM   2090  HE3 TRP   135      45.473  54.041  55.199  1.00  0.00           H  
ATOM   2091  CD2 TRP   135      45.015  54.919  53.307  1.00  0.00           C  
ATOM   2092  C   TRP   135      44.395  50.568  54.298  1.00  0.00           C  
ATOM   2093  O   TRP   135      44.555  50.464  55.514  1.00  0.00           O  
ATOM   2094  N   GLY   136      43.759  49.624  53.575  1.00  0.00           N  
ATOM   2095  H   GLY   136      43.719  49.626  52.556  1.00  0.00           H  
ATOM   2096  CA  GLY   136      43.072  48.516  54.189  1.00  0.00           C  
ATOM   2097  HA2 GLY   136      42.351  48.901  54.910  1.00  0.00           H  
ATOM   2098  HA3 GLY   136      42.506  47.982  53.426  1.00  0.00           H  
ATOM   2099  C   GLY   136      43.986  47.556  54.879  1.00  0.00           C  
ATOM   2100  O   GLY   136      43.726  47.145  56.009  1.00  0.00           O  
ATOM   2101  N   ALA   137      45.093  47.183  54.220  1.00  0.00           N  
ATOM   2102  H   ALA   137      45.402  47.580  53.333  1.00  0.00           H  
ATOM   2103  CA  ALA   137      45.940  46.158  54.754  1.00  0.00           C  
ATOM   2104  HA  ALA   137      45.317  45.268  54.846  1.00  0.00           H  
ATOM   2105  CB  ALA   137      47.133  45.834  53.836  1.00  0.00           C  
ATOM   2106  HB1 ALA   137      47.740  45.051  54.291  1.00  0.00           H  
ATOM   2107  HB2 ALA   137      46.765  45.492  52.869  1.00  0.00           H  
ATOM   2108  HB3 ALA   137      47.739  46.729  53.698  1.00  0.00           H  
ATOM   2109  C   ALA   137      46.486  46.576  56.082  1.00  0.00           C  
ATOM   2110  O   ALA   137      46.523  45.772  57.010  1.00  0.00           O  
ATOM   2111  N   PRO   138      46.913  47.797  56.230  1.00  0.00           N  
ATOM   2112  CD  PRO   138      47.494  48.551  55.132  1.00  0.00           C  
ATOM   2113  HD2 PRO   138      46.727  49.090  54.576  1.00  0.00           H  
ATOM   2114  HD3 PRO   138      47.996  47.891  54.424  1.00  0.00           H  
ATOM   2115  CG  PRO   138      48.490  49.522  55.787  1.00  0.00           C  
ATOM   2116  HG2 PRO   138      48.443  50.509  55.327  1.00  0.00           H  
ATOM   2117  HG3 PRO   138      49.516  49.169  55.681  1.00  0.00           H  
ATOM   2118  CB  PRO   138      48.065  49.573  57.268  1.00  0.00           C  
ATOM   2119  HB2 PRO   138      47.349  50.374  57.454  1.00  0.00           H  
ATOM   2120  HB3 PRO   138      48.917  49.748  57.925  1.00  0.00           H  
ATOM   2121  CA  PRO   138      47.445  48.198  57.502  1.00  0.00           C  
ATOM   2122  HA  PRO   138      48.210  47.516  57.873  1.00  0.00           H  
ATOM   2123  C   PRO   138      46.409  48.145  58.579  1.00  0.00           C  
ATOM   2124  O   PRO   138      46.751  47.872  59.728  1.00  0.00           O  
ATOM   2125  N   MET   139      45.136  48.397  58.232  1.00  0.00           N  
ATOM   2126  H   MET   139      44.832  48.591  57.278  1.00  0.00           H  
ATOM   2127  CA  MET   139      44.086  48.411  59.204  1.00  0.00           C  
ATOM   2128  HA  MET   139      44.369  49.123  59.980  1.00  0.00           H  
ATOM   2129  CB  MET   139      42.742  48.862  58.611  1.00  0.00           C  
ATOM   2130  HB2 MET   139      42.889  49.796  58.069  1.00  0.00           H  
ATOM   2131  HB3 MET   139      42.408  48.121  57.885  1.00  0.00           H  
ATOM   2132  CG  MET   139      41.647  49.061  59.659  1.00  0.00           C  
ATOM   2133  HG2 MET   139      41.503  48.125  60.199  1.00  0.00           H  
ATOM   2134  HG3 MET   139      41.986  49.800  60.385  1.00  0.00           H  
ATOM   2135  SD  MET   139      40.049  49.597  58.980  1.00  0.00           S  
ATOM   2136  CE  MET   139      40.625  51.255  58.520  1.00  0.00           C  
ATOM   2137  HE1 MET   139      39.806  51.811  58.065  1.00  0.00           H  
ATOM   2138  HE2 MET   139      40.970  51.780  59.411  1.00  0.00           H  
ATOM   2139  HE3 MET   139      41.446  51.170  57.808  1.00  0.00           H  
ATOM   2140  C   MET   139      43.917  47.033  59.755  1.00  0.00           C  
ATOM   2141  O   MET   139      43.656  46.850  60.943  1.00  0.00           O  
ATOM   2142  N   LEU   140      44.085  46.015  58.894  1.00  0.00           N  
ATOM   2143  H   LEU   140      44.394  46.110  57.927  1.00  0.00           H  
ATOM   2144  CA  LEU   140      43.821  44.679  59.327  1.00  0.00           C  
ATOM   2145  HA  LEU   140      42.772  44.631  59.618  1.00  0.00           H  
ATOM   2146  CB  LEU   140      44.059  43.635  58.213  1.00  0.00           C  
ATOM   2147  HB2 LEU   140      43.612  44.010  57.292  1.00  0.00           H  
ATOM   2148  HB3 LEU   140      45.132  43.559  58.039  1.00  0.00           H  
ATOM   2149  CG  LEU   140      43.507  42.209  58.477  1.00  0.00           C  
ATOM   2150  HG  LEU   140      42.425  42.309  58.566  1.00  0.00           H  
ATOM   2151  CD1 LEU   140      43.823  41.283  57.293  1.00  0.00           C  
ATOM   2152 HD11 LEU   140      43.429  40.287  57.495  1.00  0.00           H  
ATOM   2153 HD12 LEU   140      43.362  41.679  56.388  1.00  0.00           H  
ATOM   2154 HD13 LEU   140      44.903  41.225  57.155  1.00  0.00           H  
ATOM   2155  CD2 LEU   140      43.958  41.602  59.816  1.00  0.00           C  
ATOM   2156 HD21 LEU   140      43.531  40.605  59.926  1.00  0.00           H  
ATOM   2157 HD22 LEU   140      45.046  41.535  59.837  1.00  0.00           H  
ATOM   2158 HD23 LEU   140      43.618  42.235  60.635  1.00  0.00           H  
ATOM   2159  C   LEU   140      44.740  44.356  60.467  1.00  0.00           C  
ATOM   2160  O   LEU   140      44.305  43.775  61.457  1.00  0.00           O  
ATOM   2161  N   PHE   141      46.040  44.678  60.337  1.00  0.00           N  
ATOM   2162  H   PHE   141      46.426  45.159  59.524  1.00  0.00           H  
ATOM   2163  CA  PHE   141      47.009  44.365  61.351  1.00  0.00           C  
ATOM   2164  HA  PHE   141      46.760  43.353  61.669  1.00  0.00           H  
ATOM   2165  CB  PHE   141      48.443  44.404  60.802  1.00  0.00           C  
ATOM   2166  HB2 PHE   141      48.672  45.379  60.372  1.00  0.00           H  
ATOM   2167  HB3 PHE   141      49.171  44.225  61.593  1.00  0.00           H  
ATOM   2168  CG  PHE   141      48.503  43.333  59.765  1.00  0.00           C  
ATOM   2169  CD1 PHE   141      48.095  43.591  58.475  1.00  0.00           C  
ATOM   2170  HD1 PHE   141      47.735  44.576  58.215  1.00  0.00           H  
ATOM   2171  CE1 PHE   141      48.141  42.608  57.514  1.00  0.00           C  
ATOM   2172  HE1 PHE   141      47.820  42.823  56.505  1.00  0.00           H  
ATOM   2173  CZ  PHE   141      48.595  41.353  57.838  1.00  0.00           C  
ATOM   2174  HZ  PHE   141      48.634  40.579  57.086  1.00  0.00           H  
ATOM   2175  CE2 PHE   141      49.000  41.086  59.124  1.00  0.00           C  
ATOM   2176  HE2 PHE   141      49.357  40.100  59.383  1.00  0.00           H  
ATOM   2177  CD2 PHE   141      48.952  42.072  60.081  1.00  0.00           C  
ATOM   2178  HD2 PHE   141      49.270  41.854  61.090  1.00  0.00           H  
ATOM   2179  C   PHE   141      46.932  45.269  62.550  1.00  0.00           C  
ATOM   2180  O   PHE   141      47.015  44.811  63.689  1.00  0.00           O  
ATOM   2181  N   VAL   142      46.794  46.588  62.321  1.00  0.00           N  
ATOM   2182  H   VAL   142      46.645  46.987  61.394  1.00  0.00           H  
ATOM   2183  CA  VAL   142      46.846  47.563  63.378  1.00  0.00           C  
ATOM   2184  HA  VAL   142      47.779  47.350  63.899  1.00  0.00           H  
ATOM   2185  CB  VAL   142      46.851  48.970  62.857  1.00  0.00           C  
ATOM   2186  HB  VAL   142      45.981  49.187  62.237  1.00  0.00           H  
ATOM   2187  CG1 VAL   142      46.796  49.934  64.054  1.00  0.00           C  
ATOM   2188 HG11 VAL   142      46.799  50.963  63.693  1.00  0.00           H  
ATOM   2189 HG12 VAL   142      45.886  49.753  64.626  1.00  0.00           H  
ATOM   2190 HG13 VAL   142      47.664  49.771  64.693  1.00  0.00           H  
ATOM   2191  CG2 VAL   142      48.094  49.154  61.968  1.00  0.00           C  
ATOM   2192 HG21 VAL   142      48.116  50.172  61.579  1.00  0.00           H  
ATOM   2193 HG22 VAL   142      48.993  48.971  62.557  1.00  0.00           H  
ATOM   2194 HG23 VAL   142      48.055  48.449  61.138  1.00  0.00           H  
ATOM   2195  C   VAL   142      45.693  47.447  64.327  1.00  0.00           C  
ATOM   2196  O   VAL   142      45.881  47.489  65.543  1.00  0.00           O  
ATOM   2197  N   VAL   143      44.464  47.291  63.808  1.00  0.00           N  
ATOM   2198  H   VAL   143      44.258  47.142  62.820  1.00  0.00           H  
ATOM   2199  CA  VAL   143      43.324  47.331  64.680  1.00  0.00           C  
ATOM   2200  HA  VAL   143      43.388  48.296  65.182  1.00  0.00           H  
ATOM   2201  CB  VAL   143      42.015  47.256  63.941  1.00  0.00           C  
ATOM   2202  HB  VAL   143      41.927  46.346  63.347  1.00  0.00           H  
ATOM   2203  CG1 VAL   143      40.878  47.229  64.976  1.00  0.00           C  
ATOM   2204 HG11 VAL   143      39.919  47.175  64.461  1.00  0.00           H  
ATOM   2205 HG12 VAL   143      40.994  46.358  65.621  1.00  0.00           H  
ATOM   2206 HG13 VAL   143      40.915  48.135  65.580  1.00  0.00           H  
ATOM   2207  CG2 VAL   143      41.932  48.427  62.947  1.00  0.00           C  
ATOM   2208 HG21 VAL   143      40.986  48.380  62.407  1.00  0.00           H  
ATOM   2209 HG22 VAL   143      41.993  49.370  63.490  1.00  0.00           H  
ATOM   2210 HG23 VAL   143      42.758  48.362  62.238  1.00  0.00           H  
ATOM   2211  C   VAL   143      43.356  46.222  65.693  1.00  0.00           C  
ATOM   2212  O   VAL   143      43.169  46.482  66.884  1.00  0.00           O  
ATOM   2213  N   PRO   144      43.595  45.000  65.316  1.00  0.00           N  
ATOM   2214  CD  PRO   144      43.276  44.511  63.984  1.00  0.00           C  
ATOM   2215  HD2 PRO   144      44.110  44.665  63.299  1.00  0.00           H  
ATOM   2216  HD3 PRO   144      42.419  45.040  63.567  1.00  0.00           H  
ATOM   2217  CG  PRO   144      42.971  43.014  64.157  1.00  0.00           C  
ATOM   2218  HG2 PRO   144      43.397  42.425  63.344  1.00  0.00           H  
ATOM   2219  HG3 PRO   144      41.898  42.825  64.159  1.00  0.00           H  
ATOM   2220  CB  PRO   144      43.608  42.646  65.510  1.00  0.00           C  
ATOM   2221  HB2 PRO   144      44.634  42.298  65.390  1.00  0.00           H  
ATOM   2222  HB3 PRO   144      43.058  41.849  66.010  1.00  0.00           H  
ATOM   2223  CA  PRO   144      43.545  43.954  66.297  1.00  0.00           C  
ATOM   2224  HA  PRO   144      42.625  43.995  66.881  1.00  0.00           H  
ATOM   2225  C   PRO   144      44.597  44.092  67.344  1.00  0.00           C  
ATOM   2226  O   PRO   144      44.350  43.723  68.491  1.00  0.00           O  
ATOM   2227  N   TRP   145      45.784  44.598  66.972  1.00  0.00           N  
ATOM   2228  H   TRP   145      46.021  44.911  66.031  1.00  0.00           H  
ATOM   2229  CA  TRP   145      46.822  44.723  67.943  1.00  0.00           C  
ATOM   2230  HA  TRP   145      46.876  43.752  68.435  1.00  0.00           H  
ATOM   2231  CB  TRP   145      48.225  44.980  67.376  1.00  0.00           C  
ATOM   2232  HB2 TRP   145      48.444  44.253  66.594  1.00  0.00           H  
ATOM   2233  HB3 TRP   145      48.259  45.966  66.913  1.00  0.00           H  
ATOM   2234  CG  TRP   145      49.273  44.891  68.462  1.00  0.00           C  
ATOM   2235  CD1 TRP   145      49.986  45.873  69.085  1.00  0.00           C  
ATOM   2236  HD1 TRP   145      49.920  46.927  68.857  1.00  0.00           H  
ATOM   2237  NE1 TRP   145      50.802  45.323  70.046  1.00  0.00           N  
ATOM   2238  HE1 TRP   145      51.444  45.838  70.649  1.00  0.00           H  
ATOM   2239  CE2 TRP   145      50.605  43.958  70.057  1.00  0.00           C  
ATOM   2240  CZ2 TRP   145      51.161  42.978  70.831  1.00  0.00           C  
ATOM   2241  HZ2 TRP   145      51.893  43.210  71.590  1.00  0.00           H  
ATOM   2242  CH2 TRP   145      50.751  41.683  70.605  1.00  0.00           C  
ATOM   2243  HH2 TRP   145      51.175  40.884  71.196  1.00  0.00           H  
ATOM   2244  CZ3 TRP   145      49.811  41.383  69.641  1.00  0.00           C  
ATOM   2245  HZ3 TRP   145      49.513  40.355  69.493  1.00  0.00           H  
ATOM   2246  CE3 TRP   145      49.245  42.368  68.864  1.00  0.00           C  
ATOM   2247  HE3 TRP   145      48.506  42.135  68.112  1.00  0.00           H  
ATOM   2248  CD2 TRP   145      49.656  43.653  69.083  1.00  0.00           C  
ATOM   2249  C   TRP   145      46.477  45.818  68.891  1.00  0.00           C  
ATOM   2250  O   TRP   145      46.876  45.795  70.053  1.00  0.00           O  
ATOM   2251  N   ALA   146      45.749  46.837  68.406  1.00  0.00           N  
ATOM   2252  H   ALA   146      45.425  46.922  67.443  1.00  0.00           H  
ATOM   2253  CA  ALA   146      45.378  47.908  69.279  1.00  0.00           C  
ATOM   2254  HA  ALA   146      46.283  48.400  69.635  1.00  0.00           H  
ATOM   2255  CB  ALA   146      44.521  48.980  68.585  1.00  0.00           C  
ATOM   2256  HB1 ALA   146      44.272  49.765  69.299  1.00  0.00           H  
ATOM   2257  HB2 ALA   146      45.079  49.410  67.753  1.00  0.00           H  
ATOM   2258  HB3 ALA   146      43.604  48.526  68.210  1.00  0.00           H  
ATOM   2259  C   ALA   146      44.558  47.297  70.364  1.00  0.00           C  
ATOM   2260  O   ALA   146      44.695  47.649  71.533  1.00  0.00           O  
ATOM   2261  N   VAL   147      43.692  46.339  69.991  1.00  0.00           N  
ATOM   2262  H   VAL   147      43.579  46.003  69.034  1.00  0.00           H  
ATOM   2263  CA  VAL   147      42.844  45.709  70.954  1.00  0.00           C  
ATOM   2264  HA  VAL   147      42.229  46.494  71.395  1.00  0.00           H  
ATOM   2265  CB  VAL   147      41.938  44.678  70.348  1.00  0.00           C  
ATOM   2266  HB  VAL   147      42.489  43.881  69.848  1.00  0.00           H  
ATOM   2267  CG1 VAL   147      41.131  44.018  71.478  1.00  0.00           C  
ATOM   2268 HG11 VAL   147      40.465  43.264  71.057  1.00  0.00           H  
ATOM   2269 HG12 VAL   147      41.813  43.546  72.185  1.00  0.00           H  
ATOM   2270 HG13 VAL   147      40.541  44.775  71.994  1.00  0.00           H  
ATOM   2271  CG2 VAL   147      41.074  45.354  69.267  1.00  0.00           C  
ATOM   2272 HG21 VAL   147      40.410  44.616  68.818  1.00  0.00           H  
ATOM   2273 HG22 VAL   147      40.480  46.148  69.720  1.00  0.00           H  
ATOM   2274 HG23 VAL   147      41.719  45.777  68.497  1.00  0.00           H  
ATOM   2275  C   VAL   147      43.695  45.011  71.968  1.00  0.00           C  
ATOM   2276  O   VAL   147      43.486  45.162  73.169  1.00  0.00           O  
ATOM   2277  N   VAL   148      44.705  44.245  71.517  1.00  0.00           N  
ATOM   2278  H   VAL   148      44.959  44.146  70.534  1.00  0.00           H  
ATOM   2279  CA  VAL   148      45.518  43.491  72.430  1.00  0.00           C  
ATOM   2280  HA  VAL   148      44.841  42.827  72.968  1.00  0.00           H  
ATOM   2281  CB  VAL   148      46.559  42.656  71.741  1.00  0.00           C  
ATOM   2282  HB  VAL   148      47.191  43.251  71.082  1.00  0.00           H  
ATOM   2283  CG1 VAL   148      47.482  42.038  72.806  1.00  0.00           C  
ATOM   2284 HG11 VAL   148      48.243  41.429  72.319  1.00  0.00           H  
ATOM   2285 HG12 VAL   148      47.963  42.833  73.376  1.00  0.00           H  
ATOM   2286 HG13 VAL   148      46.894  41.414  73.479  1.00  0.00           H  
ATOM   2287  CG2 VAL   148      45.846  41.613  70.864  1.00  0.00           C  
ATOM   2288 HG21 VAL   148      46.588  40.997  70.355  1.00  0.00           H  
ATOM   2289 HG22 VAL   148      45.217  40.980  71.490  1.00  0.00           H  
ATOM   2290 HG23 VAL   148      45.228  42.121  70.124  1.00  0.00           H  
ATOM   2291  C   VAL   148      46.238  44.429  73.342  1.00  0.00           C  
ATOM   2292  O   VAL   148      46.369  44.176  74.538  1.00  0.00           O  
ATOM   2293  N   LYS   149      46.726  45.549  72.791  1.00  0.00           N  
ATOM   2294  H   LYS   149      46.587  45.814  71.816  1.00  0.00           H  
ATOM   2295  CA  LYS   149      47.499  46.479  73.554  1.00  0.00           C  
ATOM   2296  HA  LYS   149      48.381  45.973  73.947  1.00  0.00           H  
ATOM   2297  CB  LYS   149      47.960  47.657  72.680  1.00  0.00           C  
ATOM   2298  HB2 LYS   149      48.128  47.293  71.667  1.00  0.00           H  
ATOM   2299  HB3 LYS   149      47.152  48.387  72.626  1.00  0.00           H  
ATOM   2300  CG  LYS   149      49.226  48.366  73.159  1.00  0.00           C  
ATOM   2301  HG2 LYS   149      49.335  49.304  72.615  1.00  0.00           H  
ATOM   2302  HG3 LYS   149      49.114  48.619  74.213  1.00  0.00           H  
ATOM   2303  CD  LYS   149      50.497  47.534  72.978  1.00  0.00           C  
ATOM   2304  HD2 LYS   149      50.459  46.679  73.652  1.00  0.00           H  
ATOM   2305  HD3 LYS   149      50.519  47.139  71.963  1.00  0.00           H  
ATOM   2306  CE  LYS   149      51.788  48.312  73.236  1.00  0.00           C  
ATOM   2307  HE2 LYS   149      51.858  49.155  72.548  1.00  0.00           H  
ATOM   2308  HE3 LYS   149      51.779  48.724  74.245  1.00  0.00           H  
ATOM   2309  NZ  LYS   149      52.958  47.422  73.065  1.00  0.00           N  
ATOM   2310  HZ1 LYS   149      53.831  47.959  73.242  1.00  0.00           H  
ATOM   2311  HZ2 LYS   149      52.895  46.632  73.738  1.00  0.00           H  
ATOM   2312  HZ3 LYS   149      52.972  47.049  72.094  1.00  0.00           H  
ATOM   2313  C   LYS   149      46.642  47.004  74.655  1.00  0.00           C  
ATOM   2314  O   LYS   149      47.088  47.133  75.794  1.00  0.00           O  
ATOM   2315  N   CYS   150      45.377  47.322  74.335  1.00  0.00           N  
ATOM   2316  H   CYS   150      44.965  47.209  73.409  1.00  0.00           H  
ATOM   2317  CA  CYS   150      44.503  47.861  75.328  1.00  0.00           C  
ATOM   2318  HA  CYS   150      45.000  48.745  75.727  1.00  0.00           H  
ATOM   2319  CB  CYS   150      43.137  48.281  74.760  1.00  0.00           C  
ATOM   2320  HB2 CYS   150      43.285  49.018  73.971  1.00  0.00           H  
ATOM   2321  HB3 CYS   150      42.655  47.417  74.303  1.00  0.00           H  
ATOM   2322  SG  CYS   150      42.043  48.976  76.035  1.00  0.00           S  
ATOM   2323  HG  CYS   150      42.426  48.565  77.207  1.00  0.00           H  
ATOM   2324  C   CYS   150      44.252  46.836  76.388  1.00  0.00           C  
ATOM   2325  O   CYS   150      44.246  47.157  77.574  1.00  0.00           O  
ATOM   2326  N   LEU   151      43.997  45.575  75.997  1.00  0.00           N  
ATOM   2327  H   LEU   151      44.005  45.222  75.040  1.00  0.00           H  
ATOM   2328  CA  LEU   151      43.682  44.633  77.030  1.00  0.00           C  
ATOM   2329  HA  LEU   151      42.896  45.147  77.584  1.00  0.00           H  
ATOM   2330  CB  LEU   151      43.159  43.283  76.507  1.00  0.00           C  
ATOM   2331  HB2 LEU   151      43.805  42.950  75.695  1.00  0.00           H  
ATOM   2332  HB3 LEU   151      43.243  42.544  77.304  1.00  0.00           H  
ATOM   2333  CG  LEU   151      41.702  43.300  76.002  1.00  0.00           C  
ATOM   2334  HG  LEU   151      41.482  42.309  75.604  1.00  0.00           H  
ATOM   2335  CD1 LEU   151      40.719  43.552  77.153  1.00  0.00           C  
ATOM   2336 HD11 LEU   151      39.700  43.559  76.766  1.00  0.00           H  
ATOM   2337 HD12 LEU   151      40.820  42.762  77.897  1.00  0.00           H  
ATOM   2338 HD13 LEU   151      40.938  44.515  77.614  1.00  0.00           H  
ATOM   2339  CD2 LEU   151      41.505  44.277  74.837  1.00  0.00           C  
ATOM   2340 HD21 LEU   151      40.464  44.254  74.515  1.00  0.00           H  
ATOM   2341 HD22 LEU   151      41.763  45.285  75.160  1.00  0.00           H  
ATOM   2342 HD23 LEU   151      42.148  43.987  74.006  1.00  0.00           H  
ATOM   2343  C   LEU   151      44.842  44.322  77.932  1.00  0.00           C  
ATOM   2344  O   LEU   151      44.758  44.533  79.141  1.00  0.00           O  
ATOM   2345  N   PHE   152      45.931  43.753  77.378  1.00  0.00           N  
ATOM   2346  H   PHE   152      46.052  43.589  76.379  1.00  0.00           H  
ATOM   2347  CA  PHE   152      47.034  43.326  78.203  1.00  0.00           C  
ATOM   2348  HA  PHE   152      46.558  43.043  79.142  1.00  0.00           H  
ATOM   2349  CB  PHE   152      47.777  42.150  77.562  1.00  0.00           C  
ATOM   2350  HB2 PHE   152      48.258  42.442  76.628  1.00  0.00           H  
ATOM   2351  HB3 PHE   152      48.559  41.766  78.217  1.00  0.00           H  
ATOM   2352  CG  PHE   152      46.711  41.140  77.334  1.00  0.00           C  
ATOM   2353  CD1 PHE   152      46.235  40.371  78.368  1.00  0.00           C  
ATOM   2354  HD1 PHE   152      46.642  40.494  79.361  1.00  0.00           H  
ATOM   2355  CE1 PHE   152      45.243  39.446  78.145  1.00  0.00           C  
ATOM   2356  HE1 PHE   152      44.874  38.844  78.962  1.00  0.00           H  
ATOM   2357  CZ  PHE   152      44.720  39.286  76.884  1.00  0.00           C  
ATOM   2358  HZ  PHE   152      43.943  38.557  76.709  1.00  0.00           H  
ATOM   2359  CE2 PHE   152      45.188  40.055  75.847  1.00  0.00           C  
ATOM   2360  HE2 PHE   152      44.778  39.934  74.855  1.00  0.00           H  
ATOM   2361  CD2 PHE   152      46.179  40.978  76.076  1.00  0.00           C  
ATOM   2362  HD2 PHE   152      46.544  41.583  75.259  1.00  0.00           H  
ATOM   2363  C   PHE   152      48.046  44.385  78.519  1.00  0.00           C  
ATOM   2364  O   PHE   152      48.448  44.579  79.667  1.00  0.00           O  
ATOM   2365  N   GLU   153      48.474  45.070  77.447  1.00  0.00           N  
ATOM   2366  H   GLU   153      47.987  44.952  76.558  1.00  0.00           H  
ATOM   2367  CA  GLU   153      49.557  46.002  77.290  1.00  0.00           C  
ATOM   2368  HA  GLU   153      50.373  45.530  77.837  1.00  0.00           H  
ATOM   2369  CB  GLU   153      49.866  46.232  75.804  1.00  0.00           C  
ATOM   2370  HB2 GLU   153      49.018  46.738  75.342  1.00  0.00           H  
ATOM   2371  HB3 GLU   153      50.721  46.903  75.722  1.00  0.00           H  
ATOM   2372  CG  GLU   153      50.165  44.951  75.020  1.00  0.00           C  
ATOM   2373  HG2 GLU   153      49.474  44.161  75.314  1.00  0.00           H  
ATOM   2374  HG3 GLU   153      50.020  45.121  73.953  1.00  0.00           H  
ATOM   2375  CD  GLU   153      51.595  44.523  75.292  1.00  0.00           C  
ATOM   2376  OE1 GLU   153      52.162  44.965  76.327  1.00  0.00           O  
ATOM   2377  OE2 GLU   153      52.142  43.746  74.464  1.00  0.00           O  
ATOM   2378  C   GLU   153      49.320  47.359  77.860  1.00  0.00           C  
ATOM   2379  O   GLU   153      50.271  48.126  77.952  1.00  0.00           O  
ATOM   2380  N   ASN   154      48.063  47.729  78.155  1.00  0.00           N  
ATOM   2381  H   ASN   154      47.274  47.083  78.143  1.00  0.00           H  
ATOM   2382  CA  ASN   154      47.704  49.074  78.518  1.00  0.00           C  
ATOM   2383  HA  ASN   154      47.827  49.650  77.601  1.00  0.00           H  
ATOM   2384  CB  ASN   154      46.255  49.162  79.025  1.00  0.00           C  
ATOM   2385  HB2 ASN   154      45.573  48.720  78.298  1.00  0.00           H  
ATOM   2386  HB3 ASN   154      46.144  48.597  79.951  1.00  0.00           H  
ATOM   2387  CG  ASN   154      45.904  50.623  79.255  1.00  0.00           C  
ATOM   2388  OD1 ASN   154      45.643  51.366  78.309  1.00  0.00           O  
ATOM   2389  ND2 ASN   154      45.882  51.046  80.548  1.00  0.00           N  
ATOM   2390 HD21 ASN   154      45.642  52.014  80.764  1.00  0.00           H  
ATOM   2391 HD22 ASN   154      46.105  50.396  81.301  1.00  0.00           H  
ATOM   2392  C   ASN   154      48.585  49.644  79.593  1.00  0.00           C  
ATOM   2393  O   ASN   154      48.290  49.535  80.780  1.00  0.00           O  
ATOM   2394  N   VAL   155      49.680  50.322  79.196  1.00  0.00           N  
ATOM   2395  H   VAL   155      49.955  50.441  78.221  1.00  0.00           H  
ATOM   2396  CA  VAL   155      50.559  50.940  80.140  1.00  0.00           C  
ATOM   2397  HA  VAL   155      49.987  51.187  81.035  1.00  0.00           H  
ATOM   2398  CB  VAL   155      51.699  50.062  80.568  1.00  0.00           C  
ATOM   2399  HB  VAL   155      51.355  49.118  80.990  1.00  0.00           H  
ATOM   2400  CG1 VAL   155      52.545  49.729  79.328  1.00  0.00           C  
ATOM   2401 HG11 VAL   155      53.380  49.091  79.618  1.00  0.00           H  
ATOM   2402 HG12 VAL   155      51.928  49.209  78.595  1.00  0.00           H  
ATOM   2403 HG13 VAL   155      52.928  50.651  78.890  1.00  0.00           H  
ATOM   2404  CG2 VAL   155      52.491  50.787  81.671  1.00  0.00           C  
ATOM   2405 HG21 VAL   155      53.323  50.161  81.993  1.00  0.00           H  
ATOM   2406 HG22 VAL   155      52.875  51.730  81.283  1.00  0.00           H  
ATOM   2407 HG23 VAL   155      51.836  50.984  82.520  1.00  0.00           H  
ATOM   2408  C   VAL   155      51.155  52.101  79.428  1.00  0.00           C  
ATOM   2409  O   VAL   155      51.444  52.008  78.235  1.00  0.00           O  
ATOM   2410  N   GLN   156      51.351  53.225  80.143  1.00  0.00           N  
ATOM   2411  H   GLN   156      51.106  53.345  81.126  1.00  0.00           H  
ATOM   2412  CA  GLN   156      51.946  54.363  79.516  1.00  0.00           C  
ATOM   2413  HA  GLN   156      51.972  55.162  80.257  1.00  0.00           H  
ATOM   2414  CB  GLN   156      53.392  54.114  79.050  1.00  0.00           C  
ATOM   2415  HB2 GLN   156      53.404  53.255  78.379  1.00  0.00           H  
ATOM   2416  HB3 GLN   156      53.730  54.974  78.472  1.00  0.00           H  
ATOM   2417  CG  GLN   156      54.380  53.865  80.192  1.00  0.00           C  
ATOM   2418  HG2 GLN   156      54.412  54.724  80.863  1.00  0.00           H  
ATOM   2419  HG3 GLN   156      54.067  53.007  80.787  1.00  0.00           H  
ATOM   2420  CD  GLN   156      55.752  53.616  79.579  1.00  0.00           C  
ATOM   2421  OE1 GLN   156      56.722  54.301  79.900  1.00  0.00           O  
ATOM   2422  NE2 GLN   156      55.837  52.602  78.675  1.00  0.00           N  
ATOM   2423 HE21 GLN   156      55.007  52.059  78.438  1.00  0.00           H  
ATOM   2424 HE22 GLN   156      56.731  52.385  78.235  1.00  0.00           H  
ATOM   2425  C   GLN   156      51.129  54.721  78.315  1.00  0.00           C  
ATOM   2426  O   GLN   156      49.902  54.766  78.355  1.00  0.00           O  
ATOM   2427  N   CYX   157      51.849  55.165  77.273  1.00  0.00           N  
ATOM   2428  H   CYX   157      52.806  55.367  77.524  1.00  0.00           H  
ATOM   2429  CA  CYX   157      51.409  55.497  75.949  1.00  0.00           C  
ATOM   2430  HA  CYX   157      50.349  55.747  75.996  1.00  0.00           H  
ATOM   2431  CB  CYX   157      52.165  56.680  75.324  1.00  0.00           C  
ATOM   2432  HB2 CYX   157      53.229  56.586  75.539  1.00  0.00           H  
ATOM   2433  HB3 CYX   157      52.011  56.681  74.245  1.00  0.00           H  
ATOM   2434  SG  CYX   157      51.408  58.258  75.812  1.00  0.00           S  
ATOM   2435  C   CYX   157      51.391  54.357  74.970  1.00  0.00           C  
ATOM   2436  O   CYX   157      50.934  54.557  73.847  1.00  0.00           O  
ATOM   2437  N   TRP   158      51.910  53.159  75.322  1.00  0.00           N  
ATOM   2438  H   TRP   158      52.251  52.942  76.259  1.00  0.00           H  
ATOM   2439  CA  TRP   158      52.026  52.068  74.382  1.00  0.00           C  
ATOM   2440  HA  TRP   158      52.212  51.199  75.013  1.00  0.00           H  
ATOM   2441  CB  TRP   158      50.760  51.846  73.534  1.00  0.00           C  
ATOM   2442  HB2 TRP   158      50.552  52.762  72.981  1.00  0.00           H  
ATOM   2443  HB3 TRP   158      50.972  51.071  72.798  1.00  0.00           H  
ATOM   2444  CG  TRP   158      49.515  51.455  74.290  1.00  0.00           C  
ATOM   2445  CD1 TRP   158      49.339  51.170  75.613  1.00  0.00           C  
ATOM   2446  HD1 TRP   158      50.118  51.186  76.360  1.00  0.00           H  
ATOM   2447  NE1 TRP   158      48.022  50.859  75.852  1.00  0.00           N  
ATOM   2448  HE1 TRP   158      47.625  50.607  76.757  1.00  0.00           H  
ATOM   2449  CE2 TRP   158      47.326  50.945  74.663  1.00  0.00           C  
ATOM   2450  CZ2 TRP   158      46.008  50.733  74.376  1.00  0.00           C  
ATOM   2451  HZ2 TRP   158      45.307  50.444  75.145  1.00  0.00           H  
ATOM   2452  CH2 TRP   158      45.607  50.902  73.069  1.00  0.00           C  
ATOM   2453  HH2 TRP   158      44.571  50.742  72.809  1.00  0.00           H  
ATOM   2454  CZ3 TRP   158      46.501  51.272  72.085  1.00  0.00           C  
ATOM   2455  HZ3 TRP   158      46.151  51.396  71.071  1.00  0.00           H  
ATOM   2456  CE3 TRP   158      47.832  51.486  72.371  1.00  0.00           C  
ATOM   2457  HE3 TRP   158      48.533  51.775  71.602  1.00  0.00           H  
ATOM   2458  CD2 TRP   158      48.227  51.317  73.667  1.00  0.00           C  
ATOM   2459  C   TRP   158      53.152  52.306  73.381  1.00  0.00           C  
ATOM   2460  O   TRP   158      53.004  51.936  72.221  1.00  0.00           O  
ATOM   2461  N   THR   159      54.295  52.918  73.784  1.00  0.00           N  
ATOM   2462  H   THR   159      54.431  53.262  74.735  1.00  0.00           H  
ATOM   2463  CA  THR   159      55.451  53.152  72.911  1.00  0.00           C  
ATOM   2464  HA  THR   159      55.037  53.415  71.937  1.00  0.00           H  
ATOM   2465  CB  THR   159      56.317  54.276  73.391  1.00  0.00           C  
ATOM   2466  HB  THR   159      57.136  54.439  72.690  1.00  0.00           H  
ATOM   2467  CG2 THR   159      55.457  55.545  73.494  1.00  0.00           C  
ATOM   2468 HG21 THR   159      56.072  56.374  73.843  1.00  0.00           H  
ATOM   2469 HG22 THR   159      55.045  55.786  72.514  1.00  0.00           H  
ATOM   2470 HG23 THR   159      54.643  55.376  74.199  1.00  0.00           H  
ATOM   2471  OG1 THR   159      56.871  53.958  74.657  1.00  0.00           O  
ATOM   2472  HG1 THR   159      57.437  54.698  74.962  1.00  0.00           H  
ATOM   2473  C   THR   159      56.337  51.877  72.804  1.00  0.00           C  
ATOM   2474  O   THR   159      56.135  50.979  73.618  1.00  0.00           O  
ATOM   2475  N   SER   160      57.348  51.739  71.845  1.00  0.00           N  
ATOM   2476  H   SER   160      57.580  52.450  71.152  1.00  0.00           H  
ATOM   2477  CA  SER   160      58.168  50.524  71.770  1.00  0.00           C  
ATOM   2478  HA  SER   160      58.053  50.150  72.787  1.00  0.00           H  
ATOM   2479  CB  SER   160      57.652  49.500  70.745  1.00  0.00           C  
ATOM   2480  HB2 SER   160      56.631  49.211  70.993  1.00  0.00           H  
ATOM   2481  HB3 SER   160      57.623  49.952  69.753  1.00  0.00           H  
ATOM   2482  OG  SER   160      58.488  48.351  70.727  1.00  0.00           O  
ATOM   2483  HG  SER   160      58.146  47.708  70.071  1.00  0.00           H  
ATOM   2484  C   SER   160      59.626  50.703  71.544  1.00  0.00           C  
ATOM   2485  O   SER   160      60.113  51.609  70.866  1.00  0.00           O  
ATOM   2486  N   ASN   161      60.341  49.700  72.088  1.00  0.00           N  
ATOM   2487  H   ASN   161      59.880  48.935  72.581  1.00  0.00           H  
ATOM   2488  CA  ASN   161      61.755  49.539  72.075  1.00  0.00           C  
ATOM   2489  HA  ASN   161      62.212  50.366  72.618  1.00  0.00           H  
ATOM   2490  CB  ASN   161      62.221  48.239  72.751  1.00  0.00           C  
ATOM   2491  HB2 ASN   161      61.643  47.390  72.386  1.00  0.00           H  
ATOM   2492  HB3 ASN   161      63.266  48.039  72.513  1.00  0.00           H  
ATOM   2493  CG  ASN   161      62.038  48.402  74.251  1.00  0.00           C  
ATOM   2494  OD1 ASN   161      62.670  49.255  74.873  1.00  0.00           O  
ATOM   2495  ND2 ASN   161      61.152  47.563  74.852  1.00  0.00           N  
ATOM   2496 HD21 ASN   161      60.990  47.627  75.857  1.00  0.00           H  
ATOM   2497 HD22 ASN   161      60.649  46.870  74.298  1.00  0.00           H  
ATOM   2498  C   ASN   161      62.132  49.458  70.649  1.00  0.00           C  
ATOM   2499  O   ASN   161      63.298  49.666  70.317  1.00  0.00           O  
ATOM   2500  N   ASP   162      61.152  49.055  69.804  1.00  0.00           N  
ATOM   2501  H   ASP   162      60.232  48.754  70.126  1.00  0.00           H  
ATOM   2502  CA  ASP   162      61.302  49.009  68.376  1.00  0.00           C  
ATOM   2503  HA  ASP   162      62.117  48.325  68.138  1.00  0.00           H  
ATOM   2504  CB  ASP   162      60.066  48.491  67.622  1.00  0.00           C  
ATOM   2505  HB2 ASP   162      59.677  47.589  68.094  1.00  0.00           H  
ATOM   2506  HB3 ASP   162      59.265  49.231  67.640  1.00  0.00           H  
ATOM   2507  CG  ASP   162      60.503  48.205  66.189  1.00  0.00           C  
ATOM   2508  OD1 ASP   162      61.633  48.628  65.827  1.00  0.00           O  
ATOM   2509  OD2 ASP   162      59.724  47.558  65.442  1.00  0.00           O  
ATOM   2510  C   ASP   162      61.508  50.417  67.962  1.00  0.00           C  
ATOM   2511  O   ASP   162      62.421  51.080  68.454  1.00  0.00           O  
ATOM   2512  N   ASN   163      60.762  50.908  66.953  1.00  0.00           N  
ATOM   2513  H   ASN   163      60.122  50.401  66.342  1.00  0.00           H  
ATOM   2514  CA  ASN   163      60.917  52.315  66.748  1.00  0.00           C  
ATOM   2515  HA  ASN   163      61.937  52.590  66.478  1.00  0.00           H  
ATOM   2516  CB  ASN   163      60.064  52.902  65.612  1.00  0.00           C  
ATOM   2517  HB2 ASN   163      59.020  52.616  65.738  1.00  0.00           H  
ATOM   2518  HB3 ASN   163      60.102  53.991  65.636  1.00  0.00           H  
ATOM   2519  CG  ASN   163      60.595  52.385  64.282  1.00  0.00           C  
ATOM   2520  OD1 ASN   163      60.912  51.206  64.139  1.00  0.00           O  
ATOM   2521  ND2 ASN   163      60.694  53.297  63.278  1.00  0.00           N  
ATOM   2522 HD21 ASN   163      61.043  53.012  62.363  1.00  0.00           H  
ATOM   2523 HD22 ASN   163      60.420  54.266  63.440  1.00  0.00           H  
ATOM   2524  C   ASN   163      60.369  52.789  68.026  1.00  0.00           C  
ATOM   2525  O   ASN   163      59.431  52.150  68.496  1.00  0.00           O  
ATOM   2526  N   MET   164      60.989  53.808  68.660  1.00  0.00           N  
ATOM   2527  H   MET   164      61.809  54.317  68.329  1.00  0.00           H  
ATOM   2528  CA  MET   164      60.447  54.217  69.919  1.00  0.00           C  
ATOM   2529  HA  MET   164      60.564  53.414  70.647  1.00  0.00           H  
ATOM   2530  CB  MET   164      61.112  55.461  70.550  1.00  0.00           C  
ATOM   2531  HB2 MET   164      61.221  56.220  69.776  1.00  0.00           H  
ATOM   2532  HB3 MET   164      60.435  55.867  71.302  1.00  0.00           H  
ATOM   2533  CG  MET   164      62.478  55.242  71.203  1.00  0.00           C  
ATOM   2534  HG2 MET   164      62.724  56.122  71.797  1.00  0.00           H  
ATOM   2535  HG3 MET   164      62.402  54.402  71.894  1.00  0.00           H  
ATOM   2536  SD  MET   164      63.841  54.922  70.053  1.00  0.00           S  
ATOM   2537  CE  MET   164      63.422  53.164  69.930  1.00  0.00           C  
ATOM   2538  HE1 MET   164      64.121  52.670  69.255  1.00  0.00           H  
ATOM   2539  HE2 MET   164      63.484  52.705  70.917  1.00  0.00           H  
ATOM   2540  HE3 MET   164      62.408  53.058  69.544  1.00  0.00           H  
ATOM   2541  C   MET   164      59.078  54.631  69.545  1.00  0.00           C  
ATOM   2542  O   MET   164      58.885  55.637  68.867  1.00  0.00           O  
ATOM   2543  N   GLY   165      58.093  53.823  69.964  1.00  0.00           N  
ATOM   2544  H   GLY   165      58.230  52.998  70.548  1.00  0.00           H  
ATOM   2545  CA  GLY   165      56.744  54.083  69.601  1.00  0.00           C  
ATOM   2546  HA2 GLY   165      56.126  54.133  70.498  1.00  0.00           H  
ATOM   2547  HA3 GLY   165      56.677  55.055  69.113  1.00  0.00           H  
ATOM   2548  C   GLY   165      56.213  53.013  68.678  1.00  0.00           C  
ATOM   2549  O   GLY   165      55.099  52.538  68.882  1.00  0.00           O  
ATOM   2550  N   PHE   166      56.988  52.570  67.666  1.00  0.00           N  
ATOM   2551  H   PHE   166      57.946  52.884  67.508  1.00  0.00           H  
ATOM   2552  CA  PHE   166      56.518  51.598  66.706  1.00  0.00           C  
ATOM   2553  HA  PHE   166      55.559  51.940  66.317  1.00  0.00           H  
ATOM   2554  CB  PHE   166      57.501  51.458  65.530  1.00  0.00           C  
ATOM   2555  HB2 PHE   166      57.581  52.409  65.004  1.00  0.00           H  
ATOM   2556  HB3 PHE   166      58.495  51.218  65.909  1.00  0.00           H  
ATOM   2557  CG  PHE   166      57.057  50.400  64.586  1.00  0.00           C  
ATOM   2558  CD1 PHE   166      56.052  50.633  63.674  1.00  0.00           C  
ATOM   2559  HD1 PHE   166      55.569  51.598  63.644  1.00  0.00           H  
ATOM   2560  CE1 PHE   166      55.659  49.644  62.800  1.00  0.00           C  
ATOM   2561  HE1 PHE   166      54.865  49.833  62.092  1.00  0.00           H  
ATOM   2562  CZ  PHE   166      56.276  48.417  62.828  1.00  0.00           C  
ATOM   2563  HZ  PHE   166      55.966  47.639  62.146  1.00  0.00           H  
ATOM   2564  CE2 PHE   166      57.289  48.182  63.727  1.00  0.00           C  
ATOM   2565  HE2 PHE   166      57.780  47.220  63.750  1.00  0.00           H  
ATOM   2566  CD2 PHE   166      57.677  49.174  64.598  1.00  0.00           C  
ATOM   2567  HD2 PHE   166      58.477  48.987  65.299  1.00  0.00           H  
ATOM   2568  C   PHE   166      56.361  50.270  67.376  1.00  0.00           C  
ATOM   2569  O   PHE   166      57.263  49.811  68.070  1.00  0.00           O  
ATOM   2570  N   TRP   167      55.207  49.602  67.155  1.00  0.00           N  
ATOM   2571  H   TRP   167      54.473  49.927  66.526  1.00  0.00           H  
ATOM   2572  CA  TRP   167      54.919  48.351  67.806  1.00  0.00           C  
ATOM   2573  HA  TRP   167      55.162  48.485  68.860  1.00  0.00           H  
ATOM   2574  CB  TRP   167      53.431  47.960  67.725  1.00  0.00           C  
ATOM   2575  HB2 TRP   167      53.108  47.987  66.684  1.00  0.00           H  
ATOM   2576  HB3 TRP   167      53.310  46.933  68.070  1.00  0.00           H  
ATOM   2577  CG  TRP   167      52.544  48.871  68.547  1.00  0.00           C  
ATOM   2578  CD1 TRP   167      52.894  49.731  69.546  1.00  0.00           C  
ATOM   2579  HD1 TRP   167      53.900  49.877  69.912  1.00  0.00           H  
ATOM   2580  NE1 TRP   167      51.783  50.385  70.020  1.00  0.00           N  
ATOM   2581  HE1 TRP   167      51.773  51.079  70.768  1.00  0.00           H  
ATOM   2582  CE2 TRP   167      50.684  49.944  69.313  1.00  0.00           C  
ATOM   2583  CZ2 TRP   167      49.364  50.288  69.402  1.00  0.00           C  
ATOM   2584  HZ2 TRP   167      49.023  51.021  70.118  1.00  0.00           H  
ATOM   2585  CH2 TRP   167      48.487  49.664  68.545  1.00  0.00           C  
ATOM   2586  HH2 TRP   167      47.437  49.912  68.591  1.00  0.00           H  
ATOM   2587  CZ3 TRP   167      48.921  48.728  67.628  1.00  0.00           C  
ATOM   2588  HZ3 TRP   167      48.203  48.258  66.972  1.00  0.00           H  
ATOM   2589  CE3 TRP   167      50.251  48.381  67.533  1.00  0.00           C  
ATOM   2590  HE3 TRP   167      50.591  47.651  66.814  1.00  0.00           H  
ATOM   2591  CD2 TRP   167      51.122  48.998  68.386  1.00  0.00           C  
ATOM   2592  C   TRP   167      55.756  47.257  67.214  1.00  0.00           C  
ATOM   2593  O   TRP   167      55.980  47.214  66.007  1.00  0.00           O  
ATOM   2594  N   TRP   168      56.242  46.342  68.083  1.00  0.00           N  
ATOM   2595  H   TRP   168      55.987  46.347  69.071  1.00  0.00           H  
ATOM   2596  CA  TRP   168      57.152  45.272  67.752  1.00  0.00           C  
ATOM   2597  HA  TRP   168      58.006  45.758  67.280  1.00  0.00           H  
ATOM   2598  CB  TRP   168      57.600  44.491  69.005  1.00  0.00           C  
ATOM   2599  HB2 TRP   168      58.050  45.195  69.705  1.00  0.00           H  
ATOM   2600  HB3 TRP   168      56.713  44.082  69.490  1.00  0.00           H  
ATOM   2601  CG  TRP   168      58.579  43.360  68.770  1.00  0.00           C  
ATOM   2602  CD1 TRP   168      59.944  43.385  68.762  1.00  0.00           C  
ATOM   2603  HD1 TRP   168      60.547  44.267  68.920  1.00  0.00           H  
ATOM   2604  NE1 TRP   168      60.441  42.126  68.524  1.00  0.00           N  
ATOM   2605  HE1 TRP   168      61.428  41.875  68.464  1.00  0.00           H  
ATOM   2606  CE2 TRP   168      59.379  41.260  68.381  1.00  0.00           C  
ATOM   2607  CZ2 TRP   168      59.347  39.915  68.145  1.00  0.00           C  
ATOM   2608  HZ2 TRP   168      60.256  39.342  68.033  1.00  0.00           H  
ATOM   2609  CH2 TRP   168      58.107  39.318  68.056  1.00  0.00           C  
ATOM   2610  HH2 TRP   168      58.045  38.256  67.868  1.00  0.00           H  
ATOM   2611  CZ3 TRP   168      56.946  40.045  68.202  1.00  0.00           C  
ATOM   2612  HZ3 TRP   168      55.993  39.542  68.125  1.00  0.00           H  
ATOM   2613  CE3 TRP   168      56.976  41.401  68.444  1.00  0.00           C  
ATOM   2614  HE3 TRP   168      56.066  41.971  68.561  1.00  0.00           H  
ATOM   2615  CD2 TRP   168      58.203  41.995  68.530  1.00  0.00           C  
ATOM   2616  C   TRP   168      56.539  44.280  66.812  1.00  0.00           C  
ATOM   2617  O   TRP   168      57.115  43.956  65.777  1.00  0.00           O  
ATOM   2618  N   ILE   169      55.330  43.796  67.138  1.00  0.00           N  
ATOM   2619  H   ILE   169      54.800  44.134  67.941  1.00  0.00           H  
ATOM   2620  CA  ILE   169      54.652  42.763  66.406  1.00  0.00           C  
ATOM   2621  HA  ILE   169      55.322  41.904  66.358  1.00  0.00           H  
ATOM   2622  CB  ILE   169      53.407  42.290  67.103  1.00  0.00           C  
ATOM   2623  HB  ILE   169      52.850  41.595  66.474  1.00  0.00           H  
ATOM   2624  CG2 ILE   169      53.857  41.573  68.387  1.00  0.00           C  
ATOM   2625 HG21 ILE   169      52.982  41.211  68.927  1.00  0.00           H  
ATOM   2626 HG22 ILE   169      54.497  40.730  68.128  1.00  0.00           H  
ATOM   2627 HG23 ILE   169      54.411  42.269  69.017  1.00  0.00           H  
ATOM   2628  CG1 ILE   169      52.416  43.437  67.359  1.00  0.00           C  
ATOM   2629 HG12 ILE   169      51.663  43.057  68.051  1.00  0.00           H  
ATOM   2630 HG13 ILE   169      52.977  44.239  67.838  1.00  0.00           H  
ATOM   2631  CD1 ILE   169      51.731  43.973  66.109  1.00  0.00           C  
ATOM   2632 HD11 ILE   169      51.169  43.171  65.630  1.00  0.00           H  
ATOM   2633 HD12 ILE   169      51.050  44.779  66.384  1.00  0.00           H  
ATOM   2634 HD13 ILE   169      52.482  44.353  65.417  1.00  0.00           H  
ATOM   2635  C   ILE   169      54.362  43.213  65.008  1.00  0.00           C  
ATOM   2636  O   ILE   169      54.281  42.395  64.095  1.00  0.00           O  
ATOM   2637  N   LEU   170      54.178  44.529  64.819  1.00  0.00           N  
ATOM   2638  H   LEU   170      54.278  45.209  65.573  1.00  0.00           H  
ATOM   2639  CA  LEU   170      53.826  45.132  63.564  1.00  0.00           C  
ATOM   2640  HA  LEU   170      52.916  44.619  63.252  1.00  0.00           H  
ATOM   2641  CB  LEU   170      53.521  46.636  63.670  1.00  0.00           C  
ATOM   2642  HB2 LEU   170      54.353  47.136  64.167  1.00  0.00           H  
ATOM   2643  HB3 LEU   170      53.448  47.058  62.668  1.00  0.00           H  
ATOM   2644  CG  LEU   170      52.221  46.932  64.439  1.00  0.00           C  
ATOM   2645  HG  LEU   170      52.368  46.636  65.478  1.00  0.00           H  
ATOM   2646  CD1 LEU   170      51.909  48.436  64.452  1.00  0.00           C  
ATOM   2647 HD11 LEU   170      50.985  48.611  65.003  1.00  0.00           H  
ATOM   2648 HD12 LEU   170      52.726  48.973  64.934  1.00  0.00           H  
ATOM   2649 HD13 LEU   170      51.794  48.793  63.428  1.00  0.00           H  
ATOM   2650  CD2 LEU   170      51.053  46.091  63.902  1.00  0.00           C  
ATOM   2651 HD21 LEU   170      50.149  46.322  64.465  1.00  0.00           H  
ATOM   2652 HD22 LEU   170      50.893  46.321  62.849  1.00  0.00           H  
ATOM   2653 HD23 LEU   170      51.287  45.032  64.011  1.00  0.00           H  
ATOM   2654  C   LEU   170      54.908  44.948  62.550  1.00  0.00           C  
ATOM   2655  O   LEU   170      54.681  45.163  61.362  1.00  0.00           O  
ATOM   2656  N   ARG   171      56.127  44.599  62.986  1.00  0.00           N  
ATOM   2657  H   ARG   171      56.356  44.399  63.960  1.00  0.00           H  
ATOM   2658  CA  ARG   171      57.226  44.481  62.072  1.00  0.00           C  
ATOM   2659  HA  ARG   171      57.407  45.482  61.681  1.00  0.00           H  
ATOM   2660  CB  ARG   171      58.486  43.948  62.764  1.00  0.00           C  
ATOM   2661  HB2 ARG   171      58.295  42.940  63.134  1.00  0.00           H  
ATOM   2662  HB3 ARG   171      59.293  43.873  62.035  1.00  0.00           H  
ATOM   2663  CG  ARG   171      58.934  44.833  63.922  1.00  0.00           C  
ATOM   2664  HG2 ARG   171      59.307  45.776  63.522  1.00  0.00           H  
ATOM   2665  HG3 ARG   171      58.068  45.070  64.540  1.00  0.00           H  
ATOM   2666  CD  ARG   171      60.013  44.209  64.802  1.00  0.00           C  
ATOM   2667  HD2 ARG   171      59.802  43.156  64.990  1.00  0.00           H  
ATOM   2668  HD3 ARG   171      60.988  44.257  64.317  1.00  0.00           H  
ATOM   2669  NE  ARG   171      60.011  44.987  66.069  1.00  0.00           N  
ATOM   2670  HE  ARG   171      59.137  45.378  66.419  1.00  0.00           H  
ATOM   2671  CZ  ARG   171      61.163  45.183  66.767  1.00  0.00           C  
ATOM   2672  NH1 ARG   171      62.341  44.698  66.288  1.00  0.00           N  
ATOM   2673 HH11 ARG   171      62.361  44.187  65.405  1.00  0.00           H  
ATOM   2674 HH12 ARG   171      63.204  44.845  66.812  1.00  0.00           H  
ATOM   2675  NH2 ARG   171      61.131  45.858  67.952  1.00  0.00           N  
ATOM   2676 HH21 ARG   171      60.246  46.214  68.312  1.00  0.00           H  
ATOM   2677 HH22 ARG   171      61.992  46.007  68.478  1.00  0.00           H  
ATOM   2678  C   ARG   171      56.895  43.513  60.965  1.00  0.00           C  
ATOM   2679  O   ARG   171      57.216  43.767  59.804  1.00  0.00           O  
ATOM   2680  N   PHE   172      56.220  42.391  61.285  1.00  0.00           N  
ATOM   2681  H   PHE   172      55.822  42.222  62.209  1.00  0.00           H  
ATOM   2682  CA  PHE   172      55.995  41.320  60.351  1.00  0.00           C  
ATOM   2683  HA  PHE   172      56.993  41.007  60.044  1.00  0.00           H  
ATOM   2684  CB  PHE   172      55.247  40.141  60.994  1.00  0.00           C  
ATOM   2685  HB2 PHE   172      54.264  40.450  61.350  1.00  0.00           H  
ATOM   2686  HB3 PHE   172      55.087  39.340  60.272  1.00  0.00           H  
ATOM   2687  CG  PHE   172      56.102  39.678  62.123  1.00  0.00           C  
ATOM   2688  CD1 PHE   172      57.228  38.920  61.890  1.00  0.00           C  
ATOM   2689  HD1 PHE   172      57.496  38.656  60.878  1.00  0.00           H  
ATOM   2690  CE1 PHE   172      58.013  38.497  62.937  1.00  0.00           C  
ATOM   2691  HE1 PHE   172      58.895  37.904  62.744  1.00  0.00           H  
ATOM   2692  CZ  PHE   172      57.678  38.827  64.228  1.00  0.00           C  
ATOM   2693  HZ  PHE   172      58.296  38.496  65.050  1.00  0.00           H  
ATOM   2694  CE2 PHE   172      56.554  39.580  64.470  1.00  0.00           C  
ATOM   2695  HE2 PHE   172      56.285  39.841  65.483  1.00  0.00           H  
ATOM   2696  CD2 PHE   172      55.772  40.001  63.420  1.00  0.00           C  
ATOM   2697  HD2 PHE   172      54.889  40.592  63.615  1.00  0.00           H  
ATOM   2698  C   PHE   172      55.221  41.752  59.139  1.00  0.00           C  
ATOM   2699  O   PHE   172      55.650  41.439  58.032  1.00  0.00           O  
ATOM   2700  N   PRO   173      54.113  42.437  59.233  1.00  0.00           N  
ATOM   2701  CD  PRO   173      53.316  42.557  60.438  1.00  0.00           C  
ATOM   2702  HD2 PRO   173      53.920  42.863  61.293  1.00  0.00           H  
ATOM   2703  HD3 PRO   173      52.842  41.612  60.704  1.00  0.00           H  
ATOM   2704  CG  PRO   173      52.279  43.628  60.060  1.00  0.00           C  
ATOM   2705  HG2 PRO   173      52.636  44.630  60.297  1.00  0.00           H  
ATOM   2706  HG3 PRO   173      51.344  43.486  60.602  1.00  0.00           H  
ATOM   2707  CB  PRO   173      52.084  43.443  58.540  1.00  0.00           C  
ATOM   2708  HB2 PRO   173      51.884  44.395  58.048  1.00  0.00           H  
ATOM   2709  HB3 PRO   173      51.238  42.790  58.326  1.00  0.00           H  
ATOM   2710  CA  PRO   173      53.399  42.829  58.051  1.00  0.00           C  
ATOM   2711  HA  PRO   173      53.154  42.003  57.384  1.00  0.00           H  
ATOM   2712  C   PRO   173      54.260  43.723  57.220  1.00  0.00           C  
ATOM   2713  O   PRO   173      54.204  43.639  55.995  1.00  0.00           O  
ATOM   2714  N   VAL   174      55.072  44.575  57.873  1.00  0.00           N  
ATOM   2715  H   VAL   174      55.115  44.651  58.889  1.00  0.00           H  
ATOM   2716  CA  VAL   174      55.958  45.460  57.179  1.00  0.00           C  
ATOM   2717  HA  VAL   174      55.366  46.086  56.511  1.00  0.00           H  
ATOM   2718  CB  VAL   174      56.718  46.363  58.107  1.00  0.00           C  
ATOM   2719  HB  VAL   174      57.298  45.805  58.842  1.00  0.00           H  
ATOM   2720  CG1 VAL   174      57.725  47.183  57.284  1.00  0.00           C  
ATOM   2721 HG11 VAL   174      58.284  47.844  57.947  1.00  0.00           H  
ATOM   2722 HG12 VAL   174      58.415  46.509  56.777  1.00  0.00           H  
ATOM   2723 HG13 VAL   174      57.191  47.779  56.544  1.00  0.00           H  
ATOM   2724  CG2 VAL   174      55.709  47.218  58.892  1.00  0.00           C  
ATOM   2725 HG21 VAL   174      56.245  47.881  59.572  1.00  0.00           H  
ATOM   2726 HG22 VAL   174      55.117  47.813  58.196  1.00  0.00           H  
ATOM   2727 HG23 VAL   174      55.049  46.567  59.465  1.00  0.00           H  
ATOM   2728  C   VAL   174      56.956  44.607  56.470  1.00  0.00           C  
ATOM   2729  O   VAL   174      57.321  44.877  55.326  1.00  0.00           O  
ATOM   2730  N   PHE   175      57.414  43.531  57.138  1.00  0.00           N  
ATOM   2731  H   PHE   175      57.117  43.262  58.076  1.00  0.00           H  
ATOM   2732  CA  PHE   175      58.387  42.668  56.540  1.00  0.00           C  
ATOM   2733  HA  PHE   175      59.278  43.276  56.384  1.00  0.00           H  
ATOM   2734  CB  PHE   175      58.802  41.464  57.403  1.00  0.00           C  
ATOM   2735  HB2 PHE   175      57.918  40.942  57.769  1.00  0.00           H  
ATOM   2736  HB3 PHE   175      59.369  40.751  56.805  1.00  0.00           H  
ATOM   2737  CG  PHE   175      59.626  41.942  58.548  1.00  0.00           C  
ATOM   2738  CD1 PHE   175      60.858  42.513  58.325  1.00  0.00           C  
ATOM   2739  HD1 PHE   175      61.221  42.621  57.314  1.00  0.00           H  
ATOM   2740  CE1 PHE   175      61.633  42.948  59.375  1.00  0.00           C  
ATOM   2741  HE1 PHE   175      62.594  43.404  59.186  1.00  0.00           H  
ATOM   2742  CZ  PHE   175      61.182  42.801  60.666  1.00  0.00           C  
ATOM   2743  HZ  PHE   175      61.784  43.144  61.495  1.00  0.00           H  
ATOM   2744  CE2 PHE   175      59.961  42.215  60.894  1.00  0.00           C  
ATOM   2745  HE2 PHE   175      59.605  42.092  61.906  1.00  0.00           H  
ATOM   2746  CD2 PHE   175      59.189  41.784  59.841  1.00  0.00           C  
ATOM   2747  HD2 PHE   175      58.233  41.318  60.031  1.00  0.00           H  
ATOM   2748  C   PHE   175      57.789  42.112  55.294  1.00  0.00           C  
ATOM   2749  O   PHE   175      58.447  42.066  54.256  1.00  0.00           O  
ATOM   2750  N   LEU   176      56.515  41.684  55.357  1.00  0.00           N  
ATOM   2751  H   LEU   176      55.920  41.728  56.185  1.00  0.00           H  
ATOM   2752  CA  LEU   176      55.909  41.115  54.191  1.00  0.00           C  
ATOM   2753  HA  LEU   176      56.508  40.238  53.944  1.00  0.00           H  
ATOM   2754  CB  LEU   176      54.460  40.637  54.393  1.00  0.00           C  
ATOM   2755  HB2 LEU   176      53.921  41.377  54.985  1.00  0.00           H  
ATOM   2756  HB3 LEU   176      53.965  40.583  53.423  1.00  0.00           H  
ATOM   2757  CG  LEU   176      54.355  39.269  55.086  1.00  0.00           C  
ATOM   2758  HG  LEU   176      53.301  39.059  55.268  1.00  0.00           H  
ATOM   2759  CD1 LEU   176      54.894  38.158  54.169  1.00  0.00           C  
ATOM   2760 HD11 LEU   176      54.812  37.196  54.676  1.00  0.00           H  
ATOM   2761 HD12 LEU   176      54.313  38.133  53.247  1.00  0.00           H  
ATOM   2762 HD13 LEU   176      55.940  38.356  53.933  1.00  0.00           H  
ATOM   2763  CD2 LEU   176      55.027  39.274  56.466  1.00  0.00           C  
ATOM   2764 HD21 LEU   176      54.930  38.288  56.921  1.00  0.00           H  
ATOM   2765 HD22 LEU   176      56.083  39.520  56.356  1.00  0.00           H  
ATOM   2766 HD23 LEU   176      54.546  40.017  57.102  1.00  0.00           H  
ATOM   2767  C   LEU   176      55.895  42.137  53.106  1.00  0.00           C  
ATOM   2768  O   LEU   176      56.206  41.829  51.957  1.00  0.00           O  
ATOM   2769  N   ALA   177      55.557  43.391  53.446  1.00  0.00           N  
ATOM   2770  H   ALA   177      55.334  43.696  54.393  1.00  0.00           H  
ATOM   2771  CA  ALA   177      55.490  44.414  52.446  1.00  0.00           C  
ATOM   2772  HA  ALA   177      54.743  44.104  51.716  1.00  0.00           H  
ATOM   2773  CB  ALA   177      55.066  45.780  53.013  1.00  0.00           C  
ATOM   2774  HB1 ALA   177      55.033  46.514  52.208  1.00  0.00           H  
ATOM   2775  HB2 ALA   177      54.079  45.695  53.467  1.00  0.00           H  
ATOM   2776  HB3 ALA   177      55.785  46.100  53.767  1.00  0.00           H  
ATOM   2777  C   ALA   177      56.851  44.577  51.845  1.00  0.00           C  
ATOM   2778  O   ALA   177      56.984  44.763  50.637  1.00  0.00           O  
ATOM   2779  N   ILE   178      57.901  44.536  52.686  1.00  0.00           N  
ATOM   2780  H   ILE   178      57.822  44.389  53.692  1.00  0.00           H  
ATOM   2781  CA  ILE   178      59.245  44.701  52.213  1.00  0.00           C  
ATOM   2782  HA  ILE   178      59.249  45.632  51.647  1.00  0.00           H  
ATOM   2783  CB  ILE   178      60.248  44.809  53.324  1.00  0.00           C  
ATOM   2784  HB  ILE   178      60.173  43.964  54.008  1.00  0.00           H  
ATOM   2785  CG2 ILE   178      61.654  44.792  52.701  1.00  0.00           C  
ATOM   2786 HG21 ILE   178      62.402  44.869  53.490  1.00  0.00           H  
ATOM   2787 HG22 ILE   178      61.798  43.860  52.154  1.00  0.00           H  
ATOM   2788 HG23 ILE   178      61.759  45.634  52.017  1.00  0.00           H  
ATOM   2789  CG1 ILE   178      59.970  46.055  54.178  1.00  0.00           C  
ATOM   2790 HG12 ILE   178      60.211  46.928  53.572  1.00  0.00           H  
ATOM   2791 HG13 ILE   178      58.905  46.060  54.414  1.00  0.00           H  
ATOM   2792  CD1 ILE   178      60.778  46.095  55.473  1.00  0.00           C  
ATOM   2793 HD11 ILE   178      61.842  46.090  55.238  1.00  0.00           H  
ATOM   2794 HD12 ILE   178      60.532  47.001  56.027  1.00  0.00           H  
ATOM   2795 HD13 ILE   178      60.536  45.222  56.080  1.00  0.00           H  
ATOM   2796  C   ILE   178      59.642  43.537  51.356  1.00  0.00           C  
ATOM   2797  O   ILE   178      60.235  43.716  50.292  1.00  0.00           O  
ATOM   2798  N   LEU   179      59.310  42.307  51.791  1.00  0.00           N  
ATOM   2799  H   LEU   179      58.743  42.122  52.619  1.00  0.00           H  
ATOM   2800  CA  LEU   179      59.752  41.135  51.087  1.00  0.00           C  
ATOM   2801  HA  LEU   179      60.842  41.157  51.074  1.00  0.00           H  
ATOM   2802  CB  LEU   179      59.306  39.831  51.773  1.00  0.00           C  
ATOM   2803  HB2 LEU   179      59.690  39.817  52.793  1.00  0.00           H  
ATOM   2804  HB3 LEU   179      58.218  39.820  51.842  1.00  0.00           H  
ATOM   2805  CG  LEU   179      59.775  38.559  51.044  1.00  0.00           C  
ATOM   2806  HG  LEU   179      59.446  38.617  50.007  1.00  0.00           H  
ATOM   2807  CD1 LEU   179      61.310  38.473  51.018  1.00  0.00           C  
ATOM   2808 HD11 LEU   179      61.615  37.565  50.497  1.00  0.00           H  
ATOM   2809 HD12 LEU   179      61.714  39.342  50.499  1.00  0.00           H  
ATOM   2810 HD13 LEU   179      61.691  38.451  52.039  1.00  0.00           H  
ATOM   2811  CD2 LEU   179      59.121  37.302  51.640  1.00  0.00           C  
ATOM   2812 HD21 LEU   179      59.472  36.420  51.104  1.00  0.00           H  
ATOM   2813 HD22 LEU   179      59.389  37.217  52.693  1.00  0.00           H  
ATOM   2814 HD23 LEU   179      58.038  37.376  51.546  1.00  0.00           H  
ATOM   2815  C   LEU   179      59.181  41.153  49.706  1.00  0.00           C  
ATOM   2816  O   LEU   179      59.878  40.889  48.728  1.00  0.00           O  
ATOM   2817  N   ILE   180      57.888  41.500  49.599  1.00  0.00           N  
ATOM   2818  H   ILE   180      57.307  41.758  50.396  1.00  0.00           H  
ATOM   2819  CA  ILE   180      57.203  41.539  48.343  1.00  0.00           C  
ATOM   2820  HA  ILE   180      57.250  40.557  47.873  1.00  0.00           H  
ATOM   2821  CB  ILE   180      55.755  41.898  48.524  1.00  0.00           C  
ATOM   2822  HB  ILE   180      55.638  42.865  49.013  1.00  0.00           H  
ATOM   2823  CG2 ILE   180      55.103  42.004  47.137  1.00  0.00           C  
ATOM   2824 HG21 ILE   180      54.050  42.264  47.249  1.00  0.00           H  
ATOM   2825 HG22 ILE   180      55.608  42.776  46.556  1.00  0.00           H  
ATOM   2826 HG23 ILE   180      55.188  41.048  46.621  1.00  0.00           H  
ATOM   2827  CG1 ILE   180      55.081  40.865  49.446  1.00  0.00           C  
ATOM   2828 HG12 ILE   180      54.959  39.949  48.868  1.00  0.00           H  
ATOM   2829 HG13 ILE   180      55.762  40.682  50.277  1.00  0.00           H  
ATOM   2830  CD1 ILE   180      53.723  41.308  49.989  1.00  0.00           C  
ATOM   2831 HD11 ILE   180      53.040  41.490  49.159  1.00  0.00           H  
ATOM   2832 HD12 ILE   180      53.314  40.526  50.629  1.00  0.00           H  
ATOM   2833 HD13 ILE   180      53.843  42.224  50.567  1.00  0.00           H  
ATOM   2834  C   ILE   180      57.863  42.587  47.502  1.00  0.00           C  
ATOM   2835  O   ILE   180      58.077  42.393  46.307  1.00  0.00           O  
ATOM   2836  N   ASN   181      58.233  43.725  48.124  1.00  0.00           N  
ATOM   2837  H   ASN   181      58.112  43.896  49.122  1.00  0.00           H  
ATOM   2838  CA  ASN   181      58.842  44.808  47.402  1.00  0.00           C  
ATOM   2839  HA  ASN   181      58.090  45.145  46.689  1.00  0.00           H  
ATOM   2840  CB  ASN   181      59.240  46.016  48.280  1.00  0.00           C  
ATOM   2841  HB2 ASN   181      59.584  45.669  49.254  1.00  0.00           H  
ATOM   2842  HB3 ASN   181      60.071  46.550  47.820  1.00  0.00           H  
ATOM   2843  CG  ASN   181      58.052  46.956  48.454  1.00  0.00           C  
ATOM   2844  OD1 ASN   181      57.423  47.362  47.478  1.00  0.00           O  
ATOM   2845  ND2 ASN   181      57.746  47.336  49.724  1.00  0.00           N  
ATOM   2846 HD21 ASN   181      56.972  47.979  49.891  1.00  0.00           H  
ATOM   2847 HD22 ASN   181      58.291  46.978  50.509  1.00  0.00           H  
ATOM   2848  C   ASN   181      60.096  44.316  46.757  1.00  0.00           C  
ATOM   2849  O   ASN   181      60.409  44.705  45.633  1.00  0.00           O  
ATOM   2850  N   PHE   182      60.846  43.435  47.440  1.00  0.00           N  
ATOM   2851  H   PHE   182      60.606  43.046  48.352  1.00  0.00           H  
ATOM   2852  CA  PHE   182      62.087  42.977  46.885  1.00  0.00           C  
ATOM   2853  HA  PHE   182      62.733  43.850  46.794  1.00  0.00           H  
ATOM   2854  CB  PHE   182      62.796  41.938  47.774  1.00  0.00           C  
ATOM   2855  HB2 PHE   182      63.098  42.386  48.721  1.00  0.00           H  
ATOM   2856  HB3 PHE   182      62.123  41.114  48.011  1.00  0.00           H  
ATOM   2857  CG  PHE   182      63.987  41.443  47.025  1.00  0.00           C  
ATOM   2858  CD1 PHE   182      65.158  42.164  46.995  1.00  0.00           C  
ATOM   2859  HD1 PHE   182      65.220  43.106  47.520  1.00  0.00           H  
ATOM   2860  CE1 PHE   182      66.251  41.697  46.302  1.00  0.00           C  
ATOM   2861  HE1 PHE   182      67.165  42.272  46.285  1.00  0.00           H  
ATOM   2862  CZ  PHE   182      66.182  40.499  45.631  1.00  0.00           C  
ATOM   2863  HZ  PHE   182      67.039  40.133  45.085  1.00  0.00           H  
ATOM   2864  CE2 PHE   182      65.017  39.770  45.659  1.00  0.00           C  
ATOM   2865  HE2 PHE   182      64.956  38.827  45.137  1.00  0.00           H  
ATOM   2866  CD2 PHE   182      63.930  40.244  46.353  1.00  0.00           C  
ATOM   2867  HD2 PHE   182      63.017  39.667  46.371  1.00  0.00           H  
ATOM   2868  C   PHE   182      61.817  42.324  45.567  1.00  0.00           C  
ATOM   2869  O   PHE   182      62.470  42.630  44.570  1.00  0.00           O  
ATOM   2870  N   PHE   183      60.810  41.434  45.519  1.00  0.00           N  
ATOM   2871  H   PHE   183      60.200  41.214  46.307  1.00  0.00           H  
ATOM   2872  CA  PHE   183      60.518  40.711  44.316  1.00  0.00           C  
ATOM   2873  HA  PHE   183      61.392  40.105  44.076  1.00  0.00           H  
ATOM   2874  CB  PHE   183      59.296  39.783  44.463  1.00  0.00           C  
ATOM   2875  HB2 PHE   183      58.428  40.351  44.800  1.00  0.00           H  
ATOM   2876  HB3 PHE   183      59.036  39.345  43.499  1.00  0.00           H  
ATOM   2877  CG  PHE   183      59.627  38.712  45.446  1.00  0.00           C  
ATOM   2878  CD1 PHE   183      60.336  37.601  45.052  1.00  0.00           C  
ATOM   2879  HD1 PHE   183      60.654  37.506  44.024  1.00  0.00           H  
ATOM   2880  CE1 PHE   183      60.644  36.610  45.954  1.00  0.00           C  
ATOM   2881  HE1 PHE   183      61.206  35.745  45.633  1.00  0.00           H  
ATOM   2882  CZ  PHE   183      60.239  36.718  47.262  1.00  0.00           C  
ATOM   2883  HZ  PHE   183      60.477  35.939  47.971  1.00  0.00           H  
ATOM   2884  CE2 PHE   183      59.529  37.825  47.663  1.00  0.00           C  
ATOM   2885  HE2 PHE   183      59.211  37.918  48.691  1.00  0.00           H  
ATOM   2886  CD2 PHE   183      59.224  38.813  46.757  1.00  0.00           C  
ATOM   2887  HD2 PHE   183      58.662  39.678  47.078  1.00  0.00           H  
ATOM   2888  C   PHE   183      60.174  41.704  43.258  1.00  0.00           C  
ATOM   2889  O   PHE   183      60.608  41.580  42.114  1.00  0.00           O  
ATOM   2890  N   ILE   184      59.372  42.721  43.617  1.00  0.00           N  
ATOM   2891  H   ILE   184      59.016  42.868  44.561  1.00  0.00           H  
ATOM   2892  CA  ILE   184      58.952  43.698  42.657  1.00  0.00           C  
ATOM   2893  HA  ILE   184      58.447  43.156  41.857  1.00  0.00           H  
ATOM   2894  CB  ILE   184      57.983  44.698  43.224  1.00  0.00           C  
ATOM   2895  HB  ILE   184      58.380  45.168  44.124  1.00  0.00           H  
ATOM   2896  CG2 ILE   184      57.761  45.794  42.168  1.00  0.00           C  
ATOM   2897 HG21 ILE   184      57.060  46.535  42.554  1.00  0.00           H  
ATOM   2898 HG22 ILE   184      58.711  46.277  41.940  1.00  0.00           H  
ATOM   2899 HG23 ILE   184      57.354  45.348  41.261  1.00  0.00           H  
ATOM   2900  CG1 ILE   184      56.683  43.998  43.660  1.00  0.00           C  
ATOM   2901 HG12 ILE   184      56.166  43.683  42.754  1.00  0.00           H  
ATOM   2902 HG13 ILE   184      56.967  43.120  44.240  1.00  0.00           H  
ATOM   2903  CD1 ILE   184      55.754  44.880  44.495  1.00  0.00           C  
ATOM   2904 HD11 ILE   184      55.468  45.758  43.916  1.00  0.00           H  
ATOM   2905 HD12 ILE   184      54.860  44.316  44.763  1.00  0.00           H  
ATOM   2906 HD13 ILE   184      56.269  45.195  45.402  1.00  0.00           H  
ATOM   2907  C   ILE   184      60.149  44.443  42.152  1.00  0.00           C  
ATOM   2908  O   ILE   184      60.288  44.668  40.951  1.00  0.00           O  
ATOM   2909  N   PHE   185      61.076  44.814  43.058  1.00  0.00           N  
ATOM   2910  H   PHE   185      61.044  44.569  44.047  1.00  0.00           H  
ATOM   2911  CA  PHE   185      62.208  45.607  42.672  1.00  0.00           C  
ATOM   2912  HA  PHE   185      61.825  46.571  42.335  1.00  0.00           H  
ATOM   2913  CB  PHE   185      63.185  45.836  43.841  1.00  0.00           C  
ATOM   2914  HB2 PHE   185      62.678  46.342  44.663  1.00  0.00           H  
ATOM   2915  HB3 PHE   185      63.543  44.881  44.227  1.00  0.00           H  
ATOM   2916  CG  PHE   185      64.331  46.659  43.356  1.00  0.00           C  
ATOM   2917  CD1 PHE   185      65.409  46.062  42.741  1.00  0.00           C  
ATOM   2918  HD1 PHE   185      65.421  44.990  42.610  1.00  0.00           H  
ATOM   2919  CE1 PHE   185      66.471  46.811  42.291  1.00  0.00           C  
ATOM   2920  HE1 PHE   185      67.307  46.329  41.806  1.00  0.00           H  
ATOM   2921  CZ  PHE   185      66.464  48.172  42.461  1.00  0.00           C  
ATOM   2922  HZ  PHE   185      67.296  48.766  42.111  1.00  0.00           H  
ATOM   2923  CE2 PHE   185      65.395  48.778  43.078  1.00  0.00           C  
ATOM   2924  HE2 PHE   185      65.388  49.850  43.212  1.00  0.00           H  
ATOM   2925  CD2 PHE   185      64.334  48.024  43.526  1.00  0.00           C  
ATOM   2926  HD2 PHE   185      63.500  48.507  44.013  1.00  0.00           H  
ATOM   2927  C   PHE   185      62.962  44.895  41.595  1.00  0.00           C  
ATOM   2928  O   PHE   185      63.254  45.471  40.546  1.00  0.00           O  
ATOM   2929  N   VAL   186      63.271  43.607  41.812  1.00  0.00           N  
ATOM   2930  H   VAL   186      62.982  43.072  42.631  1.00  0.00           H  
ATOM   2931  CA  VAL   186      64.061  42.879  40.861  1.00  0.00           C  
ATOM   2932  HA  VAL   186      65.020  43.392  40.792  1.00  0.00           H  
ATOM   2933  CB  VAL   186      64.308  41.457  41.273  1.00  0.00           C  
ATOM   2934  HB  VAL   186      63.381  40.902  41.416  1.00  0.00           H  
ATOM   2935  CG1 VAL   186      65.083  40.752  40.148  1.00  0.00           C  
ATOM   2936 HG11 VAL   186      65.272  39.716  40.430  1.00  0.00           H  
ATOM   2937 HG12 VAL   186      64.495  40.777  39.230  1.00  0.00           H  
ATOM   2938 HG13 VAL   186      66.032  41.262  39.985  1.00  0.00           H  
ATOM   2939  CG2 VAL   186      65.037  41.454  42.629  1.00  0.00           C  
ATOM   2940 HG21 VAL   186      65.223  40.426  42.940  1.00  0.00           H  
ATOM   2941 HG22 VAL   186      65.986  41.981  42.533  1.00  0.00           H  
ATOM   2942 HG23 VAL   186      64.419  41.953  43.375  1.00  0.00           H  
ATOM   2943  C   VAL   186      63.337  42.842  39.552  1.00  0.00           C  
ATOM   2944  O   VAL   186      63.927  43.048  38.494  1.00  0.00           O  
ATOM   2945  N   ARG   187      62.018  42.595  39.583  1.00  0.00           N  
ATOM   2946  H   ARG   187      61.463  42.479  40.431  1.00  0.00           H  
ATOM   2947  CA  ARG   187      61.294  42.477  38.353  1.00  0.00           C  
ATOM   2948  HA  ARG   187      61.754  41.658  37.801  1.00  0.00           H  
ATOM   2949  CB  ARG   187      59.805  42.151  38.555  1.00  0.00           C  
ATOM   2950  HB2 ARG   187      59.710  41.305  39.235  1.00  0.00           H  
ATOM   2951  HB3 ARG   187      59.311  42.999  39.030  1.00  0.00           H  
ATOM   2952  CG  ARG   187      59.097  41.825  37.240  1.00  0.00           C  
ATOM   2953  HG2 ARG   187      58.019  41.840  37.399  1.00  0.00           H  
ATOM   2954  HG3 ARG   187      59.322  42.601  36.509  1.00  0.00           H  
ATOM   2955  CD  ARG   187      59.504  40.466  36.673  1.00  0.00           C  
ATOM   2956  HD2 ARG   187      60.578  40.314  36.777  1.00  0.00           H  
ATOM   2957  HD3 ARG   187      59.014  39.661  37.220  1.00  0.00           H  
ATOM   2958  NE  ARG   187      59.110  40.438  35.239  1.00  0.00           N  
ATOM   2959  HE  ARG   187      58.550  41.194  34.844  1.00  0.00           H  
ATOM   2960  CZ  ARG   187      59.505  39.391  34.458  1.00  0.00           C  
ATOM   2961  NH1 ARG   187      60.142  38.325  35.022  1.00  0.00           N  
ATOM   2962 HH11 ARG   187      60.322  38.311  36.026  1.00  0.00           H  
ATOM   2963 HH12 ARG   187      60.438  37.541  34.440  1.00  0.00           H  
ATOM   2964  NH2 ARG   187      59.275  39.414  33.114  1.00  0.00           N  
ATOM   2965 HH21 ARG   187      58.807  40.215  32.690  1.00  0.00           H  
ATOM   2966 HH22 ARG   187      59.571  38.630  32.532  1.00  0.00           H  
ATOM   2967  C   ARG   187      61.365  43.778  37.617  1.00  0.00           C  
ATOM   2968  O   ARG   187      61.531  43.795  36.397  1.00  0.00           O  
ATOM   2969  N   ILE   188      61.262  44.908  38.343  1.00  0.00           N  
ATOM   2970  H   ILE   188      61.204  44.942  39.361  1.00  0.00           H  
ATOM   2971  CA  ILE   188      61.227  46.186  37.686  1.00  0.00           C  
ATOM   2972  HA  ILE   188      60.348  46.159  37.041  1.00  0.00           H  
ATOM   2973  CB  ILE   188      61.092  47.354  38.627  1.00  0.00           C  
ATOM   2974  HB  ILE   188      61.852  47.317  39.407  1.00  0.00           H  
ATOM   2975  CG2 ILE   188      61.295  48.645  37.810  1.00  0.00           C  
ATOM   2976 HG21 ILE   188      61.203  49.510  38.467  1.00  0.00           H  
ATOM   2977 HG22 ILE   188      62.287  48.637  37.358  1.00  0.00           H  
ATOM   2978 HG23 ILE   188      60.539  48.702  37.026  1.00  0.00           H  
ATOM   2979  CG1 ILE   188      59.747  47.307  39.374  1.00  0.00           C  
ATOM   2980 HG12 ILE   188      58.958  47.481  38.641  1.00  0.00           H  
ATOM   2981 HG13 ILE   188      59.639  46.306  39.793  1.00  0.00           H  
ATOM   2982  CD1 ILE   188      59.638  48.342  40.494  1.00  0.00           C  
ATOM   2983 HD11 ILE   188      59.745  49.343  40.076  1.00  0.00           H  
ATOM   2984 HD12 ILE   188      58.665  48.253  40.978  1.00  0.00           H  
ATOM   2985 HD13 ILE   188      60.425  48.169  41.227  1.00  0.00           H  
ATOM   2986  C   ILE   188      62.499  46.392  36.933  1.00  0.00           C  
ATOM   2987  O   ILE   188      62.473  46.813  35.778  1.00  0.00           O  
ATOM   2988  N   VAL   189      63.654  46.085  37.552  1.00  0.00           N  
ATOM   2989  H   VAL   189      63.746  45.687  38.487  1.00  0.00           H  
ATOM   2990  CA  VAL   189      64.874  46.335  36.845  1.00  0.00           C  
ATOM   2991  HA  VAL   189      64.884  47.400  36.614  1.00  0.00           H  
ATOM   2992  CB  VAL   189      66.126  46.097  37.646  1.00  0.00           C  
ATOM   2993  HB  VAL   189      67.015  46.161  37.019  1.00  0.00           H  
ATOM   2994  CG1 VAL   189      66.212  47.183  38.725  1.00  0.00           C  
ATOM   2995 HG11 VAL   189      67.112  47.033  39.321  1.00  0.00           H  
ATOM   2996 HG12 VAL   189      66.249  48.164  38.252  1.00  0.00           H  
ATOM   2997 HG13 VAL   189      65.336  47.125  39.371  1.00  0.00           H  
ATOM   2998  CG2 VAL   189      66.107  44.681  38.236  1.00  0.00           C  
ATOM   2999 HG21 VAL   189      67.016  44.516  38.814  1.00  0.00           H  
ATOM   3000 HG22 VAL   189      65.238  44.569  38.885  1.00  0.00           H  
ATOM   3001 HG23 VAL   189      66.053  43.951  37.428  1.00  0.00           H  
ATOM   3002  C   VAL   189      64.892  45.508  35.597  1.00  0.00           C  
ATOM   3003  O   VAL   189      65.304  45.981  34.538  1.00  0.00           O  
ATOM   3004  N   GLN   190      64.400  44.261  35.674  1.00  0.00           N  
ATOM   3005  H   GLN   190      63.988  43.851  36.512  1.00  0.00           H  
ATOM   3006  CA  GLN   190      64.430  43.399  34.526  1.00  0.00           C  
ATOM   3007  HA  GLN   190      65.483  43.241  34.291  1.00  0.00           H  
ATOM   3008  CB  GLN   190      63.676  42.080  34.764  1.00  0.00           C  
ATOM   3009  HB2 GLN   190      62.655  42.313  35.066  1.00  0.00           H  
ATOM   3010  HB3 GLN   190      63.614  41.539  33.820  1.00  0.00           H  
ATOM   3011  CG  GLN   190      64.295  41.158  35.813  1.00  0.00           C  
ATOM   3012  HG2 GLN   190      65.293  40.842  35.510  1.00  0.00           H  
ATOM   3013  HG3 GLN   190      64.400  41.674  36.768  1.00  0.00           H  
ATOM   3014  CD  GLN   190      63.365  39.958  35.947  1.00  0.00           C  
ATOM   3015  OE1 GLN   190      62.156  40.057  35.740  1.00  0.00           O  
ATOM   3016  NE2 GLN   190      63.948  38.783  36.304  1.00  0.00           N  
ATOM   3017 HE21 GLN   190      64.954  38.741  36.467  1.00  0.00           H  
ATOM   3018 HE22 GLN   190      63.380  37.943  36.410  1.00  0.00           H  
ATOM   3019  C   GLN   190      63.648  44.035  33.422  1.00  0.00           C  
ATOM   3020  O   GLN   190      64.079  44.042  32.271  1.00  0.00           O  
ATOM   3021  N   LEU   191      62.466  44.579  33.751  1.00  0.00           N  
ATOM   3022  H   LEU   191      62.109  44.627  34.705  1.00  0.00           H  
ATOM   3023  CA  LEU   191      61.590  45.150  32.763  1.00  0.00           C  
ATOM   3024  HA  LEU   191      61.446  44.380  32.005  1.00  0.00           H  
ATOM   3025  CB  LEU   191      60.218  45.539  33.342  1.00  0.00           C  
ATOM   3026  HB2 LEU   191      60.366  46.236  34.167  1.00  0.00           H  
ATOM   3027  HB3 LEU   191      59.648  46.067  32.578  1.00  0.00           H  
ATOM   3028  CG  LEU   191      59.392  44.339  33.843  1.00  0.00           C  
ATOM   3029  HG  LEU   191      59.938  43.877  34.665  1.00  0.00           H  
ATOM   3030  CD1 LEU   191      58.036  44.791  34.407  1.00  0.00           C  
ATOM   3031 HD11 LEU   191      57.477  43.921  34.752  1.00  0.00           H  
ATOM   3032 HD12 LEU   191      58.198  45.473  35.242  1.00  0.00           H  
ATOM   3033 HD13 LEU   191      57.469  45.300  33.628  1.00  0.00           H  
ATOM   3034  CD2 LEU   191      59.243  43.266  32.754  1.00  0.00           C  
ATOM   3035 HD21 LEU   191      58.655  42.434  33.141  1.00  0.00           H  
ATOM   3036 HD22 LEU   191      58.739  43.694  31.888  1.00  0.00           H  
ATOM   3037 HD23 LEU   191      60.229  42.907  32.459  1.00  0.00           H  
ATOM   3038  C   LEU   191      62.202  46.379  32.170  1.00  0.00           C  
ATOM   3039  O   LEU   191      62.078  46.624  30.972  1.00  0.00           O  
ATOM   3040  N   LEU   192      62.879  47.184  33.008  1.00  0.00           N  
ATOM   3041  H   LEU   192      63.078  46.955  33.982  1.00  0.00           H  
ATOM   3042  CA  LEU   192      63.384  48.456  32.583  1.00  0.00           C  
ATOM   3043  HA  LEU   192      62.580  49.067  32.173  1.00  0.00           H  
ATOM   3044  CB  LEU   192      63.988  49.201  33.787  1.00  0.00           C  
ATOM   3045  HB2 LEU   192      63.355  49.024  34.657  1.00  0.00           H  
ATOM   3046  HB3 LEU   192      64.963  48.767  34.009  1.00  0.00           H  
ATOM   3047  CG  LEU   192      64.158  50.717  33.607  1.00  0.00           C  
ATOM   3048  HG  LEU   192      63.167  51.167  33.547  1.00  0.00           H  
ATOM   3049  CD1 LEU   192      64.835  51.352  34.835  1.00  0.00           C  
ATOM   3050 HD11 LEU   192      64.941  52.425  34.677  1.00  0.00           H  
ATOM   3051 HD12 LEU   192      64.224  51.174  35.720  1.00  0.00           H  
ATOM   3052 HD13 LEU   192      65.820  50.907  34.978  1.00  0.00           H  
ATOM   3053  CD2 LEU   192      64.835  51.060  32.278  1.00  0.00           C  
ATOM   3054 HD21 LEU   192      64.936  52.142  32.190  1.00  0.00           H  
ATOM   3055 HD22 LEU   192      65.822  50.599  32.243  1.00  0.00           H  
ATOM   3056 HD23 LEU   192      64.229  50.684  31.453  1.00  0.00           H  
ATOM   3057  C   LEU   192      64.423  48.227  31.526  1.00  0.00           C  
ATOM   3058  O   LEU   192      64.397  48.833  30.456  1.00  0.00           O  
ATOM   3059  N   VAL   193      65.336  47.277  31.785  1.00  0.00           N  
ATOM   3060  H   VAL   193      65.333  46.708  32.632  1.00  0.00           H  
ATOM   3061  CA  VAL   193      66.406  46.976  30.885  1.00  0.00           C  
ATOM   3062  HA  VAL   193      67.027  47.864  30.765  1.00  0.00           H  
ATOM   3063  CB  VAL   193      67.250  45.850  31.399  1.00  0.00           C  
ATOM   3064  HB  VAL   193      66.689  44.920  31.492  1.00  0.00           H  
ATOM   3065  CG1 VAL   193      68.371  45.569  30.392  1.00  0.00           C  
ATOM   3066 HG11 VAL   193      68.991  44.751  30.757  1.00  0.00           H  
ATOM   3067 HG12 VAL   193      67.936  45.294  29.431  1.00  0.00           H  
ATOM   3068 HG13 VAL   193      68.984  46.462  30.271  1.00  0.00           H  
ATOM   3069  CG2 VAL   193      67.733  46.206  32.810  1.00  0.00           C  
ATOM   3070 HG21 VAL   193      68.349  45.396  33.199  1.00  0.00           H  
ATOM   3071 HG22 VAL   193      68.321  47.123  32.773  1.00  0.00           H  
ATOM   3072 HG23 VAL   193      66.873  46.353  33.463  1.00  0.00           H  
ATOM   3073  C   VAL   193      65.790  46.510  29.602  1.00  0.00           C  
ATOM   3074  O   VAL   193      66.268  46.844  28.518  1.00  0.00           O  
ATOM   3075  N   ALA   194      64.719  45.708  29.706  1.00  0.00           N  
ATOM   3076  H   ALA   194      64.293  45.430  30.590  1.00  0.00           H  
ATOM   3077  CA  ALA   194      64.081  45.170  28.538  1.00  0.00           C  
ATOM   3078  HA  ALA   194      64.858  44.633  27.995  1.00  0.00           H  
ATOM   3079  CB  ALA   194      62.942  44.194  28.877  1.00  0.00           C  
ATOM   3080  HB1 ALA   194      62.497  43.820  27.955  1.00  0.00           H  
ATOM   3081  HB2 ALA   194      63.338  43.359  29.454  1.00  0.00           H  
ATOM   3082  HB3 ALA   194      62.182  44.711  29.463  1.00  0.00           H  
ATOM   3083  C   ALA   194      63.495  46.271  27.709  1.00  0.00           C  
ATOM   3084  O   ALA   194      63.681  46.298  26.494  1.00  0.00           O  
ATOM   3085  N   LYS   195      62.793  47.231  28.343  1.00  0.00           N  
ATOM   3086  H   LYS   195      62.677  47.287  29.355  1.00  0.00           H  
ATOM   3087  CA  LYS   195      62.141  48.274  27.602  1.00  0.00           C  
ATOM   3088  HA  LYS   195      61.449  47.784  26.917  1.00  0.00           H  
ATOM   3089  CB  LYS   195      61.356  49.240  28.506  1.00  0.00           C  
ATOM   3090  HB2 LYS   195      62.040  49.691  29.225  1.00  0.00           H  
ATOM   3091  HB3 LYS   195      60.954  50.050  27.898  1.00  0.00           H  
ATOM   3092  CG  LYS   195      60.211  48.564  29.260  1.00  0.00           C  
ATOM   3093  HG2 LYS   195      60.621  47.806  29.927  1.00  0.00           H  
ATOM   3094  HG3 LYS   195      59.711  49.303  29.887  1.00  0.00           H  
ATOM   3095  CD  LYS   195      59.183  47.914  28.336  1.00  0.00           C  
ATOM   3096  HD2 LYS   195      58.774  48.672  27.668  1.00  0.00           H  
ATOM   3097  HD3 LYS   195      59.683  47.175  27.710  1.00  0.00           H  
ATOM   3098  CE  LYS   195      58.036  47.239  29.086  1.00  0.00           C  
ATOM   3099  HE2 LYS   195      58.426  46.444  29.721  1.00  0.00           H  
ATOM   3100  HE3 LYS   195      57.546  47.960  29.741  1.00  0.00           H  
ATOM   3101  NZ  LYS   195      57.056  46.683  28.128  1.00  0.00           N  
ATOM   3102  HZ1 LYS   195      56.150  46.521  28.613  1.00  0.00           H  
ATOM   3103  HZ2 LYS   195      56.915  47.355  27.347  1.00  0.00           H  
ATOM   3104  HZ3 LYS   195      57.413  45.782  27.750  1.00  0.00           H  
ATOM   3105  C   LYS   195      63.167  49.088  26.891  1.00  0.00           C  
ATOM   3106  O   LYS   195      62.956  49.506  25.755  1.00  0.00           O  
ATOM   3107  N   LEU   196      64.303  49.352  27.558  1.00  0.00           N  
ATOM   3108  H   LEU   196      64.511  49.018  28.499  1.00  0.00           H  
ATOM   3109  CA  LEU   196      65.331  50.151  26.962  1.00  0.00           C  
ATOM   3110  HA  LEU   196      64.882  51.102  26.677  1.00  0.00           H  
ATOM   3111  CB  LEU   196      66.482  50.455  27.935  1.00  0.00           C  
ATOM   3112  HB2 LEU   196      66.888  49.517  28.314  1.00  0.00           H  
ATOM   3113  HB3 LEU   196      67.286  50.956  27.395  1.00  0.00           H  
ATOM   3114  CG  LEU   196      66.043  51.335  29.122  1.00  0.00           C  
ATOM   3115  HG  LEU   196      65.311  50.775  29.703  1.00  0.00           H  
ATOM   3116  CD1 LEU   196      67.215  51.628  30.073  1.00  0.00           C  
ATOM   3117 HD11 LEU   196      66.868  52.251  30.897  1.00  0.00           H  
ATOM   3118 HD12 LEU   196      67.607  50.690  30.467  1.00  0.00           H  
ATOM   3119 HD13 LEU   196      68.002  52.151  29.530  1.00  0.00           H  
ATOM   3120  CD2 LEU   196      65.338  52.614  28.636  1.00  0.00           C  
ATOM   3121 HD21 LEU   196      65.040  53.214  29.496  1.00  0.00           H  
ATOM   3122 HD22 LEU   196      66.020  53.190  28.010  1.00  0.00           H  
ATOM   3123 HD23 LEU   196      64.454  52.345  28.058  1.00  0.00           H  
ATOM   3124  C   LEU   196      65.880  49.431  25.767  1.00  0.00           C  
ATOM   3125  O   LEU   196      66.136  50.040  24.730  1.00  0.00           O  
ATOM   3126  N   ARG   197      66.079  48.104  25.883  1.00  0.00           N  
ATOM   3127  H   ARG   197      65.861  47.568  26.723  1.00  0.00           H  
ATOM   3128  CA  ARG   197      66.627  47.322  24.807  1.00  0.00           C  
ATOM   3129  HA  ARG   197      67.598  47.750  24.559  1.00  0.00           H  
ATOM   3130  CB  ARG   197      66.784  45.850  25.212  1.00  0.00           C  
ATOM   3131  HB2 ARG   197      67.527  45.781  26.007  1.00  0.00           H  
ATOM   3132  HB3 ARG   197      65.840  45.496  25.626  1.00  0.00           H  
ATOM   3133  CG  ARG   197      67.198  44.927  24.068  1.00  0.00           C  
ATOM   3134  HG2 ARG   197      66.712  45.248  23.147  1.00  0.00           H  
ATOM   3135  HG3 ARG   197      68.273  45.007  23.906  1.00  0.00           H  
ATOM   3136  CD  ARG   197      66.832  43.473  24.358  1.00  0.00           C  
ATOM   3137  HD2 ARG   197      66.999  42.846  23.482  1.00  0.00           H  
ATOM   3138  HD3 ARG   197      67.447  43.068  25.162  1.00  0.00           H  
ATOM   3139  NE  ARG   197      65.391  43.482  24.741  1.00  0.00           N  
ATOM   3140  HE  ARG   197      64.989  44.317  25.168  1.00  0.00           H  
ATOM   3141  CZ  ARG   197      64.603  42.390  24.528  1.00  0.00           C  
ATOM   3142  NH1 ARG   197      65.137  41.255  23.991  1.00  0.00           N  
ATOM   3143 HH11 ARG   197      66.127  41.223  23.748  1.00  0.00           H  
ATOM   3144 HH12 ARG   197      64.546  40.439  23.832  1.00  0.00           H  
ATOM   3145  NH2 ARG   197      63.276  42.437  24.843  1.00  0.00           N  
ATOM   3146 HH21 ARG   197      62.875  43.288  25.237  1.00  0.00           H  
ATOM   3147 HH22 ARG   197      62.685  41.621  24.684  1.00  0.00           H  
ATOM   3148  C   ARG   197      65.692  47.349  23.633  1.00  0.00           C  
ATOM   3149  O   ARG   197      66.106  47.559  22.494  1.00  0.00           O  
ATOM   3150  N   ALA   198      64.393  47.135  23.909  1.00  0.00           N  
ATOM   3151  H   ALA   198      64.071  46.981  24.864  1.00  0.00           H  
ATOM   3152  CA  ALA   198      63.314  47.091  22.962  1.00  0.00           C  
ATOM   3153  HA  ALA   198      63.576  46.341  22.216  1.00  0.00           H  
ATOM   3154  CB  ALA   198      61.980  46.693  23.614  1.00  0.00           C  
ATOM   3155  HB1 ALA   198      61.196  46.674  22.857  1.00  0.00           H  
ATOM   3156  HB2 ALA   198      62.075  45.704  24.063  1.00  0.00           H  
ATOM   3157  HB3 ALA   198      61.722  47.418  24.386  1.00  0.00           H  
ATOM   3158  C   ALA   198      63.136  48.442  22.347  1.00  0.00           C  
ATOM   3159  O   ALA   198      62.657  48.555  21.221  1.00  0.00           O  
ATOM   3160  N   ARG   199      63.504  49.506  23.089  1.00  0.00           N  
ATOM   3161  H   ARG   199      63.952  49.424  24.002  1.00  0.00           H  
ATOM   3162  CA  ARG   199      63.299  50.861  22.663  1.00  0.00           C  
ATOM   3163  HA  ARG   199      63.953  51.493  23.264  1.00  0.00           H  
ATOM   3164  CB  ARG   199      63.645  51.109  21.184  1.00  0.00           C  
ATOM   3165  HB2 ARG   199      62.998  50.488  20.564  1.00  0.00           H  
ATOM   3166  HB3 ARG   199      63.419  52.147  20.941  1.00  0.00           H  
ATOM   3167  CG  ARG   199      65.100  50.823  20.816  1.00  0.00           C  
ATOM   3168  HG2 ARG   199      65.753  51.448  21.425  1.00  0.00           H  
ATOM   3169  HG3 ARG   199      65.334  49.786  21.058  1.00  0.00           H  
ATOM   3170  CD  ARG   199      65.400  51.074  19.337  1.00  0.00           C  
ATOM   3171  HD2 ARG   199      64.686  50.545  18.706  1.00  0.00           H  
ATOM   3172  HD3 ARG   199      65.309  52.134  19.102  1.00  0.00           H  
ATOM   3173  NE  ARG   199      66.786  50.596  19.074  1.00  0.00           N  
ATOM   3174  HE  ARG   199      67.433  50.449  19.849  1.00  0.00           H  
ATOM   3175  CZ  ARG   199      67.186  50.356  17.792  1.00  0.00           C  
ATOM   3176  NH1 ARG   199      66.325  50.577  16.756  1.00  0.00           N  
ATOM   3177 HH11 ARG   199      65.383  50.922  16.941  1.00  0.00           H  
ATOM   3178 HH12 ARG   199      66.624  50.398  15.797  1.00  0.00           H  
ATOM   3179  NH2 ARG   199      68.446  49.892  17.546  1.00  0.00           N  
ATOM   3180 HH21 ARG   199      69.088  49.725  18.321  1.00  0.00           H  
ATOM   3181 HH22 ARG   199      68.745  49.712  16.588  1.00  0.00           H  
ATOM   3182  C   ARG   199      61.844  51.154  22.822  1.00  0.00           C  
ATOM   3183  O   ARG   199      61.296  52.041  22.168  1.00  0.00           O  
ATOM   3184  N   GLN   200      61.184  50.399  23.720  1.00  0.00           N  
ATOM   3185  H   GLN   200      61.615  49.629  24.232  1.00  0.00           H  
ATOM   3186  CA  GLN   200      59.813  50.608  24.039  1.00  0.00           C  
ATOM   3187  HA  GLN   200      59.208  50.541  23.135  1.00  0.00           H  
ATOM   3188  CB  GLN   200      59.290  49.555  25.032  1.00  0.00           C  
ATOM   3189  HB2 GLN   200      59.527  48.562  24.651  1.00  0.00           H  
ATOM   3190  HB3 GLN   200      59.820  49.668  25.978  1.00  0.00           H  
ATOM   3191  CG  GLN   200      57.787  49.638  25.294  1.00  0.00           C  
ATOM   3192  HG2 GLN   200      57.521  49.067  26.184  1.00  0.00           H  
ATOM   3193  HG3 GLN   200      57.485  50.670  25.475  1.00  0.00           H  
ATOM   3194  CD  GLN   200      57.079  49.080  24.068  1.00  0.00           C  
ATOM   3195  OE1 GLN   200      57.715  48.598  23.134  1.00  0.00           O  
ATOM   3196  NE2 GLN   200      55.720  49.144  24.072  1.00  0.00           N  
ATOM   3197 HE21 GLN   200      55.231  49.553  24.868  1.00  0.00           H  
ATOM   3198 HE22 GLN   200      55.190  48.783  23.279  1.00  0.00           H  
ATOM   3199  C   GLN   200      59.747  51.948  24.704  1.00  0.00           C  
ATOM   3200  O   GLN   200      58.767  52.675  24.559  1.00  0.00           O  
ATOM   3201  N   MET   201      60.790  52.293  25.487  1.00  0.00           N  
ATOM   3202  H   MET   201      61.597  51.694  25.663  1.00  0.00           H  
ATOM   3203  CA  MET   201      60.836  53.570  26.148  1.00  0.00           C  
ATOM   3204  HA  MET   201      60.179  54.224  25.574  1.00  0.00           H  
ATOM   3205  CB  MET   201      60.340  53.526  27.604  1.00  0.00           C  
ATOM   3206  HB2 MET   201      60.118  54.541  27.933  1.00  0.00           H  
ATOM   3207  HB3 MET   201      59.405  52.967  27.642  1.00  0.00           H  
ATOM   3208  CG  MET   201      61.336  52.895  28.580  1.00  0.00           C  
ATOM   3209  HG2 MET   201      61.518  51.863  28.280  1.00  0.00           H  
ATOM   3210  HG3 MET   201      62.287  53.422  28.502  1.00  0.00           H  
ATOM   3211  SD  MET   201      60.793  52.915  30.315  1.00  0.00           S  
ATOM   3212  CE  MET   201      62.434  52.569  31.011  1.00  0.00           C  
ATOM   3213  HE1 MET   201      62.367  52.529  32.098  1.00  0.00           H  
ATOM   3214  HE2 MET   201      62.794  51.612  30.635  1.00  0.00           H  
ATOM   3215  HE3 MET   201      63.127  53.358  30.719  1.00  0.00           H  
ATOM   3216  C   MET   201      62.257  54.065  26.191  1.00  0.00           C  
ATOM   3217  O   MET   201      63.177  53.384  25.739  1.00  0.00           O  
ATOM   3218  N   HIE   202      62.454  55.301  26.714  1.00  0.00           N  
ATOM   3219  H   HIE   202      61.692  55.899  27.035  1.00  0.00           H  
ATOM   3220  CA  HIE   202      63.759  55.893  26.868  1.00  0.00           C  
ATOM   3221  HA  HIE   202      64.475  55.072  26.823  1.00  0.00           H  
ATOM   3222  CB  HIE   202      64.144  56.890  25.757  1.00  0.00           C  
ATOM   3223  HB2 HIE   202      65.061  57.402  26.047  1.00  0.00           H  
ATOM   3224  HB3 HIE   202      64.363  56.333  24.846  1.00  0.00           H  
ATOM   3225  CG  HIE   202      63.093  57.916  25.454  1.00  0.00           C  
ATOM   3226  ND1 HIE   202      63.125  59.210  25.927  1.00  0.00           N  
ATOM   3227  CE1 HIE   202      62.032  59.839  25.427  1.00  0.00           C  
ATOM   3228  HE1 HIE   202      61.788  60.872  25.627  1.00  0.00           H  
ATOM   3229  NE2 HIE   202      61.301  59.044  24.669  1.00  0.00           N  
ATOM   3230  HE2 HIE   202      60.436  59.271  24.179  1.00  0.00           H  
ATOM   3231  CD2 HIE   202      61.971  57.833  24.685  1.00  0.00           C  
ATOM   3232  HD2 HIE   202      61.650  56.945  24.162  1.00  0.00           H  
ATOM   3233  C   HIE   202      63.813  56.622  28.188  1.00  0.00           C  
ATOM   3234  O   HIE   202      62.824  56.692  28.914  1.00  0.00           O  
ATOM   3235  N   HIE   203      64.991  57.200  28.527  1.00  0.00           N  
ATOM   3236  H   HIE   203      65.784  57.240  27.887  1.00  0.00           H  
ATOM   3237  CA  HIE   203      65.266  57.817  29.804  1.00  0.00           C  
ATOM   3238  HA  HIE   203      65.038  57.047  30.541  1.00  0.00           H  
ATOM   3239  CB  HIE   203      66.741  58.231  29.967  1.00  0.00           C  
ATOM   3240  HB2 HIE   203      66.858  58.758  30.914  1.00  0.00           H  
ATOM   3241  HB3 HIE   203      67.357  57.333  30.023  1.00  0.00           H  
ATOM   3242  CG  HIE   203      67.250  59.102  28.858  1.00  0.00           C  
ATOM   3243  ND1 HIE   203      67.688  58.621  27.644  1.00  0.00           N  
ATOM   3244  CE1 HIE   203      68.070  59.697  26.912  1.00  0.00           C  
ATOM   3245  HE1 HIE   203      68.460  59.633  25.907  1.00  0.00           H  
ATOM   3246  NE2 HIE   203      67.910  60.833  27.570  1.00  0.00           N  
ATOM   3247  HE2 HIE   203      68.120  61.777  27.246  1.00  0.00           H  
ATOM   3248  CD2 HIE   203      67.394  60.453  28.796  1.00  0.00           C  
ATOM   3249  HD2 HIE   203      67.140  61.135  29.594  1.00  0.00           H  
ATOM   3250  C   HIE   203      64.404  59.014  30.048  1.00  0.00           C  
ATOM   3251  O   HIE   203      64.074  59.324  31.192  1.00  0.00           O  
ATOM   3252  N   THR   204      64.042  59.739  28.983  1.00  0.00           N  
ATOM   3253  H   THR   204      64.305  59.506  28.025  1.00  0.00           H  
ATOM   3254  CA  THR   204      63.241  60.923  29.099  1.00  0.00           C  
ATOM   3255  HA  THR   204      63.770  61.608  29.762  1.00  0.00           H  
ATOM   3256  CB  THR   204      63.009  61.580  27.778  1.00  0.00           C  
ATOM   3257  HB  THR   204      62.444  60.915  27.125  1.00  0.00           H  
ATOM   3258  CG2 THR   204      62.225  62.875  28.020  1.00  0.00           C  
ATOM   3259 HG21 THR   204      62.043  63.374  27.068  1.00  0.00           H  
ATOM   3260 HG22 THR   204      61.272  62.640  28.494  1.00  0.00           H  
ATOM   3261 HG23 THR   204      62.801  63.533  28.670  1.00  0.00           H  
ATOM   3262  OG1 THR   204      64.245  61.868  27.147  1.00  0.00           O  
ATOM   3263  HG1 THR   204      64.439  61.179  26.478  1.00  0.00           H  
ATOM   3264  C   THR   204      61.892  60.532  29.604  1.00  0.00           C  
ATOM   3265  O   THR   204      61.211  61.327  30.250  1.00  0.00           O  
ATOM   3266  N   ASP   205      61.468  59.291  29.294  1.00  0.00           N  
ATOM   3267  H   ASP   205      62.051  58.601  28.821  1.00  0.00           H  
ATOM   3268  CA  ASP   205      60.149  58.823  29.603  1.00  0.00           C  
ATOM   3269  HA  ASP   205      59.484  59.487  29.051  1.00  0.00           H  
ATOM   3270  CB  ASP   205      59.883  57.379  29.145  1.00  0.00           C  
ATOM   3271  HB2 ASP   205      60.691  56.722  29.465  1.00  0.00           H  
ATOM   3272  HB3 ASP   205      58.966  56.999  29.594  1.00  0.00           H  
ATOM   3273  CG  ASP   205      59.771  57.386  27.629  1.00  0.00           C  
ATOM   3274  OD1 ASP   205      59.782  58.501  27.039  1.00  0.00           O  
ATOM   3275  OD2 ASP   205      59.666  56.278  27.039  1.00  0.00           O  
ATOM   3276  C   ASP   205      59.875  58.897  31.069  1.00  0.00           C  
ATOM   3277  O   ASP   205      60.766  58.871  31.917  1.00  0.00           O  
ATOM   3278  N   TYR   206      58.570  59.013  31.371  1.00  0.00           N  
ATOM   3279  H   TYR   206      57.846  59.000  30.652  1.00  0.00           H  
ATOM   3280  CA  TYR   206      58.034  59.165  32.685  1.00  0.00           C  
ATOM   3281  HA  TYR   206      58.511  60.033  33.140  1.00  0.00           H  
ATOM   3282  CB  TYR   206      56.512  59.385  32.635  1.00  0.00           C  
ATOM   3283  HB2 TYR   206      56.284  60.264  32.033  1.00  0.00           H  
ATOM   3284  HB3 TYR   206      56.030  58.535  32.153  1.00  0.00           H  
ATOM   3285  CG  TYR   206      55.971  59.560  34.011  1.00  0.00           C  
ATOM   3286  CD1 TYR   206      56.146  60.753  34.676  1.00  0.00           C  
ATOM   3287  HD1 TYR   206      56.688  61.556  34.199  1.00  0.00           H  
ATOM   3288  CE1 TYR   206      55.639  60.932  35.940  1.00  0.00           C  
ATOM   3289  HE1 TYR   206      55.786  61.870  36.455  1.00  0.00           H  
ATOM   3290  CZ  TYR   206      54.945  59.915  36.547  1.00  0.00           C  
ATOM   3291  OH  TYR   206      54.422  60.099  37.845  1.00  0.00           O  
ATOM   3292  HH  TYR   206      53.586  60.607  37.792  1.00  0.00           H  
ATOM   3293  CE2 TYR   206      54.759  58.723  35.889  1.00  0.00           C  
ATOM   3294  HE2 TYR   206      54.211  57.923  36.365  1.00  0.00           H  
ATOM   3295  CD2 TYR   206      55.271  58.549  34.624  1.00  0.00           C  
ATOM   3296  HD2 TYR   206      55.122  57.611  34.109  1.00  0.00           H  
ATOM   3297  C   TYR   206      58.309  57.936  33.499  1.00  0.00           C  
ATOM   3298  O   TYR   206      58.643  58.034  34.678  1.00  0.00           O  
ATOM   3299  N   LYS   207      58.172  56.739  32.899  1.00  0.00           N  
ATOM   3300  H   LYS   207      57.937  56.600  31.916  1.00  0.00           H  
ATOM   3301  CA  LYS   207      58.362  55.540  33.662  1.00  0.00           C  
ATOM   3302  HA  LYS   207      57.623  55.563  34.463  1.00  0.00           H  
ATOM   3303  CB  LYS   207      58.144  54.266  32.831  1.00  0.00           C  
ATOM   3304  HB2 LYS   207      57.346  54.443  32.110  1.00  0.00           H  
ATOM   3305  HB3 LYS   207      59.048  54.053  32.261  1.00  0.00           H  
ATOM   3306  CG  LYS   207      57.789  53.045  33.682  1.00  0.00           C  
ATOM   3307  HG2 LYS   207      56.803  53.196  34.122  1.00  0.00           H  
ATOM   3308  HG3 LYS   207      57.719  52.171  33.034  1.00  0.00           H  
ATOM   3309  CD  LYS   207      58.791  52.754  34.800  1.00  0.00           C  
ATOM   3310  HD2 LYS   207      58.760  53.567  35.526  1.00  0.00           H  
ATOM   3311  HD3 LYS   207      58.486  51.848  35.323  1.00  0.00           H  
ATOM   3312  CE  LYS   207      60.228  52.584  34.304  1.00  0.00           C  
ATOM   3313  HE2 LYS   207      60.256  51.883  33.470  1.00  0.00           H  
ATOM   3314  HE3 LYS   207      60.612  53.535  33.935  1.00  0.00           H  
ATOM   3315  NZ  LYS   207      61.073  52.090  35.411  1.00  0.00           N  
ATOM   3316  HZ1 LYS   207      62.014  52.530  35.353  1.00  0.00           H  
ATOM   3317  HZ2 LYS   207      60.632  52.335  36.320  1.00  0.00           H  
ATOM   3318  HZ3 LYS   207      61.169  51.057  35.340  1.00  0.00           H  
ATOM   3319  C   LYS   207      59.764  55.498  34.202  1.00  0.00           C  
ATOM   3320  O   LYS   207      59.987  55.149  35.360  1.00  0.00           O  
ATOM   3321  N   PHE   208      60.752  55.867  33.370  1.00  0.00           N  
ATOM   3322  H   PHE   208      60.596  56.209  32.422  1.00  0.00           H  
ATOM   3323  CA  PHE   208      62.135  55.809  33.756  1.00  0.00           C  
ATOM   3324  HA  PHE   208      62.362  54.778  34.027  1.00  0.00           H  
ATOM   3325  CB  PHE   208      63.056  56.246  32.602  1.00  0.00           C  
ATOM   3326  HB2 PHE   208      62.819  55.687  31.697  1.00  0.00           H  
ATOM   3327  HB3 PHE   208      62.902  57.301  32.374  1.00  0.00           H  
ATOM   3328  CG  PHE   208      64.468  56.005  33.003  1.00  0.00           C  
ATOM   3329  CD1 PHE   208      65.034  54.763  32.829  1.00  0.00           C  
ATOM   3330  HD1 PHE   208      64.449  53.963  32.401  1.00  0.00           H  
ATOM   3331  CE1 PHE   208      66.339  54.533  33.196  1.00  0.00           C  
ATOM   3332  HE1 PHE   208      66.776  53.555  33.059  1.00  0.00           H  
ATOM   3333  CZ  PHE   208      67.085  55.552  33.737  1.00  0.00           C  
ATOM   3334  HZ  PHE   208      68.111  55.376  34.025  1.00  0.00           H  
ATOM   3335  CE2 PHE   208      66.527  56.795  33.912  1.00  0.00           C  
ATOM   3336  HE2 PHE   208      67.113  57.595  34.338  1.00  0.00           H  
ATOM   3337  CD2 PHE   208      65.222  57.019  33.544  1.00  0.00           C  
ATOM   3338  HD2 PHE   208      64.786  57.998  33.681  1.00  0.00           H  
ATOM   3339  C   PHE   208      62.370  56.738  34.913  1.00  0.00           C  
ATOM   3340  O   PHE   208      62.985  56.369  35.912  1.00  0.00           O  
ATOM   3341  N   ARG   209      61.852  57.975  34.805  1.00  0.00           N  
ATOM   3342  H   ARG   209      61.282  58.271  34.012  1.00  0.00           H  
ATOM   3343  CA  ARG   209      62.044  59.002  35.786  1.00  0.00           C  
ATOM   3344  HA  ARG   209      63.115  59.154  35.921  1.00  0.00           H  
ATOM   3345  CB  ARG   209      61.420  60.325  35.324  1.00  0.00           C  
ATOM   3346  HB2 ARG   209      60.368  60.167  35.085  1.00  0.00           H  
ATOM   3347  HB3 ARG   209      61.457  61.048  36.139  1.00  0.00           H  
ATOM   3348  CG  ARG   209      62.141  60.897  34.100  1.00  0.00           C  
ATOM   3349  HG2 ARG   209      63.076  61.357  34.421  1.00  0.00           H  
ATOM   3350  HG3 ARG   209      62.402  60.080  33.427  1.00  0.00           H  
ATOM   3351  CD  ARG   209      61.315  61.928  33.335  1.00  0.00           C  
ATOM   3352  HD2 ARG   209      61.945  62.504  32.657  1.00  0.00           H  
ATOM   3353  HD3 ARG   209      60.553  61.441  32.726  1.00  0.00           H  
ATOM   3354  NE  ARG   209      60.693  62.809  34.356  1.00  0.00           N  
ATOM   3355  HE  ARG   209      61.182  62.998  35.231  1.00  0.00           H  
ATOM   3356  CZ  ARG   209      59.470  63.366  34.127  1.00  0.00           C  
ATOM   3357  NH1 ARG   209      58.831  63.173  32.937  1.00  0.00           N  
ATOM   3358 HH11 ARG   209      59.268  62.608  32.209  1.00  0.00           H  
ATOM   3359 HH12 ARG   209      57.916  63.594  32.775  1.00  0.00           H  
ATOM   3360  NH2 ARG   209      58.885  64.109  35.110  1.00  0.00           N  
ATOM   3361 HH21 ARG   209      59.362  64.242  36.002  1.00  0.00           H  
ATOM   3362 HH22 ARG   209      57.970  64.532  34.953  1.00  0.00           H  
ATOM   3363  C   ARG   209      61.420  58.579  37.085  1.00  0.00           C  
ATOM   3364  O   ARG   209      61.952  58.872  38.154  1.00  0.00           O  
ATOM   3365  N   LEU   210      60.256  57.903  37.029  1.00  0.00           N  
ATOM   3366  H   LEU   210      59.750  57.695  36.168  1.00  0.00           H  
ATOM   3367  CA  LEU   210      59.634  57.415  38.231  1.00  0.00           C  
ATOM   3368  HA  LEU   210      59.474  58.315  38.824  1.00  0.00           H  
ATOM   3369  CB  LEU   210      58.295  56.692  38.038  1.00  0.00           C  
ATOM   3370  HB2 LEU   210      58.356  56.082  37.136  1.00  0.00           H  
ATOM   3371  HB3 LEU   210      58.145  56.010  38.875  1.00  0.00           H  
ATOM   3372  CG  LEU   210      57.075  57.604  37.928  1.00  0.00           C  
ATOM   3373  HG  LEU   210      57.143  58.163  36.995  1.00  0.00           H  
ATOM   3374  CD1 LEU   210      55.790  56.771  37.892  1.00  0.00           C  
ATOM   3375 HD11 LEU   210      54.929  57.434  37.813  1.00  0.00           H  
ATOM   3376 HD12 LEU   210      55.813  56.103  37.031  1.00  0.00           H  
ATOM   3377 HD13 LEU   210      55.712  56.182  38.806  1.00  0.00           H  
ATOM   3378  CD2 LEU   210      57.047  58.621  39.074  1.00  0.00           C  
ATOM   3379 HD21 LEU   210      56.169  59.259  38.973  1.00  0.00           H  
ATOM   3380 HD22 LEU   210      57.005  58.094  40.027  1.00  0.00           H  
ATOM   3381 HD23 LEU   210      57.947  59.235  39.038  1.00  0.00           H  
ATOM   3382  C   LEU   210      60.509  56.381  38.853  1.00  0.00           C  
ATOM   3383  O   LEU   210      60.621  56.301  40.074  1.00  0.00           O  
ATOM   3384  N   ALA   211      61.140  55.551  38.007  1.00  0.00           N  
ATOM   3385  H   ALA   211      61.083  55.630  36.992  1.00  0.00           H  
ATOM   3386  CA  ALA   211      61.958  54.470  38.463  1.00  0.00           C  
ATOM   3387  HA  ALA   211      61.321  53.793  39.031  1.00  0.00           H  
ATOM   3388  CB  ALA   211      62.594  53.679  37.308  1.00  0.00           C  
ATOM   3389  HB1 ALA   211      63.204  52.871  37.713  1.00  0.00           H  
ATOM   3390  HB2 ALA   211      61.809  53.261  36.678  1.00  0.00           H  
ATOM   3391  HB3 ALA   211      63.221  54.344  36.713  1.00  0.00           H  
ATOM   3392  C   ALA   211      63.067  55.039  39.277  1.00  0.00           C  
ATOM   3393  O   ALA   211      63.504  54.440  40.258  1.00  0.00           O  
ATOM   3394  N   LYS   212      63.562  56.223  38.889  1.00  0.00           N  
ATOM   3395  H   LYS   212      63.213  56.778  38.108  1.00  0.00           H  
ATOM   3396  CA  LYS   212      64.665  56.786  39.599  1.00  0.00           C  
ATOM   3397  HA  LYS   212      65.512  56.109  39.491  1.00  0.00           H  
ATOM   3398  CB  LYS   212      65.063  58.162  39.036  1.00  0.00           C  
ATOM   3399  HB2 LYS   212      64.167  58.769  38.909  1.00  0.00           H  
ATOM   3400  HB3 LYS   212      65.696  58.675  39.760  1.00  0.00           H  
ATOM   3401  CG  LYS   212      65.803  58.070  37.696  1.00  0.00           C  
ATOM   3402  HG2 LYS   212      66.742  57.537  37.848  1.00  0.00           H  
ATOM   3403  HG3 LYS   212      65.207  57.474  37.005  1.00  0.00           H  
ATOM   3404  CD  LYS   212      66.102  59.424  37.051  1.00  0.00           C  
ATOM   3405  HD2 LYS   212      66.523  59.260  36.059  1.00  0.00           H  
ATOM   3406  HD3 LYS   212      65.167  59.967  36.914  1.00  0.00           H  
ATOM   3407  CE  LYS   212      67.067  60.289  37.867  1.00  0.00           C  
ATOM   3408  HE2 LYS   212      66.639  60.499  38.847  1.00  0.00           H  
ATOM   3409  HE3 LYS   212      67.998  59.748  38.035  1.00  0.00           H  
ATOM   3410  NZ  LYS   212      67.343  61.557  37.156  1.00  0.00           N  
ATOM   3411  HZ1 LYS   212      67.999  62.135  37.719  1.00  0.00           H  
ATOM   3412  HZ2 LYS   212      67.771  61.350  36.231  1.00  0.00           H  
ATOM   3413  HZ3 LYS   212      66.454  62.078  37.017  1.00  0.00           H  
ATOM   3414  C   LYS   212      64.283  56.957  41.047  1.00  0.00           C  
ATOM   3415  O   LYS   212      65.043  56.581  41.937  1.00  0.00           O  
ATOM   3416  N   SER   213      63.097  57.538  41.328  1.00  0.00           N  
ATOM   3417  H   SER   213      62.433  57.846  40.618  1.00  0.00           H  
ATOM   3418  CA  SER   213      62.668  57.774  42.684  1.00  0.00           C  
ATOM   3419  HA  SER   213      63.525  58.250  43.160  1.00  0.00           H  
ATOM   3420  CB  SER   213      61.436  58.692  42.759  1.00  0.00           C  
ATOM   3421  HB2 SER   213      60.621  58.268  42.172  1.00  0.00           H  
ATOM   3422  HB3 SER   213      61.085  58.759  43.789  1.00  0.00           H  
ATOM   3423  OG  SER   213      61.760  59.986  42.273  1.00  0.00           O  
ATOM   3424  HG  SER   213      60.940  60.513  42.173  1.00  0.00           H  
ATOM   3425  C   SER   213      62.310  56.505  43.405  1.00  0.00           C  
ATOM   3426  O   SER   213      62.801  56.233  44.499  1.00  0.00           O  
ATOM   3427  N   THR   214      61.430  55.686  42.807  1.00  0.00           N  
ATOM   3428  H   THR   214      61.064  55.826  41.865  1.00  0.00           H  
ATOM   3429  CA  THR   214      60.930  54.519  43.478  1.00  0.00           C  
ATOM   3430  HA  THR   214      60.561  54.864  44.444  1.00  0.00           H  
ATOM   3431  CB  THR   214      59.782  53.888  42.749  1.00  0.00           C  
ATOM   3432  HB  THR   214      59.488  52.967  43.253  1.00  0.00           H  
ATOM   3433  CG2 THR   214      58.625  54.895  42.730  1.00  0.00           C  
ATOM   3434 HG21 THR   214      57.774  54.462  42.205  1.00  0.00           H  
ATOM   3435 HG22 THR   214      58.336  55.136  43.753  1.00  0.00           H  
ATOM   3436 HG23 THR   214      58.942  55.804  42.219  1.00  0.00           H  
ATOM   3437  OG1 THR   214      60.150  53.563  41.420  1.00  0.00           O  
ATOM   3438  HG1 THR   214      60.178  54.380  40.879  1.00  0.00           H  
ATOM   3439  C   THR   214      62.008  53.509  43.718  1.00  0.00           C  
ATOM   3440  O   THR   214      62.071  52.899  44.784  1.00  0.00           O  
ATOM   3441  N   LEU   215      62.901  53.298  42.745  1.00  0.00           N  
ATOM   3442  H   LEU   215      62.938  53.794  41.855  1.00  0.00           H  
ATOM   3443  CA  LEU   215      63.901  52.296  42.945  1.00  0.00           C  
ATOM   3444  HA  LEU   215      63.364  51.395  43.241  1.00  0.00           H  
ATOM   3445  CB  LEU   215      64.663  51.911  41.669  1.00  0.00           C  
ATOM   3446  HB2 LEU   215      64.980  52.812  41.144  1.00  0.00           H  
ATOM   3447  HB3 LEU   215      65.567  51.361  41.932  1.00  0.00           H  
ATOM   3448  CG  LEU   215      63.780  51.050  40.741  1.00  0.00           C  
ATOM   3449  HG  LEU   215      63.289  50.309  41.371  1.00  0.00           H  
ATOM   3450  CD1 LEU   215      62.639  51.846  40.095  1.00  0.00           C  
ATOM   3451 HD11 LEU   215      62.053  51.187  39.454  1.00  0.00           H  
ATOM   3452 HD12 LEU   215      61.998  52.259  40.873  1.00  0.00           H  
ATOM   3453 HD13 LEU   215      63.054  52.658  39.498  1.00  0.00           H  
ATOM   3454  CD2 LEU   215      64.619  50.273  39.726  1.00  0.00           C  
ATOM   3455 HD21 LEU   215      63.963  49.679  39.090  1.00  0.00           H  
ATOM   3456 HD22 LEU   215      65.185  50.972  39.110  1.00  0.00           H  
ATOM   3457 HD23 LEU   215      65.309  49.613  40.253  1.00  0.00           H  
ATOM   3458  C   LEU   215      64.831  52.677  44.049  1.00  0.00           C  
ATOM   3459  O   LEU   215      65.389  51.796  44.697  1.00  0.00           O  
ATOM   3460  N   THR   216      65.112  53.975  44.252  1.00  0.00           N  
ATOM   3461  H   THR   216      64.783  54.750  43.676  1.00  0.00           H  
ATOM   3462  CA  THR   216      65.943  54.332  45.367  1.00  0.00           C  
ATOM   3463  HA  THR   216      66.772  53.625  45.332  1.00  0.00           H  
ATOM   3464  CB  THR   216      66.505  55.719  45.277  1.00  0.00           C  
ATOM   3465  HB  THR   216      67.073  55.814  44.352  1.00  0.00           H  
ATOM   3466  CG2 THR   216      65.374  56.753  45.268  1.00  0.00           C  
ATOM   3467 HG21 THR   216      65.798  57.755  45.202  1.00  0.00           H  
ATOM   3468 HG22 THR   216      64.726  56.576  44.410  1.00  0.00           H  
ATOM   3469 HG23 THR   216      64.793  56.664  46.186  1.00  0.00           H  
ATOM   3470  OG1 THR   216      67.351  55.952  46.386  1.00  0.00           O  
ATOM   3471  HG1 THR   216      67.722  56.857  46.330  1.00  0.00           H  
ATOM   3472  C   THR   216      65.201  54.207  46.672  1.00  0.00           C  
ATOM   3473  O   THR   216      65.742  53.718  47.664  1.00  0.00           O  
ATOM   3474  N   LEU   217      63.928  54.641  46.698  1.00  0.00           N  
ATOM   3475  H   LEU   217      63.421  54.935  45.864  1.00  0.00           H  
ATOM   3476  CA  LEU   217      63.156  54.733  47.908  1.00  0.00           C  
ATOM   3477  HA  LEU   217      63.739  55.312  48.624  1.00  0.00           H  
ATOM   3478  CB  LEU   217      61.819  55.449  47.644  1.00  0.00           C  
ATOM   3479  HB2 LEU   217      62.001  56.293  46.979  1.00  0.00           H  
ATOM   3480  HB3 LEU   217      61.156  54.764  47.115  1.00  0.00           H  
ATOM   3481  CG  LEU   217      61.097  55.960  48.900  1.00  0.00           C  
ATOM   3482  HG  LEU   217      60.996  55.122  49.590  1.00  0.00           H  
ATOM   3483  CD1 LEU   217      61.914  57.057  49.594  1.00  0.00           C  
ATOM   3484 HD11 LEU   217      61.381  57.402  50.480  1.00  0.00           H  
ATOM   3485 HD12 LEU   217      62.885  56.657  49.887  1.00  0.00           H  
ATOM   3486 HD13 LEU   217      62.057  57.892  48.909  1.00  0.00           H  
ATOM   3487  CD2 LEU   217      59.694  56.469  48.558  1.00  0.00           C  
ATOM   3488 HD21 LEU   217      59.205  56.825  49.465  1.00  0.00           H  
ATOM   3489 HD22 LEU   217      59.768  57.287  47.841  1.00  0.00           H  
ATOM   3490 HD23 LEU   217      59.109  55.658  48.124  1.00  0.00           H  
ATOM   3491  C   LEU   217      62.894  53.373  48.496  1.00  0.00           C  
ATOM   3492  O   LEU   217      62.966  53.202  49.713  1.00  0.00           O  
ATOM   3493  N   ILE   218      62.585  52.355  47.667  1.00  0.00           N  
ATOM   3494  H   ILE   218      62.553  52.407  46.649  1.00  0.00           H  
ATOM   3495  CA  ILE   218      62.269  51.075  48.241  1.00  0.00           C  
ATOM   3496  HA  ILE   218      61.458  51.290  48.937  1.00  0.00           H  
ATOM   3497  CB  ILE   218      61.745  50.062  47.260  1.00  0.00           C  
ATOM   3498  HB  ILE   218      62.296  50.107  46.321  1.00  0.00           H  
ATOM   3499  CG2 ILE   218      61.932  48.669  47.884  1.00  0.00           C  
ATOM   3500 HG21 ILE   218      61.561  47.909  47.196  1.00  0.00           H  
ATOM   3501 HG22 ILE   218      62.991  48.497  48.078  1.00  0.00           H  
ATOM   3502 HG23 ILE   218      61.377  48.612  48.821  1.00  0.00           H  
ATOM   3503  CG1 ILE   218      60.277  50.360  46.897  1.00  0.00           C  
ATOM   3504 HG12 ILE   218      59.928  49.513  46.306  1.00  0.00           H  
ATOM   3505 HG13 ILE   218      59.728  50.396  47.838  1.00  0.00           H  
ATOM   3506  CD1 ILE   218      60.042  51.650  46.123  1.00  0.00           C  
ATOM   3507 HD11 ILE   218      60.589  51.614  45.181  1.00  0.00           H  
ATOM   3508 HD12 ILE   218      58.977  51.763  45.919  1.00  0.00           H  
ATOM   3509 HD13 ILE   218      60.390  52.497  46.714  1.00  0.00           H  
ATOM   3510  C   ILE   218      63.434  50.492  48.984  1.00  0.00           C  
ATOM   3511  O   ILE   218      63.254  50.042  50.114  1.00  0.00           O  
ATOM   3512  N   PRO   219      64.618  50.458  48.445  1.00  0.00           N  
ATOM   3513  CD  PRO   219      64.816  50.288  47.019  1.00  0.00           C  
ATOM   3514  HD2 PRO   219      64.360  51.097  46.448  1.00  0.00           H  
ATOM   3515  HD3 PRO   219      64.378  49.357  46.658  1.00  0.00           H  
ATOM   3516  CG  PRO   219      66.348  50.288  46.883  1.00  0.00           C  
ATOM   3517  HG2 PRO   219      66.737  51.298  46.751  1.00  0.00           H  
ATOM   3518  HG3 PRO   219      66.672  49.707  46.020  1.00  0.00           H  
ATOM   3519  CB  PRO   219      66.842  49.662  48.201  1.00  0.00           C  
ATOM   3520  HB2 PRO   219      67.773  50.121  48.533  1.00  0.00           H  
ATOM   3521  HB3 PRO   219      67.036  48.596  48.084  1.00  0.00           H  
ATOM   3522  CA  PRO   219      65.710  49.915  49.202  1.00  0.00           C  
ATOM   3523  HA  PRO   219      65.435  48.974  49.678  1.00  0.00           H  
ATOM   3524  C   PRO   219      66.083  50.758  50.384  1.00  0.00           C  
ATOM   3525  O   PRO   219      66.527  50.207  51.389  1.00  0.00           O  
ATOM   3526  N   LEU   220      65.919  52.092  50.293  1.00  0.00           N  
ATOM   3527  H   LEU   220      65.517  52.570  49.487  1.00  0.00           H  
ATOM   3528  CA  LEU   220      66.317  52.954  51.369  1.00  0.00           C  
ATOM   3529  HA  LEU   220      67.370  52.776  51.587  1.00  0.00           H  
ATOM   3530  CB  LEU   220      66.119  54.439  50.982  1.00  0.00           C  
ATOM   3531  HB2 LEU   220      66.669  54.625  50.059  1.00  0.00           H  
ATOM   3532  HB3 LEU   220      65.063  54.593  50.760  1.00  0.00           H  
ATOM   3533  CG  LEU   220      66.552  55.500  52.022  1.00  0.00           C  
ATOM   3534  HG  LEU   220      66.386  56.481  51.577  1.00  0.00           H  
ATOM   3535  CD1 LEU   220      65.674  55.500  53.285  1.00  0.00           C  
ATOM   3536 HD11 LEU   220      66.029  56.266  53.975  1.00  0.00           H  
ATOM   3537 HD12 LEU   220      64.641  55.710  53.010  1.00  0.00           H  
ATOM   3538 HD13 LEU   220      65.730  54.524  53.767  1.00  0.00           H  
ATOM   3539  CD2 LEU   220      68.052  55.394  52.319  1.00  0.00           C  
ATOM   3540 HD21 LEU   220      68.332  56.150  53.053  1.00  0.00           H  
ATOM   3541 HD22 LEU   220      68.275  54.403  52.715  1.00  0.00           H  
ATOM   3542 HD23 LEU   220      68.617  55.553  51.400  1.00  0.00           H  
ATOM   3543  C   LEU   220      65.463  52.664  52.563  1.00  0.00           C  
ATOM   3544  O   LEU   220      65.965  52.392  53.652  1.00  0.00           O  
ATOM   3545  N   LEU   221      64.134  52.699  52.363  1.00  0.00           N  
ATOM   3546  H   LEU   221      63.700  52.855  51.453  1.00  0.00           H  
ATOM   3547  CA  LEU   221      63.204  52.515  53.437  1.00  0.00           C  
ATOM   3548  HA  LEU   221      63.498  53.206  54.227  1.00  0.00           H  
ATOM   3549  CB  LEU   221      61.756  52.855  53.037  1.00  0.00           C  
ATOM   3550  HB2 LEU   221      61.460  52.237  52.189  1.00  0.00           H  
ATOM   3551  HB3 LEU   221      61.086  52.609  53.861  1.00  0.00           H  
ATOM   3552  CG  LEU   221      61.588  54.344  52.668  1.00  0.00           C  
ATOM   3553  HG  LEU   221      62.075  54.503  51.706  1.00  0.00           H  
ATOM   3554  CD1 LEU   221      60.114  54.729  52.455  1.00  0.00           C  
ATOM   3555 HD11 LEU   221      60.048  55.786  52.197  1.00  0.00           H  
ATOM   3556 HD12 LEU   221      59.695  54.131  51.645  1.00  0.00           H  
ATOM   3557 HD13 LEU   221      59.553  54.543  53.371  1.00  0.00           H  
ATOM   3558  CD2 LEU   221      62.299  55.248  53.687  1.00  0.00           C  
ATOM   3559 HD21 LEU   221      62.165  56.292  53.403  1.00  0.00           H  
ATOM   3560 HD22 LEU   221      61.875  55.084  54.677  1.00  0.00           H  
ATOM   3561 HD23 LEU   221      63.363  55.011  53.704  1.00  0.00           H  
ATOM   3562  C   LEU   221      63.261  51.105  53.930  1.00  0.00           C  
ATOM   3563  O   LEU   221      63.160  50.861  55.132  1.00  0.00           O  
ATOM   3564  N   GLY   222      63.404  50.129  53.015  1.00  0.00           N  
ATOM   3565  H   GLY   222      63.517  50.283  52.013  1.00  0.00           H  
ATOM   3566  CA  GLY   222      63.405  48.754  53.424  1.00  0.00           C  
ATOM   3567  HA2 GLY   222      62.487  48.532  53.967  1.00  0.00           H  
ATOM   3568  HA3 GLY   222      63.420  48.109  52.545  1.00  0.00           H  
ATOM   3569  C   GLY   222      64.589  48.454  54.290  1.00  0.00           C  
ATOM   3570  O   GLY   222      64.459  47.823  55.340  1.00  0.00           O  
ATOM   3571  N   VAL   223      65.784  48.907  53.871  1.00  0.00           N  
ATOM   3572  H   VAL   223      65.923  49.473  53.034  1.00  0.00           H  
ATOM   3573  CA  VAL   223      66.983  48.611  54.602  1.00  0.00           C  
ATOM   3574  HA  VAL   223      67.063  47.526  54.666  1.00  0.00           H  
ATOM   3575  CB  VAL   223      68.225  49.125  53.928  1.00  0.00           C  
ATOM   3576  HB  VAL   223      69.117  48.930  54.524  1.00  0.00           H  
ATOM   3577  CG1 VAL   223      68.399  48.387  52.590  1.00  0.00           C  
ATOM   3578 HG11 VAL   223      69.297  48.749  52.089  1.00  0.00           H  
ATOM   3579 HG12 VAL   223      68.493  47.317  52.774  1.00  0.00           H  
ATOM   3580 HG13 VAL   223      67.531  48.571  51.957  1.00  0.00           H  
ATOM   3581  CG2 VAL   223      68.121  50.652  53.775  1.00  0.00           C  
ATOM   3582 HG21 VAL   223      69.019  51.031  53.287  1.00  0.00           H  
ATOM   3583 HG22 VAL   223      67.248  50.898  53.171  1.00  0.00           H  
ATOM   3584 HG23 VAL   223      68.022  51.110  54.759  1.00  0.00           H  
ATOM   3585  C   VAL   223      66.889  49.254  55.943  1.00  0.00           C  
ATOM   3586  O   VAL   223      67.267  48.667  56.957  1.00  0.00           O  
ATOM   3587  N   HID   224      66.364  50.488  55.982  1.00  0.00           N  
ATOM   3588  H   HID   224      65.992  50.987  55.174  1.00  0.00           H  
ATOM   3589  CA  HID   224      66.296  51.199  57.219  1.00  0.00           C  
ATOM   3590  HA  HID   224      67.327  51.271  57.564  1.00  0.00           H  
ATOM   3591  CB  HID   224      65.683  52.596  57.095  1.00  0.00           C  
ATOM   3592  HB2 HID   224      66.231  53.180  56.355  1.00  0.00           H  
ATOM   3593  HB3 HID   224      64.654  52.523  56.744  1.00  0.00           H  
ATOM   3594  CG  HID   224      65.725  53.281  58.420  1.00  0.00           C  
ATOM   3595  ND1 HID   224      64.745  53.173  59.381  1.00  0.00           N  
ATOM   3596  HD1 HID   224      63.865  52.663  59.298  1.00  0.00           H  
ATOM   3597  CE1 HID   224      65.174  53.874  60.457  1.00  0.00           C  
ATOM   3598  HE1 HID   224      64.613  53.974  61.374  1.00  0.00           H  
ATOM   3599  NE2 HID   224      66.360  54.422  60.256  1.00  0.00           N  
ATOM   3600  CD2 HID   224      66.707  54.044  58.973  1.00  0.00           C  
ATOM   3601  HD2 HID   224      67.627  54.316  58.479  1.00  0.00           H  
ATOM   3602  C   HID   224      65.415  50.469  58.182  1.00  0.00           C  
ATOM   3603  O   HID   224      65.751  50.335  59.356  1.00  0.00           O  
ATOM   3604  N   GLU   225      64.259  49.978  57.705  1.00  0.00           N  
ATOM   3605  H   GLU   225      63.974  50.034  56.727  1.00  0.00           H  
ATOM   3606  CA  GLU   225      63.316  49.321  58.564  1.00  0.00           C  
ATOM   3607  HA  GLU   225      63.063  50.011  59.369  1.00  0.00           H  
ATOM   3608  CB  GLU   225      62.024  48.953  57.813  1.00  0.00           C  
ATOM   3609  HB2 GLU   225      61.658  49.837  57.291  1.00  0.00           H  
ATOM   3610  HB3 GLU   225      62.260  48.208  57.053  1.00  0.00           H  
ATOM   3611  CG  GLU   225      60.907  48.410  58.704  1.00  0.00           C  
ATOM   3612  HG2 GLU   225      60.943  48.880  59.687  1.00  0.00           H  
ATOM   3613  HG3 GLU   225      59.932  48.642  58.275  1.00  0.00           H  
ATOM   3614  CD  GLU   225      61.085  46.904  58.830  1.00  0.00           C  
ATOM   3615  OE1 GLU   225      62.005  46.354  58.168  1.00  0.00           O  
ATOM   3616  OE2 GLU   225      60.295  46.284  59.590  1.00  0.00           O  
ATOM   3617  C   GLU   225      63.927  48.070  59.115  1.00  0.00           C  
ATOM   3618  O   GLU   225      63.744  47.747  60.287  1.00  0.00           O  
ATOM   3619  N   VAL   226      64.668  47.321  58.277  1.00  0.00           N  
ATOM   3620  H   VAL   226      64.861  47.563  57.305  1.00  0.00           H  
ATOM   3621  CA  VAL   226      65.255  46.087  58.719  1.00  0.00           C  
ATOM   3622  HA  VAL   226      64.435  45.471  59.087  1.00  0.00           H  
ATOM   3623  CB  VAL   226      65.960  45.355  57.613  1.00  0.00           C  
ATOM   3624  HB  VAL   226      66.747  45.956  57.158  1.00  0.00           H  
ATOM   3625  CG1 VAL   226      66.637  44.107  58.206  1.00  0.00           C  
ATOM   3626 HG11 VAL   226      67.154  43.563  57.415  1.00  0.00           H  
ATOM   3627 HG12 VAL   226      67.355  44.410  58.968  1.00  0.00           H  
ATOM   3628 HG13 VAL   226      65.882  43.462  58.656  1.00  0.00           H  
ATOM   3629  CG2 VAL   226      64.943  45.043  56.499  1.00  0.00           C  
ATOM   3630 HG21 VAL   226      65.442  44.511  55.689  1.00  0.00           H  
ATOM   3631 HG22 VAL   226      64.142  44.423  56.901  1.00  0.00           H  
ATOM   3632 HG23 VAL   226      64.524  45.974  56.118  1.00  0.00           H  
ATOM   3633  C   VAL   226      66.268  46.360  59.786  1.00  0.00           C  
ATOM   3634  O   VAL   226      66.304  45.676  60.809  1.00  0.00           O  
ATOM   3635  N   VAL   227      67.115  47.384  59.578  1.00  0.00           N  
ATOM   3636  H   VAL   227      67.081  48.002  58.767  1.00  0.00           H  
ATOM   3637  CA  VAL   227      68.158  47.684  60.516  1.00  0.00           C  
ATOM   3638  HA  VAL   227      68.794  46.802  60.589  1.00  0.00           H  
ATOM   3639  CB  VAL   227      69.005  48.846  60.086  1.00  0.00           C  
ATOM   3640  HB  VAL   227      68.415  49.747  59.917  1.00  0.00           H  
ATOM   3641  CG1 VAL   227      69.997  49.166  61.215  1.00  0.00           C  
ATOM   3642 HG11 VAL   227      70.623  50.009  60.922  1.00  0.00           H  
ATOM   3643 HG12 VAL   227      69.447  49.420  62.121  1.00  0.00           H  
ATOM   3644 HG13 VAL   227      70.626  48.296  61.404  1.00  0.00           H  
ATOM   3645  CG2 VAL   227      69.672  48.507  58.740  1.00  0.00           C  
ATOM   3646 HG21 VAL   227      70.290  49.345  58.419  1.00  0.00           H  
ATOM   3647 HG22 VAL   227      70.295  47.620  58.856  1.00  0.00           H  
ATOM   3648 HG23 VAL   227      68.903  48.315  57.991  1.00  0.00           H  
ATOM   3649  C   VAL   227      67.532  48.047  61.814  1.00  0.00           C  
ATOM   3650  O   VAL   227      67.996  47.660  62.885  1.00  0.00           O  
ATOM   3651  N   PHE   228      66.438  48.810  61.730  1.00  0.00           N  
ATOM   3652  H   PHE   228      66.003  49.085  60.849  1.00  0.00           H  
ATOM   3653  CA  PHE   228      65.782  49.308  62.887  1.00  0.00           C  
ATOM   3654  HA  PHE   228      66.518  49.824  63.503  1.00  0.00           H  
ATOM   3655  CB  PHE   228      64.697  50.308  62.511  1.00  0.00           C  
ATOM   3656  HB2 PHE   228      65.024  51.016  61.749  1.00  0.00           H  
ATOM   3657  HB3 PHE   228      63.795  49.827  62.133  1.00  0.00           H  
ATOM   3658  CG  PHE   228      64.496  50.937  63.815  1.00  0.00           C  
ATOM   3659  CD1 PHE   228      65.299  51.977  64.218  1.00  0.00           C  
ATOM   3660  HD1 PHE   228      66.073  52.339  63.558  1.00  0.00           H  
ATOM   3661  CE1 PHE   228      65.131  52.562  65.447  1.00  0.00           C  
ATOM   3662  HE1 PHE   228      65.755  53.388  65.757  1.00  0.00           H  
ATOM   3663  CZ  PHE   228      64.154  52.074  66.271  1.00  0.00           C  
ATOM   3664  HZ  PHE   228      63.990  52.513  67.244  1.00  0.00           H  
ATOM   3665  CE2 PHE   228      63.385  51.021  65.847  1.00  0.00           C  
ATOM   3666  HE2 PHE   228      62.623  50.640  66.511  1.00  0.00           H  
ATOM   3667  CD2 PHE   228      63.537  50.436  64.633  1.00  0.00           C  
ATOM   3668  HD2 PHE   228      62.919  49.604  64.329  1.00  0.00           H  
ATOM   3669  C   PHE   228      65.196  48.175  63.671  1.00  0.00           C  
ATOM   3670  O   PHE   228      65.223  48.164  64.903  1.00  0.00           O  
ATOM   3671  N   ALA   229      64.626  47.185  62.970  1.00  0.00           N  
ATOM   3672  H   ALA   229      64.578  47.140  61.952  1.00  0.00           H  
ATOM   3673  CA  ALA   229      64.026  46.086  63.663  1.00  0.00           C  
ATOM   3674  HA  ALA   229      63.250  46.502  64.305  1.00  0.00           H  
ATOM   3675  CB  ALA   229      63.382  45.067  62.710  1.00  0.00           C  
ATOM   3676  HB1 ALA   229      62.942  44.255  63.289  1.00  0.00           H  
ATOM   3677  HB2 ALA   229      62.605  45.557  62.124  1.00  0.00           H  
ATOM   3678  HB3 ALA   229      64.142  44.665  62.040  1.00  0.00           H  
ATOM   3679  C   ALA   229      65.081  45.364  64.445  1.00  0.00           C  
ATOM   3680  O   ALA   229      64.884  45.063  65.619  1.00  0.00           O  
ATOM   3681  N   PHE   230      66.245  45.096  63.821  1.00  0.00           N  
ATOM   3682  H   PHE   230      66.474  45.401  62.875  1.00  0.00           H  
ATOM   3683  CA  PHE   230      67.277  44.334  64.474  1.00  0.00           C  
ATOM   3684  HA  PHE   230      66.787  43.410  64.782  1.00  0.00           H  
ATOM   3685  CB  PHE   230      68.456  43.969  63.551  1.00  0.00           C  
ATOM   3686  HB2 PHE   230      68.782  44.838  62.980  1.00  0.00           H  
ATOM   3687  HB3 PHE   230      69.312  43.632  64.135  1.00  0.00           H  
ATOM   3688  CG  PHE   230      67.981  42.889  62.641  1.00  0.00           C  
ATOM   3689  CD1 PHE   230      67.948  41.583  63.076  1.00  0.00           C  
ATOM   3690  HD1 PHE   230      68.270  41.348  64.080  1.00  0.00           H  
ATOM   3691  CE1 PHE   230      67.511  40.575  62.251  1.00  0.00           C  
ATOM   3692  HE1 PHE   230      67.490  39.556  62.607  1.00  0.00           H  
ATOM   3693  CZ  PHE   230      67.101  40.865  60.972  1.00  0.00           C  
ATOM   3694  HZ  PHE   230      66.756  40.076  60.320  1.00  0.00           H  
ATOM   3695  CE2 PHE   230      67.132  42.166  60.527  1.00  0.00           C  
ATOM   3696  HE2 PHE   230      66.812  42.400  59.522  1.00  0.00           H  
ATOM   3697  CD2 PHE   230      67.570  43.170  61.358  1.00  0.00           C  
ATOM   3698  HD2 PHE   230      67.592  44.189  61.000  1.00  0.00           H  
ATOM   3699  C   PHE   230      67.824  45.064  65.657  1.00  0.00           C  
ATOM   3700  O   PHE   230      67.970  44.489  66.734  1.00  0.00           O  
ATOM   3701  N   VAL   231      68.107  46.371  65.502  1.00  0.00           N  
ATOM   3702  H   VAL   231      67.906  46.907  64.657  1.00  0.00           H  
ATOM   3703  CA  VAL   231      68.731  47.119  66.553  1.00  0.00           C  
ATOM   3704  HA  VAL   231      69.696  46.652  66.750  1.00  0.00           H  
ATOM   3705  CB  VAL   231      68.972  48.552  66.181  1.00  0.00           C  
ATOM   3706  HB  VAL   231      68.050  49.080  65.940  1.00  0.00           H  
ATOM   3707  CG1 VAL   231      69.595  49.267  67.389  1.00  0.00           C  
ATOM   3708 HG11 VAL   231      69.778  50.312  67.139  1.00  0.00           H  
ATOM   3709 HG12 VAL   231      68.912  49.211  68.237  1.00  0.00           H  
ATOM   3710 HG13 VAL   231      70.538  48.786  67.650  1.00  0.00           H  
ATOM   3711  CG2 VAL   231      69.848  48.588  64.917  1.00  0.00           C  
ATOM   3712 HG21 VAL   231      70.033  49.624  64.632  1.00  0.00           H  
ATOM   3713 HG22 VAL   231      70.797  48.092  65.118  1.00  0.00           H  
ATOM   3714 HG23 VAL   231      69.335  48.074  64.104  1.00  0.00           H  
ATOM   3715  C   VAL   231      67.843  47.100  67.753  1.00  0.00           C  
ATOM   3716  O   VAL   231      68.306  47.019  68.890  1.00  0.00           O  
ATOM   3717  N   THR   232      66.528  47.172  67.524  1.00  0.00           N  
ATOM   3718  H   THR   232      66.114  47.215  66.593  1.00  0.00           H  
ATOM   3719  CA  THR   232      65.580  47.194  68.594  1.00  0.00           C  
ATOM   3720  HA  THR   232      65.830  48.087  69.167  1.00  0.00           H  
ATOM   3721  CB  THR   232      64.187  47.216  68.103  1.00  0.00           C  
ATOM   3722  HB  THR   232      63.990  46.391  67.418  1.00  0.00           H  
ATOM   3723  CG2 THR   232      63.304  47.104  69.340  1.00  0.00           C  
ATOM   3724 HG21 THR   232      62.256  47.115  69.041  1.00  0.00           H  
ATOM   3725 HG22 THR   232      63.523  46.172  69.860  1.00  0.00           H  
ATOM   3726 HG23 THR   232      63.500  47.945  70.005  1.00  0.00           H  
ATOM   3727  OG1 THR   232      63.921  48.387  67.349  1.00  0.00           O  
ATOM   3728  HG1 THR   232      64.361  48.321  66.476  1.00  0.00           H  
ATOM   3729  C   THR   232      65.647  45.938  69.403  1.00  0.00           C  
ATOM   3730  O   THR   232      65.547  45.969  70.628  1.00  0.00           O  
ATOM   3731  N   ASP   233      65.799  44.795  68.715  1.00  0.00           N  
ATOM   3732  H   ASP   233      65.954  44.774  67.707  1.00  0.00           H  
ATOM   3733  CA  ASP   233      65.761  43.492  69.311  1.00  0.00           C  
ATOM   3734  HA  ASP   233      64.829  43.441  69.874  1.00  0.00           H  
ATOM   3735  CB  ASP   233      65.735  42.361  68.268  1.00  0.00           C  
ATOM   3736  HB2 ASP   233      66.465  42.542  67.479  1.00  0.00           H  
ATOM   3737  HB3 ASP   233      65.989  41.404  68.725  1.00  0.00           H  
ATOM   3738  CG  ASP   233      64.318  42.336  67.703  1.00  0.00           C  
ATOM   3739  OD1 ASP   233      63.363  42.417  68.524  1.00  0.00           O  
ATOM   3740  OD2 ASP   233      64.162  42.231  66.459  1.00  0.00           O  
ATOM   3741  C   ASP   233      66.912  43.296  70.238  1.00  0.00           C  
ATOM   3742  O   ASP   233      66.849  42.440  71.118  1.00  0.00           O  
ATOM   3743  N   GLU   234      67.995  44.074  70.062  1.00  0.00           N  
ATOM   3744  H   GLU   234      68.069  44.811  69.361  1.00  0.00           H  
ATOM   3745  CA  GLU   234      69.156  43.904  70.885  1.00  0.00           C  
ATOM   3746  HA  GLU   234      69.596  42.933  70.655  1.00  0.00           H  
ATOM   3747  CB  GLU   234      70.211  44.996  70.633  1.00  0.00           C  
ATOM   3748  HB2 GLU   234      69.759  45.972  70.811  1.00  0.00           H  
ATOM   3749  HB3 GLU   234      71.018  44.882  71.357  1.00  0.00           H  
ATOM   3750  CG  GLU   234      70.802  44.973  69.223  1.00  0.00           C  
ATOM   3751  HG2 GLU   234      71.292  44.019  69.030  1.00  0.00           H  
ATOM   3752  HG3 GLU   234      70.015  45.084  68.477  1.00  0.00           H  
ATOM   3753  CD  GLU   234      71.801  46.117  69.120  1.00  0.00           C  
ATOM   3754  OE1 GLU   234      72.090  46.747  70.172  1.00  0.00           O  
ATOM   3755  OE2 GLU   234      72.284  46.380  67.988  1.00  0.00           O  
ATOM   3756  C   GLU   234      68.724  44.030  72.313  1.00  0.00           C  
ATOM   3757  O   GLU   234      69.098  43.210  73.152  1.00  0.00           O  
ATOM   3758  N   HID   235      67.893  45.045  72.619  1.00  0.00           N  
ATOM   3759  H   HID   235      67.561  45.736  71.946  1.00  0.00           H  
ATOM   3760  CA  HID   235      67.403  45.229  73.953  1.00  0.00           C  
ATOM   3761  HA  HID   235      66.811  46.145  73.956  1.00  0.00           H  
ATOM   3762  CB  HID   235      66.476  44.089  74.420  1.00  0.00           C  
ATOM   3763  HB2 HID   235      66.960  43.133  74.218  1.00  0.00           H  
ATOM   3764  HB3 HID   235      66.345  44.158  75.499  1.00  0.00           H  
ATOM   3765  CG  HID   235      65.125  44.097  73.764  1.00  0.00           C  
ATOM   3766  ND1 HID   235      64.775  43.280  72.713  1.00  0.00           N  
ATOM   3767  HD1 HID   235      65.370  42.591  72.254  1.00  0.00           H  
ATOM   3768  CE1 HID   235      63.485  43.568  72.406  1.00  0.00           C  
ATOM   3769  HE1 HID   235      62.932  43.082  71.617  1.00  0.00           H  
ATOM   3770  NE2 HID   235      62.984  44.510  73.182  1.00  0.00           N  
ATOM   3771  CD2 HID   235      64.021  44.842  74.036  1.00  0.00           C  
ATOM   3772  HD2 HID   235      63.961  45.591  74.813  1.00  0.00           H  
ATOM   3773  C   HID   235      68.577  45.290  74.862  1.00  0.00           C  
ATOM   3774  O   HID   235      68.545  44.755  75.970  1.00  0.00           O  
ATOM   3775  N   ALA   236      69.655  45.954  74.414  1.00  0.00           N  
ATOM   3776  H   ALA   236      69.736  46.415  73.508  1.00  0.00           H  
ATOM   3777  CA  ALA   236      70.801  46.036  75.263  1.00  0.00           C  
ATOM   3778  HA  ALA   236      71.093  45.023  75.540  1.00  0.00           H  
ATOM   3779  CB  ALA   236      72.022  46.685  74.587  1.00  0.00           C  
ATOM   3780  HB1 ALA   236      72.854  46.714  75.290  1.00  0.00           H  
ATOM   3781  HB2 ALA   236      72.306  46.101  73.712  1.00  0.00           H  
ATOM   3782  HB3 ALA   236      71.771  47.700  74.280  1.00  0.00           H  
ATOM   3783  C   ALA   236      70.412  46.889  76.420  1.00  0.00           C  
ATOM   3784  O   ALA   236      69.729  47.898  76.259  1.00  0.00           O  
ATOM   3785  N   GLN   237      70.824  46.482  77.632  1.00  0.00           N  
ATOM   3786  H   GLN   237      71.368  45.637  77.809  1.00  0.00           H  
ATOM   3787  CA  GLN   237      70.503  47.253  78.792  1.00  0.00           C  
ATOM   3788  HA  GLN   237      69.421  47.381  78.830  1.00  0.00           H  
ATOM   3789  CB  GLN   237      70.916  46.571  80.105  1.00  0.00           C  
ATOM   3790  HB2 GLN   237      70.423  45.601  80.173  1.00  0.00           H  
ATOM   3791  HB3 GLN   237      71.989  46.382  80.087  1.00  0.00           H  
ATOM   3792  CG  GLN   237      70.574  47.395  81.348  1.00  0.00           C  
ATOM   3793  HG2 GLN   237      71.198  48.287  81.398  1.00  0.00           H  
ATOM   3794  HG3 GLN   237      69.538  47.732  81.309  1.00  0.00           H  
ATOM   3795  CD  GLN   237      70.803  46.517  82.568  1.00  0.00           C  
ATOM   3796  OE1 GLN   237      70.069  45.557  82.799  1.00  0.00           O  
ATOM   3797  NE2 GLN   237      71.849  46.847  83.374  1.00  0.00           N  
ATOM   3798 HE21 GLN   237      72.434  47.651  83.147  1.00  0.00           H  
ATOM   3799 HE22 GLN   237      72.048  46.290  84.205  1.00  0.00           H  
ATOM   3800  C   GLN   237      71.237  48.545  78.676  1.00  0.00           C  
ATOM   3801  O   GLN   237      70.709  49.606  79.003  1.00  0.00           O  
ATOM   3802  N   GLY   238      72.483  48.478  78.172  1.00  0.00           N  
ATOM   3803  H   GLY   238      72.932  47.619  77.854  1.00  0.00           H  
ATOM   3804  CA  GLY   238      73.282  49.657  78.048  1.00  0.00           C  
ATOM   3805  HA2 GLY   238      73.271  50.231  78.975  1.00  0.00           H  
ATOM   3806  HA3 GLY   238      74.322  49.400  77.845  1.00  0.00           H  
ATOM   3807  C   GLY   238      72.706  50.451  76.928  1.00  0.00           C  
ATOM   3808  O   GLY   238      71.789  50.005  76.240  1.00  0.00           O  
ATOM   3809  N   THR   239      73.237  51.668  76.720  1.00  0.00           N  
ATOM   3810  H   THR   239      74.014  52.070  77.245  1.00  0.00           H  
ATOM   3811  CA  THR   239      72.695  52.494  75.689  1.00  0.00           C  
ATOM   3812  HA  THR   239      71.627  52.293  75.605  1.00  0.00           H  
ATOM   3813  CB  THR   239      72.896  53.950  75.981  1.00  0.00           C  
ATOM   3814  HB  THR   239      72.414  54.554  75.212  1.00  0.00           H  
ATOM   3815  CG2 THR   239      72.286  54.259  77.358  1.00  0.00           C  
ATOM   3816 HG21 THR   239      72.423  55.316  77.588  1.00  0.00           H  
ATOM   3817 HG22 THR   239      71.221  54.026  77.345  1.00  0.00           H  
ATOM   3818 HG23 THR   239      72.781  53.655  78.119  1.00  0.00           H  
ATOM   3819  OG1 THR   239      74.285  54.251  75.996  1.00  0.00           O  
ATOM   3820  HG1 THR   239      74.633  54.235  75.080  1.00  0.00           H  
ATOM   3821  C   THR   239      73.454  52.195  74.442  1.00  0.00           C  
ATOM   3822  O   THR   239      73.714  53.083  73.632  1.00  0.00           O  
ATOM   3823  N   LEU   240      73.827  50.917  74.247  1.00  0.00           N  
ATOM   3824  H   LEU   240      73.655  50.144  74.890  1.00  0.00           H  
ATOM   3825  CA  LEU   240      74.525  50.584  73.045  1.00  0.00           C  
ATOM   3826  HA  LEU   240      75.403  51.228  72.984  1.00  0.00           H  
ATOM   3827  CB  LEU   240      75.005  49.122  73.008  1.00  0.00           C  
ATOM   3828  HB2 LEU   240      75.660  48.941  73.860  1.00  0.00           H  
ATOM   3829  HB3 LEU   240      74.145  48.462  73.121  1.00  0.00           H  
ATOM   3830  CG  LEU   240      75.754  48.754  71.711  1.00  0.00           C  
ATOM   3831  HG  LEU   240      75.119  49.021  70.866  1.00  0.00           H  
ATOM   3832  CD1 LEU   240      77.047  49.572  71.562  1.00  0.00           C  
ATOM   3833 HD11 LEU   240      77.552  49.289  70.638  1.00  0.00           H  
ATOM   3834 HD12 LEU   240      76.804  50.634  71.533  1.00  0.00           H  
ATOM   3835 HD13 LEU   240      77.703  49.373  72.409  1.00  0.00           H  
ATOM   3836  CD2 LEU   240      75.994  47.238  71.613  1.00  0.00           C  
ATOM   3837 HD21 LEU   240      76.524  47.013  70.688  1.00  0.00           H  
ATOM   3838 HD22 LEU   240      76.592  46.909  72.463  1.00  0.00           H  
ATOM   3839 HD23 LEU   240      75.037  46.717  71.619  1.00  0.00           H  
ATOM   3840  C   LEU   240      73.574  50.762  71.911  1.00  0.00           C  
ATOM   3841  O   LEU   240      73.893  51.396  70.907  1.00  0.00           O  
ATOM   3842  N   ARG   241      72.351  50.222  72.066  1.00  0.00           N  
ATOM   3843  H   ARG   241      72.017  49.756  72.909  1.00  0.00           H  
ATOM   3844  CA  ARG   241      71.417  50.287  70.985  1.00  0.00           C  
ATOM   3845  HA  ARG   241      71.908  49.794  70.146  1.00  0.00           H  
ATOM   3846  CB  ARG   241      70.063  49.597  71.234  1.00  0.00           C  
ATOM   3847  HB2 ARG   241      69.346  50.357  71.545  1.00  0.00           H  
ATOM   3848  HB3 ARG   241      69.708  49.192  70.286  1.00  0.00           H  
ATOM   3849  CG  ARG   241      70.045  48.475  72.267  1.00  0.00           C  
ATOM   3850  HG2 ARG   241      69.293  47.735  71.993  1.00  0.00           H  
ATOM   3851  HG3 ARG   241      71.008  47.964  72.272  1.00  0.00           H  
ATOM   3852  CD  ARG   241      69.745  49.024  73.663  1.00  0.00           C  
ATOM   3853  HD2 ARG   241      69.488  48.220  74.353  1.00  0.00           H  
ATOM   3854  HD3 ARG   241      70.614  49.535  74.078  1.00  0.00           H  
ATOM   3855  NE  ARG   241      68.600  49.967  73.487  1.00  0.00           N  
ATOM   3856  HE  ARG   241      68.715  50.788  72.892  1.00  0.00           H  
ATOM   3857  CZ  ARG   241      67.403  49.752  74.106  1.00  0.00           C  
ATOM   3858  NH1 ARG   241      67.252  48.707  74.971  1.00  0.00           N  
ATOM   3859 HH11 ARG   241      68.036  48.082  75.158  1.00  0.00           H  
ATOM   3860 HH12 ARG   241      66.355  48.551  75.431  1.00  0.00           H  
ATOM   3861  NH2 ARG   241      66.346  50.578  73.847  1.00  0.00           N  
ATOM   3862 HH21 ARG   241      66.453  51.353  73.192  1.00  0.00           H  
ATOM   3863 HH22 ARG   241      65.450  50.420  74.308  1.00  0.00           H  
ATOM   3864  C   ARG   241      71.057  51.720  70.810  1.00  0.00           C  
ATOM   3865  O   ARG   241      70.937  52.217  69.694  1.00  0.00           O  
ATOM   3866  N   SER   242      70.943  52.429  71.946  1.00  0.00           N  
ATOM   3867  H   SER   242      71.239  52.075  72.855  1.00  0.00           H  
ATOM   3868  CA  SER   242      70.395  53.751  71.996  1.00  0.00           C  
ATOM   3869  HA  SER   242      69.332  53.640  71.782  1.00  0.00           H  
ATOM   3870  CB  SER   242      70.581  54.407  73.374  1.00  0.00           C  
ATOM   3871  HB2 SER   242      71.642  54.459  73.620  1.00  0.00           H  
ATOM   3872  HB3 SER   242      70.208  55.431  73.351  1.00  0.00           H  
ATOM   3873  OG  SER   242      69.890  53.663  74.366  1.00  0.00           O  
ATOM   3874  HG  SER   242      70.016  54.088  75.240  1.00  0.00           H  
ATOM   3875  C   SER   242      71.053  54.637  70.996  1.00  0.00           C  
ATOM   3876  O   SER   242      70.376  55.416  70.326  1.00  0.00           O  
ATOM   3877  N   ALA   243      72.384  54.559  70.848  1.00  0.00           N  
ATOM   3878  H   ALA   243      73.006  53.916  71.338  1.00  0.00           H  
ATOM   3879  CA  ALA   243      73.000  55.457  69.918  1.00  0.00           C  
ATOM   3880  HA  ALA   243      72.780  56.471  70.253  1.00  0.00           H  
ATOM   3881  CB  ALA   243      74.527  55.289  69.854  1.00  0.00           C  
ATOM   3882  HB1 ALA   243      74.941  55.995  69.133  1.00  0.00           H  
ATOM   3883  HB2 ALA   243      74.956  55.481  70.838  1.00  0.00           H  
ATOM   3884  HB3 ALA   243      74.769  54.272  69.546  1.00  0.00           H  
ATOM   3885  C   ALA   243      72.459  55.177  68.554  1.00  0.00           C  
ATOM   3886  O   ALA   243      72.085  56.092  67.822  1.00  0.00           O  
ATOM   3887  N   LYS   244      72.371  53.887  68.188  1.00  0.00           N  
ATOM   3888  H   LYS   244      72.604  53.099  68.793  1.00  0.00           H  
ATOM   3889  CA  LYS   244      71.927  53.526  66.876  1.00  0.00           C  
ATOM   3890  HA  LYS   244      72.591  54.043  66.183  1.00  0.00           H  
ATOM   3891  CB  LYS   244      72.019  52.016  66.601  1.00  0.00           C  
ATOM   3892  HB2 LYS   244      71.460  51.478  67.367  1.00  0.00           H  
ATOM   3893  HB3 LYS   244      71.542  51.797  65.646  1.00  0.00           H  
ATOM   3894  CG  LYS   244      73.458  51.498  66.574  1.00  0.00           C  
ATOM   3895  HG2 LYS   244      73.976  51.936  65.721  1.00  0.00           H  
ATOM   3896  HG3 LYS   244      73.974  51.840  67.471  1.00  0.00           H  
ATOM   3897  CD  LYS   244      73.563  49.974  66.490  1.00  0.00           C  
ATOM   3898  HD2 LYS   244      73.103  49.638  65.561  1.00  0.00           H  
ATOM   3899  HD3 LYS   244      74.615  49.693  66.444  1.00  0.00           H  
ATOM   3900  CE  LYS   244      72.905  49.246  67.662  1.00  0.00           C  
ATOM   3901  HE2 LYS   244      71.854  49.528  67.732  1.00  0.00           H  
ATOM   3902  HE3 LYS   244      72.936  48.169  67.495  1.00  0.00           H  
ATOM   3903  NZ  LYS   244      73.601  49.580  68.923  1.00  0.00           N  
ATOM   3904  HZ1 LYS   244      73.418  48.838  69.628  1.00  0.00           H  
ATOM   3905  HZ2 LYS   244      74.624  49.646  68.748  1.00  0.00           H  
ATOM   3906  HZ3 LYS   244      73.251  50.491  69.282  1.00  0.00           H  
ATOM   3907  C   LYS   244      70.504  53.941  66.680  1.00  0.00           C  
ATOM   3908  O   LYS   244      70.140  54.435  65.614  1.00  0.00           O  
ATOM   3909  N   LEU   245      69.649  53.745  67.700  1.00  0.00           N  
ATOM   3910  H   LEU   245      69.899  53.366  68.613  1.00  0.00           H  
ATOM   3911  CA  LEU   245      68.266  54.085  67.526  1.00  0.00           C  
ATOM   3912  HA  LEU   245      67.954  53.545  66.632  1.00  0.00           H  
ATOM   3913  CB  LEU   245      67.344  53.625  68.674  1.00  0.00           C  
ATOM   3914  HB2 LEU   245      67.768  53.952  69.623  1.00  0.00           H  
ATOM   3915  HB3 LEU   245      66.376  54.116  68.571  1.00  0.00           H  
ATOM   3916  CG  LEU   245      67.131  52.096  68.717  1.00  0.00           C  
ATOM   3917  HG  LEU   245      66.870  51.787  67.705  1.00  0.00           H  
ATOM   3918  CD1 LEU   245      68.412  51.354  69.099  1.00  0.00           C  
ATOM   3919 HD11 LEU   245      68.219  50.281  69.118  1.00  0.00           H  
ATOM   3920 HD12 LEU   245      69.190  51.570  68.367  1.00  0.00           H  
ATOM   3921 HD13 LEU   245      68.741  51.681  70.085  1.00  0.00           H  
ATOM   3922  CD2 LEU   245      65.955  51.701  69.616  1.00  0.00           C  
ATOM   3923 HD21 LEU   245      65.844  50.617  69.615  1.00  0.00           H  
ATOM   3924 HD22 LEU   245      66.143  52.045  70.633  1.00  0.00           H  
ATOM   3925 HD23 LEU   245      65.040  52.160  69.241  1.00  0.00           H  
ATOM   3926  C   LEU   245      68.109  55.561  67.351  1.00  0.00           C  
ATOM   3927  O   LEU   245      67.345  56.009  66.499  1.00  0.00           O  
ATOM   3928  N   PHE   246      68.836  56.370  68.140  1.00  0.00           N  
ATOM   3929  H   PHE   246      69.522  56.067  68.831  1.00  0.00           H  
ATOM   3930  CA  PHE   246      68.650  57.786  68.019  1.00  0.00           C  
ATOM   3931  HA  PHE   246      67.583  57.960  68.155  1.00  0.00           H  
ATOM   3932  CB  PHE   246      69.358  58.608  69.110  1.00  0.00           C  
ATOM   3933  HB2 PHE   246      70.401  58.310  69.213  1.00  0.00           H  
ATOM   3934  HB3 PHE   246      69.353  59.671  68.868  1.00  0.00           H  
ATOM   3935  CG  PHE   246      68.593  58.336  70.361  1.00  0.00           C  
ATOM   3936  CD1 PHE   246      67.304  58.804  70.499  1.00  0.00           C  
ATOM   3937  HD1 PHE   246      66.854  59.370  69.696  1.00  0.00           H  
ATOM   3938  CE1 PHE   246      66.583  58.561  71.644  1.00  0.00           C  
ATOM   3939  HE1 PHE   246      65.572  58.931  71.735  1.00  0.00           H  
ATOM   3940  CZ  PHE   246      67.149  57.848  72.671  1.00  0.00           C  
ATOM   3941  HZ  PHE   246      66.586  57.652  73.572  1.00  0.00           H  
ATOM   3942  CE2 PHE   246      68.438  57.384  72.546  1.00  0.00           C  
ATOM   3943  HE2 PHE   246      68.889  56.825  73.353  1.00  0.00           H  
ATOM   3944  CD2 PHE   246      69.154  57.629  71.398  1.00  0.00           C  
ATOM   3945  HD2 PHE   246      70.166  57.263  71.310  1.00  0.00           H  
ATOM   3946  C   PHE   246      69.084  58.250  66.663  1.00  0.00           C  
ATOM   3947  O   PHE   246      68.415  59.084  66.056  1.00  0.00           O  
ATOM   3948  N   PHE   247      70.217  57.734  66.145  1.00  0.00           N  
ATOM   3949  H   PHE   247      70.805  57.041  66.608  1.00  0.00           H  
ATOM   3950  CA  PHE   247      70.677  58.156  64.848  1.00  0.00           C  
ATOM   3951  HA  PHE   247      70.820  59.232  64.943  1.00  0.00           H  
ATOM   3952  CB  PHE   247      71.997  57.493  64.415  1.00  0.00           C  
ATOM   3953  HB2 PHE   247      72.838  57.907  64.972  1.00  0.00           H  
ATOM   3954  HB3 PHE   247      71.976  56.422  64.619  1.00  0.00           H  
ATOM   3955  CG  PHE   247      72.153  57.751  62.949  1.00  0.00           C  
ATOM   3956  CD1 PHE   247      72.637  58.952  62.485  1.00  0.00           C  
ATOM   3957  HD1 PHE   247      72.913  59.725  63.187  1.00  0.00           H  
ATOM   3958  CE1 PHE   247      72.773  59.177  61.135  1.00  0.00           C  
ATOM   3959  HE1 PHE   247      73.152  60.125  60.784  1.00  0.00           H  
ATOM   3960  CZ  PHE   247      72.429  58.202  60.230  1.00  0.00           C  
ATOM   3961  HZ  PHE   247      72.537  58.382  59.171  1.00  0.00           H  
ATOM   3962  CE2 PHE   247      71.947  56.998  60.680  1.00  0.00           C  
ATOM   3963  HE2 PHE   247      71.674  56.226  59.976  1.00  0.00           H  
ATOM   3964  CD2 PHE   247      71.813  56.779  62.032  1.00  0.00           C  
ATOM   3965  HD2 PHE   247      71.435  55.829  62.381  1.00  0.00           H  
ATOM   3966  C   PHE   247      69.682  57.793  63.795  1.00  0.00           C  
ATOM   3967  O   PHE   247      69.294  58.631  62.982  1.00  0.00           O  
ATOM   3968  N   ASP   248      69.229  56.525  63.791  1.00  0.00           N  
ATOM   3969  H   ASP   248      69.458  55.836  64.508  1.00  0.00           H  
ATOM   3970  CA  ASP   248      68.369  56.036  62.753  1.00  0.00           C  
ATOM   3971  HA  ASP   248      68.911  56.166  61.816  1.00  0.00           H  
ATOM   3972  CB  ASP   248      68.021  54.545  62.929  1.00  0.00           C  
ATOM   3973  HB2 ASP   248      67.696  54.353  63.951  1.00  0.00           H  
ATOM   3974  HB3 ASP   248      67.193  54.272  62.275  1.00  0.00           H  
ATOM   3975  CG  ASP   248      69.250  53.703  62.601  1.00  0.00           C  
ATOM   3976  OD1 ASP   248      70.153  54.218  61.892  1.00  0.00           O  
ATOM   3977  OD2 ASP   248      69.296  52.526  63.051  1.00  0.00           O  
ATOM   3978  C   ASP   248      67.086  56.797  62.755  1.00  0.00           C  
ATOM   3979  O   ASP   248      66.594  57.184  61.697  1.00  0.00           O  
ATOM   3980  N   LEU   249      66.511  57.024  63.950  1.00  0.00           N  
ATOM   3981  H   LEU   249      66.910  56.728  64.841  1.00  0.00           H  
ATOM   3982  CA  LEU   249      65.262  57.717  64.061  1.00  0.00           C  
ATOM   3983  HA  LEU   249      64.563  57.208  63.397  1.00  0.00           H  
ATOM   3984  CB  LEU   249      64.672  57.667  65.479  1.00  0.00           C  
ATOM   3985  HB2 LEU   249      65.404  58.055  66.188  1.00  0.00           H  
ATOM   3986  HB3 LEU   249      63.801  58.320  65.530  1.00  0.00           H  
ATOM   3987  CG  LEU   249      64.265  56.241  65.896  1.00  0.00           C  
ATOM   3988  HG  LEU   249      65.171  55.643  65.987  1.00  0.00           H  
ATOM   3989  CD1 LEU   249      63.598  56.232  67.282  1.00  0.00           C  
ATOM   3990 HD11 LEU   249      63.323  55.211  67.547  1.00  0.00           H  
ATOM   3991 HD12 LEU   249      64.294  56.624  68.023  1.00  0.00           H  
ATOM   3992 HD13 LEU   249      62.704  56.855  67.259  1.00  0.00           H  
ATOM   3993  CD2 LEU   249      63.407  55.565  64.814  1.00  0.00           C  
ATOM   3994 HD21 LEU   249      63.137  54.560  65.139  1.00  0.00           H  
ATOM   3995 HD22 LEU   249      62.502  56.149  64.650  1.00  0.00           H  
ATOM   3996 HD23 LEU   249      63.974  55.505  63.885  1.00  0.00           H  
ATOM   3997  C   LEU   249      65.434  59.150  63.651  1.00  0.00           C  
ATOM   3998  O   LEU   249      64.540  59.738  63.045  1.00  0.00           O  
ATOM   3999  N   PHE   250      66.586  59.762  63.982  1.00  0.00           N  
ATOM   4000  H   PHE   250      67.354  59.321  64.487  1.00  0.00           H  
ATOM   4001  CA  PHE   250      66.802  61.136  63.622  1.00  0.00           C  
ATOM   4002  HA  PHE   250      66.032  61.706  64.142  1.00  0.00           H  
ATOM   4003  CB  PHE   250      68.187  61.658  64.037  1.00  0.00           C  
ATOM   4004  HB2 PHE   250      68.205  61.925  65.094  1.00  0.00           H  
ATOM   4005  HB3 PHE   250      68.954  60.898  63.887  1.00  0.00           H  
ATOM   4006  CG  PHE   250      68.437  62.850  63.178  1.00  0.00           C  
ATOM   4007  CD1 PHE   250      67.717  64.006  63.345  1.00  0.00           C  
ATOM   4008  HD1 PHE   250      66.956  64.052  64.110  1.00  0.00           H  
ATOM   4009  CE1 PHE   250      67.948  65.107  62.554  1.00  0.00           C  
ATOM   4010  HE1 PHE   250      67.370  66.008  62.699  1.00  0.00           H  
ATOM   4011  CZ  PHE   250      68.914  65.059  61.580  1.00  0.00           C  
ATOM   4012  HZ  PHE   250      69.100  65.921  60.956  1.00  0.00           H  
ATOM   4013  CE2 PHE   250      69.643  63.907  61.404  1.00  0.00           C  
ATOM   4014  HE2 PHE   250      70.404  63.862  60.639  1.00  0.00           H  
ATOM   4015  CD2 PHE   250      69.405  62.811  62.201  1.00  0.00           C  
ATOM   4016  HD2 PHE   250      69.984  61.911  62.058  1.00  0.00           H  
ATOM   4017  C   PHE   250      66.730  61.281  62.143  1.00  0.00           C  
ATOM   4018  O   PHE   250      66.041  62.156  61.622  1.00  0.00           O  
ATOM   4019  N   LEU   251      67.452  60.411  61.432  1.00  0.00           N  
ATOM   4020  H   LEU   251      67.994  59.658  61.855  1.00  0.00           H  
ATOM   4021  CA  LEU   251      67.536  60.450  60.007  1.00  0.00           C  
ATOM   4022  HA  LEU   251      67.816  61.450  59.676  1.00  0.00           H  
ATOM   4023  CB  LEU   251      68.617  59.459  59.532  1.00  0.00           C  
ATOM   4024  HB2 LEU   251      69.554  59.702  60.034  1.00  0.00           H  
ATOM   4025  HB3 LEU   251      68.334  58.457  59.855  1.00  0.00           H  
ATOM   4026  CG  LEU   251      68.868  59.430  58.021  1.00  0.00           C  
ATOM   4027  HG  LEU   251      69.755  58.828  57.825  1.00  0.00           H  
ATOM   4028  CD1 LEU   251      67.713  58.746  57.287  1.00  0.00           C  
ATOM   4029 HD11 LEU   251      67.916  58.739  56.216  1.00  0.00           H  
ATOM   4030 HD12 LEU   251      67.611  57.721  57.644  1.00  0.00           H  
ATOM   4031 HD13 LEU   251      66.788  59.290  57.477  1.00  0.00           H  
ATOM   4032  CD2 LEU   251      69.176  60.837  57.486  1.00  0.00           C  
ATOM   4033 HD21 LEU   251      69.350  60.788  56.411  1.00  0.00           H  
ATOM   4034 HD22 LEU   251      68.331  61.496  57.687  1.00  0.00           H  
ATOM   4035 HD23 LEU   251      70.066  61.227  57.980  1.00  0.00           H  
ATOM   4036  C   LEU   251      66.194  60.120  59.412  1.00  0.00           C  
ATOM   4037  O   LEU   251      65.789  60.710  58.411  1.00  0.00           O  
ATOM   4038  N   SER   252      65.458  59.177  60.035  1.00  0.00           N  
ATOM   4039  H   SER   252      65.747  58.732  60.906  1.00  0.00           H  
ATOM   4040  CA  SER   252      64.192  58.702  59.537  1.00  0.00           C  
ATOM   4041  HA  SER   252      64.417  58.344  58.532  1.00  0.00           H  
ATOM   4042  CB  SER   252      63.578  57.596  60.402  1.00  0.00           C  
ATOM   4043  HB2 SER   252      63.393  57.972  61.408  1.00  0.00           H  
ATOM   4044  HB3 SER   252      62.614  57.296  59.991  1.00  0.00           H  
ATOM   4045  OG  SER   252      64.445  56.481  60.457  1.00  0.00           O  
ATOM   4046  HG  SER   252      65.082  56.598  61.193  1.00  0.00           H  
ATOM   4047  C   SER   252      63.166  59.785  59.577  1.00  0.00           C  
ATOM   4048  O   SER   252      62.204  59.757  58.811  1.00  0.00           O  
ATOM   4049  N   SER   253      63.332  60.760  60.485  1.00  0.00           N  
ATOM   4050  H   SER   253      64.151  60.843  61.087  1.00  0.00           H  
ATOM   4051  CA  SER   253      62.345  61.784  60.682  1.00  0.00           C  
ATOM   4052  HA  SER   253      61.429  61.276  60.985  1.00  0.00           H  
ATOM   4053  CB  SER   253      62.766  62.794  61.760  1.00  0.00           C  
ATOM   4054  HB2 SER   253      63.653  63.337  61.435  1.00  0.00           H  
ATOM   4055  HB3 SER   253      61.977  63.532  61.907  1.00  0.00           H  
ATOM   4056  OG  SER   253      63.031  62.121  62.979  1.00  0.00           O  
ATOM   4057  HG  SER   253      63.692  61.414  62.825  1.00  0.00           H  
ATOM   4058  C   SER   253      62.168  62.568  59.418  1.00  0.00           C  
ATOM   4059  O   SER   253      61.091  63.096  59.151  1.00  0.00           O  
ATOM   4060  N   PHE   254      63.252  62.678  58.632  1.00  0.00           N  
ATOM   4061  H   PHE   254      64.127  62.215  58.878  1.00  0.00           H  
ATOM   4062  CA  PHE   254      63.368  63.410  57.398  1.00  0.00           C  
ATOM   4063  HA  PHE   254      62.834  64.338  57.600  1.00  0.00           H  
ATOM   4064  CB  PHE   254      64.822  63.744  57.025  1.00  0.00           C  
ATOM   4065  HB2 PHE   254      65.447  62.852  57.057  1.00  0.00           H  
ATOM   4066  HB3 PHE   254      64.883  64.139  56.011  1.00  0.00           H  
ATOM   4067  CG  PHE   254      65.285  64.755  58.020  1.00  0.00           C  
ATOM   4068  CD1 PHE   254      65.810  64.358  59.229  1.00  0.00           C  
ATOM   4069  HD1 PHE   254      65.890  63.306  59.458  1.00  0.00           H  
ATOM   4070  CE1 PHE   254      66.233  65.289  60.148  1.00  0.00           C  
ATOM   4071  HE1 PHE   254      66.647  64.965  61.092  1.00  0.00           H  
ATOM   4072  CZ  PHE   254      66.131  66.630  59.869  1.00  0.00           C  
ATOM   4073  HZ  PHE   254      66.463  67.361  60.591  1.00  0.00           H  
ATOM   4074  CE2 PHE   254      65.604  67.037  58.665  1.00  0.00           C  
ATOM   4075  HE2 PHE   254      65.521  68.090  58.439  1.00  0.00           H  
ATOM   4076  CD2 PHE   254      65.184  66.102  57.751  1.00  0.00           C  
ATOM   4077  HD2 PHE   254      64.769  66.427  56.809  1.00  0.00           H  
ATOM   4078  C   PHE   254      62.710  62.726  56.226  1.00  0.00           C  
ATOM   4079  O   PHE   254      62.553  63.329  55.166  1.00  0.00           O  
ATOM   4080  N   GLN   255      62.362  61.434  56.351  1.00  0.00           N  
ATOM   4081  H   GLN   255      62.400  60.929  57.236  1.00  0.00           H  
ATOM   4082  CA  GLN   255      61.900  60.631  55.245  1.00  0.00           C  
ATOM   4083  HA  GLN   255      62.749  60.583  54.564  1.00  0.00           H  
ATOM   4084  CB  GLN   255      61.501  59.211  55.685  1.00  0.00           C  
ATOM   4085  HB2 GLN   255      60.728  59.276  56.451  1.00  0.00           H  
ATOM   4086  HB3 GLN   255      61.067  58.681  54.838  1.00  0.00           H  
ATOM   4087  CG  GLN   255      62.686  58.408  56.230  1.00  0.00           C  
ATOM   4088  HG2 GLN   255      63.462  58.324  55.469  1.00  0.00           H  
ATOM   4089  HG3 GLN   255      63.129  58.927  57.080  1.00  0.00           H  
ATOM   4090  CD  GLN   255      62.216  57.019  56.652  1.00  0.00           C  
ATOM   4091  OE1 GLN   255      61.020  56.734  56.687  1.00  0.00           O  
ATOM   4092  NE2 GLN   255      63.188  56.131  56.990  1.00  0.00           N  
ATOM   4093 HE21 GLN   255      64.169  56.408  56.947  1.00  0.00           H  
ATOM   4094 HE22 GLN   255      62.937  55.188  57.286  1.00  0.00           H  
ATOM   4095  C   GLN   255      60.725  61.244  54.528  1.00  0.00           C  
ATOM   4096  O   GLN   255      60.633  61.133  53.307  1.00  0.00           O  
ATOM   4097  N   GLY   256      59.781  61.883  55.242  1.00  0.00           N  
ATOM   4098  H   GLY   256      59.793  62.001  56.255  1.00  0.00           H  
ATOM   4099  CA  GLY   256      58.649  62.460  54.566  1.00  0.00           C  
ATOM   4100  HA2 GLY   256      58.102  61.691  54.021  1.00  0.00           H  
ATOM   4101  HA3 GLY   256      57.957  62.891  55.289  1.00  0.00           H  
ATOM   4102  C   GLY   256      59.138  63.514  53.625  1.00  0.00           C  
ATOM   4103  O   GLY   256      58.603  63.684  52.529  1.00  0.00           O  
ATOM   4104  N   LEU   257      60.159  64.273  54.054  1.00  0.00           N  
ATOM   4105  H   LEU   257      60.596  64.166  54.969  1.00  0.00           H  
ATOM   4106  CA  LEU   257      60.730  65.314  53.251  1.00  0.00           C  
ATOM   4107  HA  LEU   257      59.946  66.031  53.008  1.00  0.00           H  
ATOM   4108  CB  LEU   257      61.856  66.057  53.999  1.00  0.00           C  
ATOM   4109  HB2 LEU   257      61.449  66.476  54.919  1.00  0.00           H  
ATOM   4110  HB3 LEU   257      62.620  65.336  54.288  1.00  0.00           H  
ATOM   4111  CG  LEU   257      62.521  67.187  53.192  1.00  0.00           C  
ATOM   4112  HG  LEU   257      62.931  66.755  52.279  1.00  0.00           H  
ATOM   4113  CD1 LEU   257      61.492  68.244  52.762  1.00  0.00           C  
ATOM   4114 HD11 LEU   257      61.992  69.029  52.194  1.00  0.00           H  
ATOM   4115 HD12 LEU   257      60.728  67.777  52.140  1.00  0.00           H  
ATOM   4116 HD13 LEU   257      61.025  68.678  53.646  1.00  0.00           H  
ATOM   4117  CD2 LEU   257      63.700  67.803  53.967  1.00  0.00           C  
ATOM   4118 HD21 LEU   257      64.150  68.598  53.373  1.00  0.00           H  
ATOM   4119 HD22 LEU   257      63.340  68.214  54.910  1.00  0.00           H  
ATOM   4120 HD23 LEU   257      64.445  67.033  54.167  1.00  0.00           H  
ATOM   4121  C   LEU   257      61.315  64.690  52.021  1.00  0.00           C  
ATOM   4122  O   LEU   257      61.157  65.207  50.915  1.00  0.00           O  
ATOM   4123  N   LEU   258      61.991  63.539  52.187  1.00  0.00           N  
ATOM   4124  H   LEU   258      62.089  63.074  53.090  1.00  0.00           H  
ATOM   4125  CA  LEU   258      62.643  62.849  51.108  1.00  0.00           C  
ATOM   4126  HA  LEU   258      63.368  63.533  50.667  1.00  0.00           H  
ATOM   4127  CB  LEU   258      63.369  61.583  51.622  1.00  0.00           C  
ATOM   4128  HB2 LEU   258      64.093  61.892  52.376  1.00  0.00           H  
ATOM   4129  HB3 LEU   258      62.634  60.954  52.125  1.00  0.00           H  
ATOM   4130  CG  LEU   258      64.108  60.714  50.577  1.00  0.00           C  
ATOM   4131  HG  LEU   258      64.674  59.965  51.130  1.00  0.00           H  
ATOM   4132  CD1 LEU   258      63.138  59.930  49.679  1.00  0.00           C  
ATOM   4133 HD11 LEU   258      63.705  59.336  48.963  1.00  0.00           H  
ATOM   4134 HD12 LEU   258      62.526  59.270  50.294  1.00  0.00           H  
ATOM   4135 HD13 LEU   258      62.494  60.627  49.143  1.00  0.00           H  
ATOM   4136  CD2 LEU   258      65.135  61.528  49.777  1.00  0.00           C  
ATOM   4137 HD21 LEU   258      65.631  60.879  49.055  1.00  0.00           H  
ATOM   4138 HD22 LEU   258      64.628  62.336  49.250  1.00  0.00           H  
ATOM   4139 HD23 LEU   258      65.877  61.947  50.457  1.00  0.00           H  
ATOM   4140  C   LEU   258      61.633  62.426  50.084  1.00  0.00           C  
ATOM   4141  O   LEU   258      61.836  62.617  48.887  1.00  0.00           O  
ATOM   4142  N   VAL   259      60.508  61.834  50.515  1.00  0.00           N  
ATOM   4143  H   VAL   259      60.265  61.667  51.492  1.00  0.00           H  
ATOM   4144  CA  VAL   259      59.545  61.386  49.547  1.00  0.00           C  
ATOM   4145  HA  VAL   259      60.099  60.737  48.869  1.00  0.00           H  
ATOM   4146  CB  VAL   259      58.421  60.573  50.126  1.00  0.00           C  
ATOM   4147  HB  VAL   259      57.644  60.382  49.386  1.00  0.00           H  
ATOM   4148  CG1 VAL   259      58.981  59.220  50.575  1.00  0.00           C  
ATOM   4149 HG11 VAL   259      58.178  58.616  50.998  1.00  0.00           H  
ATOM   4150 HG12 VAL   259      59.411  58.702  49.718  1.00  0.00           H  
ATOM   4151 HG13 VAL   259      59.752  59.378  51.329  1.00  0.00           H  
ATOM   4152  CG2 VAL   259      57.766  61.357  51.270  1.00  0.00           C  
ATOM   4153 HG21 VAL   259      56.950  60.771  51.693  1.00  0.00           H  
ATOM   4154 HG22 VAL   259      58.507  61.559  52.044  1.00  0.00           H  
ATOM   4155 HG23 VAL   259      57.375  62.300  50.888  1.00  0.00           H  
ATOM   4156  C   VAL   259      58.955  62.555  48.831  1.00  0.00           C  
ATOM   4157  O   VAL   259      58.739  62.504  47.622  1.00  0.00           O  
ATOM   4158  N   ALA   260      58.682  63.648  49.564  1.00  0.00           N  
ATOM   4159  H   ALA   260      58.888  63.742  50.559  1.00  0.00           H  
ATOM   4160  CA  ALA   260      58.061  64.791  48.967  1.00  0.00           C  
ATOM   4161  HA  ALA   260      57.099  64.463  48.573  1.00  0.00           H  
ATOM   4162  CB  ALA   260      57.814  65.922  49.979  1.00  0.00           C  
ATOM   4163  HB1 ALA   260      57.341  66.765  49.475  1.00  0.00           H  
ATOM   4164  HB2 ALA   260      57.161  65.562  50.774  1.00  0.00           H  
ATOM   4165  HB3 ALA   260      58.764  66.242  50.407  1.00  0.00           H  
ATOM   4166  C   ALA   260      58.950  65.328  47.891  1.00  0.00           C  
ATOM   4167  O   ALA   260      58.468  65.713  46.827  1.00  0.00           O  
ATOM   4168  N   VAL   261      60.273  65.401  48.144  1.00  0.00           N  
ATOM   4169  H   VAL   261      60.723  65.109  49.011  1.00  0.00           H  
ATOM   4170  CA  VAL   261      61.152  65.927  47.136  1.00  0.00           C  
ATOM   4171  HA  VAL   261      60.705  66.883  46.865  1.00  0.00           H  
ATOM   4172  CB  VAL   261      62.555  66.195  47.613  1.00  0.00           C  
ATOM   4173  HB  VAL   261      63.199  66.511  46.792  1.00  0.00           H  
ATOM   4174  CG1 VAL   261      62.518  67.339  48.634  1.00  0.00           C  
ATOM   4175 HG11 VAL   261      63.528  67.544  48.988  1.00  0.00           H  
ATOM   4176 HG12 VAL   261      62.110  68.234  48.163  1.00  0.00           H  
ATOM   4177 HG13 VAL   261      61.889  67.054  49.477  1.00  0.00           H  
ATOM   4178  CG2 VAL   261      63.161  64.904  48.172  1.00  0.00           C  
ATOM   4179 HG21 VAL   261      64.176  65.098  48.517  1.00  0.00           H  
ATOM   4180 HG22 VAL   261      62.556  64.549  49.006  1.00  0.00           H  
ATOM   4181 HG23 VAL   261      63.183  64.144  47.391  1.00  0.00           H  
ATOM   4182  C   VAL   261      61.230  65.015  45.947  1.00  0.00           C  
ATOM   4183  O   VAL   261      61.071  65.462  44.813  1.00  0.00           O  
ATOM   4184  N   LEU   262      61.438  63.700  46.164  1.00  0.00           N  
ATOM   4185  H   LEU   262      61.465  63.260  47.084  1.00  0.00           H  
ATOM   4186  CA  LEU   262      61.642  62.807  45.053  1.00  0.00           C  
ATOM   4187  HA  LEU   262      62.499  63.232  44.531  1.00  0.00           H  
ATOM   4188  CB  LEU   262      61.957  61.357  45.478  1.00  0.00           C  
ATOM   4189  HB2 LEU   262      61.288  61.081  46.293  1.00  0.00           H  
ATOM   4190  HB3 LEU   262      61.732  60.694  44.643  1.00  0.00           H  
ATOM   4191  CG  LEU   262      63.411  61.106  45.928  1.00  0.00           C  
ATOM   4192  HG  LEU   262      64.069  61.378  45.102  1.00  0.00           H  
ATOM   4193  CD1 LEU   262      63.819  62.011  47.097  1.00  0.00           C  
ATOM   4194 HD11 LEU   262      64.850  61.798  47.379  1.00  0.00           H  
ATOM   4195 HD12 LEU   262      63.733  63.055  46.796  1.00  0.00           H  
ATOM   4196 HD13 LEU   262      63.164  61.824  47.948  1.00  0.00           H  
ATOM   4197  CD2 LEU   262      63.642  59.613  46.221  1.00  0.00           C  
ATOM   4198 HD21 LEU   262      64.674  59.460  46.537  1.00  0.00           H  
ATOM   4199 HD22 LEU   262      62.968  59.289  47.014  1.00  0.00           H  
ATOM   4200 HD23 LEU   262      63.448  59.031  45.320  1.00  0.00           H  
ATOM   4201  C   LEU   262      60.443  62.737  44.160  1.00  0.00           C  
ATOM   4202  O   LEU   262      60.579  62.749  42.937  1.00  0.00           O  
ATOM   4203  N   TYR   263      59.239  62.575  44.737  1.00  0.00           N  
ATOM   4204  H   TYR   263      59.076  62.526  45.743  1.00  0.00           H  
ATOM   4205  CA  TYR   263      58.067  62.457  43.921  1.00  0.00           C  
ATOM   4206  HA  TYR   263      58.426  61.878  43.070  1.00  0.00           H  
ATOM   4207  CB  TYR   263      56.926  61.689  44.616  1.00  0.00           C  
ATOM   4208  HB2 TYR   263      56.704  62.124  45.591  1.00  0.00           H  
ATOM   4209  HB3 TYR   263      56.010  61.740  44.028  1.00  0.00           H  
ATOM   4210  CG  TYR   263      57.389  60.272  44.758  1.00  0.00           C  
ATOM   4211  CD1 TYR   263      57.561  59.474  43.645  1.00  0.00           C  
ATOM   4212  HD1 TYR   263      57.359  59.881  42.665  1.00  0.00           H  
ATOM   4213  CE1 TYR   263      57.985  58.169  43.761  1.00  0.00           C  
ATOM   4214  HE1 TYR   263      58.121  57.563  42.877  1.00  0.00           H  
ATOM   4215  CZ  TYR   263      58.235  57.639  45.004  1.00  0.00           C  
ATOM   4216  OH  TYR   263      58.668  56.303  45.141  1.00  0.00           O  
ATOM   4217  HH  TYR   263      59.460  56.273  45.718  1.00  0.00           H  
ATOM   4218  CE2 TYR   263      58.058  58.420  46.121  1.00  0.00           C  
ATOM   4219  HE2 TYR   263      58.251  58.008  47.100  1.00  0.00           H  
ATOM   4220  CD2 TYR   263      57.636  59.725  45.998  1.00  0.00           C  
ATOM   4221  HD2 TYR   263      57.497  60.327  46.884  1.00  0.00           H  
ATOM   4222  C   TYR   263      57.534  63.756  43.367  1.00  0.00           C  
ATOM   4223  O   TYR   263      56.991  63.772  42.264  1.00  0.00           O  
ATOM   4224  N   CYS   264      57.455  64.822  44.189  1.00  0.00           N  
ATOM   4225  H   CYS   264      57.747  64.830  45.166  1.00  0.00           H  
ATOM   4226  CA  CYS   264      56.922  66.071  43.691  1.00  0.00           C  
ATOM   4227  HA  CYS   264      56.349  65.719  42.833  1.00  0.00           H  
ATOM   4228  CB  CYS   264      56.051  66.778  44.744  1.00  0.00           C  
ATOM   4229  HB2 CYS   264      55.380  66.052  45.203  1.00  0.00           H  
ATOM   4230  HB3 CYS   264      56.689  67.168  45.537  1.00  0.00           H  
ATOM   4231  SG  CYS   264      55.074  68.137  44.034  1.00  0.00           S  
ATOM   4232  HG  CYS   264      54.360  68.692  44.968  1.00  0.00           H  
ATOM   4233  C   CYS   264      57.884  67.088  43.137  1.00  0.00           C  
ATOM   4234  O   CYS   264      57.803  67.491  41.978  1.00  0.00           O  
ATOM   4235  N   PHE   265      58.849  67.503  43.987  1.00  0.00           N  
ATOM   4236  H   PHE   265      59.061  67.032  44.867  1.00  0.00           H  
ATOM   4237  CA  PHE   265      59.675  68.656  43.730  1.00  0.00           C  
ATOM   4238  HA  PHE   265      58.983  69.469  43.512  1.00  0.00           H  
ATOM   4239  CB  PHE   265      60.532  69.040  44.950  1.00  0.00           C  
ATOM   4240  HB2 PHE   265      61.174  68.211  45.248  1.00  0.00           H  
ATOM   4241  HB3 PHE   265      61.185  69.881  44.715  1.00  0.00           H  
ATOM   4242  CG  PHE   265      59.582  69.397  46.049  1.00  0.00           C  
ATOM   4243  CD1 PHE   265      58.902  70.595  46.035  1.00  0.00           C  
ATOM   4244  HD1 PHE   265      59.057  71.285  45.219  1.00  0.00           H  
ATOM   4245  CE1 PHE   265      58.029  70.925  47.045  1.00  0.00           C  
ATOM   4246  HE1 PHE   265      57.505  71.869  47.018  1.00  0.00           H  
ATOM   4247  CZ  PHE   265      57.822  70.055  48.089  1.00  0.00           C  
ATOM   4248  HZ  PHE   265      57.134  70.308  48.882  1.00  0.00           H  
ATOM   4249  CE2 PHE   265      58.500  68.859  48.114  1.00  0.00           C  
ATOM   4250  HE2 PHE   265      58.347  68.172  48.933  1.00  0.00           H  
ATOM   4251  CD2 PHE   265      59.372  68.534  47.101  1.00  0.00           C  
ATOM   4252  HD2 PHE   265      59.898  67.591  47.131  1.00  0.00           H  
ATOM   4253  C   PHE   265      60.574  68.451  42.555  1.00  0.00           C  
ATOM   4254  O   PHE   265      60.706  69.324  41.700  1.00  0.00           O  
ATOM   4255  N   LEU   266      61.243  67.295  42.506  1.00  0.00           N  
ATOM   4256  H   LEU   266      61.151  66.570  43.218  1.00  0.00           H  
ATOM   4257  CA  LEU   266      62.156  66.951  41.456  1.00  0.00           C  
ATOM   4258  HA  LEU   266      62.792  67.824  41.310  1.00  0.00           H  
ATOM   4259  CB  LEU   266      63.055  65.763  41.829  1.00  0.00           C  
ATOM   4260  HB2 LEU   266      62.437  64.948  42.206  1.00  0.00           H  
ATOM   4261  HB3 LEU   266      63.557  65.395  40.934  1.00  0.00           H  
ATOM   4262  CG  LEU   266      64.111  66.136  42.890  1.00  0.00           C  
ATOM   4263  HG  LEU   266      64.681  66.980  42.502  1.00  0.00           H  
ATOM   4264  CD1 LEU   266      63.473  66.624  44.198  1.00  0.00           C  
ATOM   4265 HD11 LEU   266      64.256  66.874  44.914  1.00  0.00           H  
ATOM   4266 HD12 LEU   266      62.867  67.508  43.999  1.00  0.00           H  
ATOM   4267 HD13 LEU   266      62.842  65.837  44.611  1.00  0.00           H  
ATOM   4268  CD2 LEU   266      65.100  64.987  43.112  1.00  0.00           C  
ATOM   4269 HD21 LEU   266      65.833  65.278  43.865  1.00  0.00           H  
ATOM   4270 HD22 LEU   266      64.561  64.103  43.453  1.00  0.00           H  
ATOM   4271 HD23 LEU   266      65.611  64.761  42.176  1.00  0.00           H  
ATOM   4272  C   LEU   266      61.434  66.653  40.178  1.00  0.00           C  
ATOM   4273  O   LEU   266      62.023  66.740  39.103  1.00  0.00           O  
ATOM   4274  N   ASN   267      60.150  66.252  40.258  1.00  0.00           N  
ATOM   4275  H   ASN   267      59.622  66.220  41.130  1.00  0.00           H  
ATOM   4276  CA  ASN   267      59.401  65.828  39.103  1.00  0.00           C  
ATOM   4277  HA  ASN   267      59.902  64.928  38.746  1.00  0.00           H  
ATOM   4278  CB  ASN   267      57.939  65.485  39.440  1.00  0.00           C  
ATOM   4279  HB2 ASN   267      57.896  64.781  40.271  1.00  0.00           H  
ATOM   4280  HB3 ASN   267      57.401  66.380  39.752  1.00  0.00           H  
ATOM   4281  CG  ASN   267      57.292  64.883  38.203  1.00  0.00           C  
ATOM   4282  OD1 ASN   267      56.425  65.494  37.579  1.00  0.00           O  
ATOM   4283  ND2 ASN   267      57.737  63.654  37.825  1.00  0.00           N  
ATOM   4284 HD21 ASN   267      57.350  63.204  36.995  1.00  0.00           H  
ATOM   4285 HD22 ASN   267      58.458  63.182  38.371  1.00  0.00           H  
ATOM   4286  C   ASN   267      59.402  66.878  38.031  1.00  0.00           C  
ATOM   4287  O   ASN   267      59.202  68.065  38.289  1.00  0.00           O  
ATOM   4288  N   LYS   268      59.635  66.431  36.774  1.00  0.00           N  
ATOM   4289  H   LYS   268      59.768  65.444  36.555  1.00  0.00           H  
ATOM   4290  CA  LYS   268      59.720  67.286  35.622  1.00  0.00           C  
ATOM   4291  HA  LYS   268      60.464  68.036  35.892  1.00  0.00           H  
ATOM   4292  CB  LYS   268      60.182  66.550  34.353  1.00  0.00           C  
ATOM   4293  HB2 LYS   268      61.137  66.062  34.549  1.00  0.00           H  
ATOM   4294  HB3 LYS   268      59.466  65.764  34.114  1.00  0.00           H  
ATOM   4295  CG  LYS   268      60.330  67.479  33.148  1.00  0.00           C  
ATOM   4296  HG2 LYS   268      59.360  67.915  32.908  1.00  0.00           H  
ATOM   4297  HG3 LYS   268      60.995  68.303  33.408  1.00  0.00           H  
ATOM   4298  CD  LYS   268      60.877  66.758  31.917  1.00  0.00           C  
ATOM   4299  HD2 LYS   268      61.852  66.336  32.161  1.00  0.00           H  
ATOM   4300  HD3 LYS   268      60.219  65.922  31.677  1.00  0.00           H  
ATOM   4301  CE  LYS   268      61.018  67.645  30.681  1.00  0.00           C  
ATOM   4302  HE2 LYS   268      60.053  68.080  30.423  1.00  0.00           H  
ATOM   4303  HE3 LYS   268      61.695  68.473  30.892  1.00  0.00           H  
ATOM   4304  NZ  LYS   268      61.533  66.846  29.546  1.00  0.00           N  
ATOM   4305  HZ1 LYS   268      61.627  67.454  28.708  1.00  0.00           H  
ATOM   4306  HZ2 LYS   268      62.463  66.451  29.793  1.00  0.00           H  
ATOM   4307  HZ3 LYS   268      60.871  66.071  29.339  1.00  0.00           H  
ATOM   4308  C   LYS   268      58.403  67.933  35.311  1.00  0.00           C  
ATOM   4309  O   LYS   268      58.359  69.126  35.014  1.00  0.00           O  
ATOM   4310  N   GLU   269      57.291  67.173  35.361  1.00  0.00           N  
ATOM   4311  H   GLU   269      57.268  66.191  35.634  1.00  0.00           H  
ATOM   4312  CA  GLU   269      56.017  67.744  35.012  1.00  0.00           C  
ATOM   4313  HA  GLU   269      56.152  68.136  34.004  1.00  0.00           H  
ATOM   4314  CB  GLU   269      54.857  66.734  34.977  1.00  0.00           C  
ATOM   4315  HB2 GLU   269      54.901  66.111  35.870  1.00  0.00           H  
ATOM   4316  HB3 GLU   269      53.912  67.276  35.013  1.00  0.00           H  
ATOM   4317  CG  GLU   269      54.868  65.835  33.741  1.00  0.00           C  
ATOM   4318  HG2 GLU   269      53.881  65.406  33.570  1.00  0.00           H  
ATOM   4319  HG3 GLU   269      55.124  66.410  32.851  1.00  0.00           H  
ATOM   4320  CD  GLU   269      55.889  64.742  33.980  1.00  0.00           C  
ATOM   4321  OE1 GLU   269      56.266  64.555  35.169  1.00  0.00           O  
ATOM   4322  OE2 GLU   269      56.300  64.078  32.992  1.00  0.00           O  
ATOM   4323  C   GLU   269      55.646  68.807  35.992  1.00  0.00           C  
ATOM   4324  O   GLU   269      55.096  69.839  35.616  1.00  0.00           O  
ATOM   4325  N   VAL   270      55.923  68.572  37.286  1.00  0.00           N  
ATOM   4326  H   VAL   270      56.381  67.729  37.632  1.00  0.00           H  
ATOM   4327  CA  VAL   270      55.579  69.528  38.299  1.00  0.00           C  
ATOM   4328  HA  VAL   270      54.501  69.679  38.252  1.00  0.00           H  
ATOM   4329  CB  VAL   270      55.929  69.053  39.680  1.00  0.00           C  
ATOM   4330  HB  VAL   270      56.978  68.769  39.764  1.00  0.00           H  
ATOM   4331  CG1 VAL   270      55.695  70.207  40.669  1.00  0.00           C  
ATOM   4332 HG11 VAL   270      55.945  69.878  41.678  1.00  0.00           H  
ATOM   4333 HG12 VAL   270      56.326  71.053  40.397  1.00  0.00           H  
ATOM   4334 HG13 VAL   270      54.648  70.509  40.635  1.00  0.00           H  
ATOM   4335  CG2 VAL   270      55.097  67.796  39.992  1.00  0.00           C  
ATOM   4336 HG21 VAL   270      55.340  67.438  40.993  1.00  0.00           H  
ATOM   4337 HG22 VAL   270      54.036  68.040  39.941  1.00  0.00           H  
ATOM   4338 HG23 VAL   270      55.325  67.018  39.263  1.00  0.00           H  
ATOM   4339  C   VAL   270      56.336  70.793  38.043  1.00  0.00           C  
ATOM   4340  O   VAL   270      55.775  71.887  38.083  1.00  0.00           O  
ATOM   4341  N   GLN   271      57.640  70.665  37.744  1.00  0.00           N  
ATOM   4342  H   GLN   271      58.111  69.765  37.652  1.00  0.00           H  
ATOM   4343  CA  GLN   271      58.494  71.796  37.526  1.00  0.00           C  
ATOM   4344  HA  GLN   271      58.483  72.393  38.438  1.00  0.00           H  
ATOM   4345  CB  GLN   271      59.938  71.377  37.203  1.00  0.00           C  
ATOM   4346  HB2 GLN   271      59.932  70.755  36.308  1.00  0.00           H  
ATOM   4347  HB3 GLN   271      60.519  72.269  36.968  1.00  0.00           H  
ATOM   4348  CG  GLN   271      60.638  70.615  38.329  1.00  0.00           C  
ATOM   4349  HG2 GLN   271      60.711  71.235  39.223  1.00  0.00           H  
ATOM   4350  HG3 GLN   271      60.068  69.727  38.602  1.00  0.00           H  
ATOM   4351  CD  GLN   271      62.024  70.228  37.833  1.00  0.00           C  
ATOM   4352  OE1 GLN   271      62.421  70.578  36.723  1.00  0.00           O  
ATOM   4353  NE2 GLN   271      62.782  69.475  38.678  1.00  0.00           N  
ATOM   4354 HE21 GLN   271      62.414  69.206  39.591  1.00  0.00           H  
ATOM   4355 HE22 GLN   271      63.717  69.180  38.398  1.00  0.00           H  
ATOM   4356  C   GLN   271      57.996  72.542  36.332  1.00  0.00           C  
ATOM   4357  O   GLN   271      57.954  73.772  36.332  1.00  0.00           O  
ATOM   4358  N   SER   272      57.599  71.804  35.279  1.00  0.00           N  
ATOM   4359  H   SER   272      57.573  70.784  35.274  1.00  0.00           H  
ATOM   4360  CA  SER   272      57.172  72.416  34.054  1.00  0.00           C  
ATOM   4361  HA  SER   272      58.007  73.019  33.698  1.00  0.00           H  
ATOM   4362  CB  SER   272      56.809  71.383  32.973  1.00  0.00           C  
ATOM   4363  HB2 SER   272      57.669  70.747  32.764  1.00  0.00           H  
ATOM   4364  HB3 SER   272      56.012  70.732  33.334  1.00  0.00           H  
ATOM   4365  OG  SER   272      56.394  72.041  31.785  1.00  0.00           O  
ATOM   4366  HG  SER   272      56.167  71.374  31.104  1.00  0.00           H  
ATOM   4367  C   SER   272      55.954  73.244  34.308  1.00  0.00           C  
ATOM   4368  O   SER   272      55.868  74.382  33.851  1.00  0.00           O  
ATOM   4369  N   GLU   273      54.983  72.693  35.057  1.00  0.00           N  
ATOM   4370  H   GLU   273      55.033  71.767  35.482  1.00  0.00           H  
ATOM   4371  CA  GLU   273      53.768  73.412  35.310  1.00  0.00           C  
ATOM   4372  HA  GLU   273      53.354  73.666  34.335  1.00  0.00           H  
ATOM   4373  CB  GLU   273      52.717  72.580  36.064  1.00  0.00           C  
ATOM   4374  HB2 GLU   273      53.202  72.044  36.880  1.00  0.00           H  
ATOM   4375  HB3 GLU   273      51.985  73.250  36.514  1.00  0.00           H  
ATOM   4376  CG  GLU   273      51.993  71.576  35.163  1.00  0.00           C  
ATOM   4377  HG2 GLU   273      52.708  71.016  34.561  1.00  0.00           H  
ATOM   4378  HG3 GLU   273      51.443  70.850  35.762  1.00  0.00           H  
ATOM   4379  CD  GLU   273      51.043  72.367  34.271  1.00  0.00           C  
ATOM   4380  OE1 GLU   273      50.406  73.319  34.796  1.00  0.00           O  
ATOM   4381  OE2 GLU   273      50.942  72.038  33.058  1.00  0.00           O  
ATOM   4382  C   GLU   273      54.063  74.637  36.111  1.00  0.00           C  
ATOM   4383  O   GLU   273      53.483  75.693  35.867  1.00  0.00           O  
ATOM   4384  N   LEU   274      54.975  74.530  37.095  1.00  0.00           N  
ATOM   4385  H   LEU   274      55.490  73.677  37.312  1.00  0.00           H  
ATOM   4386  CA  LEU   274      55.292  75.653  37.932  1.00  0.00           C  
ATOM   4387  HA  LEU   274      54.360  75.958  38.408  1.00  0.00           H  
ATOM   4388  CB  LEU   274      56.315  75.314  39.032  1.00  0.00           C  
ATOM   4389  HB2 LEU   274      57.213  74.908  38.566  1.00  0.00           H  
ATOM   4390  HB3 LEU   274      56.606  76.234  39.539  1.00  0.00           H  
ATOM   4391  CG  LEU   274      55.798  74.309  40.079  1.00  0.00           C  
ATOM   4392  HG  LEU   274      55.598  73.366  39.571  1.00  0.00           H  
ATOM   4393  CD1 LEU   274      56.864  74.016  41.147  1.00  0.00           C  
ATOM   4394 HD11 LEU   274      56.468  73.304  41.871  1.00  0.00           H  
ATOM   4395 HD12 LEU   274      57.750  73.595  40.671  1.00  0.00           H  
ATOM   4396 HD13 LEU   274      57.131  74.941  41.658  1.00  0.00           H  
ATOM   4397  CD2 LEU   274      54.465  74.772  40.687  1.00  0.00           C  
ATOM   4398 HD21 LEU   274      54.127  74.041  41.422  1.00  0.00           H  
ATOM   4399 HD22 LEU   274      54.603  75.738  41.173  1.00  0.00           H  
ATOM   4400 HD23 LEU   274      53.718  74.865  39.898  1.00  0.00           H  
ATOM   4401  C   LEU   274      55.883  76.740  37.095  1.00  0.00           C  
ATOM   4402  O   LEU   274      55.523  77.907  37.242  1.00  0.00           O  
ATOM   4403  N   ARG   275      56.807  76.384  36.186  1.00  0.00           N  
ATOM   4404  H   ARG   275      57.113  75.426  36.017  1.00  0.00           H  
ATOM   4405  CA  ARG   275      57.441  77.376  35.368  1.00  0.00           C  
ATOM   4406  HA  ARG   275      57.865  78.117  36.046  1.00  0.00           H  
ATOM   4407  CB  ARG   275      58.619  76.834  34.534  1.00  0.00           C  
ATOM   4408  HB2 ARG   275      59.032  77.654  33.946  1.00  0.00           H  
ATOM   4409  HB3 ARG   275      59.403  76.505  35.216  1.00  0.00           H  
ATOM   4410  CG  ARG   275      58.284  75.681  33.590  1.00  0.00           C  
ATOM   4411  HG2 ARG   275      57.740  74.913  34.140  1.00  0.00           H  
ATOM   4412  HG3 ARG   275      57.620  76.041  32.804  1.00  0.00           H  
ATOM   4413  CD  ARG   275      59.531  75.059  32.953  1.00  0.00           C  
ATOM   4414  HD2 ARG   275      59.283  74.119  32.460  1.00  0.00           H  
ATOM   4415  HD3 ARG   275      59.944  75.720  32.191  1.00  0.00           H  
ATOM   4416  NE  ARG   275      60.519  74.835  34.049  1.00  0.00           N  
ATOM   4417  HE  ARG   275      60.354  75.241  34.970  1.00  0.00           H  
ATOM   4418  CZ  ARG   275      61.641  74.091  33.828  1.00  0.00           C  
ATOM   4419  NH1 ARG   275      61.842  73.499  32.616  1.00  0.00           N  
ATOM   4420 HH11 ARG   275      61.153  73.612  31.873  1.00  0.00           H  
ATOM   4421 HH12 ARG   275      62.682  72.943  32.453  1.00  0.00           H  
ATOM   4422  NH2 ARG   275      62.568  73.946  34.820  1.00  0.00           N  
ATOM   4423 HH21 ARG   275      62.421  74.394  35.725  1.00  0.00           H  
ATOM   4424 HH22 ARG   275      63.407  73.390  34.656  1.00  0.00           H  
ATOM   4425  C   ARG   275      56.422  78.001  34.466  1.00  0.00           C  
ATOM   4426  O   ARG   275      56.483  79.198  34.195  1.00  0.00           O  
ATOM   4427  N   ARG   276      55.455  77.204  33.971  1.00  0.00           N  
ATOM   4428  H   ARG   276      55.361  76.211  34.183  1.00  0.00           H  
ATOM   4429  CA  ARG   276      54.459  77.728  33.079  1.00  0.00           C  
ATOM   4430  HA  ARG   276      54.989  78.106  32.205  1.00  0.00           H  
ATOM   4431  CB  ARG   276      53.436  76.664  32.637  1.00  0.00           C  
ATOM   4432  HB2 ARG   276      53.970  75.827  32.188  1.00  0.00           H  
ATOM   4433  HB3 ARG   276      52.924  76.279  33.519  1.00  0.00           H  
ATOM   4434  CG  ARG   276      52.392  77.178  31.642  1.00  0.00           C  
ATOM   4435  HG2 ARG   276      52.017  78.141  31.989  1.00  0.00           H  
ATOM   4436  HG3 ARG   276      52.876  77.352  30.681  1.00  0.00           H  
ATOM   4437  CD  ARG   276      51.207  76.227  31.437  1.00  0.00           C  
ATOM   4438  HD2 ARG   276      51.076  76.003  30.378  1.00  0.00           H  
ATOM   4439  HD3 ARG   276      51.387  75.279  31.943  1.00  0.00           H  
ATOM   4440  NE  ARG   276      49.988  76.890  31.986  1.00  0.00           N  
ATOM   4441  HE  ARG   276      49.437  77.498  31.380  1.00  0.00           H  
ATOM   4442  CZ  ARG   276      49.593  76.703  33.279  1.00  0.00           C  
ATOM   4443  NH1 ARG   276      50.309  75.887  34.103  1.00  0.00           N  
ATOM   4444 HH11 ARG   276      51.143  75.414  33.754  1.00  0.00           H  
ATOM   4445 HH12 ARG   276      50.011  75.749  35.069  1.00  0.00           H  
ATOM   4446  NH2 ARG   276      48.481  77.341  33.748  1.00  0.00           N  
ATOM   4447 HH21 ARG   276      47.948  77.955  33.133  1.00  0.00           H  
ATOM   4448 HH22 ARG   276      48.183  77.203  34.714  1.00  0.00           H  
ATOM   4449  C   ARG   276      53.674  78.779  33.800  1.00  0.00           C  
ATOM   4450  O   ARG   276      53.444  79.867  33.277  1.00  0.00           O  
ATOM   4451  N   ARG   277      53.262  78.473  35.043  1.00  0.00           N  
ATOM   4452  H   ARG   277      53.500  77.599  35.511  1.00  0.00           H  
ATOM   4453  CA  ARG   277      52.446  79.348  35.834  1.00  0.00           C  
ATOM   4454  HA  ARG   277      51.520  79.545  35.294  1.00  0.00           H  
ATOM   4455  CB  ARG   277      52.102  78.716  37.194  1.00  0.00           C  
ATOM   4456  HB2 ARG   277      53.021  78.550  37.756  1.00  0.00           H  
ATOM   4457  HB3 ARG   277      51.496  79.414  37.772  1.00  0.00           H  
ATOM   4458  CG  ARG   277      51.349  77.390  37.051  1.00  0.00           C  
ATOM   4459  HG2 ARG   277      50.334  77.598  36.712  1.00  0.00           H  
ATOM   4460  HG3 ARG   277      51.830  76.797  36.273  1.00  0.00           H  
ATOM   4461  CD  ARG   277      51.277  76.555  38.333  1.00  0.00           C  
ATOM   4462  HD2 ARG   277      51.215  75.493  38.093  1.00  0.00           H  
ATOM   4463  HD3 ARG   277      52.178  76.695  38.930  1.00  0.00           H  
ATOM   4464  NE  ARG   277      50.074  76.987  39.097  1.00  0.00           N  
ATOM   4465  HE  ARG   277      50.166  77.658  39.859  1.00  0.00           H  
ATOM   4466  CZ  ARG   277      48.848  76.482  38.774  1.00  0.00           C  
ATOM   4467  NH1 ARG   277      48.718  75.637  37.710  1.00  0.00           N  
ATOM   4468 HH11 ARG   277      49.537  75.383  37.157  1.00  0.00           H  
ATOM   4469 HH12 ARG   277      47.802  75.259  37.468  1.00  0.00           H  
ATOM   4470  NH2 ARG   277      47.751  76.827  39.509  1.00  0.00           N  
ATOM   4471 HH21 ARG   277      47.847  77.463  40.301  1.00  0.00           H  
ATOM   4472 HH22 ARG   277      46.835  76.449  39.267  1.00  0.00           H  
ATOM   4473  C   ARG   277      53.222  80.597  36.090  1.00  0.00           C  
ATOM   4474  O   ARG   277      52.687  81.703  36.022  1.00  0.00           O  
ATOM   4475  N   TRP   278      54.524  80.437  36.375  1.00  0.00           N  
ATOM   4476  H   TRP   278      54.990  79.530  36.392  1.00  0.00           H  
ATOM   4477  CA  TRP   278      55.381  81.539  36.683  1.00  0.00           C  
ATOM   4478  HA  TRP   278      54.997  82.032  37.576  1.00  0.00           H  
ATOM   4479  CB  TRP   278      56.824  81.067  36.940  1.00  0.00           C  
ATOM   4480  HB2 TRP   278      56.811  80.360  37.770  1.00  0.00           H  
ATOM   4481  HB3 TRP   278      57.168  80.521  36.062  1.00  0.00           H  
ATOM   4482  CG  TRP   278      57.831  82.148  37.252  1.00  0.00           C  
ATOM   4483  CD1 TRP   278      58.274  82.598  38.461  1.00  0.00           C  
ATOM   4484  HD1 TRP   278      57.939  82.230  39.420  1.00  0.00           H  
ATOM   4485  NE1 TRP   278      59.210  83.589  38.280  1.00  0.00           N  
ATOM   4486  HE1 TRP   278      59.698  84.091  39.022  1.00  0.00           H  
ATOM   4487  CE2 TRP   278      59.378  83.789  36.926  1.00  0.00           C  
ATOM   4488  CZ2 TRP   278      60.185  84.651  36.239  1.00  0.00           C  
ATOM   4489  HZ2 TRP   278      60.843  85.334  36.755  1.00  0.00           H  
ATOM   4490  CH2 TRP   278      60.128  84.616  34.864  1.00  0.00           C  
ATOM   4491  HH2 TRP   278      60.752  85.287  34.292  1.00  0.00           H  
ATOM   4492  CZ3 TRP   278      59.291  83.743  34.200  1.00  0.00           C  
ATOM   4493  HZ3 TRP   278      59.273  83.744  33.120  1.00  0.00           H  
ATOM   4494  CE3 TRP   278      58.478  82.870  34.890  1.00  0.00           C  
ATOM   4495  HE3 TRP   278      57.824  82.184  34.373  1.00  0.00           H  
ATOM   4496  CD2 TRP   278      58.533  82.907  36.254  1.00  0.00           C  
ATOM   4497  C   TRP   278      55.413  82.458  35.509  1.00  0.00           C  
ATOM   4498  O   TRP   278      55.229  83.666  35.648  1.00  0.00           O  
ATOM   4499  N   HIE   279      55.634  81.899  34.308  1.00  0.00           N  
ATOM   4500  H   HIE   279      55.720  80.897  34.138  1.00  0.00           H  
ATOM   4501  CA  HIE   279      55.766  82.729  33.149  1.00  0.00           C  
ATOM   4502  HA  HIE   279      56.557  83.444  33.377  1.00  0.00           H  
ATOM   4503  CB  HIE   279      56.172  81.949  31.887  1.00  0.00           C  
ATOM   4504  HB2 HIE   279      56.940  81.220  32.146  1.00  0.00           H  
ATOM   4505  HB3 HIE   279      55.313  81.389  31.518  1.00  0.00           H  
ATOM   4506  CG  HIE   279      56.686  82.843  30.795  1.00  0.00           C  
ATOM   4507  ND1 HIE   279      58.011  83.199  30.670  1.00  0.00           N  
ATOM   4508  CE1 HIE   279      58.097  84.011  29.587  1.00  0.00           C  
ATOM   4509  HE1 HIE   279      59.019  84.451  29.237  1.00  0.00           H  
ATOM   4510  NE2 HIE   279      56.925  84.202  29.009  1.00  0.00           N  
ATOM   4511  HE2 HIE   279      56.720  84.767  28.185  1.00  0.00           H  
ATOM   4512  CD2 HIE   279      56.036  83.464  29.772  1.00  0.00           C  
ATOM   4513  HD2 HIE   279      54.975  83.391  29.582  1.00  0.00           H  
ATOM   4514  C   HIE   279      54.464  83.412  32.864  1.00  0.00           C  
ATOM   4515  O   HIE   279      54.430  84.608  32.584  1.00  0.00           O  
ATOM   4516  N   ARG   280      53.348  82.664  32.954  1.00  0.00           N  
ATOM   4517  H   ARG   280      53.338  81.694  33.269  1.00  0.00           H  
ATOM   4518  CA  ARG   280      52.057  83.186  32.605  1.00  0.00           C  
ATOM   4519  HA  ARG   280      52.101  83.484  31.557  1.00  0.00           H  
ATOM   4520  CB  ARG   280      50.951  82.129  32.782  1.00  0.00           C  
ATOM   4521  HB2 ARG   280      51.173  81.278  32.138  1.00  0.00           H  
ATOM   4522  HB3 ARG   280      50.974  81.766  33.810  1.00  0.00           H  
ATOM   4523  CG  ARG   280      49.541  82.628  32.468  1.00  0.00           C  
ATOM   4524  HG2 ARG   280      49.608  83.532  31.862  1.00  0.00           H  
ATOM   4525  HG3 ARG   280      49.022  81.880  31.869  1.00  0.00           H  
ATOM   4526  CD  ARG   280      48.720  82.924  33.724  1.00  0.00           C  
ATOM   4527  HD2 ARG   280      49.246  83.630  34.367  1.00  0.00           H  
ATOM   4528  HD3 ARG   280      47.768  83.383  33.459  1.00  0.00           H  
ATOM   4529  NE  ARG   280      48.497  81.633  34.437  1.00  0.00           N  
ATOM   4530  HE  ARG   280      49.196  81.286  35.093  1.00  0.00           H  
ATOM   4531  CZ  ARG   280      47.357  80.916  34.211  1.00  0.00           C  
ATOM   4532  NH1 ARG   280      46.431  81.370  33.317  1.00  0.00           N  
ATOM   4533 HH11 ARG   280      46.590  82.245  32.818  1.00  0.00           H  
ATOM   4534 HH12 ARG   280      45.580  80.834  33.148  1.00  0.00           H  
ATOM   4535  NH2 ARG   280      47.137  79.748  34.883  1.00  0.00           N  
ATOM   4536 HH21 ARG   280      47.825  79.409  35.556  1.00  0.00           H  
ATOM   4537 HH22 ARG   280      46.285  79.214  34.712  1.00  0.00           H  
ATOM   4538  C   ARG   280      51.728  84.356  33.474  1.00  0.00           C  
ATOM   4539  O   ARG   280      51.318  85.406  32.983  1.00  0.00           O  
ATOM   4540  N   TRP   281      51.925  84.215  34.796  1.00  0.00           N  
ATOM   4541  H   TRP   281      52.291  83.372  35.238  1.00  0.00           H  
ATOM   4542  CA  TRP   281      51.621  85.283  35.696  1.00  0.00           C  
ATOM   4543  HA  TRP   281      50.632  85.670  35.448  1.00  0.00           H  
ATOM   4544  CB  TRP   281      51.586  84.821  37.164  1.00  0.00           C  
ATOM   4545  HB2 TRP   281      50.784  84.092  37.281  1.00  0.00           H  
ATOM   4546  HB3 TRP   281      52.520  84.307  37.391  1.00  0.00           H  
ATOM   4547  CG  TRP   281      51.386  85.925  38.171  1.00  0.00           C  
ATOM   4548  CD1 TRP   281      50.255  86.609  38.509  1.00  0.00           C  
ATOM   4549  HD1 TRP   281      49.282  86.456  38.066  1.00  0.00           H  
ATOM   4550  NE1 TRP   281      50.538  87.522  39.498  1.00  0.00           N  
ATOM   4551  HE1 TRP   281      49.870  88.163  39.926  1.00  0.00           H  
ATOM   4552  CE2 TRP   281      51.876  87.425  39.813  1.00  0.00           C  
ATOM   4553  CZ2 TRP   281      52.637  88.103  40.724  1.00  0.00           C  
ATOM   4554  HZ2 TRP   281      52.208  88.869  41.354  1.00  0.00           H  
ATOM   4555  CH2 TRP   281      53.972  87.772  40.808  1.00  0.00           C  
ATOM   4556  HH2 TRP   281      54.601  88.290  41.517  1.00  0.00           H  
ATOM   4557  CZ3 TRP   281      54.524  86.793  40.007  1.00  0.00           C  
ATOM   4558  HZ3 TRP   281      55.575  86.561  40.101  1.00  0.00           H  
ATOM   4559  CE3 TRP   281      53.759  86.107  39.090  1.00  0.00           C  
ATOM   4560  HE3 TRP   281      54.188  85.339  38.464  1.00  0.00           H  
ATOM   4561  CD2 TRP   281      52.437  86.437  39.004  1.00  0.00           C  
ATOM   4562  C   TRP   281      52.705  86.338  35.548  1.00  0.00           C  
ATOM   4563  O   TRP   281      53.631  86.124  34.721  1.00  0.00           O  
ATOM   4564  OXT TRP   281      52.624  87.374  36.261  1.00  0.00           O  
TER    4565      TRP   281 
ATOM   4565  N1  5MV   282      70.565  60.634  43.857  1.00  0.00           N  
ATOM   4566  N3  5MV   282      63.261  62.237  40.650  1.00  0.00           N  
ATOM   4567  C4  5MV   282      75.053  63.124  44.201  1.00  0.00           C  
ATOM   4568  C5  5MV   282      74.886  62.640  42.896  1.00  0.00           C  
ATOM   4569  C6  5MV   282      73.780  61.830  42.582  1.00  0.00           C  
ATOM   4570  C7  5MV   282      71.693  60.637  43.172  1.00  0.00           C  
ATOM   4571  C8  5MV   282      71.624  59.755  42.060  1.00  0.00           C  
ATOM   4572  C10 5MV   282      69.263  57.618  38.851  1.00  0.00           C  
ATOM   4573  C13 5MV   282      69.173  57.026  41.609  1.00  0.00           C  
ATOM   4574  C15 5MV   282      68.661  56.430  39.280  1.00  0.00           C  
ATOM   4575  C17 5MV   282      67.494  54.338  38.747  1.00  0.00           C  
ATOM   4576  C20 5MV   282      68.400  59.550  43.749  1.00  0.00           C  
ATOM   4577  C21 5MV   282      65.542  61.859  41.372  1.00  0.00           C  
ATOM   4578  C22 5MV   282      65.152  60.675  42.024  1.00  0.00           C  
ATOM   4579  C24 5MV   282      67.413  60.387  42.916  1.00  0.00           C  
ATOM   4580  C26 5MV   282      66.873  62.310  41.483  1.00  0.00           C  
ATOM   4581  C28 5MV   282      64.541  62.613  40.563  1.00  0.00           C  
ATOM   4582  C1  5MV   282      72.827  61.485  43.564  1.00  0.00           C  
ATOM   4583  C2  5MV   282      73.000  61.982  44.877  1.00  0.00           C  
ATOM   4584  C3  5MV   282      74.109  62.793  45.187  1.00  0.00           C  
ATOM   4585 Cl1  5MV   282      74.328  63.391  46.785  1.00  0.00          CL  
ATOM   4586 Cl2  5MV   282      76.033  63.039  41.674  1.00  0.00          CL  
ATOM   4587  C9  5MV   282      70.379  59.203  42.111  1.00  0.00           C  
ATOM   4588  C11 5MV   282      69.810  58.492  39.796  1.00  0.00           C  
ATOM   4589  C12 5MV   282      69.784  58.226  41.182  1.00  0.00           C  
ATOM   4590  C14 5MV   282      68.616  56.131  40.663  1.00  0.00           C  
ATOM   4591  C16 5MV   282      68.107  55.545  38.333  1.00  0.00           C  
ATOM   4592  C18 5MV   282      67.453  54.047  40.125  1.00  0.00           C  
ATOM   4593  C19 5MV   282      68.007  54.930  41.073  1.00  0.00           C  
ATOM   4594  C25 5MV   282      67.802  61.577  42.246  1.00  0.00           C  
ATOM   4595  N2  5MV   282      69.750  59.756  43.225  1.00  0.00           N  
ATOM   4596  O1  5MV   282      66.933  53.424  37.882  1.00  0.00           O  
ATOM   4597  C27 5MV   282      66.445  53.917  36.641  1.00  0.00           C  
ATOM   4598  O2  5MV   282      64.927  63.535  39.853  1.00  0.00           O  
ATOM   4599  C29 5MV   282      62.192  62.886  39.904  1.00  0.00           C  
ATOM   4600  C30 5MV   282      62.271  62.596  38.397  1.00  0.00           C  
ATOM   4601  C31 5MV   282      61.113  63.242  37.651  1.00  0.00           C  
ATOM   4602  O3  5MV   282      61.383  64.029  36.719  1.00  0.00           O  
ATOM   4603  O4  5MV   282      59.951  62.942  38.017  1.00  0.00           O  
ATOM   4604  C32 5MV   282      68.349  59.937  45.240  1.00  0.00           C  
ATOM   4605  C23 5MV   282      66.078  59.947  42.785  1.00  0.00           C  
ATOM   4606  H3  5MV   282      63.011  61.470  41.256  1.00  0.00           H  
ATOM   4607  H4  5MV   282      75.907  63.750  44.448  1.00  0.00           H  
ATOM   4608  H6  5MV   282      73.658  61.463  41.566  1.00  0.00           H  
ATOM   4609  H8  5MV   282      72.392  59.556  41.324  1.00  0.00           H  
ATOM   4610  H10 5MV   282      69.306  57.860  37.792  1.00  0.00           H  
ATOM   4611  H13 5MV   282      69.131  56.788  42.669  1.00  0.00           H  
ATOM   4612  H20 5MV   282      68.147  58.489  43.686  1.00  0.00           H  
ATOM   4613  H22 5MV   282      64.127  60.323  41.937  1.00  0.00           H  
ATOM   4614  H26 5MV   282      67.182  63.223  40.979  1.00  0.00           H  
ATOM   4615  H2  5MV   282      72.275  61.737  45.649  1.00  0.00           H  
ATOM   4616  H11 5MV   282      70.274  59.412  39.449  1.00  0.00           H  
ATOM   4617  H16 5MV   282      68.151  55.792  37.275  1.00  0.00           H  
ATOM   4618  H18 5MV   282      66.985  53.126  40.463  1.00  0.00           H  
ATOM   4619  H19 5MV   282      67.964  54.682  42.130  1.00  0.00           H  
ATOM   4620  H25 5MV   282      68.828  61.926  42.324  1.00  0.00           H  
ATOM   4621 H271 5MV   282      67.282  54.047  35.950  1.00  0.00           H  
ATOM   4622 H272 5MV   282      65.948  54.877  36.804  1.00  0.00           H  
ATOM   4623 H273 5MV   282      65.733  53.196  36.230  1.00  0.00           H  
ATOM   4624 H292 5MV   282      61.234  62.527  40.288  1.00  0.00           H  
ATOM   4625 H293 5MV   282      62.263  63.965  40.065  1.00  0.00           H  
ATOM   4626 H302 5MV   282      63.211  62.988  38.003  1.00  0.00           H  
ATOM   4627 H303 5MV   282      62.239  61.516  38.236  1.00  0.00           H  
ATOM   4628 H321 5MV   282      67.399  59.621  45.676  1.00  0.00           H  
ATOM   4629 H322 5MV   282      69.161  59.447  45.779  1.00  0.00           H  
ATOM   4630 H323 5MV   282      68.437  61.021  45.345  1.00  0.00           H  
ATOM   4631  H23 5MV   282      65.764  59.032  43.281  1.00  0.00           H  
TER    4632      5MV   282 
