# Supplementary material for: Intermolecular Interactions in G Protein-Coupled Receptor Allosteric Sites at the Membrane Interface from Molecular Dynamics Simulations and Quantum Chemical Calculations
Source: J Chem Inf Model. 2022 Sep 30;62(19):4736–47. doi: 10.1021/acs.jcim.2c00788 (PMC9554917; doi:10.1021/acs.jcim.2c00788)
Supplement: Supplementary file 2 — ci2c00788_si_002.zip [file ci2c00788_si_002.zip › MD_simulations_inputs/GCGR_MD_simulations_inputs/popc/heat.in]

&cntrl
  imin=0,              ! Molecular dynamics        
  irest=0,             ! This is NOT a restart from an old simulation    
  ntx=1,               ! So our crd has no velocities

! SHAKE
  ntc=2,               ! Constraint bonds containing hydrogen        
  ntf=2,               ! Do not calculate forces of bonds containing hydrogen
  
! MD settings
  nstlim=25000,        ! 25000 steps, 25 ps total 
  dt=0.001,           

! Temperature control   
  ntt=3,               ! Langevin dynamics
  gamma_ln=1.0,        ! Friction coefficient (ps^-1)
  ig=-1,               ! Random seed for langevin thermostat  

! Restraints options
  ntr=1,               ! Positional restraints
  nmropt=1,            ! Dihedral restraints for sugars and lipids               
  
! Control parameters
  ntpr=1000,           ! Print energy
  ntwr=10000,          ! Print restart file
  ntwx=100,            ! Print coordinates
  ntb=1,
  ntp=0,
  cut=10.0,
  ntxo=2,              ! Write NetCDF binary file 
  watnam='WAT',
  owtnm='O',
 /
 &wt 
  type='TEMP0',   
  istep1=0,       
  istep2=25000,    
  value1=0.0,     
  value2=310.0 
 /  
 &wt type='END' 
 /
Hold protein fixed
5.0              
RES 1 281         
END
Hold lipids fixed
1.0
FIND
P * * PC
SEARCH
RES 283 1302
END
Hold ligand fixed
5.0
RES 282
END
Hold ions fixed
1.0
RES 1303 1446
END
Hold Xray waters fixed
5.0
RES 1447
END
Hold waters fixed
1.0
FIND
* * * WAT
SEARCH
RES 1448 25289
END
END
