# Supplementary material for: Intermolecular Interactions in G Protein-Coupled Receptor Allosteric Sites at the Membrane Interface from Molecular Dynamics Simulations and Quantum Chemical Calculations
Source: J Chem Inf Model. 2022 Sep 30;62(19):4736–47. doi: 10.1021/acs.jcim.2c00788 (PMC9554917; doi:10.1021/acs.jcim.2c00788)
Supplement: Supplementary file 2 — ci2c00788_si_002.zip [file ci2c00788_si_002.zip › MD_simulations_inputs/GCGR_MD_simulations_inputs/popc/heat.out]

          -------------------------------------------------------
          Amber 16 PMEMD                              2016
          -------------------------------------------------------

| PMEMD implementation of SANDER, Release 16

| Run on 02/12/2019 at 09:35:14

|   Executable path: /usr/local/amber16/bin/pmemd.cuda
| Working directory: /data/almu/Working/GCGR/gcgr-5mv-popc/1_equilibration/arg1
|          Hostname: c104342

  [-O]verwriting output

File Assignments:
|   MDIN: heat.in                                                               
|  MDOUT: heat.out                                                              
| INPCRD: gcgr-5mv-arg1.min.rst                                                 
|   PARM: gcgr-5mv-arg1.top                                                     
| RESTRT: gcgr-5mv-arg1.heat.rst                                                
|   REFC: gcgr-5mv-arg1.min.rst                                                 
|  MDVEL: mdvel                                                                 
|   MDEN: mden                                                                  
|  MDCRD: heat.nc                                                               
| MDINFO: mdinfo                                                                
|  MDFRC: mdfrc                                                                 


 Here is the input file:

&cntrl                                                                         
  imin=0,              ! Molecular dynamics                                    
  irest=0,             ! This is NOT a restart from an old simulation          
  ntx=1,               ! So our crd has no velocities                          
                                                                               
! SHAKE                                                                        
  ntc=2,               ! Constraint bonds containing hydrogen                  
  ntf=2,               ! Do not calculate forces of bonds containing hydrogen  
                                                                               
! MD settings                                                                  
  nstlim=25000,        ! 25000 steps, 25 ps total                              
  dt=0.001,                                                                    
                                                                               
! Temperature control                                                          
  ntt=3,               ! Langevin dynamics                                     
  gamma_ln=1.0,        ! Friction coefficient (ps^-1)                          
  ig=-1,               ! Random seed for langevin thermostat                   
                                                                               
! Restraints options                                                           
  ntr=1,               ! Positional restraints                                 
  nmropt=1,            ! Dihedral restraints for sugars and lipids             
                                                                               
! Control parameters                                                           
  ntpr=1000,           ! Print energy                                          
  ntwr=10000,          ! Print restart file                                    
  ntwx=100,            ! Print coordinates                                     
  ntb=1,                                                                       
  ntp=0,                                                                       
  cut=10.0,                                                                    
  ntxo=2,              ! Write NetCDF binary file                              
  watnam='WAT',                                                                
  owtnm='O',                                                                   
 /                                                                             
 &wt                                                                           
  type='TEMP0',                                                                
  istep1=0,                                                                    
  istep2=25000,                                                                
  value1=0.0,                                                                  
  value2=310.0                                                                 
 /                                                                             
 &wt type='END'                                                                
 /                                                                             
Hold protein fixed                                                             
5.0                                                                            
RES 1 281                                                                      
END                                                                            
Hold lipids fixed                                                              
1.0                                                                            
FIND                                                                           
P * * PC                                                                       
SEARCH                                                                         
RES 283 1302                                                                   
END                                                                            
Hold ligand fixed                                                              
5.0                                                                            
RES 282                                                                        
END                                                                            
Hold ions fixed                                                                
1.0                                                                            
RES 1303 1446                                                                  
END                                                                            
Hold Xray waters fixed                                                         
5.0                                                                            
RES 1447                                                                       
END                                                                            
Hold waters fixed                                                              
1.0                                                                            
FIND                                                                           
* * * WAT                                                                      
SEARCH                                                                         
RES 1448 25289                                                                 
END                                                                            
END                                                                            
                                                                               


Note: ig = -1. Setting random seed to   783826 based on wallclock time in 
      microseconds.
 
|--------------------- INFORMATION ----------------------
| GPU (CUDA) Version of PMEMD in use: NVIDIA GPU IN USE.
|                    Version 16.0.0
| 
|                      02/25/2016
| 
| Implementation by:
|                    Ross C. Walker     (SDSC)
|                    Scott Le Grand     (nVIDIA)
| 
| Precision model in use:
|      [SPFP] - Single Precision Forces, 64-bit Fixed Point
|               Accumulation. (Default)
| 
|--------------------------------------------------------
 
|----------------- CITATION INFORMATION -----------------
|
|    When publishing work that utilized the CUDA version
|    of AMBER, please cite the following in addition to
|    the regular AMBER citations:
|
|  - Romelia Salomon-Ferrer; Andreas W. Goetz; Duncan
|    Poole; Scott Le Grand; Ross C. Walker "Routine
|    microsecond molecular dynamics simulations with
|    AMBER - Part II: Particle Mesh Ewald", J. Chem.
|    Theory Comput., 2013, 9 (9), pp3878-3888,
|    DOI: 10.1021/ct400314y.
|
|  - Andreas W. Goetz; Mark J. Williamson; Dong Xu;
|    Duncan Poole; Scott Le Grand; Ross C. Walker
|    "Routine microsecond molecular dynamics simulations
|    with AMBER - Part I: Generalized Born", J. Chem.
|    Theory Comput., 2012, 8 (5), pp1542-1555.
|
|  - Scott Le Grand; Andreas W. Goetz; Ross C. Walker
|    "SPFP: Speed without compromise - a mixed precision
|    model for GPU accelerated molecular dynamics
|    simulations.", Comp. Phys. Comm., 2013, 184
|    pp374-380, DOI: 10.1016/j.cpc.2012.09.022
|
|--------------------------------------------------------
 
|------------------- GPU DEVICE INFO --------------------
|
|            CUDA_VISIBLE_DEVICES: 2
|   CUDA Capable Devices Detected:      1
|           CUDA Device ID in use:      0
|                CUDA Device Name: GeForce GTX 1080 Ti
|     CUDA Device Global Mem Size:  11178 MB
| CUDA Device Num Multiprocessors:     28
|           CUDA Device Core Freq:   1.58 GHz
|
|--------------------------------------------------------
 
 
| Conditional Compilation Defines Used:
| PUBFFT
| BINTRAJ
| CUDA
| EMIL

| Largest sphere to fit in unit cell has radius =    54.314

| New format PARM file being parsed.
| Version =    1.000 Date = 02/11/19 Time = 16:50:20

| Note: 1-4 EEL scale factors are being read from the topology file.

| Note: 1-4 VDW scale factors are being read from the topology file.
| Duplicated    0 dihedrals

| Duplicated    0 dihedrals

--------------------------------------------------------------------------------
   1.  RESOURCE   USE: 
--------------------------------------------------------------------------------

 getting box info from netcdf restart file
 NATOM  =  126202 NTYPES =      26 NBONH =  106078 MBONA  =   19707
 NTHETH =   72221 MTHETA =   23281 NPHIH =  118331 MPHIA  =   73264
 NHPARM =       0 NPARM  =       0 NNB   =  381170 NRES   =   26735
 NBONA  =   19707 NTHETA =   23281 NPHIA =   73264 NUMBND =     112
 NUMANG =     237 NPTRA  =     279 NATYP =      67 NPHB   =       1
 IFBOX  =       1 NMXRS  =      67 IFCAP =       0 NEXTRA =       0
 NCOPY  =       0

| Coordinate Index Table dimensions:    20   20   19
| Direct force subcell size =     5.6540    5.6697    5.7173

     BOX TYPE: RECTILINEAR

--------------------------------------------------------------------------------
   2.  CONTROL  DATA  FOR  THE  RUN
--------------------------------------------------------------------------------

default_name                                                                    

General flags:
     imin    =       0, nmropt  =       1

Nature and format of input:
     ntx     =       1, irest   =       0, ntrx    =       1

Nature and format of output:
     ntxo    =       2, ntpr    =    1000, ntrx    =       1, ntwr    =   10000
     iwrap   =       0, ntwx    =     100, ntwv    =       0, ntwe    =       0
     ioutfm  =       1, ntwprt  =       0, idecomp =       0, rbornstat=      0

Potential function:
     ntf     =       2, ntb     =       1, igb     =       0, nsnb    =      25
     ipol    =       0, gbsa    =       0, iesp    =       0
     dielc   =   1.00000, cut     =  10.00000, intdiel =   1.00000

Frozen or restrained atoms:
     ibelly  =       0, ntr     =       1
     restraint_wt =   0.00000

Molecular dynamics:
     nstlim  =     25000, nscm    =         0, nrespa  =         1
     t       =   0.00000, dt      =   0.00100, vlimit  =  -1.00000

Langevin dynamics temperature regulation:
     ig      =  783826
     temp0   = 300.00000, tempi   =   0.00000, gamma_ln=   1.00000

SHAKE:
     ntc     =       2, jfastw  =       0
     tol     =   0.00001

NMR refinement options:
     iscale  =       0, noeskp  =       1, ipnlty  =       1, mxsub   =       1
     scalm   = 100.00000, pencut  =   0.10000, tausw   =   0.10000

| Intermolecular bonds treatment:
|     no_intermolecular_bonds =       1

| Energy averages sample interval:
|     ene_avg_sampling =    1000

Ewald parameters:
     verbose =       0, ew_type =       0, nbflag  =       1, use_pme =       1
     vdwmeth =       1, eedmeth =       1, netfrc  =       1
     Box X =  113.079   Box Y =  113.394   Box Z =  108.628
     Alpha =   90.000   Beta  =   90.000   Gamma =   90.000
     NFFT1 =  120       NFFT2 =  120       NFFT3 =  112
     Cutoff=   10.000   Tol   =0.100E-04
     Ewald Coefficient =  0.27511
     Interpolation order =    4

    LOADING THE CONSTRAINED ATOMS AS GROUPS


   5.  REFERENCE ATOM COORDINATES

  default_name                                                                    
    ----- READING GROUP     1; TITLE:
 Hold protein fixed                                                          

     GROUP    1 HAS HARMONIC CONSTRAINTS     5.00000
 GRP    1 RES    1 TO   281
      Number of atoms in this group  =  4564
    ----- READING GROUP     2; TITLE:
 Hold lipids fixed                                                           

     GROUP    2 HAS HARMONIC CONSTRAINTS     1.00000
      ALL ATOMS THAT MEET 1 OF THE FOLLOWING SPECIFICATIONS WILL BE INCLUDED IN GROUP BELOW

      GRAPH NAME  = P     SYMBOL  = *     TREE SYMBOL  = *     RESIDUE TYPE  = PC  

 GRP    2 RES  283 TO  1302
      Number of atoms in this group  =     0
    ----- READING GROUP     3; TITLE:
 Hold ligand fixed                                                           

     GROUP    3 HAS HARMONIC CONSTRAINTS     5.00000
 GRP    3 RES  282 TO   282
      Number of atoms in this group  =    67
    ----- READING GROUP     4; TITLE:
 Hold ions fixed                                                             

     GROUP    4 HAS HARMONIC CONSTRAINTS     1.00000
 GRP    4 RES 1303 TO  1446
      Number of atoms in this group  =   144
    ----- READING GROUP     5; TITLE:
 Hold Xray waters fixed                                                      

     GROUP    5 HAS HARMONIC CONSTRAINTS     5.00000
 GRP    5 RES 1447 TO  1447
      Number of atoms in this group  =     3
    ----- READING GROUP     6; TITLE:
 Hold waters fixed                                                           

     GROUP    6 HAS HARMONIC CONSTRAINTS     1.00000
      ALL ATOMS THAT MEET 1 OF THE FOLLOWING SPECIFICATIONS WILL BE INCLUDED IN GROUP BELOW

      GRAPH NAME  = *     SYMBOL  = *     TREE SYMBOL  = *     RESIDUE TYPE  = WAT 

 GRP    6 RES 1448 TO 25289
      Number of atoms in this group  = 71526
    ----- END OF GROUP READ -----

--------------------------------------------------------------------------------
   3.  ATOMIC COORDINATES AND VELOCITIES
--------------------------------------------------------------------------------

default_name                                                                    
 begin time read from input coords =     0.000 ps


           Begin reading energy term weight changes/NMR restraints
 WEIGHT CHANGES:
 TEMP0         0  25000    0.000000  310.000000      0      0

 RESTRAINTS:
  No valid redirection requests found
                          ** No restraint defined **

                  Done reading weight changes/NMR restraints


 
 Number of triangulated 3-point waters found:    25289

     Sum of charges from parm topology file =   0.00093641
     Forcing neutrality...

| Dynamic Memory, Types Used:
| Reals             3837676
| Integers          7369802

| Nonbonded Pairs Initial Allocation:    38172949

| GPU memory information (estimate):
| KB of GPU memory in use:    783215
| KB of CPU memory in use:    168341

--------------------------------------------------------------------------------
   4.  RESULTS
--------------------------------------------------------------------------------

 ---------------------------------------------------
 APPROXIMATING switch and d/dx switch using CUBIC SPLINE INTERPOLATION
 using   5000.0 points per unit in tabled values
 TESTING RELATIVE ERROR over r ranging from 0.0 to cutoff
| CHECK switch(x): max rel err =   0.2738E-14   at   2.422500
| CHECK d/dx switch(x): max rel err =   0.8314E-11   at   2.736960
 ---------------------------------------------------
|---------------------------------------------------
| APPROXIMATING direct energy using CUBIC SPLINE INTERPOLATION
|  with   50.0 points per unit in tabled values
| Relative Error Limit not exceeded for r .gt.   2.33
| APPROXIMATING direct force using CUBIC SPLINE INTERPOLATION
|  with   50.0 points per unit in tabled values
| Relative Error Limit not exceeded for r .gt.   2.80
|---------------------------------------------------

 NSTEP =        0   TIME(PS) =       0.000  TEMP(K) =     0.00  PRESS =     0.0
 Etot   =   -421823.6600  EKtot   =         0.0000  EPtot      =   -421823.6600
 BOND   =       563.7649  ANGLE   =      4240.5732  DIHED      =     15172.9614
 1-4 NB =      5007.9757  1-4 EEL =      4318.6161  VDWAALS    =     48083.3790
 EELEC  =   -499210.9303  EHBOND  =         0.0000  RESTRAINT  =         0.0000
 ------------------------------------------------------------------------------

 NMR restraints: Bond =    0.000   Angle =     0.000   Torsion =     0.000
===============================================================================

 NSTEP =     1000   TIME(PS) =       1.000  TEMP(K) =     6.97  PRESS =     0.0
 Etot   =   -368197.4548  EKtot   =      1887.5828  EPtot      =   -370085.0375
 BOND   =       635.5009  ANGLE   =      4477.9889  DIHED      =     15013.0596
 1-4 NB =      5041.1080  1-4 EEL =      4283.9793  VDWAALS    =     41442.5979
 EELEC  =   -441541.1515  EHBOND  =         0.0000  RESTRAINT  =       561.8794
 EAMBER (non-restraint)  =   -370646.9169
 ------------------------------------------------------------------------------

 NMR restraints: Bond =    0.000   Angle =     0.000   Torsion =     0.000
===============================================================================

 NSTEP =     2000   TIME(PS) =       2.000  TEMP(K) =    15.67  PRESS =     0.0
 Etot   =   -364032.1615  EKtot   =      4244.0283  EPtot      =   -368276.1898
 BOND   =       806.5826  ANGLE   =      5122.8560  DIHED      =     15036.4697
 1-4 NB =      5073.3291  1-4 EEL =      4288.0005  VDWAALS    =     41370.5782
 EELEC  =   -440818.2943  EHBOND  =         0.0000  RESTRAINT  =       844.2884
 EAMBER (non-restraint)  =   -369120.4782
 ------------------------------------------------------------------------------

 NMR restraints: Bond =    0.000   Angle =     0.000   Torsion =     0.000
===============================================================================

 NSTEP =     3000   TIME(PS) =       3.000  TEMP(K) =    26.33  PRESS =     0.0
 Etot   =   -358485.1340  EKtot   =      7130.5142  EPtot      =   -365615.6482
 BOND   =      1036.1232  ANGLE   =      5932.2119  DIHED      =     15104.7775
 1-4 NB =      5105.1470  1-4 EEL =      4266.6360  VDWAALS    =     41283.2452
 EELEC  =   -439532.9322  EHBOND  =         0.0000  RESTRAINT  =      1189.1434
 EAMBER (non-restraint)  =   -366804.7916
 ------------------------------------------------------------------------------

 NMR restraints: Bond =    0.000   Angle =     0.000   Torsion =     0.000
===============================================================================

 NSTEP =     4000   TIME(PS) =       4.000  TEMP(K) =    38.00  PRESS =     0.0
 Etot   =   -352348.7831  EKtot   =     10290.5742  EPtot      =   -362639.3573
 BOND   =      1268.9782  ANGLE   =      6766.2909  DIHED      =     15216.4137
 1-4 NB =      5142.1366  1-4 EEL =      4288.0098  VDWAALS    =     41261.7860
 EELEC  =   -438130.1177  EHBOND  =         0.0000  RESTRAINT  =      1547.1452
 EAMBER (non-restraint)  =   -364186.5025
 ------------------------------------------------------------------------------

 NMR restraints: Bond =    0.000   Angle =     0.000   Torsion =     0.000
===============================================================================

 NSTEP =     5000   TIME(PS) =       5.000  TEMP(K) =    49.76  PRESS =     0.0
 Etot   =   -346036.1726  EKtot   =     13475.3330  EPtot      =   -359511.5056
 BOND   =      1528.9111  ANGLE   =      7575.4331  DIHED      =     15366.4164
 1-4 NB =      5206.0302  1-4 EEL =      4250.8556  VDWAALS    =     41301.5589
 EELEC  =   -436657.9589  EHBOND  =         0.0000  RESTRAINT  =      1917.2479
 EAMBER (non-restraint)  =   -361428.7535
 ------------------------------------------------------------------------------

 NMR restraints: Bond =    0.000   Angle =     0.000   Torsion =     0.000
===============================================================================

 NSTEP =     6000   TIME(PS) =       6.000  TEMP(K) =    62.30  PRESS =     0.0
 Etot   =   -339367.8189  EKtot   =     16869.9785  EPtot      =   -356237.7974
 BOND   =      1727.6876  ANGLE   =      8540.2187  DIHED      =     15464.8943
 1-4 NB =      5227.6885  1-4 EEL =      4240.2594  VDWAALS    =     41497.1721
 EELEC  =   -435223.9823  EHBOND  =         0.0000  RESTRAINT  =      2288.2642
 EAMBER (non-restraint)  =   -358526.0617
 ------------------------------------------------------------------------------

 NMR restraints: Bond =    0.000   Angle =     0.000   Torsion =     0.000
===============================================================================

 NSTEP =     7000   TIME(PS) =       7.000  TEMP(K) =    74.71  PRESS =     0.0
 Etot   =   -332742.6445  EKtot   =     20229.9082  EPtot      =   -352972.5527
 BOND   =      1996.0484  ANGLE   =      9376.9397  DIHED      =     15569.8826
 1-4 NB =      5280.5325  1-4 EEL =      4192.8066  VDWAALS    =     41394.4271
 EELEC  =   -433481.3079  EHBOND  =         0.0000  RESTRAINT  =      2698.1183
 EAMBER (non-restraint)  =   -355670.6710
 ------------------------------------------------------------------------------

 NMR restraints: Bond =    0.000   Angle =     0.000   Torsion =     0.000
===============================================================================

 NSTEP =     8000   TIME(PS) =       8.000  TEMP(K) =    86.61  PRESS =     0.0
 Etot   =   -326225.3649  EKtot   =     23451.5332  EPtot      =   -349676.8981
 BOND   =      2242.7478  ANGLE   =     10197.9807  DIHED      =     15727.6719
 1-4 NB =      5319.4056  1-4 EEL =      4216.5479  VDWAALS    =     41379.8582
 EELEC  =   -431815.2642  EHBOND  =         0.0000  RESTRAINT  =      3054.1539
 EAMBER (non-restraint)  =   -352731.0520
 ------------------------------------------------------------------------------

 NMR restraints: Bond =    0.000   Angle =     0.000   Torsion =     0.000
===============================================================================

 NSTEP =     9000   TIME(PS) =       9.000  TEMP(K) =    99.16  PRESS =     0.0
 Etot   =   -319358.1015  EKtot   =     26849.8926  EPtot      =   -346207.9941
 BOND   =      2469.8140  ANGLE   =     11194.5369  DIHED      =     15863.3328
 1-4 NB =      5365.2996  1-4 EEL =      4186.2805  VDWAALS    =     41420.7287
 EELEC  =   -430159.3549  EHBOND  =         0.0000  RESTRAINT  =      3451.3684
 EAMBER (non-restraint)  =   -349659.3625
 ------------------------------------------------------------------------------

 NMR restraints: Bond =    0.000   Angle =     0.000   Torsion =     0.000
===============================================================================

 NSTEP =    10000   TIME(PS) =      10.000  TEMP(K) =   111.42  PRESS =     0.0
 Etot   =   -312848.5107  EKtot   =     30170.2715  EPtot      =   -343018.7821
 BOND   =      2713.3679  ANGLE   =     12008.1647  DIHED      =     15997.5553
 1-4 NB =      5404.2111  1-4 EEL =      4200.7106  VDWAALS    =     41273.6673
 EELEC  =   -428515.3611  EHBOND  =         0.0000  RESTRAINT  =      3898.9021
 EAMBER (non-restraint)  =   -346917.6843
 ------------------------------------------------------------------------------

 NMR restraints: Bond =    0.000   Angle =     0.000   Torsion =     0.000
===============================================================================

 NSTEP =    11000   TIME(PS) =      11.000  TEMP(K) =   124.16  PRESS =     0.0
 Etot   =   -306035.5925  EKtot   =     33621.4648  EPtot      =   -339657.0573
 BOND   =      2949.9064  ANGLE   =     12879.1559  DIHED      =     16171.3494
 1-4 NB =      5441.6372  1-4 EEL =      4123.1174  VDWAALS    =     41249.9199
 EELEC  =   -426800.1077  EHBOND  =         0.0000  RESTRAINT  =      4327.9642
 EAMBER (non-restraint)  =   -343985.0215
 ------------------------------------------------------------------------------

 NMR restraints: Bond =    0.000   Angle =     0.000   Torsion =     0.000
===============================================================================

 NSTEP =    12000   TIME(PS) =      12.000  TEMP(K) =   136.19  PRESS =     0.0
 Etot   =   -299111.1781  EKtot   =     36877.5469  EPtot      =   -335988.7250
 BOND   =      3198.4725  ANGLE   =     13737.0221  DIHED      =     16363.9357
 1-4 NB =      5509.0145  1-4 EEL =      4139.7250  VDWAALS    =     41257.8507
 EELEC  =   -424935.2318  EHBOND  =         0.0000  RESTRAINT  =      4740.4862
 EAMBER (non-restraint)  =   -340729.2112
 ------------------------------------------------------------------------------

 NMR restraints: Bond =    0.000   Angle =     0.000   Torsion =     0.000
===============================================================================

 NSTEP =    13000   TIME(PS) =      13.000  TEMP(K) =   148.94  PRESS =     0.0
 Etot   =   -292375.2128  EKtot   =     40330.3828  EPtot      =   -332705.5956
 BOND   =      3451.3947  ANGLE   =     14628.8580  DIHED      =     16468.4947
 1-4 NB =      5526.1192  1-4 EEL =      4129.7146  VDWAALS    =     41219.1080
 EELEC  =   -423283.1081  EHBOND  =         0.0000  RESTRAINT  =      5153.8232
 EAMBER (non-restraint)  =   -337859.4188
 ------------------------------------------------------------------------------

 NMR restraints: Bond =    0.000   Angle =     0.000   Torsion =     0.000
===============================================================================

 NSTEP =    14000   TIME(PS) =      14.000  TEMP(K) =   160.51  PRESS =     0.0
 Etot   =   -285634.6971  EKtot   =     43464.2695  EPtot      =   -329098.9667
 BOND   =      3674.6085  ANGLE   =     15505.7147  DIHED      =     16595.9037
 1-4 NB =      5560.5796  1-4 EEL =      4086.3114  VDWAALS    =     41120.7827
 EELEC  =   -421219.9724  EHBOND  =         0.0000  RESTRAINT  =      5577.1052
 EAMBER (non-restraint)  =   -334676.0719
 ------------------------------------------------------------------------------

 NMR restraints: Bond =    0.000   Angle =     0.000   Torsion =     0.000
===============================================================================

 NSTEP =    15000   TIME(PS) =      15.000  TEMP(K) =   172.98  PRESS =     0.0
 Etot   =   -278588.0686  EKtot   =     46839.0039  EPtot      =   -325427.0725
 BOND   =      3962.4006  ANGLE   =     16407.6516  DIHED      =     16823.2948
 1-4 NB =      5641.0400  1-4 EEL =      4051.8596  VDWAALS    =     41184.6096
 EELEC  =   -419510.0222  EHBOND  =         0.0000  RESTRAINT  =      6012.0934
 EAMBER (non-restraint)  =   -331439.1659
 ------------------------------------------------------------------------------

 NMR restraints: Bond =    0.000   Angle =     0.000   Torsion =     0.000
===============================================================================

 NSTEP =    16000   TIME(PS) =      16.000  TEMP(K) =   186.04  PRESS =     0.0
 Etot   =   -271479.7938  EKtot   =     50376.3203  EPtot      =   -321856.1141
 BOND   =      4219.9800  ANGLE   =     17367.6295  DIHED      =     16819.3866
 1-4 NB =      5658.9872  1-4 EEL =      4090.6489  VDWAALS    =     41084.0697
 EELEC  =   -417586.6075  EHBOND  =         0.0000  RESTRAINT  =      6489.7914
 EAMBER (non-restraint)  =   -328345.9055
 ------------------------------------------------------------------------------

 NMR restraints: Bond =    0.000   Angle =     0.000   Torsion =     0.000
===============================================================================

 NSTEP =    17000   TIME(PS) =      17.000  TEMP(K) =   196.71  PRESS =     0.0
 Etot   =   -265074.5274  EKtot   =     53265.5859  EPtot      =   -318340.1133
 BOND   =      4429.0314  ANGLE   =     18318.2490  DIHED      =     17033.8063
 1-4 NB =      5698.1249  1-4 EEL =      4024.9212  VDWAALS    =     41314.1414
 EELEC  =   -416115.8603  EHBOND  =         0.0000  RESTRAINT  =      6957.4728
 EAMBER (non-restraint)  =   -325297.5861
 ------------------------------------------------------------------------------

 NMR restraints: Bond =    0.000   Angle =     0.000   Torsion =     0.000
===============================================================================

 NSTEP =    18000   TIME(PS) =      18.000  TEMP(K) =   209.30  PRESS =     0.0
 Etot   =   -258136.3319  EKtot   =     56674.2461  EPtot      =   -314810.5780
 BOND   =      4622.2788  ANGLE   =     19177.7461  DIHED      =     17140.7286
 1-4 NB =      5764.3984  1-4 EEL =      4077.0349  VDWAALS    =     41147.1451
 EELEC  =   -414242.2340  EHBOND  =         0.0000  RESTRAINT  =      7502.3242
 EAMBER (non-restraint)  =   -322312.9022
 ------------------------------------------------------------------------------

 NMR restraints: Bond =    0.000   Angle =     0.000   Torsion =     0.000
===============================================================================

 NSTEP =    19000   TIME(PS) =      19.000  TEMP(K) =   222.91  PRESS =     0.0
 Etot   =   -250405.1080  EKtot   =     60360.6406  EPtot      =   -310765.7486
 BOND   =      4911.6282  ANGLE   =     20102.9419  DIHED      =     17282.5137
 1-4 NB =      5757.8821  1-4 EEL =      4054.5489  VDWAALS    =     40944.3065
 EELEC  =   -411883.6476  EHBOND  =         0.0000  RESTRAINT  =      8064.0778
 EAMBER (non-restraint)  =   -318829.8263
 ------------------------------------------------------------------------------

 NMR restraints: Bond =    0.000   Angle =     0.000   Torsion =     0.000
===============================================================================

 NSTEP =    20000   TIME(PS) =      20.000  TEMP(K) =   235.60  PRESS =     0.0
 Etot   =   -243682.5598  EKtot   =     63795.9062  EPtot      =   -307478.4661
 BOND   =      5138.2984  ANGLE   =     20927.8033  DIHED      =     17509.9800
 1-4 NB =      5828.0327  1-4 EEL =      4019.6878  VDWAALS    =     41003.7442
 EELEC  =   -410421.8438  EHBOND  =         0.0000  RESTRAINT  =      8515.8314
 EAMBER (non-restraint)  =   -315994.2974
 ------------------------------------------------------------------------------

 NMR restraints: Bond =    0.000   Angle =     0.000   Torsion =     0.000
===============================================================================

 NSTEP =    21000   TIME(PS) =      21.000  TEMP(K) =   247.86  PRESS =     0.0
 Etot   =   -236343.0824  EKtot   =     67116.6406  EPtot      =   -303459.7231
 BOND   =      5306.1434  ANGLE   =     21733.6493  DIHED      =     17663.9930
 1-4 NB =      5876.7913  1-4 EEL =      4032.5253  VDWAALS    =     40926.0609
 EELEC  =   -408047.9311  EHBOND  =         0.0000  RESTRAINT  =      9049.0449
 EAMBER (non-restraint)  =   -312508.7680
 ------------------------------------------------------------------------------

 NMR restraints: Bond =    0.000   Angle =     0.000   Torsion =     0.000
===============================================================================

 NSTEP =    22000   TIME(PS) =      22.000  TEMP(K) =   259.80  PRESS =     0.0
 Etot   =   -229168.0747  EKtot   =     70350.5469  EPtot      =   -299518.6216
 BOND   =      5694.4095  ANGLE   =     22805.1710  DIHED      =     17924.1329
 1-4 NB =      5938.2748  1-4 EEL =      3967.6884  VDWAALS    =     41055.2369
 EELEC  =   -406407.0670  EHBOND  =         0.0000  RESTRAINT  =      9503.5319
 EAMBER (non-restraint)  =   -309022.1535
 ------------------------------------------------------------------------------

 NMR restraints: Bond =    0.000   Angle =     0.000   Torsion =     0.000
===============================================================================

 NSTEP =    23000   TIME(PS) =      23.000  TEMP(K) =   272.31  PRESS =     0.0
 Etot   =   -222408.6761  EKtot   =     73737.2188  EPtot      =   -296145.8949
 BOND   =      5961.8269  ANGLE   =     23598.9247  DIHED      =     17975.8356
 1-4 NB =      5973.3477  1-4 EEL =      3986.4360  VDWAALS    =     40828.2778
 EELEC  =   -404511.4878  EHBOND  =         0.0000  RESTRAINT  =     10040.9441
 EAMBER (non-restraint)  =   -306186.8390
 ------------------------------------------------------------------------------

 NMR restraints: Bond =    0.000   Angle =     0.000   Torsion =     0.000
===============================================================================

 NSTEP =    24000   TIME(PS) =      24.000  TEMP(K) =   285.25  PRESS =     0.0
 Etot   =   -214884.2896  EKtot   =     77241.3672  EPtot      =   -292125.6568
 BOND   =      6130.0780  ANGLE   =     24386.4265  DIHED      =     18222.4509
 1-4 NB =      6052.9436  1-4 EEL =      4009.6955  VDWAALS    =     40256.8735
 EELEC  =   -401815.6870  EHBOND  =         0.0000  RESTRAINT  =     10631.5623
 EAMBER (non-restraint)  =   -302757.2191
 ------------------------------------------------------------------------------

 NMR restraints: Bond =    0.000   Angle =     0.000   Torsion =     0.000
===============================================================================

 NSTEP =    25000   TIME(PS) =      25.000  TEMP(K) =   296.28  PRESS =     0.0
 Etot   =   -207971.6856  EKtot   =     80228.7188  EPtot      =   -288200.4044
 BOND   =      6379.1364  ANGLE   =     25500.2421  DIHED      =     18361.5045
 1-4 NB =      6123.9067  1-4 EEL =      3953.7624  VDWAALS    =     40651.1999
 EELEC  =   -400311.4417  EHBOND  =         0.0000  RESTRAINT  =     11141.2854
 EAMBER (non-restraint)  =   -299341.6898
 ------------------------------------------------------------------------------

 NMR restraints: Bond =    0.000   Angle =     0.000   Torsion =     0.000
===============================================================================

      A V E R A G E S   O V E R      25 S T E P S


 NSTEP =    25000   TIME(PS) =      25.000  TEMP(K) =   149.03  PRESS =     0.0
 Etot   =   -291237.6410  EKtot   =     40355.1790  EPtot      =   -331592.8200
 BOND   =      3458.2142  ANGLE   =     14730.7923  DIHED      =     16508.7114
 1-4 NB =      5540.6387  1-4 EEL =      4126.4705  VDWAALS    =     41154.7579
 EELEC  =   -422518.7190  EHBOND  =         0.0000  RESTRAINT  =      5406.3140
 EAMBER (non-restraint)  =   -336999.1340
 ------------------------------------------------------------------------------

 NMR restraints: Bond =    0.000   Angle =     0.000   Torsion =     0.000
===============================================================================

      R M S  F L U C T U A T I O N S


 NSTEP =    25000   TIME(PS) =      25.000  TEMP(K) =    88.37  PRESS =     0.0
 Etot   =     48966.1903  EKtot   =     23929.4697  EPtot      =     25042.6198
 BOND   =      1747.1812  ANGLE   =      6367.8024  DIHED      =      1040.8725
 1-4 NB =       315.8093  1-4 EEL =       106.1637  VDWAALS    =       271.3794
 EELEC  =     12705.8954  EHBOND  =         0.0000  RESTRAINT  =      3201.9804
 EAMBER (non-restraint)  =     21840.6394
 ------------------------------------------------------------------------------


 NMR restraints on final step:

--------------------------------------------------------------------------------
   5.  TIMINGS
--------------------------------------------------------------------------------

|  NonSetup CPU Time in Major Routines:
|
|     Routine           Sec        %
|     ------------------------------
|     Nonbond           5.65    6.36
|     Bond              0.00    0.00
|     Angle             0.00    0.00
|     Dihedral          0.00    0.00
|     Shake             0.13    0.15
|     RunMD            82.95   93.40
|     Other             0.08    0.09
|     ------------------------------
|     Total            88.81

|  PME Nonbond Pairlist CPU Time:
|
|     Routine              Sec        %
|     ---------------------------------
|     Set Up Cit           0.00    0.00
|     Build List           0.00    0.00
|     ---------------------------------
|     Total                0.00    0.00

|  PME Direct Force CPU Time:
|
|     Routine              Sec        %
|     ---------------------------------
|     NonBonded Calc       0.00    0.00
|     Exclude Masked       0.00    0.00
|     Other                0.04    0.05
|     ---------------------------------
|     Total                0.04    0.05

|  PME Reciprocal Force CPU Time:
|
|     Routine              Sec        %
|     ---------------------------------
|     1D bspline           0.00    0.00
|     Grid Charges         0.00    0.00
|     Scalar Sum           0.00    0.00
|     Gradient Sum         0.00    0.00
|     FFT                  0.00    0.00
|     ---------------------------------
|     Total                0.00    0.00

|  Final Performance Info:
|     -----------------------------------------------------
|     Average timings for last    7000 steps:
|     Elapsed(s) =      26.40 Per Step(ms) =       3.77
|         ns/day =      22.91   seconds/ns =    3770.81
|
|     Average timings for all steps:
|     Elapsed(s) =      88.95 Per Step(ms) =       3.56
|         ns/day =      24.28   seconds/ns =    3558.12
|     -----------------------------------------------------

|  Setup CPU time:            1.48 seconds
|  NonSetup CPU time:        88.81 seconds
|  Total CPU time:           90.29 seconds     0.03 hours

|  Setup wall time:           2    seconds
|  NonSetup wall time:       89    seconds
|  Total wall time:          91    seconds     0.03 hours
