# Supplementary material for: Intermolecular Interactions in G Protein-Coupled Receptor Allosteric Sites at the Membrane Interface from Molecular Dynamics Simulations and Quantum Chemical Calculations
Source: J Chem Inf Model. 2022 Sep 30;62(19):4736–47. doi: 10.1021/acs.jcim.2c00788 (PMC9554917; doi:10.1021/acs.jcim.2c00788)
Supplement: Supplementary file 2 — ci2c00788_si_002.zip [file ci2c00788_si_002.zip › MD_simulations_inputs/GCGR_MD_simulations_inputs/popc/min.out]

          -------------------------------------------------------
          Amber 16 PMEMD                              2016
          -------------------------------------------------------

| PMEMD implementation of SANDER, Release 16

| Run on 02/12/2019 at 09:32:29

|   Executable path: /usr/local/amber16/bin/pmemd.cuda
| Working directory: /data/almu/Working/GCGR/gcgr-5mv-popc/1_equilibration/arg1
|          Hostname: c104342

  [-O]verwriting output

File Assignments:
|   MDIN: min.in                                                                
|  MDOUT: min.out                                                               
| INPCRD: gcgr-5mv-arg1.crd                                                     
|   PARM: gcgr-5mv-arg1.top                                                     
| RESTRT: gcgr-5mv-arg1.min.rst                                                 
|   REFC: gcgr-5mv-arg1.crd                                                     
|  MDVEL: mdvel                                                                 
|   MDEN: mden                                                                  
|  MDCRD: mdcrd                                                                 
| MDINFO: mdinfo                                                                
|  MDFRC: mdfrc                                                                 


 Here is the input file:

 &cntrl                                                                        
  imin=1,         ! EM                                                         
  maxcyc=10000,   ! Maximum number of EM cycles                                
  ncyc=5000,      ! Switch from SD to CG after ncyc cycles                     
                                                                               
  ntb=1,          ! Constant volume. Delfault when ntp = 0                     
  ntp=0,          ! 0, default; 1, isotropic; 2, anisotropic; 3, semiisotropic 
  ntf=1,          ! Complete force evaluation                                  
  ntc=1,          ! No SHAKE                                                   
  ntpr=50,                                                                     
  ntwr=2000,                                                                   
  cut=10.0,                                                                    
 /                                                                             
&wt                                                                            
    type='END'                                                                 
   /                                                                           
Hold protein fixed                                                             
5.0                                                                            
RES 1 281                                                                      
END                                                                            
Hold lipids fixed                                                              
1.0                                                                            
FIND                                                                           
P * * PC                                                                       
SEARCH                                                                         
RES 283 1302                                                                   
END                                                                            
Hold ligand fixed                                                              
5.0                                                                            
RES 282                                                                        
END                                                                            
Hold ions fixed                                                                
1.0                                                                            
RES 1303 1446                                                                  
END                                                                            
Hold Xray waters fixed                                                         
5.0                                                                            
RES 1447                                                                       
END                                                                            
Hold waters fixed                                                              
1.0                                                                            
FIND                                                                           
* * * WAT                                                                      
SEARCH                                                                         
RES 1448 25289                                                                 
END                                                                            
END                                                                            


Note: ig = -1. Setting random seed to   755165 based on wallclock time in 
      microseconds.
 
|--------------------- INFORMATION ----------------------
| GPU (CUDA) Version of PMEMD in use: NVIDIA GPU IN USE.
|                    Version 16.0.0
| 
|                      02/25/2016
| 
| Implementation by:
|                    Ross C. Walker     (SDSC)
|                    Scott Le Grand     (nVIDIA)
| 
| Precision model in use:
|      [SPFP] - Single Precision Forces, 64-bit Fixed Point
|               Accumulation. (Default)
| 
|--------------------------------------------------------
 
|----------------- CITATION INFORMATION -----------------
|
|    When publishing work that utilized the CUDA version
|    of AMBER, please cite the following in addition to
|    the regular AMBER citations:
|
|  - Romelia Salomon-Ferrer; Andreas W. Goetz; Duncan
|    Poole; Scott Le Grand; Ross C. Walker "Routine
|    microsecond molecular dynamics simulations with
|    AMBER - Part II: Particle Mesh Ewald", J. Chem.
|    Theory Comput., 2013, 9 (9), pp3878-3888,
|    DOI: 10.1021/ct400314y.
|
|  - Andreas W. Goetz; Mark J. Williamson; Dong Xu;
|    Duncan Poole; Scott Le Grand; Ross C. Walker
|    "Routine microsecond molecular dynamics simulations
|    with AMBER - Part I: Generalized Born", J. Chem.
|    Theory Comput., 2012, 8 (5), pp1542-1555.
|
|  - Scott Le Grand; Andreas W. Goetz; Ross C. Walker
|    "SPFP: Speed without compromise - a mixed precision
|    model for GPU accelerated molecular dynamics
|    simulations.", Comp. Phys. Comm., 2013, 184
|    pp374-380, DOI: 10.1016/j.cpc.2012.09.022
|
|--------------------------------------------------------
 
|------------------- GPU DEVICE INFO --------------------
|
|            CUDA_VISIBLE_DEVICES: 2
|   CUDA Capable Devices Detected:      1
|           CUDA Device ID in use:      0
|                CUDA Device Name: GeForce GTX 1080 Ti
|     CUDA Device Global Mem Size:  11178 MB
| CUDA Device Num Multiprocessors:     28
|           CUDA Device Core Freq:   1.58 GHz
|
|--------------------------------------------------------
 
 
| Conditional Compilation Defines Used:
| PUBFFT
| BINTRAJ
| CUDA
| EMIL

| Largest sphere to fit in unit cell has radius =    54.314

| New format PARM file being parsed.
| Version =    1.000 Date = 02/11/19 Time = 16:50:20

| Note: 1-4 EEL scale factors are being read from the topology file.

| Note: 1-4 VDW scale factors are being read from the topology file.
| Duplicated    0 dihedrals

| Duplicated    0 dihedrals

--------------------------------------------------------------------------------
   1.  RESOURCE   USE: 
--------------------------------------------------------------------------------

 getting new box info from bottom of inpcrd
 NATOM  =  126202 NTYPES =      26 NBONH =  106078 MBONA  =   19707
 NTHETH =   72221 MTHETA =   23281 NPHIH =  118331 MPHIA  =   73264
 NHPARM =       0 NPARM  =       0 NNB   =  381170 NRES   =   26735
 NBONA  =   19707 NTHETA =   23281 NPHIA =   73264 NUMBND =     112
 NUMANG =     237 NPTRA  =     279 NATYP =      67 NPHB   =       1
 IFBOX  =       1 NMXRS  =      67 IFCAP =       0 NEXTRA =       0
 NCOPY  =       0

| Coordinate Index Table dimensions:    20   20   19
| Direct force subcell size =     5.6540    5.6697    5.7173

     BOX TYPE: RECTILINEAR

--------------------------------------------------------------------------------
   2.  CONTROL  DATA  FOR  THE  RUN
--------------------------------------------------------------------------------

default_name                                                                    

General flags:
     imin    =       1, nmropt  =       0

Nature and format of input:
     ntx     =       1, irest   =       0, ntrx    =       1

Nature and format of output:
     ntxo    =       2, ntpr    =      50, ntrx    =       1, ntwr    =    2000
     iwrap   =       0, ntwx    =       0, ntwv    =       0, ntwe    =       0
     ioutfm  =       1, ntwprt  =       0, idecomp =       0, rbornstat=      0

Potential function:
     ntf     =       1, ntb     =       1, igb     =       0, nsnb    =      25
     ipol    =       0, gbsa    =       0, iesp    =       0
     dielc   =   1.00000, cut     =  10.00000, intdiel =   1.00000

Frozen or restrained atoms:
     ibelly  =       0, ntr     =       0

Energy minimization:
     maxcyc  =   10000, ncyc    =    5000, ntmin   =       1
     dx0     =   0.01000, drms    =   0.00010

| Intermolecular bonds treatment:
|     no_intermolecular_bonds =       1

| Energy averages sample interval:
|     ene_avg_sampling =       1

Ewald parameters:
     verbose =       0, ew_type =       0, nbflag  =       1, use_pme =       1
     vdwmeth =       1, eedmeth =       1, netfrc  =       0
     Box X =  113.079   Box Y =  113.394   Box Z =  108.628
     Alpha =   90.000   Beta  =   90.000   Gamma =   90.000
     NFFT1 =  120       NFFT2 =  120       NFFT3 =  112
     Cutoff=   10.000   Tol   =0.100E-04
     Ewald Coefficient =  0.27511
     Interpolation order =    4

--------------------------------------------------------------------------------
   3.  ATOMIC COORDINATES AND VELOCITIES
--------------------------------------------------------------------------------

default_name                                                                    
 begin time read from input coords =     0.000 ps

 
 Number of triangulated 3-point waters found:    25289

     Sum of charges from parm topology file =   0.00093641
     Forcing neutrality...

| Dynamic Memory, Types Used:
| Reals             2924029
| Integers          7183149

| Nonbonded Pairs Initial Allocation:    38172949

| GPU memory information (estimate):
| KB of GPU memory in use:    404216
| KB of CPU memory in use:    167966

--------------------------------------------------------------------------------
   4.  RESULTS
--------------------------------------------------------------------------------

 ---------------------------------------------------
 APPROXIMATING switch and d/dx switch using CUBIC SPLINE INTERPOLATION
 using   5000.0 points per unit in tabled values
 TESTING RELATIVE ERROR over r ranging from 0.0 to cutoff
| CHECK switch(x): max rel err =   0.2738E-14   at   2.422500
| CHECK d/dx switch(x): max rel err =   0.8314E-11   at   2.736960
 ---------------------------------------------------
|---------------------------------------------------
| APPROXIMATING direct energy using CUBIC SPLINE INTERPOLATION
|  with   50.0 points per unit in tabled values
| Relative Error Limit not exceeded for r .gt.   2.33
| APPROXIMATING direct force using CUBIC SPLINE INTERPOLATION
|  with   50.0 points per unit in tabled values
| Relative Error Limit not exceeded for r .gt.   2.80
|---------------------------------------------------


   NSTEP       ENERGY          RMS            GMAX         NAME    NUMBER
      1       3.3218E+09     2.0705E+03     4.6132E+04     C115    39342

 BOND    =    10108.7366  ANGLE   =    31078.8873  DIHED      =    18993.9096
 VDWAALS = *************  EEL     =  -303638.9341  HBOND      =        0.0000
 1-4 VDW =     6432.0367  1-4 EEL =     6666.3812  RESTRAINT  =        0.0000


   NSTEP       ENERGY          RMS            GMAX         NAME    NUMBER
     50       1.0637E+09     2.0147E+03     4.8545E+04     C115    39342

 BOND    =    10542.6691  ANGLE   =    31186.7929  DIHED      =    18998.9099
 VDWAALS = *************  EEL     =  -303828.0053  HBOND      =        0.0000
 1-4 VDW =     6457.8520  1-4 EEL =     6666.6440  RESTRAINT  =        0.0000


   NSTEP       ENERGY          RMS            GMAX         NAME    NUMBER
    100       2.2858E+09     1.8941E+03     4.2041E+04     C115    39342

 BOND    =    13608.4967  ANGLE   =    31921.3298  DIHED      =    19029.9224
 VDWAALS = *************  EEL     =  -304174.3743  HBOND      =        0.0000
 1-4 VDW =     6516.3432  1-4 EEL =     6667.5461  RESTRAINT  =        0.0000


   NSTEP       ENERGY          RMS            GMAX         NAME    NUMBER
    150      -2.5109E+09     1.7431E+03     4.1139E+04     C114    11875

 BOND    =    20979.9075  ANGLE   =    33680.0394  DIHED      =    19105.8146
 VDWAALS = *************  EEL     =  -304580.2820  HBOND      =        0.0000
 1-4 VDW =     6609.1223  1-4 EEL =     6668.9506  RESTRAINT  =        0.0000


   NSTEP       ENERGY          RMS            GMAX         NAME    NUMBER
    200      -6.4927E+09     1.5790E+03     3.8068E+04     C114    11875

 BOND    =    32853.0438  ANGLE   =    36498.1886  DIHED      =    19231.9267
 VDWAALS = *************  EEL     =  -304909.5684  HBOND      =        0.0000
 1-4 VDW =     6736.4402  1-4 EEL =     6670.4227  RESTRAINT  =        0.0000


   NSTEP       ENERGY          RMS            GMAX         NAME    NUMBER
    250       2.9410E+09     1.3584E+03     2.8205E+04     C15     32404

 BOND    =    53913.0522  ANGLE   =    41448.8231  DIHED      =    19457.6296
 VDWAALS = *************  EEL     =  -305350.2625  HBOND      =        0.0000
 1-4 VDW =     6948.3474  1-4 EEL =     6672.0314  RESTRAINT  =        0.0000


   NSTEP       ENERGY          RMS            GMAX         NAME    NUMBER
    300      -3.3360E+09     9.9232E+02     2.6201E+04     C110    12779

 BOND    =   106753.4740  ANGLE   =    53642.3741  DIHED      =    20002.1252
 VDWAALS = *************  EEL     =  -306210.6863  HBOND      =        0.0000
 1-4 VDW =     7503.6744  1-4 EEL =     6672.1704  RESTRAINT  =        0.0000


   NSTEP       ENERGY          RMS            GMAX         NAME    NUMBER
    350      -6.3850E+09     5.1653E+02     2.1906E+04     C115    23798

 BOND    =   200519.5215  ANGLE   =    73200.0962  DIHED      =    20850.5966
 VDWAALS = *************  EEL     =  -307727.8900  HBOND      =        0.0000
 1-4 VDW =     8779.9304  1-4 EEL =     6662.4214  RESTRAINT  =        0.0000


   NSTEP       ENERGY          RMS            GMAX         NAME    NUMBER
    400       2.9040E+05     7.2231E+01     1.4750E+04     C115    44819

 BOND    =   211824.1985  ANGLE   =    92133.6175  DIHED      =    21671.8955
 VDWAALS =   270609.5836  EEL     =  -327422.0577  HBOND      =        0.0000
 1-4 VDW =    15048.1877  1-4 EEL =     6538.2077  RESTRAINT  =        0.0000


   NSTEP       ENERGY          RMS            GMAX         NAME    NUMBER
    450      -1.7344E+05     7.7849E+00     1.6574E+03     C116    27134

 BOND    =    33900.8154  ANGLE   =    58024.3756  DIHED      =    20545.0419
 VDWAALS =    60412.3568  EEL     =  -364572.7142  HBOND      =        0.0000
 1-4 VDW =    12313.2468  1-4 EEL =     5933.5941  RESTRAINT  =        0.0000


   NSTEP       ENERGY          RMS            GMAX         NAME    NUMBER
    500      -2.6565E+05     3.0788E+00     6.1544E+02     C115    44568

 BOND    =    22867.1597  ANGLE   =    25737.3664  DIHED      =    19859.5804
 VDWAALS =    37853.7564  EEL     =  -386473.3226  HBOND      =        0.0000
 1-4 VDW =     9156.1437  1-4 EEL =     5351.5616  RESTRAINT  =        0.0000


   NSTEP       ENERGY          RMS            GMAX         NAME    NUMBER
    550      -2.9673E+05     3.4290E+00     8.9748E+02     CG       2507

 BOND    =    21065.8308  ANGLE   =    16574.9251  DIHED      =    19631.6788
 VDWAALS =    32044.9192  EEL     =  -399139.1108  HBOND      =        0.0000
 1-4 VDW =     8038.8952  1-4 EEL =     5054.7385  RESTRAINT  =        0.0000


   NSTEP       ENERGY          RMS            GMAX         NAME    NUMBER
    600      -3.1115E+05     1.6881E+00     5.1180E+02     CG       2507

 BOND    =    21008.3855  ANGLE   =    13212.4329  DIHED      =    19436.1065
 VDWAALS =    30725.6364  EEL     =  -407980.3931  HBOND      =        0.0000
 1-4 VDW =     7511.1530  1-4 EEL =     4933.8756  RESTRAINT  =        0.0000


   NSTEP       ENERGY          RMS            GMAX         NAME    NUMBER
    650      -3.2003E+05     2.8813E+00     1.1569E+03     CG       2507

 BOND    =    21218.2804  ANGLE   =    11272.4014  DIHED      =    19273.9220
 VDWAALS =    30483.2717  EEL     =  -414304.9888  HBOND      =        0.0000
 1-4 VDW =     7165.6317  1-4 EEL =     4862.7263  RESTRAINT  =        0.0000


   NSTEP       ENERGY          RMS            GMAX         NAME    NUMBER
    700      -3.2688E+05     1.7609E+00     6.1204E+02     CG       2507

 BOND    =    21071.6830  ANGLE   =    10039.7975  DIHED      =    19128.0630
 VDWAALS =    30658.8895  EEL     =  -419505.5279  HBOND      =        0.0000
 1-4 VDW =     6915.1386  1-4 EEL =     4808.9353  RESTRAINT  =        0.0000


   NSTEP       ENERGY          RMS            GMAX         NAME    NUMBER
    750      -3.3201E+05     7.2150E-01     1.5795E+02     CG       2507

 BOND    =    21136.3246  ANGLE   =     9193.7369  DIHED      =    19011.4450
 VDWAALS =    30994.9487  EEL     =  -423853.1522  HBOND      =        0.0000
 1-4 VDW =     6728.2434  1-4 EEL =     4776.6892  RESTRAINT  =        0.0000


   NSTEP       ENERGY          RMS            GMAX         NAME    NUMBER
    800      -3.3602E+05     1.4305E+00     4.5243E+02     CG       2507

 BOND    =    21386.0850  ANGLE   =     8547.5672  DIHED      =    18907.4386
 VDWAALS =    31402.8646  EEL     =  -427592.1975  HBOND      =        0.0000
 1-4 VDW =     6579.6269  1-4 EEL =     4752.2141  RESTRAINT  =        0.0000


   NSTEP       ENERGY          RMS            GMAX         NAME    NUMBER
    850      -3.3952E+05     6.5628E-01     1.6433E+02     CG       2507

 BOND    =    21474.3004  ANGLE   =     8013.4700  DIHED      =    18785.0651
 VDWAALS =    31820.8637  EEL     =  -430798.3592  HBOND      =        0.0000
 1-4 VDW =     6459.6477  1-4 EEL =     4729.9160  RESTRAINT  =        0.0000


   NSTEP       ENERGY          RMS            GMAX         NAME    NUMBER
    900      -3.4231E+05     1.2661E+00     3.6538E+02     CG       2507

 BOND    =    21687.4490  ANGLE   =     7647.4101  DIHED      =    18693.2567
 VDWAALS =    32242.8188  EEL     =  -433657.6584  HBOND      =        0.0000
 1-4 VDW =     6360.0190  1-4 EEL =     4712.8601  RESTRAINT  =        0.0000


   NSTEP       ENERGY          RMS            GMAX         NAME    NUMBER
    950      -3.4492E+05     4.9751E-01     7.6797E+01     CZ       2671

 BOND    =    21787.0870  ANGLE   =     7325.3507  DIHED      =    18606.3827
 VDWAALS =    32672.3558  EEL     =  -436282.3095  HBOND      =        0.0000
 1-4 VDW =     6273.8176  1-4 EEL =     4701.0981  RESTRAINT  =        0.0000


   NSTEP       ENERGY          RMS            GMAX         NAME    NUMBER
   1000      -3.4723E+05     5.8080E-01     1.3372E+02     CZ       2671

 BOND    =    21947.1057  ANGLE   =     7056.2279  DIHED      =    18521.6727
 VDWAALS =    33108.8099  EEL     =  -438747.0092  HBOND      =        0.0000
 1-4 VDW =     6197.4323  1-4 EEL =     4689.3596  RESTRAINT  =        0.0000


   NSTEP       ENERGY          RMS            GMAX         NAME    NUMBER
   1050      -3.4926E+05     4.1418E-01     6.6035E+01     CZ       2671

 BOND    =    22071.5635  ANGLE   =     6832.2449  DIHED      =    18443.3525
 VDWAALS =    33521.5535  EEL     =  -440945.6189  HBOND      =        0.0000
 1-4 VDW =     6133.0231  1-4 EEL =     4678.9431  RESTRAINT  =        0.0000


   NSTEP       ENERGY          RMS            GMAX         NAME    NUMBER
   1100      -3.5106E+05     5.8745E-01     1.5128E+02     CZ       2671

 BOND    =    22210.4720  ANGLE   =     6650.1597  DIHED      =    18370.0077
 VDWAALS =    33913.1641  EEL     =  -442949.6557  HBOND      =        0.0000
 1-4 VDW =     6077.8501  1-4 EEL =     4670.4014  RESTRAINT  =        0.0000


   NSTEP       ENERGY          RMS            GMAX         NAME    NUMBER
   1150      -3.5260E+05     1.2406E+00     3.7677E+02     CZ       2671

 BOND    =    22385.1359  ANGLE   =     6511.3701  DIHED      =    18301.4181
 VDWAALS =    34285.0409  EEL     =  -444777.5877  HBOND      =        0.0000
 1-4 VDW =     6030.5828  1-4 EEL =     4663.0180  RESTRAINT  =        0.0000


   NSTEP       ENERGY          RMS            GMAX         NAME    NUMBER
   1200      -3.5413E+05     3.3808E-01     4.6746E+01     CZ       2671

 BOND    =    22436.4386  ANGLE   =     6366.5468  DIHED      =    18237.0732
 VDWAALS =    34635.5017  EEL     =  -446446.2478  HBOND      =        0.0000
 1-4 VDW =     5988.4386  1-4 EEL =     4656.9091  RESTRAINT  =        0.0000


   NSTEP       ENERGY          RMS            GMAX         NAME    NUMBER
   1250      -3.5541E+05     1.0504E+00     3.3386E+02     CZ       2671

 BOND    =    22591.2766  ANGLE   =     6267.7651  DIHED      =    18174.7500
 VDWAALS =    34979.3958  EEL     =  -448027.6754  HBOND      =        0.0000
 1-4 VDW =     5950.4745  1-4 EEL =     4650.9534  RESTRAINT  =        0.0000


   NSTEP       ENERGY          RMS            GMAX         NAME    NUMBER
   1300      -3.5671E+05     3.0550E-01     3.6733E+01     CZ       2671

 BOND    =    22649.5783  ANGLE   =     6155.6094  DIHED      =    18115.3002
 VDWAALS =    35307.4929  EEL     =  -449497.0897  HBOND      =        0.0000
 1-4 VDW =     5917.1779  1-4 EEL =     4645.2836  RESTRAINT  =        0.0000


   NSTEP       ENERGY          RMS            GMAX         NAME    NUMBER
   1350      -3.5783E+05     8.8555E-01     2.2639E+02     CZ       2671

 BOND    =    22780.1121  ANGLE   =     6075.3128  DIHED      =    18056.5924
 VDWAALS =    35626.5342  EEL     =  -450894.6647  HBOND      =        0.0000
 1-4 VDW =     5885.8459  1-4 EEL =     4639.5471  RESTRAINT  =        0.0000


   NSTEP       ENERGY          RMS            GMAX         NAME    NUMBER
   1400      -3.5896E+05     2.7260E-01     2.5012E+01     CG       2519

 BOND    =    22847.3138  ANGLE   =     5982.3439  DIHED      =    17999.7939
 VDWAALS =    35928.9043  EEL     =  -452215.1191  HBOND      =        0.0000
 1-4 VDW =     5856.7090  1-4 EEL =     4635.9853  RESTRAINT  =        0.0000


   NSTEP       ENERGY          RMS            GMAX         NAME    NUMBER
   1450      -3.5999E+05     7.2378E-01     1.8692E+02     CG       2519

 BOND    =    22967.1164  ANGLE   =     5909.1406  DIHED      =    17943.3832
 VDWAALS =    36225.1998  EEL     =  -453495.0861  HBOND      =        0.0000
 1-4 VDW =     5829.3047  1-4 EEL =     4632.1902  RESTRAINT  =        0.0000


   NSTEP       ENERGY          RMS            GMAX         NAME    NUMBER
   1500      -3.6091E+05     1.0471E+00     2.0634E+02     CE3      2613

 BOND    =    23086.0523  ANGLE   =     5846.5104  DIHED      =    17890.5664
 VDWAALS =    36498.4166  EEL     =  -454663.0014  HBOND      =        0.0000
 1-4 VDW =     5804.8823  1-4 EEL =     4627.6975  RESTRAINT  =        0.0000


   NSTEP       ENERGY          RMS            GMAX         NAME    NUMBER
   1550      -3.6187E+05     3.7389E-01     7.5298E+01     CE3      2613

 BOND    =    23116.9839  ANGLE   =     5779.0385  DIHED      =    17838.9996
 VDWAALS =    36758.5459  EEL     =  -455765.6574  HBOND      =        0.0000
 1-4 VDW =     5781.4785  1-4 EEL =     4623.3634  RESTRAINT  =        0.0000


   NSTEP       ENERGY          RMS            GMAX         NAME    NUMBER
   1600      -3.6267E+05     9.0480E-01     2.1839E+02     CE3      2613

 BOND    =    23232.5156  ANGLE   =     5727.1135  DIHED      =    17789.3187
 VDWAALS =    37002.2920  EEL     =  -456801.9223  HBOND      =        0.0000
 1-4 VDW =     5760.0006  1-4 EEL =     4619.8777  RESTRAINT  =        0.0000


   NSTEP       ENERGY          RMS            GMAX         NAME    NUMBER
   1650      -3.6352E+05     3.1866E-01     3.9021E+01     CE3      2613

 BOND    =    23268.7716  ANGLE   =     5667.7170  DIHED      =    17740.7458
 VDWAALS =    37232.6127  EEL     =  -457787.1743  HBOND      =        0.0000
 1-4 VDW =     5740.0694  1-4 EEL =     4615.8632  RESTRAINT  =        0.0000


   NSTEP       ENERGY          RMS            GMAX         NAME    NUMBER
   1700      -3.6427E+05     2.3845E-01     1.3412E+01     CE3      2613

 BOND    =    23334.6082  ANGLE   =     5619.6672  DIHED      =    17694.5720
 VDWAALS =    37442.8953  EEL     =  -458695.2801  HBOND      =        0.0000
 1-4 VDW =     5721.5123  1-4 EEL =     4612.1645  RESTRAINT  =        0.0000


   NSTEP       ENERGY          RMS            GMAX         NAME    NUMBER
   1750      -3.6498E+05     2.2927E-01     1.0836E+01     CG       2507

 BOND    =    23398.5212  ANGLE   =     5574.3939  DIHED      =    17649.8168
 VDWAALS =    37640.2596  EEL     =  -459552.6610  HBOND      =        0.0000
 1-4 VDW =     5704.2721  1-4 EEL =     4607.5435  RESTRAINT  =        0.0000


   NSTEP       ENERGY          RMS            GMAX         NAME    NUMBER
   1800      -3.6565E+05     6.4805E-01     8.7094E+01     CZ       2562

 BOND    =    23480.8846  ANGLE   =     5532.7222  DIHED      =    17605.2617
 VDWAALS =    37832.1961  EEL     =  -460387.8925  HBOND      =        0.0000
 1-4 VDW =     5687.2877  1-4 EEL =     4602.2026  RESTRAINT  =        0.0000


   NSTEP       ENERGY          RMS            GMAX         NAME    NUMBER
   1850      -3.6628E+05     9.6109E-01     1.4075E+02     CZ       2562

 BOND    =    23569.7365  ANGLE   =     5494.0698  DIHED      =    17561.6522
 VDWAALS =    38018.6547  EEL     =  -461192.9240  HBOND      =        0.0000
 1-4 VDW =     5670.7712  1-4 EEL =     4597.6351  RESTRAINT  =        0.0000


   NSTEP       ENERGY          RMS            GMAX         NAME    NUMBER
   1900      -3.6693E+05     6.1545E-01     1.1488E+02     CG       2507

 BOND    =    23595.2777  ANGLE   =     5453.4405  DIHED      =    17520.8961
 VDWAALS =    38194.6071  EEL     =  -461941.0091  HBOND      =        0.0000
 1-4 VDW =     5655.7536  1-4 EEL =     4593.6412  RESTRAINT  =        0.0000


   NSTEP       ENERGY          RMS            GMAX         NAME    NUMBER
   1950      -3.6750E+05     8.4006E-01     1.5335E+02     CG       2507

 BOND    =    23667.4648  ANGLE   =     5419.9638  DIHED      =    17481.4344
 VDWAALS =    38365.7408  EEL     =  -462662.1564  HBOND      =        0.0000
 1-4 VDW =     5641.3111  1-4 EEL =     4589.8847  RESTRAINT  =        0.0000


   NSTEP       ENERGY          RMS            GMAX         NAME    NUMBER
   2000      -3.6810E+05     4.8147E-01     7.2457E+01     CZ       2562

 BOND    =    23696.2543  ANGLE   =     5384.0651  DIHED      =    17442.4586
 VDWAALS =    38534.5210  EEL     =  -463371.6506  HBOND      =        0.0000
 1-4 VDW =     5627.2322  1-4 EEL =     4587.6968  RESTRAINT  =        0.0000


   NSTEP       ENERGY          RMS            GMAX         NAME    NUMBER
   2050      -3.6865E+05     2.1058E-01     1.6051E+01     CZ       2562

 BOND    =    23736.4197  ANGLE   =     5351.6129  DIHED      =    17405.5700
 VDWAALS =    38693.9135  EEL     =  -464039.5335  HBOND      =        0.0000
 1-4 VDW =     5614.3366  1-4 EEL =     4585.1043  RESTRAINT  =        0.0000


   NSTEP       ENERGY          RMS            GMAX         NAME    NUMBER
   2100      -3.6917E+05     4.0348E-01     5.9421E+01     CZ       2562

 BOND    =    23792.7878  ANGLE   =     5322.4778  DIHED      =    17369.3005
 VDWAALS =    38848.5080  EEL     =  -464691.5073  HBOND      =        0.0000
 1-4 VDW =     5601.8836  1-4 EEL =     4582.4537  RESTRAINT  =        0.0000


   NSTEP       ENERGY          RMS            GMAX         NAME    NUMBER
   2150      -3.6967E+05     5.7337E-01     8.4811E+01     CZ       2562

 BOND    =    23849.7927  ANGLE   =     5295.4291  DIHED      =    17333.1226
 VDWAALS =    38995.8301  EEL     =  -465316.4670  HBOND      =        0.0000
 1-4 VDW =     5589.9802  1-4 EEL =     4579.6096  RESTRAINT  =        0.0000


   NSTEP       ENERGY          RMS            GMAX         NAME    NUMBER
   2200      -3.7017E+05     1.9767E-01     1.4314E+01     CZ       2562

 BOND    =    23878.7683  ANGLE   =     5268.3006  DIHED      =    17298.4879
 VDWAALS =    39133.4584  EEL     =  -465900.6934  HBOND      =        0.0000
 1-4 VDW =     5578.6831  1-4 EEL =     4577.3630  RESTRAINT  =        0.0000


   NSTEP       ENERGY          RMS            GMAX         NAME    NUMBER
   2250      -3.7061E+05     5.5651E-01     8.6765E+01     CG       2507

 BOND    =    23937.9959  ANGLE   =     5245.3214  DIHED      =    17264.9849
 VDWAALS =    39268.2349  EEL     =  -466470.2368  HBOND      =        0.0000
 1-4 VDW =     5567.7503  1-4 EEL =     4575.3299  RESTRAINT  =        0.0000


   NSTEP       ENERGY          RMS            GMAX         NAME    NUMBER
   2300      -3.7106E+05     2.4430E-01     2.8333E+01     CZ       2562

 BOND    =    23965.9644  ANGLE   =     5220.1958  DIHED      =    17233.0244
 VDWAALS =    39397.3732  EEL     =  -467011.9301  HBOND      =        0.0000
 1-4 VDW =     5557.4957  1-4 EEL =     4572.8942  RESTRAINT  =        0.0000


   NSTEP       ENERGY          RMS            GMAX         NAME    NUMBER
   2350      -3.7149E+05     2.8116E-01     4.2618E+01     CG       2507

 BOND    =    24008.5776  ANGLE   =     5197.2934  DIHED      =    17201.7302
 VDWAALS =    39524.7492  EEL     =  -467542.8821  HBOND      =        0.0000
 1-4 VDW =     5547.4000  1-4 EEL =     4570.9589  RESTRAINT  =        0.0000


   NSTEP       ENERGY          RMS            GMAX         NAME    NUMBER
   2400      -3.7189E+05     6.5283E-01     1.4087E+02     CG       2507

 BOND    =    24068.0555  ANGLE   =     5176.9488  DIHED      =    17171.4151
 VDWAALS =    39649.5146  EEL     =  -468058.7982  HBOND      =        0.0000
 1-4 VDW =     5537.7295  1-4 EEL =     4569.0782  RESTRAINT  =        0.0000


   NSTEP       ENERGY          RMS            GMAX         NAME    NUMBER
   2450      -3.7230E+05     2.7064E-01     3.4553E+01     CG       2507

 BOND    =    24087.3368  ANGLE   =     5154.3257  DIHED      =    17142.8710
 VDWAALS =    39767.2881  EEL     =  -468547.6479  HBOND      =        0.0000
 1-4 VDW =     5528.4853  1-4 EEL =     4566.8236  RESTRAINT  =        0.0000


   NSTEP       ENERGY          RMS            GMAX         NAME    NUMBER
   2500      -3.7268E+05     1.7345E-01     1.1794E+01     CZ       2562

 BOND    =    24121.6622  ANGLE   =     5134.3860  DIHED      =    17115.7684
 VDWAALS =    39880.9833  EEL     =  -469014.1645  HBOND      =        0.0000
 1-4 VDW =     5519.9700  1-4 EEL =     4564.7428  RESTRAINT  =        0.0000


   NSTEP       ENERGY          RMS            GMAX         NAME    NUMBER
   2550      -3.7305E+05     1.6172E-01     7.4389E+00     CZ       2562

 BOND    =    24157.9014  ANGLE   =     5115.2486  DIHED      =    17089.0349
 VDWAALS =    39994.3377  EEL     =  -469475.9363  HBOND      =        0.0000
 1-4 VDW =     5511.5983  1-4 EEL =     4562.5311  RESTRAINT  =        0.0000


   NSTEP       ENERGY          RMS            GMAX         NAME    NUMBER
   2600      -3.7341E+05     4.5507E-01     6.7339E+01     CZ       2562

 BOND    =    24205.3915  ANGLE   =     5096.9461  DIHED      =    17061.6015
 VDWAALS =    40112.5972  EEL     =  -469951.1921  HBOND      =        0.0000
 1-4 VDW =     5503.1549  1-4 EEL =     4560.0848  RESTRAINT  =        0.0000


   NSTEP       ENERGY          RMS            GMAX         NAME    NUMBER
   2650      -3.7377E+05     1.5685E-01     7.2256E+00     CZ       2562

 BOND    =    24230.5916  ANGLE   =     5078.1812  DIHED      =    17036.2278
 VDWAALS =    40223.4310  EEL     =  -470392.5792  HBOND      =        0.0000
 1-4 VDW =     5495.2765  1-4 EEL =     4557.7428  RESTRAINT  =        0.0000


   NSTEP       ENERGY          RMS            GMAX         NAME    NUMBER
   2700      -3.7410E+05     4.1873E-01     9.5091E+01     CG       2507

 BOND    =    24273.3375  ANGLE   =     5061.8040  DIHED      =    17011.2512
 VDWAALS =    40334.2085  EEL     =  -470826.1199  HBOND      =        0.0000
 1-4 VDW =     5487.6347  1-4 EEL =     4555.2114  RESTRAINT  =        0.0000


   NSTEP       ENERGY          RMS            GMAX         NAME    NUMBER
   2750      -3.7441E+05     5.9501E-01     1.4604E+02     CG       2507

 BOND    =    24315.7060  ANGLE   =     5046.6866  DIHED      =    16987.6603
 VDWAALS =    40439.3780  EEL     =  -471234.0221  HBOND      =        0.0000
 1-4 VDW =     5480.5993  1-4 EEL =     4553.6191  RESTRAINT  =        0.0000


   NSTEP       ENERGY          RMS            GMAX         NAME    NUMBER
   2800      -3.7474E+05     1.5385E-01     8.9242E+00     CZ       2562

 BOND    =    24329.1144  ANGLE   =     5028.4403  DIHED      =    16964.7285
 VDWAALS =    40541.9872  EEL     =  -471629.8382  HBOND      =        0.0000
 1-4 VDW =     5473.8130  1-4 EEL =     4550.8784  RESTRAINT  =        0.0000


   NSTEP       ENERGY          RMS            GMAX         NAME    NUMBER
   2850      -3.7503E+05     4.8707E-01     7.0021E+01     CZ       2562

 BOND    =    24371.3897  ANGLE   =     5014.2766  DIHED      =    16942.2386
 VDWAALS =    40643.0472  EEL     =  -472018.0037  HBOND      =        0.0000
 1-4 VDW =     5467.1744  1-4 EEL =     4548.3675  RESTRAINT  =        0.0000


   NSTEP       ENERGY          RMS            GMAX         NAME    NUMBER
   2900      -3.7534E+05     2.7343E-01     3.4848E+01     CZ       2562

 BOND    =    24392.5735  ANGLE   =     4998.6070  DIHED      =    16920.3202
 VDWAALS =    40741.2335  EEL     =  -472396.4451  HBOND      =        0.0000
 1-4 VDW =     5460.4550  1-4 EEL =     4546.2786  RESTRAINT  =        0.0000


   NSTEP       ENERGY          RMS            GMAX         NAME    NUMBER
   2950      -3.7561E+05     4.2115E-01     6.5218E+01     CG       2507

 BOND    =    24426.1656  ANGLE   =     4985.8283  DIHED      =    16899.2725
 VDWAALS =    40834.4862  EEL     =  -472754.5743  HBOND      =        0.0000
 1-4 VDW =     5454.2027  1-4 EEL =     4543.8904  RESTRAINT  =        0.0000


   NSTEP       ENERGY          RMS            GMAX         NAME    NUMBER
   3000      -3.7589E+05     2.0769E-01     2.3045E+01     CG       3765

 BOND    =    24445.9529  ANGLE   =     4971.8176  DIHED      =    16878.5308
 VDWAALS =    40925.2868  EEL     =  -473103.0618  HBOND      =        0.0000
 1-4 VDW =     5448.2382  1-4 EEL =     4540.7836  RESTRAINT  =        0.0000


   NSTEP       ENERGY          RMS            GMAX         NAME    NUMBER
   3050      -3.7616E+05     3.5479E-01     4.8437E+01     CG       3765

 BOND    =    24477.3830  ANGLE   =     4960.1801  DIHED      =    16857.7971
 VDWAALS =    41015.3210  EEL     =  -473450.2106  HBOND      =        0.0000
 1-4 VDW =     5442.2027  1-4 EEL =     4537.7817  RESTRAINT  =        0.0000


   NSTEP       ENERGY          RMS            GMAX         NAME    NUMBER
   3100      -3.7641E+05     5.9536E-01     2.1736E+02     CG       2507

 BOND    =    24513.7620  ANGLE   =     4949.9698  DIHED      =    16838.0059
 VDWAALS =    41101.0500  EEL     =  -473781.1206  HBOND      =        0.0000
 1-4 VDW =     5436.3628  1-4 EEL =     4535.4275  RESTRAINT  =        0.0000


   NSTEP       ENERGY          RMS            GMAX         NAME    NUMBER
   3150      -3.7668E+05     2.4377E-01     3.0654E+01     CE1      3768

 BOND    =    24524.4426  ANGLE   =     4937.8008  DIHED      =    16818.7731
 VDWAALS =    41183.9958  EEL     =  -474103.2540  HBOND      =        0.0000
 1-4 VDW =     5430.4716  1-4 EEL =     4532.3327  RESTRAINT  =        0.0000


   NSTEP       ENERGY          RMS            GMAX         NAME    NUMBER
   3200      -3.7692E+05     1.3966E-01     9.5032E+00     CE1      3768

 BOND    =    24546.5474  ANGLE   =     4926.8531  DIHED      =    16799.6835
 VDWAALS =    41266.0115  EEL     =  -474417.9966  HBOND      =        0.0000
 1-4 VDW =     5424.7510  1-4 EEL =     4529.5563  RESTRAINT  =        0.0000


   NSTEP       ENERGY          RMS            GMAX         NAME    NUMBER
   3250      -3.7717E+05     2.4458E-01     3.4751E+01     CE1      3768

 BOND    =    24573.1786  ANGLE   =     4916.4763  DIHED      =    16780.4697
 VDWAALS =    41348.5509  EEL     =  -474732.7976  HBOND      =        0.0000
 1-4 VDW =     5418.9372  1-4 EEL =     4527.0069  RESTRAINT  =        0.0000


   NSTEP       ENERGY          RMS            GMAX         NAME    NUMBER
   3300      -3.7740E+05     4.0814E-01     1.2828E+02     CG       2507

 BOND    =    24602.1084  ANGLE   =     4906.7297  DIHED      =    16761.9227
 VDWAALS =    41428.4818  EEL     =  -475035.9288  HBOND      =        0.0000
 1-4 VDW =     5413.3304  1-4 EEL =     4524.5383  RESTRAINT  =        0.0000


   NSTEP       ENERGY          RMS            GMAX         NAME    NUMBER
   3350      -3.7763E+05     1.3538E-01     8.5392E+00     CE1      3768

 BOND    =    24617.5134  ANGLE   =     4895.8726  DIHED      =    16744.2193
 VDWAALS =    41504.3778  EEL     =  -475325.2494  HBOND      =        0.0000
 1-4 VDW =     5407.9195  1-4 EEL =     4522.9808  RESTRAINT  =        0.0000


   NSTEP       ENERGY          RMS            GMAX         NAME    NUMBER
   3400      -3.7786E+05     3.4948E-01     6.3060E+01     CG       2507

 BOND    =    24646.2482  ANGLE   =     4886.3585  DIHED      =    16726.1166
 VDWAALS =    41581.6195  EEL     =  -475620.0860  HBOND      =        0.0000
 1-4 VDW =     5402.4441  1-4 EEL =     4520.9656  RESTRAINT  =        0.0000


   NSTEP       ENERGY          RMS            GMAX         NAME    NUMBER
   3450      -3.7806E+05     5.4391E-01     2.0632E+02     CG       2507

 BOND    =    24675.7616  ANGLE   =     4877.2903  DIHED      =    16709.1782
 VDWAALS =    41653.4143  EEL     =  -475894.8396  HBOND      =        0.0000
 1-4 VDW =     5397.3950  1-4 EEL =     4518.7942  RESTRAINT  =        0.0000


   NSTEP       ENERGY          RMS            GMAX         NAME    NUMBER
   3500      -3.7829E+05     2.2037E-01     3.1133E+01     CG       2507

 BOND    =    24684.8089  ANGLE   =     4865.8516  DIHED      =    16692.3456
 VDWAALS =    41723.9791  EEL     =  -476165.8819  HBOND      =        0.0000
 1-4 VDW =     5392.4919  1-4 EEL =     4517.1163  RESTRAINT  =        0.0000


   NSTEP       ENERGY          RMS            GMAX         NAME    NUMBER
   3550      -3.7849E+05     3.8302E-01     5.4880E+01     CE1      3768

 BOND    =    24711.0474  ANGLE   =     4856.5894  DIHED      =    16675.8030
 VDWAALS =    41793.2201  EEL     =  -476432.6193  HBOND      =        0.0000
 1-4 VDW =     5387.6002  1-4 EEL =     4515.2877  RESTRAINT  =        0.0000


   NSTEP       ENERGY          RMS            GMAX         NAME    NUMBER
   3600      -3.7871E+05     2.1329E-01     2.7364E+01     CE1      3768

 BOND    =    24726.1394  ANGLE   =     4845.9664  DIHED      =    16659.6110
 VDWAALS =    41860.9191  EEL     =  -476694.9997  HBOND      =        0.0000
 1-4 VDW =     5382.6040  1-4 EEL =     4513.6601  RESTRAINT  =        0.0000


   NSTEP       ENERGY          RMS            GMAX         NAME    NUMBER
   3650      -3.7890E+05     3.9500E-01     9.4886E+01     CG       2507

 BOND    =    24751.1073  ANGLE   =     4837.1395  DIHED      =    16644.1983
 VDWAALS =    41925.3541  EEL     =  -476943.8350  HBOND      =        0.0000
 1-4 VDW =     5377.9253  1-4 EEL =     4511.8243  RESTRAINT  =        0.0000


   NSTEP       ENERGY          RMS            GMAX         NAME    NUMBER
   3700      -3.7908E+05     4.9737E-01     6.9180E+01     CE1      3768

 BOND    =    24775.2874  ANGLE   =     4828.3509  DIHED      =    16629.0506
 VDWAALS =    41988.2428  EEL     =  -477188.6348  HBOND      =        0.0000
 1-4 VDW =     5373.3126  1-4 EEL =     4510.6417  RESTRAINT  =        0.0000


   NSTEP       ENERGY          RMS            GMAX         NAME    NUMBER
   3750      -3.7928E+05     2.9380E-01     4.1308E+01     CE1      3768

 BOND    =    24784.7463  ANGLE   =     4817.4098  DIHED      =    16614.1803
 VDWAALS =    42050.1012  EEL     =  -477428.5745  HBOND      =        0.0000
 1-4 VDW =     5368.9378  1-4 EEL =     4508.6734  RESTRAINT  =        0.0000


   NSTEP       ENERGY          RMS            GMAX         NAME    NUMBER
   3800      -3.7946E+05     4.3983E-01     9.7469E+01     CG       2507

 BOND    =    24808.2182  ANGLE   =     4808.9483  DIHED      =    16599.8965
 VDWAALS =    42110.1761  EEL     =  -477662.4395  HBOND      =        0.0000
 1-4 VDW =     5364.5600  1-4 EEL =     4507.4623  RESTRAINT  =        0.0000


   NSTEP       ENERGY          RMS            GMAX         NAME    NUMBER
   3850      -3.7966E+05     1.8477E-01     2.4415E+01     CG       2507

 BOND    =    24817.5809  ANGLE   =     4799.1514  DIHED      =    16586.0249
 VDWAALS =    42169.9724  EEL     =  -477894.5424  HBOND      =        0.0000
 1-4 VDW =     5360.0952  1-4 EEL =     4506.0327  RESTRAINT  =        0.0000


   NSTEP       ENERGY          RMS            GMAX         NAME    NUMBER
   3900      -3.7983E+05     1.1750E-01     8.1381E+00     CE1      3768

 BOND    =    24833.3701  ANGLE   =     4790.5299  DIHED      =    16572.8764
 VDWAALS =    42227.7509  EEL     =  -478115.9801  HBOND      =        0.0000
 1-4 VDW =     5355.9888  1-4 EEL =     4504.7442  RESTRAINT  =        0.0000


   NSTEP       ENERGY          RMS            GMAX         NAME    NUMBER
   3950      -3.8000E+05     1.9605E-01     2.8734E+01     CE1      3768

 BOND    =    24851.5305  ANGLE   =     4782.4451  DIHED      =    16559.8812
 VDWAALS =    42285.5602  EEL     =  -478337.2378  HBOND      =        0.0000
 1-4 VDW =     5351.8661  1-4 EEL =     4503.4050  RESTRAINT  =        0.0000


   NSTEP       ENERGY          RMS            GMAX         NAME    NUMBER
   4000      -3.8017E+05     3.6162E-01     9.9678E+01     CG       2507

 BOND    =    24872.8076  ANGLE   =     4774.9814  DIHED      =    16547.1580
 VDWAALS =    42342.6243  EEL     =  -478555.7750  HBOND      =        0.0000
 1-4 VDW =     5347.7916  1-4 EEL =     4501.9230  RESTRAINT  =        0.0000


   NSTEP       ENERGY          RMS            GMAX         NAME    NUMBER
   4050      -3.8033E+05     4.6774E-01     1.1411E+02     CG       2507

 BOND    =    24893.7151  ANGLE   =     4767.7558  DIHED      =    16534.8766
 VDWAALS =    42397.9745  EEL     =  -478767.8611  HBOND      =        0.0000
 1-4 VDW =     5343.8553  1-4 EEL =     4501.1044  RESTRAINT  =        0.0000


   NSTEP       ENERGY          RMS            GMAX         NAME    NUMBER
   4100      -3.8050E+05     2.8430E-01     6.9899E+01     CG       2507

 BOND    =    24903.0992  ANGLE   =     4759.2953  DIHED      =    16522.7159
 VDWAALS =    42452.8615  EEL     =  -478980.0918  HBOND      =        0.0000
 1-4 VDW =     5339.7829  1-4 EEL =     4500.0033  RESTRAINT  =        0.0000


   NSTEP       ENERGY          RMS            GMAX         NAME    NUMBER
   4150      -3.8066E+05     4.2818E-01     1.5153E+02     CG       2507

 BOND    =    24923.7743  ANGLE   =     4752.4674  DIHED      =    16510.7106
 VDWAALS =    42507.4258  EEL     =  -479189.1754  HBOND      =        0.0000
 1-4 VDW =     5335.9323  1-4 EEL =     4498.3327  RESTRAINT  =        0.0000


   NSTEP       ENERGY          RMS            GMAX         NAME    NUMBER
   4200      -3.8083E+05     1.3340E-01     1.4786E+01     CE1      3768

 BOND    =    24931.2612  ANGLE   =     4743.6365  DIHED      =    16498.7495
 VDWAALS =    42561.5336  EEL     =  -479394.6964  HBOND      =        0.0000
 1-4 VDW =     5332.2993  1-4 EEL =     4497.3549  RESTRAINT  =        0.0000


   NSTEP       ENERGY          RMS            GMAX         NAME    NUMBER
   4250      -3.8099E+05     1.0907E-01     7.6844E+00     CE1      3768

 BOND    =    24946.1067  ANGLE   =     4736.1161  DIHED      =    16487.0461
 VDWAALS =    42614.1916  EEL     =  -479594.0621  HBOND      =        0.0000
 1-4 VDW =     5328.7117  1-4 EEL =     4496.2769  RESTRAINT  =        0.0000


   NSTEP       ENERGY          RMS            GMAX         NAME    NUMBER
   4300      -3.8113E+05     1.1188E-01     8.5706E+00     CE1      3768

 BOND    =    24960.5015  ANGLE   =     4729.0236  DIHED      =    16475.7232
 VDWAALS =    42664.6671  EEL     =  -479784.9470  HBOND      =        0.0000
 1-4 VDW =     5325.2972  1-4 EEL =     4495.1479  RESTRAINT  =        0.0000


   NSTEP       ENERGY          RMS            GMAX         NAME    NUMBER
   4350      -3.8128E+05     2.7758E-01     4.7681E+01     CE1      3768

 BOND    =    24978.5683  ANGLE   =     4722.7013  DIHED      =    16464.3208
 VDWAALS =    42715.2397  EEL     =  -479977.1729  HBOND      =        0.0000
 1-4 VDW =     5321.8093  1-4 EEL =     4494.0229  RESTRAINT  =        0.0000


   NSTEP       ENERGY          RMS            GMAX         NAME    NUMBER
   4400      -3.8143E+05     1.3156E-01     1.6694E+01     CE1      3768

 BOND    =    24988.9089  ANGLE   =     4715.4784  DIHED      =    16453.3552
 VDWAALS =    42763.7329  EEL     =  -480159.6831  HBOND      =        0.0000
 1-4 VDW =     5318.5865  1-4 EEL =     4492.7325  RESTRAINT  =        0.0000


   NSTEP       ENERGY          RMS            GMAX         NAME    NUMBER
   4450      -3.8157E+05     2.4257E-01     4.0111E+01     CE1      3768

 BOND    =    25004.9626  ANGLE   =     4709.1895  DIHED      =    16442.3998
 VDWAALS =    42812.0477  EEL     =  -480342.0869  HBOND      =        0.0000
 1-4 VDW =     5315.3382  1-4 EEL =     4491.5921  RESTRAINT  =        0.0000


   NSTEP       ENERGY          RMS            GMAX         NAME    NUMBER
   4500      -3.8170E+05     3.5407E-01     5.6910E+01     CE1      3768

 BOND    =    25021.6528  ANGLE   =     4703.4007  DIHED      =    16431.9463
 VDWAALS =    42858.0539  EEL     =  -480516.3261  HBOND      =        0.0000
 1-4 VDW =     5312.2476  1-4 EEL =     4490.3804  RESTRAINT  =        0.0000


   NSTEP       ENERGY          RMS            GMAX         NAME    NUMBER
   4550      -3.8184E+05     1.4761E-01     2.4038E+01     CG       2507

 BOND    =    25029.3697  ANGLE   =     4696.4339  DIHED      =    16421.7370
 VDWAALS =    42902.8386  EEL     =  -480687.4716  HBOND      =        0.0000
 1-4 VDW =     5309.1043  1-4 EEL =     4489.7087  RESTRAINT  =        0.0000


   NSTEP       ENERGY          RMS            GMAX         NAME    NUMBER
   4600      -3.8197E+05     3.0568E-01     5.1387E+01     CE1      3768

 BOND    =    25046.4928  ANGLE   =     4691.0872  DIHED      =    16411.3894
 VDWAALS =    42948.4000  EEL     =  -480861.1753  HBOND      =        0.0000
 1-4 VDW =     5305.9910  1-4 EEL =     4488.7479  RESTRAINT  =        0.0000


   NSTEP       ENERGY          RMS            GMAX         NAME    NUMBER
   4650      -3.8210E+05     9.9561E-02     6.6463E+00     CE1      3768

 BOND    =    25054.5848  ANGLE   =     4684.4693  DIHED      =    16401.4118
 VDWAALS =    42992.7344  EEL     =  -481027.5083  HBOND      =        0.0000
 1-4 VDW =     5303.1136  1-4 EEL =     4487.4865  RESTRAINT  =        0.0000


   NSTEP       ENERGY          RMS            GMAX         NAME    NUMBER
   4700      -3.8223E+05     2.8038E-01     4.9565E+01     CG       2507

 BOND    =    25070.8608  ANGLE   =     4679.3313  DIHED      =    16391.3421
 VDWAALS =    43037.5336  EEL     =  -481194.8318  HBOND      =        0.0000
 1-4 VDW =     5300.2260  1-4 EEL =     4486.1442  RESTRAINT  =        0.0000


   NSTEP       ENERGY          RMS            GMAX         NAME    NUMBER
   4750      -3.8236E+05     1.1515E-01     1.2645E+01     CE1      3768

 BOND    =    25079.8828  ANGLE   =     4673.4643  DIHED      =    16381.7658
 VDWAALS =    43079.7094  EEL     =  -481353.7615  HBOND      =        0.0000
 1-4 VDW =     5297.3986  1-4 EEL =     4485.2475  RESTRAINT  =        0.0000


   NSTEP       ENERGY          RMS            GMAX         NAME    NUMBER
   4800      -3.8248E+05     2.2209E-01     3.4577E+01     CE1      3768

 BOND    =    25094.1345  ANGLE   =     4668.3254  DIHED      =    16372.0756
 VDWAALS =    43122.0366  EEL     =  -481513.3394  HBOND      =        0.0000
 1-4 VDW =     5294.6090  1-4 EEL =     4484.1837  RESTRAINT  =        0.0000


   NSTEP       ENERGY          RMS            GMAX         NAME    NUMBER
   4850      -3.8259E+05     3.2653E-01     5.9822E+01     CG       2507

 BOND    =    25109.1307  ANGLE   =     4663.4006  DIHED      =    16362.5997
 VDWAALS =    43162.9552  EEL     =  -481667.8661  HBOND      =        0.0000
 1-4 VDW =     5291.9099  1-4 EEL =     4482.8973  RESTRAINT  =        0.0000


   NSTEP       ENERGY          RMS            GMAX         NAME    NUMBER
   4900      -3.8272E+05     9.4327E-02     5.6651E+00     CE1      3768

 BOND    =    25115.5495  ANGLE   =     4657.0894  DIHED      =    16353.1127
 VDWAALS =    43203.1464  EEL     =  -481819.5577  HBOND      =        0.0000
 1-4 VDW =     5289.3040  1-4 EEL =     4481.7387  RESTRAINT  =        0.0000


   NSTEP       ENERGY          RMS            GMAX         NAME    NUMBER
   4950      -3.8284E+05     2.9603E-01     5.0796E+01     CE1      3768

 BOND    =    25131.6946  ANGLE   =     4652.1584  DIHED      =    16343.2266
 VDWAALS =    43244.0406  EEL     =  -481974.8689  HBOND      =        0.0000
 1-4 VDW =     5286.5911  1-4 EEL =     4480.5832  RESTRAINT  =        0.0000


   NSTEP       ENERGY          RMS            GMAX         NAME    NUMBER
   5000      -3.8296E+05     9.3723E-02     6.3319E+00     CG       2507

 BOND    =    25139.1541  ANGLE   =     4646.4650  DIHED      =    16333.8758
 VDWAALS =    43282.0082  EEL     =  -482120.0223  HBOND      =        0.0000
 1-4 VDW =     5283.9377  1-4 EEL =     4479.5231  RESTRAINT  =        0.0000


   NSTEP       ENERGY          RMS            GMAX         NAME    NUMBER
   5050      -3.8478E+05     3.3796E-01     4.0999E+01     H1      51219

 BOND    =    25379.1735  ANGLE   =     4576.2517  DIHED      =    16161.5614
 VDWAALS =    44176.3365  EEL     =  -484764.8843  HBOND      =        0.0000
 1-4 VDW =     5235.4293  1-4 EEL =     4456.1549  RESTRAINT  =        0.0000


   NSTEP       ENERGY          RMS            GMAX         NAME    NUMBER
   5100      -3.8515E+05     2.6903E-01     3.3065E+01     CG       3738

 BOND    =    25392.0607  ANGLE   =     4555.0531  DIHED      =    16131.1984
 VDWAALS =    44202.2726  EEL     =  -485109.0788  HBOND      =        0.0000
 1-4 VDW =     5233.1852  1-4 EEL =     4449.5738  RESTRAINT  =        0.0000


   NSTEP       ENERGY          RMS            GMAX         NAME    NUMBER
   5150      -3.8542E+05     2.4567E-01     2.8772E+01     CG       3738

 BOND    =    25408.4631  ANGLE   =     4541.0172  DIHED      =    16103.6988
 VDWAALS =    44264.8235  EEL     =  -485416.3390  HBOND      =        0.0000
 1-4 VDW =     5228.9740  1-4 EEL =     4445.0850  RESTRAINT  =        0.0000


   NSTEP       ENERGY          RMS            GMAX         NAME    NUMBER
   5200      -3.8566E+05     2.5271E-01     3.4411E+01     CG       3738

 BOND    =    25430.6752  ANGLE   =     4534.2460  DIHED      =    16082.7798
 VDWAALS =    44304.1382  EEL     =  -485675.7863  HBOND      =        0.0000
 1-4 VDW =     5223.4836  1-4 EEL =     4441.4693  RESTRAINT  =        0.0000


   NSTEP       ENERGY          RMS            GMAX         NAME    NUMBER
   5250      -3.8588E+05     2.6555E-01     3.5926E+01     CG       3738

 BOND    =    25448.7668  ANGLE   =     4528.1062  DIHED      =    16063.1679
 VDWAALS =    44347.4107  EEL     =  -485921.9640  HBOND      =        0.0000
 1-4 VDW =     5218.1502  1-4 EEL =     4438.2174  RESTRAINT  =        0.0000


   NSTEP       ENERGY          RMS            GMAX         NAME    NUMBER
   5300      -3.8609E+05     2.7905E-01     3.8780E+01     CG       3738

 BOND    =    25469.5463  ANGLE   =     4522.1147  DIHED      =    16044.1361
 VDWAALS =    44395.9404  EEL     =  -486167.5204  HBOND      =        0.0000
 1-4 VDW =     5213.1705  1-4 EEL =     4435.5530  RESTRAINT  =        0.0000


   NSTEP       ENERGY          RMS            GMAX         NAME    NUMBER
   5350      -3.8629E+05     2.9402E-01     4.2071E+01     CG       3738

 BOND    =    25489.5763  ANGLE   =     4516.2339  DIHED      =    16025.2893
 VDWAALS =    44448.2228  EEL     =  -486411.1955  HBOND      =        0.0000
 1-4 VDW =     5208.4971  1-4 EEL =     4433.0054  RESTRAINT  =        0.0000


   NSTEP       ENERGY          RMS            GMAX         NAME    NUMBER
   5400      -3.8649E+05     3.0676E-01     4.6583E+01     CG       3738

 BOND    =    25509.7027  ANGLE   =     4510.5545  DIHED      =    16006.8658
 VDWAALS =    44501.1302  EEL     =  -486655.2090  HBOND      =        0.0000
 1-4 VDW =     5203.8453  1-4 EEL =     4430.8314  RESTRAINT  =        0.0000


   NSTEP       ENERGY          RMS            GMAX         NAME    NUMBER
   5450      -3.8669E+05     3.1620E-01     5.2714E+01     CG       3738

 BOND    =    25529.8951  ANGLE   =     4504.7397  DIHED      =    15988.5432
 VDWAALS =    44556.1478  EEL     =  -486896.3101  HBOND      =        0.0000
 1-4 VDW =     5199.3246  1-4 EEL =     4428.2786  RESTRAINT  =        0.0000


   NSTEP       ENERGY          RMS            GMAX         NAME    NUMBER
   5500      -3.8690E+05     3.0854E-01     4.6691E+01     CG       3738

 BOND    =    25552.3264  ANGLE   =     4497.0207  DIHED      =    15969.9715
 VDWAALS =    44609.4034  EEL     =  -487147.4406  HBOND      =        0.0000
 1-4 VDW =     5192.5595  1-4 EEL =     4429.2566  RESTRAINT  =        0.0000


   NSTEP       ENERGY          RMS            GMAX         NAME    NUMBER
   5550      -3.8711E+05     3.1163E-01     5.6949E+01     CG       3738

 BOND    =    25575.5663  ANGLE   =     4490.4597  DIHED      =    15949.4831
 VDWAALS =    44676.2217  EEL     =  -487415.7514  HBOND      =        0.0000
 1-4 VDW =     5187.5863  1-4 EEL =     4426.8919  RESTRAINT  =        0.0000


   NSTEP       ENERGY          RMS            GMAX         NAME    NUMBER
   5600      -3.8731E+05     3.0695E-01     6.2028E+01     CG       3738

 BOND    =    25595.9952  ANGLE   =     4484.7677  DIHED      =    15929.9973
 VDWAALS =    44739.9650  EEL     =  -487668.7181  HBOND      =        0.0000
 1-4 VDW =     5182.6259  1-4 EEL =     4424.8609  RESTRAINT  =        0.0000


   NSTEP       ENERGY          RMS            GMAX         NAME    NUMBER
   5650      -3.8753E+05     6.9024E-01     1.3482E+02     CG       3738

 BOND    =    25650.9833  ANGLE   =     4479.7707  DIHED      =    15905.8184
 VDWAALS =    44826.3120  EEL     =  -487994.2268  HBOND      =        0.0000
 1-4 VDW =     5177.1091  1-4 EEL =     4421.6925  RESTRAINT  =        0.0000


   NSTEP       ENERGY          RMS            GMAX         NAME    NUMBER
   5700      -3.8773E+05     4.8958E-01     1.2399E+02     CG       3738

 BOND    =    25640.2766  ANGLE   =     4473.9464  DIHED      =    15887.0370
 VDWAALS =    44887.3801  EEL     =  -488214.8972  HBOND      =        0.0000
 1-4 VDW =     5172.4422  1-4 EEL =     4420.1213  RESTRAINT  =        0.0000


   NSTEP       ENERGY          RMS            GMAX         NAME    NUMBER
   5750      -3.8793E+05     5.1672E-01     1.4571E+02     CG       3738

 BOND    =    25665.6320  ANGLE   =     4469.7042  DIHED      =    15867.7660
 VDWAALS =    44946.6498  EEL     =  -488462.5286  HBOND      =        0.0000
 1-4 VDW =     5168.2464  1-4 EEL =     4418.4502  RESTRAINT  =        0.0000


   NSTEP       ENERGY          RMS            GMAX         NAME    NUMBER
   5800      -3.8812E+05     5.2087E-01     1.4213E+02     CG       3738

 BOND    =    25691.3067  ANGLE   =     4461.8783  DIHED      =    15848.8374
 VDWAALS =    45006.3194  EEL     =  -488711.3560  HBOND      =        0.0000
 1-4 VDW =     5162.7404  1-4 EEL =     4417.8501  RESTRAINT  =        0.0000


   NSTEP       ENERGY          RMS            GMAX         NAME    NUMBER
   5850      -3.8833E+05     3.2721E-01     4.1589E+01     CG       3738

 BOND    =    25702.1506  ANGLE   =     4456.3168  DIHED      =    15830.9817
 VDWAALS =    45059.5795  EEL     =  -488951.4426  HBOND      =        0.0000
 1-4 VDW =     5157.9720  1-4 EEL =     4417.5984  RESTRAINT  =        0.0000


   NSTEP       ENERGY          RMS            GMAX         NAME    NUMBER
   5900      -3.8850E+05     2.0519E-01     1.6932E+01     O      126134

 BOND    =    25714.2114  ANGLE   =     4446.4539  DIHED      =    15814.7996
 VDWAALS =    45119.7605  EEL     =  -489166.1293  HBOND      =        0.0000
 1-4 VDW =     5154.1592  1-4 EEL =     4415.1872  RESTRAINT  =        0.0000


   NSTEP       ENERGY          RMS            GMAX         NAME    NUMBER
   5950      -3.8865E+05     1.9207E-01     1.7816E+01     CG       3738

 BOND    =    25727.9650  ANGLE   =     4441.2885  DIHED      =    15800.1768
 VDWAALS =    45171.7253  EEL     =  -489356.8346  HBOND      =        0.0000
 1-4 VDW =     5150.5034  1-4 EEL =     4412.9853  RESTRAINT  =        0.0000


   NSTEP       ENERGY          RMS            GMAX         NAME    NUMBER
   6000      -3.8882E+05     1.9284E-01     1.7566E+01     CG       3738

 BOND    =    25746.0409  ANGLE   =     4435.0663  DIHED      =    15784.1043
 VDWAALS =    45231.2128  EEL     =  -489569.0588  HBOND      =        0.0000
 1-4 VDW =     5146.4512  1-4 EEL =     4410.4522  RESTRAINT  =        0.0000


   NSTEP       ENERGY          RMS            GMAX         NAME    NUMBER
   6050      -3.8897E+05     1.6602E-01     1.9403E+01     CG       3738

 BOND    =    25761.9938  ANGLE   =     4429.3166  DIHED      =    15768.1340
 VDWAALS =    45291.4907  EEL     =  -489776.1019  HBOND      =        0.0000
 1-4 VDW =     5143.3692  1-4 EEL =     4408.0585  RESTRAINT  =        0.0000


   NSTEP       ENERGY          RMS            GMAX         NAME    NUMBER
   6100      -3.8912E+05     1.5753E-01     1.7258E+01     CG       3738

 BOND    =    25777.6442  ANGLE   =     4424.4309  DIHED      =    15753.2415
 VDWAALS =    45345.5391  EEL     =  -489968.9019  HBOND      =        0.0000
 1-4 VDW =     5140.1168  1-4 EEL =     4405.9802  RESTRAINT  =        0.0000


   NSTEP       ENERGY          RMS            GMAX         NAME    NUMBER
   6150      -3.8927E+05     1.5407E-01     1.3338E+01     CG       3738

 BOND    =    25793.4790  ANGLE   =     4419.8808  DIHED      =    15738.7468
 VDWAALS =    45394.9951  EEL     =  -490155.4125  HBOND      =        0.0000
 1-4 VDW =     5136.2908  1-4 EEL =     4404.4730  RESTRAINT  =        0.0000


   NSTEP       ENERGY          RMS            GMAX         NAME    NUMBER
   6200      -3.8944E+05     1.4940E-01     1.2056E+01     CG       3738

 BOND    =    25811.7464  ANGLE   =     4414.8866  DIHED      =    15721.5562
 VDWAALS =    45452.9081  EEL     =  -490375.2391  HBOND      =        0.0000
 1-4 VDW =     5132.4381  1-4 EEL =     4401.9099  RESTRAINT  =        0.0000


   NSTEP       ENERGY          RMS            GMAX         NAME    NUMBER
   6250      -3.8959E+05     1.4486E-01     1.0125E+01     CD       3753

 BOND    =    25825.8836  ANGLE   =     4411.2897  DIHED      =    15707.2463
 VDWAALS =    45499.7204  EEL     =  -490564.3939  HBOND      =        0.0000
 1-4 VDW =     5129.2653  1-4 EEL =     4399.6005  RESTRAINT  =        0.0000


   NSTEP       ENERGY          RMS            GMAX         NAME    NUMBER
   6300      -3.8976E+05     1.4254E-01     1.0278E+01     CD       3753

 BOND    =    25841.1488  ANGLE   =     4408.4631  DIHED      =    15691.9435
 VDWAALS =    45550.8270  EEL     =  -490771.2675  HBOND      =        0.0000
 1-4 VDW =     5125.8526  1-4 EEL =     4397.3679  RESTRAINT  =        0.0000


   NSTEP       ENERGY          RMS            GMAX         NAME    NUMBER
   6350      -3.8991E+05     1.2941E-01     8.2214E+00     O      126134

 BOND    =    25857.4525  ANGLE   =     4401.9578  DIHED      =    15677.9430
 VDWAALS =    45599.5829  EEL     =  -490963.7788  HBOND      =        0.0000
 1-4 VDW =     5122.0992  1-4 EEL =     4395.8573  RESTRAINT  =        0.0000


   NSTEP       ENERGY          RMS            GMAX         NAME    NUMBER
   6400      -3.9007E+05     1.2088E-01     7.7036E+00     O      116258

 BOND    =    25874.6028  ANGLE   =     4396.9940  DIHED      =    15663.2223
 VDWAALS =    45650.6944  EEL     =  -491165.2316  HBOND      =        0.0000
 1-4 VDW =     5118.6872  1-4 EEL =     4394.3645  RESTRAINT  =        0.0000


   NSTEP       ENERGY          RMS            GMAX         NAME    NUMBER
   6450      -3.9024E+05     1.2186E-01     1.0441E+01     P31     21842

 BOND    =    25892.9090  ANGLE   =     4391.9909  DIHED      =    15647.8972
 VDWAALS =    45698.6150  EEL     =  -491374.9182  HBOND      =        0.0000
 1-4 VDW =     5114.9711  1-4 EEL =     4392.3560  RESTRAINT  =        0.0000


   NSTEP       ENERGY          RMS            GMAX         NAME    NUMBER
   6500      -3.9041E+05     1.0537E-01     8.3062E+00     P31     21842

 BOND    =    25911.9026  ANGLE   =     4386.9448  DIHED      =    15631.4295
 VDWAALS =    45753.5466  EEL     =  -491594.0749  HBOND      =        0.0000
 1-4 VDW =     5111.5074  1-4 EEL =     4389.7962  RESTRAINT  =        0.0000


   NSTEP       ENERGY          RMS            GMAX         NAME    NUMBER
   6550      -3.9056E+05     1.0045E-01     1.0231E+01     CD       3753

 BOND    =    25928.2021  ANGLE   =     4382.8769  DIHED      =    15616.7826
 VDWAALS =    45807.3797  EEL     =  -491789.1972  HBOND      =        0.0000
 1-4 VDW =     5108.3263  1-4 EEL =     4386.9866  RESTRAINT  =        0.0000


   NSTEP       ENERGY          RMS            GMAX         NAME    NUMBER
   6600      -3.9068E+05     1.0045E-01     9.8012E+00     CD       3753

 BOND    =    25940.3619  ANGLE   =     4379.5468  DIHED      =    15605.7988
 VDWAALS =    45844.6479  EEL     =  -491936.5001  HBOND      =        0.0000
 1-4 VDW =     5105.4135  1-4 EEL =     4385.0467  RESTRAINT  =        0.0000


   NSTEP       ENERGY          RMS            GMAX         NAME    NUMBER
   6650      -3.9081E+05     1.0572E-01     9.9798E+00     CD       3753

 BOND    =    25954.7454  ANGLE   =     4376.1795  DIHED      =    15592.8178
 VDWAALS =    45890.4515  EEL     =  -492108.6615  HBOND      =        0.0000
 1-4 VDW =     5102.0958  1-4 EEL =     4382.5577  RESTRAINT  =        0.0000


   NSTEP       ENERGY          RMS            GMAX         NAME    NUMBER
   6700      -3.9094E+05     1.0363E-01     8.8269E+00     CD       3753

 BOND    =    25967.4620  ANGLE   =     4373.2206  DIHED      =    15581.2010
 VDWAALS =    45924.7792  EEL     =  -492261.9566  HBOND      =        0.0000
 1-4 VDW =     5098.5193  1-4 EEL =     4380.7333  RESTRAINT  =        0.0000


   NSTEP       ENERGY          RMS            GMAX         NAME    NUMBER
   6750      -3.9107E+05     9.8777E-02     7.0791E+00     CD       3753

 BOND    =    25981.9931  ANGLE   =     4369.8647  DIHED      =    15569.2798
 VDWAALS =    45960.8510  EEL     =  -492427.6439  HBOND      =        0.0000
 1-4 VDW =     5095.4397  1-4 EEL =     4378.7178  RESTRAINT  =        0.0000


   NSTEP       ENERGY          RMS            GMAX         NAME    NUMBER
   6800      -3.9121E+05     9.0409E-02     5.9080E+00     C32     17827

 BOND    =    25996.5731  ANGLE   =     4365.9036  DIHED      =    15557.1820
 VDWAALS =    45998.4085  EEL     =  -492600.0393  HBOND      =        0.0000
 1-4 VDW =     5092.1579  1-4 EEL =     4377.2247  RESTRAINT  =        0.0000


   NSTEP       ENERGY          RMS            GMAX         NAME    NUMBER
   6850      -3.9135E+05     9.7373E-02     6.9261E+00     C32     17827

 BOND    =    26012.5356  ANGLE   =     4362.6933  DIHED      =    15544.5665
 VDWAALS =    46042.3543  EEL     =  -492778.6022  HBOND      =        0.0000
 1-4 VDW =     5089.5264  1-4 EEL =     4375.3125  RESTRAINT  =        0.0000


   NSTEP       ENERGY          RMS            GMAX         NAME    NUMBER
   6900      -3.9150E+05     1.0062E-01     6.9450E+00     C32     17827

 BOND    =    26020.9517  ANGLE   =     4359.6820  DIHED      =    15531.8403
 VDWAALS =    46088.7746  EEL     =  -492960.5082  HBOND      =        0.0000
 1-4 VDW =     5086.4892  1-4 EEL =     4373.6920  RESTRAINT  =        0.0000


   NSTEP       ENERGY          RMS            GMAX         NAME    NUMBER
   6950      -3.9167E+05     1.4920E-01     3.2821E+01     CG       1103

 BOND    =    26055.1957  ANGLE   =     4354.7287  DIHED      =    15517.2777
 VDWAALS =    46153.2723  EEL     =  -493206.3184  HBOND      =        0.0000
 1-4 VDW =     5083.4370  1-4 EEL =     4372.1346  RESTRAINT  =        0.0000


   NSTEP       ENERGY          RMS            GMAX         NAME    NUMBER
   7000      -3.9180E+05     1.3035E-01     1.2870E+01     C24      4579

 BOND    =    26066.7527  ANGLE   =     4352.4015  DIHED      =    15506.5442
 VDWAALS =    46201.2316  EEL     =  -493373.3342  HBOND      =        0.0000
 1-4 VDW =     5081.3430  1-4 EEL =     4370.0261  RESTRAINT  =        0.0000


   NSTEP       ENERGY          RMS            GMAX         NAME    NUMBER
   7050      -3.9191E+05     1.1776E-01     1.9230E+01     CG       1103

 BOND    =    26072.9863  ANGLE   =     4350.3612  DIHED      =    15497.0824
 VDWAALS =    46242.5478  EEL     =  -493515.3224  HBOND      =        0.0000
 1-4 VDW =     5079.1212  1-4 EEL =     4367.5078  RESTRAINT  =        0.0000


   NSTEP       ENERGY          RMS            GMAX         NAME    NUMBER
   7100      -3.9200E+05     1.3114E-01     2.8745E+01     CG       1103

 BOND    =    26084.0850  ANGLE   =     4347.8867  DIHED      =    15489.2190
 VDWAALS =    46275.8226  EEL     =  -493640.9118  HBOND      =        0.0000
 1-4 VDW =     5076.8828  1-4 EEL =     4366.3124  RESTRAINT  =        0.0000


   NSTEP       ENERGY          RMS            GMAX         NAME    NUMBER
   7150      -3.9209E+05     1.1721E-01     1.3638E+01     C24      4579

 BOND    =    26093.8334  ANGLE   =     4344.8948  DIHED      =    15480.7187
 VDWAALS =    46308.4122  EEL     =  -493761.8648  HBOND      =        0.0000
 1-4 VDW =     5074.7817  1-4 EEL =     4365.0959  RESTRAINT  =        0.0000


   NSTEP       ENERGY          RMS            GMAX         NAME    NUMBER
   7200      -3.9231E+05     7.4785E-02     4.5628E+00     C28      4581

 BOND    =    26117.3264  ANGLE   =     4338.7746  DIHED      =    15461.4778
 VDWAALS =    46393.8466  EEL     =  -494051.0495  HBOND      =        0.0000
 1-4 VDW =     5070.9072  1-4 EEL =     4361.3036  RESTRAINT  =        0.0000


   NSTEP       ENERGY          RMS            GMAX         NAME    NUMBER
   7250      -3.9243E+05     1.2660E-01     1.7881E+01     CD       3753

 BOND    =    26132.4886  ANGLE   =     4335.9731  DIHED      =    15449.2964
 VDWAALS =    46446.8948  EEL     =  -494228.2520  HBOND      =        0.0000
 1-4 VDW =     5068.2220  1-4 EEL =     4361.6302  RESTRAINT  =        0.0000


   NSTEP       ENERGY          RMS            GMAX         NAME    NUMBER
   7300      -3.9252E+05     1.1056E-01     1.0671E+01     CD       3753

 BOND    =    26144.0794  ANGLE   =     4333.9714  DIHED      =    15440.8437
 VDWAALS =    46475.3185  EEL     =  -494336.9601  HBOND      =        0.0000
 1-4 VDW =     5066.3308  1-4 EEL =     4361.3474  RESTRAINT  =        0.0000


   NSTEP       ENERGY          RMS            GMAX         NAME    NUMBER
   7350      -3.9270E+05     1.8555E-01     1.5035E+01     C31      4601

 BOND    =    26181.9328  ANGLE   =     4330.6935  DIHED      =    15422.1454
 VDWAALS =    46556.7219  EEL     =  -494616.5040  HBOND      =        0.0000
 1-4 VDW =     5063.4885  1-4 EEL =     4361.7032  RESTRAINT  =        0.0000


   NSTEP       ENERGY          RMS            GMAX         NAME    NUMBER
   7400      -3.9282E+05     1.0884E-01     1.3000E+01     CG       1103

 BOND    =    26170.4257  ANGLE   =     4324.0936  DIHED      =    15410.6482
 VDWAALS =    46608.1034  EEL     =  -494758.8569  HBOND      =        0.0000
 1-4 VDW =     5061.5686  1-4 EEL =     4361.0299  RESTRAINT  =        0.0000


   NSTEP       ENERGY          RMS            GMAX         NAME    NUMBER
   7450      -3.9292E+05     8.7239E-02     6.3561E+00     P31     17822

 BOND    =    26183.5194  ANGLE   =     4322.1264  DIHED      =    15402.3596
 VDWAALS =    46649.3672  EEL     =  -494898.5151  HBOND      =        0.0000
 1-4 VDW =     5058.9553  1-4 EEL =     4359.7952  RESTRAINT  =        0.0000


   NSTEP       ENERGY          RMS            GMAX         NAME    NUMBER
   7500      -3.9313E+05     9.6028E-02     7.2262E+00     C31      4601

 BOND    =    26222.7675  ANGLE   =     4315.9695  DIHED      =    15384.7039
 VDWAALS =    46753.7998  EEL     =  -495217.6429  HBOND      =        0.0000
 1-4 VDW =     5054.1220  1-4 EEL =     4356.9991  RESTRAINT  =        0.0000


   NSTEP       ENERGY          RMS            GMAX         NAME    NUMBER
   7550      -3.9324E+05     1.0723E-01     7.3477E+00     O       83462

 BOND    =    26238.0957  ANGLE   =     4313.0652  DIHED      =    15375.1165
 VDWAALS =    46792.1959  EEL     =  -495368.2127  HBOND      =        0.0000
 1-4 VDW =     5052.8015  1-4 EEL =     4354.8081  RESTRAINT  =        0.0000


   NSTEP       ENERGY          RMS            GMAX         NAME    NUMBER
   7600      -3.9332E+05     9.1569E-02     8.0435E+00     O      102176

 BOND    =    26238.1626  ANGLE   =     4310.6095  DIHED      =    15369.2964
 VDWAALS =    46824.4451  EEL     =  -495468.2024  HBOND      =        0.0000
 1-4 VDW =     5051.1911  1-4 EEL =     4354.0517  RESTRAINT  =        0.0000


   NSTEP       ENERGY          RMS            GMAX         NAME    NUMBER
   7650      -3.9342E+05     8.5693E-02     9.4222E+00     CD       2375

 BOND    =    26259.9622  ANGLE   =     4308.0314  DIHED      =    15361.9677
 VDWAALS =    46866.8615  EEL     =  -495614.4858  HBOND      =        0.0000
 1-4 VDW =     5049.2800  1-4 EEL =     4352.7530  RESTRAINT  =        0.0000


   NSTEP       ENERGY          RMS            GMAX         NAME    NUMBER
   7700      -3.9351E+05     7.5426E-02     5.8877E+00     O       89066

 BOND    =    26269.8894  ANGLE   =     4306.3059  DIHED      =    15354.9570
 VDWAALS =    46905.6041  EEL     =  -495743.0969  HBOND      =        0.0000
 1-4 VDW =     5046.9588  1-4 EEL =     4351.4979  RESTRAINT  =        0.0000


   NSTEP       ENERGY          RMS            GMAX         NAME    NUMBER
   7750      -3.9372E+05     1.0101E-01     1.3372E+01     CG       2507

 BOND    =    26303.1538  ANGLE   =     4300.8290  DIHED      =    15338.7260
 VDWAALS =    47007.4696  EEL     =  -496065.4614  HBOND      =        0.0000
 1-4 VDW =     5043.3959  1-4 EEL =     4348.5747  RESTRAINT  =        0.0000


   NSTEP       ENERGY          RMS            GMAX         NAME    NUMBER
   7800      -3.9379E+05     9.0644E-02     9.9057E+00     C3      17818

 BOND    =    26312.3904  ANGLE   =     4299.6389  DIHED      =    15334.2755
 VDWAALS =    47040.4677  EEL     =  -496164.4284  HBOND      =        0.0000
 1-4 VDW =     5042.7028  1-4 EEL =     4347.9196  RESTRAINT  =        0.0000


   NSTEP       ENERGY          RMS            GMAX         NAME    NUMBER
   7850      -3.9384E+05     1.2650E-01     1.7967E+01     CE1      3768

 BOND    =    26320.8575  ANGLE   =     4298.8902  DIHED      =    15329.8665
 VDWAALS =    47068.0362  EEL     =  -496250.0708  HBOND      =        0.0000
 1-4 VDW =     5041.6516  1-4 EEL =     4347.3499  RESTRAINT  =        0.0000


   NSTEP       ENERGY          RMS            GMAX         NAME    NUMBER
   7900      -3.9390E+05     1.0919E-01     1.6007E+01     CE1      3768

 BOND    =    26326.9573  ANGLE   =     4297.7273  DIHED      =    15325.8562
 VDWAALS =    47092.9660  EEL     =  -496326.3985  HBOND      =        0.0000
 1-4 VDW =     5040.7403  1-4 EEL =     4346.7942  RESTRAINT  =        0.0000


   NSTEP       ENERGY          RMS            GMAX         NAME    NUMBER
   7950      -3.9395E+05     1.0564E-01     1.1236E+01     CE1      3768

 BOND    =    26333.8308  ANGLE   =     4296.3639  DIHED      =    15321.9515
 VDWAALS =    47121.1199  EEL     =  -496406.5329  HBOND      =        0.0000
 1-4 VDW =     5039.8687  1-4 EEL =     4346.1053  RESTRAINT  =        0.0000


   NSTEP       ENERGY          RMS            GMAX         NAME    NUMBER
   8000      -3.9400E+05     1.5625E-01     2.3226E+01     CE1      3768

 BOND    =    26342.6917  ANGLE   =     4295.5037  DIHED      =    15318.1677
 VDWAALS =    47148.0609  EEL     =  -496485.4741  HBOND      =        0.0000
 1-4 VDW =     5038.6167  1-4 EEL =     4345.2786  RESTRAINT  =        0.0000


   NSTEP       ENERGY          RMS            GMAX         NAME    NUMBER
   8050      -3.9404E+05     1.0414E-01     1.7480E+01     CG       1103

 BOND    =    26346.1811  ANGLE   =     4293.5496  DIHED      =    15314.6898
 VDWAALS =    47172.7708  EEL     =  -496554.0138  HBOND      =        0.0000
 1-4 VDW =     5037.6963  1-4 EEL =     4344.4857  RESTRAINT  =        0.0000


   NSTEP       ENERGY          RMS            GMAX         NAME    NUMBER
   8100      -3.9410E+05     1.4251E-01     3.3864E+01     CG       1103

 BOND    =    26353.3232  ANGLE   =     4292.4734  DIHED      =    15310.9563
 VDWAALS =    47200.4009  EEL     =  -496633.1137  HBOND      =        0.0000
 1-4 VDW =     5036.5885  1-4 EEL =     4343.7599  RESTRAINT  =        0.0000


   NSTEP       ENERGY          RMS            GMAX         NAME    NUMBER
   8150      -3.9415E+05     1.4516E-01     1.5373E+01     CE1      3768

 BOND    =    26363.3014  ANGLE   =     4291.8051  DIHED      =    15307.3395
 VDWAALS =    47227.0399  EEL     =  -496715.1507  HBOND      =        0.0000
 1-4 VDW =     5035.4173  1-4 EEL =     4343.0361  RESTRAINT  =        0.0000


   NSTEP       ENERGY          RMS            GMAX         NAME    NUMBER
   8200      -3.9420E+05     1.5056E-01     1.3040E+01     O       68024

 BOND    =    26372.5210  ANGLE   =     4290.9430  DIHED      =    15303.4006
 VDWAALS =    47257.9949  EEL     =  -496801.4983  HBOND      =        0.0000
 1-4 VDW =     5034.6709  1-4 EEL =     4342.2321  RESTRAINT  =        0.0000


   NSTEP       ENERGY          RMS            GMAX         NAME    NUMBER
   8250      -3.9425E+05     1.1447E-01     1.1005E+01     O       68024

 BOND    =    26375.5966  ANGLE   =     4289.0970  DIHED      =    15299.8008
 VDWAALS =    47281.5018  EEL     =  -496874.3891  HBOND      =        0.0000
 1-4 VDW =     5033.1634  1-4 EEL =     4341.4547  RESTRAINT  =        0.0000


   NSTEP       ENERGY          RMS            GMAX         NAME    NUMBER
   8300      -3.9430E+05     1.2022E-01     1.1221E+01     P31     17822

 BOND    =    26379.5701  ANGLE   =     4287.8867  DIHED      =    15296.1952
 VDWAALS =    47306.8744  EEL     =  -496947.2965  HBOND      =        0.0000
 1-4 VDW =     5031.7863  1-4 EEL =     4340.9635  RESTRAINT  =        0.0000


   NSTEP       ENERGY          RMS            GMAX         NAME    NUMBER
   8350      -3.9436E+05     8.5752E-02     9.7797E+00     CD       2375

 BOND    =    26386.7745  ANGLE   =     4285.4120  DIHED      =    15291.9926
 VDWAALS =    47336.1472  EEL     =  -497028.2566  HBOND      =        0.0000
 1-4 VDW =     5030.5953  1-4 EEL =     4341.0526  RESTRAINT  =        0.0000


   NSTEP       ENERGY          RMS            GMAX         NAME    NUMBER
   8400      -3.9440E+05     6.6688E-02     8.2343E+00     CD       2375

 BOND    =    26396.6062  ANGLE   =     4283.3815  DIHED      =    15287.8718
 VDWAALS =    47363.8511  EEL     =  -497105.9646  HBOND      =        0.0000
 1-4 VDW =     5029.4480  1-4 EEL =     4340.6737  RESTRAINT  =        0.0000


   NSTEP       ENERGY          RMS            GMAX         NAME    NUMBER
   8450      -3.9446E+05     5.8051E-02     3.8485E+00     O31     10451

 BOND    =    26403.1259  ANGLE   =     4281.2074  DIHED      =    15282.9821
 VDWAALS =    47397.6175  EEL     =  -497189.4082  HBOND      =        0.0000
 1-4 VDW =     5028.6394  1-4 EEL =     4340.1667  RESTRAINT  =        0.0000


   NSTEP       ENERGY          RMS            GMAX         NAME    NUMBER
   8500      -3.9451E+05     6.3379E-02     5.4137E+00     CG       1103

 BOND    =    26411.0056  ANGLE   =     4279.1626  DIHED      =    15278.1802
 VDWAALS =    47427.6295  EEL     =  -497270.8226  HBOND      =        0.0000
 1-4 VDW =     5027.5203  1-4 EEL =     4339.6138  RESTRAINT  =        0.0000


   NSTEP       ENERGY          RMS            GMAX         NAME    NUMBER
   8550      -3.9456E+05     6.7343E-02     7.8809E+00     CG       1103

 BOND    =    26417.8206  ANGLE   =     4276.9448  DIHED      =    15273.5540
 VDWAALS =    47457.1478  EEL     =  -497354.2981  HBOND      =        0.0000
 1-4 VDW =     5026.5983  1-4 EEL =     4339.0064  RESTRAINT  =        0.0000


   NSTEP       ENERGY          RMS            GMAX         NAME    NUMBER
   8600      -3.9463E+05     9.6476E-02     1.2427E+01     CG       1103

 BOND    =    26426.1231  ANGLE   =     4275.0599  DIHED      =    15268.5899
 VDWAALS =    47486.8345  EEL     =  -497446.4711  HBOND      =        0.0000
 1-4 VDW =     5025.0949  1-4 EEL =     4337.2771  RESTRAINT  =        0.0000


   NSTEP       ENERGY          RMS            GMAX         NAME    NUMBER
   8650      -3.9469E+05     7.5017E-02     1.0694E+01     CD       2375

 BOND    =    26434.1012  ANGLE   =     4272.8682  DIHED      =    15263.3973
 VDWAALS =    47517.1738  EEL     =  -497534.5574  HBOND      =        0.0000
 1-4 VDW =     5024.2998  1-4 EEL =     4335.5554  RESTRAINT  =        0.0000


   NSTEP       ENERGY          RMS            GMAX         NAME    NUMBER
   8700      -3.9475E+05     6.7456E-02     6.2148E+00     CG        887

 BOND    =    26442.4261  ANGLE   =     4270.9839  DIHED      =    15258.7574
 VDWAALS =    47548.1448  EEL     =  -497625.5565  HBOND      =        0.0000
 1-4 VDW =     5023.4190  1-4 EEL =     4334.5995  RESTRAINT  =        0.0000


   NSTEP       ENERGY          RMS            GMAX         NAME    NUMBER
   8750      -3.9481E+05     7.3745E-02     7.6196E+00     CG       1103

 BOND    =    26446.0197  ANGLE   =     4268.7325  DIHED      =    15254.1427
 VDWAALS =    47579.4173  EEL     =  -497711.1035  HBOND      =        0.0000
 1-4 VDW =     5023.1811  1-4 EEL =     4333.7384  RESTRAINT  =        0.0000


   NSTEP       ENERGY          RMS            GMAX         NAME    NUMBER
   8800      -3.9485E+05     6.8901E-02     7.5228E+00     P31     17822

 BOND    =    26453.6050  ANGLE   =     4267.4608  DIHED      =    15251.2865
 VDWAALS =    47596.1673  EEL     =  -497769.6971  HBOND      =        0.0000
 1-4 VDW =     5022.4614  1-4 EEL =     4333.0015  RESTRAINT  =        0.0000


   NSTEP       ENERGY          RMS            GMAX         NAME    NUMBER
   8850      -3.9489E+05     8.3075E-02     1.0315E+01     P31     17822

 BOND    =    26458.8057  ANGLE   =     4266.3583  DIHED      =    15248.3207
 VDWAALS =    47614.3354  EEL     =  -497829.0762  HBOND      =        0.0000
 1-4 VDW =     5021.5576  1-4 EEL =     4332.1257  RESTRAINT  =        0.0000


   NSTEP       ENERGY          RMS            GMAX         NAME    NUMBER
   8900      -3.9494E+05     7.7348E-02     7.5100E+00     CG       3738

 BOND    =    26464.4891  ANGLE   =     4264.8723  DIHED      =    15244.4574
 VDWAALS =    47640.9393  EEL     =  -497905.7662  HBOND      =        0.0000
 1-4 VDW =     5020.3133  1-4 EEL =     4330.9890  RESTRAINT  =        0.0000


   NSTEP       ENERGY          RMS            GMAX         NAME    NUMBER
   8950      -3.9507E+05     6.5222E-02     7.7123E+00     H1      62598

 BOND    =    26482.0202  ANGLE   =     4261.5097  DIHED      =    15234.2018
 VDWAALS =    47723.7450  EEL     =  -498114.5360  HBOND      =        0.0000
 1-4 VDW =     5018.7187  1-4 EEL =     4328.1817  RESTRAINT  =        0.0000


   NSTEP       ENERGY          RMS            GMAX         NAME    NUMBER
   9000      -3.9512E+05     8.7914E-02     1.0386E+01     CG        887

 BOND    =    26488.8424  ANGLE   =     4258.6031  DIHED      =    15230.7821
 VDWAALS =    47751.8460  EEL     =  -498192.4254  HBOND      =        0.0000
 1-4 VDW =     5018.2726  1-4 EEL =     4328.3231  RESTRAINT  =        0.0000


   NSTEP       ENERGY          RMS            GMAX         NAME    NUMBER
   9050      -3.9516E+05     9.7400E-02     9.3750E+00     P31     17822

 BOND    =    26494.1903  ANGLE   =     4257.8632  DIHED      =    15228.1336
 VDWAALS =    47773.7220  EEL     =  -498255.3872  HBOND      =        0.0000
 1-4 VDW =     5017.8254  1-4 EEL =     4327.7317  RESTRAINT  =        0.0000


   NSTEP       ENERGY          RMS            GMAX         NAME    NUMBER
   9100      -3.9519E+05     9.6658E-02     1.2007E+01     CG       1103

 BOND    =    26499.7852  ANGLE   =     4256.0675  DIHED      =    15225.3305
 VDWAALS =    47794.5728  EEL     =  -498315.2153  HBOND      =        0.0000
 1-4 VDW =     5017.2772  1-4 EEL =     4327.2079  RESTRAINT  =        0.0000


   NSTEP       ENERGY          RMS            GMAX         NAME    NUMBER
   9150      -3.9523E+05     7.9285E-02     8.0783E+00     CG       1103

 BOND    =    26505.1700  ANGLE   =     4254.8871  DIHED      =    15222.5798
 VDWAALS =    47813.1261  EEL     =  -498369.0294  HBOND      =        0.0000
 1-4 VDW =     5016.7630  1-4 EEL =     4327.0314  RESTRAINT  =        0.0000


   NSTEP       ENERGY          RMS            GMAX         NAME    NUMBER
   9200      -3.9526E+05     1.0607E-01     1.5460E+01     CG       1103

 BOND    =    26508.1897  ANGLE   =     4253.8992  DIHED      =    15220.2364
 VDWAALS =    47830.7322  EEL     =  -498420.0413  HBOND      =        0.0000
 1-4 VDW =     5016.1134  1-4 EEL =     4326.7492  RESTRAINT  =        0.0000


   NSTEP       ENERGY          RMS            GMAX         NAME    NUMBER
   9250      -3.9530E+05     9.3748E-02     1.3145E+01     CG       1103

 BOND    =    26513.6440  ANGLE   =     4252.5703  DIHED      =    15217.5785
 VDWAALS =    47852.6171  EEL     =  -498479.8202  HBOND      =        0.0000
 1-4 VDW =     5015.8434  1-4 EEL =     4326.2011  RESTRAINT  =        0.0000


   NSTEP       ENERGY          RMS            GMAX         NAME    NUMBER
   9300      -3.9533E+05     8.6785E-02     1.2634E+01     P31     17822

 BOND    =    26518.4318  ANGLE   =     4251.7146  DIHED      =    15215.1676
 VDWAALS =    47871.9704  EEL     =  -498532.3356  HBOND      =        0.0000
 1-4 VDW =     5015.3471  1-4 EEL =     4325.7321  RESTRAINT  =        0.0000


   NSTEP       ENERGY          RMS            GMAX         NAME    NUMBER
   9350      -3.9537E+05     7.4207E-02     1.1789E+01     P31     17822

 BOND    =    26523.0085  ANGLE   =     4250.5326  DIHED      =    15212.5953
 VDWAALS =    47890.3474  EEL     =  -498583.0568  HBOND      =        0.0000
 1-4 VDW =     5014.6900  1-4 EEL =     4325.1456  RESTRAINT  =        0.0000


   NSTEP       ENERGY          RMS            GMAX         NAME    NUMBER
   9400      -3.9540E+05     6.9799E-02     8.7647E+00     P31     17822

 BOND    =    26527.5558  ANGLE   =     4249.3134  DIHED      =    15209.6557
 VDWAALS =    47912.6874  EEL     =  -498637.4071  HBOND      =        0.0000
 1-4 VDW =     5014.1384  1-4 EEL =     4324.4435  RESTRAINT  =        0.0000


   NSTEP       ENERGY          RMS            GMAX         NAME    NUMBER
   9450      -3.9543E+05     7.2755E-02     1.0402E+01     P31     17822

 BOND    =    26531.6973  ANGLE   =     4248.4187  DIHED      =    15206.6489
 VDWAALS =    47933.0373  EEL     =  -498687.6468  HBOND      =        0.0000
 1-4 VDW =     5013.5588  1-4 EEL =     4323.8195  RESTRAINT  =        0.0000


   NSTEP       ENERGY          RMS            GMAX         NAME    NUMBER
   9500      -3.9546E+05     6.7667E-02     1.0568E+01     P31     17822

 BOND    =    26535.5493  ANGLE   =     4247.4626  DIHED      =    15203.5493
 VDWAALS =    47950.7117  EEL     =  -498733.6234  HBOND      =        0.0000
 1-4 VDW =     5012.9301  1-4 EEL =     4323.1412  RESTRAINT  =        0.0000


   NSTEP       ENERGY          RMS            GMAX         NAME    NUMBER
   9550      -3.9549E+05     7.1560E-02     9.1785E+00     CE1      3768

 BOND    =    26539.2868  ANGLE   =     4246.5969  DIHED      =    15200.0853
 VDWAALS =    47967.9060  EEL     =  -498781.1223  HBOND      =        0.0000
 1-4 VDW =     5012.4048  1-4 EEL =     4322.4038  RESTRAINT  =        0.0000


   NSTEP       ENERGY          RMS            GMAX         NAME    NUMBER
   9600      -3.9552E+05     6.0533E-02     6.1006E+00     CD       2375

 BOND    =    26542.7407  ANGLE   =     4245.7535  DIHED      =    15196.9300
 VDWAALS =    47981.7978  EEL     =  -498824.5261  HBOND      =        0.0000
 1-4 VDW =     5011.8454  1-4 EEL =     4321.7420  RESTRAINT  =        0.0000


   NSTEP       ENERGY          RMS            GMAX         NAME    NUMBER
   9650      -3.9556E+05     5.7734E-02     6.1865E+00     CE1      3768

 BOND    =    26546.2024  ANGLE   =     4245.1242  DIHED      =    15193.9563
 VDWAALS =    47993.8227  EEL     =  -498866.9216  HBOND      =        0.0000
 1-4 VDW =     5011.1571  1-4 EEL =     4321.1459  RESTRAINT  =        0.0000


   NSTEP       ENERGY          RMS            GMAX         NAME    NUMBER
   9700      -3.9559E+05     8.6965E-02     1.3560E+01     CE1      3768

 BOND    =    26550.1868  ANGLE   =     4244.7487  DIHED      =    15191.0483
 VDWAALS =    48004.9237  EEL     =  -498910.7728  HBOND      =        0.0000
 1-4 VDW =     5010.3236  1-4 EEL =     4320.6520  RESTRAINT  =        0.0000


   NSTEP       ENERGY          RMS            GMAX         NAME    NUMBER
   9750      -3.9564E+05     8.4513E-02     8.7536E+00     O31      5895

 BOND    =    26556.4469  ANGLE   =     4243.4712  DIHED      =    15186.3255
 VDWAALS =    48026.6183  EEL     =  -498986.9531  HBOND      =        0.0000
 1-4 VDW =     5009.8077  1-4 EEL =     4319.8825  RESTRAINT  =        0.0000


   NSTEP       ENERGY          RMS            GMAX         NAME    NUMBER
   9800      -3.9568E+05     6.8419E-02     7.4292E+00     P31     17822

 BOND    =    26558.2621  ANGLE   =     4242.4945  DIHED      =    15183.7250
 VDWAALS =    48041.0236  EEL     =  -499030.2631  HBOND      =        0.0000
 1-4 VDW =     5009.4491  1-4 EEL =     4319.3347  RESTRAINT  =        0.0000


   NSTEP       ENERGY          RMS            GMAX         NAME    NUMBER
   9850      -3.9570E+05     6.8345E-02     6.6909E+00     P31     17822

 BOND    =    26560.6896  ANGLE   =     4242.1113  DIHED      =    15181.3038
 VDWAALS =    48053.0829  EEL     =  -499068.3492  HBOND      =        0.0000
 1-4 VDW =     5009.0797  1-4 EEL =     4318.9690  RESTRAINT  =        0.0000


   NSTEP       ENERGY          RMS            GMAX         NAME    NUMBER
   9900      -3.9573E+05     1.1763E-01     1.7923E+01     CG       1115

 BOND    =    26564.7945  ANGLE   =     4242.3470  DIHED      =    15178.2968
 VDWAALS =    48070.5884  EEL     =  -499116.5434  HBOND      =        0.0000
 1-4 VDW =     5009.0954  1-4 EEL =     4318.5713  RESTRAINT  =        0.0000


   NSTEP       ENERGY          RMS            GMAX         NAME    NUMBER
   9950      -3.9577E+05     1.0682E-01     1.1301E+01     CG       1103

 BOND    =    26569.8734  ANGLE   =     4241.9454  DIHED      =    15174.9441
 VDWAALS =    48093.8974  EEL     =  -499176.9319  HBOND      =        0.0000
 1-4 VDW =     5008.7818  1-4 EEL =     4318.4834  RESTRAINT  =        0.0000


   NSTEP       ENERGY          RMS            GMAX         NAME    NUMBER
  10000      -3.9580E+05     1.1590E-01     1.5745E+01     CG       1103

 BOND    =    26573.1240  ANGLE   =     4240.5732  DIHED      =    15172.9614
 VDWAALS =    48103.9472  EEL     =  -499218.2253  HBOND      =        0.0000
 1-4 VDW =     5007.9757  1-4 EEL =     4318.6161  RESTRAINT  =        0.0000


  Maximum number of minimization cycles reached.


                    FINAL RESULTS


   NSTEP       ENERGY          RMS            GMAX         NAME    NUMBER
  10000      -3.9580E+05     1.1590E-01     1.5745E+01     CG       1103

 BOND    =    26573.1240  ANGLE   =     4240.5732  DIHED      =    15172.9614
 VDWAALS =    48103.9472  EEL     =  -499218.2253  HBOND      =        0.0000
 1-4 VDW =     5007.9757  1-4 EEL =     4318.6161  RESTRAINT  =        0.0000
--------------------------------------------------------------------------------
   5.  TIMINGS
--------------------------------------------------------------------------------

|  NonSetup CPU Time in Major Routines:
|
|     Routine           Sec        %
|     ------------------------------
|     Nonbond          30.66   34.92
|     Bond              0.00    0.00
|     Angle             0.00    0.00
|     Dihedral          0.00    0.00
|     Shake             0.00    0.00
|     Other            57.13   65.08
|     ------------------------------
|     Total            87.79

|  PME Nonbond Pairlist CPU Time:
|
|     Routine              Sec        %
|     ---------------------------------
|     Set Up Cit           0.00    0.00
|     Build List           0.00    0.00
|     ---------------------------------
|     Total                0.00    0.00

|  PME Direct Force CPU Time:
|
|     Routine              Sec        %
|     ---------------------------------
|     NonBonded Calc       0.00    0.00
|     Exclude Masked       0.00    0.00
|     Other                0.03    0.04
|     ---------------------------------
|     Total                0.03    0.04

|  PME Reciprocal Force CPU Time:
|
|     Routine              Sec        %
|     ---------------------------------
|     1D bspline           0.00    0.00
|     Grid Charges         0.00    0.00
|     Scalar Sum           0.00    0.00
|     Gradient Sum         0.00    0.00
|     FFT                  0.00    0.00
|     ---------------------------------
|     Total                0.00    0.00

|  Setup CPU time:            1.20 seconds
|  NonSetup CPU time:        87.79 seconds
|  Total CPU time:           88.99 seconds     0.02 hours

|  Setup wall time:           1    seconds
|  NonSetup wall time:       88    seconds
|  Total wall time:          89    seconds     0.02 hours
