# Supplementary material for: Intermolecular Interactions in G Protein-Coupled Receptor Allosteric Sites at the Membrane Interface from Molecular Dynamics Simulations and Quantum Chemical Calculations
Source: J Chem Inf Model. 2022 Sep 30;62(19):4736–47. doi: 10.1021/acs.jcim.2c00788 (PMC9554917; doi:10.1021/acs.jcim.2c00788)
Supplement: Supplementary file 2 — ci2c00788_si_002.zip [file ci2c00788_si_002.zip › MD_simulations_inputs/GCGR_MD_simulations_inputs/popc/prod-eq.in]

&cntrl
    imin=0,        ! No minimization
    irest=1,       ! This IS a restart of an old MD simulation
    ntx=5,         ! So our inpcrd file has velocities

! Temperature control
    ntt=3,         ! Langevin dynamics
    gamma_ln=1.0,  ! Friction coefficient (ps^-1)
    temp0=310,   ! Target temperature

! Potential energy control
    cut=10.0,      ! Nonbonded cutoff, in Angstroms

! MD settings
    nstlim=10000000,  ! 20 ns total
    dt=0.002,         ! time step (ps)

! SHAKE
    ntc=2,         ! Constrain bonds containing hydrogen
    ntf=2,         ! Do not calculate forces of bonds containing hydrogen

! Control how often information is printed
    ntpr=5000,     ! Print energies every 1000 steps
    ntwx=5000,     ! Print coordinates every 1000 steps to the trajectory
    ntwr=10000,    ! Print a restart file every 10K steps (can be less frequent)
!   ntwv=-1,       ! Uncomment to also print velocities to trajectory
!   ntwf=-1,       ! Uncomment to also print forces to trajectory
    ntxo=2,        ! Write NetCDF format

! Wrap coordinates when printing them to the same unit cell
    iwrap=1,

! Constant pressure control.
    barostat=2,    ! MC barostat
    ntp=3,         ! 1=isotropic, 2=anisotropic, 3=semi-isotropic w/ surften
    pres0=1.0,     ! Target external pressure, in bar

! Constant surface tension (needed for semi-isotropic scaling). Uncomment
    ! for this feature. csurften must be nonzero if ntp=3 above
    csurften=3,    ! Interfaces in 1=yz plane, 2=xz plane, 3=xy plane
    gamma_ten=0.0, ! Surface tension (dyne/cm). 0 gives pure semi-iso scaling
    ninterface=2,  ! Number of interfaces (2 for bilayer)
/
