# Supplementary material for: Intermolecular Interactions in G Protein-Coupled Receptor Allosteric Sites at the Membrane Interface from Molecular Dynamics Simulations and Quantum Chemical Calculations
Source: J Chem Inf Model. 2022 Sep 30;62(19):4736–47. doi: 10.1021/acs.jcim.2c00788 (PMC9554917; doi:10.1021/acs.jcim.2c00788)
Supplement: Supplementary file 2 — ci2c00788_si_002.zip [file ci2c00788_si_002.zip › MD_simulations_inputs/GCGR_MD_simulations_inputs/popc/prod-eq.out]

          -------------------------------------------------------
          Amber 16 PMEMD                              2016
          -------------------------------------------------------

| PMEMD implementation of SANDER, Release 16

| Run on 02/12/2019 at 13:20:07

|   Executable path: /usr/local/amber16/bin/pmemd.cuda
| Working directory: /data/almu/Working/GCGR/gcgr-5mv-popc/1_equilibration/arg1
|          Hostname: c104342

  [-O]verwriting output

File Assignments:
|   MDIN: prod-eq.in                                                            
|  MDOUT: prod-eq.out                                                           
| INPCRD: gcgr-5mv-arg1.eq05.rst                                                
|   PARM: gcgr-5mv-arg1.top                                                     
| RESTRT: gcgr-5mv-arg1.prodeq.rst                                              
|   REFC: gcgr-5mv-arg1.eq05.rst                                                
|  MDVEL: mdvel                                                                 
|   MDEN: mden                                                                  
|  MDCRD: prod-eq.nc                                                            
| MDINFO: mdinfo                                                                
|  MDFRC: mdfrc                                                                 


 Here is the input file:

&cntrl                                                                         
    imin=0,        ! No minimization                                           
    irest=1,       ! This IS a restart of an old MD simulation                 
    ntx=5,         ! So our inpcrd file has velocities                         
                                                                               
! Temperature control                                                          
    ntt=3,         ! Langevin dynamics                                         
    gamma_ln=1.0,  ! Friction coefficient (ps^-1)                              
    temp0=310,   ! Target temperature                                          
                                                                               
! Potential energy control                                                     
    cut=10.0,      ! Nonbonded cutoff, in Angstroms                            
                                                                               
! MD settings                                                                  
    nstlim=15000000,  ! 20 ns total                                            
    dt=0.002,         ! time step (ps)                                         
                                                                               
! SHAKE                                                                        
    ntc=2,         ! Constrain bonds containing hydrogen                       
    ntf=2,         ! Do not calculate forces of bonds containing hydrogen      
                                                                               
! Control how often information is printed                                     
    ntpr=5000,     ! Print energies every 1000 steps                           
    ntwx=5000,     ! Print coordinates every 1000 steps to the trajectory      
    ntwr=10000,    ! Print a restart file every 10K steps (can be less frequent
!   ntwv=-1,       ! Uncomment to also print velocities to trajectory          
!   ntwf=-1,       ! Uncomment to also print forces to trajectory              
    ntxo=2,        ! Write NetCDF format                                       
                                                                               
! Wrap coordinates when printing them to the same unit cell                    
    iwrap=1,                                                                   
                                                                               
! Constant pressure control.                                                   
    barostat=2,    ! MC barostat                                               
    ntp=3,         ! 1=isotropic, 2=anisotropic, 3=semi-isotropic w/ surften   
    pres0=1.0,     ! Target external pressure, in bar                          
                                                                               
! Constant surface tension (needed for semi-isotropic scaling). Uncomment      
    ! for this feature. csurften must be nonzero if ntp=3 above                
    csurften=3,    ! Interfaces in 1=yz plane, 2=xz plane, 3=xy plane          
    gamma_ten=0.0, ! Surface tension (dyne/cm). 0 gives pure semi-iso scaling  
    ninterface=2,  ! Number of interfaces (2 for bilayer)                      
/                                                                              


Note: ig = -1. Setting random seed to   955399 based on wallclock time in 
      microseconds.
 
|--------------------- INFORMATION ----------------------
| GPU (CUDA) Version of PMEMD in use: NVIDIA GPU IN USE.
|                    Version 16.0.0
| 
|                      02/25/2016
| 
| Implementation by:
|                    Ross C. Walker     (SDSC)
|                    Scott Le Grand     (nVIDIA)
| 
| Precision model in use:
|      [SPFP] - Single Precision Forces, 64-bit Fixed Point
|               Accumulation. (Default)
| 
|--------------------------------------------------------
 
|----------------- CITATION INFORMATION -----------------
|
|    When publishing work that utilized the CUDA version
|    of AMBER, please cite the following in addition to
|    the regular AMBER citations:
|
|  - Romelia Salomon-Ferrer; Andreas W. Goetz; Duncan
|    Poole; Scott Le Grand; Ross C. Walker "Routine
|    microsecond molecular dynamics simulations with
|    AMBER - Part II: Particle Mesh Ewald", J. Chem.
|    Theory Comput., 2013, 9 (9), pp3878-3888,
|    DOI: 10.1021/ct400314y.
|
|  - Andreas W. Goetz; Mark J. Williamson; Dong Xu;
|    Duncan Poole; Scott Le Grand; Ross C. Walker
|    "Routine microsecond molecular dynamics simulations
|    with AMBER - Part I: Generalized Born", J. Chem.
|    Theory Comput., 2012, 8 (5), pp1542-1555.
|
|  - Scott Le Grand; Andreas W. Goetz; Ross C. Walker
|    "SPFP: Speed without compromise - a mixed precision
|    model for GPU accelerated molecular dynamics
|    simulations.", Comp. Phys. Comm., 2013, 184
|    pp374-380, DOI: 10.1016/j.cpc.2012.09.022
|
|--------------------------------------------------------
 
|------------------- GPU DEVICE INFO --------------------
|
|            CUDA_VISIBLE_DEVICES: 2
|   CUDA Capable Devices Detected:      1
|           CUDA Device ID in use:      0
|                CUDA Device Name: GeForce GTX 1080 Ti
|     CUDA Device Global Mem Size:  11178 MB
| CUDA Device Num Multiprocessors:     28
|           CUDA Device Core Freq:   1.58 GHz
|
|--------------------------------------------------------
 
 
| Conditional Compilation Defines Used:
| PUBFFT
| BINTRAJ
| CUDA
| EMIL

| Largest sphere to fit in unit cell has radius =    52.568

| New format PARM file being parsed.
| Version =    1.000 Date = 02/11/19 Time = 16:50:20

| Note: 1-4 EEL scale factors are being read from the topology file.

| Note: 1-4 VDW scale factors are being read from the topology file.
| Duplicated    0 dihedrals

| Duplicated    0 dihedrals

--------------------------------------------------------------------------------
   1.  RESOURCE   USE: 
--------------------------------------------------------------------------------

 getting box info from netcdf restart file
 NATOM  =  126202 NTYPES =      26 NBONH =  106078 MBONA  =   19707
 NTHETH =   72221 MTHETA =   23281 NPHIH =  118331 MPHIA  =   73264
 NHPARM =       0 NPARM  =       0 NNB   =  381170 NRES   =   26735
 NBONA  =   19707 NTHETA =   23281 NPHIA =   73264 NUMBND =     112
 NUMANG =     237 NPTRA  =     279 NATYP =      67 NPHB   =       1
 IFBOX  =       1 NMXRS  =      67 IFCAP =       0 NEXTRA =       0
 NCOPY  =       0

| Coordinate Index Table dimensions:    19   19   19
| Direct force subcell size =     5.6808    5.6966    5.5335

     BOX TYPE: RECTILINEAR

--------------------------------------------------------------------------------
   2.  CONTROL  DATA  FOR  THE  RUN
--------------------------------------------------------------------------------

default_name                                                                    

General flags:
     imin    =       0, nmropt  =       0

Nature and format of input:
     ntx     =       5, irest   =       1, ntrx    =       1

Nature and format of output:
     ntxo    =       2, ntpr    =    5000, ntrx    =       1, ntwr    =   10000
     iwrap   =       1, ntwx    =    5000, ntwv    =       0, ntwe    =       0
     ioutfm  =       1, ntwprt  =       0, idecomp =       0, rbornstat=      0

Potential function:
     ntf     =       2, ntb     =       2, igb     =       0, nsnb    =      25
     ipol    =       0, gbsa    =       0, iesp    =       0
     dielc   =   1.00000, cut     =  10.00000, intdiel =   1.00000

Frozen or restrained atoms:
     ibelly  =       0, ntr     =       0

Molecular dynamics:
     nstlim  =  15000000, nscm    =      1000, nrespa  =         1
     t       =   0.00000, dt      =   0.00200, vlimit  =  -1.00000

Langevin dynamics temperature regulation:
     ig      =  955399
     temp0   = 310.00000, tempi   =   0.00000, gamma_ln=   1.00000

Pressure regulation:
     ntp     =       3
     pres0   =   1.00000, comp    =  44.60000, taup    =   1.00000
     Monte-Carlo Barostat:
     mcbarint  =     100

Constant surface tension:
     csurften  =       3
     gamma_ten =   0.00000 ninterface =       2

SHAKE:
     ntc     =       2, jfastw  =       0
     tol     =   0.00001

| Intermolecular bonds treatment:
|     no_intermolecular_bonds =       1

| Energy averages sample interval:
|     ene_avg_sampling =    5000

Ewald parameters:
     verbose =       0, ew_type =       0, nbflag  =       1, use_pme =       1
     vdwmeth =       1, eedmeth =       1, netfrc  =       1
     Box X =  107.935   Box Y =  108.235   Box Z =  105.136
     Alpha =   90.000   Beta  =   90.000   Gamma =   90.000
     NFFT1 =  108       NFFT2 =  112       NFFT3 =  108
     Cutoff=   10.000   Tol   =0.100E-04
     Ewald Coefficient =  0.27511
     Interpolation order =    4
| MONTE CARLO BAROSTAT IMPORTANT NOTE:
|   The Monte-Carlo barostat does not require the virial to adjust the system volume.
|   Since it is an expensive calculation, it is skipped for efficiency. A side-effect
|   is that the reported pressure is always 0 because it is not calculated.

--------------------------------------------------------------------------------
   3.  ATOMIC COORDINATES AND VELOCITIES
--------------------------------------------------------------------------------

default_name                                                                    
 begin time read from input coords =  1000.000 ps

 
 Number of triangulated 3-point waters found:    25289

     Sum of charges from parm topology file =   0.00093641
     Forcing neutrality...

| Dynamic Memory, Types Used:
| Reals             4855253
| Integers          7498648

| Nonbonded Pairs Initial Allocation:    38172949

| GPU memory information (estimate):
| KB of GPU memory in use:    824857
| KB of CPU memory in use:    170671

--------------------------------------------------------------------------------
   4.  RESULTS
--------------------------------------------------------------------------------

 ---------------------------------------------------
 APPROXIMATING switch and d/dx switch using CUBIC SPLINE INTERPOLATION
 using   5000.0 points per unit in tabled values
 TESTING RELATIVE ERROR over r ranging from 0.0 to cutoff
| CHECK switch(x): max rel err =   0.2738E-14   at   2.422500
| CHECK d/dx switch(x): max rel err =   0.8314E-11   at   2.736960
 ---------------------------------------------------
|---------------------------------------------------
| APPROXIMATING direct energy using CUBIC SPLINE INTERPOLATION
|  with   50.0 points per unit in tabled values
| Relative Error Limit not exceeded for r .gt.   2.33
| APPROXIMATING direct force using CUBIC SPLINE INTERPOLATION
|  with   50.0 points per unit in tabled values
| Relative Error Limit not exceeded for r .gt.   2.80
|---------------------------------------------------
| MC Barostat: Decreasing size of volume moves
| MC Barostat: Decreasing size of volume moves
| MC Barostat: Decreasing size of volume moves
| MC Barostat: Decreasing size of volume moves

 NSTEP =     5000   TIME(PS) =    1010.000  TEMP(K) =   309.65  PRESS =     0.0
 Etot   =   -205021.9935  EKtot   =     83847.6562  EPtot      =   -288869.6497
 BOND   =      6733.1196  ANGLE   =     26884.4947  DIHED      =     18260.4089
 1-4 NB =      6144.6332  1-4 EEL =      3742.1501  VDWAALS    =     13286.3087
 EELEC  =   -363920.7649  EHBOND  =         0.0000  RESTRAINT  =         0.0000
 EKCMT  =         0.0000  VIRIAL  =         0.0000  VOLUME     =   1229862.8866
                                                    SURFTEN    =         0.0000
                                                    Density    =         1.0137
 ------------------------------------------------------------------------------

| MC Barostat: Decreasing size of volume moves
| MC Barostat: Decreasing size of volume moves
| MC Barostat: Decreasing size of volume moves
| MC Barostat: Decreasing size of volume moves

 NSTEP =    10000   TIME(PS) =    1020.000  TEMP(K) =   310.67  PRESS =     0.0
 Etot   =   -204406.4952  EKtot   =     84124.4219  EPtot      =   -288530.9171
 BOND   =      6717.9918  ANGLE   =     26761.0110  DIHED      =     18250.4539
 1-4 NB =      6182.1502  1-4 EEL =      3734.9715  VDWAALS    =     13654.9465
 EELEC  =   -363832.4419  EHBOND  =         0.0000  RESTRAINT  =         0.0000
 EKCMT  =         0.0000  VIRIAL  =         0.0000  VOLUME     =   1232366.2472
                                                    SURFTEN    =         0.0000
                                                    Density    =         1.0116
 ------------------------------------------------------------------------------

| MC Barostat: Decreasing size of volume moves
| MC Barostat: Decreasing size of volume moves
| MC Barostat: Decreasing size of volume moves

 NSTEP =    15000   TIME(PS) =    1030.000  TEMP(K) =   309.49  PRESS =     0.0
 Etot   =   -204761.8796  EKtot   =     83804.1016  EPtot      =   -288565.9812
 BOND   =      6793.1188  ANGLE   =     26712.8272  DIHED      =     18267.7393
 1-4 NB =      6220.5712  1-4 EEL =      3786.5905  VDWAALS    =     14169.8344
 EELEC  =   -364516.6626  EHBOND  =         0.0000  RESTRAINT  =         0.0000
 EKCMT  =         0.0000  VIRIAL  =         0.0000  VOLUME     =   1231102.0335
                                                    SURFTEN    =         0.0000
                                                    Density    =         1.0127
 ------------------------------------------------------------------------------


 NSTEP =    20000   TIME(PS) =    1040.000  TEMP(K) =   308.55  PRESS =     0.0
 Etot   =   -204590.8901  EKtot   =     83549.3438  EPtot      =   -288140.2339
 BOND   =      6828.6219  ANGLE   =     26789.5222  DIHED      =     18254.6790
 1-4 NB =      6111.1172  1-4 EEL =      3726.8169  VDWAALS    =     13682.7179
 EELEC  =   -363533.7090  EHBOND  =         0.0000  RESTRAINT  =         0.0000
 EKCMT  =         0.0000  VIRIAL  =         0.0000  VOLUME     =   1233082.7331
                                                    SURFTEN    =         0.0000
                                                    Density    =         1.0111
 ------------------------------------------------------------------------------


 NSTEP =    25000   TIME(PS) =    1050.000  TEMP(K) =   308.50  PRESS =     0.0
 Etot   =   -205269.7428  EKtot   =     83536.8203  EPtot      =   -288806.5632
 BOND   =      6774.8396  ANGLE   =     26683.9233  DIHED      =     18116.6380
 1-4 NB =      6172.4795  1-4 EEL =      3757.2213  VDWAALS    =     13971.3476
 EELEC  =   -364283.0124  EHBOND  =         0.0000  RESTRAINT  =         0.0000
 EKCMT  =         0.0000  VIRIAL  =         0.0000  VOLUME     =   1232751.9159
                                                    SURFTEN    =         0.0000
                                                    Density    =         1.0113
 ------------------------------------------------------------------------------


 NSTEP =    30000   TIME(PS) =    1060.000  TEMP(K) =   311.44  PRESS =     0.0
 Etot   =   -204099.0740  EKtot   =     84332.0547  EPtot      =   -288431.1287
 BOND   =      6786.6061  ANGLE   =     26748.2384  DIHED      =     18194.6972
 1-4 NB =      6091.6513  1-4 EEL =      3754.0985  VDWAALS    =     13568.8902
 EELEC  =   -363575.3103  EHBOND  =         0.0000  RESTRAINT  =         0.0000
 EKCMT  =         0.0000  VIRIAL  =         0.0000  VOLUME     =   1234374.0383
                                                    SURFTEN    =         0.0000
                                                    Density    =         1.0100
 ------------------------------------------------------------------------------


 NSTEP =    35000   TIME(PS) =    1070.000  TEMP(K) =   309.06  PRESS =     0.0
 Etot   =   -205111.8434  EKtot   =     83687.0781  EPtot      =   -288798.9215
 BOND   =      6740.9409  ANGLE   =     26808.3767  DIHED      =     18144.7362
 1-4 NB =      6130.0593  1-4 EEL =      3689.1485  VDWAALS    =     13993.2797
 EELEC  =   -364305.4627  EHBOND  =         0.0000  RESTRAINT  =         0.0000
 EKCMT  =         0.0000  VIRIAL  =         0.0000  VOLUME     =   1234982.9085
                                                    SURFTEN    =         0.0000
                                                    Density    =         1.0095
 ------------------------------------------------------------------------------


 NSTEP =    40000   TIME(PS) =    1080.000  TEMP(K) =   311.04  PRESS =     0.0
 Etot   =   -204237.3185  EKtot   =     84224.5938  EPtot      =   -288461.9122
 BOND   =      6767.7089  ANGLE   =     26786.6502  DIHED      =     18280.2525
 1-4 NB =      6148.0344  1-4 EEL =      3768.3975  VDWAALS    =     13774.6909
 EELEC  =   -363987.6466  EHBOND  =         0.0000  RESTRAINT  =         0.0000
 EKCMT  =         0.0000  VIRIAL  =         0.0000  VOLUME     =   1232420.1454
                                                    SURFTEN    =         0.0000
                                                    Density    =         1.0116
 ------------------------------------------------------------------------------


 NSTEP =    45000   TIME(PS) =    1090.000  TEMP(K) =   309.87  PRESS =     0.0
 Etot   =   -204564.0350  EKtot   =     83907.5547  EPtot      =   -288471.5897
 BOND   =      6753.1493  ANGLE   =     26994.9239  DIHED      =     18258.5742
 1-4 NB =      6128.9089  1-4 EEL =      3737.2967  VDWAALS    =     13893.7910
 EELEC  =   -364238.2337  EHBOND  =         0.0000  RESTRAINT  =         0.0000
 EKCMT  =         0.0000  VIRIAL  =         0.0000  VOLUME     =   1233305.3397
                                                    SURFTEN    =         0.0000
                                                    Density    =         1.0109
 ------------------------------------------------------------------------------


 NSTEP =    50000   TIME(PS) =    1100.000  TEMP(K) =   310.45  PRESS =     0.0
 Etot   =   -204531.0787  EKtot   =     84064.6797  EPtot      =   -288595.7584
 BOND   =      6785.3288  ANGLE   =     26813.1119  DIHED      =     18275.5724
 1-4 NB =      6168.1589  1-4 EEL =      3744.6429  VDWAALS    =     13808.7110
 EELEC  =   -364191.2845  EHBOND  =         0.0000  RESTRAINT  =         0.0000
 EKCMT  =         0.0000  VIRIAL  =         0.0000  VOLUME     =   1232371.2688
                                                    SURFTEN    =         0.0000
                                                    Density    =         1.0116
 ------------------------------------------------------------------------------


 NSTEP =    55000   TIME(PS) =    1110.000  TEMP(K) =   310.16  PRESS =     0.0
 Etot   =   -204729.7619  EKtot   =     83986.6406  EPtot      =   -288716.4026
 BOND   =      6811.2402  ANGLE   =     26860.4405  DIHED      =     18325.5510
 1-4 NB =      6189.2434  1-4 EEL =      3641.1776  VDWAALS    =     13951.3237
 EELEC  =   -364495.3790  EHBOND  =         0.0000  RESTRAINT  =         0.0000
 EKCMT  =         0.0000  VIRIAL  =         0.0000  VOLUME     =   1231548.2104
                                                    SURFTEN    =         0.0000
                                                    Density    =         1.0123
 ------------------------------------------------------------------------------


 NSTEP =    60000   TIME(PS) =    1120.000  TEMP(K) =   310.71  PRESS =     0.0
 Etot   =   -204165.0567  EKtot   =     84133.8906  EPtot      =   -288298.9474
 BOND   =      6724.9813  ANGLE   =     26887.3962  DIHED      =     18218.6236
 1-4 NB =      6168.4350  1-4 EEL =      3762.1672  VDWAALS    =     13425.6362
 EELEC  =   -363486.1869  EHBOND  =         0.0000  RESTRAINT  =         0.0000
 EKCMT  =         0.0000  VIRIAL  =         0.0000  VOLUME     =   1233049.5200
                                                    SURFTEN    =         0.0000
                                                    Density    =         1.0111
 ------------------------------------------------------------------------------


 NSTEP =    65000   TIME(PS) =    1130.000  TEMP(K) =   310.24  PRESS =     0.0
 Etot   =   -204114.2161  EKtot   =     84006.6719  EPtot      =   -288120.8879
 BOND   =      6772.0178  ANGLE   =     26978.2162  DIHED      =     18314.7625
 1-4 NB =      6197.4464  1-4 EEL =      3758.6085  VDWAALS    =     13759.5003
 EELEC  =   -363901.4397  EHBOND  =         0.0000  RESTRAINT  =         0.0000
 EKCMT  =         0.0000  VIRIAL  =         0.0000  VOLUME     =   1231532.9526
                                                    SURFTEN    =         0.0000
                                                    Density    =         1.0123
 ------------------------------------------------------------------------------


 NSTEP =    70000   TIME(PS) =    1140.000  TEMP(K) =   308.88  PRESS =     0.0
 Etot   =   -204510.3527  EKtot   =     83640.5234  EPtot      =   -288150.8762
 BOND   =      6697.7377  ANGLE   =     27215.5140  DIHED      =     18351.0919
 1-4 NB =      6158.5505  1-4 EEL =      3718.4881  VDWAALS    =     13973.7262
 EELEC  =   -364265.9846  EHBOND  =         0.0000  RESTRAINT  =         0.0000
 EKCMT  =         0.0000  VIRIAL  =         0.0000  VOLUME     =   1229739.5699
                                                    SURFTEN    =         0.0000
                                                    Density    =         1.0138
 ------------------------------------------------------------------------------


 NSTEP =    75000   TIME(PS) =    1150.000  TEMP(K) =   308.82  PRESS =     0.0
 Etot   =   -205141.5745  EKtot   =     83623.8672  EPtot      =   -288765.4417
 BOND   =      6741.9614  ANGLE   =     26634.5174  DIHED      =     18378.2529
 1-4 NB =      6123.5695  1-4 EEL =      3644.2563  VDWAALS    =     13624.6570
 EELEC  =   -363912.6563  EHBOND  =         0.0000  RESTRAINT  =         0.0000
 EKCMT  =         0.0000  VIRIAL  =         0.0000  VOLUME     =   1231855.1244
                                                    SURFTEN    =         0.0000
                                                    Density    =         1.0121
 ------------------------------------------------------------------------------


 NSTEP =    80000   TIME(PS) =    1160.000  TEMP(K) =   310.29  PRESS =     0.0
 Etot   =   -204561.1995  EKtot   =     84020.7344  EPtot      =   -288581.9339
 BOND   =      6731.3223  ANGLE   =     26711.9792  DIHED      =     18265.4900
 1-4 NB =      6166.0325  1-4 EEL =      3799.5662  VDWAALS    =     13690.0846
 EELEC  =   -363946.4088  EHBOND  =         0.0000  RESTRAINT  =         0.0000
 EKCMT  =         0.0000  VIRIAL  =         0.0000  VOLUME     =   1233338.1335
                                                    SURFTEN    =         0.0000
                                                    Density    =         1.0109
 ------------------------------------------------------------------------------


 NSTEP =    85000   TIME(PS) =    1170.000  TEMP(K) =   310.39  PRESS =     0.0
 Etot   =   -204716.3835  EKtot   =     84048.9766  EPtot      =   -288765.3601
 BOND   =      6872.0562  ANGLE   =     26703.7222  DIHED      =     18316.9649
 1-4 NB =      6168.6405  1-4 EEL =      3705.6263  VDWAALS    =     13534.4449
 EELEC  =   -364066.8151  EHBOND  =         0.0000  RESTRAINT  =         0.0000
 EKCMT  =         0.0000  VIRIAL  =         0.0000  VOLUME     =   1230002.2398
                                                    SURFTEN    =         0.0000
                                                    Density    =         1.0136
 ------------------------------------------------------------------------------


 NSTEP =    90000   TIME(PS) =    1180.000  TEMP(K) =   309.86  PRESS =     0.0
 Etot   =   -204555.3326  EKtot   =     83904.6797  EPtot      =   -288460.0123
 BOND   =      6846.9266  ANGLE   =     26923.3910  DIHED      =     18236.1781
 1-4 NB =      6235.4670  1-4 EEL =      3793.8531  VDWAALS    =     13216.3764
 EELEC  =   -363712.2045  EHBOND  =         0.0000  RESTRAINT  =         0.0000
 EKCMT  =         0.0000  VIRIAL  =         0.0000  VOLUME     =   1230495.5338
                                                    SURFTEN    =         0.0000
                                                    Density    =         1.0132
 ------------------------------------------------------------------------------


 NSTEP =    95000   TIME(PS) =    1190.000  TEMP(K) =   311.04  PRESS =     0.0
 Etot   =   -205126.5865  EKtot   =     84224.7031  EPtot      =   -289351.2896
 BOND   =      6759.0017  ANGLE   =     26517.1474  DIHED      =     18241.8693
 1-4 NB =      6205.7505  1-4 EEL =      3824.0321  VDWAALS    =     13823.3879
 EELEC  =   -364722.4785  EHBOND  =         0.0000  RESTRAINT  =         0.0000
 EKCMT  =         0.0000  VIRIAL  =         0.0000  VOLUME     =   1228795.3154
                                                    SURFTEN    =         0.0000
                                                    Density    =         1.0146
 ------------------------------------------------------------------------------


 NSTEP =   100000   TIME(PS) =    1200.000  TEMP(K) =   309.89  PRESS =     0.0
 Etot   =   -204415.2594  EKtot   =     83911.9531  EPtot      =   -288327.2125
 BOND   =      6764.9029  ANGLE   =     26867.7148  DIHED      =     18220.1104
 1-4 NB =      6139.0588  1-4 EEL =      3807.0668  VDWAALS    =     13742.0584
 EELEC  =   -363868.1246  EHBOND  =         0.0000  RESTRAINT  =         0.0000
 EKCMT  =         0.0000  VIRIAL  =         0.0000  VOLUME     =   1231705.4380
                                                    SURFTEN    =         0.0000
                                                    Density    =         1.0122
 ------------------------------------------------------------------------------


 NSTEP =   105000   TIME(PS) =    1210.000  TEMP(K) =   307.90  PRESS =     0.0
 Etot   =   -205306.5892  EKtot   =     83373.6875  EPtot      =   -288680.2767
 BOND   =      6844.2954  ANGLE   =     26962.7258  DIHED      =     18268.8975
 1-4 NB =      6185.2997  1-4 EEL =      3792.6450  VDWAALS    =     13649.7646
 EELEC  =   -364383.9047  EHBOND  =         0.0000  RESTRAINT  =         0.0000
 EKCMT  =         0.0000  VIRIAL  =         0.0000  VOLUME     =   1230897.1976
                                                    SURFTEN    =         0.0000
                                                    Density    =         1.0129
 ------------------------------------------------------------------------------


 NSTEP =   110000   TIME(PS) =    1220.000  TEMP(K) =   311.33  PRESS =     0.0
 Etot   =   -203800.7536  EKtot   =     84302.4688  EPtot      =   -288103.2224
 BOND   =      6774.3298  ANGLE   =     27021.4544  DIHED      =     18232.6989
 1-4 NB =      6203.2926  1-4 EEL =      3728.6336  VDWAALS    =     13544.3827
 EELEC  =   -363608.0144  EHBOND  =         0.0000  RESTRAINT  =         0.0000
 EKCMT  =         0.0000  VIRIAL  =         0.0000  VOLUME     =   1234149.7607
                                                    SURFTEN    =         0.0000
                                                    Density    =         1.0102
 ------------------------------------------------------------------------------


 NSTEP =   115000   TIME(PS) =    1230.000  TEMP(K) =   310.19  PRESS =     0.0
 Etot   =   -204306.3798  EKtot   =     83994.8750  EPtot      =   -288301.2548
 BOND   =      6739.8478  ANGLE   =     26902.1304  DIHED      =     18273.9929
 1-4 NB =      6178.6285  1-4 EEL =      3675.5198  VDWAALS    =     13663.8596
 EELEC  =   -363735.2339  EHBOND  =         0.0000  RESTRAINT  =         0.0000
 EKCMT  =         0.0000  VIRIAL  =         0.0000  VOLUME     =   1235884.8017
                                                    SURFTEN    =         0.0000
                                                    Density    =         1.0088
 ------------------------------------------------------------------------------


 NSTEP =   120000   TIME(PS) =    1240.000  TEMP(K) =   310.00  PRESS =     0.0
 Etot   =   -204882.8937  EKtot   =     83942.3281  EPtot      =   -288825.2218
 BOND   =      6762.6171  ANGLE   =     26891.1265  DIHED      =     18204.4276
 1-4 NB =      6095.0365  1-4 EEL =      3807.0717  VDWAALS    =     13243.9747
 EELEC  =   -363829.4759  EHBOND  =         0.0000  RESTRAINT  =         0.0000
 EKCMT  =         0.0000  VIRIAL  =         0.0000  VOLUME     =   1232904.0220
                                                    SURFTEN    =         0.0000
                                                    Density    =         1.0112
 ------------------------------------------------------------------------------


 NSTEP =   125000   TIME(PS) =    1250.000  TEMP(K) =   309.15  PRESS =     0.0
 Etot   =   -204920.5532  EKtot   =     83713.4688  EPtot      =   -288634.0220
 BOND   =      6846.1525  ANGLE   =     26757.4172  DIHED      =     18200.0577
 1-4 NB =      6159.2174  1-4 EEL =      3747.8260  VDWAALS    =     13231.7464
 EELEC  =   -363576.4391  EHBOND  =         0.0000  RESTRAINT  =         0.0000
 EKCMT  =         0.0000  VIRIAL  =         0.0000  VOLUME     =   1232758.7273
                                                    SURFTEN    =         0.0000
                                                    Density    =         1.0113
 ------------------------------------------------------------------------------


 NSTEP =   130000   TIME(PS) =    1260.000  TEMP(K) =   311.01  PRESS =     0.0
 Etot   =   -204365.9340  EKtot   =     84216.6094  EPtot      =   -288582.5434
 BOND   =      6745.8578  ANGLE   =     26836.3493  DIHED      =     18231.9010
 1-4 NB =      6188.9055  1-4 EEL =      3670.7165  VDWAALS    =     14007.2687
 EELEC  =   -364263.5422  EHBOND  =         0.0000  RESTRAINT  =         0.0000
 EKCMT  =         0.0000  VIRIAL  =         0.0000  VOLUME     =   1231795.4583
                                                    SURFTEN    =         0.0000
                                                    Density    =         1.0121
 ------------------------------------------------------------------------------


 NSTEP =   135000   TIME(PS) =    1270.000  TEMP(K) =   308.79  PRESS =     0.0
 Etot   =   -205311.6520  EKtot   =     83614.8125  EPtot      =   -288926.4645
 BOND   =      6745.8085  ANGLE   =     26926.8914  DIHED      =     18272.9422
 1-4 NB =      6112.0375  1-4 EEL =      3676.9892  VDWAALS    =     13065.9228
 EELEC  =   -363727.0562  EHBOND  =         0.0000  RESTRAINT  =         0.0000
 EKCMT  =         0.0000  VIRIAL  =         0.0000  VOLUME     =   1230807.1104
                                                    SURFTEN    =         0.0000
                                                    Density    =         1.0129
 ------------------------------------------------------------------------------


 NSTEP =   140000   TIME(PS) =    1280.000  TEMP(K) =   309.51  PRESS =     0.0
 Etot   =   -204925.8564  EKtot   =     83810.7422  EPtot      =   -288736.5985
 BOND   =      6806.4883  ANGLE   =     26889.9113  DIHED      =     18150.7126
 1-4 NB =      6210.8807  1-4 EEL =      3696.3217  VDWAALS    =     13246.5320
 EELEC  =   -363737.4452  EHBOND  =         0.0000  RESTRAINT  =         0.0000
 EKCMT  =         0.0000  VIRIAL  =         0.0000  VOLUME     =   1232848.1415
                                                    SURFTEN    =         0.0000
                                                    Density    =         1.0113
 ------------------------------------------------------------------------------


 NSTEP =   145000   TIME(PS) =    1290.000  TEMP(K) =   311.68  PRESS =     0.0
 Etot   =   -204688.5552  EKtot   =     84398.4844  EPtot      =   -289087.0396
 BOND   =      6777.2619  ANGLE   =     26812.4596  DIHED      =     18291.9293
 1-4 NB =      6185.4941  1-4 EEL =      3652.6518  VDWAALS    =     13880.3893
 EELEC  =   -364687.2255  EHBOND  =         0.0000  RESTRAINT  =         0.0000
 EKCMT  =         0.0000  VIRIAL  =         0.0000  VOLUME     =   1231168.0384
                                                    SURFTEN    =         0.0000
                                                    Density    =         1.0126
 ------------------------------------------------------------------------------


 NSTEP =   150000   TIME(PS) =    1300.000  TEMP(K) =   310.48  PRESS =     0.0
 Etot   =   -205161.3150  EKtot   =     84071.5312  EPtot      =   -289232.8462
 BOND   =      6796.0421  ANGLE   =     26658.7885  DIHED      =     18073.3550
 1-4 NB =      6215.6011  1-4 EEL =      3738.8698  VDWAALS    =     13986.9366
 EELEC  =   -364702.4393  EHBOND  =         0.0000  RESTRAINT  =         0.0000
 EKCMT  =         0.0000  VIRIAL  =         0.0000  VOLUME     =   1229744.1620
                                                    SURFTEN    =         0.0000
                                                    Density    =         1.0138
 ------------------------------------------------------------------------------


 NSTEP =   155000   TIME(PS) =    1310.000  TEMP(K) =   310.00  PRESS =     0.0
 Etot   =   -205072.0560  EKtot   =     83942.9062  EPtot      =   -289014.9623
 BOND   =      6756.4228  ANGLE   =     26620.3121  DIHED      =     18225.9238
 1-4 NB =      6159.7964  1-4 EEL =      3573.3847  VDWAALS    =     13872.5195
 EELEC  =   -364223.3216  EHBOND  =         0.0000  RESTRAINT  =         0.0000
 EKCMT  =         0.0000  VIRIAL  =         0.0000  VOLUME     =   1231230.8615
                                                    SURFTEN    =         0.0000
                                                    Density    =         1.0126
 ------------------------------------------------------------------------------


 NSTEP =   160000   TIME(PS) =    1320.000  TEMP(K) =   310.49  PRESS =     0.0
 Etot   =   -204049.8306  EKtot   =     84074.1641  EPtot      =   -288123.9946
 BOND   =      6760.6727  ANGLE   =     27065.3307  DIHED      =     18216.2399
 1-4 NB =      6175.2046  1-4 EEL =      3749.7602  VDWAALS    =     13811.9611
 EELEC  =   -363903.1640  EHBOND  =         0.0000  RESTRAINT  =         0.0000
 EKCMT  =         0.0000  VIRIAL  =         0.0000  VOLUME     =   1234511.9061
                                                    SURFTEN    =         0.0000
                                                    Density    =         1.0099
 ------------------------------------------------------------------------------


 NSTEP =   165000   TIME(PS) =    1330.000  TEMP(K) =   309.61  PRESS =     0.0
 Etot   =   -204438.1158  EKtot   =     83837.0156  EPtot      =   -288275.1314
 BOND   =      6855.0127  ANGLE   =     26830.7505  DIHED      =     18192.3900
 1-4 NB =      6213.0409  1-4 EEL =      3683.1910  VDWAALS    =     13432.6509
 EELEC  =   -363482.1676  EHBOND  =         0.0000  RESTRAINT  =         0.0000
 EKCMT  =         0.0000  VIRIAL  =         0.0000  VOLUME     =   1231817.6718
                                                    SURFTEN    =         0.0000
                                                    Density    =         1.0121
 ------------------------------------------------------------------------------


 NSTEP =   170000   TIME(PS) =    1340.000  TEMP(K) =   309.26  PRESS =     0.0
 Etot   =   -205401.5547  EKtot   =     83742.1953  EPtot      =   -289143.7500
 BOND   =      6834.0566  ANGLE   =     26651.2984  DIHED      =     18196.2015
 1-4 NB =      6132.3661  1-4 EEL =      3682.3695  VDWAALS    =     13590.6543
 EELEC  =   -364230.6964  EHBOND  =         0.0000  RESTRAINT  =         0.0000
 EKCMT  =         0.0000  VIRIAL  =         0.0000  VOLUME     =   1231050.6065
                                                    SURFTEN    =         0.0000
                                                    Density    =         1.0127
 ------------------------------------------------------------------------------


 NSTEP =   175000   TIME(PS) =    1350.000  TEMP(K) =   310.28  PRESS =     0.0
 Etot   =   -204746.6349  EKtot   =     84019.8047  EPtot      =   -288766.4395
 BOND   =      6895.8591  ANGLE   =     26818.1752  DIHED      =     18125.1649
 1-4 NB =      6093.0200  1-4 EEL =      3695.5347  VDWAALS    =     13763.7375
 EELEC  =   -364157.9310  EHBOND  =         0.0000  RESTRAINT  =         0.0000
 EKCMT  =         0.0000  VIRIAL  =         0.0000  VOLUME     =   1229554.9482
                                                    SURFTEN    =         0.0000
                                                    Density    =         1.0140
 ------------------------------------------------------------------------------


 NSTEP =   180000   TIME(PS) =    1360.000  TEMP(K) =   308.30  PRESS =     0.0
 Etot   =   -205044.7707  EKtot   =     83481.5703  EPtot      =   -288526.3410
 BOND   =      6733.2653  ANGLE   =     26892.6474  DIHED      =     18111.0177
 1-4 NB =      6163.4817  1-4 EEL =      3646.3228  VDWAALS    =     13666.9637
 EELEC  =   -363740.0396  EHBOND  =         0.0000  RESTRAINT  =         0.0000
 EKCMT  =         0.0000  VIRIAL  =         0.0000  VOLUME     =   1230444.5418
                                                    SURFTEN    =         0.0000
                                                    Density    =         1.0132
 ------------------------------------------------------------------------------


 NSTEP =   185000   TIME(PS) =    1370.000  TEMP(K) =   309.38  PRESS =     0.0
 Etot   =   -205277.6445  EKtot   =     83775.2812  EPtot      =   -289052.9257
 BOND   =      6814.0630  ANGLE   =     26702.4208  DIHED      =     18342.2833
 1-4 NB =      6220.1616  1-4 EEL =      3690.1940  VDWAALS    =     13592.9626
 EELEC  =   -364415.0110  EHBOND  =         0.0000  RESTRAINT  =         0.0000
 EKCMT  =         0.0000  VIRIAL  =         0.0000  VOLUME     =   1230215.9204
                                                    SURFTEN    =         0.0000
                                                    Density    =         1.0134
 ------------------------------------------------------------------------------


 NSTEP =   190000   TIME(PS) =    1380.000  TEMP(K) =   310.88  PRESS =     0.0
 Etot   =   -205357.4335  EKtot   =     84179.9141  EPtot      =   -289537.3475
 BOND   =      6746.0608  ANGLE   =     26700.9968  DIHED      =     18206.9557
 1-4 NB =      6205.7181  1-4 EEL =      3746.5974  VDWAALS    =     13935.5094
 EELEC  =   -365079.1858  EHBOND  =         0.0000  RESTRAINT  =         0.0000
 EKCMT  =         0.0000  VIRIAL  =         0.0000  VOLUME     =   1228671.7808
                                                    SURFTEN    =         0.0000
                                                    Density    =         1.0147
 ------------------------------------------------------------------------------


 NSTEP =   195000   TIME(PS) =    1390.000  TEMP(K) =   308.92  PRESS =     0.0
 Etot   =   -204951.4225  EKtot   =     83649.6250  EPtot      =   -288601.0475
 BOND   =      6770.1235  ANGLE   =     26969.9552  DIHED      =     18235.4172
 1-4 NB =      6174.6357  1-4 EEL =      3735.1958  VDWAALS    =     14048.4213
 EELEC  =   -364534.7961  EHBOND  =         0.0000  RESTRAINT  =         0.0000
 EKCMT  =         0.0000  VIRIAL  =         0.0000  VOLUME     =   1233062.7120
                                                    SURFTEN    =         0.0000
                                                    Density    =         1.0111
 ------------------------------------------------------------------------------


 NSTEP =   200000   TIME(PS) =    1400.000  TEMP(K) =   310.66  PRESS =     0.0
 Etot   =   -204635.0757  EKtot   =     84120.8438  EPtot      =   -288755.9194
 BOND   =      6897.1935  ANGLE   =     26617.4835  DIHED      =     18235.2022
 1-4 NB =      6190.9398  1-4 EEL =      3725.0290  VDWAALS    =     13550.5222
 EELEC  =   -363972.2897  EHBOND  =         0.0000  RESTRAINT  =         0.0000
 EKCMT  =         0.0000  VIRIAL  =         0.0000  VOLUME     =   1235409.2122
                                                    SURFTEN    =         0.0000
                                                    Density    =         1.0092
 ------------------------------------------------------------------------------


 NSTEP =   205000   TIME(PS) =    1410.000  TEMP(K) =   310.26  PRESS =     0.0
 Etot   =   -204650.5682  EKtot   =     84011.7812  EPtot      =   -288662.3494
 BOND   =      6826.2834  ANGLE   =     26855.0473  DIHED      =     18212.9578
 1-4 NB =      6204.4586  1-4 EEL =      3780.0459  VDWAALS    =     13903.0395
 EELEC  =   -364444.1819  EHBOND  =         0.0000  RESTRAINT  =         0.0000
 EKCMT  =         0.0000  VIRIAL  =         0.0000  VOLUME     =   1230182.5203
                                                    SURFTEN    =         0.0000
                                                    Density    =         1.0134
 ------------------------------------------------------------------------------


 NSTEP =   210000   TIME(PS) =    1420.000  TEMP(K) =   309.70  PRESS =     0.0
 Etot   =   -205434.5765  EKtot   =     83862.5781  EPtot      =   -289297.1546
 BOND   =      6736.4464  ANGLE   =     26752.0853  DIHED      =     18208.2056
 1-4 NB =      6154.3090  1-4 EEL =      3717.6804  VDWAALS    =     14022.2032
 EELEC  =   -364888.0845  EHBOND  =         0.0000  RESTRAINT  =         0.0000
 EKCMT  =         0.0000  VIRIAL  =         0.0000  VOLUME     =   1228400.1776
                                                    SURFTEN    =         0.0000
                                                    Density    =         1.0149
 ------------------------------------------------------------------------------


 NSTEP =   215000   TIME(PS) =    1430.000  TEMP(K) =   310.20  PRESS =     0.0
 Etot   =   -204811.8643  EKtot   =     83996.4688  EPtot      =   -288808.3331
 BOND   =      6780.3233  ANGLE   =     26552.2849  DIHED      =     18258.2097
 1-4 NB =      6174.2832  1-4 EEL =      3748.3885  VDWAALS    =     14000.7095
 EELEC  =   -364322.5321  EHBOND  =         0.0000  RESTRAINT  =         0.0000
 EKCMT  =         0.0000  VIRIAL  =         0.0000  VOLUME     =   1228141.4336
                                                    SURFTEN    =         0.0000
                                                    Density    =         1.0151
 ------------------------------------------------------------------------------


 NSTEP =   220000   TIME(PS) =    1440.000  TEMP(K) =   310.18  PRESS =     0.0
 Etot   =   -205000.5654  EKtot   =     83990.0781  EPtot      =   -288990.6435
 BOND   =      6796.0747  ANGLE   =     26971.8298  DIHED      =     18150.2200
 1-4 NB =      6103.5204  1-4 EEL =      3790.6269  VDWAALS    =     13754.8973
 EELEC  =   -364557.8128  EHBOND  =         0.0000  RESTRAINT  =         0.0000
 EKCMT  =         0.0000  VIRIAL  =         0.0000  VOLUME     =   1230297.1899
                                                    SURFTEN    =         0.0000
                                                    Density    =         1.0134
 ------------------------------------------------------------------------------


 NSTEP =   225000   TIME(PS) =    1450.000  TEMP(K) =   309.33  PRESS =     0.0
 Etot   =   -204885.6645  EKtot   =     83760.6172  EPtot      =   -288646.2817
 BOND   =      6718.1031  ANGLE   =     26680.9528  DIHED      =     18299.3211
 1-4 NB =      6188.1603  1-4 EEL =      3747.6858  VDWAALS    =     13396.7633
 EELEC  =   -363677.2680  EHBOND  =         0.0000  RESTRAINT  =         0.0000
 EKCMT  =         0.0000  VIRIAL  =         0.0000  VOLUME     =   1233266.1414
                                                    SURFTEN    =         0.0000
                                                    Density    =         1.0109
 ------------------------------------------------------------------------------


 NSTEP =   230000   TIME(PS) =    1460.000  TEMP(K) =   309.45  PRESS =     0.0
 Etot   =   -205060.8759  EKtot   =     83794.5391  EPtot      =   -288855.4150
 BOND   =      6712.4071  ANGLE   =     26669.8867  DIHED      =     18304.1074
 1-4 NB =      6192.7729  1-4 EEL =      3739.5272  VDWAALS    =     13345.6453
 EELEC  =   -363819.7616  EHBOND  =         0.0000  RESTRAINT  =         0.0000
 EKCMT  =         0.0000  VIRIAL  =         0.0000  VOLUME     =   1233985.6225
                                                    SURFTEN    =         0.0000
                                                    Density    =         1.0103
 ------------------------------------------------------------------------------


 NSTEP =   235000   TIME(PS) =    1470.000  TEMP(K) =   309.69  PRESS =     0.0
 Etot   =   -204808.3272  EKtot   =     83857.7031  EPtot      =   -288666.0303
 BOND   =      6831.7186  ANGLE   =     26794.2994  DIHED      =     18352.0730
 1-4 NB =      6169.9259  1-4 EEL =      3756.3820  VDWAALS    =     13355.1169
 EELEC  =   -363925.5460  EHBOND  =         0.0000  RESTRAINT  =         0.0000
 EKCMT  =         0.0000  VIRIAL  =         0.0000  VOLUME     =   1232471.4518
                                                    SURFTEN    =         0.0000
                                                    Density    =         1.0116
 ------------------------------------------------------------------------------


 NSTEP =   240000   TIME(PS) =    1480.000  TEMP(K) =   308.55  PRESS =     0.0
 Etot   =   -205408.0034  EKtot   =     83550.2812  EPtot      =   -288958.2847
 BOND   =      6780.0514  ANGLE   =     26733.1427  DIHED      =     18221.4709
 1-4 NB =      6138.9475  1-4 EEL =      3629.0751  VDWAALS    =     13759.6622
 EELEC  =   -364220.6345  EHBOND  =         0.0000  RESTRAINT  =         0.0000
 EKCMT  =         0.0000  VIRIAL  =         0.0000  VOLUME     =   1230428.5837
                                                    SURFTEN    =         0.0000
                                                    Density    =         1.0132
 ------------------------------------------------------------------------------


 NSTEP =   245000   TIME(PS) =    1490.000  TEMP(K) =   308.02  PRESS =     0.0
 Etot   =   -204898.4838  EKtot   =     83406.5000  EPtot      =   -288304.9838
 BOND   =      6689.2782  ANGLE   =     27094.6295  DIHED      =     18261.0941
 1-4 NB =      6191.1267  1-4 EEL =      3700.7660  VDWAALS    =     13662.9794
 EELEC  =   -363904.8577  EHBOND  =         0.0000  RESTRAINT  =         0.0000
 EKCMT  =         0.0000  VIRIAL  =         0.0000  VOLUME     =   1231947.1011
                                                    SURFTEN    =         0.0000
                                                    Density    =         1.0120
 ------------------------------------------------------------------------------


 NSTEP =   250000   TIME(PS) =    1500.000  TEMP(K) =   311.32  PRESS =     0.0
 Etot   =   -204418.4721  EKtot   =     84301.2266  EPtot      =   -288719.6987
 BOND   =      6772.5873  ANGLE   =     26600.0346  DIHED      =     18221.9374
 1-4 NB =      6178.9672  1-4 EEL =      3746.1748  VDWAALS    =     13686.2606
 EELEC  =   -363925.6605  EHBOND  =         0.0000  RESTRAINT  =         0.0000
 EKCMT  =         0.0000  VIRIAL  =         0.0000  VOLUME     =   1229809.5424
                                                    SURFTEN    =         0.0000
                                                    Density    =         1.0138
 ------------------------------------------------------------------------------


 NSTEP =   255000   TIME(PS) =    1510.000  TEMP(K) =   310.14  PRESS =     0.0
 Etot   =   -204891.9195  EKtot   =     83980.9219  EPtot      =   -288872.8414
 BOND   =      6793.5498  ANGLE   =     26860.1591  DIHED      =     18207.1031
 1-4 NB =      6106.3950  1-4 EEL =      3756.2485  VDWAALS    =     13345.4061
 EELEC  =   -363941.7031  EHBOND  =         0.0000  RESTRAINT  =         0.0000
 EKCMT  =         0.0000  VIRIAL  =         0.0000  VOLUME     =   1231810.1654
                                                    SURFTEN    =         0.0000
                                                    Density    =         1.0121
 ------------------------------------------------------------------------------


 NSTEP =   260000   TIME(PS) =    1520.000  TEMP(K) =   310.20  PRESS =     0.0
 Etot   =   -204201.7412  EKtot   =     83996.7734  EPtot      =   -288198.5146
 BOND   =      6826.3294  ANGLE   =     26783.7320  DIHED      =     18202.8072
 1-4 NB =      6180.7664  1-4 EEL =      3644.5547  VDWAALS    =     13987.8196
 EELEC  =   -363824.5239  EHBOND  =         0.0000  RESTRAINT  =         0.0000
 EKCMT  =         0.0000  VIRIAL  =         0.0000  VOLUME     =   1231578.6809
                                                    SURFTEN    =         0.0000
                                                    Density    =         1.0123
 ------------------------------------------------------------------------------


 NSTEP =   265000   TIME(PS) =    1530.000  TEMP(K) =   311.59  PRESS =     0.0
 Etot   =   -204517.8282  EKtot   =     84373.9766  EPtot      =   -288891.8048
 BOND   =      6772.9470  ANGLE   =     26786.2710  DIHED      =     18378.4172
 1-4 NB =      6184.8114  1-4 EEL =      3747.8436  VDWAALS    =     13888.6467
 EELEC  =   -364650.7417  EHBOND  =         0.0000  RESTRAINT  =         0.0000
 EKCMT  =         0.0000  VIRIAL  =         0.0000  VOLUME     =   1229076.5324
                                                    SURFTEN    =         0.0000
                                                    Density    =         1.0144
 ------------------------------------------------------------------------------


 NSTEP =   270000   TIME(PS) =    1540.000  TEMP(K) =   311.53  PRESS =     0.0
 Etot   =   -204246.2367  EKtot   =     84356.6797  EPtot      =   -288602.9164
 BOND   =      6751.8923  ANGLE   =     26683.2124  DIHED      =     18187.3657
 1-4 NB =      6099.2174  1-4 EEL =      3694.1427  VDWAALS    =     13653.8861
 EELEC  =   -363672.6331  EHBOND  =         0.0000  RESTRAINT  =         0.0000
 EKCMT  =         0.0000  VIRIAL  =         0.0000  VOLUME     =   1233472.4583
                                                    SURFTEN    =         0.0000
                                                    Density    =         1.0107
 ------------------------------------------------------------------------------


 NSTEP =   275000   TIME(PS) =    1550.000  TEMP(K) =   309.34  PRESS =     0.0
 Etot   =   -204491.4230  EKtot   =     83762.8984  EPtot      =   -288254.3214
 BOND   =      6810.8905  ANGLE   =     27070.2040  DIHED      =     18276.5086
 1-4 NB =      6182.0089  1-4 EEL =      3652.6823  VDWAALS    =     14023.2700
 EELEC  =   -364269.8857  EHBOND  =         0.0000  RESTRAINT  =         0.0000
 EKCMT  =         0.0000  VIRIAL  =         0.0000  VOLUME     =   1232759.7591
                                                    SURFTEN    =         0.0000
                                                    Density    =         1.0113
 ------------------------------------------------------------------------------


 NSTEP =   280000   TIME(PS) =    1560.000  TEMP(K) =   309.03  PRESS =     0.0
 Etot   =   -204644.8027  EKtot   =     83680.6953  EPtot      =   -288325.4980
 BOND   =      6812.9275  ANGLE   =     26979.7868  DIHED      =     18190.4020
 1-4 NB =      6173.5452  1-4 EEL =      3760.7071  VDWAALS    =     13872.5348
 EELEC  =   -364115.4013  EHBOND  =         0.0000  RESTRAINT  =         0.0000
 EKCMT  =         0.0000  VIRIAL  =         0.0000  VOLUME     =   1230101.0216
                                                    SURFTEN    =         0.0000
                                                    Density    =         1.0135
 ------------------------------------------------------------------------------


 NSTEP =   285000   TIME(PS) =    1570.000  TEMP(K) =   309.00  PRESS =     0.0
 Etot   =   -204636.9376  EKtot   =     83671.6328  EPtot      =   -288308.5704
 BOND   =      6959.2661  ANGLE   =     26764.0134  DIHED      =     18108.2335
 1-4 NB =      6173.2831  1-4 EEL =      3660.4205  VDWAALS    =     13758.9534
 EELEC  =   -363732.7404  EHBOND  =         0.0000  RESTRAINT  =         0.0000
 EKCMT  =         0.0000  VIRIAL  =         0.0000  VOLUME     =   1230933.6895
                                                    SURFTEN    =         0.0000
                                                    Density    =         1.0128
 ------------------------------------------------------------------------------


 NSTEP =   290000   TIME(PS) =    1580.000  TEMP(K) =   308.90  PRESS =     0.0
 Etot   =   -205013.3261  EKtot   =     83644.0156  EPtot      =   -288657.3417
 BOND   =      6839.2363  ANGLE   =     26796.3407  DIHED      =     18273.5593
 1-4 NB =      6179.8495  1-4 EEL =      3727.4455  VDWAALS    =     13483.9191
 EELEC  =   -363957.6920  EHBOND  =         0.0000  RESTRAINT  =         0.0000
 EKCMT  =         0.0000  VIRIAL  =         0.0000  VOLUME     =   1230718.0955
                                                    SURFTEN    =         0.0000
                                                    Density    =         1.0130
 ------------------------------------------------------------------------------


 NSTEP =   295000   TIME(PS) =    1590.000  TEMP(K) =   310.82  PRESS =     0.0
 Etot   =   -204205.8627  EKtot   =     84165.4766  EPtot      =   -288371.3393
 BOND   =      6884.9954  ANGLE   =     26806.9192  DIHED      =     18177.1313
 1-4 NB =      6224.5230  1-4 EEL =      3730.4874  VDWAALS    =     13598.2854
 EELEC  =   -363793.6810  EHBOND  =         0.0000  RESTRAINT  =         0.0000
 EKCMT  =         0.0000  VIRIAL  =         0.0000  VOLUME     =   1232562.7638
                                                    SURFTEN    =         0.0000
                                                    Density    =         1.0115
 ------------------------------------------------------------------------------


 NSTEP =   300000   TIME(PS) =    1600.000  TEMP(K) =   310.22  PRESS =     0.0
 Etot   =   -204568.6789  EKtot   =     84001.6016  EPtot      =   -288570.2805
 BOND   =      6802.8316  ANGLE   =     27002.2541  DIHED      =     18246.8190
 1-4 NB =      6129.0321  1-4 EEL =      3657.5278  VDWAALS    =     13768.5285
 EELEC  =   -364177.2736  EHBOND  =         0.0000  RESTRAINT  =         0.0000
 EKCMT  =         0.0000  VIRIAL  =         0.0000  VOLUME     =   1233929.6587
                                                    SURFTEN    =         0.0000
                                                    Density    =         1.0104
 ------------------------------------------------------------------------------


 NSTEP =   305000   TIME(PS) =    1610.000  TEMP(K) =   310.24  PRESS =     0.0
 Etot   =   -205068.1956  EKtot   =     84007.9922  EPtot      =   -289076.1878
 BOND   =      6721.0006  ANGLE   =     26691.3160  DIHED      =     18234.5612
 1-4 NB =      6250.3603  1-4 EEL =      3717.2221  VDWAALS    =     13547.0046
 EELEC  =   -364237.6526  EHBOND  =         0.0000  RESTRAINT  =         0.0000
 EKCMT  =         0.0000  VIRIAL  =         0.0000  VOLUME     =   1229420.4040
                                                    SURFTEN    =         0.0000
                                                    Density    =         1.0141
 ------------------------------------------------------------------------------


 NSTEP =   310000   TIME(PS) =    1620.000  TEMP(K) =   309.91  PRESS =     0.0
 Etot   =   -205039.3825  EKtot   =     83917.4844  EPtot      =   -288956.8669
 BOND   =      6824.2711  ANGLE   =     26786.4362  DIHED      =     18170.2463
 1-4 NB =      6154.5073  1-4 EEL =      3784.5579  VDWAALS    =     13850.0776
 EELEC  =   -364526.9632  EHBOND  =         0.0000  RESTRAINT  =         0.0000
 EKCMT  =         0.0000  VIRIAL  =         0.0000  VOLUME     =   1230693.6863
                                                    SURFTEN    =         0.0000
                                                    Density    =         1.0130
 ------------------------------------------------------------------------------


 NSTEP =   315000   TIME(PS) =    1630.000  TEMP(K) =   309.89  PRESS =     0.0
 Etot   =   -204743.2316  EKtot   =     83912.7969  EPtot      =   -288656.0284
 BOND   =      6759.2149  ANGLE   =     26916.0969  DIHED      =     18218.6683
 1-4 NB =      6137.9936  1-4 EEL =      3672.4673  VDWAALS    =     13727.3734
 EELEC  =   -364087.8428  EHBOND  =         0.0000  RESTRAINT  =         0.0000
 EKCMT  =         0.0000  VIRIAL  =         0.0000  VOLUME     =   1229749.7049
                                                    SURFTEN    =         0.0000
                                                    Density    =         1.0138
 ------------------------------------------------------------------------------


 NSTEP =   320000   TIME(PS) =    1640.000  TEMP(K) =   308.44  PRESS =     0.0
 Etot   =   -205053.9845  EKtot   =     83520.5781  EPtot      =   -288574.5626
 BOND   =      6783.6404  ANGLE   =     27042.1292  DIHED      =     18175.7625
 1-4 NB =      6169.4648  1-4 EEL =      3684.2958  VDWAALS    =     13997.9095
 EELEC  =   -364427.7648  EHBOND  =         0.0000  RESTRAINT  =         0.0000
 EKCMT  =         0.0000  VIRIAL  =         0.0000  VOLUME     =   1231386.6839
                                                    SURFTEN    =         0.0000
                                                    Density    =         1.0125
 ------------------------------------------------------------------------------


 NSTEP =   325000   TIME(PS) =    1650.000  TEMP(K) =   310.12  PRESS =     0.0
 Etot   =   -204674.4979  EKtot   =     83976.4688  EPtot      =   -288650.9667
 BOND   =      6817.6231  ANGLE   =     26737.7879  DIHED      =     18276.1780
 1-4 NB =      6196.7671  1-4 EEL =      3696.6521  VDWAALS    =     13641.9905
 EELEC  =   -364017.9653  EHBOND  =         0.0000  RESTRAINT  =         0.0000
 EKCMT  =         0.0000  VIRIAL  =         0.0000  VOLUME     =   1230024.4644
                                                    SURFTEN    =         0.0000
                                                    Density    =         1.0136
 ------------------------------------------------------------------------------


 NSTEP =   330000   TIME(PS) =    1660.000  TEMP(K) =   309.13  PRESS =     0.0
 Etot   =   -205497.5044  EKtot   =     83707.2031  EPtot      =   -289204.7075
 BOND   =      6729.7252  ANGLE   =     26669.7180  DIHED      =     18224.7288
 1-4 NB =      6190.5509  1-4 EEL =      3659.3351  VDWAALS    =     13603.1737
 EELEC  =   -364281.9392  EHBOND  =         0.0000  RESTRAINT  =         0.0000
 EKCMT  =         0.0000  VIRIAL  =         0.0000  VOLUME     =   1233543.9861
                                                    SURFTEN    =         0.0000
                                                    Density    =         1.0107
 ------------------------------------------------------------------------------


 NSTEP =   335000   TIME(PS) =    1670.000  TEMP(K) =   309.78  PRESS =     0.0
 Etot   =   -204623.0210  EKtot   =     83883.7266  EPtot      =   -288506.7475
 BOND   =      6775.8546  ANGLE   =     26854.2829  DIHED      =     18182.0839
 1-4 NB =      6199.6773  1-4 EEL =      3736.7421  VDWAALS    =     13949.1577
 EELEC  =   -364204.5461  EHBOND  =         0.0000  RESTRAINT  =         0.0000
 EKCMT  =         0.0000  VIRIAL  =         0.0000  VOLUME     =   1233152.1534
                                                    SURFTEN    =         0.0000
                                                    Density    =         1.0110
 ------------------------------------------------------------------------------


 NSTEP =   340000   TIME(PS) =    1680.000  TEMP(K) =   308.99  PRESS =     0.0
 Etot   =   -204852.6774  EKtot   =     83668.8750  EPtot      =   -288521.5524
 BOND   =      6828.1451  ANGLE   =     26700.6769  DIHED      =     18284.5334
 1-4 NB =      6080.0786  1-4 EEL =      3651.8204  VDWAALS    =     13363.4064
 EELEC  =   -363430.2133  EHBOND  =         0.0000  RESTRAINT  =         0.0000
 EKCMT  =         0.0000  VIRIAL  =         0.0000  VOLUME     =   1232026.2487
                                                    SURFTEN    =         0.0000
                                                    Density    =         1.0119
 ------------------------------------------------------------------------------


 NSTEP =   345000   TIME(PS) =    1690.000  TEMP(K) =   310.01  PRESS =     0.0
 Etot   =   -204152.7287  EKtot   =     83944.5469  EPtot      =   -288097.2756
 BOND   =      6762.2679  ANGLE   =     26763.3697  DIHED      =     18275.7961
 1-4 NB =      6156.8531  1-4 EEL =      3648.1429  VDWAALS    =     13374.2686
 EELEC  =   -363077.9739  EHBOND  =         0.0000  RESTRAINT  =         0.0000
 EKCMT  =         0.0000  VIRIAL  =         0.0000  VOLUME     =   1235278.3146
                                                    SURFTEN    =         0.0000
                                                    Density    =         1.0093
 ------------------------------------------------------------------------------


 NSTEP =   350000   TIME(PS) =    1700.000  TEMP(K) =   309.58  PRESS =     0.0
 Etot   =   -204819.3943  EKtot   =     83828.5781  EPtot      =   -288647.9724
 BOND   =      6917.4036  ANGLE   =     26909.9561  DIHED      =     18249.4725
 1-4 NB =      6172.3158  1-4 EEL =      3683.2919  VDWAALS    =     13557.3747
 EELEC  =   -364137.7869  EHBOND  =         0.0000  RESTRAINT  =         0.0000
 EKCMT  =         0.0000  VIRIAL  =         0.0000  VOLUME     =   1233360.7333
                                                    SURFTEN    =         0.0000
                                                    Density    =         1.0108
 ------------------------------------------------------------------------------


 NSTEP =   355000   TIME(PS) =    1710.000  TEMP(K) =   308.60  PRESS =     0.0
 Etot   =   -204591.2486  EKtot   =     83563.1641  EPtot      =   -288154.4127
 BOND   =      6725.7541  ANGLE   =     26889.1954  DIHED      =     18237.3197
 1-4 NB =      6195.1640  1-4 EEL =      3686.0847  VDWAALS    =     13912.0751
 EELEC  =   -363800.0057  EHBOND  =         0.0000  RESTRAINT  =         0.0000
 EKCMT  =         0.0000  VIRIAL  =         0.0000  VOLUME     =   1232576.0910
                                                    SURFTEN    =         0.0000
                                                    Density    =         1.0115
 ------------------------------------------------------------------------------


 NSTEP =   360000   TIME(PS) =    1720.000  TEMP(K) =   310.34  PRESS =     0.0
 Etot   =   -204711.9723  EKtot   =     84035.5312  EPtot      =   -288747.5035
 BOND   =      6822.5853  ANGLE   =     26786.0109  DIHED      =     18265.8870
 1-4 NB =      6153.1211  1-4 EEL =      3694.5018  VDWAALS    =     14448.6008
 EELEC  =   -364918.2104  EHBOND  =         0.0000  RESTRAINT  =         0.0000
 EKCMT  =         0.0000  VIRIAL  =         0.0000  VOLUME     =   1232079.2051
                                                    SURFTEN    =         0.0000
                                                    Density    =         1.0119
 ------------------------------------------------------------------------------


 NSTEP =   365000   TIME(PS) =    1730.000  TEMP(K) =   309.84  PRESS =     0.0
 Etot   =   -205157.5264  EKtot   =     83900.5000  EPtot      =   -289058.0264
 BOND   =      6742.2855  ANGLE   =     26743.3184  DIHED      =     18222.6797
 1-4 NB =      6153.9606  1-4 EEL =      3715.5070  VDWAALS    =     13566.6182
 EELEC  =   -364202.3959  EHBOND  =         0.0000  RESTRAINT  =         0.0000
 EKCMT  =         0.0000  VIRIAL  =         0.0000  VOLUME     =   1230666.7891
                                                    SURFTEN    =         0.0000
                                                    Density    =         1.0130
 ------------------------------------------------------------------------------


 NSTEP =   370000   TIME(PS) =    1740.000  TEMP(K) =   310.06  PRESS =     0.0
 Etot   =   -205068.2583  EKtot   =     83959.4688  EPtot      =   -289027.7270
 BOND   =      6775.5531  ANGLE   =     26827.3310  DIHED      =     18205.8543
 1-4 NB =      6141.9179  1-4 EEL =      3749.9487  VDWAALS    =     13486.4787
 EELEC  =   -364214.8108  EHBOND  =         0.0000  RESTRAINT  =         0.0000
 EKCMT  =         0.0000  VIRIAL  =         0.0000  VOLUME     =   1232718.9681
                                                    SURFTEN    =         0.0000
                                                    Density    =         1.0114
 ------------------------------------------------------------------------------


 NSTEP =   375000   TIME(PS) =    1750.000  TEMP(K) =   309.68  PRESS =     0.0
 Etot   =   -205035.6090  EKtot   =     83855.8047  EPtot      =   -288891.4137
 BOND   =      6718.2012  ANGLE   =     26972.8232  DIHED      =     18278.9783
 1-4 NB =      6174.1638  1-4 EEL =      3694.4998  VDWAALS    =     13523.2367
 EELEC  =   -364253.3166  EHBOND  =         0.0000  RESTRAINT  =         0.0000
 EKCMT  =         0.0000  VIRIAL  =         0.0000  VOLUME     =   1229572.7844
                                                    SURFTEN    =         0.0000
                                                    Density    =         1.0139
 ------------------------------------------------------------------------------


 NSTEP =   380000   TIME(PS) =    1760.000  TEMP(K) =   309.12  PRESS =     0.0
 Etot   =   -205300.5476  EKtot   =     83704.6094  EPtot      =   -289005.1570
 BOND   =      6830.9520  ANGLE   =     26569.2776  DIHED      =     18228.6065
 1-4 NB =      6152.8795  1-4 EEL =      3797.2095  VDWAALS    =     13454.4808
 EELEC  =   -364038.5628  EHBOND  =         0.0000  RESTRAINT  =         0.0000
 EKCMT  =         0.0000  VIRIAL  =         0.0000  VOLUME     =   1229330.6281
                                                    SURFTEN    =         0.0000
                                                    Density    =         1.0141
 ------------------------------------------------------------------------------


 NSTEP =   385000   TIME(PS) =    1770.000  TEMP(K) =   309.24  PRESS =     0.0
 Etot   =   -205063.1208  EKtot   =     83736.9766  EPtot      =   -288800.0974
 BOND   =      6723.8381  ANGLE   =     26885.1923  DIHED      =     18213.6614
 1-4 NB =      6189.2778  1-4 EEL =      3695.8989  VDWAALS    =     13559.4109
 EELEC  =   -364067.3767  EHBOND  =         0.0000  RESTRAINT  =         0.0000
 EKCMT  =         0.0000  VIRIAL  =         0.0000  VOLUME     =   1230948.9750
                                                    SURFTEN    =         0.0000
                                                    Density    =         1.0128
 ------------------------------------------------------------------------------


 NSTEP =   390000   TIME(PS) =    1780.000  TEMP(K) =   309.96  PRESS =     0.0
 Etot   =   -204421.4356  EKtot   =     83932.4766  EPtot      =   -288353.9121
 BOND   =      6835.3737  ANGLE   =     26924.5416  DIHED      =     18270.3989
 1-4 NB =      6087.3958  1-4 EEL =      3679.0063  VDWAALS    =     13533.6154
 EELEC  =   -363684.2438  EHBOND  =         0.0000  RESTRAINT  =         0.0000
 EKCMT  =         0.0000  VIRIAL  =         0.0000  VOLUME     =   1231178.1448
                                                    SURFTEN    =         0.0000
                                                    Density    =         1.0126
 ------------------------------------------------------------------------------


 NSTEP =   395000   TIME(PS) =    1790.000  TEMP(K) =   310.07  PRESS =     0.0
 Etot   =   -204827.1390  EKtot   =     83960.4141  EPtot      =   -288787.5530
 BOND   =      6897.4754  ANGLE   =     27134.6287  DIHED      =     18254.3935
 1-4 NB =      6159.4634  1-4 EEL =      3746.0216  VDWAALS    =     13342.5953
 EELEC  =   -364322.1307  EHBOND  =         0.0000  RESTRAINT  =         0.0000
 EKCMT  =         0.0000  VIRIAL  =         0.0000  VOLUME     =   1230389.0747
                                                    SURFTEN    =         0.0000
                                                    Density    =         1.0133
 ------------------------------------------------------------------------------


 NSTEP =   400000   TIME(PS) =    1800.000  TEMP(K) =   310.34  PRESS =     0.0
 Etot   =   -205224.4931  EKtot   =     84033.6719  EPtot      =   -289258.1650
 BOND   =      6673.5025  ANGLE   =     26876.5416  DIHED      =     18195.3179
 1-4 NB =      6137.5306  1-4 EEL =      3759.0733  VDWAALS    =     13814.5199
 EELEC  =   -364714.6507  EHBOND  =         0.0000  RESTRAINT  =         0.0000
 EKCMT  =         0.0000  VIRIAL  =         0.0000  VOLUME     =   1230639.0132
                                                    SURFTEN    =         0.0000
                                                    Density    =         1.0131
 ------------------------------------------------------------------------------


 NSTEP =   405000   TIME(PS) =    1810.000  TEMP(K) =   310.86  PRESS =     0.0
 Etot   =   -204661.3502  EKtot   =     84175.5938  EPtot      =   -288836.9440
 BOND   =      6801.8120  ANGLE   =     26676.9599  DIHED      =     18246.2990
 1-4 NB =      6206.8129  1-4 EEL =      3749.9394  VDWAALS    =     13682.7414
 EELEC  =   -364201.5085  EHBOND  =         0.0000  RESTRAINT  =         0.0000
 EKCMT  =         0.0000  VIRIAL  =         0.0000  VOLUME     =   1231671.3957
                                                    SURFTEN    =         0.0000
                                                    Density    =         1.0122
 ------------------------------------------------------------------------------


 NSTEP =   410000   TIME(PS) =    1820.000  TEMP(K) =   309.36  PRESS =     0.0
 Etot   =   -204882.3307  EKtot   =     83768.0859  EPtot      =   -288650.4166
 BOND   =      6761.7695  ANGLE   =     26769.7850  DIHED      =     18282.5659
 1-4 NB =      6201.1522  1-4 EEL =      3719.9954  VDWAALS    =     13297.0590
 EELEC  =   -363682.7436  EHBOND  =         0.0000  RESTRAINT  =         0.0000
 EKCMT  =         0.0000  VIRIAL  =         0.0000  VOLUME     =   1231816.6025
                                                    SURFTEN    =         0.0000
                                                    Density    =         1.0121
 ------------------------------------------------------------------------------


 NSTEP =   415000   TIME(PS) =    1830.000  TEMP(K) =   310.15  PRESS =     0.0
 Etot   =   -204569.7339  EKtot   =     83984.0469  EPtot      =   -288553.7808
 BOND   =      6885.1480  ANGLE   =     26889.8652  DIHED      =     18238.8946
 1-4 NB =      6095.5262  1-4 EEL =      3889.3019  VDWAALS    =     13258.5975
 EELEC  =   -363811.1142  EHBOND  =         0.0000  RESTRAINT  =         0.0000
 EKCMT  =         0.0000  VIRIAL  =         0.0000  VOLUME     =   1231969.8440
                                                    SURFTEN    =         0.0000
                                                    Density    =         1.0120
 ------------------------------------------------------------------------------


 NSTEP =   420000   TIME(PS) =    1840.000  TEMP(K) =   310.60  PRESS =     0.0
 Etot   =   -204105.9395  EKtot   =     84104.6562  EPtot      =   -288210.5958
 BOND   =      6780.2844  ANGLE   =     26850.6358  DIHED      =     18217.0036
 1-4 NB =      6148.7270  1-4 EEL =      3786.6451  VDWAALS    =     14103.7842
 EELEC  =   -364097.6759  EHBOND  =         0.0000  RESTRAINT  =         0.0000
 EKCMT  =         0.0000  VIRIAL  =         0.0000  VOLUME     =   1232556.4557
                                                    SURFTEN    =         0.0000
                                                    Density    =         1.0115
 ------------------------------------------------------------------------------


 NSTEP =   425000   TIME(PS) =    1850.000  TEMP(K) =   310.03  PRESS =     0.0
 Etot   =   -204913.2403  EKtot   =     83949.5000  EPtot      =   -288862.7403
 BOND   =      6841.1227  ANGLE   =     26798.6919  DIHED      =     18324.5048
 1-4 NB =      6163.6786  1-4 EEL =      3794.8965  VDWAALS    =     13543.4364
 EELEC  =   -364329.0713  EHBOND  =         0.0000  RESTRAINT  =         0.0000
 EKCMT  =         0.0000  VIRIAL  =         0.0000  VOLUME     =   1230369.4209
                                                    SURFTEN    =         0.0000
                                                    Density    =         1.0133
 ------------------------------------------------------------------------------


 NSTEP =   430000   TIME(PS) =    1860.000  TEMP(K) =   310.56  PRESS =     0.0
 Etot   =   -204182.7765  EKtot   =     84092.9766  EPtot      =   -288275.7530
 BOND   =      6807.1861  ANGLE   =     26870.5412  DIHED      =     18308.1747
 1-4 NB =      6200.3431  1-4 EEL =      3716.8081  VDWAALS    =     13913.9980
 EELEC  =   -364092.8041  EHBOND  =         0.0000  RESTRAINT  =         0.0000
 EKCMT  =         0.0000  VIRIAL  =         0.0000  VOLUME     =   1230481.2450
                                                    SURFTEN    =         0.0000
                                                    Density    =         1.0132
 ------------------------------------------------------------------------------


 NSTEP =   435000   TIME(PS) =    1870.000  TEMP(K) =   310.65  PRESS =     0.0
 Etot   =   -204481.8093  EKtot   =     84119.7188  EPtot      =   -288601.5280
 BOND   =      6776.1055  ANGLE   =     26694.4729  DIHED      =     18253.2996
 1-4 NB =      6180.8838  1-4 EEL =      3829.9038  VDWAALS    =     13965.0741
 EELEC  =   -364301.2679  EHBOND  =         0.0000  RESTRAINT  =         0.0000
 EKCMT  =         0.0000  VIRIAL  =         0.0000  VOLUME     =   1232829.3106
                                                    SURFTEN    =         0.0000
                                                    Density    =         1.0113
 ------------------------------------------------------------------------------


 NSTEP =   440000   TIME(PS) =    1880.000  TEMP(K) =   311.45  PRESS =     0.0
 Etot   =   -204514.9674  EKtot   =     84335.2734  EPtot      =   -288850.2408
 BOND   =      6739.9637  ANGLE   =     27057.9246  DIHED      =     18328.4686
 1-4 NB =      6100.1280  1-4 EEL =      3704.5471  VDWAALS    =     14001.5563
 EELEC  =   -364782.8291  EHBOND  =         0.0000  RESTRAINT  =         0.0000
 EKCMT  =         0.0000  VIRIAL  =         0.0000  VOLUME     =   1230528.7699
                                                    SURFTEN    =         0.0000
                                                    Density    =         1.0132
 ------------------------------------------------------------------------------


 NSTEP =   445000   TIME(PS) =    1890.000  TEMP(K) =   310.00  PRESS =     0.0
 Etot   =   -204628.8119  EKtot   =     83943.0781  EPtot      =   -288571.8900
 BOND   =      6741.9774  ANGLE   =     26883.9104  DIHED      =     18247.2620
 1-4 NB =      6222.6414  1-4 EEL =      3792.3317  VDWAALS    =     13756.2957
 EELEC  =   -364216.3087  EHBOND  =         0.0000  RESTRAINT  =         0.0000
 EKCMT  =         0.0000  VIRIAL  =         0.0000  VOLUME     =   1232904.3301
                                                    SURFTEN    =         0.0000
                                                    Density    =         1.0112
 ------------------------------------------------------------------------------


 NSTEP =   450000   TIME(PS) =    1900.000  TEMP(K) =   309.43  PRESS =     0.0
 Etot   =   -204393.1925  EKtot   =     83787.1562  EPtot      =   -288180.3488
 BOND   =      6873.4445  ANGLE   =     26854.0108  DIHED      =     18314.3984
 1-4 NB =      6199.1615  1-4 EEL =      3699.1270  VDWAALS    =     13384.9088
 EELEC  =   -363505.3998  EHBOND  =         0.0000  RESTRAINT  =         0.0000
 EKCMT  =         0.0000  VIRIAL  =         0.0000  VOLUME     =   1232234.4316
                                                    SURFTEN    =         0.0000
                                                    Density    =         1.0118
 ------------------------------------------------------------------------------


 NSTEP =   455000   TIME(PS) =    1910.000  TEMP(K) =   310.18  PRESS =     0.0
 Etot   =   -204981.1236  EKtot   =     83990.2344  EPtot      =   -288971.3580
 BOND   =      6769.9238  ANGLE   =     26742.4400  DIHED      =     18186.2559
 1-4 NB =      6195.6872  1-4 EEL =      3828.1915  VDWAALS    =     13808.5876
 EELEC  =   -364502.4440  EHBOND  =         0.0000  RESTRAINT  =         0.0000
 EKCMT  =         0.0000  VIRIAL  =         0.0000  VOLUME     =   1231390.8730
                                                    SURFTEN    =         0.0000
                                                    Density    =         1.0125
 ------------------------------------------------------------------------------


 NSTEP =   460000   TIME(PS) =    1920.000  TEMP(K) =   309.69  PRESS =     0.0
 Etot   =   -204945.6308  EKtot   =     83858.0000  EPtot      =   -288803.6308
 BOND   =      6849.5297  ANGLE   =     26872.2535  DIHED      =     18181.9244
 1-4 NB =      6183.3180  1-4 EEL =      3691.8855  VDWAALS    =     13336.7245
 EELEC  =   -363919.2664  EHBOND  =         0.0000  RESTRAINT  =         0.0000
 EKCMT  =         0.0000  VIRIAL  =         0.0000  VOLUME     =   1229556.1592
                                                    SURFTEN    =         0.0000
                                                    Density    =         1.0140
 ------------------------------------------------------------------------------


 NSTEP =   465000   TIME(PS) =    1930.000  TEMP(K) =   309.25  PRESS =     0.0
 Etot   =   -205039.6350  EKtot   =     83739.8438  EPtot      =   -288779.4788
 BOND   =      6893.2494  ANGLE   =     26984.5320  DIHED      =     18309.2927
 1-4 NB =      6160.2001  1-4 EEL =      3705.8802  VDWAALS    =     13809.5671
 EELEC  =   -364642.2003  EHBOND  =         0.0000  RESTRAINT  =         0.0000
 EKCMT  =         0.0000  VIRIAL  =         0.0000  VOLUME     =   1230612.3535
                                                    SURFTEN    =         0.0000
                                                    Density    =         1.0131
 ------------------------------------------------------------------------------


 NSTEP =   470000   TIME(PS) =    1940.000  TEMP(K) =   310.65  PRESS =     0.0
 Etot   =   -204301.2279  EKtot   =     84117.4531  EPtot      =   -288418.6811
 BOND   =      6729.2392  ANGLE   =     26795.6239  DIHED      =     18260.8787
 1-4 NB =      6256.7375  1-4 EEL =      3724.0129  VDWAALS    =     13590.5761
 EELEC  =   -363775.7493  EHBOND  =         0.0000  RESTRAINT  =         0.0000
 EKCMT  =         0.0000  VIRIAL  =         0.0000  VOLUME     =   1229917.3127
                                                    SURFTEN    =         0.0000
                                                    Density    =         1.0137
 ------------------------------------------------------------------------------


 NSTEP =   475000   TIME(PS) =    1950.000  TEMP(K) =   310.26  PRESS =     0.0
 Etot   =   -204719.3486  EKtot   =     84012.4062  EPtot      =   -288731.7548
 BOND   =      6800.7135  ANGLE   =     26623.2441  DIHED      =     18242.7826
 1-4 NB =      6179.8501  1-4 EEL =      3828.9552  VDWAALS    =     13571.9865
 EELEC  =   -363979.2869  EHBOND  =         0.0000  RESTRAINT  =         0.0000
 EKCMT  =         0.0000  VIRIAL  =         0.0000  VOLUME     =   1231916.0943
                                                    SURFTEN    =         0.0000
                                                    Density    =         1.0120
 ------------------------------------------------------------------------------


 NSTEP =   480000   TIME(PS) =    1960.000  TEMP(K) =   308.29  PRESS =     0.0
 Etot   =   -204986.4772  EKtot   =     83478.3672  EPtot      =   -288464.8444
 BOND   =      6844.8632  ANGLE   =     26714.7497  DIHED      =     18292.5508
 1-4 NB =      6212.3514  1-4 EEL =      3753.7973  VDWAALS    =     13076.5919
 EELEC  =   -363359.7487  EHBOND  =         0.0000  RESTRAINT  =         0.0000
 EKCMT  =         0.0000  VIRIAL  =         0.0000  VOLUME     =   1233299.0498
                                                    SURFTEN    =         0.0000
                                                    Density    =         1.0109
 ------------------------------------------------------------------------------


 NSTEP =   485000   TIME(PS) =    1970.000  TEMP(K) =   311.07  PRESS =     0.0
 Etot   =   -204305.2864  EKtot   =     84232.3203  EPtot      =   -288537.6067
 BOND   =      6818.2616  ANGLE   =     26836.5836  DIHED      =     18242.2744
 1-4 NB =      6169.9623  1-4 EEL =      3745.8161  VDWAALS    =     13947.1295
 EELEC  =   -364297.6342  EHBOND  =         0.0000  RESTRAINT  =         0.0000
 EKCMT  =         0.0000  VIRIAL  =         0.0000  VOLUME     =   1232510.0655
                                                    SURFTEN    =         0.0000
                                                    Density    =         1.0115
 ------------------------------------------------------------------------------


 NSTEP =   490000   TIME(PS) =    1980.000  TEMP(K) =   310.45  PRESS =     0.0
 Etot   =   -204655.2625  EKtot   =     84063.4531  EPtot      =   -288718.7157
 BOND   =      6684.4068  ANGLE   =     26988.8592  DIHED      =     18263.9050
 1-4 NB =      6121.4817  1-4 EEL =      3844.4428  VDWAALS    =     14055.4346
 EELEC  =   -364677.2458  EHBOND  =         0.0000  RESTRAINT  =         0.0000
 EKCMT  =         0.0000  VIRIAL  =         0.0000  VOLUME     =   1232045.7673
                                                    SURFTEN    =         0.0000
                                                    Density    =         1.0119
 ------------------------------------------------------------------------------


 NSTEP =   495000   TIME(PS) =    1990.000  TEMP(K) =   310.57  PRESS =     0.0
 Etot   =   -204662.3534  EKtot   =     84096.0781  EPtot      =   -288758.4315
 BOND   =      6862.8216  ANGLE   =     26731.5229  DIHED      =     18272.6866
 1-4 NB =      6108.3148  1-4 EEL =      3691.9058  VDWAALS    =     13607.2182
 EELEC  =   -364032.9013  EHBOND  =         0.0000  RESTRAINT  =         0.0000
 EKCMT  =         0.0000  VIRIAL  =         0.0000  VOLUME     =   1232350.5871
                                                    SURFTEN    =         0.0000
                                                    Density    =         1.0117
 ------------------------------------------------------------------------------


 NSTEP =   500000   TIME(PS) =    2000.000  TEMP(K) =   309.04  PRESS =     0.0
 Etot   =   -204839.1310  EKtot   =     83683.6797  EPtot      =   -288522.8107
 BOND   =      6839.1159  ANGLE   =     26906.5778  DIHED      =     18310.3749
 1-4 NB =      6134.9658  1-4 EEL =      3868.6109  VDWAALS    =     13690.3893
 EELEC  =   -364272.8452  EHBOND  =         0.0000  RESTRAINT  =         0.0000
 EKCMT  =         0.0000  VIRIAL  =         0.0000  VOLUME     =   1232671.3009
                                                    SURFTEN    =         0.0000
                                                    Density    =         1.0114
 ------------------------------------------------------------------------------


 NSTEP =   505000   TIME(PS) =    2010.000  TEMP(K) =   310.89  PRESS =     0.0
 Etot   =   -204593.3518  EKtot   =     84184.5859  EPtot      =   -288777.9378
 BOND   =      6797.3676  ANGLE   =     26828.5097  DIHED      =     18337.3121
 1-4 NB =      6185.4373  1-4 EEL =      3758.1495  VDWAALS    =     14260.1101
 EELEC  =   -364944.8242  EHBOND  =         0.0000  RESTRAINT  =         0.0000
 EKCMT  =         0.0000  VIRIAL  =         0.0000  VOLUME     =   1232523.9948
                                                    SURFTEN    =         0.0000
                                                    Density    =         1.0115
 ------------------------------------------------------------------------------


 NSTEP =   510000   TIME(PS) =    2020.000  TEMP(K) =   311.47  PRESS =     0.0
 Etot   =   -204780.9926  EKtot   =     84341.5781  EPtot      =   -289122.5707
 BOND   =      6855.8081  ANGLE   =     26753.6427  DIHED      =     18196.9048
 1-4 NB =      6143.9804  1-4 EEL =      3731.9920  VDWAALS    =     13675.9227
 EELEC  =   -364480.8214  EHBOND  =         0.0000  RESTRAINT  =         0.0000
 EKCMT  =         0.0000  VIRIAL  =         0.0000  VOLUME     =   1231071.8496
                                                    SURFTEN    =         0.0000
                                                    Density    =         1.0127
 ------------------------------------------------------------------------------


 NSTEP =   515000   TIME(PS) =    2030.000  TEMP(K) =   311.07  PRESS =     0.0
 Etot   =   -204361.5888  EKtot   =     84231.6875  EPtot      =   -288593.2763
 BOND   =      6841.7998  ANGLE   =     26895.2605  DIHED      =     18404.3628
 1-4 NB =      6160.1301  1-4 EEL =      3658.8297  VDWAALS    =     13029.6142
 EELEC  =   -363583.2733  EHBOND  =         0.0000  RESTRAINT  =         0.0000
 EKCMT  =         0.0000  VIRIAL  =         0.0000  VOLUME     =   1232184.2803
                                                    SURFTEN    =         0.0000
                                                    Density    =         1.0118
 ------------------------------------------------------------------------------


 NSTEP =   520000   TIME(PS) =    2040.000  TEMP(K) =   309.49  PRESS =     0.0
 Etot   =   -205152.6703  EKtot   =     83804.0469  EPtot      =   -288956.7172
 BOND   =      6840.7573  ANGLE   =     26564.0477  DIHED      =     18250.8429
 1-4 NB =      6141.4335  1-4 EEL =      3748.2810  VDWAALS    =     13476.0221
 EELEC  =   -363978.1017  EHBOND  =         0.0000  RESTRAINT  =         0.0000
 EKCMT  =         0.0000  VIRIAL  =         0.0000  VOLUME     =   1233352.1967
                                                    SURFTEN    =         0.0000
                                                    Density    =         1.0108
 ------------------------------------------------------------------------------


 NSTEP =   525000   TIME(PS) =    2050.000  TEMP(K) =   310.16  PRESS =     0.0
 Etot   =   -204214.3300  EKtot   =     83985.2109  EPtot      =   -288199.5410
 BOND   =      6836.6683  ANGLE   =     26901.0726  DIHED      =     18265.3808
 1-4 NB =      6123.9284  1-4 EEL =      3756.3543  VDWAALS    =     13315.0922
 EELEC  =   -363398.0376  EHBOND  =         0.0000  RESTRAINT  =         0.0000
 EKCMT  =         0.0000  VIRIAL  =         0.0000  VOLUME     =   1235727.8136
                                                    SURFTEN    =         0.0000
                                                    Density    =         1.0089
 ------------------------------------------------------------------------------


 NSTEP =   530000   TIME(PS) =    2060.000  TEMP(K) =   309.39  PRESS =     0.0
 Etot   =   -205546.8697  EKtot   =     83776.8438  EPtot      =   -289323.7134
 BOND   =      6730.2180  ANGLE   =     26709.1707  DIHED      =     18239.9054
 1-4 NB =      6162.3772  1-4 EEL =      3728.8965  VDWAALS    =     13904.7434
 EELEC  =   -364799.0246  EHBOND  =         0.0000  RESTRAINT  =         0.0000
 EKCMT  =         0.0000  VIRIAL  =         0.0000  VOLUME     =   1232450.6685
                                                    SURFTEN    =         0.0000
                                                    Density    =         1.0116
 ------------------------------------------------------------------------------


 NSTEP =   535000   TIME(PS) =    2070.000  TEMP(K) =   309.89  PRESS =     0.0
 Etot   =   -204911.9406  EKtot   =     83914.1875  EPtot      =   -288826.1281
 BOND   =      6883.0189  ANGLE   =     26726.4819  DIHED      =     18323.4031
 1-4 NB =      6151.3778  1-4 EEL =      3776.9216  VDWAALS    =     13781.4276
 EELEC  =   -364468.7590  EHBOND  =         0.0000  RESTRAINT  =         0.0000
 EKCMT  =         0.0000  VIRIAL  =         0.0000  VOLUME     =   1231887.5280
                                                    SURFTEN    =         0.0000
                                                    Density    =         1.0120
 ------------------------------------------------------------------------------


 NSTEP =   540000   TIME(PS) =    2080.000  TEMP(K) =   309.58  PRESS =     0.0
 Etot   =   -204606.6157  EKtot   =     83827.9141  EPtot      =   -288434.5297
 BOND   =      6810.3994  ANGLE   =     27083.9164  DIHED      =     18193.8073
 1-4 NB =      6118.0636  1-4 EEL =      3627.9245  VDWAALS    =     13508.8009
 EELEC  =   -363777.4419  EHBOND  =         0.0000  RESTRAINT  =         0.0000
 EKCMT  =         0.0000  VIRIAL  =         0.0000  VOLUME     =   1235092.3279
                                                    SURFTEN    =         0.0000
                                                    Density    =         1.0094
 ------------------------------------------------------------------------------


 NSTEP =   545000   TIME(PS) =    2090.000  TEMP(K) =   309.14  PRESS =     0.0
 Etot   =   -205040.8930  EKtot   =     83708.5703  EPtot      =   -288749.4633
 BOND   =      6813.6928  ANGLE   =     26970.8798  DIHED      =     18256.9064
 1-4 NB =      6106.4258  1-4 EEL =      3621.7102  VDWAALS    =     13816.8402
 EELEC  =   -364335.9184  EHBOND  =         0.0000  RESTRAINT  =         0.0000
 EKCMT  =         0.0000  VIRIAL  =         0.0000  VOLUME     =   1232749.1264
                                                    SURFTEN    =         0.0000
                                                    Density    =         1.0113
 ------------------------------------------------------------------------------


 NSTEP =   550000   TIME(PS) =    2100.000  TEMP(K) =   310.87  PRESS =     0.0
 Etot   =   -204479.2561  EKtot   =     84177.2266  EPtot      =   -288656.4827
 BOND   =      6744.9241  ANGLE   =     26958.8901  DIHED      =     18261.9335
 1-4 NB =      6162.3587  1-4 EEL =      3776.0409  VDWAALS    =     13386.3340
 EELEC  =   -363946.9640  EHBOND  =         0.0000  RESTRAINT  =         0.0000
 EKCMT  =         0.0000  VIRIAL  =         0.0000  VOLUME     =   1230070.1764
                                                    SURFTEN    =         0.0000
                                                    Density    =         1.0135
 ------------------------------------------------------------------------------


 NSTEP =   555000   TIME(PS) =    2110.000  TEMP(K) =   309.59  PRESS =     0.0
 Etot   =   -204719.4812  EKtot   =     83831.2266  EPtot      =   -288550.7077
 BOND   =      6671.9432  ANGLE   =     26940.6037  DIHED      =     18336.4347
 1-4 NB =      6182.2293  1-4 EEL =      3737.7793  VDWAALS    =     13306.8254
 EELEC  =   -363726.5233  EHBOND  =         0.0000  RESTRAINT  =         0.0000
 EKCMT  =         0.0000  VIRIAL  =         0.0000  VOLUME     =   1233556.1985
                                                    SURFTEN    =         0.0000
                                                    Density    =         1.0107
 ------------------------------------------------------------------------------


 NSTEP =   560000   TIME(PS) =    2120.000  TEMP(K) =   310.99  PRESS =     0.0
 Etot   =   -204394.1184  EKtot   =     84209.6875  EPtot      =   -288603.8059
 BOND   =      6957.5472  ANGLE   =     26880.0436  DIHED      =     18235.8521
 1-4 NB =      6136.5815  1-4 EEL =      3718.7177  VDWAALS    =     13563.5877
 EELEC  =   -364096.1359  EHBOND  =         0.0000  RESTRAINT  =         0.0000
 EKCMT  =         0.0000  VIRIAL  =         0.0000  VOLUME     =   1231613.0358
                                                    SURFTEN    =         0.0000
                                                    Density    =         1.0123
 ------------------------------------------------------------------------------


 NSTEP =   565000   TIME(PS) =    2130.000  TEMP(K) =   310.39  PRESS =     0.0
 Etot   =   -204675.0005  EKtot   =     84047.4531  EPtot      =   -288722.4537
 BOND   =      6688.7453  ANGLE   =     26943.8557  DIHED      =     18321.8974
 1-4 NB =      6140.6194  1-4 EEL =      3733.6157  VDWAALS    =     13680.5865
 EELEC  =   -364231.7738  EHBOND  =         0.0000  RESTRAINT  =         0.0000
 EKCMT  =         0.0000  VIRIAL  =         0.0000  VOLUME     =   1230466.2008
                                                    SURFTEN    =         0.0000
                                                    Density    =         1.0132
 ------------------------------------------------------------------------------


 NSTEP =   570000   TIME(PS) =    2140.000  TEMP(K) =   309.76  PRESS =     0.0
 Etot   =   -204749.4529  EKtot   =     83876.3125  EPtot      =   -288625.7654
 BOND   =      6914.1705  ANGLE   =     26796.8498  DIHED      =     18276.3584
 1-4 NB =      6206.4362  1-4 EEL =      3696.8420  VDWAALS    =     13882.1706
 EELEC  =   -364398.5929  EHBOND  =         0.0000  RESTRAINT  =         0.0000
 EKCMT  =         0.0000  VIRIAL  =         0.0000  VOLUME     =   1230854.4792
                                                    SURFTEN    =         0.0000
                                                    Density    =         1.0129
 ------------------------------------------------------------------------------


 NSTEP =   575000   TIME(PS) =    2150.000  TEMP(K) =   310.08  PRESS =     0.0
 Etot   =   -205303.4157  EKtot   =     83964.4219  EPtot      =   -289267.8376
 BOND   =      6811.9927  ANGLE   =     26588.9790  DIHED      =     18302.4394
 1-4 NB =      6178.0045  1-4 EEL =      3787.3923  VDWAALS    =     13568.7142
 EELEC  =   -364505.3597  EHBOND  =         0.0000  RESTRAINT  =         0.0000
 EKCMT  =         0.0000  VIRIAL  =         0.0000  VOLUME     =   1230023.4232
                                                    SURFTEN    =         0.0000
                                                    Density    =         1.0136
 ------------------------------------------------------------------------------


 NSTEP =   580000   TIME(PS) =    2160.000  TEMP(K) =   309.25  PRESS =     0.0
 Etot   =   -205285.6048  EKtot   =     83740.4531  EPtot      =   -289026.0579
 BOND   =      6746.6469  ANGLE   =     26617.2353  DIHED      =     18325.6508
 1-4 NB =      6193.4606  1-4 EEL =      3800.7586  VDWAALS    =     13869.2990
 EELEC  =   -364579.1091  EHBOND  =         0.0000  RESTRAINT  =         0.0000
 EKCMT  =         0.0000  VIRIAL  =         0.0000  VOLUME     =   1230465.6886
                                                    SURFTEN    =         0.0000
                                                    Density    =         1.0132
 ------------------------------------------------------------------------------


 NSTEP =   585000   TIME(PS) =    2170.000  TEMP(K) =   311.52  PRESS =     0.0
 Etot   =   -204396.0312  EKtot   =     84354.4375  EPtot      =   -288750.4687
 BOND   =      6877.2434  ANGLE   =     26924.5726  DIHED      =     18195.3915
 1-4 NB =      6046.1212  1-4 EEL =      3736.3063  VDWAALS    =     13390.0288
 EELEC  =   -363920.1326  EHBOND  =         0.0000  RESTRAINT  =         0.0000
 EKCMT  =         0.0000  VIRIAL  =         0.0000  VOLUME     =   1232490.8832
                                                    SURFTEN    =         0.0000
                                                    Density    =         1.0115
 ------------------------------------------------------------------------------


 NSTEP =   590000   TIME(PS) =    2180.000  TEMP(K) =   310.53  PRESS =     0.0
 Etot   =   -205048.0518  EKtot   =     84085.6562  EPtot      =   -289133.7080
 BOND   =      6660.1004  ANGLE   =     26866.2611  DIHED      =     18160.9486
 1-4 NB =      6125.7222  1-4 EEL =      3722.2667  VDWAALS    =     13553.8018
 EELEC  =   -364222.8089  EHBOND  =         0.0000  RESTRAINT  =         0.0000
 EKCMT  =         0.0000  VIRIAL  =         0.0000  VOLUME     =   1232658.0694
                                                    SURFTEN    =         0.0000
                                                    Density    =         1.0114
 ------------------------------------------------------------------------------


 NSTEP =   595000   TIME(PS) =    2190.000  TEMP(K) =   310.91  PRESS =     0.0
 Etot   =   -204949.7018  EKtot   =     84190.2969  EPtot      =   -289139.9987
 BOND   =      6780.5612  ANGLE   =     26700.7381  DIHED      =     18269.7293
 1-4 NB =      6128.2904  1-4 EEL =      3674.5105  VDWAALS    =     13395.3714
 EELEC  =   -364089.1996  EHBOND  =         0.0000  RESTRAINT  =         0.0000
 EKCMT  =         0.0000  VIRIAL  =         0.0000  VOLUME     =   1232598.5191
                                                    SURFTEN    =         0.0000
                                                    Density    =         1.0115
 ------------------------------------------------------------------------------


 NSTEP =   600000   TIME(PS) =    2200.000  TEMP(K) =   310.61  PRESS =     0.0
 Etot   =   -205460.3089  EKtot   =     84106.9141  EPtot      =   -289567.2229
 BOND   =      6768.8995  ANGLE   =     26618.4213  DIHED      =     18172.9141
 1-4 NB =      6137.6707  1-4 EEL =      3819.6773  VDWAALS    =     13050.4122
 EELEC  =   -364135.2180  EHBOND  =         0.0000  RESTRAINT  =         0.0000
 EKCMT  =         0.0000  VIRIAL  =         0.0000  VOLUME     =   1232069.6275
                                                    SURFTEN    =         0.0000
                                                    Density    =         1.0119
 ------------------------------------------------------------------------------


 NSTEP =   605000   TIME(PS) =    2210.000  TEMP(K) =   309.12  PRESS =     0.0
 Etot   =   -204703.7767  EKtot   =     83703.1562  EPtot      =   -288406.9330
 BOND   =      6974.4937  ANGLE   =     26863.6025  DIHED      =     18258.5330
 1-4 NB =      6149.4645  1-4 EEL =      3682.8887  VDWAALS    =     13646.2719
 EELEC  =   -363982.1873  EHBOND  =         0.0000  RESTRAINT  =         0.0000
 EKCMT  =         0.0000  VIRIAL  =         0.0000  VOLUME     =   1232064.1970
                                                    SURFTEN    =         0.0000
                                                    Density    =         1.0119
 ------------------------------------------------------------------------------


 NSTEP =   610000   TIME(PS) =    2220.000  TEMP(K) =   309.10  PRESS =     0.0
 Etot   =   -205184.1289  EKtot   =     83699.3203  EPtot      =   -288883.4492
 BOND   =      6791.8213  ANGLE   =     26801.4016  DIHED      =     18218.7096
 1-4 NB =      6175.6817  1-4 EEL =      3808.0387  VDWAALS    =     14102.9001
 EELEC  =   -364782.0022  EHBOND  =         0.0000  RESTRAINT  =         0.0000
 EKCMT  =         0.0000  VIRIAL  =         0.0000  VOLUME     =   1233406.8854
                                                    SURFTEN    =         0.0000
                                                    Density    =         1.0108
 ------------------------------------------------------------------------------


 NSTEP =   615000   TIME(PS) =    2230.000  TEMP(K) =   309.80  PRESS =     0.0
 Etot   =   -204403.7701  EKtot   =     83889.2656  EPtot      =   -288293.0357
 BOND   =      6759.9726  ANGLE   =     26993.3714  DIHED      =     18307.3913
 1-4 NB =      6136.5452  1-4 EEL =      3792.8470  VDWAALS    =     13710.4154
 EELEC  =   -363993.5786  EHBOND  =         0.0000  RESTRAINT  =         0.0000
 EKCMT  =         0.0000  VIRIAL  =         0.0000  VOLUME     =   1230989.1944
                                                    SURFTEN    =         0.0000
                                                    Density    =         1.0128
 ------------------------------------------------------------------------------


 NSTEP =   620000   TIME(PS) =    2240.000  TEMP(K) =   309.64  PRESS =     0.0
 Etot   =   -204827.6883  EKtot   =     83845.6250  EPtot      =   -288673.3133
 BOND   =      6828.5992  ANGLE   =     26807.5985  DIHED      =     18239.8960
 1-4 NB =      6115.5187  1-4 EEL =      3848.1407  VDWAALS    =     13529.9365
 EELEC  =   -364043.0029  EHBOND  =         0.0000  RESTRAINT  =         0.0000
 EKCMT  =         0.0000  VIRIAL  =         0.0000  VOLUME     =   1232306.8232
                                                    SURFTEN    =         0.0000
                                                    Density    =         1.0117
 ------------------------------------------------------------------------------


 NSTEP =   625000   TIME(PS) =    2250.000  TEMP(K) =   310.08  PRESS =     0.0
 Etot   =   -204672.9717  EKtot   =     83965.4922  EPtot      =   -288638.4639
 BOND   =      6811.6459  ANGLE   =     26997.1433  DIHED      =     18272.0723
 1-4 NB =      6120.6638  1-4 EEL =      3761.1935  VDWAALS    =     13541.1895
 EELEC  =   -364142.3722  EHBOND  =         0.0000  RESTRAINT  =         0.0000
 EKCMT  =         0.0000  VIRIAL  =         0.0000  VOLUME     =   1233558.6212
                                                    SURFTEN    =         0.0000
                                                    Density    =         1.0107
 ------------------------------------------------------------------------------


 NSTEP =   630000   TIME(PS) =    2260.000  TEMP(K) =   309.84  PRESS =     0.0
 Etot   =   -205440.1867  EKtot   =     83898.7422  EPtot      =   -289338.9289
 BOND   =      6765.4835  ANGLE   =     26630.9864  DIHED      =     18216.7938
 1-4 NB =      6205.4045  1-4 EEL =      3836.8013  VDWAALS    =     14072.5254
 EELEC  =   -365066.9238  EHBOND  =         0.0000  RESTRAINT  =         0.0000
 EKCMT  =         0.0000  VIRIAL  =         0.0000  VOLUME     =   1233125.3294
                                                    SURFTEN    =         0.0000
                                                    Density    =         1.0110
 ------------------------------------------------------------------------------


 NSTEP =   635000   TIME(PS) =    2270.000  TEMP(K) =   309.94  PRESS =     0.0
 Etot   =   -204630.6405  EKtot   =     83926.7891  EPtot      =   -288557.4295
 BOND   =      6799.6995  ANGLE   =     26670.4734  DIHED      =     18182.9777
 1-4 NB =      6175.1073  1-4 EEL =      3792.7271  VDWAALS    =     13738.1384
 EELEC  =   -363916.5530  EHBOND  =         0.0000  RESTRAINT  =         0.0000
 EKCMT  =         0.0000  VIRIAL  =         0.0000  VOLUME     =   1235001.7506
                                                    SURFTEN    =         0.0000
                                                    Density    =         1.0095
 ------------------------------------------------------------------------------


 NSTEP =   640000   TIME(PS) =    2280.000  TEMP(K) =   308.78  PRESS =     0.0
 Etot   =   -204692.0559  EKtot   =     83613.1172  EPtot      =   -288305.1731
 BOND   =      6705.2565  ANGLE   =     27029.5125  DIHED      =     18305.1907
 1-4 NB =      6169.9876  1-4 EEL =      3732.1857  VDWAALS    =     13678.5001
 EELEC  =   -363925.8062  EHBOND  =         0.0000  RESTRAINT  =         0.0000
 EKCMT  =         0.0000  VIRIAL  =         0.0000  VOLUME     =   1233201.9575
                                                    SURFTEN    =         0.0000
                                                    Density    =         1.0110
 ------------------------------------------------------------------------------


 NSTEP =   645000   TIME(PS) =    2290.000  TEMP(K) =   310.53  PRESS =     0.0
 Etot   =   -204781.9609  EKtot   =     84085.3438  EPtot      =   -288867.3047
 BOND   =      6992.4731  ANGLE   =     26698.7024  DIHED      =     18299.4628
 1-4 NB =      6149.8375  1-4 EEL =      3779.1366  VDWAALS    =     13821.4094
 EELEC  =   -364608.3264  EHBOND  =         0.0000  RESTRAINT  =         0.0000
 EKCMT  =         0.0000  VIRIAL  =         0.0000  VOLUME     =   1233799.7599
                                                    SURFTEN    =         0.0000
                                                    Density    =         1.0105
 ------------------------------------------------------------------------------


 NSTEP =   650000   TIME(PS) =    2300.000  TEMP(K) =   310.78  PRESS =     0.0
 Etot   =   -204322.3893  EKtot   =     84153.5781  EPtot      =   -288475.9674
 BOND   =      6877.4163  ANGLE   =     26724.2254  DIHED      =     18322.7851
 1-4 NB =      6132.1770  1-4 EEL =      3722.1272  VDWAALS    =     13346.7032
 EELEC  =   -363601.4016  EHBOND  =         0.0000  RESTRAINT  =         0.0000
 EKCMT  =         0.0000  VIRIAL  =         0.0000  VOLUME     =   1230989.1725
                                                    SURFTEN    =         0.0000
                                                    Density    =         1.0128
 ------------------------------------------------------------------------------


 NSTEP =   655000   TIME(PS) =    2310.000  TEMP(K) =   309.92  PRESS =     0.0
 Etot   =   -205188.4716  EKtot   =     83920.3516  EPtot      =   -289108.8232
 BOND   =      6730.1024  ANGLE   =     26762.5458  DIHED      =     18253.5680
 1-4 NB =      6179.7472  1-4 EEL =      3927.8116  VDWAALS    =     13594.9186
 EELEC  =   -364557.5168  EHBOND  =         0.0000  RESTRAINT  =         0.0000
 EKCMT  =         0.0000  VIRIAL  =         0.0000  VOLUME     =   1229407.2570
                                                    SURFTEN    =         0.0000
                                                    Density    =         1.0141
 ------------------------------------------------------------------------------


 NSTEP =   660000   TIME(PS) =    2320.000  TEMP(K) =   308.85  PRESS =     0.0
 Etot   =   -205503.8883  EKtot   =     83631.4141  EPtot      =   -289135.3024
 BOND   =      6638.7574  ANGLE   =     26668.0410  DIHED      =     18242.7239
 1-4 NB =      6162.0149  1-4 EEL =      3789.7760  VDWAALS    =     13729.2223
 EELEC  =   -364365.8379  EHBOND  =         0.0000  RESTRAINT  =         0.0000
 EKCMT  =         0.0000  VIRIAL  =         0.0000  VOLUME     =   1233319.5492
                                                    SURFTEN    =         0.0000
                                                    Density    =         1.0109
 ------------------------------------------------------------------------------


 NSTEP =   665000   TIME(PS) =    2330.000  TEMP(K) =   310.67  PRESS =     0.0
 Etot   =   -204631.0465  EKtot   =     84123.4922  EPtot      =   -288754.5386
 BOND   =      6766.7389  ANGLE   =     26603.3513  DIHED      =     18313.7229
 1-4 NB =      6174.0529  1-4 EEL =      3825.9040  VDWAALS    =     13977.6709
 EELEC  =   -364415.9795  EHBOND  =         0.0000  RESTRAINT  =         0.0000
 EKCMT  =         0.0000  VIRIAL  =         0.0000  VOLUME     =   1232639.4633
                                                    SURFTEN    =         0.0000
                                                    Density    =         1.0114
 ------------------------------------------------------------------------------


 NSTEP =   670000   TIME(PS) =    2340.000  TEMP(K) =   309.77  PRESS =     0.0
 Etot   =   -204934.2710  EKtot   =     83879.2734  EPtot      =   -288813.5445
 BOND   =      6737.2136  ANGLE   =     26754.5503  DIHED      =     18268.2976
 1-4 NB =      6158.3404  1-4 EEL =      3735.7450  VDWAALS    =     12971.7511
 EELEC  =   -363439.4425  EHBOND  =         0.0000  RESTRAINT  =         0.0000
 EKCMT  =         0.0000  VIRIAL  =         0.0000  VOLUME     =   1232718.9696
                                                    SURFTEN    =         0.0000
                                                    Density    =         1.0114
 ------------------------------------------------------------------------------


 NSTEP =   675000   TIME(PS) =    2350.000  TEMP(K) =   311.35  PRESS =     0.0
 Etot   =   -204703.7229  EKtot   =     84308.6562  EPtot      =   -289012.3792
 BOND   =      6768.9973  ANGLE   =     26709.7736  DIHED      =     18186.0450
 1-4 NB =      6127.3465  1-4 EEL =      3827.8354  VDWAALS    =     13366.7296
 EELEC  =   -363999.1066  EHBOND  =         0.0000  RESTRAINT  =         0.0000
 EKCMT  =         0.0000  VIRIAL  =         0.0000  VOLUME     =   1233074.9224
                                                    SURFTEN    =         0.0000
                                                    Density    =         1.0111
 ------------------------------------------------------------------------------


 NSTEP =   680000   TIME(PS) =    2360.000  TEMP(K) =   309.49  PRESS =     0.0
 Etot   =   -204762.0016  EKtot   =     83805.6953  EPtot      =   -288567.6969
 BOND   =      6753.2819  ANGLE   =     26902.9447  DIHED      =     18278.1907
 1-4 NB =      6185.0803  1-4 EEL =      3729.4396  VDWAALS    =     13728.6702
 EELEC  =   -364145.3042  EHBOND  =         0.0000  RESTRAINT  =         0.0000
 EKCMT  =         0.0000  VIRIAL  =         0.0000  VOLUME     =   1232578.2599
                                                    SURFTEN    =         0.0000
                                                    Density    =         1.0115
 ------------------------------------------------------------------------------


 NSTEP =   685000   TIME(PS) =    2370.000  TEMP(K) =   310.85  PRESS =     0.0
 Etot   =   -204463.1528  EKtot   =     84172.6875  EPtot      =   -288635.8403
 BOND   =      6736.4898  ANGLE   =     26955.7822  DIHED      =     18182.4584
 1-4 NB =      6136.3509  1-4 EEL =      3881.2530  VDWAALS    =     13397.4377
 EELEC  =   -363925.6122  EHBOND  =         0.0000  RESTRAINT  =         0.0000
 EKCMT  =         0.0000  VIRIAL  =         0.0000  VOLUME     =   1229025.5168
                                                    SURFTEN    =         0.0000
                                                    Density    =         1.0144
 ------------------------------------------------------------------------------


 NSTEP =   690000   TIME(PS) =    2380.000  TEMP(K) =   309.91  PRESS =     0.0
 Etot   =   -205265.4086  EKtot   =     83919.5312  EPtot      =   -289184.9398
 BOND   =      6769.3884  ANGLE   =     26931.7618  DIHED      =     18170.9332
 1-4 NB =      6131.4586  1-4 EEL =      3759.7719  VDWAALS    =     13646.7228
 EELEC  =   -364594.9766  EHBOND  =         0.0000  RESTRAINT  =         0.0000
 EKCMT  =         0.0000  VIRIAL  =         0.0000  VOLUME     =   1230018.4471
                                                    SURFTEN    =         0.0000
                                                    Density    =         1.0136
 ------------------------------------------------------------------------------


 NSTEP =   695000   TIME(PS) =    2390.000  TEMP(K) =   309.95  PRESS =     0.0
 Etot   =   -204821.6073  EKtot   =     83929.6875  EPtot      =   -288751.2948
 BOND   =      6757.5904  ANGLE   =     26734.8650  DIHED      =     18261.7582
 1-4 NB =      6165.0668  1-4 EEL =      3926.4151  VDWAALS    =     13687.9556
 EELEC  =   -364284.9459  EHBOND  =         0.0000  RESTRAINT  =         0.0000
 EKCMT  =         0.0000  VIRIAL  =         0.0000  VOLUME     =   1231490.3747
                                                    SURFTEN    =         0.0000
                                                    Density    =         1.0124
 ------------------------------------------------------------------------------


 NSTEP =   700000   TIME(PS) =    2400.000  TEMP(K) =   310.64  PRESS =     0.0
 Etot   =   -204234.8625  EKtot   =     84117.2578  EPtot      =   -288352.1203
 BOND   =      6811.3567  ANGLE   =     26790.7223  DIHED      =     18367.5041
 1-4 NB =      6116.6049  1-4 EEL =      3831.3044  VDWAALS    =     13545.0060
 EELEC  =   -363814.6186  EHBOND  =         0.0000  RESTRAINT  =         0.0000
 EKCMT  =         0.0000  VIRIAL  =         0.0000  VOLUME     =   1233563.3802
                                                    SURFTEN    =         0.0000
                                                    Density    =         1.0107
 ------------------------------------------------------------------------------


 NSTEP =   705000   TIME(PS) =    2410.000  TEMP(K) =   310.27  PRESS =     0.0
 Etot   =   -205323.0544  EKtot   =     84015.0391  EPtot      =   -289338.0935
 BOND   =      6792.8933  ANGLE   =     26737.1887  DIHED      =     18288.9859
 1-4 NB =      6125.9130  1-4 EEL =      3912.5768  VDWAALS    =     13780.4923
 EELEC  =   -364976.1434  EHBOND  =         0.0000  RESTRAINT  =         0.0000
 EKCMT  =         0.0000  VIRIAL  =         0.0000  VOLUME     =   1228275.0903
                                                    SURFTEN    =         0.0000
                                                    Density    =         1.0150
 ------------------------------------------------------------------------------


 NSTEP =   710000   TIME(PS) =    2420.000  TEMP(K) =   309.36  PRESS =     0.0
 Etot   =   -204629.3379  EKtot   =     83770.5312  EPtot      =   -288399.8692
 BOND   =      6838.0631  ANGLE   =     26821.1686  DIHED      =     18311.8331
 1-4 NB =      6186.0440  1-4 EEL =      3852.7124  VDWAALS    =     13723.8640
 EELEC  =   -364133.5543  EHBOND  =         0.0000  RESTRAINT  =         0.0000
 EKCMT  =         0.0000  VIRIAL  =         0.0000  VOLUME     =   1229717.1683
                                                    SURFTEN    =         0.0000
                                                    Density    =         1.0138
 ------------------------------------------------------------------------------


 NSTEP =   715000   TIME(PS) =    2430.000  TEMP(K) =   309.56  PRESS =     0.0
 Etot   =   -204762.7929  EKtot   =     83824.0156  EPtot      =   -288586.8085
 BOND   =      6862.6857  ANGLE   =     26842.6872  DIHED      =     18342.5168
 1-4 NB =      6204.7066  1-4 EEL =      3899.1952  VDWAALS    =     13818.4851
 EELEC  =   -364557.0851  EHBOND  =         0.0000  RESTRAINT  =         0.0000
 EKCMT  =         0.0000  VIRIAL  =         0.0000  VOLUME     =   1229298.4231
                                                    SURFTEN    =         0.0000
                                                    Density    =         1.0142
 ------------------------------------------------------------------------------


 NSTEP =   720000   TIME(PS) =    2440.000  TEMP(K) =   311.03  PRESS =     0.0
 Etot   =   -204455.8172  EKtot   =     84220.9688  EPtot      =   -288676.7859
 BOND   =      6681.4246  ANGLE   =     27003.3407  DIHED      =     18232.0460
 1-4 NB =      6159.1095  1-4 EEL =      3821.4390  VDWAALS    =     12954.7547
 EELEC  =   -363528.9003  EHBOND  =         0.0000  RESTRAINT  =         0.0000
 EKCMT  =         0.0000  VIRIAL  =         0.0000  VOLUME     =   1230042.3721
                                                    SURFTEN    =         0.0000
                                                    Density    =         1.0136
 ------------------------------------------------------------------------------


 NSTEP =   725000   TIME(PS) =    2450.000  TEMP(K) =   310.68  PRESS =     0.0
 Etot   =   -204596.1914  EKtot   =     84127.9844  EPtot      =   -288724.1757
 BOND   =      6900.3640  ANGLE   =     26873.8022  DIHED      =     18112.8847
 1-4 NB =      6194.6926  1-4 EEL =      3803.3985  VDWAALS    =     13365.6076
 EELEC  =   -363974.9253  EHBOND  =         0.0000  RESTRAINT  =         0.0000
 EKCMT  =         0.0000  VIRIAL  =         0.0000  VOLUME     =   1231167.5702
                                                    SURFTEN    =         0.0000
                                                    Density    =         1.0126
 ------------------------------------------------------------------------------


 NSTEP =   730000   TIME(PS) =    2460.000  TEMP(K) =   310.20  PRESS =     0.0
 Etot   =   -203917.4632  EKtot   =     83997.6641  EPtot      =   -287915.1273
 BOND   =      6777.9164  ANGLE   =     26938.2370  DIHED      =     18214.6528
 1-4 NB =      6202.7511  1-4 EEL =      3811.5089  VDWAALS    =     13728.7430
 EELEC  =   -363588.9365  EHBOND  =         0.0000  RESTRAINT  =         0.0000
 EKCMT  =         0.0000  VIRIAL  =         0.0000  VOLUME     =   1233987.6780
                                                    SURFTEN    =         0.0000
                                                    Density    =         1.0103
 ------------------------------------------------------------------------------


 NSTEP =   735000   TIME(PS) =    2470.000  TEMP(K) =   311.53  PRESS =     0.0
 Etot   =   -204680.1450  EKtot   =     84356.6875  EPtot      =   -289036.8325
 BOND   =      6783.0227  ANGLE   =     26587.9806  DIHED      =     18168.9228
 1-4 NB =      6148.9563  1-4 EEL =      3780.7477  VDWAALS    =     13759.4892
 EELEC  =   -364265.9519  EHBOND  =         0.0000  RESTRAINT  =         0.0000
 EKCMT  =         0.0000  VIRIAL  =         0.0000  VOLUME     =   1232409.8123
                                                    SURFTEN    =         0.0000
                                                    Density    =         1.0116
 ------------------------------------------------------------------------------


 NSTEP =   740000   TIME(PS) =    2480.000  TEMP(K) =   310.73  PRESS =     0.0
 Etot   =   -204786.6747  EKtot   =     84139.3906  EPtot      =   -288926.0653
 BOND   =      6899.0968  ANGLE   =     26682.0266  DIHED      =     18239.2365
 1-4 NB =      6127.9223  1-4 EEL =      3773.4134  VDWAALS    =     13595.5228
 EELEC  =   -364243.2838  EHBOND  =         0.0000  RESTRAINT  =         0.0000
 EKCMT  =         0.0000  VIRIAL  =         0.0000  VOLUME     =   1232849.1037
                                                    SURFTEN    =         0.0000
                                                    Density    =         1.0113
 ------------------------------------------------------------------------------


 NSTEP =   745000   TIME(PS) =    2490.000  TEMP(K) =   309.47  PRESS =     0.0
 Etot   =   -204883.6720  EKtot   =     83800.3359  EPtot      =   -288684.0080
 BOND   =      6730.8715  ANGLE   =     26696.9897  DIHED      =     18203.5785
 1-4 NB =      6150.6083  1-4 EEL =      3852.5648  VDWAALS    =     13924.1848
 EELEC  =   -364242.8056  EHBOND  =         0.0000  RESTRAINT  =         0.0000
 EKCMT  =         0.0000  VIRIAL  =         0.0000  VOLUME     =   1235365.2449
                                                    SURFTEN    =         0.0000
                                                    Density    =         1.0092
 ------------------------------------------------------------------------------


 NSTEP =   750000   TIME(PS) =    2500.000  TEMP(K) =   309.11  PRESS =     0.0
 Etot   =   -205032.3977  EKtot   =     83702.5859  EPtot      =   -288734.9837
 BOND   =      6757.1433  ANGLE   =     26859.2135  DIHED      =     18142.0873
 1-4 NB =      6170.1026  1-4 EEL =      3887.3698  VDWAALS    =     13285.5167
 EELEC  =   -363836.4170  EHBOND  =         0.0000  RESTRAINT  =         0.0000
 EKCMT  =         0.0000  VIRIAL  =         0.0000  VOLUME     =   1231657.9333
                                                    SURFTEN    =         0.0000
                                                    Density    =         1.0122
 ------------------------------------------------------------------------------


 NSTEP =   755000   TIME(PS) =    2510.000  TEMP(K) =   310.98  PRESS =     0.0
 Etot   =   -203891.5219  EKtot   =     84209.1875  EPtot      =   -288100.7094
 BOND   =      6872.9980  ANGLE   =     26845.1442  DIHED      =     18270.0876
 1-4 NB =      6151.2793  1-4 EEL =      3865.0611  VDWAALS    =     13437.3602
 EELEC  =   -363542.6398  EHBOND  =         0.0000  RESTRAINT  =         0.0000
 EKCMT  =         0.0000  VIRIAL  =         0.0000  VOLUME     =   1231546.0260
                                                    SURFTEN    =         0.0000
                                                    Density    =         1.0123
 ------------------------------------------------------------------------------


 NSTEP =   760000   TIME(PS) =    2520.000  TEMP(K) =   310.65  PRESS =     0.0
 Etot   =   -205173.2467  EKtot   =     84119.0703  EPtot      =   -289292.3170
 BOND   =      6732.3239  ANGLE   =     26661.3469  DIHED      =     18218.0252
 1-4 NB =      6182.3561  1-4 EEL =      3832.5271  VDWAALS    =     13742.1799
 EELEC  =   -364661.0760  EHBOND  =         0.0000  RESTRAINT  =         0.0000
 EKCMT  =         0.0000  VIRIAL  =         0.0000  VOLUME     =   1231614.7505
                                                    SURFTEN    =         0.0000
                                                    Density    =         1.0123
 ------------------------------------------------------------------------------


 NSTEP =   765000   TIME(PS) =    2530.000  TEMP(K) =   309.80  PRESS =     0.0
 Etot   =   -205008.8586  EKtot   =     83887.2656  EPtot      =   -288896.1243
 BOND   =      6801.6109  ANGLE   =     27056.3447  DIHED      =     18259.5626
 1-4 NB =      6161.5366  1-4 EEL =      3797.4941  VDWAALS    =     13440.1093
 EELEC  =   -364412.7825  EHBOND  =         0.0000  RESTRAINT  =         0.0000
 EKCMT  =         0.0000  VIRIAL  =         0.0000  VOLUME     =   1229058.1955
                                                    SURFTEN    =         0.0000
                                                    Density    =         1.0144
 ------------------------------------------------------------------------------


 NSTEP =   770000   TIME(PS) =    2540.000  TEMP(K) =   310.28  PRESS =     0.0
 Etot   =   -205215.9578  EKtot   =     84017.6250  EPtot      =   -289233.5828
 BOND   =      6715.7137  ANGLE   =     26738.4771  DIHED      =     18144.9153
 1-4 NB =      6145.0728  1-4 EEL =      3843.0927  VDWAALS    =     14036.0136
 EELEC  =   -364856.8680  EHBOND  =         0.0000  RESTRAINT  =         0.0000
 EKCMT  =         0.0000  VIRIAL  =         0.0000  VOLUME     =   1232241.1292
                                                    SURFTEN    =         0.0000
                                                    Density    =         1.0118
 ------------------------------------------------------------------------------


 NSTEP =   775000   TIME(PS) =    2550.000  TEMP(K) =   308.85  PRESS =     0.0
 Etot   =   -205251.7723  EKtot   =     83632.2188  EPtot      =   -288883.9911
 BOND   =      6843.1529  ANGLE   =     26787.3832  DIHED      =     18278.4556
 1-4 NB =      6194.0994  1-4 EEL =      3753.0773  VDWAALS    =     14292.1928
 EELEC  =   -365032.3524  EHBOND  =         0.0000  RESTRAINT  =         0.0000
 EKCMT  =         0.0000  VIRIAL  =         0.0000  VOLUME     =   1234512.2827
                                                    SURFTEN    =         0.0000
                                                    Density    =         1.0099
 ------------------------------------------------------------------------------


 NSTEP =   780000   TIME(PS) =    2560.000  TEMP(K) =   309.76  PRESS =     0.0
 Etot   =   -205046.1465  EKtot   =     83878.1562  EPtot      =   -288924.3027
 BOND   =      6865.2963  ANGLE   =     26693.9624  DIHED      =     18135.9804
 1-4 NB =      6141.7577  1-4 EEL =      3782.6075  VDWAALS    =     14007.7041
 EELEC  =   -364551.6111  EHBOND  =         0.0000  RESTRAINT  =         0.0000
 EKCMT  =         0.0000  VIRIAL  =         0.0000  VOLUME     =   1233055.2256
                                                    SURFTEN    =         0.0000
                                                    Density    =         1.0111
 ------------------------------------------------------------------------------


 NSTEP =   785000   TIME(PS) =    2570.000  TEMP(K) =   310.16  PRESS =     0.0
 Etot   =   -204646.8644  EKtot   =     83985.2812  EPtot      =   -288632.1456
 BOND   =      6817.6984  ANGLE   =     26813.8767  DIHED      =     18115.2876
 1-4 NB =      6160.9705  1-4 EEL =      3836.2634  VDWAALS    =     12893.7530
 EELEC  =   -363269.9953  EHBOND  =         0.0000  RESTRAINT  =         0.0000
 EKCMT  =         0.0000  VIRIAL  =         0.0000  VOLUME     =   1234008.7148
                                                    SURFTEN    =         0.0000
                                                    Density    =         1.0103
 ------------------------------------------------------------------------------


 NSTEP =   790000   TIME(PS) =    2580.000  TEMP(K) =   309.11  PRESS =     0.0
 Etot   =   -205162.2897  EKtot   =     83702.5234  EPtot      =   -288864.8131
 BOND   =      6839.3719  ANGLE   =     26852.0921  DIHED      =     18223.3250
 1-4 NB =      6126.9229  1-4 EEL =      3804.8272  VDWAALS    =     13843.0732
 EELEC  =   -364554.4255  EHBOND  =         0.0000  RESTRAINT  =         0.0000
 EKCMT  =         0.0000  VIRIAL  =         0.0000  VOLUME     =   1231068.4170
                                                    SURFTEN    =         0.0000
                                                    Density    =         1.0127
 ------------------------------------------------------------------------------


 NSTEP =   795000   TIME(PS) =    2590.000  TEMP(K) =   310.59  PRESS =     0.0
 Etot   =   -205078.1134  EKtot   =     84103.6250  EPtot      =   -289181.7384
 BOND   =      6804.6654  ANGLE   =     26849.3960  DIHED      =     18085.0063
 1-4 NB =      6132.7508  1-4 EEL =      3762.6935  VDWAALS    =     14080.9620
 EELEC  =   -364897.2124  EHBOND  =         0.0000  RESTRAINT  =         0.0000
 EKCMT  =         0.0000  VIRIAL  =         0.0000  VOLUME     =   1230086.5778
                                                    SURFTEN    =         0.0000
                                                    Density    =         1.0135
 ------------------------------------------------------------------------------


 NSTEP =   800000   TIME(PS) =    2600.000  TEMP(K) =   310.69  PRESS =     0.0
 Etot   =   -204677.2892  EKtot   =     84128.5703  EPtot      =   -288805.8595
 BOND   =      6780.0241  ANGLE   =     26742.8961  DIHED      =     18253.1657
 1-4 NB =      6192.9066  1-4 EEL =      3797.7290  VDWAALS    =     14059.4610
 EELEC  =   -364632.0419  EHBOND  =         0.0000  RESTRAINT  =         0.0000
 EKCMT  =         0.0000  VIRIAL  =         0.0000  VOLUME     =   1230294.5578
                                                    SURFTEN    =         0.0000
                                                    Density    =         1.0134
 ------------------------------------------------------------------------------


 NSTEP =   805000   TIME(PS) =    2610.000  TEMP(K) =   309.76  PRESS =     0.0
 Etot   =   -204573.6494  EKtot   =     83878.5312  EPtot      =   -288452.1807
 BOND   =      6854.2669  ANGLE   =     27093.9521  DIHED      =     18151.1848
 1-4 NB =      6099.6956  1-4 EEL =      3673.0511  VDWAALS    =     14300.9133
 EELEC  =   -364625.2443  EHBOND  =         0.0000  RESTRAINT  =         0.0000
 EKCMT  =         0.0000  VIRIAL  =         0.0000  VOLUME     =   1231308.7252
                                                    SURFTEN    =         0.0000
                                                    Density    =         1.0125
 ------------------------------------------------------------------------------


 NSTEP =   810000   TIME(PS) =    2620.000  TEMP(K) =   311.33  PRESS =     0.0
 Etot   =   -204705.8906  EKtot   =     84302.5156  EPtot      =   -289008.4063
 BOND   =      6771.3568  ANGLE   =     26636.7060  DIHED      =     18130.5384
 1-4 NB =      6161.2794  1-4 EEL =      3753.1782  VDWAALS    =     13608.7914
 EELEC  =   -364070.2566  EHBOND  =         0.0000  RESTRAINT  =         0.0000
 EKCMT  =         0.0000  VIRIAL  =         0.0000  VOLUME     =   1231557.6125
                                                    SURFTEN    =         0.0000
                                                    Density    =         1.0123
 ------------------------------------------------------------------------------


 NSTEP =   815000   TIME(PS) =    2630.000  TEMP(K) =   309.90  PRESS =     0.0
 Etot   =   -205248.9473  EKtot   =     83916.1328  EPtot      =   -289165.0801
 BOND   =      6861.5145  ANGLE   =     26608.6565  DIHED      =     18207.7947
 1-4 NB =      6134.2243  1-4 EEL =      3765.4884  VDWAALS    =     14081.6154
 EELEC  =   -364824.3738  EHBOND  =         0.0000  RESTRAINT  =         0.0000
 EKCMT  =         0.0000  VIRIAL  =         0.0000  VOLUME     =   1229895.3267
                                                    SURFTEN    =         0.0000
                                                    Density    =         1.0137
 ------------------------------------------------------------------------------


 NSTEP =   820000   TIME(PS) =    2640.000  TEMP(K) =   310.67  PRESS =     0.0
 Etot   =   -204500.8961  EKtot   =     84123.7969  EPtot      =   -288624.6929
 BOND   =      6790.4811  ANGLE   =     26800.6841  DIHED      =     18320.7061
 1-4 NB =      6112.9440  1-4 EEL =      3864.2946  VDWAALS    =     13747.8201
 EELEC  =   -364261.6229  EHBOND  =         0.0000  RESTRAINT  =         0.0000
 EKCMT  =         0.0000  VIRIAL  =         0.0000  VOLUME     =   1233473.4812
                                                    SURFTEN    =         0.0000
                                                    Density    =         1.0107
 ------------------------------------------------------------------------------


 NSTEP =   825000   TIME(PS) =    2650.000  TEMP(K) =   310.63  PRESS =     0.0
 Etot   =   -204278.8940  EKtot   =     84111.9609  EPtot      =   -288390.8549
 BOND   =      6796.4936  ANGLE   =     26874.7110  DIHED      =     18244.6498
 1-4 NB =      6125.5292  1-4 EEL =      3844.8397  VDWAALS    =     13690.5169
 EELEC  =   -363967.5951  EHBOND  =         0.0000  RESTRAINT  =         0.0000
 EKCMT  =         0.0000  VIRIAL  =         0.0000  VOLUME     =   1233240.5969
                                                    SURFTEN    =         0.0000
                                                    Density    =         1.0109
 ------------------------------------------------------------------------------


 NSTEP =   830000   TIME(PS) =    2660.000  TEMP(K) =   309.80  PRESS =     0.0
 Etot   =   -204767.0986  EKtot   =     83888.7969  EPtot      =   -288655.8955
 BOND   =      6818.3341  ANGLE   =     26930.1770  DIHED      =     18183.6996
 1-4 NB =      6155.6723  1-4 EEL =      3784.1309  VDWAALS    =     13698.5182
 EELEC  =   -364226.4276  EHBOND  =         0.0000  RESTRAINT  =         0.0000
 EKCMT  =         0.0000  VIRIAL  =         0.0000  VOLUME     =   1231899.7800
                                                    SURFTEN    =         0.0000
                                                    Density    =         1.0120
 ------------------------------------------------------------------------------


 NSTEP =   835000   TIME(PS) =    2670.000  TEMP(K) =   311.67  PRESS =     0.0
 Etot   =   -204496.4399  EKtot   =     84394.8516  EPtot      =   -288891.2915
 BOND   =      6664.0168  ANGLE   =     26639.0618  DIHED      =     18319.5369
 1-4 NB =      6131.1395  1-4 EEL =      3795.9846  VDWAALS    =     13599.9465
 EELEC  =   -364040.9777  EHBOND  =         0.0000  RESTRAINT  =         0.0000
 EKCMT  =         0.0000  VIRIAL  =         0.0000  VOLUME     =   1233925.5656
                                                    SURFTEN    =         0.0000
                                                    Density    =         1.0104
 ------------------------------------------------------------------------------


 NSTEP =   840000   TIME(PS) =    2680.000  TEMP(K) =   308.48  PRESS =     0.0
 Etot   =   -205097.3771  EKtot   =     83530.3828  EPtot      =   -288627.7599
 BOND   =      6760.0212  ANGLE   =     26855.5169  DIHED      =     18199.4950
 1-4 NB =      6191.2154  1-4 EEL =      3782.8295  VDWAALS    =     13570.9478
 EELEC  =   -363987.7858  EHBOND  =         0.0000  RESTRAINT  =         0.0000
 EKCMT  =         0.0000  VIRIAL  =         0.0000  VOLUME     =   1235009.4404
                                                    SURFTEN    =         0.0000
                                                    Density    =         1.0095
 ------------------------------------------------------------------------------


 NSTEP =   845000   TIME(PS) =    2690.000  TEMP(K) =   311.06  PRESS =     0.0
 Etot   =   -204834.4563  EKtot   =     84228.5391  EPtot      =   -289062.9953
 BOND   =      6687.6131  ANGLE   =     26847.0898  DIHED      =     18089.7802
 1-4 NB =      6165.1960  1-4 EEL =      3819.2777  VDWAALS    =     13780.4492
 EELEC  =   -364452.4013  EHBOND  =         0.0000  RESTRAINT  =         0.0000
 EKCMT  =         0.0000  VIRIAL  =         0.0000  VOLUME     =   1231684.9427
                                                    SURFTEN    =         0.0000
                                                    Density    =         1.0122
 ------------------------------------------------------------------------------


 NSTEP =   850000   TIME(PS) =    2700.000  TEMP(K) =   309.85  PRESS =     0.0
 Etot   =   -205110.3081  EKtot   =     83901.9141  EPtot      =   -289012.2222
 BOND   =      6846.9093  ANGLE   =     27013.4579  DIHED      =     18135.7918
 1-4 NB =      6143.3269  1-4 EEL =      3874.7394  VDWAALS    =     13941.5119
 EELEC  =   -364967.9593  EHBOND  =         0.0000  RESTRAINT  =         0.0000
 EKCMT  =         0.0000  VIRIAL  =         0.0000  VOLUME     =   1235378.7450
                                                    SURFTEN    =         0.0000
                                                    Density    =         1.0092
 ------------------------------------------------------------------------------


 NSTEP =   855000   TIME(PS) =    2710.000  TEMP(K) =   310.36  PRESS =     0.0
 Etot   =   -204059.8865  EKtot   =     84039.8750  EPtot      =   -288099.7615
 BOND   =      6878.9286  ANGLE   =     26956.3609  DIHED      =     18185.9757
 1-4 NB =      6157.2627  1-4 EEL =      3875.1059  VDWAALS    =     14100.6551
 EELEC  =   -364254.0503  EHBOND  =         0.0000  RESTRAINT  =         0.0000
 EKCMT  =         0.0000  VIRIAL  =         0.0000  VOLUME     =   1233611.5086
                                                    SURFTEN    =         0.0000
                                                    Density    =         1.0106
 ------------------------------------------------------------------------------


 NSTEP =   860000   TIME(PS) =    2720.000  TEMP(K) =   309.79  PRESS =     0.0
 Etot   =   -205167.3750  EKtot   =     83884.6328  EPtot      =   -289052.0078
 BOND   =      6796.2232  ANGLE   =     26690.8681  DIHED      =     18262.3812
 1-4 NB =      6144.2684  1-4 EEL =      3792.2720  VDWAALS    =     13662.1636
 EELEC  =   -364400.1844  EHBOND  =         0.0000  RESTRAINT  =         0.0000
 EKCMT  =         0.0000  VIRIAL  =         0.0000  VOLUME     =   1231721.0388
                                                    SURFTEN    =         0.0000
                                                    Density    =         1.0122
 ------------------------------------------------------------------------------


 NSTEP =   865000   TIME(PS) =    2730.000  TEMP(K) =   310.25  PRESS =     0.0
 Etot   =   -204806.3150  EKtot   =     84009.2422  EPtot      =   -288815.5572
 BOND   =      6830.8288  ANGLE   =     26958.1026  DIHED      =     18214.0475
 1-4 NB =      6142.0465  1-4 EEL =      3817.6022  VDWAALS    =     13613.6572
 EELEC  =   -364391.8421  EHBOND  =         0.0000  RESTRAINT  =         0.0000
 EKCMT  =         0.0000  VIRIAL  =         0.0000  VOLUME     =   1230713.0710
                                                    SURFTEN    =         0.0000
                                                    Density    =         1.0130
 ------------------------------------------------------------------------------


 NSTEP =   870000   TIME(PS) =    2740.000  TEMP(K) =   309.64  PRESS =     0.0
 Etot   =   -204665.7988  EKtot   =     83845.1875  EPtot      =   -288510.9863
 BOND   =      6978.3696  ANGLE   =     26623.4135  DIHED      =     18296.3504
 1-4 NB =      6116.4180  1-4 EEL =      3856.8605  VDWAALS    =     13169.7488
 EELEC  =   -363552.1472  EHBOND  =         0.0000  RESTRAINT  =         0.0000
 EKCMT  =         0.0000  VIRIAL  =         0.0000  VOLUME     =   1230613.2153
                                                    SURFTEN    =         0.0000
                                                    Density    =         1.0131
 ------------------------------------------------------------------------------


 NSTEP =   875000   TIME(PS) =    2750.000  TEMP(K) =   310.31  PRESS =     0.0
 Etot   =   -204575.7866  EKtot   =     84025.3828  EPtot      =   -288601.1694
 BOND   =      6762.1209  ANGLE   =     26784.9225  DIHED      =     18243.7135
 1-4 NB =      6193.9934  1-4 EEL =      3843.6526  VDWAALS    =     13202.2617
 EELEC  =   -363631.8340  EHBOND  =         0.0000  RESTRAINT  =         0.0000
 EKCMT  =         0.0000  VIRIAL  =         0.0000  VOLUME     =   1231766.7191
                                                    SURFTEN    =         0.0000
                                                    Density    =         1.0121
 ------------------------------------------------------------------------------


 NSTEP =   880000   TIME(PS) =    2760.000  TEMP(K) =   309.29  PRESS =     0.0
 Etot   =   -204932.3467  EKtot   =     83749.9297  EPtot      =   -288682.2764
 BOND   =      6739.5406  ANGLE   =     26792.8055  DIHED      =     18177.1886
 1-4 NB =      6130.3497  1-4 EEL =      3811.8402  VDWAALS    =     13590.5792
 EELEC  =   -363924.5802  EHBOND  =         0.0000  RESTRAINT  =         0.0000
 EKCMT  =         0.0000  VIRIAL  =         0.0000  VOLUME     =   1231496.9543
                                                    SURFTEN    =         0.0000
                                                    Density    =         1.0124
 ------------------------------------------------------------------------------


 NSTEP =   885000   TIME(PS) =    2770.000  TEMP(K) =   310.77  PRESS =     0.0
 Etot   =   -203824.0231  EKtot   =     84150.6250  EPtot      =   -287974.6481
 BOND   =      6687.5812  ANGLE   =     26742.0340  DIHED      =     18270.7608
 1-4 NB =      6190.6115  1-4 EEL =      3836.3306  VDWAALS    =     12930.8026
 EELEC  =   -362632.7689  EHBOND  =         0.0000  RESTRAINT  =         0.0000
 EKCMT  =         0.0000  VIRIAL  =         0.0000  VOLUME     =   1234668.8115
                                                    SURFTEN    =         0.0000
                                                    Density    =         1.0098
 ------------------------------------------------------------------------------


 NSTEP =   890000   TIME(PS) =    2780.000  TEMP(K) =   309.67  PRESS =     0.0
 Etot   =   -204638.9601  EKtot   =     83853.5469  EPtot      =   -288492.5069
 BOND   =      6729.0458  ANGLE   =     26922.1337  DIHED      =     18311.3565
 1-4 NB =      6156.4079  1-4 EEL =      3801.9840  VDWAALS    =     13585.4665
 EELEC  =   -363998.9013  EHBOND  =         0.0000  RESTRAINT  =         0.0000
 EKCMT  =         0.0000  VIRIAL  =         0.0000  VOLUME     =   1234659.3159
                                                    SURFTEN    =         0.0000
                                                    Density    =         1.0098
 ------------------------------------------------------------------------------


 NSTEP =   895000   TIME(PS) =    2790.000  TEMP(K) =   310.23  PRESS =     0.0
 Etot   =   -205047.6339  EKtot   =     84004.5312  EPtot      =   -289052.1652
 BOND   =      6782.5815  ANGLE   =     26990.3052  DIHED      =     18218.3401
 1-4 NB =      6127.8904  1-4 EEL =      3808.5293  VDWAALS    =     13623.6605
 EELEC  =   -364603.4722  EHBOND  =         0.0000  RESTRAINT  =         0.0000
 EKCMT  =         0.0000  VIRIAL  =         0.0000  VOLUME     =   1231816.4497
                                                    SURFTEN    =         0.0000
                                                    Density    =         1.0121
 ------------------------------------------------------------------------------


 NSTEP =   900000   TIME(PS) =    2800.000  TEMP(K) =   309.88  PRESS =     0.0
 Etot   =   -204938.5751  EKtot   =     83910.1484  EPtot      =   -288848.7235
 BOND   =      6806.1615  ANGLE   =     26719.3095  DIHED      =     18176.8081
 1-4 NB =      6109.2576  1-4 EEL =      3816.7259  VDWAALS    =     13763.2231
 EELEC  =   -364240.2091  EHBOND  =         0.0000  RESTRAINT  =         0.0000
 EKCMT  =         0.0000  VIRIAL  =         0.0000  VOLUME     =   1231887.5699
                                                    SURFTEN    =         0.0000
                                                    Density    =         1.0120
 ------------------------------------------------------------------------------


 NSTEP =   905000   TIME(PS) =    2810.000  TEMP(K) =   309.18  PRESS =     0.0
 Etot   =   -204971.0889  EKtot   =     83721.8516  EPtot      =   -288692.9404
 BOND   =      6794.2868  ANGLE   =     26886.2793  DIHED      =     18125.1634
 1-4 NB =      6197.1961  1-4 EEL =      3704.4712  VDWAALS    =     14057.6130
 EELEC  =   -364457.9501  EHBOND  =         0.0000  RESTRAINT  =         0.0000
 EKCMT  =         0.0000  VIRIAL  =         0.0000  VOLUME     =   1230173.5750
                                                    SURFTEN    =         0.0000
                                                    Density    =         1.0135
 ------------------------------------------------------------------------------


 NSTEP =   910000   TIME(PS) =    2820.000  TEMP(K) =   309.96  PRESS =     0.0
 Etot   =   -205566.2962  EKtot   =     83930.7578  EPtot      =   -289497.0540
 BOND   =      6738.6679  ANGLE   =     26717.4098  DIHED      =     17997.3648
 1-4 NB =      6143.9067  1-4 EEL =      3787.9577  VDWAALS    =     13506.1303
 EELEC  =   -364388.4912  EHBOND  =         0.0000  RESTRAINT  =         0.0000
 EKCMT  =         0.0000  VIRIAL  =         0.0000  VOLUME     =   1230744.7500
                                                    SURFTEN    =         0.0000
                                                    Density    =         1.0130
 ------------------------------------------------------------------------------


 NSTEP =   915000   TIME(PS) =    2830.000  TEMP(K) =   310.23  PRESS =     0.0
 Etot   =   -204595.5560  EKtot   =     84005.8672  EPtot      =   -288601.4232
 BOND   =      6939.2781  ANGLE   =     26924.0078  DIHED      =     18121.2382
 1-4 NB =      6134.7414  1-4 EEL =      3771.1129  VDWAALS    =     13440.1752
 EELEC  =   -363931.9769  EHBOND  =         0.0000  RESTRAINT  =         0.0000
 EKCMT  =         0.0000  VIRIAL  =         0.0000  VOLUME     =   1233347.3748
                                                    SURFTEN    =         0.0000
                                                    Density    =         1.0108
 ------------------------------------------------------------------------------


 NSTEP =   920000   TIME(PS) =    2840.000  TEMP(K) =   310.59  PRESS =     0.0
 Etot   =   -204519.9517  EKtot   =     84103.0000  EPtot      =   -288622.9517
 BOND   =      6716.8945  ANGLE   =     27080.9161  DIHED      =     18244.9456
 1-4 NB =      6107.0140  1-4 EEL =      3734.9647  VDWAALS    =     13810.0295
 EELEC  =   -364317.7160  EHBOND  =         0.0000  RESTRAINT  =         0.0000
 EKCMT  =         0.0000  VIRIAL  =         0.0000  VOLUME     =   1231226.7504
                                                    SURFTEN    =         0.0000
                                                    Density    =         1.0126
 ------------------------------------------------------------------------------


 NSTEP =   925000   TIME(PS) =    2850.000  TEMP(K) =   310.08  PRESS =     0.0
 Etot   =   -205127.4671  EKtot   =     83965.3828  EPtot      =   -289092.8499
 BOND   =      6731.8936  ANGLE   =     26855.2547  DIHED      =     18123.1918
 1-4 NB =      6159.0104  1-4 EEL =      3846.3848  VDWAALS    =     13848.2850
 EELEC  =   -364656.8702  EHBOND  =         0.0000  RESTRAINT  =         0.0000
 EKCMT  =         0.0000  VIRIAL  =         0.0000  VOLUME     =   1229745.9076
                                                    SURFTEN    =         0.0000
                                                    Density    =         1.0138
 ------------------------------------------------------------------------------


 NSTEP =   930000   TIME(PS) =    2860.000  TEMP(K) =   308.53  PRESS =     0.0
 Etot   =   -205698.4578  EKtot   =     83543.3438  EPtot      =   -289241.8015
 BOND   =      6746.6298  ANGLE   =     26654.9130  DIHED      =     18241.2132
 1-4 NB =      6230.2392  1-4 EEL =      3864.6005  VDWAALS    =     13773.4767
 EELEC  =   -364752.8740  EHBOND  =         0.0000  RESTRAINT  =         0.0000
 EKCMT  =         0.0000  VIRIAL  =         0.0000  VOLUME     =   1230570.7915
                                                    SURFTEN    =         0.0000
                                                    Density    =         1.0131
 ------------------------------------------------------------------------------


 NSTEP =   935000   TIME(PS) =    2870.000  TEMP(K) =   311.63  PRESS =     0.0
 Etot   =   -204854.3136  EKtot   =     84383.3438  EPtot      =   -289237.6574
 BOND   =      6769.4926  ANGLE   =     26924.1108  DIHED      =     18131.6825
 1-4 NB =      6172.2585  1-4 EEL =      3752.3046  VDWAALS    =     13867.6479
 EELEC  =   -364855.1543  EHBOND  =         0.0000  RESTRAINT  =         0.0000
 EKCMT  =         0.0000  VIRIAL  =         0.0000  VOLUME     =   1230389.7739
                                                    SURFTEN    =         0.0000
                                                    Density    =         1.0133
 ------------------------------------------------------------------------------


 NSTEP =   940000   TIME(PS) =    2880.000  TEMP(K) =   309.74  PRESS =     0.0
 Etot   =   -205188.7411  EKtot   =     83871.6641  EPtot      =   -289060.4051
 BOND   =      6762.3222  ANGLE   =     26857.5454  DIHED      =     18153.8934
 1-4 NB =      6160.3060  1-4 EEL =      3780.2860  VDWAALS    =     13416.9652
 EELEC  =   -364191.7233  EHBOND  =         0.0000  RESTRAINT  =         0.0000
 EKCMT  =         0.0000  VIRIAL  =         0.0000  VOLUME     =   1231917.8045
                                                    SURFTEN    =         0.0000
                                                    Density    =         1.0120
 ------------------------------------------------------------------------------


 NSTEP =   945000   TIME(PS) =    2890.000  TEMP(K) =   310.67  PRESS =     0.0
 Etot   =   -204470.7042  EKtot   =     84125.1641  EPtot      =   -288595.8683
 BOND   =      6739.7679  ANGLE   =     26889.4817  DIHED      =     18264.6643
 1-4 NB =      6202.5020  1-4 EEL =      3872.3032  VDWAALS    =     13609.9920
 EELEC  =   -364174.5793  EHBOND  =         0.0000  RESTRAINT  =         0.0000
 EKCMT  =         0.0000  VIRIAL  =         0.0000  VOLUME     =   1229103.7445
                                                    SURFTEN    =         0.0000
                                                    Density    =         1.0143
 ------------------------------------------------------------------------------


 NSTEP =   950000   TIME(PS) =    2900.000  TEMP(K) =   310.26  PRESS =     0.0
 Etot   =   -204803.3035  EKtot   =     84013.5781  EPtot      =   -288816.8817
 BOND   =      6793.5380  ANGLE   =     27012.8728  DIHED      =     18169.5323
 1-4 NB =      6066.3747  1-4 EEL =      3786.4406  VDWAALS    =     13335.5093
 EELEC  =   -363981.1493  EHBOND  =         0.0000  RESTRAINT  =         0.0000
 EKCMT  =         0.0000  VIRIAL  =         0.0000  VOLUME     =   1229086.3502
                                                    SURFTEN    =         0.0000
                                                    Density    =         1.0143
 ------------------------------------------------------------------------------


 NSTEP =   955000   TIME(PS) =    2910.000  TEMP(K) =   308.93  PRESS =     0.0
 Etot   =   -206046.2581  EKtot   =     83651.9062  EPtot      =   -289698.1644
 BOND   =      6701.2710  ANGLE   =     26903.9491  DIHED      =     18080.7375
 1-4 NB =      6144.5213  1-4 EEL =      3763.8214  VDWAALS    =     14243.5030
 EELEC  =   -365535.9676  EHBOND  =         0.0000  RESTRAINT  =         0.0000
 EKCMT  =         0.0000  VIRIAL  =         0.0000  VOLUME     =   1230185.4792
                                                    SURFTEN    =         0.0000
                                                    Density    =         1.0134
 ------------------------------------------------------------------------------


 NSTEP =   960000   TIME(PS) =    2920.000  TEMP(K) =   309.57  PRESS =     0.0
 Etot   =   -205435.2042  EKtot   =     83827.3906  EPtot      =   -289262.5948
 BOND   =      6777.7328  ANGLE   =     26679.9425  DIHED      =     18260.6263
 1-4 NB =      6164.4020  1-4 EEL =      3871.5071  VDWAALS    =     13545.6909
 EELEC  =   -364562.4964  EHBOND  =         0.0000  RESTRAINT  =         0.0000
 EKCMT  =         0.0000  VIRIAL  =         0.0000  VOLUME     =   1229327.2898
                                                    SURFTEN    =         0.0000
                                                    Density    =         1.0142
 ------------------------------------------------------------------------------


 NSTEP =   965000   TIME(PS) =    2930.000  TEMP(K) =   309.36  PRESS =     0.0
 Etot   =   -205466.0761  EKtot   =     83769.9531  EPtot      =   -289236.0292
 BOND   =      6814.6866  ANGLE   =     26743.4313  DIHED      =     18060.8437
 1-4 NB =      6150.4899  1-4 EEL =      3792.6809  VDWAALS    =     13695.3901
 EELEC  =   -364493.5517  EHBOND  =         0.0000  RESTRAINT  =         0.0000
 EKCMT  =         0.0000  VIRIAL  =         0.0000  VOLUME     =   1228916.3435
                                                    SURFTEN    =         0.0000
                                                    Density    =         1.0145
 ------------------------------------------------------------------------------


 NSTEP =   970000   TIME(PS) =    2940.000  TEMP(K) =   312.06  PRESS =     0.0
 Etot   =   -204527.1989  EKtot   =     84499.8828  EPtot      =   -289027.0817
 BOND   =      6921.2517  ANGLE   =     26595.0301  DIHED      =     18200.2944
 1-4 NB =      6215.2609  1-4 EEL =      3880.1463  VDWAALS    =     13653.6767
 EELEC  =   -364492.7418  EHBOND  =         0.0000  RESTRAINT  =         0.0000
 EKCMT  =         0.0000  VIRIAL  =         0.0000  VOLUME     =   1231439.3416
                                                    SURFTEN    =         0.0000
                                                    Density    =         1.0124
 ------------------------------------------------------------------------------


 NSTEP =   975000   TIME(PS) =    2950.000  TEMP(K) =   310.61  PRESS =     0.0
 Etot   =   -204804.5872  EKtot   =     84107.0469  EPtot      =   -288911.6340
 BOND   =      6746.6958  ANGLE   =     26648.7465  DIHED      =     18272.7690
 1-4 NB =      6227.1289  1-4 EEL =      3716.7614  VDWAALS    =     13814.7479
 EELEC  =   -364338.4836  EHBOND  =         0.0000  RESTRAINT  =         0.0000
 EKCMT  =         0.0000  VIRIAL  =         0.0000  VOLUME     =   1230845.0701
                                                    SURFTEN    =         0.0000
                                                    Density    =         1.0129
 ------------------------------------------------------------------------------


 NSTEP =   980000   TIME(PS) =    2960.000  TEMP(K) =   311.10  PRESS =     0.0
 Etot   =   -204377.7245  EKtot   =     84241.3672  EPtot      =   -288619.0917
 BOND   =      6835.9963  ANGLE   =     26842.4003  DIHED      =     18220.8368
 1-4 NB =      6201.8542  1-4 EEL =      3733.1130  VDWAALS    =     13311.5110
 EELEC  =   -363764.8033  EHBOND  =         0.0000  RESTRAINT  =         0.0000
 EKCMT  =         0.0000  VIRIAL  =         0.0000  VOLUME     =   1230236.4695
                                                    SURFTEN    =         0.0000
                                                    Density    =         1.0134
 ------------------------------------------------------------------------------


 NSTEP =   985000   TIME(PS) =    2970.000  TEMP(K) =   310.50  PRESS =     0.0
 Etot   =   -204826.2648  EKtot   =     84078.7266  EPtot      =   -288904.9913
 BOND   =      6827.2566  ANGLE   =     26827.3942  DIHED      =     18344.2228
 1-4 NB =      6184.8713  1-4 EEL =      3774.5751  VDWAALS    =     13597.4442
 EELEC  =   -364460.7556  EHBOND  =         0.0000  RESTRAINT  =         0.0000
 EKCMT  =         0.0000  VIRIAL  =         0.0000  VOLUME     =   1231933.7253
                                                    SURFTEN    =         0.0000
                                                    Density    =         1.0120
 ------------------------------------------------------------------------------


 NSTEP =   990000   TIME(PS) =    2980.000  TEMP(K) =   312.46  PRESS =     0.0
 Etot   =   -203984.2872  EKtot   =     84610.0859  EPtot      =   -288594.3731
 BOND   =      6754.7288  ANGLE   =     26876.9151  DIHED      =     18145.9523
 1-4 NB =      6111.1146  1-4 EEL =      3822.3622  VDWAALS    =     13612.0489
 EELEC  =   -363917.4950  EHBOND  =         0.0000  RESTRAINT  =         0.0000
 EKCMT  =         0.0000  VIRIAL  =         0.0000  VOLUME     =   1231637.7150
                                                    SURFTEN    =         0.0000
                                                    Density    =         1.0122
 ------------------------------------------------------------------------------


 NSTEP =   995000   TIME(PS) =    2990.000  TEMP(K) =   310.50  PRESS =     0.0
 Etot   =   -204649.3977  EKtot   =     84076.7891  EPtot      =   -288726.1868
 BOND   =      6776.8566  ANGLE   =     26837.6198  DIHED      =     18249.8693
 1-4 NB =      6170.7575  1-4 EEL =      3863.7209  VDWAALS    =     13823.7462
 EELEC  =   -364448.7572  EHBOND  =         0.0000  RESTRAINT  =         0.0000
 EKCMT  =         0.0000  VIRIAL  =         0.0000  VOLUME     =   1230618.0188
                                                    SURFTEN    =         0.0000
                                                    Density    =         1.0131
 ------------------------------------------------------------------------------


 NSTEP =  1000000   TIME(PS) =    3000.000  TEMP(K) =   310.18  PRESS =     0.0
 Etot   =   -204980.3056  EKtot   =     83992.5469  EPtot      =   -288972.8524
 BOND   =      6872.2479  ANGLE   =     26980.3409  DIHED      =     18198.6897
 1-4 NB =      6157.1916  1-4 EEL =      3778.7011  VDWAALS    =     13238.4308
 EELEC  =   -364198.4545  EHBOND  =         0.0000  RESTRAINT  =         0.0000
 EKCMT  =         0.0000  VIRIAL  =         0.0000  VOLUME     =   1228760.7181
                                                    SURFTEN    =         0.0000
                                                    Density    =         1.0146
 ------------------------------------------------------------------------------


 NSTEP =  1005000   TIME(PS) =    3010.000  TEMP(K) =   310.86  PRESS =     0.0
 Etot   =   -204679.8287  EKtot   =     84175.9062  EPtot      =   -288855.7349
 BOND   =      6788.6834  ANGLE   =     26799.5738  DIHED      =     18117.4779
 1-4 NB =      6104.8067  1-4 EEL =      3737.2380  VDWAALS    =     13348.0725
 EELEC  =   -363751.5873  EHBOND  =         0.0000  RESTRAINT  =         0.0000
 EKCMT  =         0.0000  VIRIAL  =         0.0000  VOLUME     =   1230600.1637
                                                    SURFTEN    =         0.0000
                                                    Density    =         1.0131
 ------------------------------------------------------------------------------


 NSTEP =  1010000   TIME(PS) =    3020.000  TEMP(K) =   310.22  PRESS =     0.0
 Etot   =   -204613.6239  EKtot   =     84003.0312  EPtot      =   -288616.6551
 BOND   =      6804.6466  ANGLE   =     26854.2947  DIHED      =     18157.7565
 1-4 NB =      6129.8703  1-4 EEL =      3790.1084  VDWAALS    =     13510.2425
 EELEC  =   -363863.5740  EHBOND  =         0.0000  RESTRAINT  =         0.0000
 EKCMT  =         0.0000  VIRIAL  =         0.0000  VOLUME     =   1231343.2996
                                                    SURFTEN    =         0.0000
                                                    Density    =         1.0125
 ------------------------------------------------------------------------------


 NSTEP =  1015000   TIME(PS) =    3030.000  TEMP(K) =   309.74  PRESS =     0.0
 Etot   =   -204903.8052  EKtot   =     83870.9375  EPtot      =   -288774.7427
 BOND   =      6851.2043  ANGLE   =     26585.2630  DIHED      =     18209.7232
 1-4 NB =      6183.1011  1-4 EEL =      3786.6853  VDWAALS    =     13662.4613
 EELEC  =   -364053.1809  EHBOND  =         0.0000  RESTRAINT  =         0.0000
 EKCMT  =         0.0000  VIRIAL  =         0.0000  VOLUME     =   1231863.1990
                                                    SURFTEN    =         0.0000
                                                    Density    =         1.0121
 ------------------------------------------------------------------------------


 NSTEP =  1020000   TIME(PS) =    3040.000  TEMP(K) =   312.14  PRESS =     0.0
 Etot   =   -204205.8993  EKtot   =     84522.6875  EPtot      =   -288728.5868
 BOND   =      6711.8699  ANGLE   =     27185.9991  DIHED      =     18123.5581
 1-4 NB =      6161.0073  1-4 EEL =      3765.6743  VDWAALS    =     13341.2939
 EELEC  =   -364017.9895  EHBOND  =         0.0000  RESTRAINT  =         0.0000
 EKCMT  =         0.0000  VIRIAL  =         0.0000  VOLUME     =   1232464.0127
                                                    SURFTEN    =         0.0000
                                                    Density    =         1.0116
 ------------------------------------------------------------------------------


 NSTEP =  1025000   TIME(PS) =    3050.000  TEMP(K) =   309.61  PRESS =     0.0
 Etot   =   -205544.1374  EKtot   =     83836.0000  EPtot      =   -289380.1374
 BOND   =      6772.6322  ANGLE   =     26630.9062  DIHED      =     18246.1089
 1-4 NB =      6116.1998  1-4 EEL =      3820.7145  VDWAALS    =     13467.9892
 EELEC  =   -364434.6883  EHBOND  =         0.0000  RESTRAINT  =         0.0000
 EKCMT  =         0.0000  VIRIAL  =         0.0000  VOLUME     =   1230851.9972
                                                    SURFTEN    =         0.0000
                                                    Density    =         1.0129
 ------------------------------------------------------------------------------


 NSTEP =  1030000   TIME(PS) =    3060.000  TEMP(K) =   308.69  PRESS =     0.0
 Etot   =   -205165.2558  EKtot   =     83588.6406  EPtot      =   -288753.8965
 BOND   =      6786.1433  ANGLE   =     26692.5241  DIHED      =     18180.3047
 1-4 NB =      6117.8147  1-4 EEL =      3807.1838  VDWAALS    =     13681.5431
 EELEC  =   -364019.4101  EHBOND  =         0.0000  RESTRAINT  =         0.0000
 EKCMT  =         0.0000  VIRIAL  =         0.0000  VOLUME     =   1232593.8513
                                                    SURFTEN    =         0.0000
                                                    Density    =         1.0115
 ------------------------------------------------------------------------------


 NSTEP =  1035000   TIME(PS) =    3070.000  TEMP(K) =   309.91  PRESS =     0.0
 Etot   =   -204675.5636  EKtot   =     83917.2812  EPtot      =   -288592.8449
 BOND   =      6866.8273  ANGLE   =     26763.4264  DIHED      =     18243.4677
 1-4 NB =      6134.2934  1-4 EEL =      3775.1753  VDWAALS    =     13416.3857
 EELEC  =   -363792.4208  EHBOND  =         0.0000  RESTRAINT  =         0.0000
 EKCMT  =         0.0000  VIRIAL  =         0.0000  VOLUME     =   1230711.1914
                                                    SURFTEN    =         0.0000
                                                    Density    =         1.0130
 ------------------------------------------------------------------------------


 NSTEP =  1040000   TIME(PS) =    3080.000  TEMP(K) =   309.96  PRESS =     0.0
 Etot   =   -205033.8822  EKtot   =     83933.0000  EPtot      =   -288966.8822
 BOND   =      6862.1274  ANGLE   =     26628.4337  DIHED      =     18260.3123
 1-4 NB =      6144.8589  1-4 EEL =      3746.2816  VDWAALS    =     13617.7072
 EELEC  =   -364226.6033  EHBOND  =         0.0000  RESTRAINT  =         0.0000
 EKCMT  =         0.0000  VIRIAL  =         0.0000  VOLUME     =   1232555.7538
                                                    SURFTEN    =         0.0000
                                                    Density    =         1.0115
 ------------------------------------------------------------------------------


 NSTEP =  1045000   TIME(PS) =    3090.000  TEMP(K) =   309.62  PRESS =     0.0
 Etot   =   -205113.9361  EKtot   =     83840.0547  EPtot      =   -288953.9908
 BOND   =      6764.8842  ANGLE   =     26574.7347  DIHED      =     18223.8336
 1-4 NB =      6155.3126  1-4 EEL =      3873.3155  VDWAALS    =     13525.9446
 EELEC  =   -364072.0161  EHBOND  =         0.0000  RESTRAINT  =         0.0000
 EKCMT  =         0.0000  VIRIAL  =         0.0000  VOLUME     =   1232933.8783
                                                    SURFTEN    =         0.0000
                                                    Density    =         1.0112
 ------------------------------------------------------------------------------


 NSTEP =  1050000   TIME(PS) =    3100.000  TEMP(K) =   309.59  PRESS =     0.0
 Etot   =   -204866.2614  EKtot   =     83831.1484  EPtot      =   -288697.4098
 BOND   =      6886.8344  ANGLE   =     27006.0195  DIHED      =     18192.4355
 1-4 NB =      6113.8063  1-4 EEL =      3727.0480  VDWAALS    =     14082.1542
 EELEC  =   -364705.7077  EHBOND  =         0.0000  RESTRAINT  =         0.0000
 EKCMT  =         0.0000  VIRIAL  =         0.0000  VOLUME     =   1235410.7089
                                                    SURFTEN    =         0.0000
                                                    Density    =         1.0092
 ------------------------------------------------------------------------------


 NSTEP =  1055000   TIME(PS) =    3110.000  TEMP(K) =   311.24  PRESS =     0.0
 Etot   =   -204580.8077  EKtot   =     84277.6328  EPtot      =   -288858.4405
 BOND   =      6694.8445  ANGLE   =     26700.0466  DIHED      =     18159.6758
 1-4 NB =      6119.7408  1-4 EEL =      3798.2789  VDWAALS    =     13260.8466
 EELEC  =   -363591.8737  EHBOND  =         0.0000  RESTRAINT  =         0.0000
 EKCMT  =         0.0000  VIRIAL  =         0.0000  VOLUME     =   1231383.8941
                                                    SURFTEN    =         0.0000
                                                    Density    =         1.0125
 ------------------------------------------------------------------------------


 NSTEP =  1060000   TIME(PS) =    3120.000  TEMP(K) =   309.81  PRESS =     0.0
 Etot   =   -205257.1398  EKtot   =     83891.0312  EPtot      =   -289148.1710
 BOND   =      6878.8686  ANGLE   =     26783.6232  DIHED      =     18224.3263
 1-4 NB =      6130.3139  1-4 EEL =      3767.2590  VDWAALS    =     13805.6390
 EELEC  =   -364738.2010  EHBOND  =         0.0000  RESTRAINT  =         0.0000
 EKCMT  =         0.0000  VIRIAL  =         0.0000  VOLUME     =   1230865.4506
                                                    SURFTEN    =         0.0000
                                                    Density    =         1.0129
 ------------------------------------------------------------------------------


 NSTEP =  1065000   TIME(PS) =    3130.000  TEMP(K) =   310.11  PRESS =     0.0
 Etot   =   -205136.0461  EKtot   =     83971.6719  EPtot      =   -289107.7180
 BOND   =      6814.1502  ANGLE   =     26783.5343  DIHED      =     18166.2113
 1-4 NB =      6094.7929  1-4 EEL =      3696.1953  VDWAALS    =     13531.0560
 EELEC  =   -364193.6579  EHBOND  =         0.0000  RESTRAINT  =         0.0000
 EKCMT  =         0.0000  VIRIAL  =         0.0000  VOLUME     =   1232595.7394
                                                    SURFTEN    =         0.0000
                                                    Density    =         1.0115
 ------------------------------------------------------------------------------


 NSTEP =  1070000   TIME(PS) =    3140.000  TEMP(K) =   309.00  PRESS =     0.0
 Etot   =   -205589.0764  EKtot   =     83672.3359  EPtot      =   -289261.4123
 BOND   =      6785.2576  ANGLE   =     26839.2721  DIHED      =     18231.7049
 1-4 NB =      6150.1255  1-4 EEL =      3829.9058  VDWAALS    =     13820.1450
 EELEC  =   -364917.8232  EHBOND  =         0.0000  RESTRAINT  =         0.0000
 EKCMT  =         0.0000  VIRIAL  =         0.0000  VOLUME     =   1231145.7912
                                                    SURFTEN    =         0.0000
                                                    Density    =         1.0127
 ------------------------------------------------------------------------------


 NSTEP =  1075000   TIME(PS) =    3150.000  TEMP(K) =   311.17  PRESS =     0.0
 Etot   =   -205155.1122  EKtot   =     84259.2734  EPtot      =   -289414.3857
 BOND   =      6741.1155  ANGLE   =     26891.6239  DIHED      =     18203.1779
 1-4 NB =      6154.7264  1-4 EEL =      3833.0341  VDWAALS    =     14177.4965
 EELEC  =   -365415.5599  EHBOND  =         0.0000  RESTRAINT  =         0.0000
 EKCMT  =         0.0000  VIRIAL  =         0.0000  VOLUME     =   1228469.4749
                                                    SURFTEN    =         0.0000
                                                    Density    =         1.0149
 ------------------------------------------------------------------------------


 NSTEP =  1080000   TIME(PS) =    3160.000  TEMP(K) =   311.49  PRESS =     0.0
 Etot   =   -203987.2993  EKtot   =     84345.7422  EPtot      =   -288333.0415
 BOND   =      6960.6614  ANGLE   =     26678.2033  DIHED      =     18323.0071
 1-4 NB =      6138.3407  1-4 EEL =      3721.6681  VDWAALS    =     14097.7532
 EELEC  =   -364252.6752  EHBOND  =         0.0000  RESTRAINT  =         0.0000
 EKCMT  =         0.0000  VIRIAL  =         0.0000  VOLUME     =   1231929.1709
                                                    SURFTEN    =         0.0000
                                                    Density    =         1.0120
 ------------------------------------------------------------------------------


 NSTEP =  1085000   TIME(PS) =    3170.000  TEMP(K) =   309.01  PRESS =     0.0
 Etot   =   -205158.7231  EKtot   =     83675.5703  EPtot      =   -288834.2934
 BOND   =      6715.9285  ANGLE   =     26832.4380  DIHED      =     18193.8927
 1-4 NB =      6088.8547  1-4 EEL =      3614.1644  VDWAALS    =     13694.7495
 EELEC  =   -363974.3212  EHBOND  =         0.0000  RESTRAINT  =         0.0000
 EKCMT  =         0.0000  VIRIAL  =         0.0000  VOLUME     =   1231884.3909
                                                    SURFTEN    =         0.0000
                                                    Density    =         1.0120
 ------------------------------------------------------------------------------


 NSTEP =  1090000   TIME(PS) =    3180.000  TEMP(K) =   309.55  PRESS =     0.0
 Etot   =   -204955.5784  EKtot   =     83821.2500  EPtot      =   -288776.8284
 BOND   =      6886.9717  ANGLE   =     26891.9716  DIHED      =     18182.7244
 1-4 NB =      6133.1603  1-4 EEL =      3629.6779  VDWAALS    =     13925.1136
 EELEC  =   -364426.4477  EHBOND  =         0.0000  RESTRAINT  =         0.0000
 EKCMT  =         0.0000  VIRIAL  =         0.0000  VOLUME     =   1230657.2934
                                                    SURFTEN    =         0.0000
                                                    Density    =         1.0131
 ------------------------------------------------------------------------------


 NSTEP =  1095000   TIME(PS) =    3190.000  TEMP(K) =   309.52  PRESS =     0.0
 Etot   =   -204766.2223  EKtot   =     83813.2109  EPtot      =   -288579.4333
 BOND   =      6772.3109  ANGLE   =     26926.7173  DIHED      =     18248.5929
 1-4 NB =      6165.6644  1-4 EEL =      3665.5182  VDWAALS    =     13430.5228
 EELEC  =   -363788.7597  EHBOND  =         0.0000  RESTRAINT  =         0.0000
 EKCMT  =         0.0000  VIRIAL  =         0.0000  VOLUME     =   1230759.2179
                                                    SURFTEN    =         0.0000
                                                    Density    =         1.0130
 ------------------------------------------------------------------------------


 NSTEP =  1100000   TIME(PS) =    3200.000  TEMP(K) =   309.42  PRESS =     0.0
 Etot   =   -204743.6190  EKtot   =     83784.4062  EPtot      =   -288528.0252
 BOND   =      6881.5220  ANGLE   =     26756.5476  DIHED      =     18261.4894
 1-4 NB =      6173.1224  1-4 EEL =      3789.4897  VDWAALS    =     13886.9919
 EELEC  =   -364277.1882  EHBOND  =         0.0000  RESTRAINT  =         0.0000
 EKCMT  =         0.0000  VIRIAL  =         0.0000  VOLUME     =   1230236.4337
                                                    SURFTEN    =         0.0000
                                                    Density    =         1.0134
 ------------------------------------------------------------------------------


 NSTEP =  1105000   TIME(PS) =    3210.000  TEMP(K) =   310.08  PRESS =     0.0
 Etot   =   -205195.1102  EKtot   =     83963.6328  EPtot      =   -289158.7431
 BOND   =      6810.3179  ANGLE   =     26450.2360  DIHED      =     18282.8986
 1-4 NB =      6094.3604  1-4 EEL =      3732.3256  VDWAALS    =     14044.1595
 EELEC  =   -364573.0411  EHBOND  =         0.0000  RESTRAINT  =         0.0000
 EKCMT  =         0.0000  VIRIAL  =         0.0000  VOLUME     =   1232173.8794
                                                    SURFTEN    =         0.0000
                                                    Density    =         1.0118
 ------------------------------------------------------------------------------


 NSTEP =  1110000   TIME(PS) =    3220.000  TEMP(K) =   309.47  PRESS =     0.0
 Etot   =   -205111.8743  EKtot   =     83799.6562  EPtot      =   -288911.5306
 BOND   =      6830.9424  ANGLE   =     26745.2890  DIHED      =     18140.6469
 1-4 NB =      6188.5968  1-4 EEL =      3756.8188  VDWAALS    =     13438.1812
 EELEC  =   -364012.0057  EHBOND  =         0.0000  RESTRAINT  =         0.0000
 EKCMT  =         0.0000  VIRIAL  =         0.0000  VOLUME     =   1232253.6793
                                                    SURFTEN    =         0.0000
                                                    Density    =         1.0117
 ------------------------------------------------------------------------------


 NSTEP =  1115000   TIME(PS) =    3230.000  TEMP(K) =   309.80  PRESS =     0.0
 Etot   =   -204646.3440  EKtot   =     83889.2031  EPtot      =   -288535.5472
 BOND   =      6838.7140  ANGLE   =     26967.4103  DIHED      =     18166.1691
 1-4 NB =      6082.1178  1-4 EEL =      3694.2577  VDWAALS    =     13570.5565
 EELEC  =   -363854.7726  EHBOND  =         0.0000  RESTRAINT  =         0.0000
 EKCMT  =         0.0000  VIRIAL  =         0.0000  VOLUME     =   1234119.2035
                                                    SURFTEN    =         0.0000
                                                    Density    =         1.0102
 ------------------------------------------------------------------------------


 NSTEP =  1120000   TIME(PS) =    3240.000  TEMP(K) =   309.63  PRESS =     0.0
 Etot   =   -205038.2711  EKtot   =     83843.6953  EPtot      =   -288881.9664
 BOND   =      6786.8285  ANGLE   =     26585.6633  DIHED      =     18268.4705
 1-4 NB =      6135.5876  1-4 EEL =      3729.3054  VDWAALS    =     13602.7975
 EELEC  =   -363990.6193  EHBOND  =         0.0000  RESTRAINT  =         0.0000
 EKCMT  =         0.0000  VIRIAL  =         0.0000  VOLUME     =   1232464.5745
                                                    SURFTEN    =         0.0000
                                                    Density    =         1.0116
 ------------------------------------------------------------------------------


 NSTEP =  1125000   TIME(PS) =    3250.000  TEMP(K) =   310.85  PRESS =     0.0
 Etot   =   -204469.1837  EKtot   =     84173.0156  EPtot      =   -288642.1994
 BOND   =      6827.0272  ANGLE   =     26898.3184  DIHED      =     18212.3825
 1-4 NB =      6076.5752  1-4 EEL =      3709.5092  VDWAALS    =     13763.9336
 EELEC  =   -364129.9455  EHBOND  =         0.0000  RESTRAINT  =         0.0000
 EKCMT  =         0.0000  VIRIAL  =         0.0000  VOLUME     =   1234000.0349
                                                    SURFTEN    =         0.0000
                                                    Density    =         1.0103
 ------------------------------------------------------------------------------


 NSTEP =  1130000   TIME(PS) =    3260.000  TEMP(K) =   310.70  PRESS =     0.0
 Etot   =   -204880.1354  EKtot   =     84131.6016  EPtot      =   -289011.7369
 BOND   =      6762.0613  ANGLE   =     26791.1615  DIHED      =     18245.0100
 1-4 NB =      6167.3273  1-4 EEL =      3730.0920  VDWAALS    =     13531.2155
 EELEC  =   -364238.6045  EHBOND  =         0.0000  RESTRAINT  =         0.0000
 EKCMT  =         0.0000  VIRIAL  =         0.0000  VOLUME     =   1232058.1984
                                                    SURFTEN    =         0.0000
                                                    Density    =         1.0119
 ------------------------------------------------------------------------------


 NSTEP =  1135000   TIME(PS) =    3270.000  TEMP(K) =   309.68  PRESS =     0.0
 Etot   =   -205057.5308  EKtot   =     83856.4453  EPtot      =   -288913.9762
 BOND   =      6817.4915  ANGLE   =     26797.5136  DIHED      =     18240.7093
 1-4 NB =      6150.9788  1-4 EEL =      3661.1198  VDWAALS    =     13658.8622
 EELEC  =   -364240.6514  EHBOND  =         0.0000  RESTRAINT  =         0.0000
 EKCMT  =         0.0000  VIRIAL  =         0.0000  VOLUME     =   1230419.2768
                                                    SURFTEN    =         0.0000
                                                    Density    =         1.0133
 ------------------------------------------------------------------------------


 NSTEP =  1140000   TIME(PS) =    3280.000  TEMP(K) =   312.02  PRESS =     0.0
 Etot   =   -204689.5493  EKtot   =     84489.3828  EPtot      =   -289178.9321
 BOND   =      6735.2480  ANGLE   =     26772.3078  DIHED      =     18293.6182
 1-4 NB =      6193.9356  1-4 EEL =      3747.1410  VDWAALS    =     13508.5336
 EELEC  =   -364429.7163  EHBOND  =         0.0000  RESTRAINT  =         0.0000
 EKCMT  =         0.0000  VIRIAL  =         0.0000  VOLUME     =   1230441.4288
                                                    SURFTEN    =         0.0000
                                                    Density    =         1.0132
 ------------------------------------------------------------------------------


 NSTEP =  1145000   TIME(PS) =    3290.000  TEMP(K) =   310.43  PRESS =     0.0
 Etot   =   -204520.4669  EKtot   =     84058.4609  EPtot      =   -288578.9279
 BOND   =      6797.0780  ANGLE   =     26813.7097  DIHED      =     18220.5069
 1-4 NB =      6172.7039  1-4 EEL =      3684.6958  VDWAALS    =     13147.4194
 EELEC  =   -363415.0417  EHBOND  =         0.0000  RESTRAINT  =         0.0000
 EKCMT  =         0.0000  VIRIAL  =         0.0000  VOLUME     =   1229214.7404
                                                    SURFTEN    =         0.0000
                                                    Density    =         1.0142
 ------------------------------------------------------------------------------


 NSTEP =  1150000   TIME(PS) =    3300.000  TEMP(K) =   310.61  PRESS =     0.0
 Etot   =   -205123.9543  EKtot   =     84108.7188  EPtot      =   -289232.6730
 BOND   =      6670.2547  ANGLE   =     26728.1022  DIHED      =     18205.5585
 1-4 NB =      6107.8153  1-4 EEL =      3657.0336  VDWAALS    =     13382.1697
 EELEC  =   -363983.6071  EHBOND  =         0.0000  RESTRAINT  =         0.0000
 EKCMT  =         0.0000  VIRIAL  =         0.0000  VOLUME     =   1226416.6928
                                                    SURFTEN    =         0.0000
                                                    Density    =         1.0166
 ------------------------------------------------------------------------------


 NSTEP =  1155000   TIME(PS) =    3310.000  TEMP(K) =   309.87  PRESS =     0.0
 Etot   =   -205117.3121  EKtot   =     83908.1641  EPtot      =   -289025.4762
 BOND   =      6785.0951  ANGLE   =     26815.6871  DIHED      =     18172.8298
 1-4 NB =      6115.5137  1-4 EEL =      3575.5908  VDWAALS    =     13921.7661
 EELEC  =   -364411.9588  EHBOND  =         0.0000  RESTRAINT  =         0.0000
 EKCMT  =         0.0000  VIRIAL  =         0.0000  VOLUME     =   1230345.6073
                                                    SURFTEN    =         0.0000
                                                    Density    =         1.0133
 ------------------------------------------------------------------------------


 NSTEP =  1160000   TIME(PS) =    3320.000  TEMP(K) =   309.85  PRESS =     0.0
 Etot   =   -204991.8508  EKtot   =     83901.4922  EPtot      =   -288893.3430
 BOND   =      6736.0438  ANGLE   =     26731.5737  DIHED      =     18083.8737
 1-4 NB =      6195.6565  1-4 EEL =      3700.1913  VDWAALS    =     13944.7682
 EELEC  =   -364285.4503  EHBOND  =         0.0000  RESTRAINT  =         0.0000
 EKCMT  =         0.0000  VIRIAL  =         0.0000  VOLUME     =   1228155.1812
                                                    SURFTEN    =         0.0000
                                                    Density    =         1.0151
 ------------------------------------------------------------------------------


 NSTEP =  1165000   TIME(PS) =    3330.000  TEMP(K) =   310.14  PRESS =     0.0
 Etot   =   -205066.6194  EKtot   =     83980.0703  EPtot      =   -289046.6897
 BOND   =      6750.8207  ANGLE   =     26609.1022  DIHED      =     18246.7998
 1-4 NB =      6172.9576  1-4 EEL =      3639.3701  VDWAALS    =     13474.9630
 EELEC  =   -363940.7031  EHBOND  =         0.0000  RESTRAINT  =         0.0000
 EKCMT  =         0.0000  VIRIAL  =         0.0000  VOLUME     =   1228122.3678
                                                    SURFTEN    =         0.0000
                                                    Density    =         1.0151
 ------------------------------------------------------------------------------


 NSTEP =  1170000   TIME(PS) =    3340.000  TEMP(K) =   310.16  PRESS =     0.0
 Etot   =   -205399.5738  EKtot   =     83986.3594  EPtot      =   -289385.9332
 BOND   =      6795.2894  ANGLE   =     26792.3453  DIHED      =     18344.3235
 1-4 NB =      6146.0197  1-4 EEL =      3757.7821  VDWAALS    =     13569.9239
 EELEC  =   -364791.6172  EHBOND  =         0.0000  RESTRAINT  =         0.0000
 EKCMT  =         0.0000  VIRIAL  =         0.0000  VOLUME     =   1229953.2297
                                                    SURFTEN    =         0.0000
                                                    Density    =         1.0136
 ------------------------------------------------------------------------------


 NSTEP =  1175000   TIME(PS) =    3350.000  TEMP(K) =   309.96  PRESS =     0.0
 Etot   =   -204407.6082  EKtot   =     83932.2656  EPtot      =   -288339.8738
 BOND   =      6908.7041  ANGLE   =     27015.7658  DIHED      =     18247.8672
 1-4 NB =      6157.2636  1-4 EEL =      3757.1765  VDWAALS    =     13216.3110
 EELEC  =   -363642.9621  EHBOND  =         0.0000  RESTRAINT  =         0.0000
 EKCMT  =         0.0000  VIRIAL  =         0.0000  VOLUME     =   1232367.7306
                                                    SURFTEN    =         0.0000
                                                    Density    =         1.0116
 ------------------------------------------------------------------------------


 NSTEP =  1180000   TIME(PS) =    3360.000  TEMP(K) =   309.27  PRESS =     0.0
 Etot   =   -205609.1444  EKtot   =     83746.1875  EPtot      =   -289355.3319
 BOND   =      6723.0091  ANGLE   =     26763.9345  DIHED      =     18230.0382
 1-4 NB =      6163.9436  1-4 EEL =      3692.1022  VDWAALS    =     13762.8109
 EELEC  =   -364691.1704  EHBOND  =         0.0000  RESTRAINT  =         0.0000
 EKCMT  =         0.0000  VIRIAL  =         0.0000  VOLUME     =   1232290.1049
                                                    SURFTEN    =         0.0000
                                                    Density    =         1.0117
 ------------------------------------------------------------------------------


 NSTEP =  1185000   TIME(PS) =    3370.000  TEMP(K) =   310.86  PRESS =     0.0
 Etot   =   -204572.6172  EKtot   =     84176.2500  EPtot      =   -288748.8672
 BOND   =      6668.9097  ANGLE   =     26986.7248  DIHED      =     18228.7765
 1-4 NB =      6211.1600  1-4 EEL =      3571.5853  VDWAALS    =     13868.3291
 EELEC  =   -364284.3526  EHBOND  =         0.0000  RESTRAINT  =         0.0000
 EKCMT  =         0.0000  VIRIAL  =         0.0000  VOLUME     =   1231298.1697
                                                    SURFTEN    =         0.0000
                                                    Density    =         1.0125
 ------------------------------------------------------------------------------


 NSTEP =  1190000   TIME(PS) =    3380.000  TEMP(K) =   311.56  PRESS =     0.0
 Etot   =   -204243.3951  EKtot   =     84364.5156  EPtot      =   -288607.9107
 BOND   =      6873.8878  ANGLE   =     26724.2133  DIHED      =     18314.6329
 1-4 NB =      6111.9446  1-4 EEL =      3619.4960  VDWAALS    =     13665.0691
 EELEC  =   -363917.1544  EHBOND  =         0.0000  RESTRAINT  =         0.0000
 EKCMT  =         0.0000  VIRIAL  =         0.0000  VOLUME     =   1232559.4715
                                                    SURFTEN    =         0.0000
                                                    Density    =         1.0115
 ------------------------------------------------------------------------------


 NSTEP =  1195000   TIME(PS) =    3390.000  TEMP(K) =   309.21  PRESS =     0.0
 Etot   =   -204866.6115  EKtot   =     83727.9062  EPtot      =   -288594.5178
 BOND   =      6755.7990  ANGLE   =     26775.6617  DIHED      =     18236.0470
 1-4 NB =      6107.1943  1-4 EEL =      3623.5003  VDWAALS    =     13363.2872
 EELEC  =   -363456.0072  EHBOND  =         0.0000  RESTRAINT  =         0.0000
 EKCMT  =         0.0000  VIRIAL  =         0.0000  VOLUME     =   1232712.7099
                                                    SURFTEN    =         0.0000
                                                    Density    =         1.0114
 ------------------------------------------------------------------------------


 NSTEP =  1200000   TIME(PS) =    3400.000  TEMP(K) =   308.06  PRESS =     0.0
 Etot   =   -205296.9406  EKtot   =     83417.5078  EPtot      =   -288714.4484
 BOND   =      6746.4681  ANGLE   =     26900.4121  DIHED      =     18224.3525
 1-4 NB =      6165.1929  1-4 EEL =      3698.6751  VDWAALS    =     13535.0453
 EELEC  =   -363984.5944  EHBOND  =         0.0000  RESTRAINT  =         0.0000
 EKCMT  =         0.0000  VIRIAL  =         0.0000  VOLUME     =   1233785.0198
                                                    SURFTEN    =         0.0000
                                                    Density    =         1.0105
 ------------------------------------------------------------------------------


 NSTEP =  1205000   TIME(PS) =    3410.000  TEMP(K) =   309.62  PRESS =     0.0
 Etot   =   -204950.5550  EKtot   =     83840.7422  EPtot      =   -288791.2972
 BOND   =      6725.8220  ANGLE   =     26878.7599  DIHED      =     18295.7745
 1-4 NB =      6158.8259  1-4 EEL =      3731.7759  VDWAALS    =     13517.7202
 EELEC  =   -364099.9754  EHBOND  =         0.0000  RESTRAINT  =         0.0000
 EKCMT  =         0.0000  VIRIAL  =         0.0000  VOLUME     =   1234733.8795
                                                    SURFTEN    =         0.0000
                                                    Density    =         1.0097
 ------------------------------------------------------------------------------


 NSTEP =  1210000   TIME(PS) =    3420.000  TEMP(K) =   311.21  PRESS =     0.0
 Etot   =   -204286.3138  EKtot   =     84269.5234  EPtot      =   -288555.8373
 BOND   =      6844.0761  ANGLE   =     26766.9644  DIHED      =     18269.7956
 1-4 NB =      6134.8659  1-4 EEL =      3680.4798  VDWAALS    =     13222.9798
 EELEC  =   -363474.9990  EHBOND  =         0.0000  RESTRAINT  =         0.0000
 EKCMT  =         0.0000  VIRIAL  =         0.0000  VOLUME     =   1230762.5956
                                                    SURFTEN    =         0.0000
                                                    Density    =         1.0130
 ------------------------------------------------------------------------------


 NSTEP =  1215000   TIME(PS) =    3430.000  TEMP(K) =   308.76  PRESS =     0.0
 Etot   =   -205175.0862  EKtot   =     83607.7031  EPtot      =   -288782.7893
 BOND   =      6782.7540  ANGLE   =     26969.1731  DIHED      =     18218.9666
 1-4 NB =      6140.6778  1-4 EEL =      3730.1652  VDWAALS    =     13592.1157
 EELEC  =   -364216.6417  EHBOND  =         0.0000  RESTRAINT  =         0.0000
 EKCMT  =         0.0000  VIRIAL  =         0.0000  VOLUME     =   1231177.3987
                                                    SURFTEN    =         0.0000
                                                    Density    =         1.0126
 ------------------------------------------------------------------------------


 NSTEP =  1220000   TIME(PS) =    3440.000  TEMP(K) =   309.56  PRESS =     0.0
 Etot   =   -204946.6839  EKtot   =     83822.9688  EPtot      =   -288769.6527
 BOND   =      6713.8636  ANGLE   =     26900.1561  DIHED      =     18241.2384
 1-4 NB =      6128.1092  1-4 EEL =      3680.7060  VDWAALS    =     13208.2628
 EELEC  =   -363641.9887  EHBOND  =         0.0000  RESTRAINT  =         0.0000
 EKCMT  =         0.0000  VIRIAL  =         0.0000  VOLUME     =   1229470.2106
                                                    SURFTEN    =         0.0000
                                                    Density    =         1.0140
 ------------------------------------------------------------------------------


 NSTEP =  1225000   TIME(PS) =    3450.000  TEMP(K) =   308.48  PRESS =     0.0
 Etot   =   -205513.2115  EKtot   =     83531.2188  EPtot      =   -289044.4302
 BOND   =      6736.3409  ANGLE   =     26801.9531  DIHED      =     18263.3001
 1-4 NB =      6178.4634  1-4 EEL =      3633.3194  VDWAALS    =     13654.5198
 EELEC  =   -364312.3270  EHBOND  =         0.0000  RESTRAINT  =         0.0000
 EKCMT  =         0.0000  VIRIAL  =         0.0000  VOLUME     =   1231060.5230
                                                    SURFTEN    =         0.0000
                                                    Density    =         1.0127
 ------------------------------------------------------------------------------


 NSTEP =  1230000   TIME(PS) =    3460.000  TEMP(K) =   311.42  PRESS =     0.0
 Etot   =   -204657.7685  EKtot   =     84327.9375  EPtot      =   -288985.7060
 BOND   =      6958.9306  ANGLE   =     26740.3064  DIHED      =     18301.1984
 1-4 NB =      6122.7795  1-4 EEL =      3661.0350  VDWAALS    =     13865.0544
 EELEC  =   -364635.0103  EHBOND  =         0.0000  RESTRAINT  =         0.0000
 EKCMT  =         0.0000  VIRIAL  =         0.0000  VOLUME     =   1228611.8359
                                                    SURFTEN    =         0.0000
                                                    Density    =         1.0147
 ------------------------------------------------------------------------------


 NSTEP =  1235000   TIME(PS) =    3470.000  TEMP(K) =   310.90  PRESS =     0.0
 Etot   =   -204113.1844  EKtot   =     84185.7188  EPtot      =   -288298.9032
 BOND   =      6867.3220  ANGLE   =     26985.6062  DIHED      =     18260.5480
 1-4 NB =      6126.7468  1-4 EEL =      3806.2388  VDWAALS    =     13661.9613
 EELEC  =   -364007.3263  EHBOND  =         0.0000  RESTRAINT  =         0.0000
 EKCMT  =         0.0000  VIRIAL  =         0.0000  VOLUME     =   1230522.8368
                                                    SURFTEN    =         0.0000
                                                    Density    =         1.0132
 ------------------------------------------------------------------------------


 NSTEP =  1240000   TIME(PS) =    3480.000  TEMP(K) =   309.65  PRESS =     0.0
 Etot   =   -204790.9271  EKtot   =     83847.6016  EPtot      =   -288638.5286
 BOND   =      6845.3020  ANGLE   =     26683.7162  DIHED      =     18337.6976
 1-4 NB =      6148.7060  1-4 EEL =      3684.3821  VDWAALS    =     13380.2116
 EELEC  =   -363718.5440  EHBOND  =         0.0000  RESTRAINT  =         0.0000
 EKCMT  =         0.0000  VIRIAL  =         0.0000  VOLUME     =   1231344.9861
                                                    SURFTEN    =         0.0000
                                                    Density    =         1.0125
 ------------------------------------------------------------------------------


 NSTEP =  1245000   TIME(PS) =    3490.000  TEMP(K) =   311.12  PRESS =     0.0
 Etot   =   -205018.7350  EKtot   =     84246.8672  EPtot      =   -289265.6022
 BOND   =      6873.3339  ANGLE   =     26542.1083  DIHED      =     18231.1523
 1-4 NB =      6175.6304  1-4 EEL =      3770.1245  VDWAALS    =     13426.2874
 EELEC  =   -364284.2390  EHBOND  =         0.0000  RESTRAINT  =         0.0000
 EKCMT  =         0.0000  VIRIAL  =         0.0000  VOLUME     =   1229374.3674
                                                    SURFTEN    =         0.0000
                                                    Density    =         1.0141
 ------------------------------------------------------------------------------


 NSTEP =  1250000   TIME(PS) =    3500.000  TEMP(K) =   309.56  PRESS =     0.0
 Etot   =   -205164.1540  EKtot   =     83823.7031  EPtot      =   -288987.8571
 BOND   =      6811.0020  ANGLE   =     26783.4435  DIHED      =     18226.4954
 1-4 NB =      6136.2989  1-4 EEL =      3752.0739  VDWAALS    =     13782.0896
 EELEC  =   -364479.2605  EHBOND  =         0.0000  RESTRAINT  =         0.0000
 EKCMT  =         0.0000  VIRIAL  =         0.0000  VOLUME     =   1233239.8938
                                                    SURFTEN    =         0.0000
                                                    Density    =         1.0109
 ------------------------------------------------------------------------------


 NSTEP =  1255000   TIME(PS) =    3510.000  TEMP(K) =   309.62  PRESS =     0.0
 Etot   =   -204921.5493  EKtot   =     83840.9297  EPtot      =   -288762.4790
 BOND   =      6804.9791  ANGLE   =     26877.1676  DIHED      =     18224.5649
 1-4 NB =      6122.2936  1-4 EEL =      3662.3386  VDWAALS    =     13229.5164
 EELEC  =   -363683.3392  EHBOND  =         0.0000  RESTRAINT  =         0.0000
 EKCMT  =         0.0000  VIRIAL  =         0.0000  VOLUME     =   1231009.4046
                                                    SURFTEN    =         0.0000
                                                    Density    =         1.0128
 ------------------------------------------------------------------------------


 NSTEP =  1260000   TIME(PS) =    3520.000  TEMP(K) =   310.09  PRESS =     0.0
 Etot   =   -204652.1136  EKtot   =     83966.0625  EPtot      =   -288618.1761
 BOND   =      6818.4452  ANGLE   =     26914.5750  DIHED      =     18321.7134
 1-4 NB =      6210.8061  1-4 EEL =      3722.5101  VDWAALS    =     13834.3196
 EELEC  =   -364440.5455  EHBOND  =         0.0000  RESTRAINT  =         0.0000
 EKCMT  =         0.0000  VIRIAL  =         0.0000  VOLUME     =   1229867.9751
                                                    SURFTEN    =         0.0000
                                                    Density    =         1.0137
 ------------------------------------------------------------------------------


 NSTEP =  1265000   TIME(PS) =    3530.000  TEMP(K) =   310.77  PRESS =     0.0
 Etot   =   -204720.4785  EKtot   =     84151.4297  EPtot      =   -288871.9082
 BOND   =      6719.5995  ANGLE   =     27014.4806  DIHED      =     18258.4578
 1-4 NB =      6135.9845  1-4 EEL =      3736.3399  VDWAALS    =     13978.1114
 EELEC  =   -364714.8818  EHBOND  =         0.0000  RESTRAINT  =         0.0000
 EKCMT  =         0.0000  VIRIAL  =         0.0000  VOLUME     =   1230075.9451
                                                    SURFTEN    =         0.0000
                                                    Density    =         1.0135
 ------------------------------------------------------------------------------


 NSTEP =  1270000   TIME(PS) =    3540.000  TEMP(K) =   309.73  PRESS =     0.0
 Etot   =   -204994.7863  EKtot   =     83869.8125  EPtot      =   -288864.5988
 BOND   =      6738.2542  ANGLE   =     26842.6413  DIHED      =     18276.2055
 1-4 NB =      6117.1541  1-4 EEL =      3709.3447  VDWAALS    =     13439.2703
 EELEC  =   -363987.4688  EHBOND  =         0.0000  RESTRAINT  =         0.0000
 EKCMT  =         0.0000  VIRIAL  =         0.0000  VOLUME     =   1232585.0536
                                                    SURFTEN    =         0.0000
                                                    Density    =         1.0115
 ------------------------------------------------------------------------------


 NSTEP =  1275000   TIME(PS) =    3550.000  TEMP(K) =   310.74  PRESS =     0.0
 Etot   =   -204280.0599  EKtot   =     84141.8203  EPtot      =   -288421.8802
 BOND   =      6924.0631  ANGLE   =     26841.2549  DIHED      =     18326.7555
 1-4 NB =      6118.8702  1-4 EEL =      3717.5426  VDWAALS    =     13649.9162
 EELEC  =   -364000.2827  EHBOND  =         0.0000  RESTRAINT  =         0.0000
 EKCMT  =         0.0000  VIRIAL  =         0.0000  VOLUME     =   1232737.7779
                                                    SURFTEN    =         0.0000
                                                    Density    =         1.0113
 ------------------------------------------------------------------------------


 NSTEP =  1280000   TIME(PS) =    3560.000  TEMP(K) =   310.04  PRESS =     0.0
 Etot   =   -204719.9950  EKtot   =     83953.4844  EPtot      =   -288673.4793
 BOND   =      6755.2639  ANGLE   =     26948.6507  DIHED      =     18122.4005
 1-4 NB =      6159.8980  1-4 EEL =      3753.3532  VDWAALS    =     13472.6524
 EELEC  =   -363885.6979  EHBOND  =         0.0000  RESTRAINT  =         0.0000
 EKCMT  =         0.0000  VIRIAL  =         0.0000  VOLUME     =   1232886.7400
                                                    SURFTEN    =         0.0000
                                                    Density    =         1.0112
 ------------------------------------------------------------------------------


 NSTEP =  1285000   TIME(PS) =    3570.000  TEMP(K) =   310.11  PRESS =     0.0
 Etot   =   -204280.8998  EKtot   =     83973.1172  EPtot      =   -288254.0170
 BOND   =      6782.2849  ANGLE   =     26831.3573  DIHED      =     18153.8381
 1-4 NB =      6143.1838  1-4 EEL =      3733.0223  VDWAALS    =     13709.6156
 EELEC  =   -363607.3191  EHBOND  =         0.0000  RESTRAINT  =         0.0000
 EKCMT  =         0.0000  VIRIAL  =         0.0000  VOLUME     =   1234029.0855
                                                    SURFTEN    =         0.0000
                                                    Density    =         1.0103
 ------------------------------------------------------------------------------


 NSTEP =  1290000   TIME(PS) =    3580.000  TEMP(K) =   309.79  PRESS =     0.0
 Etot   =   -204827.3935  EKtot   =     83884.7031  EPtot      =   -288712.0967
 BOND   =      6791.1836  ANGLE   =     26698.1044  DIHED      =     18151.2941
 1-4 NB =      6159.4339  1-4 EEL =      3752.9465  VDWAALS    =     13489.9693
 EELEC  =   -363755.0284  EHBOND  =         0.0000  RESTRAINT  =         0.0000
 EKCMT  =         0.0000  VIRIAL  =         0.0000  VOLUME     =   1230841.1125
                                                    SURFTEN    =         0.0000
                                                    Density    =         1.0129
 ------------------------------------------------------------------------------


 NSTEP =  1295000   TIME(PS) =    3590.000  TEMP(K) =   311.43  PRESS =     0.0
 Etot   =   -204239.7224  EKtot   =     84330.0078  EPtot      =   -288569.7302
 BOND   =      6712.7289  ANGLE   =     26990.2428  DIHED      =     18217.7555
 1-4 NB =      6158.0535  1-4 EEL =      3708.3120  VDWAALS    =     13614.5647
 EELEC  =   -363971.3876  EHBOND  =         0.0000  RESTRAINT  =         0.0000
 EKCMT  =         0.0000  VIRIAL  =         0.0000  VOLUME     =   1233962.5918
                                                    SURFTEN    =         0.0000
                                                    Density    =         1.0103
 ------------------------------------------------------------------------------


 NSTEP =  1300000   TIME(PS) =    3600.000  TEMP(K) =   309.67  PRESS =     0.0
 Etot   =   -204293.3736  EKtot   =     83853.3828  EPtot      =   -288146.7564
 BOND   =      6819.7045  ANGLE   =     26943.0740  DIHED      =     18235.9746
 1-4 NB =      6143.8817  1-4 EEL =      3791.0434  VDWAALS    =     13224.4666
 EELEC  =   -363304.9011  EHBOND  =         0.0000  RESTRAINT  =         0.0000
 EKCMT  =         0.0000  VIRIAL  =         0.0000  VOLUME     =   1233876.1171
                                                    SURFTEN    =         0.0000
                                                    Density    =         1.0104
 ------------------------------------------------------------------------------


 NSTEP =  1305000   TIME(PS) =    3610.000  TEMP(K) =   309.24  PRESS =     0.0
 Etot   =   -204385.1221  EKtot   =     83737.0000  EPtot      =   -288122.1221
 BOND   =      6759.5202  ANGLE   =     26823.1269  DIHED      =     18287.3675
 1-4 NB =      6189.3030  1-4 EEL =      3761.9488  VDWAALS    =     13712.6370
 EELEC  =   -363656.0254  EHBOND  =         0.0000  RESTRAINT  =         0.0000
 EKCMT  =         0.0000  VIRIAL  =         0.0000  VOLUME     =   1235316.5908
                                                    SURFTEN    =         0.0000
                                                    Density    =         1.0092
 ------------------------------------------------------------------------------


 NSTEP =  1310000   TIME(PS) =    3620.000  TEMP(K) =   311.18  PRESS =     0.0
 Etot   =   -204699.8141  EKtot   =     84263.2734  EPtot      =   -288963.0875
 BOND   =      6753.7179  ANGLE   =     26819.7960  DIHED      =     18198.2126
 1-4 NB =      6157.1221  1-4 EEL =      3714.9248  VDWAALS    =     13728.4403
 EELEC  =   -364335.3013  EHBOND  =         0.0000  RESTRAINT  =         0.0000
 EKCMT  =         0.0000  VIRIAL  =         0.0000  VOLUME     =   1232483.5861
                                                    SURFTEN    =         0.0000
                                                    Density    =         1.0116
 ------------------------------------------------------------------------------


 NSTEP =  1315000   TIME(PS) =    3630.000  TEMP(K) =   310.68  PRESS =     0.0
 Etot   =   -204119.9278  EKtot   =     84127.0625  EPtot      =   -288246.9903
 BOND   =      6779.5630  ANGLE   =     27005.0382  DIHED      =     18210.5260
 1-4 NB =      6163.4180  1-4 EEL =      3790.5767  VDWAALS    =     13395.7623
 EELEC  =   -363591.8744  EHBOND  =         0.0000  RESTRAINT  =         0.0000
 EKCMT  =         0.0000  VIRIAL  =         0.0000  VOLUME     =   1232792.0348
                                                    SURFTEN    =         0.0000
                                                    Density    =         1.0113
 ------------------------------------------------------------------------------


 NSTEP =  1320000   TIME(PS) =    3640.000  TEMP(K) =   311.74  PRESS =     0.0
 Etot   =   -204584.3086  EKtot   =     84413.1875  EPtot      =   -288997.4961
 BOND   =      6745.8140  ANGLE   =     26924.2344  DIHED      =     18265.8798
 1-4 NB =      6116.9337  1-4 EEL =      3662.7626  VDWAALS    =     14222.7123
 EELEC  =   -364935.8329  EHBOND  =         0.0000  RESTRAINT  =         0.0000
 EKCMT  =         0.0000  VIRIAL  =         0.0000  VOLUME     =   1231071.4802
                                                    SURFTEN    =         0.0000
                                                    Density    =         1.0127
 ------------------------------------------------------------------------------


 NSTEP =  1325000   TIME(PS) =    3650.000  TEMP(K) =   309.36  PRESS =     0.0
 Etot   =   -205121.1867  EKtot   =     83768.8438  EPtot      =   -288890.0305
 BOND   =      6811.1050  ANGLE   =     26881.8724  DIHED      =     18152.2120
 1-4 NB =      6111.1640  1-4 EEL =      3762.7748  VDWAALS    =     13683.3032
 EELEC  =   -364292.4619  EHBOND  =         0.0000  RESTRAINT  =         0.0000
 EKCMT  =         0.0000  VIRIAL  =         0.0000  VOLUME     =   1233172.3426
                                                    SURFTEN    =         0.0000
                                                    Density    =         1.0110
 ------------------------------------------------------------------------------


 NSTEP =  1330000   TIME(PS) =    3660.000  TEMP(K) =   309.50  PRESS =     0.0
 Etot   =   -204630.6857  EKtot   =     83806.2734  EPtot      =   -288436.9591
 BOND   =      6815.1394  ANGLE   =     26818.8588  DIHED      =     18185.0059
 1-4 NB =      6175.3493  1-4 EEL =      3721.0417  VDWAALS    =     13374.8710
 EELEC  =   -363527.2254  EHBOND  =         0.0000  RESTRAINT  =         0.0000
 EKCMT  =         0.0000  VIRIAL  =         0.0000  VOLUME     =   1233892.6203
                                                    SURFTEN    =         0.0000
                                                    Density    =         1.0104
 ------------------------------------------------------------------------------


 NSTEP =  1335000   TIME(PS) =    3670.000  TEMP(K) =   309.28  PRESS =     0.0
 Etot   =   -204912.2760  EKtot   =     83747.1406  EPtot      =   -288659.4167
 BOND   =      6869.0213  ANGLE   =     26850.5546  DIHED      =     18141.6876
 1-4 NB =      6161.1785  1-4 EEL =      3705.4640  VDWAALS    =     13486.2019
 EELEC  =   -363873.5246  EHBOND  =         0.0000  RESTRAINT  =         0.0000
 EKCMT  =         0.0000  VIRIAL  =         0.0000  VOLUME     =   1233088.2465
                                                    SURFTEN    =         0.0000
                                                    Density    =         1.0111
 ------------------------------------------------------------------------------


 NSTEP =  1340000   TIME(PS) =    3680.000  TEMP(K) =   310.95  PRESS =     0.0
 Etot   =   -204368.7483  EKtot   =     84198.6562  EPtot      =   -288567.4046
 BOND   =      6879.8645  ANGLE   =     26889.0398  DIHED      =     18152.9425
 1-4 NB =      6162.8537  1-4 EEL =      3631.8088  VDWAALS    =     13224.8886
 EELEC  =   -363508.8025  EHBOND  =         0.0000  RESTRAINT  =         0.0000
 EKCMT  =         0.0000  VIRIAL  =         0.0000  VOLUME     =   1230710.5659
                                                    SURFTEN    =         0.0000
                                                    Density    =         1.0130
 ------------------------------------------------------------------------------


 NSTEP =  1345000   TIME(PS) =    3690.000  TEMP(K) =   309.83  PRESS =     0.0
 Etot   =   -205189.9481  EKtot   =     83896.8906  EPtot      =   -289086.8387
 BOND   =      6864.3369  ANGLE   =     26761.8543  DIHED      =     18178.6083
 1-4 NB =      6144.9800  1-4 EEL =      3695.9773  VDWAALS    =     13933.2917
 EELEC  =   -364665.8873  EHBOND  =         0.0000  RESTRAINT  =         0.0000
 EKCMT  =         0.0000  VIRIAL  =         0.0000  VOLUME     =   1231828.4547
                                                    SURFTEN    =         0.0000
                                                    Density    =         1.0121
 ------------------------------------------------------------------------------


 NSTEP =  1350000   TIME(PS) =    3700.000  TEMP(K) =   310.66  PRESS =     0.0
 Etot   =   -205091.0311  EKtot   =     84122.2266  EPtot      =   -289213.2577
 BOND   =      6746.0262  ANGLE   =     26786.7473  DIHED      =     18197.0241
 1-4 NB =      6178.9843  1-4 EEL =      3733.1241  VDWAALS    =     14353.7380
 EELEC  =   -365208.9017  EHBOND  =         0.0000  RESTRAINT  =         0.0000
 EKCMT  =         0.0000  VIRIAL  =         0.0000  VOLUME     =   1234618.0147
                                                    SURFTEN    =         0.0000
                                                    Density    =         1.0098
 ------------------------------------------------------------------------------


 NSTEP =  1355000   TIME(PS) =    3710.000  TEMP(K) =   310.03  PRESS =     0.0
 Etot   =   -204277.3014  EKtot   =     83950.6250  EPtot      =   -288227.9264
 BOND   =      6678.2547  ANGLE   =     26916.3999  DIHED      =     18312.5479
 1-4 NB =      6196.2307  1-4 EEL =      3758.7534  VDWAALS    =     13512.0794
 EELEC  =   -363602.1922  EHBOND  =         0.0000  RESTRAINT  =         0.0000
 EKCMT  =         0.0000  VIRIAL  =         0.0000  VOLUME     =   1232502.7739
                                                    SURFTEN    =         0.0000
                                                    Density    =         1.0115
 ------------------------------------------------------------------------------


 NSTEP =  1360000   TIME(PS) =    3720.000  TEMP(K) =   309.09  PRESS =     0.0
 Etot   =   -205247.3971  EKtot   =     83696.1875  EPtot      =   -288943.5846
 BOND   =      6779.1897  ANGLE   =     26848.7020  DIHED      =     18256.4721
 1-4 NB =      6160.0354  1-4 EEL =      3736.9898  VDWAALS    =     13852.9839
 EELEC  =   -364577.9575  EHBOND  =         0.0000  RESTRAINT  =         0.0000
 EKCMT  =         0.0000  VIRIAL  =         0.0000  VOLUME     =   1231017.8849
                                                    SURFTEN    =         0.0000
                                                    Density    =         1.0128
 ------------------------------------------------------------------------------


 NSTEP =  1365000   TIME(PS) =    3730.000  TEMP(K) =   310.58  PRESS =     0.0
 Etot   =   -205004.9141  EKtot   =     84098.8359  EPtot      =   -289103.7500
 BOND   =      6698.4988  ANGLE   =     26862.8906  DIHED      =     18124.2492
 1-4 NB =      6150.9513  1-4 EEL =      3691.1424  VDWAALS    =     13527.0194
 EELEC  =   -364158.5016  EHBOND  =         0.0000  RESTRAINT  =         0.0000
 EKCMT  =         0.0000  VIRIAL  =         0.0000  VOLUME     =   1230415.9622
                                                    SURFTEN    =         0.0000
                                                    Density    =         1.0133
 ------------------------------------------------------------------------------


 NSTEP =  1370000   TIME(PS) =    3740.000  TEMP(K) =   309.73  PRESS =     0.0
 Etot   =   -204415.0305  EKtot   =     83868.9453  EPtot      =   -288283.9758
 BOND   =      6725.1697  ANGLE   =     26862.5275  DIHED      =     18285.9028
 1-4 NB =      6156.8077  1-4 EEL =      3725.9531  VDWAALS    =     12937.1520
 EELEC  =   -362977.4887  EHBOND  =         0.0000  RESTRAINT  =         0.0000
 EKCMT  =         0.0000  VIRIAL  =         0.0000  VOLUME     =   1233625.3693
                                                    SURFTEN    =         0.0000
                                                    Density    =         1.0106
 ------------------------------------------------------------------------------


 NSTEP =  1375000   TIME(PS) =    3750.000  TEMP(K) =   309.82  PRESS =     0.0
 Etot   =   -205230.0268  EKtot   =     83892.5859  EPtot      =   -289122.6128
 BOND   =      6842.7229  ANGLE   =     26757.3634  DIHED      =     18237.1669
 1-4 NB =      6157.9529  1-4 EEL =      3702.1658  VDWAALS    =     13363.6722
 EELEC  =   -364183.6569  EHBOND  =         0.0000  RESTRAINT  =         0.0000
 EKCMT  =         0.0000  VIRIAL  =         0.0000  VOLUME     =   1233142.9585
                                                    SURFTEN    =         0.0000
                                                    Density    =         1.0110
 ------------------------------------------------------------------------------


 NSTEP =  1380000   TIME(PS) =    3760.000  TEMP(K) =   310.22  PRESS =     0.0
 Etot   =   -205016.2310  EKtot   =     84001.1328  EPtot      =   -289017.3638
 BOND   =      6736.3383  ANGLE   =     26696.6478  DIHED      =     18281.6779
 1-4 NB =      6100.9901  1-4 EEL =      3801.6663  VDWAALS    =     13432.1759
 EELEC  =   -364066.8601  EHBOND  =         0.0000  RESTRAINT  =         0.0000
 EKCMT  =         0.0000  VIRIAL  =         0.0000  VOLUME     =   1233091.3891
                                                    SURFTEN    =         0.0000
                                                    Density    =         1.0111
 ------------------------------------------------------------------------------


 NSTEP =  1385000   TIME(PS) =    3770.000  TEMP(K) =   310.01  PRESS =     0.0
 Etot   =   -204695.2571  EKtot   =     83944.6797  EPtot      =   -288639.9368
 BOND   =      6746.0016  ANGLE   =     26970.5252  DIHED      =     18282.7461
 1-4 NB =      6124.2657  1-4 EEL =      3616.0893  VDWAALS    =     13731.5523
 EELEC  =   -364111.1171  EHBOND  =         0.0000  RESTRAINT  =         0.0000
 EKCMT  =         0.0000  VIRIAL  =         0.0000  VOLUME     =   1231629.3829
                                                    SURFTEN    =         0.0000
                                                    Density    =         1.0123
 ------------------------------------------------------------------------------


 NSTEP =  1390000   TIME(PS) =    3780.000  TEMP(K) =   308.55  PRESS =     0.0
 Etot   =   -205447.0420  EKtot   =     83549.4375  EPtot      =   -288996.4795
 BOND   =      6744.5290  ANGLE   =     26869.3293  DIHED      =     18218.6003
 1-4 NB =      6166.0424  1-4 EEL =      3742.2610  VDWAALS    =     13214.5330
 EELEC  =   -363951.7746  EHBOND  =         0.0000  RESTRAINT  =         0.0000
 EKCMT  =         0.0000  VIRIAL  =         0.0000  VOLUME     =   1231621.1809
                                                    SURFTEN    =         0.0000
                                                    Density    =         1.0123
 ------------------------------------------------------------------------------


 NSTEP =  1395000   TIME(PS) =    3790.000  TEMP(K) =   311.31  PRESS =     0.0
 Etot   =   -204835.4054  EKtot   =     84296.6250  EPtot      =   -289132.0304
 BOND   =      6737.3726  ANGLE   =     26765.1631  DIHED      =     18152.8368
 1-4 NB =      6147.5034  1-4 EEL =      3800.3429  VDWAALS    =     13979.5283
 EELEC  =   -364714.7776  EHBOND  =         0.0000  RESTRAINT  =         0.0000
 EKCMT  =         0.0000  VIRIAL  =         0.0000  VOLUME     =   1231288.1752
                                                    SURFTEN    =         0.0000
                                                    Density    =         1.0125
 ------------------------------------------------------------------------------


 NSTEP =  1400000   TIME(PS) =    3800.000  TEMP(K) =   309.87  PRESS =     0.0
 Etot   =   -205075.1139  EKtot   =     83908.2344  EPtot      =   -288983.3483
 BOND   =      6767.7133  ANGLE   =     26783.1142  DIHED      =     18186.7453
 1-4 NB =      6126.9210  1-4 EEL =      3733.6991  VDWAALS    =     13517.4087
 EELEC  =   -364098.9498  EHBOND  =         0.0000  RESTRAINT  =         0.0000
 EKCMT  =         0.0000  VIRIAL  =         0.0000  VOLUME     =   1230264.3863
                                                    SURFTEN    =         0.0000
                                                    Density    =         1.0134
 ------------------------------------------------------------------------------


 NSTEP =  1405000   TIME(PS) =    3810.000  TEMP(K) =   308.87  PRESS =     0.0
 Etot   =   -205505.2950  EKtot   =     83635.3672  EPtot      =   -289140.6622
 BOND   =      6697.7982  ANGLE   =     26481.6497  DIHED      =     18207.9471
 1-4 NB =      6159.4024  1-4 EEL =      3883.9062  VDWAALS    =     13644.3381
 EELEC  =   -364215.7039  EHBOND  =         0.0000  RESTRAINT  =         0.0000
 EKCMT  =         0.0000  VIRIAL  =         0.0000  VOLUME     =   1231234.3660
                                                    SURFTEN    =         0.0000
                                                    Density    =         1.0126
 ------------------------------------------------------------------------------


 NSTEP =  1410000   TIME(PS) =    3820.000  TEMP(K) =   310.12  PRESS =     0.0
 Etot   =   -204442.1824  EKtot   =     83975.5625  EPtot      =   -288417.7449
 BOND   =      6805.4846  ANGLE   =     26825.0837  DIHED      =     18161.6433
 1-4 NB =      6136.9663  1-4 EEL =      3719.8591  VDWAALS    =     13355.0117
 EELEC  =   -363421.7935  EHBOND  =         0.0000  RESTRAINT  =         0.0000
 EKCMT  =         0.0000  VIRIAL  =         0.0000  VOLUME     =   1232893.5747
                                                    SURFTEN    =         0.0000
                                                    Density    =         1.0112
 ------------------------------------------------------------------------------


 NSTEP =  1415000   TIME(PS) =    3830.000  TEMP(K) =   309.76  PRESS =     0.0
 Etot   =   -204915.5148  EKtot   =     83877.7031  EPtot      =   -288793.2179
 BOND   =      6846.0405  ANGLE   =     26670.9737  DIHED      =     18249.8827
 1-4 NB =      6169.6627  1-4 EEL =      3777.7714  VDWAALS    =     13403.2886
 EELEC  =   -363910.8374  EHBOND  =         0.0000  RESTRAINT  =         0.0000
 EKCMT  =         0.0000  VIRIAL  =         0.0000  VOLUME     =   1231420.1750
                                                    SURFTEN    =         0.0000
                                                    Density    =         1.0124
 ------------------------------------------------------------------------------


 NSTEP =  1420000   TIME(PS) =    3840.000  TEMP(K) =   309.07  PRESS =     0.0
 Etot   =   -205575.6737  EKtot   =     83689.9766  EPtot      =   -289265.6503
 BOND   =      6731.7597  ANGLE   =     26929.5518  DIHED      =     18130.9466
 1-4 NB =      6171.0038  1-4 EEL =      3836.7839  VDWAALS    =     13764.7940
 EELEC  =   -364830.4902  EHBOND  =         0.0000  RESTRAINT  =         0.0000
 EKCMT  =         0.0000  VIRIAL  =         0.0000  VOLUME     =   1233730.4894
                                                    SURFTEN    =         0.0000
                                                    Density    =         1.0105
 ------------------------------------------------------------------------------


 NSTEP =  1425000   TIME(PS) =    3850.000  TEMP(K) =   308.36  PRESS =     0.0
 Etot   =   -205199.6925  EKtot   =     83499.4141  EPtot      =   -288699.1066
 BOND   =      6653.6402  ANGLE   =     26973.8182  DIHED      =     18183.5180
 1-4 NB =      6167.2281  1-4 EEL =      3743.9380  VDWAALS    =     13638.9575
 EELEC  =   -364060.2065  EHBOND  =         0.0000  RESTRAINT  =         0.0000
 EKCMT  =         0.0000  VIRIAL  =         0.0000  VOLUME     =   1232553.0945
                                                    SURFTEN    =         0.0000
                                                    Density    =         1.0115
 ------------------------------------------------------------------------------


 NSTEP =  1430000   TIME(PS) =    3860.000  TEMP(K) =   309.93  PRESS =     0.0
 Etot   =   -205678.7439  EKtot   =     83922.3359  EPtot      =   -289601.0798
 BOND   =      6775.6490  ANGLE   =     26702.1734  DIHED      =     18213.3984
 1-4 NB =      6083.2303  1-4 EEL =      3712.6748  VDWAALS    =     13666.4043
 EELEC  =   -364754.6100  EHBOND  =         0.0000  RESTRAINT  =         0.0000
 EKCMT  =         0.0000  VIRIAL  =         0.0000  VOLUME     =   1233765.2939
                                                    SURFTEN    =         0.0000
                                                    Density    =         1.0105
 ------------------------------------------------------------------------------


 NSTEP =  1435000   TIME(PS) =    3870.000  TEMP(K) =   310.31  PRESS =     0.0
 Etot   =   -204912.2320  EKtot   =     84025.8594  EPtot      =   -288938.0914
 BOND   =      6757.7673  ANGLE   =     26524.1874  DIHED      =     18156.7576
 1-4 NB =      6192.4518  1-4 EEL =      3758.9864  VDWAALS    =     13218.5381
 EELEC  =   -363546.7801  EHBOND  =         0.0000  RESTRAINT  =         0.0000
 EKCMT  =         0.0000  VIRIAL  =         0.0000  VOLUME     =   1233601.5853
                                                    SURFTEN    =         0.0000
                                                    Density    =         1.0106
 ------------------------------------------------------------------------------


 NSTEP =  1440000   TIME(PS) =    3880.000  TEMP(K) =   310.15  PRESS =     0.0
 Etot   =   -205177.9052  EKtot   =     83983.2734  EPtot      =   -289161.1786
 BOND   =      6753.0304  ANGLE   =     26717.5009  DIHED      =     18261.3195
 1-4 NB =      6205.0802  1-4 EEL =      3811.9901  VDWAALS    =     13391.9161
 EELEC  =   -364302.0158  EHBOND  =         0.0000  RESTRAINT  =         0.0000
 EKCMT  =         0.0000  VIRIAL  =         0.0000  VOLUME     =   1230224.8775
                                                    SURFTEN    =         0.0000
                                                    Density    =         1.0134
 ------------------------------------------------------------------------------


 NSTEP =  1445000   TIME(PS) =    3890.000  TEMP(K) =   308.34  PRESS =     0.0
 Etot   =   -205417.4129  EKtot   =     83492.4453  EPtot      =   -288909.8582
 BOND   =      6729.3277  ANGLE   =     26764.7764  DIHED      =     18135.0809
 1-4 NB =      6187.4604  1-4 EEL =      3760.3283  VDWAALS    =     13544.5681
 EELEC  =   -364031.4000  EHBOND  =         0.0000  RESTRAINT  =         0.0000
 EKCMT  =         0.0000  VIRIAL  =         0.0000  VOLUME     =   1230057.9171
                                                    SURFTEN    =         0.0000
                                                    Density    =         1.0135
 ------------------------------------------------------------------------------


 NSTEP =  1450000   TIME(PS) =    3900.000  TEMP(K) =   309.54  PRESS =     0.0
 Etot   =   -204929.2533  EKtot   =     83818.2500  EPtot      =   -288747.5033
 BOND   =      6775.6531  ANGLE   =     26937.1517  DIHED      =     18217.9952
 1-4 NB =      6158.9564  1-4 EEL =      3677.7124  VDWAALS    =     13860.0203
 EELEC  =   -364374.9924  EHBOND  =         0.0000  RESTRAINT  =         0.0000
 EKCMT  =         0.0000  VIRIAL  =         0.0000  VOLUME     =   1233396.3868
                                                    SURFTEN    =         0.0000
                                                    Density    =         1.0108
 ------------------------------------------------------------------------------


 NSTEP =  1455000   TIME(PS) =    3910.000  TEMP(K) =   309.81  PRESS =     0.0
 Etot   =   -204672.3358  EKtot   =     83890.0625  EPtot      =   -288562.3983
 BOND   =      6712.4086  ANGLE   =     26651.3883  DIHED      =     18275.1757
 1-4 NB =      6221.1195  1-4 EEL =      3887.9729  VDWAALS    =     13368.4932
 EELEC  =   -363678.9564  EHBOND  =         0.0000  RESTRAINT  =         0.0000
 EKCMT  =         0.0000  VIRIAL  =         0.0000  VOLUME     =   1234380.8586
                                                    SURFTEN    =         0.0000
                                                    Density    =         1.0100
 ------------------------------------------------------------------------------


 NSTEP =  1460000   TIME(PS) =    3920.000  TEMP(K) =   310.39  PRESS =     0.0
 Etot   =   -204488.3941  EKtot   =     84048.8984  EPtot      =   -288537.2926
 BOND   =      6693.9492  ANGLE   =     26856.4668  DIHED      =     18211.4081
 1-4 NB =      6158.2552  1-4 EEL =      3733.4440  VDWAALS    =     13280.0206
 EELEC  =   -363470.8364  EHBOND  =         0.0000  RESTRAINT  =         0.0000
 EKCMT  =         0.0000  VIRIAL  =         0.0000  VOLUME     =   1233127.9857
                                                    SURFTEN    =         0.0000
                                                    Density    =         1.0110
 ------------------------------------------------------------------------------


 NSTEP =  1465000   TIME(PS) =    3930.000  TEMP(K) =   309.77  PRESS =     0.0
 Etot   =   -205102.5547  EKtot   =     83879.2578  EPtot      =   -288981.8125
 BOND   =      6776.1220  ANGLE   =     26659.2760  DIHED      =     18197.8360
 1-4 NB =      6134.4538  1-4 EEL =      3741.9096  VDWAALS    =     13206.2935
 EELEC  =   -363697.7033  EHBOND  =         0.0000  RESTRAINT  =         0.0000
 EKCMT  =         0.0000  VIRIAL  =         0.0000  VOLUME     =   1231904.1902
                                                    SURFTEN    =         0.0000
                                                    Density    =         1.0120
 ------------------------------------------------------------------------------


 NSTEP =  1470000   TIME(PS) =    3940.000  TEMP(K) =   308.68  PRESS =     0.0
 Etot   =   -205201.6946  EKtot   =     83583.9297  EPtot      =   -288785.6243
 BOND   =      6763.0016  ANGLE   =     26578.9807  DIHED      =     18155.1544
 1-4 NB =      6160.6718  1-4 EEL =      3682.2641  VDWAALS    =     13815.9080
 EELEC  =   -363941.6049  EHBOND  =         0.0000  RESTRAINT  =         0.0000
 EKCMT  =         0.0000  VIRIAL  =         0.0000  VOLUME     =   1231806.7439
                                                    SURFTEN    =         0.0000
                                                    Density    =         1.0121
 ------------------------------------------------------------------------------


 NSTEP =  1475000   TIME(PS) =    3950.000  TEMP(K) =   309.72  PRESS =     0.0
 Etot   =   -204842.6855  EKtot   =     83867.1797  EPtot      =   -288709.8652
 BOND   =      6721.4768  ANGLE   =     26840.5296  DIHED      =     18177.4744
 1-4 NB =      6169.6612  1-4 EEL =      3780.3495  VDWAALS    =     13368.9548
 EELEC  =   -363768.3115  EHBOND  =         0.0000  RESTRAINT  =         0.0000
 EKCMT  =         0.0000  VIRIAL  =         0.0000  VOLUME     =   1235114.2199
                                                    SURFTEN    =         0.0000
                                                    Density    =         1.0094
 ------------------------------------------------------------------------------


 NSTEP =  1480000   TIME(PS) =    3960.000  TEMP(K) =   310.11  PRESS =     0.0
 Etot   =   -204777.9062  EKtot   =     83972.5703  EPtot      =   -288750.4765
 BOND   =      6780.1379  ANGLE   =     26927.2736  DIHED      =     18178.3086
 1-4 NB =      6131.7631  1-4 EEL =      3715.0132  VDWAALS    =     13605.1890
 EELEC  =   -364088.1620  EHBOND  =         0.0000  RESTRAINT  =         0.0000
 EKCMT  =         0.0000  VIRIAL  =         0.0000  VOLUME     =   1233728.0142
                                                    SURFTEN    =         0.0000
                                                    Density    =         1.0105
 ------------------------------------------------------------------------------


 NSTEP =  1485000   TIME(PS) =    3970.000  TEMP(K) =   310.40  PRESS =     0.0
 Etot   =   -204674.6667  EKtot   =     84051.3984  EPtot      =   -288726.0651
 BOND   =      6751.6114  ANGLE   =     26720.3127  DIHED      =     18241.3444
 1-4 NB =      6192.1864  1-4 EEL =      3769.5786  VDWAALS    =     13149.4185
 EELEC  =   -363550.5171  EHBOND  =         0.0000  RESTRAINT  =         0.0000
 EKCMT  =         0.0000  VIRIAL  =         0.0000  VOLUME     =   1232653.1508
                                                    SURFTEN    =         0.0000
                                                    Density    =         1.0114
 ------------------------------------------------------------------------------


 NSTEP =  1490000   TIME(PS) =    3980.000  TEMP(K) =   310.12  PRESS =     0.0
 Etot   =   -205025.2350  EKtot   =     83974.5703  EPtot      =   -288999.8054
 BOND   =      6909.5987  ANGLE   =     26770.7367  DIHED      =     18209.8990
 1-4 NB =      6135.4770  1-4 EEL =      3670.7713  VDWAALS    =     13711.4581
 EELEC  =   -364407.7461  EHBOND  =         0.0000  RESTRAINT  =         0.0000
 EKCMT  =         0.0000  VIRIAL  =         0.0000  VOLUME     =   1230759.5249
                                                    SURFTEN    =         0.0000
                                                    Density    =         1.0130
 ------------------------------------------------------------------------------


 NSTEP =  1495000   TIME(PS) =    3990.000  TEMP(K) =   309.63  PRESS =     0.0
 Etot   =   -204766.6479  EKtot   =     83842.9219  EPtot      =   -288609.5697
 BOND   =      6787.4903  ANGLE   =     26783.8533  DIHED      =     18231.9530
 1-4 NB =      6188.3281  1-4 EEL =      3649.1070  VDWAALS    =     13655.1843
 EELEC  =   -363905.4857  EHBOND  =         0.0000  RESTRAINT  =         0.0000
 EKCMT  =         0.0000  VIRIAL  =         0.0000  VOLUME     =   1231024.7902
                                                    SURFTEN    =         0.0000
                                                    Density    =         1.0128
 ------------------------------------------------------------------------------


 NSTEP =  1500000   TIME(PS) =    4000.000  TEMP(K) =   308.43  PRESS =     0.0
 Etot   =   -205032.4816  EKtot   =     83517.4297  EPtot      =   -288549.9113
 BOND   =      6821.1993  ANGLE   =     27101.2736  DIHED      =     18197.7380
 1-4 NB =      6174.2886  1-4 EEL =      3760.3512  VDWAALS    =     13805.7947
 EELEC  =   -364410.5566  EHBOND  =         0.0000  RESTRAINT  =         0.0000
 EKCMT  =         0.0000  VIRIAL  =         0.0000  VOLUME     =   1232934.5148
                                                    SURFTEN    =         0.0000
                                                    Density    =         1.0112
 ------------------------------------------------------------------------------


 NSTEP =  1505000   TIME(PS) =    4010.000  TEMP(K) =   312.06  PRESS =     0.0
 Etot   =   -204267.5647  EKtot   =     84500.9141  EPtot      =   -288768.4788
 BOND   =      6830.3849  ANGLE   =     26642.3724  DIHED      =     18181.5110
 1-4 NB =      6118.9990  1-4 EEL =      3711.0222  VDWAALS    =     13192.3358
 EELEC  =   -363445.1041  EHBOND  =         0.0000  RESTRAINT  =         0.0000
 EKCMT  =         0.0000  VIRIAL  =         0.0000  VOLUME     =   1232024.2126
                                                    SURFTEN    =         0.0000
                                                    Density    =         1.0119
 ------------------------------------------------------------------------------


 NSTEP =  1510000   TIME(PS) =    4020.000  TEMP(K) =   311.26  PRESS =     0.0
 Etot   =   -204260.6656  EKtot   =     84284.2422  EPtot      =   -288544.9078
 BOND   =      6948.1834  ANGLE   =     26760.6316  DIHED      =     18228.6642
 1-4 NB =      6110.7493  1-4 EEL =      3779.7557  VDWAALS    =     13620.7766
 EELEC  =   -363993.6686  EHBOND  =         0.0000  RESTRAINT  =         0.0000
 EKCMT  =         0.0000  VIRIAL  =         0.0000  VOLUME     =   1235451.1076
                                                    SURFTEN    =         0.0000
                                                    Density    =         1.0091
 ------------------------------------------------------------------------------


 NSTEP =  1515000   TIME(PS) =    4030.000  TEMP(K) =   309.77  PRESS =     0.0
 Etot   =   -204658.1980  EKtot   =     83879.6094  EPtot      =   -288537.8074
 BOND   =      6764.3565  ANGLE   =     26942.7443  DIHED      =     18332.9332
 1-4 NB =      6174.9886  1-4 EEL =      3769.7850  VDWAALS    =     13741.1043
 EELEC  =   -364263.7193  EHBOND  =         0.0000  RESTRAINT  =         0.0000
 EKCMT  =         0.0000  VIRIAL  =         0.0000  VOLUME     =   1232298.8742
                                                    SURFTEN    =         0.0000
                                                    Density    =         1.0117
 ------------------------------------------------------------------------------


 NSTEP =  1520000   TIME(PS) =    4040.000  TEMP(K) =   310.21  PRESS =     0.0
 Etot   =   -205000.5118  EKtot   =     84000.7344  EPtot      =   -289001.2462
 BOND   =      6881.6576  ANGLE   =     26933.1409  DIHED      =     18245.9776
 1-4 NB =      6148.9815  1-4 EEL =      3814.2835  VDWAALS    =     14006.5269
 EELEC  =   -365031.8142  EHBOND  =         0.0000  RESTRAINT  =         0.0000
 EKCMT  =         0.0000  VIRIAL  =         0.0000  VOLUME     =   1230609.7529
                                                    SURFTEN    =         0.0000
                                                    Density    =         1.0131
 ------------------------------------------------------------------------------


 NSTEP =  1525000   TIME(PS) =    4050.000  TEMP(K) =   310.33  PRESS =     0.0
 Etot   =   -204946.6247  EKtot   =     84031.5469  EPtot      =   -288978.1715
 BOND   =      6845.7424  ANGLE   =     26710.3356  DIHED      =     18247.3058
 1-4 NB =      6177.4360  1-4 EEL =      3715.1945  VDWAALS    =     13327.0377
 EELEC  =   -364001.2235  EHBOND  =         0.0000  RESTRAINT  =         0.0000
 EKCMT  =         0.0000  VIRIAL  =         0.0000  VOLUME     =   1230595.3184
                                                    SURFTEN    =         0.0000
                                                    Density    =         1.0131
 ------------------------------------------------------------------------------


 NSTEP =  1530000   TIME(PS) =    4060.000  TEMP(K) =   308.99  PRESS =     0.0
 Etot   =   -205159.4979  EKtot   =     83668.5156  EPtot      =   -288828.0135
 BOND   =      6774.1157  ANGLE   =     26915.8918  DIHED      =     18300.4936
 1-4 NB =      6129.0542  1-4 EEL =      3740.9923  VDWAALS    =     13504.9681
 EELEC  =   -364193.5291  EHBOND  =         0.0000  RESTRAINT  =         0.0000
 EKCMT  =         0.0000  VIRIAL  =         0.0000  VOLUME     =   1233070.0038
                                                    SURFTEN    =         0.0000
                                                    Density    =         1.0111
 ------------------------------------------------------------------------------


 NSTEP =  1535000   TIME(PS) =    4070.000  TEMP(K) =   311.10  PRESS =     0.0
 Etot   =   -204800.0971  EKtot   =     84239.2344  EPtot      =   -289039.3315
 BOND   =      6832.1032  ANGLE   =     26620.3188  DIHED      =     18262.9890
 1-4 NB =      6101.7894  1-4 EEL =      3789.3786  VDWAALS    =     13428.2784
 EELEC  =   -364074.1890  EHBOND  =         0.0000  RESTRAINT  =         0.0000
 EKCMT  =         0.0000  VIRIAL  =         0.0000  VOLUME     =   1231667.8235
                                                    SURFTEN    =         0.0000
                                                    Density    =         1.0122
 ------------------------------------------------------------------------------


 NSTEP =  1540000   TIME(PS) =    4080.000  TEMP(K) =   309.80  PRESS =     0.0
 Etot   =   -204482.8671  EKtot   =     83889.8281  EPtot      =   -288372.6952
 BOND   =      6803.1448  ANGLE   =     26990.0548  DIHED      =     18208.0935
 1-4 NB =      6207.1145  1-4 EEL =      3750.8774  VDWAALS    =     13594.4937
 EELEC  =   -363926.4739  EHBOND  =         0.0000  RESTRAINT  =         0.0000
 EKCMT  =         0.0000  VIRIAL  =         0.0000  VOLUME     =   1233537.7747
                                                    SURFTEN    =         0.0000
                                                    Density    =         1.0107
 ------------------------------------------------------------------------------


 NSTEP =  1545000   TIME(PS) =    4090.000  TEMP(K) =   309.72  PRESS =     0.0
 Etot   =   -205139.6728  EKtot   =     83865.6719  EPtot      =   -289005.3447
 BOND   =      6909.9113  ANGLE   =     26978.5708  DIHED      =     18144.9154
 1-4 NB =      6111.0588  1-4 EEL =      3846.7563  VDWAALS    =     13364.0764
 EELEC  =   -364360.6338  EHBOND  =         0.0000  RESTRAINT  =         0.0000
 EKCMT  =         0.0000  VIRIAL  =         0.0000  VOLUME     =   1231834.6867
                                                    SURFTEN    =         0.0000
                                                    Density    =         1.0121
 ------------------------------------------------------------------------------


 NSTEP =  1550000   TIME(PS) =    4100.000  TEMP(K) =   311.46  PRESS =     0.0
 Etot   =   -204948.7108  EKtot   =     84336.8984  EPtot      =   -289285.6092
 BOND   =      6647.1206  ANGLE   =     26641.1982  DIHED      =     18285.2548
 1-4 NB =      6182.2521  1-4 EEL =      3818.8507  VDWAALS    =     13692.7819
 EELEC  =   -364553.0676  EHBOND  =         0.0000  RESTRAINT  =         0.0000
 EKCMT  =         0.0000  VIRIAL  =         0.0000  VOLUME     =   1231694.5872
                                                    SURFTEN    =         0.0000
                                                    Density    =         1.0122
 ------------------------------------------------------------------------------


 NSTEP =  1555000   TIME(PS) =    4110.000  TEMP(K) =   310.16  PRESS =     0.0
 Etot   =   -204039.5203  EKtot   =     83985.8281  EPtot      =   -288025.3484
 BOND   =      6803.2747  ANGLE   =     26981.8539  DIHED      =     18255.8086
 1-4 NB =      6169.9682  1-4 EEL =      3738.2700  VDWAALS    =     13637.5150
 EELEC  =   -363612.0390  EHBOND  =         0.0000  RESTRAINT  =         0.0000
 EKCMT  =         0.0000  VIRIAL  =         0.0000  VOLUME     =   1234912.4238
                                                    SURFTEN    =         0.0000
                                                    Density    =         1.0096
 ------------------------------------------------------------------------------


 NSTEP =  1560000   TIME(PS) =    4120.000  TEMP(K) =   309.98  PRESS =     0.0
 Etot   =   -205071.2700  EKtot   =     83937.0547  EPtot      =   -289008.3247
 BOND   =      6703.3736  ANGLE   =     26733.5300  DIHED      =     18253.5681
 1-4 NB =      6134.4026  1-4 EEL =      3723.3136  VDWAALS    =     14108.4195
 EELEC  =   -364664.9321  EHBOND  =         0.0000  RESTRAINT  =         0.0000
 EKCMT  =         0.0000  VIRIAL  =         0.0000  VOLUME     =   1233572.8977
                                                    SURFTEN    =         0.0000
                                                    Density    =         1.0107
 ------------------------------------------------------------------------------


 NSTEP =  1565000   TIME(PS) =    4130.000  TEMP(K) =   309.34  PRESS =     0.0
 Etot   =   -204455.8594  EKtot   =     83763.1562  EPtot      =   -288219.0156
 BOND   =      6728.1951  ANGLE   =     26770.4632  DIHED      =     18305.1360
 1-4 NB =      6159.2128  1-4 EEL =      3744.9592  VDWAALS    =     13884.6918
 EELEC  =   -363811.6739  EHBOND  =         0.0000  RESTRAINT  =         0.0000
 EKCMT  =         0.0000  VIRIAL  =         0.0000  VOLUME     =   1236973.2478
                                                    SURFTEN    =         0.0000
                                                    Density    =         1.0079
 ------------------------------------------------------------------------------


 NSTEP =  1570000   TIME(PS) =    4140.000  TEMP(K) =   309.75  PRESS =     0.0
 Etot   =   -204789.5310  EKtot   =     83874.6719  EPtot      =   -288664.2028
 BOND   =      6849.6223  ANGLE   =     26804.0626  DIHED      =     18154.4029
 1-4 NB =      6139.3618  1-4 EEL =      3706.1590  VDWAALS    =     13577.9004
 EELEC  =   -363895.7119  EHBOND  =         0.0000  RESTRAINT  =         0.0000
 EKCMT  =         0.0000  VIRIAL  =         0.0000  VOLUME     =   1232283.0565
                                                    SURFTEN    =         0.0000
                                                    Density    =         1.0117
 ------------------------------------------------------------------------------


 NSTEP =  1575000   TIME(PS) =    4150.000  TEMP(K) =   310.72  PRESS =     0.0
 Etot   =   -204549.9264  EKtot   =     84138.8594  EPtot      =   -288688.7858
 BOND   =      6711.5661  ANGLE   =     26738.1514  DIHED      =     18215.2987
 1-4 NB =      6201.8276  1-4 EEL =      3655.4414  VDWAALS    =     13587.7863
 EELEC  =   -363798.8574  EHBOND  =         0.0000  RESTRAINT  =         0.0000
 EKCMT  =         0.0000  VIRIAL  =         0.0000  VOLUME     =   1233742.0418
                                                    SURFTEN    =         0.0000
                                                    Density    =         1.0105
 ------------------------------------------------------------------------------


 NSTEP =  1580000   TIME(PS) =    4160.000  TEMP(K) =   311.08  PRESS =     0.0
 Etot   =   -204669.0492  EKtot   =     84233.7891  EPtot      =   -288902.8382
 BOND   =      6759.3091  ANGLE   =     26735.7229  DIHED      =     18200.5370
 1-4 NB =      6119.1571  1-4 EEL =      3671.8044  VDWAALS    =     13592.5096
 EELEC  =   -363981.8783  EHBOND  =         0.0000  RESTRAINT  =         0.0000
 EKCMT  =         0.0000  VIRIAL  =         0.0000  VOLUME     =   1234473.6893
                                                    SURFTEN    =         0.0000
                                                    Density    =         1.0099
 ------------------------------------------------------------------------------


 NSTEP =  1585000   TIME(PS) =    4170.000  TEMP(K) =   311.42  PRESS =     0.0
 Etot   =   -204680.9553  EKtot   =     84327.4375  EPtot      =   -289008.3928
 BOND   =      6770.6727  ANGLE   =     26972.1206  DIHED      =     18186.7856
 1-4 NB =      6142.9979  1-4 EEL =      3895.4009  VDWAALS    =     13822.4132
 EELEC  =   -364798.7836  EHBOND  =         0.0000  RESTRAINT  =         0.0000
 EKCMT  =         0.0000  VIRIAL  =         0.0000  VOLUME     =   1229917.3380
                                                    SURFTEN    =         0.0000
                                                    Density    =         1.0137
 ------------------------------------------------------------------------------


 NSTEP =  1590000   TIME(PS) =    4180.000  TEMP(K) =   310.77  PRESS =     0.0
 Etot   =   -204695.7855  EKtot   =     84152.4531  EPtot      =   -288848.2386
 BOND   =      6756.1092  ANGLE   =     26719.0110  DIHED      =     18185.7367
 1-4 NB =      6129.3249  1-4 EEL =      3791.6365  VDWAALS    =     13557.0163
 EELEC  =   -363987.0732  EHBOND  =         0.0000  RESTRAINT  =         0.0000
 EKCMT  =         0.0000  VIRIAL  =         0.0000  VOLUME     =   1230393.2356
                                                    SURFTEN    =         0.0000
                                                    Density    =         1.0133
 ------------------------------------------------------------------------------


 NSTEP =  1595000   TIME(PS) =    4190.000  TEMP(K) =   310.49  PRESS =     0.0
 Etot   =   -204488.4349  EKtot   =     84075.2031  EPtot      =   -288563.6380
 BOND   =      6892.5913  ANGLE   =     26814.1562  DIHED      =     18257.1635
 1-4 NB =      6194.4635  1-4 EEL =      3780.7484  VDWAALS    =     13749.7248
 EELEC  =   -364252.4857  EHBOND  =         0.0000  RESTRAINT  =         0.0000
 EKCMT  =         0.0000  VIRIAL  =         0.0000  VOLUME     =   1230419.6319
                                                    SURFTEN    =         0.0000
                                                    Density    =         1.0133
 ------------------------------------------------------------------------------


 NSTEP =  1600000   TIME(PS) =    4200.000  TEMP(K) =   310.18  PRESS =     0.0
 Etot   =   -204945.4957  EKtot   =     83992.2969  EPtot      =   -288937.7925
 BOND   =      6775.5388  ANGLE   =     26806.9215  DIHED      =     18091.2607
 1-4 NB =      6174.1116  1-4 EEL =      3766.5220  VDWAALS    =     13561.3853
 EELEC  =   -364113.5324  EHBOND  =         0.0000  RESTRAINT  =         0.0000
 EKCMT  =         0.0000  VIRIAL  =         0.0000  VOLUME     =   1230731.2652
                                                    SURFTEN    =         0.0000
                                                    Density    =         1.0130
 ------------------------------------------------------------------------------


 NSTEP =  1605000   TIME(PS) =    4210.000  TEMP(K) =   309.41  PRESS =     0.0
 Etot   =   -204840.5011  EKtot   =     83782.7188  EPtot      =   -288623.2199
 BOND   =      6783.4690  ANGLE   =     26609.8034  DIHED      =     18224.6630
 1-4 NB =      6191.6007  1-4 EEL =      3738.0875  VDWAALS    =     13171.0587
 EELEC  =   -363341.9022  EHBOND  =         0.0000  RESTRAINT  =         0.0000
 EKCMT  =         0.0000  VIRIAL  =         0.0000  VOLUME     =   1232683.4076
                                                    SURFTEN    =         0.0000
                                                    Density    =         1.0114
 ------------------------------------------------------------------------------


 NSTEP =  1610000   TIME(PS) =    4220.000  TEMP(K) =   309.28  PRESS =     0.0
 Etot   =   -205237.3779  EKtot   =     83748.7188  EPtot      =   -288986.0966
 BOND   =      6800.6848  ANGLE   =     26736.4447  DIHED      =     18324.2652
 1-4 NB =      6138.3078  1-4 EEL =      3766.9820  VDWAALS    =     12924.1994
 EELEC  =   -363676.9803  EHBOND  =         0.0000  RESTRAINT  =         0.0000
 EKCMT  =         0.0000  VIRIAL  =         0.0000  VOLUME     =   1229645.6801
                                                    SURFTEN    =         0.0000
                                                    Density    =         1.0139
 ------------------------------------------------------------------------------


 NSTEP =  1615000   TIME(PS) =    4230.000  TEMP(K) =   310.71  PRESS =     0.0
 Etot   =   -204038.7348  EKtot   =     84133.8672  EPtot      =   -288172.6020
 BOND   =      6810.3852  ANGLE   =     26864.3262  DIHED      =     18102.9953
 1-4 NB =      6196.7877  1-4 EEL =      3793.0544  VDWAALS    =     13519.4016
 EELEC  =   -363459.5523  EHBOND  =         0.0000  RESTRAINT  =         0.0000
 EKCMT  =         0.0000  VIRIAL  =         0.0000  VOLUME     =   1232079.8398
                                                    SURFTEN    =         0.0000
                                                    Density    =         1.0119
 ------------------------------------------------------------------------------


 NSTEP =  1620000   TIME(PS) =    4240.000  TEMP(K) =   311.06  PRESS =     0.0
 Etot   =   -204301.7879  EKtot   =     84228.9531  EPtot      =   -288530.7410
 BOND   =      6841.6623  ANGLE   =     26650.4056  DIHED      =     18166.1126
 1-4 NB =      6127.4011  1-4 EEL =      3715.4764  VDWAALS    =     13361.9239
 EELEC  =   -363393.7230  EHBOND  =         0.0000  RESTRAINT  =         0.0000
 EKCMT  =         0.0000  VIRIAL  =         0.0000  VOLUME     =   1234620.7241
                                                    SURFTEN    =         0.0000
                                                    Density    =         1.0098
 ------------------------------------------------------------------------------


 NSTEP =  1625000   TIME(PS) =    4250.000  TEMP(K) =   309.86  PRESS =     0.0
 Etot   =   -205178.9599  EKtot   =     83904.6953  EPtot      =   -289083.6552
 BOND   =      6689.3129  ANGLE   =     26801.7941  DIHED      =     18188.5852
 1-4 NB =      6150.1261  1-4 EEL =      3728.5162  VDWAALS    =     13777.8525
 EELEC  =   -364419.8421  EHBOND  =         0.0000  RESTRAINT  =         0.0000
 EKCMT  =         0.0000  VIRIAL  =         0.0000  VOLUME     =   1231770.8784
                                                    SURFTEN    =         0.0000
                                                    Density    =         1.0121
 ------------------------------------------------------------------------------


 NSTEP =  1630000   TIME(PS) =    4260.000  TEMP(K) =   309.59  PRESS =     0.0
 Etot   =   -205107.5721  EKtot   =     83830.6875  EPtot      =   -288938.2596
 BOND   =      6723.6556  ANGLE   =     26860.4257  DIHED      =     18266.8449
 1-4 NB =      6167.9597  1-4 EEL =      3698.5771  VDWAALS    =     14110.5149
 EELEC  =   -364766.2376  EHBOND  =         0.0000  RESTRAINT  =         0.0000
 EKCMT  =         0.0000  VIRIAL  =         0.0000  VOLUME     =   1231110.6045
                                                    SURFTEN    =         0.0000
                                                    Density    =         1.0127
 ------------------------------------------------------------------------------


 NSTEP =  1635000   TIME(PS) =    4270.000  TEMP(K) =   311.01  PRESS =     0.0
 Etot   =   -205055.9716  EKtot   =     84215.5938  EPtot      =   -289271.5653
 BOND   =      6881.2198  ANGLE   =     26860.0285  DIHED      =     18332.1216
 1-4 NB =      6116.1737  1-4 EEL =      3800.3046  VDWAALS    =     13977.1081
 EELEC  =   -365238.5216  EHBOND  =         0.0000  RESTRAINT  =         0.0000
 EKCMT  =         0.0000  VIRIAL  =         0.0000  VOLUME     =   1230920.1215
                                                    SURFTEN    =         0.0000
                                                    Density    =         1.0128
 ------------------------------------------------------------------------------


 NSTEP =  1640000   TIME(PS) =    4280.000  TEMP(K) =   309.58  PRESS =     0.0
 Etot   =   -204649.7547  EKtot   =     83828.3828  EPtot      =   -288478.1375
 BOND   =      6894.7447  ANGLE   =     26677.9546  DIHED      =     18207.2849
 1-4 NB =      6126.8927  1-4 EEL =      3783.0065  VDWAALS    =     13521.5696
 EELEC  =   -363689.5905  EHBOND  =         0.0000  RESTRAINT  =         0.0000
 EKCMT  =         0.0000  VIRIAL  =         0.0000  VOLUME     =   1231721.6234
                                                    SURFTEN    =         0.0000
                                                    Density    =         1.0122
 ------------------------------------------------------------------------------


 NSTEP =  1645000   TIME(PS) =    4290.000  TEMP(K) =   310.28  PRESS =     0.0
 Etot   =   -204724.2907  EKtot   =     84017.9922  EPtot      =   -288742.2829
 BOND   =      6763.3627  ANGLE   =     26841.2826  DIHED      =     18354.2064
 1-4 NB =      6086.7932  1-4 EEL =      3791.4300  VDWAALS    =     13461.2836
 EELEC  =   -364040.6414  EHBOND  =         0.0000  RESTRAINT  =         0.0000
 EKCMT  =         0.0000  VIRIAL  =         0.0000  VOLUME     =   1231405.8150
                                                    SURFTEN    =         0.0000
                                                    Density    =         1.0124
 ------------------------------------------------------------------------------


 NSTEP =  1650000   TIME(PS) =    4300.000  TEMP(K) =   311.89  PRESS =     0.0
 Etot   =   -204088.5669  EKtot   =     84454.0547  EPtot      =   -288542.6216
 BOND   =      6787.6348  ANGLE   =     26741.6233  DIHED      =     18268.9006
 1-4 NB =      6173.4359  1-4 EEL =      3816.1280  VDWAALS    =     13608.8110
 EELEC  =   -363939.1551  EHBOND  =         0.0000  RESTRAINT  =         0.0000
 EKCMT  =         0.0000  VIRIAL  =         0.0000  VOLUME     =   1233218.2351
                                                    SURFTEN    =         0.0000
                                                    Density    =         1.0110
 ------------------------------------------------------------------------------


 NSTEP =  1655000   TIME(PS) =    4310.000  TEMP(K) =   307.68  PRESS =     0.0
 Etot   =   -205785.7478  EKtot   =     83315.4844  EPtot      =   -289101.2322
 BOND   =      6879.0015  ANGLE   =     26824.8987  DIHED      =     18232.8409
 1-4 NB =      6094.3552  1-4 EEL =      3840.2798  VDWAALS    =     13646.8638
 EELEC  =   -364619.4721  EHBOND  =         0.0000  RESTRAINT  =         0.0000
 EKCMT  =         0.0000  VIRIAL  =         0.0000  VOLUME     =   1231331.0382
                                                    SURFTEN    =         0.0000
                                                    Density    =         1.0125
 ------------------------------------------------------------------------------


 NSTEP =  1660000   TIME(PS) =    4320.000  TEMP(K) =   309.51  PRESS =     0.0
 Etot   =   -204961.6466  EKtot   =     83810.5078  EPtot      =   -288772.1544
 BOND   =      6748.0487  ANGLE   =     26757.6998  DIHED      =     18256.3176
 1-4 NB =      6162.5892  1-4 EEL =      3764.4928  VDWAALS    =     13885.1296
 EELEC  =   -364346.4321  EHBOND  =         0.0000  RESTRAINT  =         0.0000
 EKCMT  =         0.0000  VIRIAL  =         0.0000  VOLUME     =   1228695.5726
                                                    SURFTEN    =         0.0000
                                                    Density    =         1.0147
 ------------------------------------------------------------------------------


 NSTEP =  1665000   TIME(PS) =    4330.000  TEMP(K) =   309.37  PRESS =     0.0
 Etot   =   -205180.5906  EKtot   =     83771.4141  EPtot      =   -288952.0047
 BOND   =      6827.3023  ANGLE   =     26831.7347  DIHED      =     18406.8266
 1-4 NB =      6198.3458  1-4 EEL =      3840.2623  VDWAALS    =     13746.3265
 EELEC  =   -364802.8029  EHBOND  =         0.0000  RESTRAINT  =         0.0000
 EKCMT  =         0.0000  VIRIAL  =         0.0000  VOLUME     =   1230287.5437
                                                    SURFTEN    =         0.0000
                                                    Density    =         1.0134
 ------------------------------------------------------------------------------


 NSTEP =  1670000   TIME(PS) =    4340.000  TEMP(K) =   308.76  PRESS =     0.0
 Etot   =   -205395.3982  EKtot   =     83607.1172  EPtot      =   -289002.5154
 BOND   =      6814.7988  ANGLE   =     26612.6901  DIHED      =     18328.1430
 1-4 NB =      6128.6652  1-4 EEL =      3740.6356  VDWAALS    =     13469.3451
 EELEC  =   -364096.7932  EHBOND  =         0.0000  RESTRAINT  =         0.0000
 EKCMT  =         0.0000  VIRIAL  =         0.0000  VOLUME     =   1229247.4598
                                                    SURFTEN    =         0.0000
                                                    Density    =         1.0142
 ------------------------------------------------------------------------------


 NSTEP =  1675000   TIME(PS) =    4350.000  TEMP(K) =   310.50  PRESS =     0.0
 Etot   =   -205352.2176  EKtot   =     84077.0469  EPtot      =   -289429.2645
 BOND   =      6818.4672  ANGLE   =     26812.6672  DIHED      =     18210.2968
 1-4 NB =      6120.3143  1-4 EEL =      3815.1176  VDWAALS    =     13660.7857
 EELEC  =   -364866.9133  EHBOND  =         0.0000  RESTRAINT  =         0.0000
 EKCMT  =         0.0000  VIRIAL  =         0.0000  VOLUME     =   1228087.9304
                                                    SURFTEN    =         0.0000
                                                    Density    =         1.0152
 ------------------------------------------------------------------------------


 NSTEP =  1680000   TIME(PS) =    4360.000  TEMP(K) =   311.82  PRESS =     0.0
 Etot   =   -204608.9858  EKtot   =     84436.5391  EPtot      =   -289045.5248
 BOND   =      6831.5448  ANGLE   =     26769.2236  DIHED      =     18346.4710
 1-4 NB =      6153.7905  1-4 EEL =      3751.9661  VDWAALS    =     13276.9054
 EELEC  =   -364175.4262  EHBOND  =         0.0000  RESTRAINT  =         0.0000
 EKCMT  =         0.0000  VIRIAL  =         0.0000  VOLUME     =   1230589.7315
                                                    SURFTEN    =         0.0000
                                                    Density    =         1.0131
 ------------------------------------------------------------------------------


 NSTEP =  1685000   TIME(PS) =    4370.000  TEMP(K) =   310.56  PRESS =     0.0
 Etot   =   -205113.8556  EKtot   =     84093.1953  EPtot      =   -289207.0509
 BOND   =      6806.2348  ANGLE   =     26556.8901  DIHED      =     18276.4408
 1-4 NB =      6138.5316  1-4 EEL =      3696.2638  VDWAALS    =     13857.8190
 EELEC  =   -364539.2310  EHBOND  =         0.0000  RESTRAINT  =         0.0000
 EKCMT  =         0.0000  VIRIAL  =         0.0000  VOLUME     =   1230243.9677
                                                    SURFTEN    =         0.0000
                                                    Density    =         1.0134
 ------------------------------------------------------------------------------


 NSTEP =  1690000   TIME(PS) =    4380.000  TEMP(K) =   307.58  PRESS =     0.0
 Etot   =   -205959.6569  EKtot   =     83288.0078  EPtot      =   -289247.6647
 BOND   =      6763.6517  ANGLE   =     26563.3815  DIHED      =     18120.8326
 1-4 NB =      6162.9916  1-4 EEL =      3694.1714  VDWAALS    =     13444.4588
 EELEC  =   -363997.1523  EHBOND  =         0.0000  RESTRAINT  =         0.0000
 EKCMT  =         0.0000  VIRIAL  =         0.0000  VOLUME     =   1228935.5689
                                                    SURFTEN    =         0.0000
                                                    Density    =         1.0145
 ------------------------------------------------------------------------------


 NSTEP =  1695000   TIME(PS) =    4390.000  TEMP(K) =   309.19  PRESS =     0.0
 Etot   =   -205755.0581  EKtot   =     83724.4766  EPtot      =   -289479.5347
 BOND   =      6821.1003  ANGLE   =     26728.4574  DIHED      =     18203.4840
 1-4 NB =      6152.7130  1-4 EEL =      3692.1130  VDWAALS    =     13888.5762
 EELEC  =   -364965.9785  EHBOND  =         0.0000  RESTRAINT  =         0.0000
 EKCMT  =         0.0000  VIRIAL  =         0.0000  VOLUME     =   1230257.1921
                                                    SURFTEN    =         0.0000
                                                    Density    =         1.0134
 ------------------------------------------------------------------------------


 NSTEP =  1700000   TIME(PS) =    4400.000  TEMP(K) =   309.97  PRESS =     0.0
 Etot   =   -204968.9868  EKtot   =     83933.8281  EPtot      =   -288902.8149
 BOND   =      6701.3333  ANGLE   =     26784.5995  DIHED      =     18165.5343
 1-4 NB =      6143.9098  1-4 EEL =      3820.5023  VDWAALS    =     13795.7684
 EELEC  =   -364314.4625  EHBOND  =         0.0000  RESTRAINT  =         0.0000
 EKCMT  =         0.0000  VIRIAL  =         0.0000  VOLUME     =   1231550.9999
                                                    SURFTEN    =         0.0000
                                                    Density    =         1.0123
 ------------------------------------------------------------------------------


 NSTEP =  1705000   TIME(PS) =    4410.000  TEMP(K) =   310.27  PRESS =     0.0
 Etot   =   -203954.9925  EKtot   =     84014.9531  EPtot      =   -287969.9456
 BOND   =      6811.7995  ANGLE   =     27022.3730  DIHED      =     18165.3493
 1-4 NB =      6190.4351  1-4 EEL =      3731.1796  VDWAALS    =     13070.4601
 EELEC  =   -362961.5423  EHBOND  =         0.0000  RESTRAINT  =         0.0000
 EKCMT  =         0.0000  VIRIAL  =         0.0000  VOLUME     =   1233202.6370
                                                    SURFTEN    =         0.0000
                                                    Density    =         1.0110
 ------------------------------------------------------------------------------


 NSTEP =  1710000   TIME(PS) =    4420.000  TEMP(K) =   312.12  PRESS =     0.0
 Etot   =   -204180.0578  EKtot   =     84517.4688  EPtot      =   -288697.5266
 BOND   =      6686.7054  ANGLE   =     26767.6545  DIHED      =     18235.3528
 1-4 NB =      6124.3052  1-4 EEL =      3734.2371  VDWAALS    =     13604.5099
 EELEC  =   -363850.2914  EHBOND  =         0.0000  RESTRAINT  =         0.0000
 EKCMT  =         0.0000  VIRIAL  =         0.0000  VOLUME     =   1232420.3393
                                                    SURFTEN    =         0.0000
                                                    Density    =         1.0116
 ------------------------------------------------------------------------------


 NSTEP =  1715000   TIME(PS) =    4430.000  TEMP(K) =   310.48  PRESS =     0.0
 Etot   =   -204535.4232  EKtot   =     84072.9609  EPtot      =   -288608.3842
 BOND   =      6868.2501  ANGLE   =     26915.2530  DIHED      =     18230.8908
 1-4 NB =      6189.7043  1-4 EEL =      3726.7918  VDWAALS    =     13734.9904
 EELEC  =   -364274.2645  EHBOND  =         0.0000  RESTRAINT  =         0.0000
 EKCMT  =         0.0000  VIRIAL  =         0.0000  VOLUME     =   1231068.9119
                                                    SURFTEN    =         0.0000
                                                    Density    =         1.0127
 ------------------------------------------------------------------------------


 NSTEP =  1720000   TIME(PS) =    4440.000  TEMP(K) =   309.59  PRESS =     0.0
 Etot   =   -204717.8029  EKtot   =     83831.0781  EPtot      =   -288548.8810
 BOND   =      6654.6805  ANGLE   =     26911.3536  DIHED      =     18230.4204
 1-4 NB =      6175.6530  1-4 EEL =      3745.5708  VDWAALS    =     13201.9685
 EELEC  =   -363468.5278  EHBOND  =         0.0000  RESTRAINT  =         0.0000
 EKCMT  =         0.0000  VIRIAL  =         0.0000  VOLUME     =   1231273.9313
                                                    SURFTEN    =         0.0000
                                                    Density    =         1.0125
 ------------------------------------------------------------------------------


 NSTEP =  1725000   TIME(PS) =    4450.000  TEMP(K) =   311.80  PRESS =     0.0
 Etot   =   -204409.7030  EKtot   =     84430.6641  EPtot      =   -288840.3671
 BOND   =      6785.4746  ANGLE   =     26820.1521  DIHED      =     18208.3435
 1-4 NB =      6152.2642  1-4 EEL =      3706.8294  VDWAALS    =     13368.8095
 EELEC  =   -363882.2404  EHBOND  =         0.0000  RESTRAINT  =         0.0000
 EKCMT  =         0.0000  VIRIAL  =         0.0000  VOLUME     =   1230974.0327
                                                    SURFTEN    =         0.0000
                                                    Density    =         1.0128
 ------------------------------------------------------------------------------


 NSTEP =  1730000   TIME(PS) =    4460.000  TEMP(K) =   310.46  PRESS =     0.0
 Etot   =   -204864.5375  EKtot   =     84065.8516  EPtot      =   -288930.3891
 BOND   =      6743.7967  ANGLE   =     26896.7214  DIHED      =     18222.2310
 1-4 NB =      6153.8683  1-4 EEL =      3745.3775  VDWAALS    =     13835.1393
 EELEC  =   -364527.5232  EHBOND  =         0.0000  RESTRAINT  =         0.0000
 EKCMT  =         0.0000  VIRIAL  =         0.0000  VOLUME     =   1229358.8188
                                                    SURFTEN    =         0.0000
                                                    Density    =         1.0141
 ------------------------------------------------------------------------------


 NSTEP =  1735000   TIME(PS) =    4470.000  TEMP(K) =   310.73  PRESS =     0.0
 Etot   =   -205593.3126  EKtot   =     84140.5781  EPtot      =   -289733.8907
 BOND   =      6659.2543  ANGLE   =     26677.6188  DIHED      =     18166.4765
 1-4 NB =      6162.9026  1-4 EEL =      3804.6666  VDWAALS    =     13578.6063
 EELEC  =   -364783.4157  EHBOND  =         0.0000  RESTRAINT  =         0.0000
 EKCMT  =         0.0000  VIRIAL  =         0.0000  VOLUME     =   1227847.3068
                                                    SURFTEN    =         0.0000
                                                    Density    =         1.0154
 ------------------------------------------------------------------------------


 NSTEP =  1740000   TIME(PS) =    4480.000  TEMP(K) =   311.12  PRESS =     0.0
 Etot   =   -204534.9412  EKtot   =     84247.2266  EPtot      =   -288782.1678
 BOND   =      6794.3982  ANGLE   =     26731.4677  DIHED      =     18274.2043
 1-4 NB =      6184.4963  1-4 EEL =      3866.1267  VDWAALS    =     13916.8505
 EELEC  =   -364549.7115  EHBOND  =         0.0000  RESTRAINT  =         0.0000
 EKCMT  =         0.0000  VIRIAL  =         0.0000  VOLUME     =   1230186.7854
                                                    SURFTEN    =         0.0000
                                                    Density    =         1.0134
 ------------------------------------------------------------------------------


 NSTEP =  1745000   TIME(PS) =    4490.000  TEMP(K) =   309.96  PRESS =     0.0
 Etot   =   -204676.0545  EKtot   =     83930.4922  EPtot      =   -288606.5467
 BOND   =      6776.6682  ANGLE   =     26913.7418  DIHED      =     18208.6765
 1-4 NB =      6127.1679  1-4 EEL =      3808.7145  VDWAALS    =     13843.4697
 EELEC  =   -364284.9854  EHBOND  =         0.0000  RESTRAINT  =         0.0000
 EKCMT  =         0.0000  VIRIAL  =         0.0000  VOLUME     =   1228975.9985
                                                    SURFTEN    =         0.0000
                                                    Density    =         1.0144
 ------------------------------------------------------------------------------


 NSTEP =  1750000   TIME(PS) =    4500.000  TEMP(K) =   310.57  PRESS =     0.0
 Etot   =   -204893.0590  EKtot   =     84095.8047  EPtot      =   -288988.8637
 BOND   =      6820.1456  ANGLE   =     26841.2125  DIHED      =     18217.7422
 1-4 NB =      6122.3291  1-4 EEL =      3814.0403  VDWAALS    =     13386.6044
 EELEC  =   -364190.9377  EHBOND  =         0.0000  RESTRAINT  =         0.0000
 EKCMT  =         0.0000  VIRIAL  =         0.0000  VOLUME     =   1231907.9647
                                                    SURFTEN    =         0.0000
                                                    Density    =         1.0120
 ------------------------------------------------------------------------------


 NSTEP =  1755000   TIME(PS) =    4510.000  TEMP(K) =   309.61  PRESS =     0.0
 Etot   =   -204830.6620  EKtot   =     83838.2344  EPtot      =   -288668.8964
 BOND   =      6883.3115  ANGLE   =     26765.8694  DIHED      =     18294.1037
 1-4 NB =      6096.6045  1-4 EEL =      3822.5680  VDWAALS    =     13632.2883
 EELEC  =   -364163.6419  EHBOND  =         0.0000  RESTRAINT  =         0.0000
 EKCMT  =         0.0000  VIRIAL  =         0.0000  VOLUME     =   1231056.9175
                                                    SURFTEN    =         0.0000
                                                    Density    =         1.0127
 ------------------------------------------------------------------------------


 NSTEP =  1760000   TIME(PS) =    4520.000  TEMP(K) =   309.75  PRESS =     0.0
 Etot   =   -205065.2691  EKtot   =     83875.5781  EPtot      =   -288940.8473
 BOND   =      6791.7833  ANGLE   =     26847.8689  DIHED      =     18156.2193
 1-4 NB =      6150.0918  1-4 EEL =      3743.0751  VDWAALS    =     13318.6271
 EELEC  =   -363948.5127  EHBOND  =         0.0000  RESTRAINT  =         0.0000
 EKCMT  =         0.0000  VIRIAL  =         0.0000  VOLUME     =   1230570.4198
                                                    SURFTEN    =         0.0000
                                                    Density    =         1.0131
 ------------------------------------------------------------------------------


 NSTEP =  1765000   TIME(PS) =    4530.000  TEMP(K) =   309.94  PRESS =     0.0
 Etot   =   -204940.6784  EKtot   =     83925.7109  EPtot      =   -288866.3894
 BOND   =      6682.0966  ANGLE   =     26967.1737  DIHED      =     18188.5356
 1-4 NB =      6207.7635  1-4 EEL =      3771.1608  VDWAALS    =     13840.3585
 EELEC  =   -364523.4782  EHBOND  =         0.0000  RESTRAINT  =         0.0000
 EKCMT  =         0.0000  VIRIAL  =         0.0000  VOLUME     =   1230364.4686
                                                    SURFTEN    =         0.0000
                                                    Density    =         1.0133
 ------------------------------------------------------------------------------


 NSTEP =  1770000   TIME(PS) =    4540.000  TEMP(K) =   308.42  PRESS =     0.0
 Etot   =   -205433.2127  EKtot   =     83513.6406  EPtot      =   -288946.8533
 BOND   =      6796.0850  ANGLE   =     26954.9675  DIHED      =     18096.2580
 1-4 NB =      6131.6090  1-4 EEL =      3743.0219  VDWAALS    =     13779.1706
 EELEC  =   -364447.9653  EHBOND  =         0.0000  RESTRAINT  =         0.0000
 EKCMT  =         0.0000  VIRIAL  =         0.0000  VOLUME     =   1232458.1501
                                                    SURFTEN    =         0.0000
                                                    Density    =         1.0116
 ------------------------------------------------------------------------------


 NSTEP =  1775000   TIME(PS) =    4550.000  TEMP(K) =   309.01  PRESS =     0.0
 Etot   =   -204917.7584  EKtot   =     83673.4844  EPtot      =   -288591.2427
 BOND   =      6925.5521  ANGLE   =     26780.4528  DIHED      =     18136.3322
 1-4 NB =      6186.1686  1-4 EEL =      3888.9651  VDWAALS    =     13797.4158
 EELEC  =   -364306.1293  EHBOND  =         0.0000  RESTRAINT  =         0.0000
 EKCMT  =         0.0000  VIRIAL  =         0.0000  VOLUME     =   1231480.6138
                                                    SURFTEN    =         0.0000
                                                    Density    =         1.0124
 ------------------------------------------------------------------------------


 NSTEP =  1780000   TIME(PS) =    4560.000  TEMP(K) =   310.78  PRESS =     0.0
 Etot   =   -204650.8430  EKtot   =     84152.9844  EPtot      =   -288803.8274
 BOND   =      6786.7686  ANGLE   =     26746.3893  DIHED      =     18250.8058
 1-4 NB =      6172.5420  1-4 EEL =      3812.9722  VDWAALS    =     13598.6310
 EELEC  =   -364171.9364  EHBOND  =         0.0000  RESTRAINT  =         0.0000
 EKCMT  =         0.0000  VIRIAL  =         0.0000  VOLUME     =   1229469.3566
                                                    SURFTEN    =         0.0000
                                                    Density    =         1.0140
 ------------------------------------------------------------------------------


 NSTEP =  1785000   TIME(PS) =    4570.000  TEMP(K) =   309.97  PRESS =     0.0
 Etot   =   -204717.5604  EKtot   =     83933.4297  EPtot      =   -288650.9901
 BOND   =      6736.5212  ANGLE   =     26844.0176  DIHED      =     18243.4239
 1-4 NB =      6165.8279  1-4 EEL =      3728.5423  VDWAALS    =     13587.9368
 EELEC  =   -363957.2597  EHBOND  =         0.0000  RESTRAINT  =         0.0000
 EKCMT  =         0.0000  VIRIAL  =         0.0000  VOLUME     =   1232805.0247
                                                    SURFTEN    =         0.0000
                                                    Density    =         1.0113
 ------------------------------------------------------------------------------


 NSTEP =  1790000   TIME(PS) =    4580.000  TEMP(K) =   309.32  PRESS =     0.0
 Etot   =   -204749.3131  EKtot   =     83758.9297  EPtot      =   -288508.2428
 BOND   =      6900.6604  ANGLE   =     26974.9421  DIHED      =     18136.8484
 1-4 NB =      6146.7471  1-4 EEL =      3809.7852  VDWAALS    =     13361.2662
 EELEC  =   -363838.4922  EHBOND  =         0.0000  RESTRAINT  =         0.0000
 EKCMT  =         0.0000  VIRIAL  =         0.0000  VOLUME     =   1232502.6505
                                                    SURFTEN    =         0.0000
                                                    Density    =         1.0115
 ------------------------------------------------------------------------------


 NSTEP =  1795000   TIME(PS) =    4590.000  TEMP(K) =   309.90  PRESS =     0.0
 Etot   =   -205043.5905  EKtot   =     83914.6406  EPtot      =   -288958.2311
 BOND   =      6819.1779  ANGLE   =     26827.0674  DIHED      =     18220.4370
 1-4 NB =      6139.9989  1-4 EEL =      3882.3625  VDWAALS    =     13861.1308
 EELEC  =   -364708.4056  EHBOND  =         0.0000  RESTRAINT  =         0.0000
 EKCMT  =         0.0000  VIRIAL  =         0.0000  VOLUME     =   1231106.2974
                                                    SURFTEN    =         0.0000
                                                    Density    =         1.0127
 ------------------------------------------------------------------------------


 NSTEP =  1800000   TIME(PS) =    4600.000  TEMP(K) =   311.13  PRESS =     0.0
 Etot   =   -204872.5135  EKtot   =     84248.1094  EPtot      =   -289120.6229
 BOND   =      6755.1681  ANGLE   =     26598.8754  DIHED      =     18219.7170
 1-4 NB =      6166.8047  1-4 EEL =      3801.2626  VDWAALS    =     13551.0386
 EELEC  =   -364213.4892  EHBOND  =         0.0000  RESTRAINT  =         0.0000
 EKCMT  =         0.0000  VIRIAL  =         0.0000  VOLUME     =   1230475.2803
                                                    SURFTEN    =         0.0000
                                                    Density    =         1.0132
 ------------------------------------------------------------------------------


 NSTEP =  1805000   TIME(PS) =    4610.000  TEMP(K) =   309.72  PRESS =     0.0
 Etot   =   -204941.5884  EKtot   =     83866.4297  EPtot      =   -288808.0181
 BOND   =      6696.7585  ANGLE   =     26882.3949  DIHED      =     18158.1675
 1-4 NB =      6155.7507  1-4 EEL =      3882.0656  VDWAALS    =     13806.7980
 EELEC  =   -364389.9532  EHBOND  =         0.0000  RESTRAINT  =         0.0000
 EKCMT  =         0.0000  VIRIAL  =         0.0000  VOLUME     =   1231636.2584
                                                    SURFTEN    =         0.0000
                                                    Density    =         1.0122
 ------------------------------------------------------------------------------


 NSTEP =  1810000   TIME(PS) =    4620.000  TEMP(K) =   308.48  PRESS =     0.0
 Etot   =   -205670.3327  EKtot   =     83531.0703  EPtot      =   -289201.4030
 BOND   =      6697.2853  ANGLE   =     26897.2573  DIHED      =     18263.8034
 1-4 NB =      6148.6754  1-4 EEL =      3843.7928  VDWAALS    =     13807.5732
 EELEC  =   -364859.7904  EHBOND  =         0.0000  RESTRAINT  =         0.0000
 EKCMT  =         0.0000  VIRIAL  =         0.0000  VOLUME     =   1230023.4597
                                                    SURFTEN    =         0.0000
                                                    Density    =         1.0136
 ------------------------------------------------------------------------------


 NSTEP =  1815000   TIME(PS) =    4630.000  TEMP(K) =   308.98  PRESS =     0.0
 Etot   =   -205544.3134  EKtot   =     83665.3828  EPtot      =   -289209.6962
 BOND   =      6677.0369  ANGLE   =     26624.6658  DIHED      =     18283.4350
 1-4 NB =      6142.2646  1-4 EEL =      3870.2295  VDWAALS    =     13770.0769
 EELEC  =   -364577.4049  EHBOND  =         0.0000  RESTRAINT  =         0.0000
 EKCMT  =         0.0000  VIRIAL  =         0.0000  VOLUME     =   1230447.5122
                                                    SURFTEN    =         0.0000
                                                    Density    =         1.0132
 ------------------------------------------------------------------------------


 NSTEP =  1820000   TIME(PS) =    4640.000  TEMP(K) =   310.39  PRESS =     0.0
 Etot   =   -204446.3057  EKtot   =     84048.6250  EPtot      =   -288494.9307
 BOND   =      6745.0564  ANGLE   =     26887.6206  DIHED      =     18252.3010
 1-4 NB =      6192.7530  1-4 EEL =      3794.4898  VDWAALS    =     13246.3198
 EELEC  =   -363613.4712  EHBOND  =         0.0000  RESTRAINT  =         0.0000
 EKCMT  =         0.0000  VIRIAL  =         0.0000  VOLUME     =   1232732.2306
                                                    SURFTEN    =         0.0000
                                                    Density    =         1.0113
 ------------------------------------------------------------------------------


 NSTEP =  1825000   TIME(PS) =    4650.000  TEMP(K) =   310.44  PRESS =     0.0
 Etot   =   -204886.0082  EKtot   =     84061.9531  EPtot      =   -288947.9614
 BOND   =      6835.7645  ANGLE   =     26800.5040  DIHED      =     18192.4253
 1-4 NB =      6142.4099  1-4 EEL =      3831.8782  VDWAALS    =     13698.4004
 EELEC  =   -364449.3437  EHBOND  =         0.0000  RESTRAINT  =         0.0000
 EKCMT  =         0.0000  VIRIAL  =         0.0000  VOLUME     =   1232107.7765
                                                    SURFTEN    =         0.0000
                                                    Density    =         1.0119
 ------------------------------------------------------------------------------


 NSTEP =  1830000   TIME(PS) =    4660.000  TEMP(K) =   309.99  PRESS =     0.0
 Etot   =   -204602.8125  EKtot   =     83940.3047  EPtot      =   -288543.1172
 BOND   =      6834.6761  ANGLE   =     26827.8766  DIHED      =     18219.7376
 1-4 NB =      6136.1408  1-4 EEL =      3799.9705  VDWAALS    =     14312.5030
 EELEC  =   -364674.0218  EHBOND  =         0.0000  RESTRAINT  =         0.0000
 EKCMT  =         0.0000  VIRIAL  =         0.0000  VOLUME     =   1230537.6403
                                                    SURFTEN    =         0.0000
                                                    Density    =         1.0132
 ------------------------------------------------------------------------------


 NSTEP =  1835000   TIME(PS) =    4670.000  TEMP(K) =   310.33  PRESS =     0.0
 Etot   =   -204766.6833  EKtot   =     84032.7266  EPtot      =   -288799.4098
 BOND   =      6721.7608  ANGLE   =     26803.2558  DIHED      =     18162.6809
 1-4 NB =      6186.7317  1-4 EEL =      3789.2818  VDWAALS    =     13899.7498
 EELEC  =   -364362.8706  EHBOND  =         0.0000  RESTRAINT  =         0.0000
 EKCMT  =         0.0000  VIRIAL  =         0.0000  VOLUME     =   1231104.0087
                                                    SURFTEN    =         0.0000
                                                    Density    =         1.0127
 ------------------------------------------------------------------------------


 NSTEP =  1840000   TIME(PS) =    4680.000  TEMP(K) =   310.48  PRESS =     0.0
 Etot   =   -204735.0438  EKtot   =     84073.5625  EPtot      =   -288808.6063
 BOND   =      6799.0883  ANGLE   =     27022.4772  DIHED      =     18125.7339
 1-4 NB =      6162.7913  1-4 EEL =      3792.8661  VDWAALS    =     13883.3722
 EELEC  =   -364594.9353  EHBOND  =         0.0000  RESTRAINT  =         0.0000
 EKCMT  =         0.0000  VIRIAL  =         0.0000  VOLUME     =   1228930.8594
                                                    SURFTEN    =         0.0000
                                                    Density    =         1.0145
 ------------------------------------------------------------------------------


 NSTEP =  1845000   TIME(PS) =    4690.000  TEMP(K) =   310.36  PRESS =     0.0
 Etot   =   -204883.7077  EKtot   =     84040.3828  EPtot      =   -288924.0905
 BOND   =      6811.2010  ANGLE   =     27007.9816  DIHED      =     18270.6343
 1-4 NB =      6155.0260  1-4 EEL =      3792.0945  VDWAALS    =     13702.5612
 EELEC  =   -364663.5891  EHBOND  =         0.0000  RESTRAINT  =         0.0000
 EKCMT  =         0.0000  VIRIAL  =         0.0000  VOLUME     =   1230555.7441
                                                    SURFTEN    =         0.0000
                                                    Density    =         1.0131
 ------------------------------------------------------------------------------


 NSTEP =  1850000   TIME(PS) =    4700.000  TEMP(K) =   310.06  PRESS =     0.0
 Etot   =   -204667.9584  EKtot   =     83959.7422  EPtot      =   -288627.7006
 BOND   =      6812.0560  ANGLE   =     26829.7635  DIHED      =     18210.9388
 1-4 NB =      6193.4118  1-4 EEL =      3793.4160  VDWAALS    =     13924.8131
 EELEC  =   -364392.0998  EHBOND  =         0.0000  RESTRAINT  =         0.0000
 EKCMT  =         0.0000  VIRIAL  =         0.0000  VOLUME     =   1232476.2644
                                                    SURFTEN    =         0.0000
                                                    Density    =         1.0116
 ------------------------------------------------------------------------------


 NSTEP =  1855000   TIME(PS) =    4710.000  TEMP(K) =   310.42  PRESS =     0.0
 Etot   =   -204741.2634  EKtot   =     84056.1172  EPtot      =   -288797.3806
 BOND   =      6839.3123  ANGLE   =     26968.1404  DIHED      =     18237.7172
 1-4 NB =      6190.9530  1-4 EEL =      3770.2972  VDWAALS    =     13676.7118
 EELEC  =   -364480.5125  EHBOND  =         0.0000  RESTRAINT  =         0.0000
 EKCMT  =         0.0000  VIRIAL  =         0.0000  VOLUME     =   1233070.0425
                                                    SURFTEN    =         0.0000
                                                    Density    =         1.0111
 ------------------------------------------------------------------------------


 NSTEP =  1860000   TIME(PS) =    4720.000  TEMP(K) =   309.95  PRESS =     0.0
 Etot   =   -204751.0669  EKtot   =     83929.1484  EPtot      =   -288680.2153
 BOND   =      6892.4545  ANGLE   =     27030.5691  DIHED      =     18222.7504
 1-4 NB =      6200.1731  1-4 EEL =      3776.4596  VDWAALS    =     13843.9392
 EELEC  =   -364646.5613  EHBOND  =         0.0000  RESTRAINT  =         0.0000
 EKCMT  =         0.0000  VIRIAL  =         0.0000  VOLUME     =   1231242.8394
                                                    SURFTEN    =         0.0000
                                                    Density    =         1.0126
 ------------------------------------------------------------------------------


 NSTEP =  1865000   TIME(PS) =    4730.000  TEMP(K) =   310.89  PRESS =     0.0
 Etot   =   -204845.9501  EKtot   =     84182.7656  EPtot      =   -289028.7157
 BOND   =      6722.7967  ANGLE   =     26875.1091  DIHED      =     18188.2638
 1-4 NB =      6159.6637  1-4 EEL =      3851.0885  VDWAALS    =     13405.3715
 EELEC  =   -364231.0091  EHBOND  =         0.0000  RESTRAINT  =         0.0000
 EKCMT  =         0.0000  VIRIAL  =         0.0000  VOLUME     =   1231776.7284
                                                    SURFTEN    =         0.0000
                                                    Density    =         1.0121
 ------------------------------------------------------------------------------


 NSTEP =  1870000   TIME(PS) =    4740.000  TEMP(K) =   309.72  PRESS =     0.0
 Etot   =   -205388.6285  EKtot   =     83868.0703  EPtot      =   -289256.6988
 BOND   =      6812.4576  ANGLE   =     26807.1907  DIHED      =     18154.7391
 1-4 NB =      6153.0494  1-4 EEL =      3791.6195  VDWAALS    =     13989.5567
 EELEC  =   -364965.3119  EHBOND  =         0.0000  RESTRAINT  =         0.0000
 EKCMT  =         0.0000  VIRIAL  =         0.0000  VOLUME     =   1232961.1468
                                                    SURFTEN    =         0.0000
                                                    Density    =         1.0112
 ------------------------------------------------------------------------------


 NSTEP =  1875000   TIME(PS) =    4750.000  TEMP(K) =   309.76  PRESS =     0.0
 Etot   =   -204813.1502  EKtot   =     83878.6094  EPtot      =   -288691.7596
 BOND   =      6782.3102  ANGLE   =     26867.7886  DIHED      =     18105.2946
 1-4 NB =      6171.3642  1-4 EEL =      3674.2860  VDWAALS    =     13553.3519
 EELEC  =   -363846.1551  EHBOND  =         0.0000  RESTRAINT  =         0.0000
 EKCMT  =         0.0000  VIRIAL  =         0.0000  VOLUME     =   1232008.9228
                                                    SURFTEN    =         0.0000
                                                    Density    =         1.0119
 ------------------------------------------------------------------------------


 NSTEP =  1880000   TIME(PS) =    4760.000  TEMP(K) =   310.54  PRESS =     0.0
 Etot   =   -204997.4727  EKtot   =     84089.5625  EPtot      =   -289087.0352
 BOND   =      6711.5292  ANGLE   =     26672.6129  DIHED      =     18192.8651
 1-4 NB =      6167.7837  1-4 EEL =      3791.0914  VDWAALS    =     13603.0727
 EELEC  =   -364225.9900  EHBOND  =         0.0000  RESTRAINT  =         0.0000
 EKCMT  =         0.0000  VIRIAL  =         0.0000  VOLUME     =   1231790.7448
                                                    SURFTEN    =         0.0000
                                                    Density    =         1.0121
 ------------------------------------------------------------------------------


 NSTEP =  1885000   TIME(PS) =    4770.000  TEMP(K) =   310.85  PRESS =     0.0
 Etot   =   -205631.6872  EKtot   =     84171.6094  EPtot      =   -289803.2966
 BOND   =      6711.3444  ANGLE   =     26753.0931  DIHED      =     18179.7956
 1-4 NB =      6152.2777  1-4 EEL =      3752.9801  VDWAALS    =     13777.9912
 EELEC  =   -365130.7786  EHBOND  =         0.0000  RESTRAINT  =         0.0000
 EKCMT  =         0.0000  VIRIAL  =         0.0000  VOLUME     =   1230058.3363
                                                    SURFTEN    =         0.0000
                                                    Density    =         1.0135
 ------------------------------------------------------------------------------


 NSTEP =  1890000   TIME(PS) =    4780.000  TEMP(K) =   311.37  PRESS =     0.0
 Etot   =   -204914.8448  EKtot   =     84313.2422  EPtot      =   -289228.0870
 BOND   =      6846.6341  ANGLE   =     26633.9080  DIHED      =     18041.1516
 1-4 NB =      6170.3147  1-4 EEL =      3794.2574  VDWAALS    =     13492.3904
 EELEC  =   -364206.7432  EHBOND  =         0.0000  RESTRAINT  =         0.0000
 EKCMT  =         0.0000  VIRIAL  =         0.0000  VOLUME     =   1228802.3664
                                                    SURFTEN    =         0.0000
                                                    Density    =         1.0146
 ------------------------------------------------------------------------------


 NSTEP =  1895000   TIME(PS) =    4790.000  TEMP(K) =   309.94  PRESS =     0.0
 Etot   =   -204406.9866  EKtot   =     83925.8203  EPtot      =   -288332.8069
 BOND   =      6742.1812  ANGLE   =     26952.1161  DIHED      =     18206.5160
 1-4 NB =      6185.5550  1-4 EEL =      3822.6474  VDWAALS    =     13607.7572
 EELEC  =   -363849.5797  EHBOND  =         0.0000  RESTRAINT  =         0.0000
 EKCMT  =         0.0000  VIRIAL  =         0.0000  VOLUME     =   1232877.9371
                                                    SURFTEN    =         0.0000
                                                    Density    =         1.0112
 ------------------------------------------------------------------------------


 NSTEP =  1900000   TIME(PS) =    4800.000  TEMP(K) =   307.70  PRESS =     0.0
 Etot   =   -205785.8168  EKtot   =     83321.1406  EPtot      =   -289106.9574
 BOND   =      6780.9679  ANGLE   =     26913.7880  DIHED      =     18113.2519
 1-4 NB =      6103.9990  1-4 EEL =      3751.0409  VDWAALS    =     13614.0421
 EELEC  =   -364384.0473  EHBOND  =         0.0000  RESTRAINT  =         0.0000
 EKCMT  =         0.0000  VIRIAL  =         0.0000  VOLUME     =   1230328.0887
                                                    SURFTEN    =         0.0000
                                                    Density    =         1.0133
 ------------------------------------------------------------------------------


 NSTEP =  1905000   TIME(PS) =    4810.000  TEMP(K) =   311.17  PRESS =     0.0
 Etot   =   -204725.1807  EKtot   =     84260.2578  EPtot      =   -288985.4385
 BOND   =      6775.1416  ANGLE   =     26978.2452  DIHED      =     18105.8539
 1-4 NB =      6103.0459  1-4 EEL =      3805.5717  VDWAALS    =     13481.9970
 EELEC  =   -364235.2938  EHBOND  =         0.0000  RESTRAINT  =         0.0000
 EKCMT  =         0.0000  VIRIAL  =         0.0000  VOLUME     =   1232035.6107
                                                    SURFTEN    =         0.0000
                                                    Density    =         1.0119
 ------------------------------------------------------------------------------


 NSTEP =  1910000   TIME(PS) =    4820.000  TEMP(K) =   309.69  PRESS =     0.0
 Etot   =   -204619.0329  EKtot   =     83858.6953  EPtot      =   -288477.7282
 BOND   =      6751.3202  ANGLE   =     26994.7292  DIHED      =     18170.3830
 1-4 NB =      6169.2996  1-4 EEL =      3803.7589  VDWAALS    =     13672.9368
 EELEC  =   -364040.1559  EHBOND  =         0.0000  RESTRAINT  =         0.0000
 EKCMT  =         0.0000  VIRIAL  =         0.0000  VOLUME     =   1232825.8449
                                                    SURFTEN    =         0.0000
                                                    Density    =         1.0113
 ------------------------------------------------------------------------------


 NSTEP =  1915000   TIME(PS) =    4830.000  TEMP(K) =   310.04  PRESS =     0.0
 Etot   =   -205426.2442  EKtot   =     83953.9922  EPtot      =   -289380.2364
 BOND   =      6596.7829  ANGLE   =     26795.0300  DIHED      =     18106.5296
 1-4 NB =      6124.0566  1-4 EEL =      3743.1317  VDWAALS    =     13962.2117
 EELEC  =   -364707.9789  EHBOND  =         0.0000  RESTRAINT  =         0.0000
 EKCMT  =         0.0000  VIRIAL  =         0.0000  VOLUME     =   1231120.7781
                                                    SURFTEN    =         0.0000
                                                    Density    =         1.0127
 ------------------------------------------------------------------------------


 NSTEP =  1920000   TIME(PS) =    4840.000  TEMP(K) =   309.60  PRESS =     0.0
 Etot   =   -205092.8163  EKtot   =     83835.3984  EPtot      =   -288928.2147
 BOND   =      6764.0953  ANGLE   =     26695.3417  DIHED      =     18145.6580
 1-4 NB =      6158.6423  1-4 EEL =      3772.5910  VDWAALS    =     13687.6421
 EELEC  =   -364152.1851  EHBOND  =         0.0000  RESTRAINT  =         0.0000
 EKCMT  =         0.0000  VIRIAL  =         0.0000  VOLUME     =   1233153.9583
                                                    SURFTEN    =         0.0000
                                                    Density    =         1.0110
 ------------------------------------------------------------------------------


 NSTEP =  1925000   TIME(PS) =    4850.000  TEMP(K) =   310.57  PRESS =     0.0
 Etot   =   -204905.6127  EKtot   =     84097.6406  EPtot      =   -289003.2533
 BOND   =      6746.8167  ANGLE   =     26715.8191  DIHED      =     18237.9948
 1-4 NB =      6170.0644  1-4 EEL =      3768.2008  VDWAALS    =     13428.4059
 EELEC  =   -364070.5550  EHBOND  =         0.0000  RESTRAINT  =         0.0000
 EKCMT  =         0.0000  VIRIAL  =         0.0000  VOLUME     =   1231926.8738
                                                    SURFTEN    =         0.0000
                                                    Density    =         1.0120
 ------------------------------------------------------------------------------


 NSTEP =  1930000   TIME(PS) =    4860.000  TEMP(K) =   310.09  PRESS =     0.0
 Etot   =   -205004.0514  EKtot   =     83966.6172  EPtot      =   -288970.6686
 BOND   =      6673.9584  ANGLE   =     26747.0486  DIHED      =     18225.3426
 1-4 NB =      6181.0500  1-4 EEL =      3794.7361  VDWAALS    =     13510.3917
 EELEC  =   -364103.1960  EHBOND  =         0.0000  RESTRAINT  =         0.0000
 EKCMT  =         0.0000  VIRIAL  =         0.0000  VOLUME     =   1231454.7549
                                                    SURFTEN    =         0.0000
                                                    Density    =         1.0124
 ------------------------------------------------------------------------------


 NSTEP =  1935000   TIME(PS) =    4870.000  TEMP(K) =   310.11  PRESS =     0.0
 Etot   =   -205035.8746  EKtot   =     83973.1562  EPtot      =   -289009.0309
 BOND   =      6938.4654  ANGLE   =     26572.7070  DIHED      =     18221.8752
 1-4 NB =      6134.2498  1-4 EEL =      3864.9117  VDWAALS    =     13398.1943
 EELEC  =   -364139.4342  EHBOND  =         0.0000  RESTRAINT  =         0.0000
 EKCMT  =         0.0000  VIRIAL  =         0.0000  VOLUME     =   1232643.6837
                                                    SURFTEN    =         0.0000
                                                    Density    =         1.0114
 ------------------------------------------------------------------------------


 NSTEP =  1940000   TIME(PS) =    4880.000  TEMP(K) =   310.67  PRESS =     0.0
 Etot   =   -204609.1293  EKtot   =     84124.4141  EPtot      =   -288733.5434
 BOND   =      6856.8749  ANGLE   =     26729.1152  DIHED      =     18265.5041
 1-4 NB =      6172.7401  1-4 EEL =      3784.7059  VDWAALS    =     13209.3908
 EELEC  =   -363751.8745  EHBOND  =         0.0000  RESTRAINT  =         0.0000
 EKCMT  =         0.0000  VIRIAL  =         0.0000  VOLUME     =   1231125.6649
                                                    SURFTEN    =         0.0000
                                                    Density    =         1.0127
 ------------------------------------------------------------------------------


 NSTEP =  1945000   TIME(PS) =    4890.000  TEMP(K) =   311.25  PRESS =     0.0
 Etot   =   -204441.1014  EKtot   =     84281.8281  EPtot      =   -288722.9295
 BOND   =      6725.3958  ANGLE   =     26951.7824  DIHED      =     18254.5593
 1-4 NB =      6181.5858  1-4 EEL =      3862.2126  VDWAALS    =     13488.6255
 EELEC  =   -364187.0909  EHBOND  =         0.0000  RESTRAINT  =         0.0000
 EKCMT  =         0.0000  VIRIAL  =         0.0000  VOLUME     =   1231493.5705
                                                    SURFTEN    =         0.0000
                                                    Density    =         1.0124
 ------------------------------------------------------------------------------


 NSTEP =  1950000   TIME(PS) =    4900.000  TEMP(K) =   309.76  PRESS =     0.0
 Etot   =   -204776.7065  EKtot   =     83877.7422  EPtot      =   -288654.4487
 BOND   =      6805.3865  ANGLE   =     26682.5006  DIHED      =     18316.8452
 1-4 NB =      6133.8419  1-4 EEL =      3844.2868  VDWAALS    =     13747.1301
 EELEC  =   -364184.4398  EHBOND  =         0.0000  RESTRAINT  =         0.0000
 EKCMT  =         0.0000  VIRIAL  =         0.0000  VOLUME     =   1233011.1408
                                                    SURFTEN    =         0.0000
                                                    Density    =         1.0111
 ------------------------------------------------------------------------------


 NSTEP =  1955000   TIME(PS) =    4910.000  TEMP(K) =   310.28  PRESS =     0.0
 Etot   =   -205359.4909  EKtot   =     84018.5391  EPtot      =   -289378.0300
 BOND   =      6719.1766  ANGLE   =     26825.5617  DIHED      =     18190.8873
 1-4 NB =      6157.7005  1-4 EEL =      3780.4631  VDWAALS    =     14547.9688
 EELEC  =   -365599.7880  EHBOND  =         0.0000  RESTRAINT  =         0.0000
 EKCMT  =         0.0000  VIRIAL  =         0.0000  VOLUME     =   1228067.9857
                                                    SURFTEN    =         0.0000
                                                    Density    =         1.0152
 ------------------------------------------------------------------------------


 NSTEP =  1960000   TIME(PS) =    4920.000  TEMP(K) =   310.00  PRESS =     0.0
 Etot   =   -205012.8414  EKtot   =     83942.4531  EPtot      =   -288955.2945
 BOND   =      6882.1162  ANGLE   =     26994.5573  DIHED      =     18296.5926
 1-4 NB =      6187.9930  1-4 EEL =      3759.5122  VDWAALS    =     13803.4056
 EELEC  =   -364879.4715  EHBOND  =         0.0000  RESTRAINT  =         0.0000
 EKCMT  =         0.0000  VIRIAL  =         0.0000  VOLUME     =   1230017.0830
                                                    SURFTEN    =         0.0000
                                                    Density    =         1.0136
 ------------------------------------------------------------------------------


 NSTEP =  1965000   TIME(PS) =    4930.000  TEMP(K) =   310.02  PRESS =     0.0
 Etot   =   -205642.9009  EKtot   =     83946.8672  EPtot      =   -289589.7681
 BOND   =      6763.1802  ANGLE   =     26539.5951  DIHED      =     18191.6253
 1-4 NB =      6165.6078  1-4 EEL =      3818.3017  VDWAALS    =     13701.4861
 EELEC  =   -364769.5642  EHBOND  =         0.0000  RESTRAINT  =         0.0000
 EKCMT  =         0.0000  VIRIAL  =         0.0000  VOLUME     =   1231740.5558
                                                    SURFTEN    =         0.0000
                                                    Density    =         1.0122
 ------------------------------------------------------------------------------


 NSTEP =  1970000   TIME(PS) =    4940.000  TEMP(K) =   308.57  PRESS =     0.0
 Etot   =   -205342.5786  EKtot   =     83554.2734  EPtot      =   -288896.8521
 BOND   =      6823.2039  ANGLE   =     26745.3841  DIHED      =     18221.0665
 1-4 NB =      6129.1326  1-4 EEL =      3755.3799  VDWAALS    =     14058.1597
 EELEC  =   -364629.1787  EHBOND  =         0.0000  RESTRAINT  =         0.0000
 EKCMT  =         0.0000  VIRIAL  =         0.0000  VOLUME     =   1234573.7204
                                                    SURFTEN    =         0.0000
                                                    Density    =         1.0098
 ------------------------------------------------------------------------------


 NSTEP =  1975000   TIME(PS) =    4950.000  TEMP(K) =   308.52  PRESS =     0.0
 Etot   =   -205113.6642  EKtot   =     83542.4531  EPtot      =   -288656.1173
 BOND   =      6811.2854  ANGLE   =     26640.1188  DIHED      =     18226.5064
 1-4 NB =      6211.7096  1-4 EEL =      3759.9858  VDWAALS    =     13975.1012
 EELEC  =   -364280.8245  EHBOND  =         0.0000  RESTRAINT  =         0.0000
 EKCMT  =         0.0000  VIRIAL  =         0.0000  VOLUME     =   1236680.1580
                                                    SURFTEN    =         0.0000
                                                    Density    =         1.0081
 ------------------------------------------------------------------------------


 NSTEP =  1980000   TIME(PS) =    4960.000  TEMP(K) =   310.37  PRESS =     0.0
 Etot   =   -204727.9552  EKtot   =     84042.0234  EPtot      =   -288769.9786
 BOND   =      6757.7170  ANGLE   =     26963.1003  DIHED      =     18199.3311
 1-4 NB =      6177.4273  1-4 EEL =      3790.1306  VDWAALS    =     13327.7593
 EELEC  =   -363985.4442  EHBOND  =         0.0000  RESTRAINT  =         0.0000
 EKCMT  =         0.0000  VIRIAL  =         0.0000  VOLUME     =   1232382.5236
                                                    SURFTEN    =         0.0000
                                                    Density    =         1.0116
 ------------------------------------------------------------------------------


 NSTEP =  1985000   TIME(PS) =    4970.000  TEMP(K) =   309.62  PRESS =     0.0
 Etot   =   -205196.9611  EKtot   =     83840.7891  EPtot      =   -289037.7502
 BOND   =      6718.4289  ANGLE   =     26805.0838  DIHED      =     18074.0612
 1-4 NB =      6169.8197  1-4 EEL =      3793.0428  VDWAALS    =     13902.9906
 EELEC  =   -364501.1771  EHBOND  =         0.0000  RESTRAINT  =         0.0000
 EKCMT  =         0.0000  VIRIAL  =         0.0000  VOLUME     =   1230965.4839
                                                    SURFTEN    =         0.0000
                                                    Density    =         1.0128
 ------------------------------------------------------------------------------


 NSTEP =  1990000   TIME(PS) =    4980.000  TEMP(K) =   308.40  PRESS =     0.0
 Etot   =   -205457.1458  EKtot   =     83509.8359  EPtot      =   -288966.9818
 BOND   =      6729.9726  ANGLE   =     26747.8447  DIHED      =     18188.1486
 1-4 NB =      6146.7210  1-4 EEL =      3821.1899  VDWAALS    =     13019.1162
 EELEC  =   -363619.9748  EHBOND  =         0.0000  RESTRAINT  =         0.0000
 EKCMT  =         0.0000  VIRIAL  =         0.0000  VOLUME     =   1232159.8292
                                                    SURFTEN    =         0.0000
                                                    Density    =         1.0118
 ------------------------------------------------------------------------------


 NSTEP =  1995000   TIME(PS) =    4990.000  TEMP(K) =   310.06  PRESS =     0.0
 Etot   =   -205090.4685  EKtot   =     83958.1328  EPtot      =   -289048.6013
 BOND   =      6714.5189  ANGLE   =     26816.6963  DIHED      =     18276.4423
 1-4 NB =      6154.1553  1-4 EEL =      3754.6680  VDWAALS    =     13337.2010
 EELEC  =   -364102.2830  EHBOND  =         0.0000  RESTRAINT  =         0.0000
 EKCMT  =         0.0000  VIRIAL  =         0.0000  VOLUME     =   1230496.1213
                                                    SURFTEN    =         0.0000
                                                    Density    =         1.0132
 ------------------------------------------------------------------------------


 NSTEP =  2000000   TIME(PS) =    5000.000  TEMP(K) =   310.37  PRESS =     0.0
 Etot   =   -204847.8519  EKtot   =     84041.5000  EPtot      =   -288889.3519
 BOND   =      6762.6090  ANGLE   =     26860.7949  DIHED      =     18242.4853
 1-4 NB =      6136.8731  1-4 EEL =      3774.8671  VDWAALS    =     13829.5450
 EELEC  =   -364496.5263  EHBOND  =         0.0000  RESTRAINT  =         0.0000
 EKCMT  =         0.0000  VIRIAL  =         0.0000  VOLUME     =   1234766.4689
                                                    SURFTEN    =         0.0000
                                                    Density    =         1.0097
 ------------------------------------------------------------------------------


 NSTEP =  2005000   TIME(PS) =    5010.000  TEMP(K) =   309.36  PRESS =     0.0
 Etot   =   -205462.3142  EKtot   =     83768.2969  EPtot      =   -289230.6111
 BOND   =      6698.4778  ANGLE   =     26834.8302  DIHED      =     18196.1740
 1-4 NB =      6166.7568  1-4 EEL =      3886.6438  VDWAALS    =     13492.4515
 EELEC  =   -364505.9451  EHBOND  =         0.0000  RESTRAINT  =         0.0000
 EKCMT  =         0.0000  VIRIAL  =         0.0000  VOLUME     =   1230528.0113
                                                    SURFTEN    =         0.0000
                                                    Density    =         1.0132
 ------------------------------------------------------------------------------


 NSTEP =  2010000   TIME(PS) =    5020.000  TEMP(K) =   308.68  PRESS =     0.0
 Etot   =   -205393.8839  EKtot   =     83584.7109  EPtot      =   -288978.5948
 BOND   =      6866.1772  ANGLE   =     26839.0732  DIHED      =     18137.4125
 1-4 NB =      6137.4868  1-4 EEL =      3770.5617  VDWAALS    =     13792.9831
 EELEC  =   -364522.2892  EHBOND  =         0.0000  RESTRAINT  =         0.0000
 EKCMT  =         0.0000  VIRIAL  =         0.0000  VOLUME     =   1231289.2917
                                                    SURFTEN    =         0.0000
                                                    Density    =         1.0125
 ------------------------------------------------------------------------------


 NSTEP =  2015000   TIME(PS) =    5030.000  TEMP(K) =   308.93  PRESS =     0.0
 Etot   =   -205414.5778  EKtot   =     83653.9453  EPtot      =   -289068.5231
 BOND   =      6912.4579  ANGLE   =     26758.3025  DIHED      =     18209.6682
 1-4 NB =      6137.6764  1-4 EEL =      3840.8361  VDWAALS    =     13562.0558
 EELEC  =   -364489.5200  EHBOND  =         0.0000  RESTRAINT  =         0.0000
 EKCMT  =         0.0000  VIRIAL  =         0.0000  VOLUME     =   1230559.8289
                                                    SURFTEN    =         0.0000
                                                    Density    =         1.0131
 ------------------------------------------------------------------------------


 NSTEP =  2020000   TIME(PS) =    5040.000  TEMP(K) =   310.00  PRESS =     0.0
 Etot   =   -204945.0225  EKtot   =     83943.8672  EPtot      =   -288888.8897
 BOND   =      6882.5638  ANGLE   =     26847.5895  DIHED      =     18175.4969
 1-4 NB =      6134.0492  1-4 EEL =      3722.3178  VDWAALS    =     13450.2988
 EELEC  =   -364101.2057  EHBOND  =         0.0000  RESTRAINT  =         0.0000
 EKCMT  =         0.0000  VIRIAL  =         0.0000  VOLUME     =   1233926.0730
                                                    SURFTEN    =         0.0000
                                                    Density    =         1.0104
 ------------------------------------------------------------------------------


 NSTEP =  2025000   TIME(PS) =    5050.000  TEMP(K) =   310.83  PRESS =     0.0
 Etot   =   -205284.2555  EKtot   =     84168.0391  EPtot      =   -289452.2945
 BOND   =      6808.4520  ANGLE   =     26656.9804  DIHED      =     18209.4323
 1-4 NB =      6073.2920  1-4 EEL =      3769.3959  VDWAALS    =     13397.2423
 EELEC  =   -364367.0893  EHBOND  =         0.0000  RESTRAINT  =         0.0000
 EKCMT  =         0.0000  VIRIAL  =         0.0000  VOLUME     =   1233571.0297
                                                    SURFTEN    =         0.0000
                                                    Density    =         1.0107
 ------------------------------------------------------------------------------


 NSTEP =  2030000   TIME(PS) =    5060.000  TEMP(K) =   310.91  PRESS =     0.0
 Etot   =   -204458.0272  EKtot   =     84188.5781  EPtot      =   -288646.6053
 BOND   =      6792.5171  ANGLE   =     26936.9279  DIHED      =     18184.7618
 1-4 NB =      6084.5574  1-4 EEL =      3731.6250  VDWAALS    =     13644.0077
 EELEC  =   -364021.0023  EHBOND  =         0.0000  RESTRAINT  =         0.0000
 EKCMT  =         0.0000  VIRIAL  =         0.0000  VOLUME     =   1231618.9558
                                                    SURFTEN    =         0.0000
                                                    Density    =         1.0123
 ------------------------------------------------------------------------------


 NSTEP =  2035000   TIME(PS) =    5070.000  TEMP(K) =   311.06  PRESS =     0.0
 Etot   =   -204514.7075  EKtot   =     84229.2422  EPtot      =   -288743.9497
 BOND   =      6827.2473  ANGLE   =     26615.3913  DIHED      =     18260.3704
 1-4 NB =      6229.9031  1-4 EEL =      3824.8657  VDWAALS    =     13880.5662
 EELEC  =   -364382.2936  EHBOND  =         0.0000  RESTRAINT  =         0.0000
 EKCMT  =         0.0000  VIRIAL  =         0.0000  VOLUME     =   1231449.7231
                                                    SURFTEN    =         0.0000
                                                    Density    =         1.0124
 ------------------------------------------------------------------------------


 NSTEP =  2040000   TIME(PS) =    5080.000  TEMP(K) =   310.52  PRESS =     0.0
 Etot   =   -205106.6062  EKtot   =     84083.5469  EPtot      =   -289190.1530
 BOND   =      6769.7245  ANGLE   =     26730.3226  DIHED      =     18248.5718
 1-4 NB =      6171.8598  1-4 EEL =      3781.7214  VDWAALS    =     13425.2546
 EELEC  =   -364317.6078  EHBOND  =         0.0000  RESTRAINT  =         0.0000
 EKCMT  =         0.0000  VIRIAL  =         0.0000  VOLUME     =   1228804.8081
                                                    SURFTEN    =         0.0000
                                                    Density    =         1.0146
 ------------------------------------------------------------------------------


 NSTEP =  2045000   TIME(PS) =    5090.000  TEMP(K) =   309.95  PRESS =     0.0
 Etot   =   -205335.5741  EKtot   =     83929.4375  EPtot      =   -289265.0116
 BOND   =      6735.1724  ANGLE   =     26793.3665  DIHED      =     18180.9374
 1-4 NB =      6126.2275  1-4 EEL =      3818.5703  VDWAALS    =     13879.8815
 EELEC  =   -364799.1671  EHBOND  =         0.0000  RESTRAINT  =         0.0000
 EKCMT  =         0.0000  VIRIAL  =         0.0000  VOLUME     =   1228844.0507
                                                    SURFTEN    =         0.0000
                                                    Density    =         1.0145
 ------------------------------------------------------------------------------


 NSTEP =  2050000   TIME(PS) =    5100.000  TEMP(K) =   310.07  PRESS =     0.0
 Etot   =   -205052.6951  EKtot   =     83960.4844  EPtot      =   -289013.1795
 BOND   =      6699.7640  ANGLE   =     26775.3324  DIHED      =     18310.4857
 1-4 NB =      6197.0749  1-4 EEL =      3711.6856  VDWAALS    =     13764.0271
 EELEC  =   -364471.5492  EHBOND  =         0.0000  RESTRAINT  =         0.0000
 EKCMT  =         0.0000  VIRIAL  =         0.0000  VOLUME     =   1229095.8126
                                                    SURFTEN    =         0.0000
                                                    Density    =         1.0143
 ------------------------------------------------------------------------------


 NSTEP =  2055000   TIME(PS) =    5110.000  TEMP(K) =   308.93  PRESS =     0.0
 Etot   =   -205869.0519  EKtot   =     83651.8516  EPtot      =   -289520.9034
 BOND   =      6712.8284  ANGLE   =     26726.0159  DIHED      =     18256.2014
 1-4 NB =      6121.9067  1-4 EEL =      3782.8853  VDWAALS    =     13928.1223
 EELEC  =   -365048.8634  EHBOND  =         0.0000  RESTRAINT  =         0.0000
 EKCMT  =         0.0000  VIRIAL  =         0.0000  VOLUME     =   1229718.3755
                                                    SURFTEN    =         0.0000
                                                    Density    =         1.0138
 ------------------------------------------------------------------------------


 NSTEP =  2060000   TIME(PS) =    5120.000  TEMP(K) =   310.00  PRESS =     0.0
 Etot   =   -205109.7891  EKtot   =     83943.3281  EPtot      =   -289053.1173
 BOND   =      6786.1123  ANGLE   =     26764.1189  DIHED      =     18317.2641
 1-4 NB =      6218.0817  1-4 EEL =      3766.9607  VDWAALS    =     13843.3804
 EELEC  =   -364749.0354  EHBOND  =         0.0000  RESTRAINT  =         0.0000
 EKCMT  =         0.0000  VIRIAL  =         0.0000  VOLUME     =   1231028.5379
                                                    SURFTEN    =         0.0000
                                                    Density    =         1.0127
 ------------------------------------------------------------------------------


 NSTEP =  2065000   TIME(PS) =    5130.000  TEMP(K) =   309.09  PRESS =     0.0
 Etot   =   -205933.7527  EKtot   =     83695.4609  EPtot      =   -289629.2136
 BOND   =      6795.2049  ANGLE   =     26636.9483  DIHED      =     18220.9642
 1-4 NB =      6175.1495  1-4 EEL =      3774.8657  VDWAALS    =     13715.2447
 EELEC  =   -364947.5908  EHBOND  =         0.0000  RESTRAINT  =         0.0000
 EKCMT  =         0.0000  VIRIAL  =         0.0000  VOLUME     =   1228582.5531
                                                    SURFTEN    =         0.0000
                                                    Density    =         1.0148
 ------------------------------------------------------------------------------


 NSTEP =  2070000   TIME(PS) =    5140.000  TEMP(K) =   308.97  PRESS =     0.0
 Etot   =   -205846.4516  EKtot   =     83664.5469  EPtot      =   -289510.9985
 BOND   =      6627.7871  ANGLE   =     26749.7440  DIHED      =     18218.1966
 1-4 NB =      6153.7921  1-4 EEL =      3841.5761  VDWAALS    =     13492.7004
 EELEC  =   -364594.7949  EHBOND  =         0.0000  RESTRAINT  =         0.0000
 EKCMT  =         0.0000  VIRIAL  =         0.0000  VOLUME     =   1228864.7771
                                                    SURFTEN    =         0.0000
                                                    Density    =         1.0145
 ------------------------------------------------------------------------------


 NSTEP =  2075000   TIME(PS) =    5150.000  TEMP(K) =   311.05  PRESS =     0.0
 Etot   =   -204489.9146  EKtot   =     84226.5469  EPtot      =   -288716.4614
 BOND   =      6706.9868  ANGLE   =     26718.6706  DIHED      =     18257.7229
 1-4 NB =      6196.1970  1-4 EEL =      3796.7436  VDWAALS    =     13524.3695
 EELEC  =   -363917.1518  EHBOND  =         0.0000  RESTRAINT  =         0.0000
 EKCMT  =         0.0000  VIRIAL  =         0.0000  VOLUME     =   1229857.9765
                                                    SURFTEN    =         0.0000
                                                    Density    =         1.0137
 ------------------------------------------------------------------------------


 NSTEP =  2080000   TIME(PS) =    5160.000  TEMP(K) =   310.74  PRESS =     0.0
 Etot   =   -204986.3575  EKtot   =     84142.5000  EPtot      =   -289128.8575
 BOND   =      6815.2980  ANGLE   =     26717.0521  DIHED      =     18182.9721
 1-4 NB =      6181.8738  1-4 EEL =      3664.0141  VDWAALS    =     13738.5834
 EELEC  =   -364428.6510  EHBOND  =         0.0000  RESTRAINT  =         0.0000
 EKCMT  =         0.0000  VIRIAL  =         0.0000  VOLUME     =   1229969.1276
                                                    SURFTEN    =         0.0000
                                                    Density    =         1.0136
 ------------------------------------------------------------------------------


 NSTEP =  2085000   TIME(PS) =    5170.000  TEMP(K) =   309.41  PRESS =     0.0
 Etot   =   -205060.6083  EKtot   =     83781.9062  EPtot      =   -288842.5145
 BOND   =      6802.2247  ANGLE   =     26689.9184  DIHED      =     18283.5234
 1-4 NB =      6186.7245  1-4 EEL =      3742.0284  VDWAALS    =     13627.1188
 EELEC  =   -364174.0528  EHBOND  =         0.0000  RESTRAINT  =         0.0000
 EKCMT  =         0.0000  VIRIAL  =         0.0000  VOLUME     =   1232243.5583
                                                    SURFTEN    =         0.0000
                                                    Density    =         1.0118
 ------------------------------------------------------------------------------


 NSTEP =  2090000   TIME(PS) =    5180.000  TEMP(K) =   310.32  PRESS =     0.0
 Etot   =   -205353.0954  EKtot   =     84029.1094  EPtot      =   -289382.2048
 BOND   =      6761.9363  ANGLE   =     26802.5190  DIHED      =     18189.1368
 1-4 NB =      6119.3398  1-4 EEL =      3758.2218  VDWAALS    =     13697.9960
 EELEC  =   -364711.3546  EHBOND  =         0.0000  RESTRAINT  =         0.0000
 EKCMT  =         0.0000  VIRIAL  =         0.0000  VOLUME     =   1228887.1827
                                                    SURFTEN    =         0.0000
                                                    Density    =         1.0145
 ------------------------------------------------------------------------------


 NSTEP =  2095000   TIME(PS) =    5190.000  TEMP(K) =   310.24  PRESS =     0.0
 Etot   =   -205147.0408  EKtot   =     84007.8906  EPtot      =   -289154.9314
 BOND   =      6792.8198  ANGLE   =     26830.6451  DIHED      =     18238.8791
 1-4 NB =      6158.5481  1-4 EEL =      3872.2515  VDWAALS    =     13753.1089
 EELEC  =   -364801.1840  EHBOND  =         0.0000  RESTRAINT  =         0.0000
 EKCMT  =         0.0000  VIRIAL  =         0.0000  VOLUME     =   1229684.0032
                                                    SURFTEN    =         0.0000
                                                    Density    =         1.0139
 ------------------------------------------------------------------------------


 NSTEP =  2100000   TIME(PS) =    5200.000  TEMP(K) =   310.45  PRESS =     0.0
 Etot   =   -204660.4710  EKtot   =     84063.9062  EPtot      =   -288724.3772
 BOND   =      6806.1428  ANGLE   =     27044.2718  DIHED      =     18228.3096
 1-4 NB =      6166.2092  1-4 EEL =      3846.2951  VDWAALS    =     13563.0944
 EELEC  =   -364378.7002  EHBOND  =         0.0000  RESTRAINT  =         0.0000
 EKCMT  =         0.0000  VIRIAL  =         0.0000  VOLUME     =   1229382.6567
                                                    SURFTEN    =         0.0000
                                                    Density    =         1.0141
 ------------------------------------------------------------------------------


 NSTEP =  2105000   TIME(PS) =    5210.000  TEMP(K) =   310.64  PRESS =     0.0
 Etot   =   -205088.1895  EKtot   =     84117.2734  EPtot      =   -289205.4630
 BOND   =      6764.9408  ANGLE   =     26728.5213  DIHED      =     18185.8218
 1-4 NB =      6186.8585  1-4 EEL =      3798.4409  VDWAALS    =     13270.9235
 EELEC  =   -364140.9699  EHBOND  =         0.0000  RESTRAINT  =         0.0000
 EKCMT  =         0.0000  VIRIAL  =         0.0000  VOLUME     =   1230261.3407
                                                    SURFTEN    =         0.0000
                                                    Density    =         1.0134
 ------------------------------------------------------------------------------


 NSTEP =  2110000   TIME(PS) =    5220.000  TEMP(K) =   311.18  PRESS =     0.0
 Etot   =   -204846.5019  EKtot   =     84261.5000  EPtot      =   -289108.0019
 BOND   =      6801.6464  ANGLE   =     26874.7517  DIHED      =     18170.0285
 1-4 NB =      6147.7331  1-4 EEL =      3767.2548  VDWAALS    =     13366.6681
 EELEC  =   -364236.0845  EHBOND  =         0.0000  RESTRAINT  =         0.0000
 EKCMT  =         0.0000  VIRIAL  =         0.0000  VOLUME     =   1229988.2715
                                                    SURFTEN    =         0.0000
                                                    Density    =         1.0136
 ------------------------------------------------------------------------------


 NSTEP =  2115000   TIME(PS) =    5230.000  TEMP(K) =   310.18  PRESS =     0.0
 Etot   =   -205261.9416  EKtot   =     83992.4844  EPtot      =   -289254.4260
 BOND   =      6811.7963  ANGLE   =     26712.8030  DIHED      =     18162.9719
 1-4 NB =      6168.4445  1-4 EEL =      3832.1236  VDWAALS    =     13466.1715
 EELEC  =   -364408.7368  EHBOND  =         0.0000  RESTRAINT  =         0.0000
 EKCMT  =         0.0000  VIRIAL  =         0.0000  VOLUME     =   1228452.4613
                                                    SURFTEN    =         0.0000
                                                    Density    =         1.0149
 ------------------------------------------------------------------------------


 NSTEP =  2120000   TIME(PS) =    5240.000  TEMP(K) =   308.70  PRESS =     0.0
 Etot   =   -205755.0737  EKtot   =     83590.9844  EPtot      =   -289346.0581
 BOND   =      6706.4601  ANGLE   =     26821.7894  DIHED      =     18203.5264
 1-4 NB =      6192.5558  1-4 EEL =      3801.9512  VDWAALS    =     13183.2219
 EELEC  =   -364255.5628  EHBOND  =         0.0000  RESTRAINT  =         0.0000
 EKCMT  =         0.0000  VIRIAL  =         0.0000  VOLUME     =   1230678.6684
                                                    SURFTEN    =         0.0000
                                                    Density    =         1.0130
 ------------------------------------------------------------------------------


 NSTEP =  2125000   TIME(PS) =    5250.000  TEMP(K) =   309.70  PRESS =     0.0
 Etot   =   -205642.2622  EKtot   =     83862.3828  EPtot      =   -289504.6450
 BOND   =      6673.0896  ANGLE   =     26865.6136  DIHED      =     18229.1863
 1-4 NB =      6190.1622  1-4 EEL =      3774.2380  VDWAALS    =     13690.2800
 EELEC  =   -364927.2146  EHBOND  =         0.0000  RESTRAINT  =         0.0000
 EKCMT  =         0.0000  VIRIAL  =         0.0000  VOLUME     =   1229541.7417
                                                    SURFTEN    =         0.0000
                                                    Density    =         1.0140
 ------------------------------------------------------------------------------


 NSTEP =  2130000   TIME(PS) =    5260.000  TEMP(K) =   309.35  PRESS =     0.0
 Etot   =   -204868.7886  EKtot   =     83766.6094  EPtot      =   -288635.3980
 BOND   =      6800.9799  ANGLE   =     26859.8885  DIHED      =     18329.3863
 1-4 NB =      6227.0101  1-4 EEL =      3717.1443  VDWAALS    =     13685.7850
 EELEC  =   -364255.5921  EHBOND  =         0.0000  RESTRAINT  =         0.0000
 EKCMT  =         0.0000  VIRIAL  =         0.0000  VOLUME     =   1231881.9280
                                                    SURFTEN    =         0.0000
                                                    Density    =         1.0120
 ------------------------------------------------------------------------------


 NSTEP =  2135000   TIME(PS) =    5270.000  TEMP(K) =   309.89  PRESS =     0.0
 Etot   =   -205098.6434  EKtot   =     83914.0000  EPtot      =   -289012.6434
 BOND   =      6670.3594  ANGLE   =     26791.4159  DIHED      =     18186.2786
 1-4 NB =      6153.9310  1-4 EEL =      3742.7864  VDWAALS    =     13486.2934
 EELEC  =   -364043.7081  EHBOND  =         0.0000  RESTRAINT  =         0.0000
 EKCMT  =         0.0000  VIRIAL  =         0.0000  VOLUME     =   1231988.0195
                                                    SURFTEN    =         0.0000
                                                    Density    =         1.0120
 ------------------------------------------------------------------------------


 NSTEP =  2140000   TIME(PS) =    5280.000  TEMP(K) =   310.10  PRESS =     0.0
 Etot   =   -205046.6992  EKtot   =     83970.8984  EPtot      =   -289017.5977
 BOND   =      6743.6572  ANGLE   =     26934.5159  DIHED      =     18123.2816
 1-4 NB =      6063.3309  1-4 EEL =      3778.7166  VDWAALS    =     13682.0456
 EELEC  =   -364343.1455  EHBOND  =         0.0000  RESTRAINT  =         0.0000
 EKCMT  =         0.0000  VIRIAL  =         0.0000  VOLUME     =   1229637.0173
                                                    SURFTEN    =         0.0000
                                                    Density    =         1.0139
 ------------------------------------------------------------------------------


 NSTEP =  2145000   TIME(PS) =    5290.000  TEMP(K) =   310.25  PRESS =     0.0
 Etot   =   -205026.8001  EKtot   =     84011.6797  EPtot      =   -289038.4798
 BOND   =      6646.2820  ANGLE   =     26818.3579  DIHED      =     18153.6858
 1-4 NB =      6199.4179  1-4 EEL =      3910.9683  VDWAALS    =     13552.7367
 EELEC  =   -364319.9284  EHBOND  =         0.0000  RESTRAINT  =         0.0000
 EKCMT  =         0.0000  VIRIAL  =         0.0000  VOLUME     =   1232653.1902
                                                    SURFTEN    =         0.0000
                                                    Density    =         1.0114
 ------------------------------------------------------------------------------


 NSTEP =  2150000   TIME(PS) =    5300.000  TEMP(K) =   309.37  PRESS =     0.0
 Etot   =   -205499.2201  EKtot   =     83771.8906  EPtot      =   -289271.1107
 BOND   =      6868.4607  ANGLE   =     26771.2035  DIHED      =     18233.3941
 1-4 NB =      6139.5070  1-4 EEL =      3802.1641  VDWAALS    =     13467.1133
 EELEC  =   -364552.9534  EHBOND  =         0.0000  RESTRAINT  =         0.0000
 EKCMT  =         0.0000  VIRIAL  =         0.0000  VOLUME     =   1230072.1247
                                                    SURFTEN    =         0.0000
                                                    Density    =         1.0135
 ------------------------------------------------------------------------------


 NSTEP =  2155000   TIME(PS) =    5310.000  TEMP(K) =   309.93  PRESS =     0.0
 Etot   =   -205270.5173  EKtot   =     83923.7578  EPtot      =   -289194.2751
 BOND   =      6758.9679  ANGLE   =     26853.7976  DIHED      =     18116.4121
 1-4 NB =      6156.4158  1-4 EEL =      3702.0720  VDWAALS    =     13524.8981
 EELEC  =   -364306.8386  EHBOND  =         0.0000  RESTRAINT  =         0.0000
 EKCMT  =         0.0000  VIRIAL  =         0.0000  VOLUME     =   1229716.8264
                                                    SURFTEN    =         0.0000
                                                    Density    =         1.0138
 ------------------------------------------------------------------------------


 NSTEP =  2160000   TIME(PS) =    5320.000  TEMP(K) =   310.08  PRESS =     0.0
 Etot   =   -204759.6159  EKtot   =     83963.0625  EPtot      =   -288722.6784
 BOND   =      6796.6778  ANGLE   =     26785.0942  DIHED      =     18162.3837
 1-4 NB =      6162.7917  1-4 EEL =      3771.3744  VDWAALS    =     13324.4856
 EELEC  =   -363725.4858  EHBOND  =         0.0000  RESTRAINT  =         0.0000
 EKCMT  =         0.0000  VIRIAL  =         0.0000  VOLUME     =   1227022.6498
                                                    SURFTEN    =         0.0000
                                                    Density    =         1.0161
 ------------------------------------------------------------------------------


 NSTEP =  2165000   TIME(PS) =    5330.000  TEMP(K) =   310.35  PRESS =     0.0
 Etot   =   -205428.4655  EKtot   =     84036.9688  EPtot      =   -289465.4343
 BOND   =      6964.9979  ANGLE   =     26876.5586  DIHED      =     18182.3239
 1-4 NB =      6052.0212  1-4 EEL =      3708.0225  VDWAALS    =     13454.9522
 EELEC  =   -364704.3105  EHBOND  =         0.0000  RESTRAINT  =         0.0000
 EKCMT  =         0.0000  VIRIAL  =         0.0000  VOLUME     =   1229443.1348
                                                    SURFTEN    =         0.0000
                                                    Density    =         1.0141
 ------------------------------------------------------------------------------


 NSTEP =  2170000   TIME(PS) =    5340.000  TEMP(K) =   310.85  PRESS =     0.0
 Etot   =   -204030.8389  EKtot   =     84173.0078  EPtot      =   -288203.8467
 BOND   =      6981.6775  ANGLE   =     26838.1251  DIHED      =     18248.9328
 1-4 NB =      6228.5106  1-4 EEL =      3782.4858  VDWAALS    =     12994.7986
 EELEC  =   -363278.3773  EHBOND  =         0.0000  RESTRAINT  =         0.0000
 EKCMT  =         0.0000  VIRIAL  =         0.0000  VOLUME     =   1231288.1330
                                                    SURFTEN    =         0.0000
                                                    Density    =         1.0125
 ------------------------------------------------------------------------------


 NSTEP =  2175000   TIME(PS) =    5350.000  TEMP(K) =   309.09  PRESS =     0.0
 Etot   =   -205482.3843  EKtot   =     83695.4766  EPtot      =   -289177.8609
 BOND   =      6847.3751  ANGLE   =     26902.3381  DIHED      =     18221.7932
 1-4 NB =      6165.0340  1-4 EEL =      3708.0840  VDWAALS    =     14089.0767
 EELEC  =   -365111.5618  EHBOND  =         0.0000  RESTRAINT  =         0.0000
 EKCMT  =         0.0000  VIRIAL  =         0.0000  VOLUME     =   1230426.2774
                                                    SURFTEN    =         0.0000
                                                    Density    =         1.0132
 ------------------------------------------------------------------------------


 NSTEP =  2180000   TIME(PS) =    5360.000  TEMP(K) =   310.63  PRESS =     0.0
 Etot   =   -204650.6610  EKtot   =     84112.7031  EPtot      =   -288763.3642
 BOND   =      6852.6793  ANGLE   =     26960.9942  DIHED      =     18293.4151
 1-4 NB =      6139.6969  1-4 EEL =      3775.4936  VDWAALS    =     13470.3273
 EELEC  =   -364255.9705  EHBOND  =         0.0000  RESTRAINT  =         0.0000
 EKCMT  =         0.0000  VIRIAL  =         0.0000  VOLUME     =   1230451.0987
                                                    SURFTEN    =         0.0000
                                                    Density    =         1.0132
 ------------------------------------------------------------------------------


 NSTEP =  2185000   TIME(PS) =    5370.000  TEMP(K) =   309.45  PRESS =     0.0
 Etot   =   -205366.7143  EKtot   =     83793.0703  EPtot      =   -289159.7846
 BOND   =      6828.7646  ANGLE   =     26753.6124  DIHED      =     18214.6232
 1-4 NB =      6183.9385  1-4 EEL =      3764.2180  VDWAALS    =     13561.0331
 EELEC  =   -364465.9743  EHBOND  =         0.0000  RESTRAINT  =         0.0000
 EKCMT  =         0.0000  VIRIAL  =         0.0000  VOLUME     =   1230306.7058
                                                    SURFTEN    =         0.0000
                                                    Density    =         1.0133
 ------------------------------------------------------------------------------


 NSTEP =  2190000   TIME(PS) =    5380.000  TEMP(K) =   310.23  PRESS =     0.0
 Etot   =   -205155.4669  EKtot   =     84003.8516  EPtot      =   -289159.3185
 BOND   =      6841.0557  ANGLE   =     26819.9251  DIHED      =     18196.9612
 1-4 NB =      6151.3151  1-4 EEL =      3742.0951  VDWAALS    =     13481.9726
 EELEC  =   -364392.6433  EHBOND  =         0.0000  RESTRAINT  =         0.0000
 EKCMT  =         0.0000  VIRIAL  =         0.0000  VOLUME     =   1231992.1920
                                                    SURFTEN    =         0.0000
                                                    Density    =         1.0120
 ------------------------------------------------------------------------------


 NSTEP =  2195000   TIME(PS) =    5390.000  TEMP(K) =   310.46  PRESS =     0.0
 Etot   =   -204610.5779  EKtot   =     84067.9453  EPtot      =   -288678.5232
 BOND   =      6690.5585  ANGLE   =     26909.8043  DIHED      =     18149.7230
 1-4 NB =      6160.0913  1-4 EEL =      3722.6401  VDWAALS    =     13912.9026
 EELEC  =   -364224.2431  EHBOND  =         0.0000  RESTRAINT  =         0.0000
 EKCMT  =         0.0000  VIRIAL  =         0.0000  VOLUME     =   1231853.0544
                                                    SURFTEN    =         0.0000
                                                    Density    =         1.0121
 ------------------------------------------------------------------------------


 NSTEP =  2200000   TIME(PS) =    5400.000  TEMP(K) =   309.67  PRESS =     0.0
 Etot   =   -205067.4468  EKtot   =     83854.3516  EPtot      =   -288921.7984
 BOND   =      6717.9220  ANGLE   =     26778.7322  DIHED      =     18209.1838
 1-4 NB =      6246.6083  1-4 EEL =      3861.2634  VDWAALS    =     13466.7846
 EELEC  =   -364202.2927  EHBOND  =         0.0000  RESTRAINT  =         0.0000
 EKCMT  =         0.0000  VIRIAL  =         0.0000  VOLUME     =   1231488.7544
                                                    SURFTEN    =         0.0000
                                                    Density    =         1.0124
 ------------------------------------------------------------------------------


 NSTEP =  2205000   TIME(PS) =    5410.000  TEMP(K) =   310.88  PRESS =     0.0
 Etot   =   -205081.2159  EKtot   =     84181.1719  EPtot      =   -289262.3878
 BOND   =      6680.2565  ANGLE   =     26733.1438  DIHED      =     18334.8480
 1-4 NB =      6147.1288  1-4 EEL =      3820.4266  VDWAALS    =     13748.6332
 EELEC  =   -364726.8246  EHBOND  =         0.0000  RESTRAINT  =         0.0000
 EKCMT  =         0.0000  VIRIAL  =         0.0000  VOLUME     =   1228614.3489
                                                    SURFTEN    =         0.0000
                                                    Density    =         1.0147
 ------------------------------------------------------------------------------


 NSTEP =  2210000   TIME(PS) =    5420.000  TEMP(K) =   310.06  PRESS =     0.0
 Etot   =   -205253.5182  EKtot   =     83959.9219  EPtot      =   -289213.4401
 BOND   =      6769.9386  ANGLE   =     26937.3661  DIHED      =     18193.7097
 1-4 NB =      6144.4890  1-4 EEL =      3810.1494  VDWAALS    =     13263.4552
 EELEC  =   -364332.5481  EHBOND  =         0.0000  RESTRAINT  =         0.0000
 EKCMT  =         0.0000  VIRIAL  =         0.0000  VOLUME     =   1227876.5007
                                                    SURFTEN    =         0.0000
                                                    Density    =         1.0153
 ------------------------------------------------------------------------------


 NSTEP =  2215000   TIME(PS) =    5430.000  TEMP(K) =   309.58  PRESS =     0.0
 Etot   =   -204992.9889  EKtot   =     83828.6875  EPtot      =   -288821.6764
 BOND   =      6906.2413  ANGLE   =     26957.6429  DIHED      =     18221.9499
 1-4 NB =      6161.9043  1-4 EEL =      3711.4250  VDWAALS    =     13692.9482
 EELEC  =   -364473.7879  EHBOND  =         0.0000  RESTRAINT  =         0.0000
 EKCMT  =         0.0000  VIRIAL  =         0.0000  VOLUME     =   1231577.9570
                                                    SURFTEN    =         0.0000
                                                    Density    =         1.0123
 ------------------------------------------------------------------------------


 NSTEP =  2220000   TIME(PS) =    5440.000  TEMP(K) =   311.37  PRESS =     0.0
 Etot   =   -204586.5563  EKtot   =     84314.5000  EPtot      =   -288901.0563
 BOND   =      6748.7854  ANGLE   =     26939.3730  DIHED      =     18177.9517
 1-4 NB =      6165.3033  1-4 EEL =      3762.0149  VDWAALS    =     13774.6271
 EELEC  =   -364469.1118  EHBOND  =         0.0000  RESTRAINT  =         0.0000
 EKCMT  =         0.0000  VIRIAL  =         0.0000  VOLUME     =   1229632.9436
                                                    SURFTEN    =         0.0000
                                                    Density    =         1.0139
 ------------------------------------------------------------------------------


 NSTEP =  2225000   TIME(PS) =    5450.000  TEMP(K) =   310.89  PRESS =     0.0
 Etot   =   -204554.3599  EKtot   =     84182.3281  EPtot      =   -288736.6880
 BOND   =      6794.5777  ANGLE   =     26933.0965  DIHED      =     18242.5713
 1-4 NB =      6100.5801  1-4 EEL =      3733.9651  VDWAALS    =     14090.6035
 EELEC  =   -364632.0821  EHBOND  =         0.0000  RESTRAINT  =         0.0000
 EKCMT  =         0.0000  VIRIAL  =         0.0000  VOLUME     =   1231175.0257
                                                    SURFTEN    =         0.0000
                                                    Density    =         1.0126
 ------------------------------------------------------------------------------


 NSTEP =  2230000   TIME(PS) =    5460.000  TEMP(K) =   310.41  PRESS =     0.0
 Etot   =   -204808.6647  EKtot   =     84053.3984  EPtot      =   -288862.0631
 BOND   =      6733.5665  ANGLE   =     26899.2054  DIHED      =     18275.5502
 1-4 NB =      6188.9862  1-4 EEL =      3748.3215  VDWAALS    =     13730.4509
 EELEC  =   -364438.1437  EHBOND  =         0.0000  RESTRAINT  =         0.0000
 EKCMT  =         0.0000  VIRIAL  =         0.0000  VOLUME     =   1231790.8504
                                                    SURFTEN    =         0.0000
                                                    Density    =         1.0121
 ------------------------------------------------------------------------------


 NSTEP =  2235000   TIME(PS) =    5470.000  TEMP(K) =   309.09  PRESS =     0.0
 Etot   =   -205008.8919  EKtot   =     83697.2812  EPtot      =   -288706.1732
 BOND   =      6879.9707  ANGLE   =     26657.9905  DIHED      =     18132.5788
 1-4 NB =      6169.4498  1-4 EEL =      3871.9726  VDWAALS    =     13677.7241
 EELEC  =   -364095.8597  EHBOND  =         0.0000  RESTRAINT  =         0.0000
 EKCMT  =         0.0000  VIRIAL  =         0.0000  VOLUME     =   1232771.2815
                                                    SURFTEN    =         0.0000
                                                    Density    =         1.0113
 ------------------------------------------------------------------------------


 NSTEP =  2240000   TIME(PS) =    5480.000  TEMP(K) =   308.96  PRESS =     0.0
 Etot   =   -205247.5592  EKtot   =     83661.4375  EPtot      =   -288908.9967
 BOND   =      6809.4133  ANGLE   =     26751.8563  DIHED      =     18086.8251
 1-4 NB =      6181.7102  1-4 EEL =      3848.0933  VDWAALS    =     13542.9324
 EELEC  =   -364129.8273  EHBOND  =         0.0000  RESTRAINT  =         0.0000
 EKCMT  =         0.0000  VIRIAL  =         0.0000  VOLUME     =   1231977.9238
                                                    SURFTEN    =         0.0000
                                                    Density    =         1.0120
 ------------------------------------------------------------------------------


 NSTEP =  2245000   TIME(PS) =    5490.000  TEMP(K) =   310.81  PRESS =     0.0
 Etot   =   -205130.7115  EKtot   =     84162.8203  EPtot      =   -289293.5318
 BOND   =      6771.8010  ANGLE   =     26586.2746  DIHED      =     18044.3972
 1-4 NB =      6172.6374  1-4 EEL =      3799.3020  VDWAALS    =     13196.3415
 EELEC  =   -363864.2855  EHBOND  =         0.0000  RESTRAINT  =         0.0000
 EKCMT  =         0.0000  VIRIAL  =         0.0000  VOLUME     =   1232128.5135
                                                    SURFTEN    =         0.0000
                                                    Density    =         1.0118
 ------------------------------------------------------------------------------


 NSTEP =  2250000   TIME(PS) =    5500.000  TEMP(K) =   309.92  PRESS =     0.0
 Etot   =   -205293.2914  EKtot   =     83920.9219  EPtot      =   -289214.2133
 BOND   =      6763.8841  ANGLE   =     26981.3231  DIHED      =     18159.3623
 1-4 NB =      6140.8489  1-4 EEL =      3705.6019  VDWAALS    =     13632.3186
 EELEC  =   -364597.5521  EHBOND  =         0.0000  RESTRAINT  =         0.0000
 EKCMT  =         0.0000  VIRIAL  =         0.0000  VOLUME     =   1229592.5477
                                                    SURFTEN    =         0.0000
                                                    Density    =         1.0139
 ------------------------------------------------------------------------------


 NSTEP =  2255000   TIME(PS) =    5510.000  TEMP(K) =   308.67  PRESS =     0.0
 Etot   =   -205144.5254  EKtot   =     83581.9531  EPtot      =   -288726.4785
 BOND   =      6723.0031  ANGLE   =     26816.3492  DIHED      =     18136.4547
 1-4 NB =      6183.9385  1-4 EEL =      3847.6634  VDWAALS    =     13935.4077
 EELEC  =   -364369.2952  EHBOND  =         0.0000  RESTRAINT  =         0.0000
 EKCMT  =         0.0000  VIRIAL  =         0.0000  VOLUME     =   1230898.9327
                                                    SURFTEN    =         0.0000
                                                    Density    =         1.0129
 ------------------------------------------------------------------------------


 NSTEP =  2260000   TIME(PS) =    5520.000  TEMP(K) =   309.79  PRESS =     0.0
 Etot   =   -205315.2626  EKtot   =     83886.1484  EPtot      =   -289201.4110
 BOND   =      6726.6506  ANGLE   =     26848.4337  DIHED      =     18180.6166
 1-4 NB =      6153.8812  1-4 EEL =      3753.2151  VDWAALS    =     14033.7815
 EELEC  =   -364897.9897  EHBOND  =         0.0000  RESTRAINT  =         0.0000
 EKCMT  =         0.0000  VIRIAL  =         0.0000  VOLUME     =   1232963.9662
                                                    SURFTEN    =         0.0000
                                                    Density    =         1.0112
 ------------------------------------------------------------------------------


 NSTEP =  2265000   TIME(PS) =    5530.000  TEMP(K) =   308.92  PRESS =     0.0
 Etot   =   -205146.8698  EKtot   =     83649.7109  EPtot      =   -288796.5807
 BOND   =      6816.0542  ANGLE   =     26904.8338  DIHED      =     18117.8829
 1-4 NB =      6153.0349  1-4 EEL =      3708.8574  VDWAALS    =     13473.4532
 EELEC  =   -363970.6971  EHBOND  =         0.0000  RESTRAINT  =         0.0000
 EKCMT  =         0.0000  VIRIAL  =         0.0000  VOLUME     =   1229983.0609
                                                    SURFTEN    =         0.0000
                                                    Density    =         1.0136
 ------------------------------------------------------------------------------


 NSTEP =  2270000   TIME(PS) =    5540.000  TEMP(K) =   310.78  PRESS =     0.0
 Etot   =   -204966.7274  EKtot   =     84154.4375  EPtot      =   -289121.1649
 BOND   =      6775.5029  ANGLE   =     26644.7395  DIHED      =     18060.9110
 1-4 NB =      6206.1528  1-4 EEL =      3786.4313  VDWAALS    =     13899.3494
 EELEC  =   -364494.2519  EHBOND  =         0.0000  RESTRAINT  =         0.0000
 EKCMT  =         0.0000  VIRIAL  =         0.0000  VOLUME     =   1230906.6010
                                                    SURFTEN    =         0.0000
                                                    Density    =         1.0128
 ------------------------------------------------------------------------------


 NSTEP =  2275000   TIME(PS) =    5550.000  TEMP(K) =   311.04  PRESS =     0.0
 Etot   =   -204650.4917  EKtot   =     84223.6406  EPtot      =   -288874.1324
 BOND   =      6666.2305  ANGLE   =     26912.2456  DIHED      =     18114.2742
 1-4 NB =      6112.9976  1-4 EEL =      3734.7095  VDWAALS    =     13729.5969
 EELEC  =   -364144.1867  EHBOND  =         0.0000  RESTRAINT  =         0.0000
 EKCMT  =         0.0000  VIRIAL  =         0.0000  VOLUME     =   1233955.4993
                                                    SURFTEN    =         0.0000
                                                    Density    =         1.0103
 ------------------------------------------------------------------------------


 NSTEP =  2280000   TIME(PS) =    5560.000  TEMP(K) =   308.60  PRESS =     0.0
 Etot   =   -205868.2851  EKtot   =     83563.7031  EPtot      =   -289431.9882
 BOND   =      6763.0371  ANGLE   =     26829.2626  DIHED      =     18116.7555
 1-4 NB =      6160.3330  1-4 EEL =      3791.2193  VDWAALS    =     13746.6202
 EELEC  =   -364839.2160  EHBOND  =         0.0000  RESTRAINT  =         0.0000
 EKCMT  =         0.0000  VIRIAL  =         0.0000  VOLUME     =   1228987.8988
                                                    SURFTEN    =         0.0000
                                                    Density    =         1.0144
 ------------------------------------------------------------------------------


 NSTEP =  2285000   TIME(PS) =    5570.000  TEMP(K) =   310.16  PRESS =     0.0
 Etot   =   -205086.8727  EKtot   =     83985.5078  EPtot      =   -289072.3805
 BOND   =      6738.1855  ANGLE   =     26778.7516  DIHED      =     18138.6430
 1-4 NB =      6162.3972  1-4 EEL =      3768.9407  VDWAALS    =     13744.1012
 EELEC  =   -364403.3998  EHBOND  =         0.0000  RESTRAINT  =         0.0000
 EKCMT  =         0.0000  VIRIAL  =         0.0000  VOLUME     =   1231006.2896
                                                    SURFTEN    =         0.0000
                                                    Density    =         1.0128
 ------------------------------------------------------------------------------


 NSTEP =  2290000   TIME(PS) =    5580.000  TEMP(K) =   312.00  PRESS =     0.0
 Etot   =   -204287.4428  EKtot   =     84483.2734  EPtot      =   -288770.7162
 BOND   =      6811.3035  ANGLE   =     26886.9048  DIHED      =     18115.8717
 1-4 NB =      6118.7883  1-4 EEL =      3813.1864  VDWAALS    =     13277.2587
 EELEC  =   -363794.0294  EHBOND  =         0.0000  RESTRAINT  =         0.0000
 EKCMT  =         0.0000  VIRIAL  =         0.0000  VOLUME     =   1230840.2976
                                                    SURFTEN    =         0.0000
                                                    Density    =         1.0129
 ------------------------------------------------------------------------------


 NSTEP =  2295000   TIME(PS) =    5590.000  TEMP(K) =   310.97  PRESS =     0.0
 Etot   =   -204982.2397  EKtot   =     84204.7266  EPtot      =   -289186.9662
 BOND   =      6825.1225  ANGLE   =     26808.3493  DIHED      =     18173.7426
 1-4 NB =      6088.6597  1-4 EEL =      3759.3748  VDWAALS    =     13468.7800
 EELEC  =   -364310.9952  EHBOND  =         0.0000  RESTRAINT  =         0.0000
 EKCMT  =         0.0000  VIRIAL  =         0.0000  VOLUME     =   1232777.4998
                                                    SURFTEN    =         0.0000
                                                    Density    =         1.0113
 ------------------------------------------------------------------------------


 NSTEP =  2300000   TIME(PS) =    5600.000  TEMP(K) =   310.03  PRESS =     0.0
 Etot   =   -204943.1439  EKtot   =     83950.3984  EPtot      =   -288893.5423
 BOND   =      6826.3352  ANGLE   =     26928.1673  DIHED      =     18178.9559
 1-4 NB =      6116.5576  1-4 EEL =      3707.4305  VDWAALS    =     13163.9925
 EELEC  =   -363814.9814  EHBOND  =         0.0000  RESTRAINT  =         0.0000
 EKCMT  =         0.0000  VIRIAL  =         0.0000  VOLUME     =   1231494.8147
                                                    SURFTEN    =         0.0000
                                                    Density    =         1.0124
 ------------------------------------------------------------------------------


 NSTEP =  2305000   TIME(PS) =    5610.000  TEMP(K) =   310.27  PRESS =     0.0
 Etot   =   -205130.0209  EKtot   =     84014.9844  EPtot      =   -289145.0053
 BOND   =      6885.8867  ANGLE   =     26800.2905  DIHED      =     18115.8904
 1-4 NB =      6126.1937  1-4 EEL =      3853.7606  VDWAALS    =     13755.7422
 EELEC  =   -364682.7694  EHBOND  =         0.0000  RESTRAINT  =         0.0000
 EKCMT  =         0.0000  VIRIAL  =         0.0000  VOLUME     =   1232749.5717
                                                    SURFTEN    =         0.0000
                                                    Density    =         1.0113
 ------------------------------------------------------------------------------


 NSTEP =  2310000   TIME(PS) =    5620.000  TEMP(K) =   310.47  PRESS =     0.0
 Etot   =   -204328.7028  EKtot   =     84070.6562  EPtot      =   -288399.3590
 BOND   =      6871.7658  ANGLE   =     26875.4635  DIHED      =     18160.5964
 1-4 NB =      6132.4170  1-4 EEL =      3613.6765  VDWAALS    =     13865.7098
 EELEC  =   -363918.9880  EHBOND  =         0.0000  RESTRAINT  =         0.0000
 EKCMT  =         0.0000  VIRIAL  =         0.0000  VOLUME     =   1236066.2350
                                                    SURFTEN    =         0.0000
                                                    Density    =         1.0086
 ------------------------------------------------------------------------------


 NSTEP =  2315000   TIME(PS) =    5630.000  TEMP(K) =   308.18  PRESS =     0.0
 Etot   =   -206067.2210  EKtot   =     83450.5312  EPtot      =   -289517.7523
 BOND   =      6534.5561  ANGLE   =     26718.2520  DIHED      =     18196.7253
 1-4 NB =      6154.0884  1-4 EEL =      3763.2755  VDWAALS    =     13902.1898
 EELEC  =   -364786.8394  EHBOND  =         0.0000  RESTRAINT  =         0.0000
 EKCMT  =         0.0000  VIRIAL  =         0.0000  VOLUME     =   1231430.9018
                                                    SURFTEN    =         0.0000
                                                    Density    =         1.0124
 ------------------------------------------------------------------------------


 NSTEP =  2320000   TIME(PS) =    5640.000  TEMP(K) =   310.18  PRESS =     0.0
 Etot   =   -204774.2018  EKtot   =     83992.0000  EPtot      =   -288766.2018
 BOND   =      6817.1397  ANGLE   =     26863.9162  DIHED      =     18229.3546
 1-4 NB =      6183.9794  1-4 EEL =      3709.2235  VDWAALS    =     13799.4550
 EELEC  =   -364369.2701  EHBOND  =         0.0000  RESTRAINT  =         0.0000
 EKCMT  =         0.0000  VIRIAL  =         0.0000  VOLUME     =   1232231.3578
                                                    SURFTEN    =         0.0000
                                                    Density    =         1.0118
 ------------------------------------------------------------------------------


 NSTEP =  2325000   TIME(PS) =    5650.000  TEMP(K) =   310.37  PRESS =     0.0
 Etot   =   -205208.0120  EKtot   =     84044.0391  EPtot      =   -289252.0510
 BOND   =      6713.2064  ANGLE   =     26745.2801  DIHED      =     18198.4975
 1-4 NB =      6116.8621  1-4 EEL =      3791.1053  VDWAALS    =     13963.8705
 EELEC  =   -364780.8730  EHBOND  =         0.0000  RESTRAINT  =         0.0000
 EKCMT  =         0.0000  VIRIAL  =         0.0000  VOLUME     =   1233657.3898
                                                    SURFTEN    =         0.0000
                                                    Density    =         1.0106
 ------------------------------------------------------------------------------


 NSTEP =  2330000   TIME(PS) =    5660.000  TEMP(K) =   310.57  PRESS =     0.0
 Etot   =   -205032.9917  EKtot   =     84097.9297  EPtot      =   -289130.9214
 BOND   =      6843.3975  ANGLE   =     26745.5639  DIHED      =     18267.0708
 1-4 NB =      6160.1421  1-4 EEL =      3728.5210  VDWAALS    =     13314.3244
 EELEC  =   -364189.9410  EHBOND  =         0.0000  RESTRAINT  =         0.0000
 EKCMT  =         0.0000  VIRIAL  =         0.0000  VOLUME     =   1230896.8227
                                                    SURFTEN    =         0.0000
                                                    Density    =         1.0129
 ------------------------------------------------------------------------------


 NSTEP =  2335000   TIME(PS) =    5670.000  TEMP(K) =   309.54  PRESS =     0.0
 Etot   =   -205109.1029  EKtot   =     83818.6406  EPtot      =   -288927.7435
 BOND   =      6730.9101  ANGLE   =     26912.8971  DIHED      =     18244.4326
 1-4 NB =      6149.1778  1-4 EEL =      3728.9854  VDWAALS    =     13830.8350
 EELEC  =   -364524.9814  EHBOND  =         0.0000  RESTRAINT  =         0.0000
 EKCMT  =         0.0000  VIRIAL  =         0.0000  VOLUME     =   1231361.0109
                                                    SURFTEN    =         0.0000
                                                    Density    =         1.0125
 ------------------------------------------------------------------------------


 NSTEP =  2340000   TIME(PS) =    5680.000  TEMP(K) =   309.40  PRESS =     0.0
 Etot   =   -205154.1037  EKtot   =     83779.0078  EPtot      =   -288933.1115
 BOND   =      6713.6282  ANGLE   =     26797.4875  DIHED      =     18235.9529
 1-4 NB =      6112.2707  1-4 EEL =      3693.8980  VDWAALS    =     14023.5306
 EELEC  =   -364509.8794  EHBOND  =         0.0000  RESTRAINT  =         0.0000
 EKCMT  =         0.0000  VIRIAL  =         0.0000  VOLUME     =   1232117.4503
                                                    SURFTEN    =         0.0000
                                                    Density    =         1.0119
 ------------------------------------------------------------------------------


 NSTEP =  2345000   TIME(PS) =    5690.000  TEMP(K) =   310.07  PRESS =     0.0
 Etot   =   -205480.3978  EKtot   =     83961.6406  EPtot      =   -289442.0385
 BOND   =      6760.5900  ANGLE   =     26792.3942  DIHED      =     18258.2252
 1-4 NB =      6097.5962  1-4 EEL =      3655.4854  VDWAALS    =     14199.1103
 EELEC  =   -365205.4397  EHBOND  =         0.0000  RESTRAINT  =         0.0000
 EKCMT  =         0.0000  VIRIAL  =         0.0000  VOLUME     =   1231139.9619
                                                    SURFTEN    =         0.0000
                                                    Density    =         1.0127
 ------------------------------------------------------------------------------


 NSTEP =  2350000   TIME(PS) =    5700.000  TEMP(K) =   309.92  PRESS =     0.0
 Etot   =   -205363.1277  EKtot   =     83920.0156  EPtot      =   -289283.1433
 BOND   =      6839.6436  ANGLE   =     26832.0569  DIHED      =     18223.5640
 1-4 NB =      6184.7238  1-4 EEL =      3756.8830  VDWAALS    =     13581.5343
 EELEC  =   -364701.5489  EHBOND  =         0.0000  RESTRAINT  =         0.0000
 EKCMT  =         0.0000  VIRIAL  =         0.0000  VOLUME     =   1228882.3751
                                                    SURFTEN    =         0.0000
                                                    Density    =         1.0145
 ------------------------------------------------------------------------------


 NSTEP =  2355000   TIME(PS) =    5710.000  TEMP(K) =   310.44  PRESS =     0.0
 Etot   =   -205387.5890  EKtot   =     84061.2109  EPtot      =   -289448.7999
 BOND   =      6819.5209  ANGLE   =     26658.9346  DIHED      =     18085.0091
 1-4 NB =      6157.5949  1-4 EEL =      3722.6303  VDWAALS    =     13998.9212
 EELEC  =   -364891.4108  EHBOND  =         0.0000  RESTRAINT  =         0.0000
 EKCMT  =         0.0000  VIRIAL  =         0.0000  VOLUME     =   1229998.7357
                                                    SURFTEN    =         0.0000
                                                    Density    =         1.0136
 ------------------------------------------------------------------------------


 NSTEP =  2360000   TIME(PS) =    5720.000  TEMP(K) =   309.75  PRESS =     0.0
 Etot   =   -205071.0013  EKtot   =     83875.9453  EPtot      =   -288946.9466
 BOND   =      6815.3094  ANGLE   =     26915.4630  DIHED      =     18072.2556
 1-4 NB =      6152.3342  1-4 EEL =      3670.7586  VDWAALS    =     13789.5278
 EELEC  =   -364362.5951  EHBOND  =         0.0000  RESTRAINT  =         0.0000
 EKCMT  =         0.0000  VIRIAL  =         0.0000  VOLUME     =   1233747.7447
                                                    SURFTEN    =         0.0000
                                                    Density    =         1.0105
 ------------------------------------------------------------------------------


 NSTEP =  2365000   TIME(PS) =    5730.000  TEMP(K) =   309.28  PRESS =     0.0
 Etot   =   -205476.3951  EKtot   =     83747.0156  EPtot      =   -289223.4108
 BOND   =      6786.1750  ANGLE   =     26773.3800  DIHED      =     18122.1092
 1-4 NB =      6100.0072  1-4 EEL =      3907.9587  VDWAALS    =     13667.6317
 EELEC  =   -364580.6726  EHBOND  =         0.0000  RESTRAINT  =         0.0000
 EKCMT  =         0.0000  VIRIAL  =         0.0000  VOLUME     =   1234704.2440
                                                    SURFTEN    =         0.0000
                                                    Density    =         1.0097
 ------------------------------------------------------------------------------


 NSTEP =  2370000   TIME(PS) =    5740.000  TEMP(K) =   310.06  PRESS =     0.0
 Etot   =   -205490.1750  EKtot   =     83958.4609  EPtot      =   -289448.6360
 BOND   =      6765.8449  ANGLE   =     26797.2827  DIHED      =     18210.4290
 1-4 NB =      6174.1759  1-4 EEL =      3727.1932  VDWAALS    =     13706.2986
 EELEC  =   -364829.8603  EHBOND  =         0.0000  RESTRAINT  =         0.0000
 EKCMT  =         0.0000  VIRIAL  =         0.0000  VOLUME     =   1228878.8806
                                                    SURFTEN    =         0.0000
                                                    Density    =         1.0145
 ------------------------------------------------------------------------------


 NSTEP =  2375000   TIME(PS) =    5750.000  TEMP(K) =   309.68  PRESS =     0.0
 Etot   =   -205270.9671  EKtot   =     83855.6953  EPtot      =   -289126.6624
 BOND   =      6777.0184  ANGLE   =     26543.5377  DIHED      =     18193.1184
 1-4 NB =      6154.9206  1-4 EEL =      3763.0069  VDWAALS    =     13258.5677
 EELEC  =   -363816.8321  EHBOND  =         0.0000  RESTRAINT  =         0.0000
 EKCMT  =         0.0000  VIRIAL  =         0.0000  VOLUME     =   1228376.9862
                                                    SURFTEN    =         0.0000
                                                    Density    =         1.0149
 ------------------------------------------------------------------------------


 NSTEP =  2380000   TIME(PS) =    5760.000  TEMP(K) =   309.48  PRESS =     0.0
 Etot   =   -205120.6539  EKtot   =     83803.0312  EPtot      =   -288923.6851
 BOND   =      6786.7250  ANGLE   =     26899.6550  DIHED      =     18189.2713
 1-4 NB =      6133.5985  1-4 EEL =      3729.0173  VDWAALS    =     13503.2432
 EELEC  =   -364165.1954  EHBOND  =         0.0000  RESTRAINT  =         0.0000
 EKCMT  =         0.0000  VIRIAL  =         0.0000  VOLUME     =   1230565.6091
                                                    SURFTEN    =         0.0000
                                                    Density    =         1.0131
 ------------------------------------------------------------------------------


 NSTEP =  2385000   TIME(PS) =    5770.000  TEMP(K) =   312.12  PRESS =     0.0
 Etot   =   -204277.6309  EKtot   =     84515.3906  EPtot      =   -288793.0215
 BOND   =      6676.3253  ANGLE   =     27064.3241  DIHED      =     18175.6122
 1-4 NB =      6173.1186  1-4 EEL =      3723.6525  VDWAALS    =     13458.4989
 EELEC  =   -364064.5532  EHBOND  =         0.0000  RESTRAINT  =         0.0000
 EKCMT  =         0.0000  VIRIAL  =         0.0000  VOLUME     =   1232374.7036
                                                    SURFTEN    =         0.0000
                                                    Density    =         1.0116
 ------------------------------------------------------------------------------


 NSTEP =  2390000   TIME(PS) =    5780.000  TEMP(K) =   310.96  PRESS =     0.0
 Etot   =   -204530.2362  EKtot   =     84203.7969  EPtot      =   -288734.0331
 BOND   =      6786.7655  ANGLE   =     26740.5968  DIHED      =     18139.5664
 1-4 NB =      6152.5386  1-4 EEL =      3723.4187  VDWAALS    =     13375.3919
 EELEC  =   -363652.3109  EHBOND  =         0.0000  RESTRAINT  =         0.0000
 EKCMT  =         0.0000  VIRIAL  =         0.0000  VOLUME     =   1230805.0505
                                                    SURFTEN    =         0.0000
                                                    Density    =         1.0129
 ------------------------------------------------------------------------------


 NSTEP =  2395000   TIME(PS) =    5790.000  TEMP(K) =   310.50  PRESS =     0.0
 Etot   =   -204618.6556  EKtot   =     84078.9141  EPtot      =   -288697.5697
 BOND   =      6700.0691  ANGLE   =     26880.7782  DIHED      =     18139.4518
 1-4 NB =      6230.1827  1-4 EEL =      3845.2017  VDWAALS    =     13349.8837
 EELEC  =   -363843.1369  EHBOND  =         0.0000  RESTRAINT  =         0.0000
 EKCMT  =         0.0000  VIRIAL  =         0.0000  VOLUME     =   1232035.9489
                                                    SURFTEN    =         0.0000
                                                    Density    =         1.0119
 ------------------------------------------------------------------------------


 NSTEP =  2400000   TIME(PS) =    5800.000  TEMP(K) =   307.23  PRESS =     0.0
 Etot   =   -206158.8230  EKtot   =     83191.8594  EPtot      =   -289350.6824
 BOND   =      6765.0776  ANGLE   =     26716.3066  DIHED      =     18072.5727
 1-4 NB =      6156.2094  1-4 EEL =      3720.7932  VDWAALS    =     13510.7193
 EELEC  =   -364292.3611  EHBOND  =         0.0000  RESTRAINT  =         0.0000
 EKCMT  =         0.0000  VIRIAL  =         0.0000  VOLUME     =   1230705.5530
                                                    SURFTEN    =         0.0000
                                                    Density    =         1.0130
 ------------------------------------------------------------------------------


 NSTEP =  2405000   TIME(PS) =    5810.000  TEMP(K) =   309.74  PRESS =     0.0
 Etot   =   -204866.9609  EKtot   =     83872.8359  EPtot      =   -288739.7968
 BOND   =      6762.9016  ANGLE   =     26816.3136  DIHED      =     18133.8014
 1-4 NB =      6115.9085  1-4 EEL =      3779.8705  VDWAALS    =     13364.6284
 EELEC  =   -363713.2209  EHBOND  =         0.0000  RESTRAINT  =         0.0000
 EKCMT  =         0.0000  VIRIAL  =         0.0000  VOLUME     =   1231251.1271
                                                    SURFTEN    =         0.0000
                                                    Density    =         1.0126
 ------------------------------------------------------------------------------


 NSTEP =  2410000   TIME(PS) =    5820.000  TEMP(K) =   309.39  PRESS =     0.0
 Etot   =   -205364.2167  EKtot   =     83776.2969  EPtot      =   -289140.5136
 BOND   =      6809.8347  ANGLE   =     26697.1234  DIHED      =     18151.2575
 1-4 NB =      6147.2512  1-4 EEL =      3755.3589  VDWAALS    =     13553.7476
 EELEC  =   -364255.0870  EHBOND  =         0.0000  RESTRAINT  =         0.0000
 EKCMT  =         0.0000  VIRIAL  =         0.0000  VOLUME     =   1233278.0601
                                                    SURFTEN    =         0.0000
                                                    Density    =         1.0109
 ------------------------------------------------------------------------------


 NSTEP =  2415000   TIME(PS) =    5830.000  TEMP(K) =   311.26  PRESS =     0.0
 Etot   =   -204940.8751  EKtot   =     84284.6172  EPtot      =   -289225.4922
 BOND   =      6871.0224  ANGLE   =     26807.5889  DIHED      =     18098.7139
 1-4 NB =      6167.7094  1-4 EEL =      3752.2265  VDWAALS    =     13837.5435
 EELEC  =   -364760.2968  EHBOND  =         0.0000  RESTRAINT  =         0.0000
 EKCMT  =         0.0000  VIRIAL  =         0.0000  VOLUME     =   1233301.3977
                                                    SURFTEN    =         0.0000
                                                    Density    =         1.0109
 ------------------------------------------------------------------------------


 NSTEP =  2420000   TIME(PS) =    5840.000  TEMP(K) =   308.88  PRESS =     0.0
 Etot   =   -205794.1600  EKtot   =     83640.6094  EPtot      =   -289434.7693
 BOND   =      6892.7626  ANGLE   =     26693.0884  DIHED      =     18171.8458
 1-4 NB =      6108.8551  1-4 EEL =      3736.6495  VDWAALS    =     13548.4616
 EELEC  =   -364586.4322  EHBOND  =         0.0000  RESTRAINT  =         0.0000
 EKCMT  =         0.0000  VIRIAL  =         0.0000  VOLUME     =   1228956.4196
                                                    SURFTEN    =         0.0000
                                                    Density    =         1.0145
 ------------------------------------------------------------------------------


 NSTEP =  2425000   TIME(PS) =    5850.000  TEMP(K) =   309.09  PRESS =     0.0
 Etot   =   -205346.1915  EKtot   =     83694.9141  EPtot      =   -289041.1055
 BOND   =      6742.9455  ANGLE   =     26693.1403  DIHED      =     18138.9209
 1-4 NB =      6156.7983  1-4 EEL =      3779.6532  VDWAALS    =     13816.6989
 EELEC  =   -364369.2627  EHBOND  =         0.0000  RESTRAINT  =         0.0000
 EKCMT  =         0.0000  VIRIAL  =         0.0000  VOLUME     =   1231305.6625
                                                    SURFTEN    =         0.0000
                                                    Density    =         1.0125
 ------------------------------------------------------------------------------


 NSTEP =  2430000   TIME(PS) =    5860.000  TEMP(K) =   309.38  PRESS =     0.0
 Etot   =   -204690.2985  EKtot   =     83773.6016  EPtot      =   -288463.9000
 BOND   =      6810.8978  ANGLE   =     27011.8096  DIHED      =     18247.7718
 1-4 NB =      6145.8501  1-4 EEL =      3632.2465  VDWAALS    =     13318.7392
 EELEC  =   -363631.2150  EHBOND  =         0.0000  RESTRAINT  =         0.0000
 EKCMT  =         0.0000  VIRIAL  =         0.0000  VOLUME     =   1233738.2351
                                                    SURFTEN    =         0.0000
                                                    Density    =         1.0105
 ------------------------------------------------------------------------------


 NSTEP =  2435000   TIME(PS) =    5870.000  TEMP(K) =   309.01  PRESS =     0.0
 Etot   =   -205467.1649  EKtot   =     83675.1406  EPtot      =   -289142.3056
 BOND   =      6782.4296  ANGLE   =     26835.7411  DIHED      =     18176.8506
 1-4 NB =      6175.0557  1-4 EEL =      3768.2802  VDWAALS    =     13982.0558
 EELEC  =   -364862.7186  EHBOND  =         0.0000  RESTRAINT  =         0.0000
 EKCMT  =         0.0000  VIRIAL  =         0.0000  VOLUME     =   1228399.7004
                                                    SURFTEN    =         0.0000
                                                    Density    =         1.0149
 ------------------------------------------------------------------------------


 NSTEP =  2440000   TIME(PS) =    5880.000  TEMP(K) =   310.02  PRESS =     0.0
 Etot   =   -205406.9721  EKtot   =     83948.5312  EPtot      =   -289355.5034
 BOND   =      6810.3729  ANGLE   =     26610.7307  DIHED      =     18057.8805
 1-4 NB =      6174.5307  1-4 EEL =      3876.7994  VDWAALS    =     13536.3712
 EELEC  =   -364422.1887  EHBOND  =         0.0000  RESTRAINT  =         0.0000
 EKCMT  =         0.0000  VIRIAL  =         0.0000  VOLUME     =   1229923.3582
                                                    SURFTEN    =         0.0000
                                                    Density    =         1.0137
 ------------------------------------------------------------------------------


 NSTEP =  2445000   TIME(PS) =    5890.000  TEMP(K) =   310.30  PRESS =     0.0
 Etot   =   -205474.3255  EKtot   =     84023.5156  EPtot      =   -289497.8411
 BOND   =      6748.1846  ANGLE   =     26722.6258  DIHED      =     18131.6803
 1-4 NB =      6150.7208  1-4 EEL =      3742.0510  VDWAALS    =     13971.8792
 EELEC  =   -364964.9828  EHBOND  =         0.0000  RESTRAINT  =         0.0000
 EKCMT  =         0.0000  VIRIAL  =         0.0000  VOLUME     =   1228143.4294
                                                    SURFTEN    =         0.0000
                                                    Density    =         1.0151
 ------------------------------------------------------------------------------


 NSTEP =  2450000   TIME(PS) =    5900.000  TEMP(K) =   310.33  PRESS =     0.0
 Etot   =   -204647.9443  EKtot   =     84031.8750  EPtot      =   -288679.8193
 BOND   =      6749.7852  ANGLE   =     26773.8996  DIHED      =     18112.9045
 1-4 NB =      6140.3163  1-4 EEL =      3746.9274  VDWAALS    =     13233.0000
 EELEC  =   -363436.6524  EHBOND  =         0.0000  RESTRAINT  =         0.0000
 EKCMT  =         0.0000  VIRIAL  =         0.0000  VOLUME     =   1231150.5484
                                                    SURFTEN    =         0.0000
                                                    Density    =         1.0126
 ------------------------------------------------------------------------------


 NSTEP =  2455000   TIME(PS) =    5910.000  TEMP(K) =   308.97  PRESS =     0.0
 Etot   =   -206036.0954  EKtot   =     83664.0234  EPtot      =   -289700.1189
 BOND   =      6780.1259  ANGLE   =     26720.8274  DIHED      =     18284.6392
 1-4 NB =      6095.6616  1-4 EEL =      3731.5914  VDWAALS    =     13446.5475
 EELEC  =   -364759.5118  EHBOND  =         0.0000  RESTRAINT  =         0.0000
 EKCMT  =         0.0000  VIRIAL  =         0.0000  VOLUME     =   1227362.5258
                                                    SURFTEN    =         0.0000
                                                    Density    =         1.0158
 ------------------------------------------------------------------------------


 NSTEP =  2460000   TIME(PS) =    5920.000  TEMP(K) =   307.68  PRESS =     0.0
 Etot   =   -205175.7385  EKtot   =     83313.5938  EPtot      =   -288489.3322
 BOND   =      6881.6976  ANGLE   =     26767.1242  DIHED      =     18085.0293
 1-4 NB =      6178.8305  1-4 EEL =      3766.3462  VDWAALS    =     13518.2874
 EELEC  =   -363686.6474  EHBOND  =         0.0000  RESTRAINT  =         0.0000
 EKCMT  =         0.0000  VIRIAL  =         0.0000  VOLUME     =   1232298.7986
                                                    SURFTEN    =         0.0000
                                                    Density    =         1.0117
 ------------------------------------------------------------------------------


 NSTEP =  2465000   TIME(PS) =    5930.000  TEMP(K) =   309.78  PRESS =     0.0
 Etot   =   -204486.5306  EKtot   =     83882.7969  EPtot      =   -288369.3275
 BOND   =      6819.5622  ANGLE   =     26706.6903  DIHED      =     18169.8178
 1-4 NB =      6111.4702  1-4 EEL =      3708.5327  VDWAALS    =     13681.7257
 EELEC  =   -363567.1263  EHBOND  =         0.0000  RESTRAINT  =         0.0000
 EKCMT  =         0.0000  VIRIAL  =         0.0000  VOLUME     =   1231123.4960
                                                    SURFTEN    =         0.0000
                                                    Density    =         1.0127
 ------------------------------------------------------------------------------


 NSTEP =  2470000   TIME(PS) =    5940.000  TEMP(K) =   310.77  PRESS =     0.0
 Etot   =   -205105.0684  EKtot   =     84150.4141  EPtot      =   -289255.4824
 BOND   =      6818.1237  ANGLE   =     26831.1131  DIHED      =     18128.1636
 1-4 NB =      6096.4134  1-4 EEL =      3786.4150  VDWAALS    =     13886.4548
 EELEC  =   -364802.1661  EHBOND  =         0.0000  RESTRAINT  =         0.0000
 EKCMT  =         0.0000  VIRIAL  =         0.0000  VOLUME     =   1228754.7728
                                                    SURFTEN    =         0.0000
                                                    Density    =         1.0146
 ------------------------------------------------------------------------------


 NSTEP =  2475000   TIME(PS) =    5950.000  TEMP(K) =   310.97  PRESS =     0.0
 Etot   =   -204670.8639  EKtot   =     84205.9062  EPtot      =   -288876.7702
 BOND   =      6862.9176  ANGLE   =     26964.3673  DIHED      =     18239.6068
 1-4 NB =      6166.2016  1-4 EEL =      3727.9215  VDWAALS    =     13832.3446
 EELEC  =   -364670.1296  EHBOND  =         0.0000  RESTRAINT  =         0.0000
 EKCMT  =         0.0000  VIRIAL  =         0.0000  VOLUME     =   1230345.5157
                                                    SURFTEN    =         0.0000
                                                    Density    =         1.0133
 ------------------------------------------------------------------------------


 NSTEP =  2480000   TIME(PS) =    5960.000  TEMP(K) =   310.02  PRESS =     0.0
 Etot   =   -204976.9194  EKtot   =     83948.2344  EPtot      =   -288925.1538
 BOND   =      6864.4465  ANGLE   =     26700.6688  DIHED      =     18208.0419
 1-4 NB =      6163.4254  1-4 EEL =      3784.2963  VDWAALS    =     13606.5974
 EELEC  =   -364252.6302  EHBOND  =         0.0000  RESTRAINT  =         0.0000
 EKCMT  =         0.0000  VIRIAL  =         0.0000  VOLUME     =   1230630.1371
                                                    SURFTEN    =         0.0000
                                                    Density    =         1.0131
 ------------------------------------------------------------------------------


 NSTEP =  2485000   TIME(PS) =    5970.000  TEMP(K) =   308.48  PRESS =     0.0
 Etot   =   -205536.3619  EKtot   =     83531.4375  EPtot      =   -289067.7994
 BOND   =      6732.0825  ANGLE   =     26745.1621  DIHED      =     18137.5286
 1-4 NB =      6164.0508  1-4 EEL =      3689.7906  VDWAALS    =     13222.5374
 EELEC  =   -363758.9515  EHBOND  =         0.0000  RESTRAINT  =         0.0000
 EKCMT  =         0.0000  VIRIAL  =         0.0000  VOLUME     =   1231127.4752
                                                    SURFTEN    =         0.0000
                                                    Density    =         1.0127
 ------------------------------------------------------------------------------


 NSTEP =  2490000   TIME(PS) =    5980.000  TEMP(K) =   308.87  PRESS =     0.0
 Etot   =   -205171.5820  EKtot   =     83636.3594  EPtot      =   -288807.9414
 BOND   =      6732.7497  ANGLE   =     26701.1745  DIHED      =     18314.1376
 1-4 NB =      6134.7044  1-4 EEL =      3770.1882  VDWAALS    =     13308.2382
 EELEC  =   -363769.1340  EHBOND  =         0.0000  RESTRAINT  =         0.0000
 EKCMT  =         0.0000  VIRIAL  =         0.0000  VOLUME     =   1230889.9177
                                                    SURFTEN    =         0.0000
                                                    Density    =         1.0129
 ------------------------------------------------------------------------------


 NSTEP =  2495000   TIME(PS) =    5990.000  TEMP(K) =   309.13  PRESS =     0.0
 Etot   =   -205603.7494  EKtot   =     83706.2109  EPtot      =   -289309.9603
 BOND   =      6833.6591  ANGLE   =     26758.6880  DIHED      =     18196.3775
 1-4 NB =      6148.2218  1-4 EEL =      3656.9847  VDWAALS    =     13375.9253
 EELEC  =   -364279.8168  EHBOND  =         0.0000  RESTRAINT  =         0.0000
 EKCMT  =         0.0000  VIRIAL  =         0.0000  VOLUME     =   1229534.3791
                                                    SURFTEN    =         0.0000
                                                    Density    =         1.0140
 ------------------------------------------------------------------------------


 NSTEP =  2500000   TIME(PS) =    6000.000  TEMP(K) =   309.51  PRESS =     0.0
 Etot   =   -205190.6813  EKtot   =     83809.7656  EPtot      =   -289000.4470
 BOND   =      6929.7755  ANGLE   =     26826.8640  DIHED      =     18195.8691
 1-4 NB =      6103.3521  1-4 EEL =      3748.3798  VDWAALS    =     13677.2722
 EELEC  =   -364481.9595  EHBOND  =         0.0000  RESTRAINT  =         0.0000
 EKCMT  =         0.0000  VIRIAL  =         0.0000  VOLUME     =   1230412.1311
                                                    SURFTEN    =         0.0000
                                                    Density    =         1.0133
 ------------------------------------------------------------------------------


 NSTEP =  2505000   TIME(PS) =    6010.000  TEMP(K) =   309.83  PRESS =     0.0
 Etot   =   -204440.9369  EKtot   =     83897.5938  EPtot      =   -288338.5306
 BOND   =      6862.3827  ANGLE   =     26877.6123  DIHED      =     18224.2225
 1-4 NB =      6180.8730  1-4 EEL =      3758.2910  VDWAALS    =     13549.2923
 EELEC  =   -363791.2044  EHBOND  =         0.0000  RESTRAINT  =         0.0000
 EKCMT  =         0.0000  VIRIAL  =         0.0000  VOLUME     =   1232027.0420
                                                    SURFTEN    =         0.0000
                                                    Density    =         1.0119
 ------------------------------------------------------------------------------


 NSTEP =  2510000   TIME(PS) =    6020.000  TEMP(K) =   310.20  PRESS =     0.0
 Etot   =   -205153.9270  EKtot   =     83998.0469  EPtot      =   -289151.9738
 BOND   =      6742.2167  ANGLE   =     26781.3836  DIHED      =     18337.0973
 1-4 NB =      6187.5855  1-4 EEL =      3743.1986  VDWAALS    =     13683.0878
 EELEC  =   -364626.5434  EHBOND  =         0.0000  RESTRAINT  =         0.0000
 EKCMT  =         0.0000  VIRIAL  =         0.0000  VOLUME     =   1229713.1652
                                                    SURFTEN    =         0.0000
                                                    Density    =         1.0138
 ------------------------------------------------------------------------------


 NSTEP =  2515000   TIME(PS) =    6030.000  TEMP(K) =   309.69  PRESS =     0.0
 Etot   =   -205089.0971  EKtot   =     83858.2344  EPtot      =   -288947.3314
 BOND   =      6778.3307  ANGLE   =     26578.3771  DIHED      =     18211.4936
 1-4 NB =      6194.1396  1-4 EEL =      3768.6986  VDWAALS    =     13728.8609
 EELEC  =   -364207.2320  EHBOND  =         0.0000  RESTRAINT  =         0.0000
 EKCMT  =         0.0000  VIRIAL  =         0.0000  VOLUME     =   1231932.6102
                                                    SURFTEN    =         0.0000
                                                    Density    =         1.0120
 ------------------------------------------------------------------------------


 NSTEP =  2520000   TIME(PS) =    6040.000  TEMP(K) =   310.57  PRESS =     0.0
 Etot   =   -205123.3641  EKtot   =     84096.7344  EPtot      =   -289220.0985
 BOND   =      6743.7259  ANGLE   =     26653.3855  DIHED      =     18184.8234
 1-4 NB =      6178.6155  1-4 EEL =      3739.7711  VDWAALS    =     13473.7668
 EELEC  =   -364194.1868  EHBOND  =         0.0000  RESTRAINT  =         0.0000
 EKCMT  =         0.0000  VIRIAL  =         0.0000  VOLUME     =   1232297.4382
                                                    SURFTEN    =         0.0000
                                                    Density    =         1.0117
 ------------------------------------------------------------------------------


 NSTEP =  2525000   TIME(PS) =    6050.000  TEMP(K) =   310.16  PRESS =     0.0
 Etot   =   -205039.0930  EKtot   =     83986.6172  EPtot      =   -289025.7102
 BOND   =      6788.4178  ANGLE   =     26852.1902  DIHED      =     18189.2127
 1-4 NB =      6126.0932  1-4 EEL =      3740.4713  VDWAALS    =     13664.8491
 EELEC  =   -364386.9445  EHBOND  =         0.0000  RESTRAINT  =         0.0000
 EKCMT  =         0.0000  VIRIAL  =         0.0000  VOLUME     =   1231232.3729
                                                    SURFTEN    =         0.0000
                                                    Density    =         1.0126
 ------------------------------------------------------------------------------


 NSTEP =  2530000   TIME(PS) =    6060.000  TEMP(K) =   309.71  PRESS =     0.0
 Etot   =   -205325.3550  EKtot   =     83862.8516  EPtot      =   -289188.2066
 BOND   =      6866.3994  ANGLE   =     26834.3729  DIHED      =     18177.2420
 1-4 NB =      6175.6785  1-4 EEL =      3750.1501  VDWAALS    =     13574.6033
 EELEC  =   -364566.6527  EHBOND  =         0.0000  RESTRAINT  =         0.0000
 EKCMT  =         0.0000  VIRIAL  =         0.0000  VOLUME     =   1231521.8997
                                                    SURFTEN    =         0.0000
                                                    Density    =         1.0123
 ------------------------------------------------------------------------------


 NSTEP =  2535000   TIME(PS) =    6070.000  TEMP(K) =   310.97  PRESS =     0.0
 Etot   =   -204861.3040  EKtot   =     84206.5156  EPtot      =   -289067.8197
 BOND   =      6847.7396  ANGLE   =     26842.5087  DIHED      =     18189.2095
 1-4 NB =      6131.5270  1-4 EEL =      3692.8613  VDWAALS    =     13817.5226
 EELEC  =   -364589.1883  EHBOND  =         0.0000  RESTRAINT  =         0.0000
 EKCMT  =         0.0000  VIRIAL  =         0.0000  VOLUME     =   1232426.4771
                                                    SURFTEN    =         0.0000
                                                    Density    =         1.0116
 ------------------------------------------------------------------------------


 NSTEP =  2540000   TIME(PS) =    6080.000  TEMP(K) =   310.16  PRESS =     0.0
 Etot   =   -205179.9603  EKtot   =     83986.9219  EPtot      =   -289166.8822
 BOND   =      6749.6663  ANGLE   =     26715.3795  DIHED      =     18159.5251
 1-4 NB =      6148.5815  1-4 EEL =      3700.0061  VDWAALS    =     13414.6087
 EELEC  =   -364054.6495  EHBOND  =         0.0000  RESTRAINT  =         0.0000
 EKCMT  =         0.0000  VIRIAL  =         0.0000  VOLUME     =   1232322.9568
                                                    SURFTEN    =         0.0000
                                                    Density    =         1.0117
 ------------------------------------------------------------------------------


 NSTEP =  2545000   TIME(PS) =    6090.000  TEMP(K) =   310.10  PRESS =     0.0
 Etot   =   -204559.9710  EKtot   =     83969.7266  EPtot      =   -288529.6976
 BOND   =      6851.6082  ANGLE   =     26897.8096  DIHED      =     18227.4246
 1-4 NB =      6188.7951  1-4 EEL =      3689.3832  VDWAALS    =     13872.1969
 EELEC  =   -364256.9152  EHBOND  =         0.0000  RESTRAINT  =         0.0000
 EKCMT  =         0.0000  VIRIAL  =         0.0000  VOLUME     =   1232185.3917
                                                    SURFTEN    =         0.0000
                                                    Density    =         1.0118
 ------------------------------------------------------------------------------


 NSTEP =  2550000   TIME(PS) =    6100.000  TEMP(K) =   309.73  PRESS =     0.0
 Etot   =   -205108.1247  EKtot   =     83868.9297  EPtot      =   -288977.0544
 BOND   =      6771.6211  ANGLE   =     26744.0004  DIHED      =     18228.3608
 1-4 NB =      6187.5744  1-4 EEL =      3744.4848  VDWAALS    =     13411.0116
 EELEC  =   -364064.1074  EHBOND  =         0.0000  RESTRAINT  =         0.0000
 EKCMT  =         0.0000  VIRIAL  =         0.0000  VOLUME     =   1229798.4456
                                                    SURFTEN    =         0.0000
                                                    Density    =         1.0138
 ------------------------------------------------------------------------------


 NSTEP =  2555000   TIME(PS) =    6110.000  TEMP(K) =   310.88  PRESS =     0.0
 Etot   =   -204449.8479  EKtot   =     84181.1562  EPtot      =   -288631.0042
 BOND   =      6692.8787  ANGLE   =     26808.2986  DIHED      =     18185.8416
 1-4 NB =      6169.5766  1-4 EEL =      3758.4567  VDWAALS    =     13259.2240
 EELEC  =   -363505.2804  EHBOND  =         0.0000  RESTRAINT  =         0.0000
 EKCMT  =         0.0000  VIRIAL  =         0.0000  VOLUME     =   1230513.5063
                                                    SURFTEN    =         0.0000
                                                    Density    =         1.0132
 ------------------------------------------------------------------------------


 NSTEP =  2560000   TIME(PS) =    6120.000  TEMP(K) =   308.87  PRESS =     0.0
 Etot   =   -205233.7684  EKtot   =     83636.6797  EPtot      =   -288870.4481
 BOND   =      6761.1665  ANGLE   =     26828.7543  DIHED      =     18210.4302
 1-4 NB =      6147.5357  1-4 EEL =      3696.4017  VDWAALS    =     13461.8200
 EELEC  =   -363976.5565  EHBOND  =         0.0000  RESTRAINT  =         0.0000
 EKCMT  =         0.0000  VIRIAL  =         0.0000  VOLUME     =   1229060.7530
                                                    SURFTEN    =         0.0000
                                                    Density    =         1.0144
 ------------------------------------------------------------------------------


 NSTEP =  2565000   TIME(PS) =    6130.000  TEMP(K) =   311.01  PRESS =     0.0
 Etot   =   -205450.2178  EKtot   =     84216.5312  EPtot      =   -289666.7490
 BOND   =      6869.8114  ANGLE   =     26778.6949  DIHED      =     18152.5260
 1-4 NB =      6122.7535  1-4 EEL =      3710.5128  VDWAALS    =     14014.9149
 EELEC  =   -365315.9625  EHBOND  =         0.0000  RESTRAINT  =         0.0000
 EKCMT  =         0.0000  VIRIAL  =         0.0000  VOLUME     =   1228627.7964
                                                    SURFTEN    =         0.0000
                                                    Density    =         1.0147
 ------------------------------------------------------------------------------


 NSTEP =  2570000   TIME(PS) =    6140.000  TEMP(K) =   309.46  PRESS =     0.0
 Etot   =   -205588.8973  EKtot   =     83795.5156  EPtot      =   -289384.4129
 BOND   =      6754.5922  ANGLE   =     26777.1892  DIHED      =     18221.4348
 1-4 NB =      6209.6000  1-4 EEL =      3702.2792  VDWAALS    =     13793.1779
 EELEC  =   -364842.6862  EHBOND  =         0.0000  RESTRAINT  =         0.0000
 EKCMT  =         0.0000  VIRIAL  =         0.0000  VOLUME     =   1229060.9303
                                                    SURFTEN    =         0.0000
                                                    Density    =         1.0144
 ------------------------------------------------------------------------------


 NSTEP =  2575000   TIME(PS) =    6150.000  TEMP(K) =   310.99  PRESS =     0.0
 Etot   =   -204781.0599  EKtot   =     84209.6953  EPtot      =   -288990.7552
 BOND   =      6853.0675  ANGLE   =     26782.5091  DIHED      =     18119.4828
 1-4 NB =      6213.4460  1-4 EEL =      3723.7017  VDWAALS    =     13203.9002
 EELEC  =   -363886.8624  EHBOND  =         0.0000  RESTRAINT  =         0.0000
 EKCMT  =         0.0000  VIRIAL  =         0.0000  VOLUME     =   1229048.2732
                                                    SURFTEN    =         0.0000
                                                    Density    =         1.0144
 ------------------------------------------------------------------------------


 NSTEP =  2580000   TIME(PS) =    6160.000  TEMP(K) =   309.24  PRESS =     0.0
 Etot   =   -204996.4014  EKtot   =     83738.1016  EPtot      =   -288734.5030
 BOND   =      6939.7260  ANGLE   =     26846.8066  DIHED      =     18278.1234
 1-4 NB =      6105.5550  1-4 EEL =      3716.6040  VDWAALS    =     12805.3877
 EELEC  =   -363426.7056  EHBOND  =         0.0000  RESTRAINT  =         0.0000
 EKCMT  =         0.0000  VIRIAL  =         0.0000  VOLUME     =   1228667.7267
                                                    SURFTEN    =         0.0000
                                                    Density    =         1.0147
 ------------------------------------------------------------------------------


 NSTEP =  2585000   TIME(PS) =    6170.000  TEMP(K) =   310.59  PRESS =     0.0
 Etot   =   -204517.8397  EKtot   =     84102.0859  EPtot      =   -288619.9256
 BOND   =      6766.7245  ANGLE   =     26965.3958  DIHED      =     18214.6393
 1-4 NB =      6138.4318  1-4 EEL =      3744.0747  VDWAALS    =     13619.4648
 EELEC  =   -364068.6564  EHBOND  =         0.0000  RESTRAINT  =         0.0000
 EKCMT  =         0.0000  VIRIAL  =         0.0000  VOLUME     =   1232097.6921
                                                    SURFTEN    =         0.0000
                                                    Density    =         1.0119
 ------------------------------------------------------------------------------


 NSTEP =  2590000   TIME(PS) =    6180.000  TEMP(K) =   309.60  PRESS =     0.0
 Etot   =   -204889.8719  EKtot   =     83833.5938  EPtot      =   -288723.4657
 BOND   =      6810.8715  ANGLE   =     26723.8500  DIHED      =     18200.1820
 1-4 NB =      6139.2001  1-4 EEL =      3744.5808  VDWAALS    =     13806.2608
 EELEC  =   -364148.4109  EHBOND  =         0.0000  RESTRAINT  =         0.0000
 EKCMT  =         0.0000  VIRIAL  =         0.0000  VOLUME     =   1233566.5835
                                                    SURFTEN    =         0.0000
                                                    Density    =         1.0107
 ------------------------------------------------------------------------------


 NSTEP =  2595000   TIME(PS) =    6190.000  TEMP(K) =   311.00  PRESS =     0.0
 Etot   =   -204043.8522  EKtot   =     84213.8203  EPtot      =   -288257.6725
 BOND   =      6769.2307  ANGLE   =     26860.1995  DIHED      =     18221.5422
 1-4 NB =      6171.6714  1-4 EEL =      3645.1704  VDWAALS    =     13294.8491
 EELEC  =   -363220.3358  EHBOND  =         0.0000  RESTRAINT  =         0.0000
 EKCMT  =         0.0000  VIRIAL  =         0.0000  VOLUME     =   1233614.1990
                                                    SURFTEN    =         0.0000
                                                    Density    =         1.0106
 ------------------------------------------------------------------------------


 NSTEP =  2600000   TIME(PS) =    6200.000  TEMP(K) =   309.96  PRESS =     0.0
 Etot   =   -204886.3515  EKtot   =     83933.0156  EPtot      =   -288819.3671
 BOND   =      6766.6136  ANGLE   =     27006.9141  DIHED      =     18192.1247
 1-4 NB =      6165.5279  1-4 EEL =      3640.2063  VDWAALS    =     13511.9387
 EELEC  =   -364102.6924  EHBOND  =         0.0000  RESTRAINT  =         0.0000
 EKCMT  =         0.0000  VIRIAL  =         0.0000  VOLUME     =   1231964.6876
                                                    SURFTEN    =         0.0000
                                                    Density    =         1.0120
 ------------------------------------------------------------------------------


 NSTEP =  2605000   TIME(PS) =    6210.000  TEMP(K) =   310.15  PRESS =     0.0
 Etot   =   -204827.8525  EKtot   =     83984.4453  EPtot      =   -288812.2979
 BOND   =      6739.2579  ANGLE   =     26890.1958  DIHED      =     18204.5210
 1-4 NB =      6164.2769  1-4 EEL =      3706.5161  VDWAALS    =     13661.7547
 EELEC  =   -364178.8202  EHBOND  =         0.0000  RESTRAINT  =         0.0000
 EKCMT  =         0.0000  VIRIAL  =         0.0000  VOLUME     =   1227986.1253
                                                    SURFTEN    =         0.0000
                                                    Density    =         1.0153
 ------------------------------------------------------------------------------


 NSTEP =  2610000   TIME(PS) =    6220.000  TEMP(K) =   311.37  PRESS =     0.0
 Etot   =   -204738.0012  EKtot   =     84313.4375  EPtot      =   -289051.4387
 BOND   =      6700.7314  ANGLE   =     26971.2048  DIHED      =     18153.1362
 1-4 NB =      6131.9817  1-4 EEL =      3810.6219  VDWAALS    =     13426.3300
 EELEC  =   -364245.4448  EHBOND  =         0.0000  RESTRAINT  =         0.0000
 EKCMT  =         0.0000  VIRIAL  =         0.0000  VOLUME     =   1228714.4405
                                                    SURFTEN    =         0.0000
                                                    Density    =         1.0147
 ------------------------------------------------------------------------------


 NSTEP =  2615000   TIME(PS) =    6230.000  TEMP(K) =   309.73  PRESS =     0.0
 Etot   =   -205310.2667  EKtot   =     83870.4375  EPtot      =   -289180.7042
 BOND   =      6709.4925  ANGLE   =     26770.9176  DIHED      =     18165.4573
 1-4 NB =      6172.7329  1-4 EEL =      3764.0584  VDWAALS    =     13597.5156
 EELEC  =   -364360.8785  EHBOND  =         0.0000  RESTRAINT  =         0.0000
 EKCMT  =         0.0000  VIRIAL  =         0.0000  VOLUME     =   1229629.1910
                                                    SURFTEN    =         0.0000
                                                    Density    =         1.0139
 ------------------------------------------------------------------------------


 NSTEP =  2620000   TIME(PS) =    6240.000  TEMP(K) =   308.66  PRESS =     0.0
 Etot   =   -205417.5519  EKtot   =     83580.1719  EPtot      =   -288997.7238
 BOND   =      6763.0179  ANGLE   =     26795.6045  DIHED      =     18243.6268
 1-4 NB =      6075.6370  1-4 EEL =      3765.7279  VDWAALS    =     13420.9524
 EELEC  =   -364062.2904  EHBOND  =         0.0000  RESTRAINT  =         0.0000
 EKCMT  =         0.0000  VIRIAL  =         0.0000  VOLUME     =   1232127.1838
                                                    SURFTEN    =         0.0000
                                                    Density    =         1.0118
 ------------------------------------------------------------------------------


 NSTEP =  2625000   TIME(PS) =    6250.000  TEMP(K) =   310.83  PRESS =     0.0
 Etot   =   -205225.4069  EKtot   =     84167.4922  EPtot      =   -289392.8991
 BOND   =      6759.8308  ANGLE   =     26686.7908  DIHED      =     18220.8791
 1-4 NB =      6125.0085  1-4 EEL =      3750.9555  VDWAALS    =     13493.5674
 EELEC  =   -364429.9313  EHBOND  =         0.0000  RESTRAINT  =         0.0000
 EKCMT  =         0.0000  VIRIAL  =         0.0000  VOLUME     =   1231928.6449
                                                    SURFTEN    =         0.0000
                                                    Density    =         1.0120
 ------------------------------------------------------------------------------


 NSTEP =  2630000   TIME(PS) =    6260.000  TEMP(K) =   309.15  PRESS =     0.0
 Etot   =   -205450.7096  EKtot   =     83711.3750  EPtot      =   -289162.0846
 BOND   =      6767.8544  ANGLE   =     26554.3391  DIHED      =     18097.9358
 1-4 NB =      6093.0154  1-4 EEL =      3759.6710  VDWAALS    =     13472.5074
 EELEC  =   -363907.4076  EHBOND  =         0.0000  RESTRAINT  =         0.0000
 EKCMT  =         0.0000  VIRIAL  =         0.0000  VOLUME     =   1233521.1660
                                                    SURFTEN    =         0.0000
                                                    Density    =         1.0107
 ------------------------------------------------------------------------------


 NSTEP =  2635000   TIME(PS) =    6270.000  TEMP(K) =   309.18  PRESS =     0.0
 Etot   =   -205537.1900  EKtot   =     83720.4844  EPtot      =   -289257.6744
 BOND   =      6733.9984  ANGLE   =     26899.5278  DIHED      =     18205.0803
 1-4 NB =      6131.5383  1-4 EEL =      3757.8147  VDWAALS    =     13404.7096
 EELEC  =   -364390.3436  EHBOND  =         0.0000  RESTRAINT  =         0.0000
 EKCMT  =         0.0000  VIRIAL  =         0.0000  VOLUME     =   1231479.6791
                                                    SURFTEN    =         0.0000
                                                    Density    =         1.0124
 ------------------------------------------------------------------------------


 NSTEP =  2640000   TIME(PS) =    6280.000  TEMP(K) =   308.47  PRESS =     0.0
 Etot   =   -205726.7347  EKtot   =     83527.8594  EPtot      =   -289254.5941
 BOND   =      6735.4181  ANGLE   =     26969.3883  DIHED      =     18168.9226
 1-4 NB =      6118.4682  1-4 EEL =      3731.6495  VDWAALS    =     13639.2435
 EELEC  =   -364617.6842  EHBOND  =         0.0000  RESTRAINT  =         0.0000
 EKCMT  =         0.0000  VIRIAL  =         0.0000  VOLUME     =   1229889.3606
                                                    SURFTEN    =         0.0000
                                                    Density    =         1.0137
 ------------------------------------------------------------------------------


 NSTEP =  2645000   TIME(PS) =    6290.000  TEMP(K) =   308.78  PRESS =     0.0
 Etot   =   -205252.3457  EKtot   =     83611.8828  EPtot      =   -288864.2286
 BOND   =      6763.1736  ANGLE   =     26709.8039  DIHED      =     18327.4193
 1-4 NB =      6132.6112  1-4 EEL =      3720.6335  VDWAALS    =     13630.8114
 EELEC  =   -364148.6815  EHBOND  =         0.0000  RESTRAINT  =         0.0000
 EKCMT  =         0.0000  VIRIAL  =         0.0000  VOLUME     =   1231545.6876
                                                    SURFTEN    =         0.0000
                                                    Density    =         1.0123
 ------------------------------------------------------------------------------


 NSTEP =  2650000   TIME(PS) =    6300.000  TEMP(K) =   308.12  PRESS =     0.0
 Etot   =   -205717.9012  EKtot   =     83433.4609  EPtot      =   -289151.3621
 BOND   =      6762.7216  ANGLE   =     26911.6690  DIHED      =     18099.3932
 1-4 NB =      6137.0193  1-4 EEL =      3770.0671  VDWAALS    =     13788.2472
 EELEC  =   -364620.4795  EHBOND  =         0.0000  RESTRAINT  =         0.0000
 EKCMT  =         0.0000  VIRIAL  =         0.0000  VOLUME     =   1229825.4524
                                                    SURFTEN    =         0.0000
                                                    Density    =         1.0137
 ------------------------------------------------------------------------------


 NSTEP =  2655000   TIME(PS) =    6310.000  TEMP(K) =   308.88  PRESS =     0.0
 Etot   =   -205666.6924  EKtot   =     83640.5781  EPtot      =   -289307.2705
 BOND   =      6803.3405  ANGLE   =     26907.4761  DIHED      =     18128.9874
 1-4 NB =      6139.7528  1-4 EEL =      3753.3132  VDWAALS    =     13472.5863
 EELEC  =   -364512.7269  EHBOND  =         0.0000  RESTRAINT  =         0.0000
 EKCMT  =         0.0000  VIRIAL  =         0.0000  VOLUME     =   1227390.9248
                                                    SURFTEN    =         0.0000
                                                    Density    =         1.0158
 ------------------------------------------------------------------------------


 NSTEP =  2660000   TIME(PS) =    6320.000  TEMP(K) =   310.48  PRESS =     0.0
 Etot   =   -205001.4517  EKtot   =     84072.8047  EPtot      =   -289074.2564
 BOND   =      6757.2196  ANGLE   =     26766.8976  DIHED      =     18257.2848
 1-4 NB =      6083.2323  1-4 EEL =      3775.2011  VDWAALS    =     13160.9127
 EELEC  =   -363875.0044  EHBOND  =         0.0000  RESTRAINT  =         0.0000
 EKCMT  =         0.0000  VIRIAL  =         0.0000  VOLUME     =   1229472.8421
                                                    SURFTEN    =         0.0000
                                                    Density    =         1.0140
 ------------------------------------------------------------------------------


 NSTEP =  2665000   TIME(PS) =    6330.000  TEMP(K) =   310.17  PRESS =     0.0
 Etot   =   -205216.3297  EKtot   =     83989.6406  EPtot      =   -289205.9703
 BOND   =      6754.6569  ANGLE   =     26786.7057  DIHED      =     18213.0407
 1-4 NB =      6139.7429  1-4 EEL =      3704.3915  VDWAALS    =     13357.4899
 EELEC  =   -364161.9978  EHBOND  =         0.0000  RESTRAINT  =         0.0000
 EKCMT  =         0.0000  VIRIAL  =         0.0000  VOLUME     =   1230721.9354
                                                    SURFTEN    =         0.0000
                                                    Density    =         1.0130
 ------------------------------------------------------------------------------


 NSTEP =  2670000   TIME(PS) =    6340.000  TEMP(K) =   310.76  PRESS =     0.0
 Etot   =   -204644.3839  EKtot   =     84148.5078  EPtot      =   -288792.8917
 BOND   =      6848.8126  ANGLE   =     26797.0740  DIHED      =     18167.1230
 1-4 NB =      6175.2577  1-4 EEL =      3785.5128  VDWAALS    =     13551.9778
 EELEC  =   -364118.6495  EHBOND  =         0.0000  RESTRAINT  =         0.0000
 EKCMT  =         0.0000  VIRIAL  =         0.0000  VOLUME     =   1232873.2483
                                                    SURFTEN    =         0.0000
                                                    Density    =         1.0112
 ------------------------------------------------------------------------------


 NSTEP =  2675000   TIME(PS) =    6350.000  TEMP(K) =   309.43  PRESS =     0.0
 Etot   =   -205319.1614  EKtot   =     83788.4844  EPtot      =   -289107.6458
 BOND   =      6673.0956  ANGLE   =     26743.6004  DIHED      =     18291.2324
 1-4 NB =      6137.0133  1-4 EEL =      3796.1400  VDWAALS    =     13891.0457
 EELEC  =   -364639.7732  EHBOND  =         0.0000  RESTRAINT  =         0.0000
 EKCMT  =         0.0000  VIRIAL  =         0.0000  VOLUME     =   1232895.1844
                                                    SURFTEN    =         0.0000
                                                    Density    =         1.0112
 ------------------------------------------------------------------------------


 NSTEP =  2680000   TIME(PS) =    6360.000  TEMP(K) =   309.08  PRESS =     0.0
 Etot   =   -205331.0750  EKtot   =     83693.7812  EPtot      =   -289024.8562
 BOND   =      6936.0555  ANGLE   =     26921.5101  DIHED      =     18187.1177
 1-4 NB =      6191.8919  1-4 EEL =      3714.9006  VDWAALS    =     13944.3753
 EELEC  =   -364920.7073  EHBOND  =         0.0000  RESTRAINT  =         0.0000
 EKCMT  =         0.0000  VIRIAL  =         0.0000  VOLUME     =   1231676.0471
                                                    SURFTEN    =         0.0000
                                                    Density    =         1.0122
 ------------------------------------------------------------------------------
[truncated: 1,783,084 more chars]
