# Supplementary material for: Intermolecular Interactions in G Protein-Coupled Receptor Allosteric Sites at the Membrane Interface from Molecular Dynamics Simulations and Quantum Chemical Calculations
Source: J Chem Inf Model. 2022 Sep 30;62(19):4736–47. doi: 10.1021/acs.jcim.2c00788 (PMC9554917; doi:10.1021/acs.jcim.2c00788)
Supplement: Supplementary file 2 — ci2c00788_si_002.zip [file ci2c00788_si_002.zip › MD_simulations_inputs/GCGR_MD_simulations_inputs/popc_chol/eq01.out]

          -------------------------------------------------------
          Amber 16 PMEMD                              2016
          -------------------------------------------------------

| PMEMD implementation of SANDER, Release 16

| Run on 04/12/2019 at 15:33:22

|   Executable path: /usr/local/amber16/bin/pmemd.cuda
| Working directory: /data/almu/Working/GCGR/gcgr-5mv-cholpopc/1_equilibration
|          Hostname: c104342

  [-O]verwriting output

File Assignments:
|   MDIN: eq01.in                                                               
|  MDOUT: eq01.out                                                              
| INPCRD: gcgr-5mv-cholpopc.heat.rst                                            
|   PARM: gcgr-5mv-cholpopc.top                                                 
| RESTRT: gcgr-5mv-cholpopc.eq01.rst                                            
|   REFC: gcgr-5mv-cholpopc.heat.rst                                            
|  MDVEL: mdvel                                                                 
|   MDEN: mden                                                                  
|  MDCRD: eq01.nc                                                               
| MDINFO: mdinfo                                                                
|  MDFRC: mdfrc                                                                 


 Here is the input file:

&cntrl                                                                         
    imin=0,        ! No minimization                                           
    irest=1,       ! This IS a restart of an old MD simulation                 
    ntx=5,         ! So our inpcrd file has velocities                         
                                                                               
! Temperature control                                                          
    ntt=3,         ! Langevin dynamics                                         
    gamma_ln=1.0,  ! Friction coefficient (ps^-1)                              
    temp0=310,  ! Target temperature                                           
                                                                               
! Potential energy control                                                     
    cut=10.0,      ! Nonbonded cutoff, in Angstroms                            
                                                                               
! MD settings                                                                  
    nstlim=25000,  ! 25K steps, 25 ps total                                    
    dt=0.001,      ! time step (ps)                                            
                                                                               
! SHAKE                                                                        
    ntc=2,         ! Constrain bonds containing hydrogen                       
    ntf=2,         ! Do not calculate forces of bonds containing hydrogen      
                                                                               
! Control how often information is printed                                     
    ntpr=1000,     ! Print energies every 1000 steps                           
    ntwx=100,      ! Print coordinates every 1000 steps to the trajectory      
    ntwr=10000,    ! Print a restart file every 10K steps (can be less frequent
!   ntwv=-1,       ! Uncomment to also print velocities to trajectory          
!   ntwf=-1,       ! Uncomment to also print forces to trajectory              
    ntxo=2,        ! Write NetCDF format                                       
                                                                               
! Wrap coordinates when printing them to the same unit cell                    
    iwrap=1,                                                                   
                                                                               
! Restraint options                                                            
    ntr=1,         ! Positional restraints                                     
    nmropt=1,      ! Dihedral restraints for sugars and lipids                 
    /                                                                          
&wt                                                                            
    type='END'                                                                 
   /                                                                           
Hold protein fixed                                                             
5.0                                                                            
RES 1 281                                                                      
END                                                                            
Hold lipids fixed                                                              
1.0                                                                            
FIND                                                                           
P * * PC                                                                       
SEARCH                                                                         
RES 283 1242                                                                   
END                                                                            
Hold ligand fixed                                                              
5.0                                                                            
RES 282                                                                        
END                                                                            
Hold ions fixed                                                                
1.0                                                                            
RES 1244 1382                                                                  
END                                                                            
Hold Xray waters fixed                                                         
5.0                                                                            
RES 1383                                                                       
END                                                                            
Hold waters fixed                                                              
1.0                                                                            
FIND                                                                           
* * * WAT                                                                      
SEARCH                                                                         
RES 1384 24492                                                                 
END                                                                            
END                                                                            
                                                                               


Note: ig = -1. Setting random seed to   757478 based on wallclock time in 
      microseconds.
 
|--------------------- INFORMATION ----------------------
| GPU (CUDA) Version of PMEMD in use: NVIDIA GPU IN USE.
|                    Version 16.0.0
| 
|                      02/25/2016
| 
| Implementation by:
|                    Ross C. Walker     (SDSC)
|                    Scott Le Grand     (nVIDIA)
| 
| Precision model in use:
|      [SPFP] - Single Precision Forces, 64-bit Fixed Point
|               Accumulation. (Default)
| 
|--------------------------------------------------------
 
|----------------- CITATION INFORMATION -----------------
|
|    When publishing work that utilized the CUDA version
|    of AMBER, please cite the following in addition to
|    the regular AMBER citations:
|
|  - Romelia Salomon-Ferrer; Andreas W. Goetz; Duncan
|    Poole; Scott Le Grand; Ross C. Walker "Routine
|    microsecond molecular dynamics simulations with
|    AMBER - Part II: Particle Mesh Ewald", J. Chem.
|    Theory Comput., 2013, 9 (9), pp3878-3888,
|    DOI: 10.1021/ct400314y.
|
|  - Andreas W. Goetz; Mark J. Williamson; Dong Xu;
|    Duncan Poole; Scott Le Grand; Ross C. Walker
|    "Routine microsecond molecular dynamics simulations
|    with AMBER - Part I: Generalized Born", J. Chem.
|    Theory Comput., 2012, 8 (5), pp1542-1555.
|
|  - Scott Le Grand; Andreas W. Goetz; Ross C. Walker
|    "SPFP: Speed without compromise - a mixed precision
|    model for GPU accelerated molecular dynamics
|    simulations.", Comp. Phys. Comm., 2013, 184
|    pp374-380, DOI: 10.1016/j.cpc.2012.09.022
|
|--------------------------------------------------------
 
|------------------- GPU DEVICE INFO --------------------
|
|            CUDA_VISIBLE_DEVICES: 1
|   CUDA Capable Devices Detected:      1
|           CUDA Device ID in use:      0
|                CUDA Device Name: GeForce GTX 1080 Ti
|     CUDA Device Global Mem Size:  11178 MB
| CUDA Device Num Multiprocessors:     28
|           CUDA Device Core Freq:   1.58 GHz
|
|--------------------------------------------------------
 
 
| Conditional Compilation Defines Used:
| PUBFFT
| BINTRAJ
| CUDA
| EMIL

| Largest sphere to fit in unit cell has radius =    54.315

| New format PARM file being parsed.
| Version =    1.000 Date = 04/12/19 Time = 15:23:03

| Note: 1-4 EEL scale factors are being read from the topology file.

| Note: 1-4 VDW scale factors are being read from the topology file.
| Duplicated    0 dihedrals

| Duplicated    0 dihedrals

--------------------------------------------------------------------------------
   1.  RESOURCE   USE: 
--------------------------------------------------------------------------------

 getting box info from netcdf restart file
 NATOM  =  122007 NTYPES =      26 NBONH =  102607 MBONA  =   19107
 NTHETH =   69581 MTHETA =   22951 NPHIH =  114881 MPHIA  =   73594
 NHPARM =       0 NPARM  =       0 NNB   =  370028 NRES   =   25874
 NBONA  =   19107 NTHETA =   22951 NPHIA =   73594 NUMBND =     117
 NUMANG =     251 NPTRA  =     284 NATYP =      70 NPHB   =       1
 IFBOX  =       1 NMXRS  =      74 IFCAP =       0 NEXTRA =       0
 NCOPY  =       0

| Coordinate Index Table dimensions:    20   20   19
| Direct force subcell size =     5.5994    5.5807    5.7173

     BOX TYPE: RECTILINEAR

--------------------------------------------------------------------------------
   2.  CONTROL  DATA  FOR  THE  RUN
--------------------------------------------------------------------------------

default_name                                                                    

General flags:
     imin    =       0, nmropt  =       1

Nature and format of input:
     ntx     =       5, irest   =       1, ntrx    =       1

Nature and format of output:
     ntxo    =       2, ntpr    =    1000, ntrx    =       1, ntwr    =   10000
     iwrap   =       1, ntwx    =     100, ntwv    =       0, ntwe    =       0
     ioutfm  =       1, ntwprt  =       0, idecomp =       0, rbornstat=      0

Potential function:
     ntf     =       2, ntb     =       1, igb     =       0, nsnb    =      25
     ipol    =       0, gbsa    =       0, iesp    =       0
     dielc   =   1.00000, cut     =  10.00000, intdiel =   1.00000

Frozen or restrained atoms:
     ibelly  =       0, ntr     =       1
     restraint_wt =   0.00000

Molecular dynamics:
     nstlim  =     25000, nscm    =         0, nrespa  =         1
     t       =   0.00000, dt      =   0.00100, vlimit  =  -1.00000

Langevin dynamics temperature regulation:
     ig      =  757478
     temp0   = 310.00000, tempi   =   0.00000, gamma_ln=   1.00000

SHAKE:
     ntc     =       2, jfastw  =       0
     tol     =   0.00001

NMR refinement options:
     iscale  =       0, noeskp  =       1, ipnlty  =       1, mxsub   =       1
     scalm   = 100.00000, pencut  =   0.10000, tausw   =   0.10000

| Intermolecular bonds treatment:
|     no_intermolecular_bonds =       1

| Energy averages sample interval:
|     ene_avg_sampling =    1000

Ewald parameters:
     verbose =       0, ew_type =       0, nbflag  =       1, use_pme =       1
     vdwmeth =       1, eedmeth =       1, netfrc  =       1
     Box X =  111.989   Box Y =  111.614   Box Z =  108.629
     Alpha =   90.000   Beta  =   90.000   Gamma =   90.000
     NFFT1 =  112       NFFT2 =  112       NFFT3 =  112
     Cutoff=   10.000   Tol   =0.100E-04
     Ewald Coefficient =  0.27511
     Interpolation order =    4

    LOADING THE CONSTRAINED ATOMS AS GROUPS


   5.  REFERENCE ATOM COORDINATES

  default_name                                                                    
    ----- READING GROUP     1; TITLE:
 Hold protein fixed                                                          

     GROUP    1 HAS HARMONIC CONSTRAINTS     5.00000
 GRP    1 RES    1 TO   281
      Number of atoms in this group  =  4564
    ----- READING GROUP     2; TITLE:
 Hold lipids fixed                                                           

     GROUP    2 HAS HARMONIC CONSTRAINTS     1.00000
      ALL ATOMS THAT MEET 1 OF THE FOLLOWING SPECIFICATIONS WILL BE INCLUDED IN GROUP BELOW

      GRAPH NAME  = P     SYMBOL  = *     TREE SYMBOL  = *     RESIDUE TYPE  = PC  

 GRP    2 RES  283 TO  1242
      Number of atoms in this group  =     0
    ----- READING GROUP     3; TITLE:
 Hold ligand fixed                                                           

     GROUP    3 HAS HARMONIC CONSTRAINTS     5.00000
 GRP    3 RES  282 TO   282
      Number of atoms in this group  =    67
    ----- READING GROUP     4; TITLE:
 Hold ions fixed                                                             

     GROUP    4 HAS HARMONIC CONSTRAINTS     1.00000
 GRP    4 RES 1244 TO  1382
      Number of atoms in this group  =   139
    ----- READING GROUP     5; TITLE:
 Hold Xray waters fixed                                                      

     GROUP    5 HAS HARMONIC CONSTRAINTS     5.00000
 GRP    5 RES 1383 TO  1383
      Number of atoms in this group  =     3
    ----- READING GROUP     6; TITLE:
 Hold waters fixed                                                           

     GROUP    6 HAS HARMONIC CONSTRAINTS     1.00000
      ALL ATOMS THAT MEET 1 OF THE FOLLOWING SPECIFICATIONS WILL BE INCLUDED IN GROUP BELOW

      GRAPH NAME  = *     SYMBOL  = *     TREE SYMBOL  = *     RESIDUE TYPE  = WAT 

 GRP    6 RES 1384 TO 24492
      Number of atoms in this group  = 69327
    ----- END OF GROUP READ -----

--------------------------------------------------------------------------------
   3.  ATOMIC COORDINATES AND VELOCITIES
--------------------------------------------------------------------------------

default_name                                                                    
 begin time read from input coords =    25.000 ps


           Begin reading energy term weight changes/NMR restraints
 WEIGHT CHANGES:
                         ** No weight changes given **

 RESTRAINTS:
  No valid redirection requests found
                          ** No restraint defined **

                  Done reading weight changes/NMR restraints


 
 Number of triangulated 3-point waters found:    24492

     Sum of charges from parm topology file =   0.00120670
     Forcing neutrality...

| Dynamic Memory, Types Used:
| Reals             3714993
| Integers          7424887

| Nonbonded Pairs Initial Allocation:    36904067

| GPU memory information (estimate):
| KB of GPU memory in use:    771175
| KB of CPU memory in use:    168877

--------------------------------------------------------------------------------
   4.  RESULTS
--------------------------------------------------------------------------------

 ---------------------------------------------------
 APPROXIMATING switch and d/dx switch using CUBIC SPLINE INTERPOLATION
 using   5000.0 points per unit in tabled values
 TESTING RELATIVE ERROR over r ranging from 0.0 to cutoff
| CHECK switch(x): max rel err =   0.2738E-14   at   2.422500
| CHECK d/dx switch(x): max rel err =   0.8314E-11   at   2.736960
 ---------------------------------------------------
|---------------------------------------------------
| APPROXIMATING direct energy using CUBIC SPLINE INTERPOLATION
|  with   50.0 points per unit in tabled values
| Relative Error Limit not exceeded for r .gt.   2.33
| APPROXIMATING direct force using CUBIC SPLINE INTERPOLATION
|  with   50.0 points per unit in tabled values
| Relative Error Limit not exceeded for r .gt.   2.80
|---------------------------------------------------

 NSTEP =     1000   TIME(PS) =      26.000  TEMP(K) =   292.93  PRESS =     0.0
 Etot   =   -195608.8150  EKtot   =     76668.3906  EPtot      =   -272277.2056
 BOND   =      6433.6683  ANGLE   =     25083.2013  DIHED      =     18546.8971
 1-4 NB =      6255.8040  1-4 EEL =      3518.5755  VDWAALS    =     33831.5315
 EELEC  =   -378500.4222  EHBOND  =         0.0000  RESTRAINT  =     12553.5389
 EAMBER (non-restraint)  =   -284830.7446
 ------------------------------------------------------------------------------

 NMR restraints: Bond =    0.000   Angle =     0.000   Torsion =     0.000
===============================================================================

 NSTEP =     2000   TIME(PS) =      27.000  TEMP(K) =   302.51  PRESS =     0.0
 Etot   =   -190134.8850  EKtot   =     79174.6172  EPtot      =   -269309.5022
 BOND   =      6443.6346  ANGLE   =     25409.5791  DIHED      =     18658.8228
 1-4 NB =      6237.4623  1-4 EEL =      3510.3029  VDWAALS    =     33434.3226
 EELEC  =   -376471.4204  EHBOND  =         0.0000  RESTRAINT  =     13467.7939
 EAMBER (non-restraint)  =   -282777.2961
 ------------------------------------------------------------------------------

 NMR restraints: Bond =    0.000   Angle =     0.000   Torsion =     0.000
===============================================================================

 NSTEP =     3000   TIME(PS) =      28.000  TEMP(K) =   307.85  PRESS =     0.0
 Etot   =   -187318.6523  EKtot   =     80572.1797  EPtot      =   -267890.8320
 BOND   =      6473.1585  ANGLE   =     25460.0588  DIHED      =     18457.0294
 1-4 NB =      6277.5978  1-4 EEL =      3529.4363  VDWAALS    =     33329.4889
 EELEC  =   -375273.3902  EHBOND  =         0.0000  RESTRAINT  =     13855.7885
 EAMBER (non-restraint)  =   -281746.6205
 ------------------------------------------------------------------------------

 NMR restraints: Bond =    0.000   Angle =     0.000   Torsion =     0.000
===============================================================================

 NSTEP =     4000   TIME(PS) =      29.000  TEMP(K) =   308.42  PRESS =     0.0
 Etot   =   -186563.9870  EKtot   =     80721.7031  EPtot      =   -267285.6901
 BOND   =      6409.5133  ANGLE   =     25567.0279  DIHED      =     18602.5777
 1-4 NB =      6281.7560  1-4 EEL =      3463.8943  VDWAALS    =     32982.9219
 EELEC  =   -374595.6689  EHBOND  =         0.0000  RESTRAINT  =     14002.2877
 EAMBER (non-restraint)  =   -281287.9778
 ------------------------------------------------------------------------------

 NMR restraints: Bond =    0.000   Angle =     0.000   Torsion =     0.000
===============================================================================

 NSTEP =     5000   TIME(PS) =      30.000  TEMP(K) =   308.40  PRESS =     0.0
 Etot   =   -186066.9588  EKtot   =     80715.6875  EPtot      =   -266782.6463
 BOND   =      6559.5526  ANGLE   =     25534.5631  DIHED      =     18622.8890
 1-4 NB =      6294.3506  1-4 EEL =      3425.1904  VDWAALS    =     33315.2093
 EELEC  =   -374709.6304  EHBOND  =         0.0000  RESTRAINT  =     14175.2291
 EAMBER (non-restraint)  =   -280957.8754
 ------------------------------------------------------------------------------

 NMR restraints: Bond =    0.000   Angle =     0.000   Torsion =     0.000
===============================================================================

 NSTEP =     6000   TIME(PS) =      31.000  TEMP(K) =   308.30  PRESS =     0.0
 Etot   =   -186410.1799  EKtot   =     80689.2656  EPtot      =   -267099.4455
 BOND   =      6486.1984  ANGLE   =     25481.6439  DIHED      =     18537.6815
 1-4 NB =      6270.3770  1-4 EEL =      3493.8354  VDWAALS    =     33206.9197
 EELEC  =   -374648.9635  EHBOND  =         0.0000  RESTRAINT  =     14072.8622
 EAMBER (non-restraint)  =   -281172.3077
 ------------------------------------------------------------------------------

 NMR restraints: Bond =    0.000   Angle =     0.000   Torsion =     0.000
===============================================================================

 NSTEP =     7000   TIME(PS) =      32.000  TEMP(K) =   309.36  PRESS =     0.0
 Etot   =   -186200.4525  EKtot   =     80968.2891  EPtot      =   -267168.7415
 BOND   =      6560.2734  ANGLE   =     25622.4813  DIHED      =     18552.2112
 1-4 NB =      6216.9824  1-4 EEL =      3403.2087  VDWAALS    =     33111.6127
 EELEC  =   -374770.7282  EHBOND  =         0.0000  RESTRAINT  =     14135.2170
 EAMBER (non-restraint)  =   -281303.9585
 ------------------------------------------------------------------------------

 NMR restraints: Bond =    0.000   Angle =     0.000   Torsion =     0.000
===============================================================================

 NSTEP =     8000   TIME(PS) =      33.000  TEMP(K) =   307.92  PRESS =     0.0
 Etot   =   -186291.0876  EKtot   =     80592.1016  EPtot      =   -266883.1892
 BOND   =      6416.0599  ANGLE   =     25605.2289  DIHED      =     18596.1397
 1-4 NB =      6323.3027  1-4 EEL =      3462.8000  VDWAALS    =     32956.2568
 EELEC  =   -374474.4248  EHBOND  =         0.0000  RESTRAINT  =     14231.4477
 EAMBER (non-restraint)  =   -281114.6369
 ------------------------------------------------------------------------------

 NMR restraints: Bond =    0.000   Angle =     0.000   Torsion =     0.000
===============================================================================

 NSTEP =     9000   TIME(PS) =      34.000  TEMP(K) =   310.11  PRESS =     0.0
 Etot   =   -186352.5935  EKtot   =     81162.9688  EPtot      =   -267515.5623
 BOND   =      6507.9587  ANGLE   =     25410.2064  DIHED      =     18573.5328
 1-4 NB =      6242.1995  1-4 EEL =      3454.2405  VDWAALS    =     33577.9113
 EELEC  =   -375394.4031  EHBOND  =         0.0000  RESTRAINT  =     14112.7917
 EAMBER (non-restraint)  =   -281628.3540
 ------------------------------------------------------------------------------

 NMR restraints: Bond =    0.000   Angle =     0.000   Torsion =     0.000
===============================================================================

 NSTEP =    10000   TIME(PS) =      35.000  TEMP(K) =   308.42  PRESS =     0.0
 Etot   =   -186445.8419  EKtot   =     80722.3672  EPtot      =   -267168.2091
 BOND   =      6597.8128  ANGLE   =     25391.3212  DIHED      =     18634.7742
 1-4 NB =      6238.7446  1-4 EEL =      3428.7103  VDWAALS    =     33393.3351
 EELEC  =   -374963.5477  EHBOND  =         0.0000  RESTRAINT  =     14110.6404
 EAMBER (non-restraint)  =   -281278.8495
 ------------------------------------------------------------------------------

 NMR restraints: Bond =    0.000   Angle =     0.000   Torsion =     0.000
===============================================================================

 NSTEP =    11000   TIME(PS) =      36.000  TEMP(K) =   308.73  PRESS =     0.0
 Etot   =   -186452.8900  EKtot   =     80802.8438  EPtot      =   -267255.7337
 BOND   =      6601.9734  ANGLE   =     25348.8016  DIHED      =     18608.3381
 1-4 NB =      6244.0109  1-4 EEL =      3349.5534  VDWAALS    =     33120.5381
 EELEC  =   -374734.5288  EHBOND  =         0.0000  RESTRAINT  =     14205.5796
 EAMBER (non-restraint)  =   -281461.3133
 ------------------------------------------------------------------------------

 NMR restraints: Bond =    0.000   Angle =     0.000   Torsion =     0.000
===============================================================================

 NSTEP =    12000   TIME(PS) =      37.000  TEMP(K) =   309.80  PRESS =     0.0
 Etot   =   -185937.3485  EKtot   =     81082.4297  EPtot      =   -267019.7782
 BOND   =      6460.5814  ANGLE   =     25509.6772  DIHED      =     18605.8563
 1-4 NB =      6277.0190  1-4 EEL =      3420.3539  VDWAALS    =     33139.6986
 EELEC  =   -374674.4657  EHBOND  =         0.0000  RESTRAINT  =     14241.5012
 EAMBER (non-restraint)  =   -281261.2793
 ------------------------------------------------------------------------------

 NMR restraints: Bond =    0.000   Angle =     0.000   Torsion =     0.000
===============================================================================

 NSTEP =    13000   TIME(PS) =      38.000  TEMP(K) =   310.41  PRESS =     0.0
 Etot   =   -185655.6171  EKtot   =     81243.5938  EPtot      =   -266899.2108
 BOND   =      6545.9907  ANGLE   =     25508.2887  DIHED      =     18495.5859
 1-4 NB =      6184.2641  1-4 EEL =      3467.8640  VDWAALS    =     32970.8856
 EELEC  =   -374392.1344  EHBOND  =         0.0000  RESTRAINT  =     14320.0446
 EAMBER (non-restraint)  =   -281219.2554
 ------------------------------------------------------------------------------

 NMR restraints: Bond =    0.000   Angle =     0.000   Torsion =     0.000
===============================================================================

 NSTEP =    14000   TIME(PS) =      39.000  TEMP(K) =   309.91  PRESS =     0.0
 Etot   =   -186045.4167  EKtot   =     81111.8359  EPtot      =   -267157.2526
 BOND   =      6542.4835  ANGLE   =     25511.4422  DIHED      =     18501.8011
 1-4 NB =      6256.2369  1-4 EEL =      3437.0182  VDWAALS    =     32800.4591
 EELEC  =   -374427.4818  EHBOND  =         0.0000  RESTRAINT  =     14220.7881
 EAMBER (non-restraint)  =   -281378.0407
 ------------------------------------------------------------------------------

 NMR restraints: Bond =    0.000   Angle =     0.000   Torsion =     0.000
===============================================================================

 NSTEP =    15000   TIME(PS) =      40.000  TEMP(K) =   310.25  PRESS =     0.0
 Etot   =   -186083.4462  EKtot   =     81202.1094  EPtot      =   -267285.5556
 BOND   =      6467.3987  ANGLE   =     25462.2841  DIHED      =     18567.5046
 1-4 NB =      6230.7887  1-4 EEL =      3449.6556  VDWAALS    =     33031.6038
 EELEC  =   -374671.8710  EHBOND  =         0.0000  RESTRAINT  =     14177.0797
 EAMBER (non-restraint)  =   -281462.6354
 ------------------------------------------------------------------------------

 NMR restraints: Bond =    0.000   Angle =     0.000   Torsion =     0.000
===============================================================================

 NSTEP =    16000   TIME(PS) =      41.000  TEMP(K) =   309.15  PRESS =     0.0
 Etot   =   -186611.5276  EKtot   =     80912.6016  EPtot      =   -267524.1292
 BOND   =      6457.7436  ANGLE   =     25343.0069  DIHED      =     18535.6481
 1-4 NB =      6214.1297  1-4 EEL =      3424.7274  VDWAALS    =     33000.0944
 EELEC  =   -374797.0008  EHBOND  =         0.0000  RESTRAINT  =     14297.5215
 EAMBER (non-restraint)  =   -281821.6507
 ------------------------------------------------------------------------------

 NMR restraints: Bond =    0.000   Angle =     0.000   Torsion =     0.000
===============================================================================

 NSTEP =    17000   TIME(PS) =      42.000  TEMP(K) =   310.36  PRESS =     0.0
 Etot   =   -186327.1565  EKtot   =     81228.9922  EPtot      =   -267556.1487
 BOND   =      6463.5795  ANGLE   =     25329.4690  DIHED      =     18581.8846
 1-4 NB =      6219.9006  1-4 EEL =      3426.4523  VDWAALS    =     33452.1779
 EELEC  =   -375190.3901  EHBOND  =         0.0000  RESTRAINT  =     14160.7776
 EAMBER (non-restraint)  =   -281716.9263
 ------------------------------------------------------------------------------

 NMR restraints: Bond =    0.000   Angle =     0.000   Torsion =     0.000
===============================================================================

 NSTEP =    18000   TIME(PS) =      43.000  TEMP(K) =   309.95  PRESS =     0.0
 Etot   =   -186181.1374  EKtot   =     81122.4688  EPtot      =   -267303.6062
 BOND   =      6653.0024  ANGLE   =     25517.4288  DIHED      =     18543.8353
 1-4 NB =      6216.6348  1-4 EEL =      3449.4348  VDWAALS    =     33085.9014
 EELEC  =   -374823.4964  EHBOND  =         0.0000  RESTRAINT  =     14053.6527
 EAMBER (non-restraint)  =   -281357.2589
 ------------------------------------------------------------------------------

 NMR restraints: Bond =    0.000   Angle =     0.000   Torsion =     0.000
===============================================================================

 NSTEP =    19000   TIME(PS) =      44.000  TEMP(K) =   308.82  PRESS =     0.0
 Etot   =   -186045.1449  EKtot   =     80826.8750  EPtot      =   -266872.0199
 BOND   =      6471.8153  ANGLE   =     25749.9758  DIHED      =     18465.1882
 1-4 NB =      6315.7906  1-4 EEL =      3455.8512  VDWAALS    =     33042.4154
 EELEC  =   -374658.1992  EHBOND  =         0.0000  RESTRAINT  =     14285.1428
 EAMBER (non-restraint)  =   -281157.1626
 ------------------------------------------------------------------------------

 NMR restraints: Bond =    0.000   Angle =     0.000   Torsion =     0.000
===============================================================================

 NSTEP =    20000   TIME(PS) =      45.000  TEMP(K) =   309.99  PRESS =     0.0
 Etot   =   -186437.4163  EKtot   =     81133.3516  EPtot      =   -267570.7679
 BOND   =      6439.0935  ANGLE   =     25596.7367  DIHED      =     18500.1741
 1-4 NB =      6196.4891  1-4 EEL =      3452.9233  VDWAALS    =     33264.1469
 EELEC  =   -375296.3720  EHBOND  =         0.0000  RESTRAINT  =     14276.0406
 EAMBER (non-restraint)  =   -281846.8085
 ------------------------------------------------------------------------------

 NMR restraints: Bond =    0.000   Angle =     0.000   Torsion =     0.000
===============================================================================

 NSTEP =    21000   TIME(PS) =      46.000  TEMP(K) =   310.07  PRESS =     0.0
 Etot   =   -186416.5958  EKtot   =     81152.9297  EPtot      =   -267569.5255
 BOND   =      6430.2679  ANGLE   =     25630.8827  DIHED      =     18554.9285
 1-4 NB =      6240.4893  1-4 EEL =      3402.2714  VDWAALS    =     33063.4382
 EELEC  =   -375125.1118  EHBOND  =         0.0000  RESTRAINT  =     14233.3083
 EAMBER (non-restraint)  =   -281802.8339
 ------------------------------------------------------------------------------

 NMR restraints: Bond =    0.000   Angle =     0.000   Torsion =     0.000
===============================================================================

 NSTEP =    22000   TIME(PS) =      47.000  TEMP(K) =   311.28  PRESS =     0.0
 Etot   =   -186307.8983  EKtot   =     81470.4062  EPtot      =   -267778.3046
 BOND   =      6491.5607  ANGLE   =     25327.1061  DIHED      =     18536.3368
 1-4 NB =      6260.6543  1-4 EEL =      3378.5103  VDWAALS    =     32898.0897
 EELEC  =   -374933.4078  EHBOND  =         0.0000  RESTRAINT  =     14262.8452
 EAMBER (non-restraint)  =   -282041.1497
 ------------------------------------------------------------------------------

 NMR restraints: Bond =    0.000   Angle =     0.000   Torsion =     0.000
===============================================================================

 NSTEP =    23000   TIME(PS) =      48.000  TEMP(K) =   310.29  PRESS =     0.0
 Etot   =   -186296.3387  EKtot   =     81210.6094  EPtot      =   -267506.9480
 BOND   =      6467.4677  ANGLE   =     25417.6086  DIHED      =     18534.8400
 1-4 NB =      6280.6949  1-4 EEL =      3396.1322  VDWAALS    =     33020.2058
 EELEC  =   -374844.4961  EHBOND  =         0.0000  RESTRAINT  =     14220.5990
 EAMBER (non-restraint)  =   -281727.5470
 ------------------------------------------------------------------------------

 NMR restraints: Bond =    0.000   Angle =     0.000   Torsion =     0.000
===============================================================================

 NSTEP =    24000   TIME(PS) =      49.000  TEMP(K) =   308.26  PRESS =     0.0
 Etot   =   -186784.1886  EKtot   =     80679.2422  EPtot      =   -267463.4308
 BOND   =      6402.4641  ANGLE   =     25588.4138  DIHED      =     18532.2631
 1-4 NB =      6295.0322  1-4 EEL =      3402.5011  VDWAALS    =     32664.1607
 EELEC  =   -374615.5450  EHBOND  =         0.0000  RESTRAINT  =     14267.2793
 EAMBER (non-restraint)  =   -281730.7101
 ------------------------------------------------------------------------------

 NMR restraints: Bond =    0.000   Angle =     0.000   Torsion =     0.000
===============================================================================

 NSTEP =    25000   TIME(PS) =      50.000  TEMP(K) =   311.42  PRESS =     0.0
 Etot   =   -186252.5426  EKtot   =     81507.5938  EPtot      =   -267760.1364
 BOND   =      6523.2522  ANGLE   =     25442.2350  DIHED      =     18485.5694
 1-4 NB =      6297.9450  1-4 EEL =      3391.9982  VDWAALS    =     32832.9525
 EELEC  =   -374916.2261  EHBOND  =         0.0000  RESTRAINT  =     14182.1375
 EAMBER (non-restraint)  =   -281942.2739
 ------------------------------------------------------------------------------

 NMR restraints: Bond =    0.000   Angle =     0.000   Torsion =     0.000
===============================================================================

      A V E R A G E S   O V E R      25 S T E P S


 NSTEP =    25000   TIME(PS) =      50.000  TEMP(K) =   308.52  PRESS =     0.0
 Etot   =   -186849.1248  EKtot   =     80747.0181  EPtot      =   -267596.1429
 BOND   =      6492.2602  ANGLE   =     25473.9468  DIHED      =     18553.2924
 1-4 NB =      6254.7463  1-4 EEL =      3439.8177  VDWAALS    =     33141.0511
 EELEC  =   -375036.1331  EHBOND  =         0.0000  RESTRAINT  =     14084.8758
 EAMBER (non-restraint)  =   -281681.0187
 ------------------------------------------------------------------------------

 NMR restraints: Bond =    0.000   Angle =     0.000   Torsion =     0.000
===============================================================================

      R M S  F L U C T U A T I O N S


 NSTEP =    25000   TIME(PS) =      50.000  TEMP(K) =     3.60  PRESS =     0.0
 Etot   =      1961.2005  EKtot   =       940.9466  EPtot      =      1072.3217
 BOND   =        64.2001  ANGLE   =       131.7444  DIHED      =        51.4915
 1-4 NB =        35.7192  1-4 EEL =        42.9954  VDWAALS    =       257.0154
 EELEC  =       820.0146  EHBOND  =         0.0000  RESTRAINT  =       356.8582
 EAMBER (non-restraint)  =       715.4635
 ------------------------------------------------------------------------------


 NMR restraints on final step:

--------------------------------------------------------------------------------
   5.  TIMINGS
--------------------------------------------------------------------------------

|  NonSetup CPU Time in Major Routines:
|
|     Routine           Sec        %
|     ------------------------------
|     Nonbond           5.94    7.23
|     Bond              0.00    0.00
|     Angle             0.00    0.00
|     Dihedral          0.00    0.00
|     Shake             0.13    0.16
|     RunMD            75.95   92.53
|     Other             0.06    0.08
|     ------------------------------
|     Total            82.09

|  PME Nonbond Pairlist CPU Time:
|
|     Routine              Sec        %
|     ---------------------------------
|     Set Up Cit           0.00    0.00
|     Build List           0.00    0.00
|     ---------------------------------
|     Total                0.00    0.00

|  PME Direct Force CPU Time:
|
|     Routine              Sec        %
|     ---------------------------------
|     NonBonded Calc       0.00    0.00
|     Exclude Masked       0.00    0.00
|     Other                0.04    0.05
|     ---------------------------------
|     Total                0.04    0.05

|  PME Reciprocal Force CPU Time:
|
|     Routine              Sec        %
|     ---------------------------------
|     1D bspline           0.00    0.00
|     Grid Charges         0.00    0.00
|     Scalar Sum           0.00    0.00
|     Gradient Sum         0.00    0.00
|     FFT                  0.00    0.00
|     ---------------------------------
|     Total                0.00    0.00

|  Final Performance Info:
|     -----------------------------------------------------
|     Average timings for last    5000 steps:
|     Elapsed(s) =      16.86 Per Step(ms) =       3.37
|         ns/day =      25.62   seconds/ns =    3372.01
|
|     Average timings for all steps:
|     Elapsed(s) =      82.16 Per Step(ms) =       3.29
|         ns/day =      26.29   seconds/ns =    3286.29
|     -----------------------------------------------------

|  Setup CPU time:            1.30 seconds
|  NonSetup CPU time:        82.09 seconds
|  Total CPU time:           83.38 seconds     0.02 hours

|  Setup wall time:           1    seconds
|  NonSetup wall time:       82    seconds
|  Total wall time:          83    seconds     0.02 hours
