# Supplementary material for: Intermolecular Interactions in G Protein-Coupled Receptor Allosteric Sites at the Membrane Interface from Molecular Dynamics Simulations and Quantum Chemical Calculations
Source: J Chem Inf Model. 2022 Sep 30;62(19):4736–47. doi: 10.1021/acs.jcim.2c00788 (PMC9554917; doi:10.1021/acs.jcim.2c00788)
Supplement: Supplementary file 2 — ci2c00788_si_002.zip [file ci2c00788_si_002.zip › MD_simulations_inputs/GCGR_MD_simulations_inputs/popc_chol/eq02.out]

          -------------------------------------------------------
          Amber 16 PMEMD                              2016
          -------------------------------------------------------

| PMEMD implementation of SANDER, Release 16

| Run on 04/12/2019 at 15:35:46

|   Executable path: /usr/local/amber16/bin/pmemd.cuda
| Working directory: /data/almu/Working/GCGR/gcgr-5mv-cholpopc/1_equilibration
|          Hostname: c104342

  [-O]verwriting output

File Assignments:
|   MDIN: eq02.in                                                               
|  MDOUT: eq02.out                                                              
| INPCRD: gcgr-5mv-cholpopc.eq01.rst                                            
|   PARM: gcgr-5mv-cholpopc.top                                                 
| RESTRT: gcgr-5mv-cholpopc.eq02.rst                                            
|   REFC: gcgr-5mv-cholpopc.eq01.rst                                            
|  MDVEL: mdvel                                                                 
|   MDEN: mden                                                                  
|  MDCRD: eq02.nc                                                               
| MDINFO: mdinfo                                                                
|  MDFRC: mdfrc                                                                 


 Here is the input file:

&cntrl                                                                         
    imin=0,        ! No minimization                                           
    irest=1,       ! This IS a restart of an old MD simulation                 
    ntx=5,         ! So our inpcrd file has velocities                         
                                                                               
! Temperature control                                                          
    ntt=3,         ! Langevin dynamics                                         
    gamma_ln=1.0,  ! Friction coefficient (ps^-1)                              
    temp0=310,   ! Target temperature                                          
                                                                               
! Potential energy control                                                     
    cut=10.0,      ! Nonbonded cutoff, in Angstroms                            
                                                                               
! MD settings                                                                  
    nstlim=100000,  ! 100K steps, 100 ps total                                 
    dt=0.001,      ! time step (ps)                                            
                                                                               
! SHAKE                                                                        
    ntc=2,         ! Constrain bonds containing hydrogen                       
    ntf=2,         ! Do not calculate forces of bonds containing hydrogen      
                                                                               
! Control how often information is printed                                     
    ntpr=1000,     ! Print energies every 1000 steps                           
    ntwx=100,     ! Print coordinates every 1000 steps to the trajectory       
    ntwr=10000,    ! Print a restart file every 10K steps (can be less frequent
!   ntwv=-1,       ! Uncomment to also print velocities to trajectory          
!   ntwf=-1,       ! Uncomment to also print forces to trajectory              
    ntxo=2,        ! Write NetCDF format                                       
                                                                               
! Wrap coordinates when printing them to the same unit cell                    
    iwrap=1,                                                                   
                                                                               
! Constant pressure control.                                                   
    barostat=2,    ! MC barostat                                               
    ntp=3,         ! 1=isotropic, 2=anisotropic, 3=semi-isotropic w/ surften   
    pres0=1.0,     ! Target external pressure, in bar                          
                                                                               
! Constant surface tension (needed for semi-isotropic scaling). Uncomment      
    ! for this feature. csurften must be nonzero if ntp=3 above                
    csurften=3,    ! Interfaces in 1=yz plane, 2=xz plane, 3=xy plane          
    gamma_ten=0.0, ! Surface tension (dyne/cm). 0 gives pure semi-iso scaling  
    ninterface=2,  ! Number of interfaces (2 for bilayer)                      
                                                                               
! Restraint options                                                            
    ntr=1,         ! Positional restraints                                     
    nmropt=1,      ! Dihedral restraints for sugars and lipids                 
/                                                                              
                                                                               
 &wt                                                                           
    type='END'                                                                 
 /                                                                             
Hold protein fixed                                                             
5.0                                                                            
RES 1 281                                                                      
END                                                                            
Hold ligand fixed                                                              
5.0                                                                            
RES 282                                                                        
END                                                                            
Hold ions fixed                                                                
1.0                                                                            
RES 1244 1382                                                                  
END                                                                            
Hold Xray waters fixed                                                         
5.0                                                                            
RES 1383                                                                       
END                                                                            
Hold waters fixed                                                              
1.0                                                                            
FIND                                                                           
* * * WAT                                                                      
SEARCH                                                                         
RES 1384 24492                                                                 
END                                                                            
END                                                                            


Note: ig = -1. Setting random seed to   869106 based on wallclock time in 
      microseconds.
 
|--------------------- INFORMATION ----------------------
| GPU (CUDA) Version of PMEMD in use: NVIDIA GPU IN USE.
|                    Version 16.0.0
| 
|                      02/25/2016
| 
| Implementation by:
|                    Ross C. Walker     (SDSC)
|                    Scott Le Grand     (nVIDIA)
| 
| Precision model in use:
|      [SPFP] - Single Precision Forces, 64-bit Fixed Point
|               Accumulation. (Default)
| 
|--------------------------------------------------------
 
|----------------- CITATION INFORMATION -----------------
|
|    When publishing work that utilized the CUDA version
|    of AMBER, please cite the following in addition to
|    the regular AMBER citations:
|
|  - Romelia Salomon-Ferrer; Andreas W. Goetz; Duncan
|    Poole; Scott Le Grand; Ross C. Walker "Routine
|    microsecond molecular dynamics simulations with
|    AMBER - Part II: Particle Mesh Ewald", J. Chem.
|    Theory Comput., 2013, 9 (9), pp3878-3888,
|    DOI: 10.1021/ct400314y.
|
|  - Andreas W. Goetz; Mark J. Williamson; Dong Xu;
|    Duncan Poole; Scott Le Grand; Ross C. Walker
|    "Routine microsecond molecular dynamics simulations
|    with AMBER - Part I: Generalized Born", J. Chem.
|    Theory Comput., 2012, 8 (5), pp1542-1555.
|
|  - Scott Le Grand; Andreas W. Goetz; Ross C. Walker
|    "SPFP: Speed without compromise - a mixed precision
|    model for GPU accelerated molecular dynamics
|    simulations.", Comp. Phys. Comm., 2013, 184
|    pp374-380, DOI: 10.1016/j.cpc.2012.09.022
|
|--------------------------------------------------------
 
|------------------- GPU DEVICE INFO --------------------
|
|            CUDA_VISIBLE_DEVICES: 1
|   CUDA Capable Devices Detected:      1
|           CUDA Device ID in use:      0
|                CUDA Device Name: GeForce GTX 1080 Ti
|     CUDA Device Global Mem Size:  11178 MB
| CUDA Device Num Multiprocessors:     28
|           CUDA Device Core Freq:   1.58 GHz
|
|--------------------------------------------------------
 
 
| Conditional Compilation Defines Used:
| PUBFFT
| BINTRAJ
| CUDA
| EMIL

| Largest sphere to fit in unit cell has radius =    54.315

| New format PARM file being parsed.
| Version =    1.000 Date = 04/12/19 Time = 15:23:03

| Note: 1-4 EEL scale factors are being read from the topology file.

| Note: 1-4 VDW scale factors are being read from the topology file.
| Duplicated    0 dihedrals

| Duplicated    0 dihedrals

--------------------------------------------------------------------------------
   1.  RESOURCE   USE: 
--------------------------------------------------------------------------------

 getting box info from netcdf restart file
 NATOM  =  122007 NTYPES =      26 NBONH =  102607 MBONA  =   19107
 NTHETH =   69581 MTHETA =   22951 NPHIH =  114881 MPHIA  =   73594
 NHPARM =       0 NPARM  =       0 NNB   =  370028 NRES   =   25874
 NBONA  =   19107 NTHETA =   22951 NPHIA =   73594 NUMBND =     117
 NUMANG =     251 NPTRA  =     284 NATYP =      70 NPHB   =       1
 IFBOX  =       1 NMXRS  =      74 IFCAP =       0 NEXTRA =       0
 NCOPY  =       0

| Coordinate Index Table dimensions:    20   20   19
| Direct force subcell size =     5.5994    5.5807    5.7173

     BOX TYPE: RECTILINEAR

--------------------------------------------------------------------------------
   2.  CONTROL  DATA  FOR  THE  RUN
--------------------------------------------------------------------------------

default_name                                                                    

General flags:
     imin    =       0, nmropt  =       1

Nature and format of input:
     ntx     =       5, irest   =       1, ntrx    =       1

Nature and format of output:
     ntxo    =       2, ntpr    =    1000, ntrx    =       1, ntwr    =   10000
     iwrap   =       1, ntwx    =     100, ntwv    =       0, ntwe    =       0
     ioutfm  =       1, ntwprt  =       0, idecomp =       0, rbornstat=      0

Potential function:
     ntf     =       2, ntb     =       2, igb     =       0, nsnb    =      25
     ipol    =       0, gbsa    =       0, iesp    =       0
     dielc   =   1.00000, cut     =  10.00000, intdiel =   1.00000

Frozen or restrained atoms:
     ibelly  =       0, ntr     =       1
     restraint_wt =   0.00000

Molecular dynamics:
     nstlim  =    100000, nscm    =         0, nrespa  =         1
     t       =   0.00000, dt      =   0.00100, vlimit  =  -1.00000

Langevin dynamics temperature regulation:
     ig      =  869106
     temp0   = 310.00000, tempi   =   0.00000, gamma_ln=   1.00000

Pressure regulation:
     ntp     =       3
     pres0   =   1.00000, comp    =  44.60000, taup    =   1.00000
     Monte-Carlo Barostat:
     mcbarint  =     100

Constant surface tension:
     csurften  =       3
     gamma_ten =   0.00000 ninterface =       2

SHAKE:
     ntc     =       2, jfastw  =       0
     tol     =   0.00001

NMR refinement options:
     iscale  =       0, noeskp  =       1, ipnlty  =       1, mxsub   =       1
     scalm   = 100.00000, pencut  =   0.10000, tausw   =   0.10000

| Intermolecular bonds treatment:
|     no_intermolecular_bonds =       1

| Energy averages sample interval:
|     ene_avg_sampling =    1000

Ewald parameters:
     verbose =       0, ew_type =       0, nbflag  =       1, use_pme =       1
     vdwmeth =       1, eedmeth =       1, netfrc  =       1
     Box X =  111.989   Box Y =  111.614   Box Z =  108.629
     Alpha =   90.000   Beta  =   90.000   Gamma =   90.000
     NFFT1 =  112       NFFT2 =  112       NFFT3 =  112
     Cutoff=   10.000   Tol   =0.100E-04
     Ewald Coefficient =  0.27511
     Interpolation order =    4

    LOADING THE CONSTRAINED ATOMS AS GROUPS


   5.  REFERENCE ATOM COORDINATES

  default_name                                                                    
    ----- READING GROUP     1; TITLE:
 Hold protein fixed                                                          

     GROUP    1 HAS HARMONIC CONSTRAINTS     5.00000
 GRP    1 RES    1 TO   281
      Number of atoms in this group  =  4564
    ----- READING GROUP     2; TITLE:
 Hold ligand fixed                                                           

     GROUP    2 HAS HARMONIC CONSTRAINTS     5.00000
 GRP    2 RES  282 TO   282
      Number of atoms in this group  =    67
    ----- READING GROUP     3; TITLE:
 Hold ions fixed                                                             

     GROUP    3 HAS HARMONIC CONSTRAINTS     1.00000
 GRP    3 RES 1244 TO  1382
      Number of atoms in this group  =   139
    ----- READING GROUP     4; TITLE:
 Hold Xray waters fixed                                                      

     GROUP    4 HAS HARMONIC CONSTRAINTS     5.00000
 GRP    4 RES 1383 TO  1383
      Number of atoms in this group  =     3
    ----- READING GROUP     5; TITLE:
 Hold waters fixed                                                           

     GROUP    5 HAS HARMONIC CONSTRAINTS     1.00000
      ALL ATOMS THAT MEET 1 OF THE FOLLOWING SPECIFICATIONS WILL BE INCLUDED IN GROUP BELOW

      GRAPH NAME  = *     SYMBOL  = *     TREE SYMBOL  = *     RESIDUE TYPE  = WAT 

 GRP    5 RES 1384 TO 24492
      Number of atoms in this group  = 69327
    ----- END OF GROUP READ -----
| MONTE CARLO BAROSTAT IMPORTANT NOTE:
|   The Monte-Carlo barostat does not require the virial to adjust the system volume.
|   Since it is an expensive calculation, it is skipped for efficiency. A side-effect
|   is that the reported pressure is always 0 because it is not calculated.

--------------------------------------------------------------------------------
   3.  ATOMIC COORDINATES AND VELOCITIES
--------------------------------------------------------------------------------

default_name                                                                    
 begin time read from input coords =    50.000 ps


           Begin reading energy term weight changes/NMR restraints
 WEIGHT CHANGES:
                         ** No weight changes given **

 RESTRAINTS:
  No valid redirection requests found
                          ** No restraint defined **

                  Done reading weight changes/NMR restraints


 
 Number of triangulated 3-point waters found:    24492

     Sum of charges from parm topology file =   0.00120670
     Forcing neutrality...

| Dynamic Memory, Types Used:
| Reals             5187666
| Integers          7424887

| Nonbonded Pairs Initial Allocation:    36904067

| GPU memory information (estimate):
| KB of GPU memory in use:    771175
| KB of CPU memory in use:    168877

--------------------------------------------------------------------------------
   4.  RESULTS
--------------------------------------------------------------------------------

 ---------------------------------------------------
 APPROXIMATING switch and d/dx switch using CUBIC SPLINE INTERPOLATION
 using   5000.0 points per unit in tabled values
 TESTING RELATIVE ERROR over r ranging from 0.0 to cutoff
| CHECK switch(x): max rel err =   0.2738E-14   at   2.422500
| CHECK d/dx switch(x): max rel err =   0.8314E-11   at   2.736960
 ---------------------------------------------------
|---------------------------------------------------
| APPROXIMATING direct energy using CUBIC SPLINE INTERPOLATION
|  with   50.0 points per unit in tabled values
| Relative Error Limit not exceeded for r .gt.   2.33
| APPROXIMATING direct force using CUBIC SPLINE INTERPOLATION
|  with   50.0 points per unit in tabled values
| Relative Error Limit not exceeded for r .gt.   2.80
|---------------------------------------------------
| MC Barostat: Decreasing size of volume moves

 NSTEP =     1000   TIME(PS) =      51.000  TEMP(K) =   300.22  PRESS =     0.0
 Etot   =   -191749.4817  EKtot   =     78574.8750  EPtot      =   -270324.3567
 BOND   =      6488.4572  ANGLE   =     25153.2326  DIHED      =     18425.8397
 1-4 NB =      6259.9581  1-4 EEL =      3380.9011  VDWAALS    =     29892.6799
 EELEC  =   -373488.0660  EHBOND  =         0.0000  RESTRAINT  =     13562.6408
 EAMBER (non-restraint)  =   -283886.9974
 EKCMT  =         0.0000  VIRIAL  =         0.0000  VOLUME     =   1357693.3290
                                                    SURFTEN    =         0.0000
                                                    Density    =         0.8869
 ------------------------------------------------------------------------------

 NMR restraints: Bond =    0.000   Angle =     0.000   Torsion =     0.000
===============================================================================
| MC Barostat: Decreasing size of volume moves

 NSTEP =     2000   TIME(PS) =      52.000  TEMP(K) =   307.44  PRESS =     0.0
 Etot   =   -187893.2764  EKtot   =     80465.7734  EPtot      =   -268359.0498
 BOND   =      6404.6016  ANGLE   =     25149.0839  DIHED      =     18429.6919
 1-4 NB =      6304.6814  1-4 EEL =      3357.7101  VDWAALS    =     29854.8379
 EELEC  =   -372191.9413  EHBOND  =         0.0000  RESTRAINT  =     14332.2846
 EAMBER (non-restraint)  =   -282691.3344
 EKCMT  =         0.0000  VIRIAL  =         0.0000  VOLUME     =   1357693.3290
                                                    SURFTEN    =         0.0000
                                                    Density    =         0.8869
 ------------------------------------------------------------------------------

 NMR restraints: Bond =    0.000   Angle =     0.000   Torsion =     0.000
===============================================================================
| MC Barostat: Decreasing size of volume moves

 NSTEP =     3000   TIME(PS) =      53.000  TEMP(K) =   308.61  PRESS =     0.0
 Etot   =   -185999.7773  EKtot   =     80771.5547  EPtot      =   -266771.3320
 BOND   =      6480.2259  ANGLE   =     25538.4397  DIHED      =     18439.5429
 1-4 NB =      6239.9848  1-4 EEL =      3370.5329  VDWAALS    =     29363.6393
 EELEC  =   -370837.5791  EHBOND  =         0.0000  RESTRAINT  =     14633.8816
 EAMBER (non-restraint)  =   -281405.2137
 EKCMT  =         0.0000  VIRIAL  =         0.0000  VOLUME     =   1359195.0766
                                                    SURFTEN    =         0.0000
                                                    Density    =         0.8859
 ------------------------------------------------------------------------------

 NMR restraints: Bond =    0.000   Angle =     0.000   Torsion =     0.000
===============================================================================
| MC Barostat: Decreasing size of volume moves

 NSTEP =     4000   TIME(PS) =      54.000  TEMP(K) =   310.58  PRESS =     0.0
 Etot   =   -185472.8452  EKtot   =     81287.9688  EPtot      =   -266760.8140
 BOND   =      6614.6032  ANGLE   =     25527.1137  DIHED      =     18539.2267
 1-4 NB =      6236.5398  1-4 EEL =      3330.4159  VDWAALS    =     29023.5425
 EELEC  =   -370562.4237  EHBOND  =         0.0000  RESTRAINT  =     14530.1680
 EAMBER (non-restraint)  =   -281290.9819
 EKCMT  =         0.0000  VIRIAL  =         0.0000  VOLUME     =   1359220.9289
                                                    SURFTEN    =         0.0000
                                                    Density    =         0.8859
 ------------------------------------------------------------------------------

 NMR restraints: Bond =    0.000   Angle =     0.000   Torsion =     0.000
===============================================================================

 NSTEP =     5000   TIME(PS) =      55.000  TEMP(K) =   310.16  PRESS =     0.0
 Etot   =   -185366.8434  EKtot   =     81178.4375  EPtot      =   -266545.2809
 BOND   =      6526.2169  ANGLE   =     25310.3562  DIHED      =     18586.1309
 1-4 NB =      6233.8664  1-4 EEL =      3352.5565  VDWAALS    =     28918.0027
 EELEC  =   -370136.4037  EHBOND  =         0.0000  RESTRAINT  =     14663.9931
 EAMBER (non-restraint)  =   -281209.2740
 EKCMT  =         0.0000  VIRIAL  =         0.0000  VOLUME     =   1361314.2665
                                                    SURFTEN    =         0.0000
                                                    Density    =         0.8845
 ------------------------------------------------------------------------------

 NMR restraints: Bond =    0.000   Angle =     0.000   Torsion =     0.000
===============================================================================
| MC Barostat: Decreasing size of volume moves

 NSTEP =     6000   TIME(PS) =      56.000  TEMP(K) =   310.15  PRESS =     0.0
 Etot   =   -185530.6733  EKtot   =     81174.7500  EPtot      =   -266705.4233
 BOND   =      6660.3600  ANGLE   =     25528.3629  DIHED      =     18522.3545
 1-4 NB =      6223.9071  1-4 EEL =      3336.9485  VDWAALS    =     29219.5993
 EELEC  =   -370824.8566  EHBOND  =         0.0000  RESTRAINT  =     14627.9011
 EAMBER (non-restraint)  =   -281333.3244
 EKCMT  =         0.0000  VIRIAL  =         0.0000  VOLUME     =   1362380.3800
                                                    SURFTEN    =         0.0000
                                                    Density    =         0.8838
 ------------------------------------------------------------------------------

 NMR restraints: Bond =    0.000   Angle =     0.000   Torsion =     0.000
===============================================================================
| MC Barostat: Decreasing size of volume moves

 NSTEP =     7000   TIME(PS) =      57.000  TEMP(K) =   310.97  PRESS =     0.0
 Etot   =   -185082.0219  EKtot   =     81389.5547  EPtot      =   -266471.5766
 BOND   =      6521.4336  ANGLE   =     25482.9137  DIHED      =     18591.3308
 1-4 NB =      6280.5516  1-4 EEL =      3331.2620  VDWAALS    =     28844.0989
 EELEC  =   -370326.7117  EHBOND  =         0.0000  RESTRAINT  =     14803.5445
 EAMBER (non-restraint)  =   -281275.1210
 EKCMT  =         0.0000  VIRIAL  =         0.0000  VOLUME     =   1362702.9961
                                                    SURFTEN    =         0.0000
                                                    Density    =         0.8836
 ------------------------------------------------------------------------------

 NMR restraints: Bond =    0.000   Angle =     0.000   Torsion =     0.000
===============================================================================

 NSTEP =     8000   TIME(PS) =      58.000  TEMP(K) =   309.87  PRESS =     0.0
 Etot   =   -185462.0024  EKtot   =     81101.8281  EPtot      =   -266563.8306
 BOND   =      6447.4697  ANGLE   =     25646.6351  DIHED      =     18465.0190
 1-4 NB =      6197.4958  1-4 EEL =      3348.3864  VDWAALS    =     28979.8220
 EELEC  =   -370351.8516  EHBOND  =         0.0000  RESTRAINT  =     14703.1931
 EAMBER (non-restraint)  =   -281267.0236
 EKCMT  =         0.0000  VIRIAL  =         0.0000  VOLUME     =   1362427.0199
                                                    SURFTEN    =         0.0000
                                                    Density    =         0.8838
 ------------------------------------------------------------------------------

 NMR restraints: Bond =    0.000   Angle =     0.000   Torsion =     0.000
===============================================================================
| MC Barostat: Decreasing size of volume moves

 NSTEP =     9000   TIME(PS) =      59.000  TEMP(K) =   308.76  PRESS =     0.0
 Etot   =   -185859.7801  EKtot   =     80811.6641  EPtot      =   -266671.4441
 BOND   =      6434.6083  ANGLE   =     25494.2793  DIHED      =     18579.1218
 1-4 NB =      6213.0966  1-4 EEL =      3317.4066  VDWAALS    =     28696.7118
 EELEC  =   -370076.4578  EHBOND  =         0.0000  RESTRAINT  =     14669.7893
 EAMBER (non-restraint)  =   -281341.2334
 EKCMT  =         0.0000  VIRIAL  =         0.0000  VOLUME     =   1362427.0199
                                                    SURFTEN    =         0.0000
                                                    Density    =         0.8838
 ------------------------------------------------------------------------------

 NMR restraints: Bond =    0.000   Angle =     0.000   Torsion =     0.000
===============================================================================

 NSTEP =    10000   TIME(PS) =      60.000  TEMP(K) =   308.95  PRESS =     0.0
 Etot   =   -185765.8160  EKtot   =     80859.5938  EPtot      =   -266625.4098
 BOND   =      6611.3048  ANGLE   =     25203.7712  DIHED      =     18502.2013
 1-4 NB =      6282.2457  1-4 EEL =      3320.7551  VDWAALS    =     29065.9531
 EELEC  =   -370455.6317  EHBOND  =         0.0000  RESTRAINT  =     14843.9908
 EAMBER (non-restraint)  =   -281469.4006
 EKCMT  =         0.0000  VIRIAL  =         0.0000  VOLUME     =   1361891.6001
                                                    SURFTEN    =         0.0000
                                                    Density    =         0.8841
 ------------------------------------------------------------------------------

 NMR restraints: Bond =    0.000   Angle =     0.000   Torsion =     0.000
===============================================================================
| MC Barostat: Decreasing size of volume moves

 NSTEP =    11000   TIME(PS) =      61.000  TEMP(K) =   309.96  PRESS =     0.0
 Etot   =   -185431.8957  EKtot   =     81125.1953  EPtot      =   -266557.0910
 BOND   =      6544.1286  ANGLE   =     25357.9479  DIHED      =     18495.6807
 1-4 NB =      6185.3796  1-4 EEL =      3392.1499  VDWAALS    =     28819.0178
 EELEC  =   -370078.2916  EHBOND  =         0.0000  RESTRAINT  =     14726.8961
 EAMBER (non-restraint)  =   -281283.9871
 EKCMT  =         0.0000  VIRIAL  =         0.0000  VOLUME     =   1362872.6889
                                                    SURFTEN    =         0.0000
                                                    Density    =         0.8835
 ------------------------------------------------------------------------------

 NMR restraints: Bond =    0.000   Angle =     0.000   Torsion =     0.000
===============================================================================
| MC Barostat: Decreasing size of volume moves

 NSTEP =    12000   TIME(PS) =      62.000  TEMP(K) =   310.02  PRESS =     0.0
 Etot   =   -186011.4343  EKtot   =     81141.6250  EPtot      =   -267153.0593
 BOND   =      6430.0761  ANGLE   =     25326.7105  DIHED      =     18524.2201
 1-4 NB =      6277.7324  1-4 EEL =      3279.1081  VDWAALS    =     29171.1056
 EELEC  =   -370810.8934  EHBOND  =         0.0000  RESTRAINT  =     14648.8812
 EAMBER (non-restraint)  =   -281801.9405
 EKCMT  =         0.0000  VIRIAL  =         0.0000  VOLUME     =   1360988.1728
                                                    SURFTEN    =         0.0000
                                                    Density    =         0.8847
 ------------------------------------------------------------------------------

 NMR restraints: Bond =    0.000   Angle =     0.000   Torsion =     0.000
===============================================================================

 NSTEP =    13000   TIME(PS) =      63.000  TEMP(K) =   309.82  PRESS =     0.0
 Etot   =   -185477.7095  EKtot   =     81087.2188  EPtot      =   -266564.9282
 BOND   =      6534.4379  ANGLE   =     25445.0260  DIHED      =     18608.0219
 1-4 NB =      6249.3800  1-4 EEL =      3419.8601  VDWAALS    =     28615.5680
 EELEC  =   -370219.4787  EHBOND  =         0.0000  RESTRAINT  =     14782.2566
 EAMBER (non-restraint)  =   -281347.1849
 EKCMT  =         0.0000  VIRIAL  =         0.0000  VOLUME     =   1364042.7814
                                                    SURFTEN    =         0.0000
                                                    Density    =         0.8827
 ------------------------------------------------------------------------------

 NMR restraints: Bond =    0.000   Angle =     0.000   Torsion =     0.000
===============================================================================

 NSTEP =    14000   TIME(PS) =      64.000  TEMP(K) =   308.55  PRESS =     0.0
 Etot   =   -186128.4084  EKtot   =     80755.0469  EPtot      =   -266883.4553
 BOND   =      6474.1004  ANGLE   =     25373.5347  DIHED      =     18564.7464
 1-4 NB =      6234.2808  1-4 EEL =      3357.1351  VDWAALS    =     28769.5922
 EELEC  =   -370343.2984  EHBOND  =         0.0000  RESTRAINT  =     14686.4535
 EAMBER (non-restraint)  =   -281569.9089
 EKCMT  =         0.0000  VIRIAL  =         0.0000  VOLUME     =   1362626.7818
                                                    SURFTEN    =         0.0000
                                                    Density    =         0.8836
 ------------------------------------------------------------------------------

 NMR restraints: Bond =    0.000   Angle =     0.000   Torsion =     0.000
===============================================================================

 NSTEP =    15000   TIME(PS) =      65.000  TEMP(K) =   309.74  PRESS =     0.0
 Etot   =   -185313.7148  EKtot   =     81067.3438  EPtot      =   -266381.0586
 BOND   =      6467.8964  ANGLE   =     25725.1329  DIHED      =     18539.6297
 1-4 NB =      6243.3466  1-4 EEL =      3299.2692  VDWAALS    =     28600.5142
 EELEC  =   -369915.4089  EHBOND  =         0.0000  RESTRAINT  =     14658.5614
 EAMBER (non-restraint)  =   -281039.6200
 EKCMT  =         0.0000  VIRIAL  =         0.0000  VOLUME     =   1365487.8663
                                                    SURFTEN    =         0.0000
                                                    Density    =         0.8818
 ------------------------------------------------------------------------------

 NMR restraints: Bond =    0.000   Angle =     0.000   Torsion =     0.000
===============================================================================

 NSTEP =    16000   TIME(PS) =      66.000  TEMP(K) =   310.65  PRESS =     0.0
 Etot   =   -185338.6907  EKtot   =     81306.2500  EPtot      =   -266644.9407
 BOND   =      6532.1992  ANGLE   =     25299.0872  DIHED      =     18474.9007
 1-4 NB =      6210.5732  1-4 EEL =      3387.2791  VDWAALS    =     28840.0630
 EELEC  =   -370160.2966  EHBOND  =         0.0000  RESTRAINT  =     14771.2536
 EAMBER (non-restraint)  =   -281416.1943
 EKCMT  =         0.0000  VIRIAL  =         0.0000  VOLUME     =   1364322.9455
                                                    SURFTEN    =         0.0000
                                                    Density    =         0.8825
 ------------------------------------------------------------------------------

 NMR restraints: Bond =    0.000   Angle =     0.000   Torsion =     0.000
===============================================================================

 NSTEP =    17000   TIME(PS) =      67.000  TEMP(K) =   309.07  PRESS =     0.0
 Etot   =   -185942.8187  EKtot   =     80892.6875  EPtot      =   -266835.5062
 BOND   =      6526.9541  ANGLE   =     25217.5195  DIHED      =     18436.1048
 1-4 NB =      6218.7499  1-4 EEL =      3405.9178  VDWAALS    =     28825.2381
 EELEC  =   -370128.6856  EHBOND  =         0.0000  RESTRAINT  =     14662.6951
 EAMBER (non-restraint)  =   -281498.2013
 EKCMT  =         0.0000  VIRIAL  =         0.0000  VOLUME     =   1363082.2106
                                                    SURFTEN    =         0.0000
                                                    Density    =         0.8834
 ------------------------------------------------------------------------------

 NMR restraints: Bond =    0.000   Angle =     0.000   Torsion =     0.000
===============================================================================

 NSTEP =    18000   TIME(PS) =      68.000  TEMP(K) =   310.36  PRESS =     0.0
 Etot   =   -185390.3096  EKtot   =     81228.4844  EPtot      =   -266618.7940
 BOND   =      6414.1045  ANGLE   =     25257.3983  DIHED      =     18482.5351
 1-4 NB =      6258.8172  1-4 EEL =      3379.2192  VDWAALS    =     28601.8979
 EELEC  =   -369809.2841  EHBOND  =         0.0000  RESTRAINT  =     14796.5178
 EAMBER (non-restraint)  =   -281415.3118
 EKCMT  =         0.0000  VIRIAL  =         0.0000  VOLUME     =   1363892.6341
                                                    SURFTEN    =         0.0000
                                                    Density    =         0.8828
 ------------------------------------------------------------------------------

 NMR restraints: Bond =    0.000   Angle =     0.000   Torsion =     0.000
===============================================================================

 NSTEP =    19000   TIME(PS) =      69.000  TEMP(K) =   310.50  PRESS =     0.0
 Etot   =   -185076.5832  EKtot   =     81265.8281  EPtot      =   -266342.4113
 BOND   =      6531.9671  ANGLE   =     25456.0697  DIHED      =     18491.1034
 1-4 NB =      6211.3449  1-4 EEL =      3287.6778  VDWAALS    =     28814.6546
 EELEC  =   -370092.0537  EHBOND  =         0.0000  RESTRAINT  =     14956.8249
 EAMBER (non-restraint)  =   -281299.2361
 EKCMT  =         0.0000  VIRIAL  =         0.0000  VOLUME     =   1363460.3435
                                                    SURFTEN    =         0.0000
                                                    Density    =         0.8831
 ------------------------------------------------------------------------------

 NMR restraints: Bond =    0.000   Angle =     0.000   Torsion =     0.000
===============================================================================

 NSTEP =    20000   TIME(PS) =      70.000  TEMP(K) =   310.81  PRESS =     0.0
 Etot   =   -185301.9483  EKtot   =     81346.5000  EPtot      =   -266648.4483
 BOND   =      6511.4470  ANGLE   =     25303.2344  DIHED      =     18502.5199
 1-4 NB =      6305.1752  1-4 EEL =      3383.0652  VDWAALS    =     28729.3374
 EELEC  =   -370156.0839  EHBOND  =         0.0000  RESTRAINT  =     14772.8564
 EAMBER (non-restraint)  =   -281421.3048
 EKCMT  =         0.0000  VIRIAL  =         0.0000  VOLUME     =   1363392.6820
                                                    SURFTEN    =         0.0000
                                                    Density    =         0.8832
 ------------------------------------------------------------------------------

 NMR restraints: Bond =    0.000   Angle =     0.000   Torsion =     0.000
===============================================================================

 NSTEP =    21000   TIME(PS) =      71.000  TEMP(K) =   310.49  PRESS =     0.0
 Etot   =   -185435.8390  EKtot   =     81262.4453  EPtot      =   -266698.2843
 BOND   =      6549.7943  ANGLE   =     25446.3781  DIHED      =     18446.5272
 1-4 NB =      6256.0998  1-4 EEL =      3424.1821  VDWAALS    =     28666.1952
 EELEC  =   -370278.4548  EHBOND  =         0.0000  RESTRAINT  =     14790.9938
 EAMBER (non-restraint)  =   -281489.2781
 EKCMT  =         0.0000  VIRIAL  =         0.0000  VOLUME     =   1362039.6184
                                                    SURFTEN    =         0.0000
                                                    Density    =         0.8840
 ------------------------------------------------------------------------------

 NMR restraints: Bond =    0.000   Angle =     0.000   Torsion =     0.000
===============================================================================

 NSTEP =    22000   TIME(PS) =      72.000  TEMP(K) =   309.78  PRESS =     0.0
 Etot   =   -185339.1128  EKtot   =     81078.1953  EPtot      =   -266417.3081
 BOND   =      6717.4148  ANGLE   =     25553.6629  DIHED      =     18495.0182
 1-4 NB =      6224.4428  1-4 EEL =      3438.0141  VDWAALS    =     29215.8643
 EELEC  =   -370842.7671  EHBOND  =         0.0000  RESTRAINT  =     14781.0420
 EAMBER (non-restraint)  =   -281198.3501
 EKCMT  =         0.0000  VIRIAL  =         0.0000  VOLUME     =   1362344.0185
                                                    SURFTEN    =         0.0000
                                                    Density    =         0.8838
 ------------------------------------------------------------------------------

 NMR restraints: Bond =    0.000   Angle =     0.000   Torsion =     0.000
===============================================================================

 NSTEP =    23000   TIME(PS) =      73.000  TEMP(K) =   310.28  PRESS =     0.0
 Etot   =   -185666.4449  EKtot   =     81207.4766  EPtot      =   -266873.9215
 BOND   =      6490.5014  ANGLE   =     25488.2293  DIHED      =     18512.1275
 1-4 NB =      6217.4723  1-4 EEL =      3357.3590  VDWAALS    =     28343.0976
 EELEC  =   -369979.8395  EHBOND  =         0.0000  RESTRAINT  =     14697.1308
 EAMBER (non-restraint)  =   -281571.0523
 EKCMT  =         0.0000  VIRIAL  =         0.0000  VOLUME     =   1363250.8094
                                                    SURFTEN    =         0.0000
                                                    Density    =         0.8832
 ------------------------------------------------------------------------------

 NMR restraints: Bond =    0.000   Angle =     0.000   Torsion =     0.000
===============================================================================

 NSTEP =    24000   TIME(PS) =      74.000  TEMP(K) =   310.22  PRESS =     0.0
 Etot   =   -185457.1062  EKtot   =     81192.0078  EPtot      =   -266649.1140
 BOND   =      6560.6954  ANGLE   =     25557.3954  DIHED      =     18554.7883
 1-4 NB =      6258.4443  1-4 EEL =      3370.7892  VDWAALS    =     28994.0094
 EELEC  =   -370654.9662  EHBOND  =         0.0000  RESTRAINT  =     14709.7302
 EAMBER (non-restraint)  =   -281358.8442
 EKCMT  =         0.0000  VIRIAL  =         0.0000  VOLUME     =   1361646.7458
                                                    SURFTEN    =         0.0000
                                                    Density    =         0.8843
 ------------------------------------------------------------------------------

 NMR restraints: Bond =    0.000   Angle =     0.000   Torsion =     0.000
===============================================================================

 NSTEP =    25000   TIME(PS) =      75.000  TEMP(K) =   308.69  PRESS =     0.0
 Etot   =   -185657.7408  EKtot   =     80793.5859  EPtot      =   -266451.3267
 BOND   =      6525.3734  ANGLE   =     25605.8834  DIHED      =     18584.3696
 1-4 NB =      6298.8614  1-4 EEL =      3305.4582  VDWAALS    =     28611.9404
 EELEC  =   -370204.2070  EHBOND  =         0.0000  RESTRAINT  =     14820.9938
 EAMBER (non-restraint)  =   -281272.3206
 EKCMT  =         0.0000  VIRIAL  =         0.0000  VOLUME     =   1363653.9298
                                                    SURFTEN    =         0.0000
                                                    Density    =         0.8830
 ------------------------------------------------------------------------------

 NMR restraints: Bond =    0.000   Angle =     0.000   Torsion =     0.000
===============================================================================

 NSTEP =    26000   TIME(PS) =      76.000  TEMP(K) =   311.34  PRESS =     0.0
 Etot   =   -185421.8741  EKtot   =     81485.0156  EPtot      =   -266906.8898
 BOND   =      6337.7674  ANGLE   =     25531.8503  DIHED      =     18475.5810
 1-4 NB =      6237.2797  1-4 EEL =      3395.4210  VDWAALS    =     28674.8194
 EELEC  =   -370237.5264  EHBOND  =         0.0000  RESTRAINT  =     14677.9179
 EAMBER (non-restraint)  =   -281584.8076
 EKCMT  =         0.0000  VIRIAL  =         0.0000  VOLUME     =   1363567.2151
                                                    SURFTEN    =         0.0000
                                                    Density    =         0.8830
 ------------------------------------------------------------------------------

 NMR restraints: Bond =    0.000   Angle =     0.000   Torsion =     0.000
===============================================================================

 NSTEP =    27000   TIME(PS) =      77.000  TEMP(K) =   309.95  PRESS =     0.0
 Etot   =   -185114.1870  EKtot   =     81121.9375  EPtot      =   -266236.1245
 BOND   =      6403.2008  ANGLE   =     25372.9846  DIHED      =     18510.0936
 1-4 NB =      6283.7418  1-4 EEL =      3342.7725  VDWAALS    =     28425.1148
 EELEC  =   -369606.4969  EHBOND  =         0.0000  RESTRAINT  =     15032.4643
 EAMBER (non-restraint)  =   -281268.5888
 EKCMT  =         0.0000  VIRIAL  =         0.0000  VOLUME     =   1363772.1679
                                                    SURFTEN    =         0.0000
                                                    Density    =         0.8829
 ------------------------------------------------------------------------------

 NMR restraints: Bond =    0.000   Angle =     0.000   Torsion =     0.000
===============================================================================

 NSTEP =    28000   TIME(PS) =      78.000  TEMP(K) =   309.09  PRESS =     0.0
 Etot   =   -185869.6439  EKtot   =     80896.2969  EPtot      =   -266765.9408
 BOND   =      6444.9998  ANGLE   =     25448.9055  DIHED      =     18431.0466
 1-4 NB =      6230.9539  1-4 EEL =      3301.6171  VDWAALS    =     28472.9941
 EELEC  =   -369969.8078  EHBOND  =         0.0000  RESTRAINT  =     14873.3500
 EAMBER (non-restraint)  =   -281639.2908
 EKCMT  =         0.0000  VIRIAL  =         0.0000  VOLUME     =   1364255.5641
                                                    SURFTEN    =         0.0000
                                                    Density    =         0.8826
 ------------------------------------------------------------------------------

 NMR restraints: Bond =    0.000   Angle =     0.000   Torsion =     0.000
===============================================================================

 NSTEP =    29000   TIME(PS) =      79.000  TEMP(K) =   309.10  PRESS =     0.0
 Etot   =   -185796.8526  EKtot   =     80900.8203  EPtot      =   -266697.6729
 BOND   =      6559.8187  ANGLE   =     25411.0429  DIHED      =     18488.9694
 1-4 NB =      6280.2715  1-4 EEL =      3375.4648  VDWAALS    =     29257.8180
 EELEC  =   -370850.3374  EHBOND  =         0.0000  RESTRAINT  =     14779.2792
 EAMBER (non-restraint)  =   -281476.9521
 EKCMT  =         0.0000  VIRIAL  =         0.0000  VOLUME     =   1361594.6704
                                                    SURFTEN    =         0.0000
                                                    Density    =         0.8843
 ------------------------------------------------------------------------------

 NMR restraints: Bond =    0.000   Angle =     0.000   Torsion =     0.000
===============================================================================

 NSTEP =    30000   TIME(PS) =      80.000  TEMP(K) =   310.63  PRESS =     0.0
 Etot   =   -185769.6451  EKtot   =     81299.7969  EPtot      =   -267069.4420
 BOND   =      6337.4214  ANGLE   =     25385.8241  DIHED      =     18451.7465
 1-4 NB =      6253.6287  1-4 EEL =      3331.4835  VDWAALS    =     28909.7000
 EELEC  =   -370473.3889  EHBOND  =         0.0000  RESTRAINT  =     14734.1428
 EAMBER (non-restraint)  =   -281803.5847
 EKCMT  =         0.0000  VIRIAL  =         0.0000  VOLUME     =   1362536.3995
                                                    SURFTEN    =         0.0000
                                                    Density    =         0.8837
 ------------------------------------------------------------------------------

 NMR restraints: Bond =    0.000   Angle =     0.000   Torsion =     0.000
===============================================================================

 NSTEP =    31000   TIME(PS) =      81.000  TEMP(K) =   309.75  PRESS =     0.0
 Etot   =   -185745.7224  EKtot   =     81071.0625  EPtot      =   -266816.7849
 BOND   =      6593.0356  ANGLE   =     25379.3154  DIHED      =     18471.7923
 1-4 NB =      6247.2752  1-4 EEL =      3378.3483  VDWAALS    =     28847.2626
 EELEC  =   -370510.7751  EHBOND  =         0.0000  RESTRAINT  =     14776.9607
 EAMBER (non-restraint)  =   -281593.7456
 EKCMT  =         0.0000  VIRIAL  =         0.0000  VOLUME     =   1362941.3547
                                                    SURFTEN    =         0.0000
                                                    Density    =         0.8834
 ------------------------------------------------------------------------------

 NMR restraints: Bond =    0.000   Angle =     0.000   Torsion =     0.000
===============================================================================

 NSTEP =    32000   TIME(PS) =      82.000  TEMP(K) =   309.00  PRESS =     0.0
 Etot   =   -185797.7671  EKtot   =     80872.6172  EPtot      =   -266670.3843
 BOND   =      6611.9045  ANGLE   =     25389.4832  DIHED      =     18519.3866
 1-4 NB =      6312.9398  1-4 EEL =      3299.0859  VDWAALS    =     28698.1598
 EELEC  =   -370295.3325  EHBOND  =         0.0000  RESTRAINT  =     14793.9883
 EAMBER (non-restraint)  =   -281464.3725
 EKCMT  =         0.0000  VIRIAL  =         0.0000  VOLUME     =   1362587.8336
                                                    SURFTEN    =         0.0000
                                                    Density    =         0.8837
 ------------------------------------------------------------------------------

 NMR restraints: Bond =    0.000   Angle =     0.000   Torsion =     0.000
===============================================================================

 NSTEP =    33000   TIME(PS) =      83.000  TEMP(K) =   309.49  PRESS =     0.0
 Etot   =   -185603.6115  EKtot   =     81002.1719  EPtot      =   -266605.7833
 BOND   =      6593.0458  ANGLE   =     25427.4684  DIHED      =     18525.7584
 1-4 NB =      6270.6764  1-4 EEL =      3346.4989  VDWAALS    =     28981.2956
 EELEC  =   -370617.2467  EHBOND  =         0.0000  RESTRAINT  =     14866.7198
 EAMBER (non-restraint)  =   -281472.5032
 EKCMT  =         0.0000  VIRIAL  =         0.0000  VOLUME     =   1363104.1432
                                                    SURFTEN    =         0.0000
                                                    Density    =         0.8833
 ------------------------------------------------------------------------------

 NMR restraints: Bond =    0.000   Angle =     0.000   Torsion =     0.000
===============================================================================

 NSTEP =    34000   TIME(PS) =      84.000  TEMP(K) =   310.38  PRESS =     0.0
 Etot   =   -184980.9808  EKtot   =     81234.2188  EPtot      =   -266215.1995
 BOND   =      6550.4831  ANGLE   =     25571.3286  DIHED      =     18490.4141
 1-4 NB =      6271.9970  1-4 EEL =      3322.0785  VDWAALS    =     28711.1253
 EELEC  =   -369921.4603  EHBOND  =         0.0000  RESTRAINT  =     14788.8343
 EAMBER (non-restraint)  =   -281004.0338
 EKCMT  =         0.0000  VIRIAL  =         0.0000  VOLUME     =   1362393.7764
                                                    SURFTEN    =         0.0000
                                                    Density    =         0.8838
 ------------------------------------------------------------------------------

 NMR restraints: Bond =    0.000   Angle =     0.000   Torsion =     0.000
===============================================================================

 NSTEP =    35000   TIME(PS) =      85.000  TEMP(K) =   311.46  PRESS =     0.0
 Etot   =   -185082.3689  EKtot   =     81516.7734  EPtot      =   -266599.1424
 BOND   =      6595.0427  ANGLE   =     25444.8080  DIHED      =     18422.4331
 1-4 NB =      6279.1361  1-4 EEL =      3318.8242  VDWAALS    =     28416.8328
 EELEC  =   -369943.7076  EHBOND  =         0.0000  RESTRAINT  =     14867.4884
 EAMBER (non-restraint)  =   -281466.6308
 EKCMT  =         0.0000  VIRIAL  =         0.0000  VOLUME     =   1365421.4335
                                                    SURFTEN    =         0.0000
                                                    Density    =         0.8818
 ------------------------------------------------------------------------------

 NMR restraints: Bond =    0.000   Angle =     0.000   Torsion =     0.000
===============================================================================

 NSTEP =    36000   TIME(PS) =      86.000  TEMP(K) =   310.59  PRESS =     0.0
 Etot   =   -185187.4068  EKtot   =     81288.8984  EPtot      =   -266476.3052
 BOND   =      6349.2650  ANGLE   =     25528.3673  DIHED      =     18452.8016
 1-4 NB =      6256.7089  1-4 EEL =      3417.9351  VDWAALS    =     28643.4331
 EELEC  =   -370012.6207  EHBOND  =         0.0000  RESTRAINT  =     14887.8045
 EAMBER (non-restraint)  =   -281364.1097
 EKCMT  =         0.0000  VIRIAL  =         0.0000  VOLUME     =   1362449.6142
                                                    SURFTEN    =         0.0000
                                                    Density    =         0.8838
 ------------------------------------------------------------------------------

 NMR restraints: Bond =    0.000   Angle =     0.000   Torsion =     0.000
===============================================================================

 NSTEP =    37000   TIME(PS) =      87.000  TEMP(K) =   310.80  PRESS =     0.0
 Etot   =   -185128.2706  EKtot   =     81344.4375  EPtot      =   -266472.7081
 BOND   =      6540.6218  ANGLE   =     25409.8530  DIHED      =     18490.6854
 1-4 NB =      6242.6556  1-4 EEL =      3303.2525  VDWAALS    =     28746.7110
 EELEC  =   -370090.7186  EHBOND  =         0.0000  RESTRAINT  =     14884.2312
 EAMBER (non-restraint)  =   -281356.9393
 EKCMT  =         0.0000  VIRIAL  =         0.0000  VOLUME     =   1363750.6366
                                                    SURFTEN    =         0.0000
                                                    Density    =         0.8829
 ------------------------------------------------------------------------------

 NMR restraints: Bond =    0.000   Angle =     0.000   Torsion =     0.000
===============================================================================

 NSTEP =    38000   TIME(PS) =      88.000  TEMP(K) =   311.82  PRESS =     0.0
 Etot   =   -185365.6704  EKtot   =     81611.8203  EPtot      =   -266977.4908
 BOND   =      6538.3010  ANGLE   =     25400.2215  DIHED      =     18531.0369
 1-4 NB =      6197.2576  1-4 EEL =      3311.3922  VDWAALS    =     28406.3061
 EELEC  =   -370142.5994  EHBOND  =         0.0000  RESTRAINT  =     14780.5935
 EAMBER (non-restraint)  =   -281758.0843
 EKCMT  =         0.0000  VIRIAL  =         0.0000  VOLUME     =   1363298.3921
                                                    SURFTEN    =         0.0000
                                                    Density    =         0.8832
 ------------------------------------------------------------------------------

 NMR restraints: Bond =    0.000   Angle =     0.000   Torsion =     0.000
===============================================================================

 NSTEP =    39000   TIME(PS) =      89.000  TEMP(K) =   309.24  PRESS =     0.0
 Etot   =   -185823.0993  EKtot   =     80936.5469  EPtot      =   -266759.6461
 BOND   =      6621.2206  ANGLE   =     25377.6054  DIHED      =     18476.1366
 1-4 NB =      6261.8802  1-4 EEL =      3352.3992  VDWAALS    =     28389.1123
 EELEC  =   -370056.0101  EHBOND  =         0.0000  RESTRAINT  =     14818.0096
 EAMBER (non-restraint)  =   -281577.6558
 EKCMT  =         0.0000  VIRIAL  =         0.0000  VOLUME     =   1363051.4765
                                                    SURFTEN    =         0.0000
                                                    Density    =         0.8834
 ------------------------------------------------------------------------------

 NMR restraints: Bond =    0.000   Angle =     0.000   Torsion =     0.000
===============================================================================

 NSTEP =    40000   TIME(PS) =      90.000  TEMP(K) =   308.69  PRESS =     0.0
 Etot   =   -186106.5422  EKtot   =     80791.3438  EPtot      =   -266897.8860
 BOND   =      6476.9256  ANGLE   =     25623.3064  DIHED      =     18473.8294
 1-4 NB =      6221.1628  1-4 EEL =      3266.0944  VDWAALS    =     28713.7306
 EELEC  =   -370516.0492  EHBOND  =         0.0000  RESTRAINT  =     14843.1140
 EAMBER (non-restraint)  =   -281741.0000
 EKCMT  =         0.0000  VIRIAL  =         0.0000  VOLUME     =   1362661.8649
                                                    SURFTEN    =         0.0000
                                                    Density    =         0.8836
 ------------------------------------------------------------------------------

 NMR restraints: Bond =    0.000   Angle =     0.000   Torsion =     0.000
===============================================================================

 NSTEP =    41000   TIME(PS) =      91.000  TEMP(K) =   311.29  PRESS =     0.0
 Etot   =   -185528.9862  EKtot   =     81473.9375  EPtot      =   -267002.9237
 BOND   =      6394.8591  ANGLE   =     25312.6455  DIHED      =     18536.5844
 1-4 NB =      6285.5046  1-4 EEL =      3373.2668  VDWAALS    =     28755.1032
 EELEC  =   -370488.8614  EHBOND  =         0.0000  RESTRAINT  =     14827.9741
 EAMBER (non-restraint)  =   -281830.8977
 EKCMT  =         0.0000  VIRIAL  =         0.0000  VOLUME     =   1362960.6519
                                                    SURFTEN    =         0.0000
                                                    Density    =         0.8834
 ------------------------------------------------------------------------------

 NMR restraints: Bond =    0.000   Angle =     0.000   Torsion =     0.000
===============================================================================

 NSTEP =    42000   TIME(PS) =      92.000  TEMP(K) =   310.10  PRESS =     0.0
 Etot   =   -185849.9790  EKtot   =     81161.9375  EPtot      =   -267011.9165
 BOND   =      6456.7993  ANGLE   =     25408.1080  DIHED      =     18420.5417
 1-4 NB =      6319.3153  1-4 EEL =      3359.9223  VDWAALS    =     28304.6781
 EELEC  =   -370094.6111  EHBOND  =         0.0000  RESTRAINT  =     14813.3299
 EAMBER (non-restraint)  =   -281825.2464
 EKCMT  =         0.0000  VIRIAL  =         0.0000  VOLUME     =   1365255.8321
                                                    SURFTEN    =         0.0000
                                                    Density    =         0.8819
 ------------------------------------------------------------------------------

 NMR restraints: Bond =    0.000   Angle =     0.000   Torsion =     0.000
===============================================================================

 NSTEP =    43000   TIME(PS) =      93.000  TEMP(K) =   310.38  PRESS =     0.0
 Etot   =   -186166.9051  EKtot   =     81234.1406  EPtot      =   -267401.0457
 BOND   =      6350.4635  ANGLE   =     25225.1180  DIHED      =     18365.1331
 1-4 NB =      6277.5503  1-4 EEL =      3398.9023  VDWAALS    =     28188.5782
 EELEC  =   -370145.4187  EHBOND  =         0.0000  RESTRAINT  =     14938.6276
 EAMBER (non-restraint)  =   -282339.6733
 EKCMT  =         0.0000  VIRIAL  =         0.0000  VOLUME     =   1366117.8448
                                                    SURFTEN    =         0.0000
                                                    Density    =         0.8814
 ------------------------------------------------------------------------------

 NMR restraints: Bond =    0.000   Angle =     0.000   Torsion =     0.000
===============================================================================

 NSTEP =    44000   TIME(PS) =      94.000  TEMP(K) =   309.59  PRESS =     0.0
 Etot   =   -186119.5904  EKtot   =     81027.6328  EPtot      =   -267147.2232
 BOND   =      6450.3155  ANGLE   =     25432.1370  DIHED      =     18409.4630
 1-4 NB =      6240.2272  1-4 EEL =      3444.9450  VDWAALS    =     28799.7965
 EELEC  =   -370775.9139  EHBOND  =         0.0000  RESTRAINT  =     14851.8064
 EAMBER (non-restraint)  =   -281999.0297
 EKCMT  =         0.0000  VIRIAL  =         0.0000  VOLUME     =   1364575.9997
                                                    SURFTEN    =         0.0000
                                                    Density    =         0.8824
 ------------------------------------------------------------------------------

 NMR restraints: Bond =    0.000   Angle =     0.000   Torsion =     0.000
===============================================================================

 NSTEP =    45000   TIME(PS) =      95.000  TEMP(K) =   308.44  PRESS =     0.0
 Etot   =   -186121.8273  EKtot   =     80726.1094  EPtot      =   -266847.9367
 BOND   =      6567.4481  ANGLE   =     25330.7888  DIHED      =     18555.8163
 1-4 NB =      6264.9103  1-4 EEL =      3406.8092  VDWAALS    =     28807.3469
 EELEC  =   -370587.2175  EHBOND  =         0.0000  RESTRAINT  =     14806.1613
 EAMBER (non-restraint)  =   -281654.0979
 EKCMT  =         0.0000  VIRIAL  =         0.0000  VOLUME     =   1362992.9980
                                                    SURFTEN    =         0.0000
                                                    Density    =         0.8834
 ------------------------------------------------------------------------------

 NMR restraints: Bond =    0.000   Angle =     0.000   Torsion =     0.000
===============================================================================

 NSTEP =    46000   TIME(PS) =      96.000  TEMP(K) =   310.10  PRESS =     0.0
 Etot   =   -185723.7386  EKtot   =     81162.4375  EPtot      =   -266886.1761
 BOND   =      6459.9691  ANGLE   =     25374.7411  DIHED      =     18412.5420
 1-4 NB =      6242.8511  1-4 EEL =      3343.9383  VDWAALS    =     28416.8581
 EELEC  =   -369978.4458  EHBOND  =         0.0000  RESTRAINT  =     14841.3701
 EAMBER (non-restraint)  =   -281727.5462
 EKCMT  =         0.0000  VIRIAL  =         0.0000  VOLUME     =   1363734.9512
                                                    SURFTEN    =         0.0000
                                                    Density    =         0.8829
 ------------------------------------------------------------------------------

 NMR restraints: Bond =    0.000   Angle =     0.000   Torsion =     0.000
===============================================================================

 NSTEP =    47000   TIME(PS) =      97.000  TEMP(K) =   311.05  PRESS =     0.0
 Etot   =   -185509.4310  EKtot   =     81409.5391  EPtot      =   -266918.9700
 BOND   =      6386.6651  ANGLE   =     25715.2105  DIHED      =     18387.9572
 1-4 NB =      6258.2593  1-4 EEL =      3290.1757  VDWAALS    =     28448.1594
 EELEC  =   -370212.0907  EHBOND  =         0.0000  RESTRAINT  =     14806.6935
 EAMBER (non-restraint)  =   -281725.6635
 EKCMT  =         0.0000  VIRIAL  =         0.0000  VOLUME     =   1365574.1435
                                                    SURFTEN    =         0.0000
                                                    Density    =         0.8817
 ------------------------------------------------------------------------------

 NMR restraints: Bond =    0.000   Angle =     0.000   Torsion =     0.000
===============================================================================

 NSTEP =    48000   TIME(PS) =      98.000  TEMP(K) =   310.57  PRESS =     0.0
 Etot   =   -185259.6484  EKtot   =     81284.1875  EPtot      =   -266543.8359
 BOND   =      6470.2164  ANGLE   =     25668.2616  DIHED      =     18484.7197
 1-4 NB =      6160.1213  1-4 EEL =      3340.3759  VDWAALS    =     28249.6993
 EELEC  =   -369738.3292  EHBOND  =         0.0000  RESTRAINT  =     14821.0992
 EAMBER (non-restraint)  =   -281364.9351
 EKCMT  =         0.0000  VIRIAL  =         0.0000  VOLUME     =   1365151.6260
                                                    SURFTEN    =         0.0000
                                                    Density    =         0.8820
 ------------------------------------------------------------------------------

 NMR restraints: Bond =    0.000   Angle =     0.000   Torsion =     0.000
===============================================================================

 NSTEP =    49000   TIME(PS) =      99.000  TEMP(K) =   309.81  PRESS =     0.0
 Etot   =   -185858.4703  EKtot   =     81084.4453  EPtot      =   -266942.9157
 BOND   =      6458.5033  ANGLE   =     25639.9608  DIHED      =     18486.0442
 1-4 NB =      6259.0361  1-4 EEL =      3362.7063  VDWAALS    =     28503.8245
 EELEC  =   -370441.3953  EHBOND  =         0.0000  RESTRAINT  =     14788.4044
 EAMBER (non-restraint)  =   -281731.3201
 EKCMT  =         0.0000  VIRIAL  =         0.0000  VOLUME     =   1365601.8709
                                                    SURFTEN    =         0.0000
                                                    Density    =         0.8817
 ------------------------------------------------------------------------------

 NMR restraints: Bond =    0.000   Angle =     0.000   Torsion =     0.000
===============================================================================

 NSTEP =    50000   TIME(PS) =     100.000  TEMP(K) =   309.01  PRESS =     0.0
 Etot   =   -185662.4007  EKtot   =     80877.3203  EPtot      =   -266539.7211
 BOND   =      6499.8491  ANGLE   =     25554.0636  DIHED      =     18559.7614
 1-4 NB =      6267.1283  1-4 EEL =      3336.9541  VDWAALS    =     28520.4659
 EELEC  =   -370118.8589  EHBOND  =         0.0000  RESTRAINT  =     14840.9155
 EAMBER (non-restraint)  =   -281380.6365
 EKCMT  =         0.0000  VIRIAL  =         0.0000  VOLUME     =   1364243.6990
                                                    SURFTEN    =         0.0000
                                                    Density    =         0.8826
 ------------------------------------------------------------------------------

 NMR restraints: Bond =    0.000   Angle =     0.000   Torsion =     0.000
===============================================================================

 NSTEP =    51000   TIME(PS) =     101.000  TEMP(K) =   309.39  PRESS =     0.0
 Etot   =   -185793.2360  EKtot   =     80976.6484  EPtot      =   -266769.8845
 BOND   =      6517.7582  ANGLE   =     25592.6641  DIHED      =     18484.8748
 1-4 NB =      6310.4005  1-4 EEL =      3387.8851  VDWAALS    =     28681.7468
 EELEC  =   -370617.7849  EHBOND  =         0.0000  RESTRAINT  =     14872.5708
 EAMBER (non-restraint)  =   -281642.4552
 EKCMT  =         0.0000  VIRIAL  =         0.0000  VOLUME     =   1363569.5992
                                                    SURFTEN    =         0.0000
                                                    Density    =         0.8830
 ------------------------------------------------------------------------------

 NMR restraints: Bond =    0.000   Angle =     0.000   Torsion =     0.000
===============================================================================

 NSTEP =    52000   TIME(PS) =     102.000  TEMP(K) =   310.31  PRESS =     0.0
 Etot   =   -185632.7707  EKtot   =     81216.2031  EPtot      =   -266848.9738
 BOND   =      6369.3579  ANGLE   =     25566.0645  DIHED      =     18567.5402
 1-4 NB =      6301.5777  1-4 EEL =      3369.6598  VDWAALS    =     28478.7790
 EELEC  =   -370358.3044  EHBOND  =         0.0000  RESTRAINT  =     14856.3514
 EAMBER (non-restraint)  =   -281705.3252
 EKCMT  =         0.0000  VIRIAL  =         0.0000  VOLUME     =   1363486.1524
                                                    SURFTEN    =         0.0000
                                                    Density    =         0.8831
 ------------------------------------------------------------------------------

 NMR restraints: Bond =    0.000   Angle =     0.000   Torsion =     0.000
===============================================================================

 NSTEP =    53000   TIME(PS) =     103.000  TEMP(K) =   309.67  PRESS =     0.0
 Etot   =   -185551.5390  EKtot   =     81048.6172  EPtot      =   -266600.1562
 BOND   =      6585.1036  ANGLE   =     25337.6569  DIHED      =     18473.6075
 1-4 NB =      6251.0899  1-4 EEL =      3333.1614  VDWAALS    =     28119.9472
 EELEC  =   -369540.7827  EHBOND  =         0.0000  RESTRAINT  =     14840.0600
 EAMBER (non-restraint)  =   -281440.2162
 EKCMT  =         0.0000  VIRIAL  =         0.0000  VOLUME     =   1364832.6755
                                                    SURFTEN    =         0.0000
                                                    Density    =         0.8822
 ------------------------------------------------------------------------------

 NMR restraints: Bond =    0.000   Angle =     0.000   Torsion =     0.000
===============================================================================

 NSTEP =    54000   TIME(PS) =     104.000  TEMP(K) =   310.28  PRESS =     0.0
 Etot   =   -185928.2758  EKtot   =     81207.6016  EPtot      =   -267135.8773
 BOND   =      6562.9552  ANGLE   =     25394.5576  DIHED      =     18457.5164
 1-4 NB =      6211.3808  1-4 EEL =      3316.0642  VDWAALS    =     28284.8021
 EELEC  =   -370137.1353  EHBOND  =         0.0000  RESTRAINT  =     14773.9817
 EAMBER (non-restraint)  =   -281909.8590
 EKCMT  =         0.0000  VIRIAL  =         0.0000  VOLUME     =   1362795.0147
                                                    SURFTEN    =         0.0000
                                                    Density    =         0.8835
 ------------------------------------------------------------------------------

 NMR restraints: Bond =    0.000   Angle =     0.000   Torsion =     0.000
===============================================================================

 NSTEP =    55000   TIME(PS) =     105.000  TEMP(K) =   312.02  PRESS =     0.0
 Etot   =   -185330.2956  EKtot   =     81663.2969  EPtot      =   -266993.5925
 BOND   =      6588.7932  ANGLE   =     25260.4477  DIHED      =     18514.5683
 1-4 NB =      6260.0227  1-4 EEL =      3322.6246  VDWAALS    =     28529.9890
 EELEC  =   -370350.3283  EHBOND  =         0.0000  RESTRAINT  =     14880.2903
 EAMBER (non-restraint)  =   -281873.8828
 EKCMT  =         0.0000  VIRIAL  =         0.0000  VOLUME     =   1362689.7137
                                                    SURFTEN    =         0.0000
                                                    Density    =         0.8836
 ------------------------------------------------------------------------------

 NMR restraints: Bond =    0.000   Angle =     0.000   Torsion =     0.000
===============================================================================

 NSTEP =    56000   TIME(PS) =     106.000  TEMP(K) =   309.75  PRESS =     0.0
 Etot   =   -185856.4476  EKtot   =     81070.9297  EPtot      =   -266927.3773
 BOND   =      6455.6018  ANGLE   =     25623.5277  DIHED      =     18451.1033
 1-4 NB =      6201.9817  1-4 EEL =      3341.0127  VDWAALS    =     28239.1151
 EELEC  =   -370109.2897  EHBOND  =         0.0000  RESTRAINT  =     14869.5701
 EAMBER (non-restraint)  =   -281796.9474
 EKCMT  =         0.0000  VIRIAL  =         0.0000  VOLUME     =   1364458.0567
                                                    SURFTEN    =         0.0000
                                                    Density    =         0.8825
 ------------------------------------------------------------------------------

 NMR restraints: Bond =    0.000   Angle =     0.000   Torsion =     0.000
===============================================================================

 NSTEP =    57000   TIME(PS) =     107.000  TEMP(K) =   310.36  PRESS =     0.0
 Etot   =   -185690.8720  EKtot   =     81229.5625  EPtot      =   -266920.4345
 BOND   =      6485.3595  ANGLE   =     25500.4482  DIHED      =     18521.1169
 1-4 NB =      6272.8227  1-4 EEL =      3316.4561  VDWAALS    =     28585.7678
 EELEC  =   -370393.2953  EHBOND  =         0.0000  RESTRAINT  =     14790.8896
 EAMBER (non-restraint)  =   -281711.3241
 EKCMT  =         0.0000  VIRIAL  =         0.0000  VOLUME     =   1363589.7649
                                                    SURFTEN    =         0.0000
                                                    Density    =         0.8830
 ------------------------------------------------------------------------------

 NMR restraints: Bond =    0.000   Angle =     0.000   Torsion =     0.000
===============================================================================

 NSTEP =    58000   TIME(PS) =     108.000  TEMP(K) =   309.23  PRESS =     0.0
 Etot   =   -186226.8150  EKtot   =     80934.9531  EPtot      =   -267161.7681
 BOND   =      6525.7795  ANGLE   =     25352.5468  DIHED      =     18407.8724
 1-4 NB =      6194.8575  1-4 EEL =      3306.9148  VDWAALS    =     28648.2651
 EELEC  =   -370413.8866  EHBOND  =         0.0000  RESTRAINT  =     14815.8824
 EAMBER (non-restraint)  =   -281977.6506
 EKCMT  =         0.0000  VIRIAL  =         0.0000  VOLUME     =   1363658.3107
                                                    SURFTEN    =         0.0000
                                                    Density    =         0.8830
 ------------------------------------------------------------------------------

 NMR restraints: Bond =    0.000   Angle =     0.000   Torsion =     0.000
===============================================================================

 NSTEP =    59000   TIME(PS) =     109.000  TEMP(K) =   311.29  PRESS =     0.0
 Etot   =   -186005.7257  EKtot   =     81473.0156  EPtot      =   -267478.7414
 BOND   =      6455.3884  ANGLE   =     25426.8342  DIHED      =     18458.3370
 1-4 NB =      6277.6472  1-4 EEL =      3273.0675  VDWAALS    =     28310.5047
 EELEC  =   -370534.8136  EHBOND  =         0.0000  RESTRAINT  =     14854.2931
 EAMBER (non-restraint)  =   -282333.0345
 EKCMT  =         0.0000  VIRIAL  =         0.0000  VOLUME     =   1363018.1275
                                                    SURFTEN    =         0.0000
                                                    Density    =         0.8834
 ------------------------------------------------------------------------------

 NMR restraints: Bond =    0.000   Angle =     0.000   Torsion =     0.000
===============================================================================

 NSTEP =    60000   TIME(PS) =     110.000  TEMP(K) =   310.65  PRESS =     0.0
 Etot   =   -185987.1346  EKtot   =     81304.4531  EPtot      =   -267291.5877
 BOND   =      6479.0561  ANGLE   =     25165.8262  DIHED      =     18490.0355
 1-4 NB =      6252.9753  1-4 EEL =      3320.5825  VDWAALS    =     28330.5681
 EELEC  =   -370196.3659  EHBOND  =         0.0000  RESTRAINT  =     14865.7344
 EAMBER (non-restraint)  =   -282157.3222
 EKCMT  =         0.0000  VIRIAL  =         0.0000  VOLUME     =   1362542.4974
                                                    SURFTEN    =         0.0000
                                                    Density    =         0.8837
 ------------------------------------------------------------------------------

 NMR restraints: Bond =    0.000   Angle =     0.000   Torsion =     0.000
===============================================================================

 NSTEP =    61000   TIME(PS) =     111.000  TEMP(K) =   309.41  PRESS =     0.0
 Etot   =   -186041.6170  EKtot   =     80981.1406  EPtot      =   -267022.7576
 BOND   =      6483.7829  ANGLE   =     25491.5167  DIHED      =     18371.6208
 1-4 NB =      6235.1282  1-4 EEL =      3271.5483  VDWAALS    =     28438.2110
 EELEC  =   -370222.3591  EHBOND  =         0.0000  RESTRAINT  =     14907.7937
 EAMBER (non-restraint)  =   -281930.5513
 EKCMT  =         0.0000  VIRIAL  =         0.0000  VOLUME     =   1362239.7322
                                                    SURFTEN    =         0.0000
                                                    Density    =         0.8839
 ------------------------------------------------------------------------------

 NMR restraints: Bond =    0.000   Angle =     0.000   Torsion =     0.000
===============================================================================

 NSTEP =    62000   TIME(PS) =     112.000  TEMP(K) =   309.73  PRESS =     0.0
 Etot   =   -186105.9914  EKtot   =     81064.6172  EPtot      =   -267170.6086
 BOND   =      6596.0214  ANGLE   =     25354.7544  DIHED      =     18496.0527
 1-4 NB =      6232.5416  1-4 EEL =      3299.5335  VDWAALS    =     28655.1215
 EELEC  =   -370560.1660  EHBOND  =         0.0000  RESTRAINT  =     14755.5323
 EAMBER (non-restraint)  =   -281926.1409
 EKCMT  =         0.0000  VIRIAL  =         0.0000  VOLUME     =   1362617.3224
                                                    SURFTEN    =         0.0000
                                                    Density    =         0.8837
 ------------------------------------------------------------------------------

 NMR restraints: Bond =    0.000   Angle =     0.000   Torsion =     0.000
===============================================================================

 NSTEP =    63000   TIME(PS) =     113.000  TEMP(K) =   309.21  PRESS =     0.0
 Etot   =   -186009.1800  EKtot   =     80928.6875  EPtot      =   -266937.8675
 BOND   =      6659.3648  ANGLE   =     25376.3281  DIHED      =     18492.8840
 1-4 NB =      6218.3020  1-4 EEL =      3318.4437  VDWAALS    =     28287.9752
 EELEC  =   -370223.4954  EHBOND  =         0.0000  RESTRAINT  =     14932.3301
 EAMBER (non-restraint)  =   -281870.1976
 EKCMT  =         0.0000  VIRIAL  =         0.0000  VOLUME     =   1364638.5375
                                                    SURFTEN    =         0.0000
                                                    Density    =         0.8823
 ------------------------------------------------------------------------------

 NMR restraints: Bond =    0.000   Angle =     0.000   Torsion =     0.000
===============================================================================

 NSTEP =    64000   TIME(PS) =     114.000  TEMP(K) =   310.48  PRESS =     0.0
 Etot   =   -185476.9779  EKtot   =     81261.3594  EPtot      =   -266738.3373
 BOND   =      6547.8477  ANGLE   =     25300.7948  DIHED      =     18470.6854
 1-4 NB =      6290.5757  1-4 EEL =      3359.9815  VDWAALS    =     28626.6853
 EELEC  =   -370308.6300  EHBOND  =         0.0000  RESTRAINT  =     14973.7224
 EAMBER (non-restraint)  =   -281712.0597
 EKCMT  =         0.0000  VIRIAL  =         0.0000  VOLUME     =   1363420.7031
                                                    SURFTEN    =         0.0000
                                                    Density    =         0.8831
 ------------------------------------------------------------------------------

 NMR restraints: Bond =    0.000   Angle =     0.000   Torsion =     0.000
===============================================================================

 NSTEP =    65000   TIME(PS) =     115.000  TEMP(K) =   310.44  PRESS =     0.0
 Etot   =   -185949.5258  EKtot   =     81250.3047  EPtot      =   -267199.8305
 BOND   =      6504.8347  ANGLE   =     25371.6539  DIHED      =     18415.6441
 1-4 NB =      6277.2032  1-4 EEL =      3377.1315  VDWAALS    =     28531.7614
 EELEC  =   -370548.8021  EHBOND  =         0.0000  RESTRAINT  =     14870.7427
 EAMBER (non-restraint)  =   -282070.5732
 EKCMT  =         0.0000  VIRIAL  =         0.0000  VOLUME     =   1363329.4944
                                                    SURFTEN    =         0.0000
                                                    Density    =         0.8832
 ------------------------------------------------------------------------------

 NMR restraints: Bond =    0.000   Angle =     0.000   Torsion =     0.000
===============================================================================

 NSTEP =    66000   TIME(PS) =     116.000  TEMP(K) =   309.92  PRESS =     0.0
 Etot   =   -186354.7718  EKtot   =     81115.6562  EPtot      =   -267470.4281
 BOND   =      6518.4214  ANGLE   =     25176.9072  DIHED      =     18472.7796
 1-4 NB =      6265.7131  1-4 EEL =      3390.3246  VDWAALS    =     28898.3890
 EELEC  =   -370960.5326  EHBOND  =         0.0000  RESTRAINT  =     14767.5696
 EAMBER (non-restraint)  =   -282237.9977
 EKCMT  =         0.0000  VIRIAL  =         0.0000  VOLUME     =   1363646.9036
                                                    SURFTEN    =         0.0000
                                                    Density    =         0.8830
 ------------------------------------------------------------------------------

 NMR restraints: Bond =    0.000   Angle =     0.000   Torsion =     0.000
===============================================================================

 NSTEP =    67000   TIME(PS) =     117.000  TEMP(K) =   310.60  PRESS =     0.0
 Etot   =   -185601.8580  EKtot   =     81291.2188  EPtot      =   -266893.0768
 BOND   =      6359.5282  ANGLE   =     25367.3520  DIHED      =     18459.3317
 1-4 NB =      6249.6250  1-4 EEL =      3401.5436  VDWAALS    =     28386.0319
 EELEC  =   -370097.2272  EHBOND  =         0.0000  RESTRAINT  =     14980.7379
 EAMBER (non-restraint)  =   -281873.8147
 EKCMT  =         0.0000  VIRIAL  =         0.0000  VOLUME     =   1364040.4820
                                                    SURFTEN    =         0.0000
                                                    Density    =         0.8827
 ------------------------------------------------------------------------------

 NMR restraints: Bond =    0.000   Angle =     0.000   Torsion =     0.000
===============================================================================

 NSTEP =    68000   TIME(PS) =     118.000  TEMP(K) =   311.11  PRESS =     0.0
 Etot   =   -185779.5138  EKtot   =     81425.9375  EPtot      =   -267205.4513
 BOND   =      6459.8504  ANGLE   =     25152.0436  DIHED      =     18467.2915
 1-4 NB =      6289.9924  1-4 EEL =      3335.6338  VDWAALS    =     28033.5285
 EELEC  =   -369859.1160  EHBOND  =         0.0000  RESTRAINT  =     14915.3244
 EAMBER (non-restraint)  =   -282120.7757
 EKCMT  =         0.0000  VIRIAL  =         0.0000  VOLUME     =   1365257.5127
                                                    SURFTEN    =         0.0000
                                                    Density    =         0.8819
 ------------------------------------------------------------------------------

 NMR restraints: Bond =    0.000   Angle =     0.000   Torsion =     0.000
===============================================================================

 NSTEP =    69000   TIME(PS) =     119.000  TEMP(K) =   311.03  PRESS =     0.0
 Etot   =   -185834.1924  EKtot   =     81405.2656  EPtot      =   -267239.4581
 BOND   =      6346.7362  ANGLE   =     25427.9643  DIHED      =     18449.9409
 1-4 NB =      6237.5509  1-4 EEL =      3387.6967  VDWAALS    =     28098.4871
 EELEC  =   -370086.4957  EHBOND  =         0.0000  RESTRAINT  =     14898.6615
 EAMBER (non-restraint)  =   -282138.1196
 EKCMT  =         0.0000  VIRIAL  =         0.0000  VOLUME     =   1365257.5127
                                                    SURFTEN    =         0.0000
                                                    Density    =         0.8819
 ------------------------------------------------------------------------------

 NMR restraints: Bond =    0.000   Angle =     0.000   Torsion =     0.000
===============================================================================

 NSTEP =    70000   TIME(PS) =     120.000  TEMP(K) =   310.04  PRESS =     0.0
 Etot   =   -186128.2683  EKtot   =     81145.2031  EPtot      =   -267273.4714
 BOND   =      6580.2009  ANGLE   =     25323.6749  DIHED      =     18437.5997
 1-4 NB =      6204.7166  1-4 EEL =      3317.2329  VDWAALS    =     28011.8457
 EELEC  =   -370028.5873  EHBOND  =         0.0000  RESTRAINT  =     14879.8452
 EAMBER (non-restraint)  =   -282153.3166
 EKCMT  =         0.0000  VIRIAL  =         0.0000  VOLUME     =   1363867.3345
                                                    SURFTEN    =         0.0000
                                                    Density    =         0.8828
 ------------------------------------------------------------------------------

 NMR restraints: Bond =    0.000   Angle =     0.000   Torsion =     0.000
===============================================================================

 NSTEP =    71000   TIME(PS) =     121.000  TEMP(K) =   309.05  PRESS =     0.0
 Etot   =   -186820.3612  EKtot   =     80887.3047  EPtot      =   -267707.6659
 BOND   =      6395.4533  ANGLE   =     25184.7557  DIHED      =     18296.4918
 1-4 NB =      6266.2801  1-4 EEL =      3293.6557  VDWAALS    =     28369.0698
 EELEC  =   -370361.3771  EHBOND  =         0.0000  RESTRAINT  =     14848.0048
 EAMBER (non-restraint)  =   -282555.6707
 EKCMT  =         0.0000  VIRIAL  =         0.0000  VOLUME     =   1364177.2844
                                                    SURFTEN    =         0.0000
                                                    Density    =         0.8826
 ------------------------------------------------------------------------------

 NMR restraints: Bond =    0.000   Angle =     0.000   Torsion =     0.000
===============================================================================

 NSTEP =    72000   TIME(PS) =     122.000  TEMP(K) =   310.39  PRESS =     0.0
 Etot   =   -186756.4716  EKtot   =     81237.2656  EPtot      =   -267993.7373
 BOND   =      6518.4058  ANGLE   =     25391.7372  DIHED      =     18431.9045
 1-4 NB =      6200.7118  1-4 EEL =      3342.6546  VDWAALS    =     27956.4516
 EELEC  =   -370668.2044  EHBOND  =         0.0000  RESTRAINT  =     14832.6016
 EAMBER (non-restraint)  =   -282826.3389
 EKCMT  =         0.0000  VIRIAL  =         0.0000  VOLUME     =   1363438.8918
                                                    SURFTEN    =         0.0000
                                                    Density    =         0.8831
 ------------------------------------------------------------------------------

 NMR restraints: Bond =    0.000   Angle =     0.000   Torsion =     0.000
===============================================================================

 NSTEP =    73000   TIME(PS) =     123.000  TEMP(K) =   308.76  PRESS =     0.0
 Etot   =   -186875.5345  EKtot   =     80811.0234  EPtot      =   -267686.5580
 BOND   =      6464.9577  ANGLE   =     25281.8237  DIHED      =     18434.6168
 1-4 NB =      6257.0352  1-4 EEL =      3309.1068  VDWAALS    =     28316.2849
 EELEC  =   -370504.8784  EHBOND  =         0.0000  RESTRAINT  =     14754.4953
 EAMBER (non-restraint)  =   -282441.0533
 EKCMT  =         0.0000  VIRIAL  =         0.0000  VOLUME     =   1364669.9853
                                                    SURFTEN    =         0.0000
                                                    Density    =         0.8823
 ------------------------------------------------------------------------------

 NMR restraints: Bond =    0.000   Angle =     0.000   Torsion =     0.000
===============================================================================

 NSTEP =    74000   TIME(PS) =     124.000  TEMP(K) =   309.38  PRESS =     0.0
 Etot   =   -186520.3442  EKtot   =     80971.8516  EPtot      =   -267492.1957
 BOND   =      6455.2362  ANGLE   =     25420.0693  DIHED      =     18413.7979
 1-4 NB =      6247.6967  1-4 EEL =      3345.4763  VDWAALS    =     28215.3932
 EELEC  =   -370474.3190  EHBOND  =         0.0000  RESTRAINT  =     14884.4537
 EAMBER (non-restraint)  =   -282376.6494
 EKCMT  =         0.0000  VIRIAL  =         0.0000  VOLUME     =   1362896.9801
                                                    SURFTEN    =         0.0000
                                                    Density    =         0.8835
 ------------------------------------------------------------------------------

 NMR restraints: Bond =    0.000   Angle =     0.000   Torsion =     0.000
===============================================================================

 NSTEP =    75000   TIME(PS) =     125.000  TEMP(K) =   310.62  PRESS =     0.0
 Etot   =   -185447.8516  EKtot   =     81297.2734  EPtot      =   -266745.1250
 BOND   =      6525.3929  ANGLE   =     25589.1993  DIHED      =     18366.0059
 1-4 NB =      6259.7393  1-4 EEL =      3314.6807  VDWAALS    =     28352.6443
 EELEC  =   -370132.7433  EHBOND  =         0.0000  RESTRAINT  =     14979.9558
 EAMBER (non-restraint)  =   -281725.0809
 EKCMT  =         0.0000  VIRIAL  =         0.0000  VOLUME     =   1362972.0976
                                                    SURFTEN    =         0.0000
                                                    Density    =         0.8834
 ------------------------------------------------------------------------------

 NMR restraints: Bond =    0.000   Angle =     0.000   Torsion =     0.000
===============================================================================

 NSTEP =    76000   TIME(PS) =     126.000  TEMP(K) =   311.52  PRESS =     0.0
 Etot   =   -185596.1906  EKtot   =     81532.1875  EPtot      =   -267128.3781
 BOND   =      6662.0763  ANGLE   =     25361.5219  DIHED      =     18568.9897
 1-4 NB =      6236.8901  1-4 EEL =      3300.9767  VDWAALS    =     28533.2914
 EELEC  =   -370644.9149  EHBOND  =         0.0000  RESTRAINT  =     14852.7908
 EAMBER (non-restraint)  =   -281981.1689
 EKCMT  =         0.0000  VIRIAL  =         0.0000  VOLUME     =   1364795.1588
                                                    SURFTEN    =         0.0000
                                                    Density    =         0.8822
 ------------------------------------------------------------------------------

 NMR restraints: Bond =    0.000   Angle =     0.000   Torsion =     0.000
===============================================================================

 NSTEP =    77000   TIME(PS) =     127.000  TEMP(K) =   311.17  PRESS =     0.0
 Etot   =   -185768.6620  EKtot   =     81441.8438  EPtot      =   -267210.5057
 BOND   =      6430.8029  ANGLE   =     25476.1879  DIHED      =     18405.8251
 1-4 NB =      6240.5421  1-4 EEL =      3348.5486  VDWAALS    =     28185.4600
 EELEC  =   -370078.3521  EHBOND  =         0.0000  RESTRAINT  =     14780.4798
 EAMBER (non-restraint)  =   -281990.9855
 EKCMT  =         0.0000  VIRIAL  =         0.0000  VOLUME     =   1364562.5618
                                                    SURFTEN    =         0.0000
                                                    Density    =         0.8824
 ------------------------------------------------------------------------------

 NMR restraints: Bond =    0.000   Angle =     0.000   Torsion =     0.000
===============================================================================

 NSTEP =    78000   TIME(PS) =     128.000  TEMP(K) =   309.03  PRESS =     0.0
 Etot   =   -186172.9100  EKtot   =     80882.5938  EPtot      =   -267055.5038
 BOND   =      6448.1638  ANGLE   =     25535.0914  DIHED      =     18477.3406
 1-4 NB =      6289.7955  1-4 EEL =      3356.2789  VDWAALS    =     28199.5071
 EELEC  =   -370258.3341  EHBOND  =         0.0000  RESTRAINT  =     14896.6531
 EAMBER (non-restraint)  =   -281952.1569
 EKCMT  =         0.0000  VIRIAL  =         0.0000  VOLUME     =   1365992.6755
                                                    SURFTEN    =         0.0000
                                                    Density    =         0.8815
 ------------------------------------------------------------------------------

 NMR restraints: Bond =    0.000   Angle =     0.000   Torsion =     0.000
===============================================================================

 NSTEP =    79000   TIME(PS) =     129.000  TEMP(K) =   310.04  PRESS =     0.0
 Etot   =   -185964.9638  EKtot   =     81146.1797  EPtot      =   -267111.1435
 BOND   =      6552.4448  ANGLE   =     25237.9650  DIHED      =     18437.5540
 1-4 NB =      6298.5282  1-4 EEL =      3435.4437  VDWAALS    =     28561.2591
 EELEC  =   -370561.3038  EHBOND  =         0.0000  RESTRAINT  =     14926.9655
 EAMBER (non-restraint)  =   -282038.1090
 EKCMT  =         0.0000  VIRIAL  =         0.0000  VOLUME     =   1364817.9885
                                                    SURFTEN    =         0.0000
                                                    Density    =         0.8822
 ------------------------------------------------------------------------------

 NMR restraints: Bond =    0.000   Angle =     0.000   Torsion =     0.000
===============================================================================

 NSTEP =    80000   TIME(PS) =     130.000  TEMP(K) =   310.92  PRESS =     0.0
 Etot   =   -185669.1098  EKtot   =     81375.6250  EPtot      =   -267044.7348
 BOND   =      6526.5844  ANGLE   =     25548.7039  DIHED      =     18536.3951
 1-4 NB =      6241.8887  1-4 EEL =      3377.3070  VDWAALS    =     28308.6992
 EELEC  =   -370513.5789  EHBOND  =         0.0000  RESTRAINT  =     14929.2657
 EAMBER (non-restraint)  =   -281974.0005
 EKCMT  =         0.0000  VIRIAL  =         0.0000  VOLUME     =   1363418.6018
                                                    SURFTEN    =         0.0000
                                                    Density    =         0.8831
 ------------------------------------------------------------------------------

 NMR restraints: Bond =    0.000   Angle =     0.000   Torsion =     0.000
===============================================================================

 NSTEP =    81000   TIME(PS) =     131.000  TEMP(K) =   310.70  PRESS =     0.0
 Etot   =   -185950.8511  EKtot   =     81318.0625  EPtot      =   -267268.9136
 BOND   =      6453.4541  ANGLE   =     25355.4270  DIHED      =     18345.3530
 1-4 NB =      6284.2806  1-4 EEL =      3385.3690  VDWAALS    =     28091.1565
 EELEC  =   -370129.8774  EHBOND  =         0.0000  RESTRAINT  =     14945.9237
 EAMBER (non-restraint)  =   -282214.8373
 EKCMT  =         0.0000  VIRIAL  =         0.0000  VOLUME     =   1362544.6921
                                                    SURFTEN    =         0.0000
                                                    Density    =         0.8837
 ------------------------------------------------------------------------------

 NMR restraints: Bond =    0.000   Angle =     0.000   Torsion =     0.000
===============================================================================

 NSTEP =    82000   TIME(PS) =     132.000  TEMP(K) =   310.58  PRESS =     0.0
 Etot   =   -185922.5669  EKtot   =     81286.5547  EPtot      =   -267209.1216
 BOND   =      6479.4030  ANGLE   =     25154.8817  DIHED      =     18474.2282
 1-4 NB =      6238.0002  1-4 EEL =      3380.1562  VDWAALS    =     27979.8957
 EELEC  =   -369881.2299  EHBOND  =         0.0000  RESTRAINT  =     14965.5435
 EAMBER (non-restraint)  =   -282174.6650
 EKCMT  =         0.0000  VIRIAL  =         0.0000  VOLUME     =   1364667.5491
                                                    SURFTEN    =         0.0000
                                                    Density    =         0.8823
 ------------------------------------------------------------------------------

 NMR restraints: Bond =    0.000   Angle =     0.000   Torsion =     0.000
===============================================================================

 NSTEP =    83000   TIME(PS) =     133.000  TEMP(K) =   310.42  PRESS =     0.0
 Etot   =   -185870.1810  EKtot   =     81244.3516  EPtot      =   -267114.5326
 BOND   =      6409.5287  ANGLE   =     25201.4945  DIHED      =     18484.8890
 1-4 NB =      6227.2768  1-4 EEL =      3406.7996  VDWAALS    =     28083.8868
 EELEC  =   -369847.2687  EHBOND  =         0.0000  RESTRAINT  =     14918.8607
 EAMBER (non-restraint)  =   -282033.3933
 EKCMT  =         0.0000  VIRIAL  =         0.0000  VOLUME     =   1364536.2069
                                                    SURFTEN    =         0.0000
                                                    Density    =         0.8824
 ------------------------------------------------------------------------------

 NMR restraints: Bond =    0.000   Angle =     0.000   Torsion =     0.000
===============================================================================

 NSTEP =    84000   TIME(PS) =     134.000  TEMP(K) =   309.40  PRESS =     0.0
 Etot   =   -186133.0044  EKtot   =     80977.1641  EPtot      =   -267110.1685
 BOND   =      6346.7629  ANGLE   =     25351.9565  DIHED      =     18516.0295
 1-4 NB =      6263.1350  1-4 EEL =      3345.0368  VDWAALS    =     28413.5951
 EELEC  =   -370242.6810  EHBOND  =         0.0000  RESTRAINT  =     14895.9967
 EAMBER (non-restraint)  =   -282006.1652
 EKCMT  =         0.0000  VIRIAL  =         0.0000  VOLUME     =   1363864.4692
                                                    SURFTEN    =         0.0000
                                                    Density    =         0.8828
 ------------------------------------------------------------------------------

 NMR restraints: Bond =    0.000   Angle =     0.000   Torsion =     0.000
===============================================================================

 NSTEP =    85000   TIME(PS) =     135.000  TEMP(K) =   310.11  PRESS =     0.0
 Etot   =   -186045.0796  EKtot   =     81165.2266  EPtot      =   -267210.3061
 BOND   =      6346.6568  ANGLE   =     25313.2320  DIHED      =     18421.3396
 1-4 NB =      6238.1197  1-4 EEL =      3381.8723  VDWAALS    =     28221.1980
 EELEC  =   -370173.9834  EHBOND  =         0.0000  RESTRAINT  =     15041.2589
 EAMBER (non-restraint)  =   -282251.5650
 EKCMT  =         0.0000  VIRIAL  =         0.0000  VOLUME     =   1365807.0114
                                                    SURFTEN    =         0.0000
                                                    Density    =         0.8816
 ------------------------------------------------------------------------------

 NMR restraints: Bond =    0.000   Angle =     0.000   Torsion =     0.000
===============================================================================

 NSTEP =    86000   TIME(PS) =     136.000  TEMP(K) =   310.57  PRESS =     0.0
 Etot   =   -185987.2327  EKtot   =     81283.8828  EPtot      =   -267271.1155
 BOND   =      6474.8331  ANGLE   =     25430.9664  DIHED      =     18468.8998
 1-4 NB =      6246.5206  1-4 EEL =      3415.4644  VDWAALS    =     27964.6477
 EELEC  =   -369998.9511  EHBOND  =         0.0000  RESTRAINT  =     14726.5036
 EAMBER (non-restraint)  =   -281997.6192
 EKCMT  =         0.0000  VIRIAL  =         0.0000  VOLUME     =   1367202.9822
                                                    SURFTEN    =         0.0000
                                                    Density    =         0.8807
 ------------------------------------------------------------------------------

 NMR restraints: Bond =    0.000   Angle =     0.000   Torsion =     0.000
===============================================================================

 NSTEP =    87000   TIME(PS) =     137.000  TEMP(K) =   311.33  PRESS =     0.0
 Etot   =   -185635.9710  EKtot   =     81482.6719  EPtot      =   -267118.6429
 BOND   =      6474.6025  ANGLE   =     25404.5461  DIHED      =     18513.0508
 1-4 NB =      6282.5242  1-4 EEL =      3344.7588  VDWAALS    =     27994.0408
 EELEC  =   -370074.2772  EHBOND  =         0.0000  RESTRAINT  =     14942.1111
 EAMBER (non-restraint)  =   -282060.7540
 EKCMT  =         0.0000  VIRIAL  =         0.0000  VOLUME     =   1366442.3450
                                                    SURFTEN    =         0.0000
                                                    Density    =         0.8812
 ------------------------------------------------------------------------------

 NMR restraints: Bond =    0.000   Angle =     0.000   Torsion =     0.000
===============================================================================

 NSTEP =    88000   TIME(PS) =     138.000  TEMP(K) =   310.26  PRESS =     0.0
 Etot   =   -185478.1855  EKtot   =     81204.5781  EPtot      =   -266682.7637
 BOND   =      6474.0435  ANGLE   =     25520.4673  DIHED      =     18402.4689
 1-4 NB =      6249.1372  1-4 EEL =      3391.9890  VDWAALS    =     27688.9660
 EELEC  =   -369292.1481  EHBOND  =         0.0000  RESTRAINT  =     14882.3126
 EAMBER (non-restraint)  =   -281565.0763
 EKCMT  =         0.0000  VIRIAL  =         0.0000  VOLUME     =   1367670.4283
                                                    SURFTEN    =         0.0000
                                                    Density    =         0.8804
 ------------------------------------------------------------------------------

 NMR restraints: Bond =    0.000   Angle =     0.000   Torsion =     0.000
===============================================================================

 NSTEP =    89000   TIME(PS) =     139.000  TEMP(K) =   310.89  PRESS =     0.0
 Etot   =   -185594.6250  EKtot   =     81369.3828  EPtot      =   -266964.0078
 BOND   =      6463.2820  ANGLE   =     25546.8392  DIHED      =     18431.9667
 1-4 NB =      6232.0278  1-4 EEL =      3396.7409  VDWAALS    =     28036.5826
 EELEC  =   -370073.5189  EHBOND  =         0.0000  RESTRAINT  =     15002.0719
 EAMBER (non-restraint)  =   -281966.0797
 EKCMT  =         0.0000  VIRIAL  =         0.0000  VOLUME     =   1365594.3309
                                                    SURFTEN    =         0.0000
                                                    Density    =         0.8817
 ------------------------------------------------------------------------------

 NMR restraints: Bond =    0.000   Angle =     0.000   Torsion =     0.000
===============================================================================

 NSTEP =    90000   TIME(PS) =     140.000  TEMP(K) =   311.15  PRESS =     0.0
 Etot   =   -185919.9469  EKtot   =     81437.1797  EPtot      =   -267357.1266
 BOND   =      6580.9336  ANGLE   =     25332.2750  DIHED      =     18506.6481
 1-4 NB =      6210.4692  1-4 EEL =      3381.7582  VDWAALS    =     28586.1916
 EELEC  =   -370831.6567  EHBOND  =         0.0000  RESTRAINT  =     14876.2544
 EAMBER (non-restraint)  =   -282233.3810
 EKCMT  =         0.0000  VIRIAL  =         0.0000  VOLUME     =   1364408.7176
                                                    SURFTEN    =         0.0000
                                                    Density    =         0.8825
 ------------------------------------------------------------------------------

 NMR restraints: Bond =    0.000   Angle =     0.000   Torsion =     0.000
===============================================================================

 NSTEP =    91000   TIME(PS) =     141.000  TEMP(K) =   309.90  PRESS =     0.0
 Etot   =   -186303.6213  EKtot   =     81109.9141  EPtot      =   -267413.5353
 BOND   =      6529.0409  ANGLE   =     25526.7567  DIHED      =     18460.8795
 1-4 NB =      6276.8728  1-4 EEL =      3400.6307  VDWAALS    =     28224.0755
 EELEC  =   -370510.1582  EHBOND  =         0.0000  RESTRAINT  =     14678.3668
 EAMBER (non-restraint)  =   -282091.9022
 EKCMT  =         0.0000  VIRIAL  =         0.0000  VOLUME     =   1364253.3719
                                                    SURFTEN    =         0.0000
                                                    Density    =         0.8826
 ------------------------------------------------------------------------------

 NMR restraints: Bond =    0.000   Angle =     0.000   Torsion =     0.000
===============================================================================

 NSTEP =    92000   TIME(PS) =     142.000  TEMP(K) =   309.95  PRESS =     0.0
 Etot   =   -186175.7946  EKtot   =     81121.7344  EPtot      =   -267297.5290
 BOND   =      6470.5442  ANGLE   =     25403.8442  DIHED      =     18401.0791
 1-4 NB =      6217.6945  1-4 EEL =      3403.5975  VDWAALS    =     28097.8467
 EELEC  =   -370142.3831  EHBOND  =         0.0000  RESTRAINT  =     14850.2479
 EAMBER (non-restraint)  =   -282147.7769
 EKCMT  =         0.0000  VIRIAL  =         0.0000  VOLUME     =   1364720.7771
                                                    SURFTEN    =         0.0000
                                                    Density    =         0.8823
 ------------------------------------------------------------------------------

 NMR restraints: Bond =    0.000   Angle =     0.000   Torsion =     0.000
===============================================================================

 NSTEP =    93000   TIME(PS) =     143.000  TEMP(K) =   311.02  PRESS =     0.0
 Etot   =   -186313.4740  EKtot   =     81403.1953  EPtot      =   -267716.6693
 BOND   =      6526.9137  ANGLE   =     25165.4769  DIHED      =     18460.5198
 1-4 NB =      6244.0761  1-4 EEL =      3430.5253  VDWAALS    =     28720.8672
 EELEC  =   -370984.6827  EHBOND  =         0.0000  RESTRAINT  =     14719.6344
 EAMBER (non-restraint)  =   -282436.3037
 EKCMT  =         0.0000  VIRIAL  =         0.0000  VOLUME     =   1364832.2092
                                                    SURFTEN    =         0.0000
                                                    Density    =         0.8822
 ------------------------------------------------------------------------------

 NMR restraints: Bond =    0.000   Angle =     0.000   Torsion =     0.000
===============================================================================

 NSTEP =    94000   TIME(PS) =     144.000  TEMP(K) =   309.01  PRESS =     0.0
 Etot   =   -186864.1298  EKtot   =     80876.6953  EPtot      =   -267740.8251
 BOND   =      6509.8791  ANGLE   =     25448.5381  DIHED      =     18433.4491
 1-4 NB =      6250.4020  1-4 EEL =      3337.8805  VDWAALS    =     28219.8540
 EELEC  =   -370856.0403  EHBOND  =         0.0000  RESTRAINT  =     14915.2123
 EAMBER (non-restraint)  =   -282656.0374
 EKCMT  =         0.0000  VIRIAL  =         0.0000  VOLUME     =   1363559.5748
                                                    SURFTEN    =         0.0000
                                                    Density    =         0.8830
 ------------------------------------------------------------------------------

 NMR restraints: Bond =    0.000   Angle =     0.000   Torsion =     0.000
===============================================================================

 NSTEP =    95000   TIME(PS) =     145.000  TEMP(K) =   309.28  PRESS =     0.0
 Etot   =   -186871.8521  EKtot   =     80947.8125  EPtot      =   -267819.6646
 BOND   =      6412.0447  ANGLE   =     25176.7659  DIHED      =     18435.8038
 1-4 NB =      6290.0019  1-4 EEL =      3367.7003  VDWAALS    =     28595.1045
 EELEC  =   -370920.6762  EHBOND  =         0.0000  RESTRAINT  =     14823.5906
 EAMBER (non-restraint)  =   -282643.2551
 EKCMT  =         0.0000  VIRIAL  =         0.0000  VOLUME     =   1362352.8777
                                                    SURFTEN    =         0.0000
                                                    Density    =         0.8838
 ------------------------------------------------------------------------------

 NMR restraints: Bond =    0.000   Angle =     0.000   Torsion =     0.000
===============================================================================

 NSTEP =    96000   TIME(PS) =     146.000  TEMP(K) =   310.42  PRESS =     0.0
 Etot   =   -186528.8469  EKtot   =     81244.9844  EPtot      =   -267773.8313
 BOND   =      6505.4862  ANGLE   =     25551.3639  DIHED      =     18450.3422
 1-4 NB =      6243.6639  1-4 EEL =      3326.0509  VDWAALS    =     28562.0977
 EELEC  =   -371134.6574  EHBOND  =         0.0000  RESTRAINT  =     14721.8214
 EAMBER (non-restraint)  =   -282495.6526
 EKCMT  =         0.0000  VIRIAL  =         0.0000  VOLUME     =   1361963.9506
                                                    SURFTEN    =         0.0000
                                                    Density    =         0.8841
 ------------------------------------------------------------------------------

 NMR restraints: Bond =    0.000   Angle =     0.000   Torsion =     0.000
===============================================================================

 NSTEP =    97000   TIME(PS) =     147.000  TEMP(K) =   308.88  PRESS =     0.0
 Etot   =   -186942.7723  EKtot   =     80841.3203  EPtot      =   -267784.0927
 BOND   =      6530.9239  ANGLE   =     25339.0871  DIHED      =     18424.6599
 1-4 NB =      6225.2282  1-4 EEL =      3307.4581  VDWAALS    =     27896.1757
 EELEC  =   -370290.1291  EHBOND  =         0.0000  RESTRAINT  =     14782.5035
 EAMBER (non-restraint)  =   -282566.5962
 EKCMT  =         0.0000  VIRIAL  =         0.0000  VOLUME     =   1364384.9751
                                                    SURFTEN    =         0.0000
                                                    Density    =         0.8825
 ------------------------------------------------------------------------------

 NMR restraints: Bond =    0.000   Angle =     0.000   Torsion =     0.000
===============================================================================

 NSTEP =    98000   TIME(PS) =     148.000  TEMP(K) =   309.76  PRESS =     0.0
 Etot   =   -186399.1730  EKtot   =     81071.3750  EPtot      =   -267470.5480
 BOND   =      6536.3079  ANGLE   =     25613.6626  DIHED      =     18436.2855
 1-4 NB =      6221.5389  1-4 EEL =      3337.1572  VDWAALS    =     27659.9773
 EELEC  =   -370082.2786  EHBOND  =         0.0000  RESTRAINT  =     14806.8011
 EAMBER (non-restraint)  =   -282277.3492
 EKCMT  =         0.0000  VIRIAL  =         0.0000  VOLUME     =   1367055.0956
                                                    SURFTEN    =         0.0000
                                                    Density    =         0.8808
 ------------------------------------------------------------------------------

 NMR restraints: Bond =    0.000   Angle =     0.000   Torsion =     0.000
===============================================================================

 NSTEP =    99000   TIME(PS) =     149.000  TEMP(K) =   308.65  PRESS =     0.0
 Etot   =   -186418.0750  EKtot   =     80782.9609  EPtot      =   -267201.0359
 BOND   =      6506.0088  ANGLE   =     25538.9309  DIHED      =     18446.2491
 1-4 NB =      6284.5403  1-4 EEL =      3306.9426  VDWAALS    =     28069.2688
 EELEC  =   -370260.7021  EHBOND  =         0.0000  RESTRAINT  =     14907.7257
 EAMBER (non-restraint)  =   -282108.7616
 EKCMT  =         0.0000  VIRIAL  =         0.0000  VOLUME     =   1366535.7859
                                                    SURFTEN    =         0.0000
                                                    Density    =         0.8811
 ------------------------------------------------------------------------------

 NMR restraints: Bond =    0.000   Angle =     0.000   Torsion =     0.000
===============================================================================

 NSTEP =   100000   TIME(PS) =     150.000  TEMP(K) =   310.16  PRESS =     0.0
 Etot   =   -186231.8905  EKtot   =     81178.3203  EPtot      =   -267410.2108
 BOND   =      6539.6514  ANGLE   =     25519.0272  DIHED      =     18488.9043
 1-4 NB =      6266.4212  1-4 EEL =      3389.3517  VDWAALS    =     28246.9576
 EELEC  =   -370693.5576  EHBOND  =         0.0000  RESTRAINT  =     14833.0334
 EAMBER (non-restraint)  =   -282243.2442
 EKCMT  =         0.0000  VIRIAL  =         0.0000  VOLUME     =   1365813.9087
                                                    SURFTEN    =         0.0000
                                                    Density    =         0.8816
 ------------------------------------------------------------------------------

 NMR restraints: Bond =    0.000   Angle =     0.000   Torsion =     0.000
===============================================================================

      A V E R A G E S   O V E R     100 S T E P S


 NSTEP =   100000   TIME(PS) =     150.000  TEMP(K) =   309.95  PRESS =     0.0
 Etot   =   -185902.1158  EKtot   =     81121.0652  EPtot      =   -267023.1810
 BOND   =      6496.8007  ANGLE   =     25412.9696  DIHED      =     18473.5540
 1-4 NB =      6251.1204  1-4 EEL =      3352.6189  VDWAALS    =     28532.9388
 EELEC  =   -370349.1741  EHBOND  =         0.0000  RESTRAINT  =     14805.9908
 EAMBER (non-restraint)  =   -281829.1718
 EKCMT  =         0.0000  VIRIAL  =         0.0000  VOLUME     =   1363605.5527
                                                    SURFTEN    =         0.0000
                                                    Density    =         0.8830
 ------------------------------------------------------------------------------

 NMR restraints: Bond =    0.000   Angle =     0.000   Torsion =     0.000
===============================================================================

      R M S  F L U C T U A T I O N S


 NSTEP =   100000   TIME(PS) =     150.000  TEMP(K) =     1.29  PRESS =     0.0
 Etot   =       757.3469  EKtot   =       338.6915  EPtot      =       521.7593
 BOND   =        78.5793  ANGLE   =       137.5254  DIHED      =        56.6405
 1-4 NB =        30.9537  1-4 EEL =        41.3849  VDWAALS    =       394.0714
 EELEC  =       494.2050  EHBOND  =         0.0000  RESTRAINT  =       164.2399
 EAMBER (non-restraint)  =       357.5194
 EKCMT  =         0.0000  VIRIAL  =         0.0000  VOLUME     =      1701.6216
                                                    SURFTEN    =         0.0000
                                                    Density    =         0.0011
 ------------------------------------------------------------------------------


 NMR restraints on final step:

| MC Barostat:       1000 volume changes attempted.
| MC Barostat:        291 changes successful ( 29.10%)
 ------------------------------------------------------------------------------

--------------------------------------------------------------------------------
   5.  TIMINGS
--------------------------------------------------------------------------------

|  NonSetup CPU Time in Major Routines:
|
|     Routine           Sec        %
|     ------------------------------
|     Nonbond          29.14    8.60
|     Bond              0.00    0.00
|     Angle             0.00    0.00
|     Dihedral          0.00    0.00
|     Shake             0.53    0.16
|     RunMD           304.61   89.93
|     Other             4.45    1.31
|     ------------------------------
|     Total           338.74

|  PME Nonbond Pairlist CPU Time:
|
|     Routine              Sec        %
|     ---------------------------------
|     Set Up Cit           0.00    0.00
|     Build List           0.00    0.00
|     ---------------------------------
|     Total                0.00    0.00

|  PME Direct Force CPU Time:
|
|     Routine              Sec        %
|     ---------------------------------
|     NonBonded Calc       0.00    0.00
|     Exclude Masked       0.00    0.00
|     Other                0.16    0.05
|     ---------------------------------
|     Total                0.16    0.05

|  PME Reciprocal Force CPU Time:
|
|     Routine              Sec        %
|     ---------------------------------
|     1D bspline           0.00    0.00
|     Grid Charges         0.00    0.00
|     Scalar Sum           0.00    0.00
|     Gradient Sum         0.00    0.00
|     FFT                  0.00    0.00
|     ---------------------------------
|     Total                0.00    0.00

|  Final Performance Info:
|     -----------------------------------------------------
|     Average timings for last    9000 steps:
|     Elapsed(s) =      30.78 Per Step(ms) =       3.42
|         ns/day =      25.26   seconds/ns =    3420.26
|
|     Average timings for all steps:
|     Elapsed(s) =     339.64 Per Step(ms) =       3.40
|         ns/day =      25.44   seconds/ns =    3396.37
|     -----------------------------------------------------

|  Setup CPU time:            1.25 seconds
|  NonSetup CPU time:       338.74 seconds
|  Total CPU time:          339.99 seconds     0.09 hours

|  Setup wall time:           1    seconds
|  NonSetup wall time:      340    seconds
|  Total wall time:         341    seconds     0.09 hours
