# Supplementary material for: Intermolecular Interactions in G Protein-Coupled Receptor Allosteric Sites at the Membrane Interface from Molecular Dynamics Simulations and Quantum Chemical Calculations
Source: J Chem Inf Model. 2022 Sep 30;62(19):4736–47. doi: 10.1021/acs.jcim.2c00788 (PMC9554917; doi:10.1021/acs.jcim.2c00788)
Supplement: Supplementary file 2 — ci2c00788_si_002.zip [file ci2c00788_si_002.zip › MD_simulations_inputs/GCGR_MD_simulations_inputs/popc_chol/eq03.out]

          -------------------------------------------------------
          Amber 16 PMEMD                              2016
          -------------------------------------------------------

| PMEMD implementation of SANDER, Release 16

| Run on 04/12/2019 at 15:41:55

|   Executable path: /usr/local/amber16/bin/pmemd.cuda
| Working directory: /data/almu/Working/GCGR/gcgr-5mv-cholpopc/1_equilibration
|          Hostname: c104342

  [-O]verwriting output

File Assignments:
|   MDIN: eq03.in                                                               
|  MDOUT: eq03.out                                                              
| INPCRD: gcgr-5mv-cholpopc.eq02.rst                                            
|   PARM: gcgr-5mv-cholpopc.top                                                 
| RESTRT: gcgr-5mv-cholpopc.eq03.rst                                            
|   REFC: gcgr-5mv-cholpopc.eq02.rst                                            
|  MDVEL: mdvel                                                                 
|   MDEN: mden                                                                  
|  MDCRD: eq03.nc                                                               
| MDINFO: mdinfo                                                                
|  MDFRC: mdfrc                                                                 


 Here is the input file:

&cntrl                                                                         
    imin=0,        ! No minimization                                           
    irest=1,       ! This IS a restart of an old MD simulation                 
    ntx=5,         ! So our inpcrd file has velocities                         
                                                                               
! Temperature control                                                          
    ntt=3,         ! Langevin dynamics                                         
    gamma_ln=1.0,  ! Friction coefficient (ps^-1)                              
    temp0=310,   ! Target temperature                                          
                                                                               
! Potential energy control                                                     
    cut=10.0,      ! Nonbonded cutoff, in Angstroms                            
                                                                               
! MD settings                                                                  
    nstlim=100000,  ! 100K steps, 100 ps total                                 
    dt=0.001,      ! time step (ps)                                            
                                                                               
! SHAKE                                                                        
    ntc=2,         ! Constrain bonds containing hydrogen                       
    ntf=2,         ! Do not calculate forces of bonds containing hydrogen      
                                                                               
! Control how often information is printed                                     
    ntpr=1000,     ! Print energies every 1000 steps                           
    ntwx=100,     ! Print coordinates every 1000 steps to the trajectory       
    ntwr=10000,    ! Print a restart file every 10K steps (can be less frequent
!   ntwv=-1,       ! Uncomment to also print velocities to trajectory          
!   ntwf=-1,       ! Uncomment to also print forces to trajectory              
    ntxo=2,        ! Write NetCDF format                                       
                                                                               
! Wrap coordinates when printing them to the same unit cell                    
    iwrap=1,                                                                   
                                                                               
! Constant pressure control.                                                   
    barostat=2,    ! MC barostat                                               
    ntp=3,         ! 1=isotropic, 2=anisotropic, 3=semi-isotropic w/ surften   
    pres0=1.0,     ! Target external pressure, in bar                          
                                                                               
! Constant surface tension (needed for semi-isotropic scaling). Uncomment      
    ! for this feature. csurften must be nonzero if ntp=3 above                
    csurften=3,    ! Interfaces in 1=yz plane, 2=xz plane, 3=xy plane          
    gamma_ten=0.0, ! Surface tension (dyne/cm). 0 gives pure semi-iso scaling  
    ninterface=2,  ! Number of interfaces (2 for bilayer)                      
                                                                               
! Restraint options                                                            
    ntr=1,         ! Positional restraints                                     
    nmropt=1,      ! Dihedral restraints for sugars and lipids                 
/                                                                              
                                                                               
 &wt                                                                           
    type='END'                                                                 
 /                                                                             
Hold protein fixed                                                             
5.0                                                                            
RES 1 281                                                                      
END                                                                            
Hold ligand fixed                                                              
5.0                                                                            
RES 282                                                                        
END                                                                            
Hold Xray waters fixed                                                         
5.0                                                                            
RES 1383                                                                       
END                                                                            
END                                                                            
                                                                               


Note: ig = -1. Setting random seed to   184633 based on wallclock time in 
      microseconds.
 
|--------------------- INFORMATION ----------------------
| GPU (CUDA) Version of PMEMD in use: NVIDIA GPU IN USE.
|                    Version 16.0.0
| 
|                      02/25/2016
| 
| Implementation by:
|                    Ross C. Walker     (SDSC)
|                    Scott Le Grand     (nVIDIA)
| 
| Precision model in use:
|      [SPFP] - Single Precision Forces, 64-bit Fixed Point
|               Accumulation. (Default)
| 
|--------------------------------------------------------
 
|----------------- CITATION INFORMATION -----------------
|
|    When publishing work that utilized the CUDA version
|    of AMBER, please cite the following in addition to
|    the regular AMBER citations:
|
|  - Romelia Salomon-Ferrer; Andreas W. Goetz; Duncan
|    Poole; Scott Le Grand; Ross C. Walker "Routine
|    microsecond molecular dynamics simulations with
|    AMBER - Part II: Particle Mesh Ewald", J. Chem.
|    Theory Comput., 2013, 9 (9), pp3878-3888,
|    DOI: 10.1021/ct400314y.
|
|  - Andreas W. Goetz; Mark J. Williamson; Dong Xu;
|    Duncan Poole; Scott Le Grand; Ross C. Walker
|    "Routine microsecond molecular dynamics simulations
|    with AMBER - Part I: Generalized Born", J. Chem.
|    Theory Comput., 2012, 8 (5), pp1542-1555.
|
|  - Scott Le Grand; Andreas W. Goetz; Ross C. Walker
|    "SPFP: Speed without compromise - a mixed precision
|    model for GPU accelerated molecular dynamics
|    simulations.", Comp. Phys. Comm., 2013, 184
|    pp374-380, DOI: 10.1016/j.cpc.2012.09.022
|
|--------------------------------------------------------
 
|------------------- GPU DEVICE INFO --------------------
|
|            CUDA_VISIBLE_DEVICES: 1
|   CUDA Capable Devices Detected:      1
|           CUDA Device ID in use:      0
|                CUDA Device Name: GeForce GTX 1080 Ti
|     CUDA Device Global Mem Size:  11178 MB
| CUDA Device Num Multiprocessors:     28
|           CUDA Device Core Freq:   1.58 GHz
|
|--------------------------------------------------------
 
 
| Conditional Compilation Defines Used:
| PUBFFT
| BINTRAJ
| CUDA
| EMIL

| Largest sphere to fit in unit cell has radius =    54.607

| New format PARM file being parsed.
| Version =    1.000 Date = 04/12/19 Time = 15:23:03

| Note: 1-4 EEL scale factors are being read from the topology file.

| Note: 1-4 VDW scale factors are being read from the topology file.
| Duplicated    0 dihedrals

| Duplicated    0 dihedrals

--------------------------------------------------------------------------------
   1.  RESOURCE   USE: 
--------------------------------------------------------------------------------

 getting box info from netcdf restart file
 NATOM  =  122007 NTYPES =      26 NBONH =  102607 MBONA  =   19107
 NTHETH =   69581 MTHETA =   22951 NPHIH =  114881 MPHIA  =   73594
 NHPARM =       0 NPARM  =       0 NNB   =  370028 NRES   =   25874
 NBONA  =   19107 NTHETA =   22951 NPHIA =   73594 NUMBND =     117
 NUMANG =     251 NPTRA  =     284 NATYP =      70 NPHB   =       1
 IFBOX  =       1 NMXRS  =      74 IFCAP =       0 NEXTRA =       0
 NCOPY  =       0

| Coordinate Index Table dimensions:    20   20   19
| Direct force subcell size =     5.6009    5.5821    5.7481

     BOX TYPE: RECTILINEAR

--------------------------------------------------------------------------------
   2.  CONTROL  DATA  FOR  THE  RUN
--------------------------------------------------------------------------------

default_name                                                                    

General flags:
     imin    =       0, nmropt  =       1

Nature and format of input:
     ntx     =       5, irest   =       1, ntrx    =       1

Nature and format of output:
     ntxo    =       2, ntpr    =    1000, ntrx    =       1, ntwr    =   10000
     iwrap   =       1, ntwx    =     100, ntwv    =       0, ntwe    =       0
     ioutfm  =       1, ntwprt  =       0, idecomp =       0, rbornstat=      0

Potential function:
     ntf     =       2, ntb     =       2, igb     =       0, nsnb    =      25
     ipol    =       0, gbsa    =       0, iesp    =       0
     dielc   =   1.00000, cut     =  10.00000, intdiel =   1.00000

Frozen or restrained atoms:
     ibelly  =       0, ntr     =       1
     restraint_wt =   0.00000

Molecular dynamics:
     nstlim  =    100000, nscm    =         0, nrespa  =         1
     t       =   0.00000, dt      =   0.00100, vlimit  =  -1.00000

Langevin dynamics temperature regulation:
     ig      =  184633
     temp0   = 310.00000, tempi   =   0.00000, gamma_ln=   1.00000

Pressure regulation:
     ntp     =       3
     pres0   =   1.00000, comp    =  44.60000, taup    =   1.00000
     Monte-Carlo Barostat:
     mcbarint  =     100

Constant surface tension:
     csurften  =       3
     gamma_ten =   0.00000 ninterface =       2

SHAKE:
     ntc     =       2, jfastw  =       0
     tol     =   0.00001

NMR refinement options:
     iscale  =       0, noeskp  =       1, ipnlty  =       1, mxsub   =       1
     scalm   = 100.00000, pencut  =   0.10000, tausw   =   0.10000

| Intermolecular bonds treatment:
|     no_intermolecular_bonds =       1

| Energy averages sample interval:
|     ene_avg_sampling =    1000

Ewald parameters:
     verbose =       0, ew_type =       0, nbflag  =       1, use_pme =       1
     vdwmeth =       1, eedmeth =       1, netfrc  =       1
     Box X =  112.017   Box Y =  111.642   Box Z =  109.214
     Alpha =   90.000   Beta  =   90.000   Gamma =   90.000
     NFFT1 =  120       NFFT2 =  112       NFFT3 =  112
     Cutoff=   10.000   Tol   =0.100E-04
     Ewald Coefficient =  0.27511
     Interpolation order =    4

    LOADING THE CONSTRAINED ATOMS AS GROUPS


   5.  REFERENCE ATOM COORDINATES

  default_name                                                                    
    ----- READING GROUP     1; TITLE:
 Hold protein fixed                                                          

     GROUP    1 HAS HARMONIC CONSTRAINTS     5.00000
 GRP    1 RES    1 TO   281
      Number of atoms in this group  =  4564
    ----- READING GROUP     2; TITLE:
 Hold ligand fixed                                                           

     GROUP    2 HAS HARMONIC CONSTRAINTS     5.00000
 GRP    2 RES  282 TO   282
      Number of atoms in this group  =    67
    ----- READING GROUP     3; TITLE:
 Hold Xray waters fixed                                                      

     GROUP    3 HAS HARMONIC CONSTRAINTS     5.00000
 GRP    3 RES 1383 TO  1383
      Number of atoms in this group  =     3
    ----- END OF GROUP READ -----
| MONTE CARLO BAROSTAT IMPORTANT NOTE:
|   The Monte-Carlo barostat does not require the virial to adjust the system volume.
|   Since it is an expensive calculation, it is skipped for efficiency. A side-effect
|   is that the reported pressure is always 0 because it is not calculated.

--------------------------------------------------------------------------------
   3.  ATOMIC COORDINATES AND VELOCITIES
--------------------------------------------------------------------------------

default_name                                                                    
 begin time read from input coords =   150.000 ps


           Begin reading energy term weight changes/NMR restraints
 WEIGHT CHANGES:
                         ** No weight changes given **

 RESTRAINTS:
  No valid redirection requests found
                          ** No restraint defined **

                  Done reading weight changes/NMR restraints


 
 Number of triangulated 3-point waters found:    24492

     Sum of charges from parm topology file =   0.00120670
     Forcing neutrality...

| Dynamic Memory, Types Used:
| Reals             5187682
| Integers          7424887

| Nonbonded Pairs Initial Allocation:    36904067

| GPU memory information (estimate):
| KB of GPU memory in use:    766773
| KB of CPU memory in use:    164475

--------------------------------------------------------------------------------
   4.  RESULTS
--------------------------------------------------------------------------------

 ---------------------------------------------------
 APPROXIMATING switch and d/dx switch using CUBIC SPLINE INTERPOLATION
 using   5000.0 points per unit in tabled values
 TESTING RELATIVE ERROR over r ranging from 0.0 to cutoff
| CHECK switch(x): max rel err =   0.2738E-14   at   2.422500
| CHECK d/dx switch(x): max rel err =   0.8314E-11   at   2.736960
 ---------------------------------------------------
|---------------------------------------------------
| APPROXIMATING direct energy using CUBIC SPLINE INTERPOLATION
|  with   50.0 points per unit in tabled values
| Relative Error Limit not exceeded for r .gt.   2.33
| APPROXIMATING direct force using CUBIC SPLINE INTERPOLATION
|  with   50.0 points per unit in tabled values
| Relative Error Limit not exceeded for r .gt.   2.80
|---------------------------------------------------

 NSTEP =     1000   TIME(PS) =     151.000  TEMP(K) =   299.30  PRESS =     0.0
 Etot   =   -193870.9183  EKtot   =     78334.2031  EPtot      =   -272205.1214
 BOND   =      6461.0165  ANGLE   =     25229.5883  DIHED      =     18599.6089
 1-4 NB =      6263.1600  1-4 EEL =      3367.2741  VDWAALS    =     17507.0339
 EELEC  =   -350441.4860  EHBOND  =         0.0000  RESTRAINT  =       808.6826
 EAMBER (non-restraint)  =   -273013.8040
 EKCMT  =         0.0000  VIRIAL  =         0.0000  VOLUME     =   1355455.0350
                                                    SURFTEN    =         0.0000
                                                    Density    =         0.8883
 ------------------------------------------------------------------------------

 NMR restraints: Bond =    0.000   Angle =     0.000   Torsion =     0.000
===============================================================================
| MC Barostat: Decreasing size of volume moves

 NSTEP =     2000   TIME(PS) =     152.000  TEMP(K) =   303.81  PRESS =     0.0
 Etot   =   -189745.0550  EKtot   =     79515.7656  EPtot      =   -269260.8206
 BOND   =      6419.2473  ANGLE   =     25290.7014  DIHED      =     18471.5736
 1-4 NB =      6280.1303  1-4 EEL =      3384.7053  VDWAALS    =     15703.4438
 EELEC  =   -345616.6606  EHBOND  =         0.0000  RESTRAINT  =       806.0384
 EAMBER (non-restraint)  =   -270066.8590
 EKCMT  =         0.0000  VIRIAL  =         0.0000  VOLUME     =   1355324.0094
                                                    SURFTEN    =         0.0000
                                                    Density    =         0.8884
 ------------------------------------------------------------------------------

 NMR restraints: Bond =    0.000   Angle =     0.000   Torsion =     0.000
===============================================================================

 NSTEP =     3000   TIME(PS) =     153.000  TEMP(K) =   308.96  PRESS =     0.0
 Etot   =   -187997.2694  EKtot   =     80862.2422  EPtot      =   -268859.5116
 BOND   =      6348.4068  ANGLE   =     25527.9130  DIHED      =     18522.3950
 1-4 NB =      6234.5730  1-4 EEL =      3360.4883  VDWAALS    =     16963.2921
 EELEC  =   -346653.1361  EHBOND  =         0.0000  RESTRAINT  =       836.5563
 EAMBER (non-restraint)  =   -269696.0678
 EKCMT  =         0.0000  VIRIAL  =         0.0000  VOLUME     =   1330380.6991
                                                    SURFTEN    =         0.0000
                                                    Density    =         0.9051
 ------------------------------------------------------------------------------

 NMR restraints: Bond =    0.000   Angle =     0.000   Torsion =     0.000
===============================================================================

 NSTEP =     4000   TIME(PS) =     154.000  TEMP(K) =   309.19  PRESS =     0.0
 Etot   =   -187826.6504  EKtot   =     80922.3359  EPtot      =   -268748.9864
 BOND   =      6467.4835  ANGLE   =     25489.5524  DIHED      =     18525.2350
 1-4 NB =      6287.8441  1-4 EEL =      3424.0574  VDWAALS    =     15179.8668
 EELEC  =   -344974.0284  EHBOND  =         0.0000  RESTRAINT  =       851.0029
 EAMBER (non-restraint)  =   -269599.9892
 EKCMT  =         0.0000  VIRIAL  =         0.0000  VOLUME     =   1320042.1451
                                                    SURFTEN    =         0.0000
                                                    Density    =         0.9122
 ------------------------------------------------------------------------------

 NMR restraints: Bond =    0.000   Angle =     0.000   Torsion =     0.000
===============================================================================

 NSTEP =     5000   TIME(PS) =     155.000  TEMP(K) =   309.83  PRESS =     0.0
 Etot   =   -187858.7188  EKtot   =     81090.9609  EPtot      =   -268949.6798
 BOND   =      6556.3818  ANGLE   =     25524.8828  DIHED      =     18497.8830
 1-4 NB =      6236.4927  1-4 EEL =      3353.9722  VDWAALS    =     15332.5044
 EELEC  =   -345308.7723  EHBOND  =         0.0000  RESTRAINT  =       856.9756
 EAMBER (non-restraint)  =   -269806.6554
 EKCMT  =         0.0000  VIRIAL  =         0.0000  VOLUME     =   1314221.4546
                                                    SURFTEN    =         0.0000
                                                    Density    =         0.9162
 ------------------------------------------------------------------------------

 NMR restraints: Bond =    0.000   Angle =     0.000   Torsion =     0.000
===============================================================================

 NSTEP =     6000   TIME(PS) =     156.000  TEMP(K) =   310.90  PRESS =     0.0
 Etot   =   -188012.4619  EKtot   =     81370.0938  EPtot      =   -269382.5557
 BOND   =      6429.8899  ANGLE   =     25374.2444  DIHED      =     18446.5181
 1-4 NB =      6243.3736  1-4 EEL =      3391.6392  VDWAALS    =     15023.8126
 EELEC  =   -345092.1457  EHBOND  =         0.0000  RESTRAINT  =       800.1122
 EAMBER (non-restraint)  =   -270182.6679
 EKCMT  =         0.0000  VIRIAL  =         0.0000  VOLUME     =   1311814.8283
                                                    SURFTEN    =         0.0000
                                                    Density    =         0.9179
 ------------------------------------------------------------------------------

 NMR restraints: Bond =    0.000   Angle =     0.000   Torsion =     0.000
===============================================================================

 NSTEP =     7000   TIME(PS) =     157.000  TEMP(K) =   311.65  PRESS =     0.0
 Etot   =   -187763.2126  EKtot   =     81566.7422  EPtot      =   -269329.9548
 BOND   =      6488.3668  ANGLE   =     25516.6163  DIHED      =     18450.7523
 1-4 NB =      6264.4828  1-4 EEL =      3359.6060  VDWAALS    =     14584.0308
 EELEC  =   -344846.6658  EHBOND  =         0.0000  RESTRAINT  =       852.8561
 EAMBER (non-restraint)  =   -270182.8109
 EKCMT  =         0.0000  VIRIAL  =         0.0000  VOLUME     =   1305235.7195
                                                    SURFTEN    =         0.0000
                                                    Density    =         0.9225
 ------------------------------------------------------------------------------

 NMR restraints: Bond =    0.000   Angle =     0.000   Torsion =     0.000
===============================================================================

 NSTEP =     8000   TIME(PS) =     158.000  TEMP(K) =   309.98  PRESS =     0.0
 Etot   =   -189054.9158  EKtot   =     81130.8984  EPtot      =   -270185.8143
 BOND   =      6444.4412  ANGLE   =     25477.2139  DIHED      =     18400.2719
 1-4 NB =      6223.2151  1-4 EEL =      3332.0240  VDWAALS    =     15784.5737
 EELEC  =   -346698.9559  EHBOND  =         0.0000  RESTRAINT  =       851.4017
 EAMBER (non-restraint)  =   -271037.2160
 EKCMT  =         0.0000  VIRIAL  =         0.0000  VOLUME     =   1291887.4481
                                                    SURFTEN    =         0.0000
                                                    Density    =         0.9320
 ------------------------------------------------------------------------------

 NMR restraints: Bond =    0.000   Angle =     0.000   Torsion =     0.000
===============================================================================

 NSTEP =     9000   TIME(PS) =     159.000  TEMP(K) =   311.17  PRESS =     0.0
 Etot   =   -189053.7168  EKtot   =     81442.2109  EPtot      =   -270495.9277
 BOND   =      6553.1646  ANGLE   =     25507.9788  DIHED      =     18418.6001
 1-4 NB =      6273.9817  1-4 EEL =      3385.3806  VDWAALS    =     14695.0773
 EELEC  =   -346210.9081  EHBOND  =         0.0000  RESTRAINT  =       880.7972
 EAMBER (non-restraint)  =   -271376.7250
 EKCMT  =         0.0000  VIRIAL  =         0.0000  VOLUME     =   1290499.3147
                                                    SURFTEN    =         0.0000
                                                    Density    =         0.9330
 ------------------------------------------------------------------------------

 NMR restraints: Bond =    0.000   Angle =     0.000   Torsion =     0.000
===============================================================================

 NSTEP =    10000   TIME(PS) =     160.000  TEMP(K) =   310.99  PRESS =     0.0
 Etot   =   -189323.1302  EKtot   =     81395.2188  EPtot      =   -270718.3489
 BOND   =      6507.2531  ANGLE   =     25474.3470  DIHED      =     18493.9690
 1-4 NB =      6305.2575  1-4 EEL =      3336.3117  VDWAALS    =     14699.6510
 EELEC  =   -346391.7022  EHBOND  =         0.0000  RESTRAINT  =       856.5639
 EAMBER (non-restraint)  =   -271574.9128
 EKCMT  =         0.0000  VIRIAL  =         0.0000  VOLUME     =   1283072.1932
                                                    SURFTEN    =         0.0000
                                                    Density    =         0.9384
 ------------------------------------------------------------------------------

 NMR restraints: Bond =    0.000   Angle =     0.000   Torsion =     0.000
===============================================================================

 NSTEP =    11000   TIME(PS) =     161.000  TEMP(K) =   310.39  PRESS =     0.0
 Etot   =   -190129.0333  EKtot   =     81238.1797  EPtot      =   -271367.2130
 BOND   =      6535.1771  ANGLE   =     25438.3531  DIHED      =     18493.3184
 1-4 NB =      6280.0180  1-4 EEL =      3335.4027  VDWAALS    =     14316.9429
 EELEC  =   -346580.5546  EHBOND  =         0.0000  RESTRAINT  =       814.1294
 EAMBER (non-restraint)  =   -272181.3423
 EKCMT  =         0.0000  VIRIAL  =         0.0000  VOLUME     =   1279751.2268
                                                    SURFTEN    =         0.0000
                                                    Density    =         0.9409
 ------------------------------------------------------------------------------

 NMR restraints: Bond =    0.000   Angle =     0.000   Torsion =     0.000
===============================================================================

 NSTEP =    12000   TIME(PS) =     162.000  TEMP(K) =   310.37  PRESS =     0.0
 Etot   =   -190371.5542  EKtot   =     81231.2578  EPtot      =   -271602.8120
 BOND   =      6351.7896  ANGLE   =     25359.9149  DIHED      =     18438.9976
 1-4 NB =      6254.6454  1-4 EEL =      3384.3414  VDWAALS    =     14890.8986
 EELEC  =   -347142.7932  EHBOND  =         0.0000  RESTRAINT  =       859.3936
 EAMBER (non-restraint)  =   -272462.2056
 EKCMT  =         0.0000  VIRIAL  =         0.0000  VOLUME     =   1275943.5827
                                                    SURFTEN    =         0.0000
                                                    Density    =         0.9437
 ------------------------------------------------------------------------------

 NMR restraints: Bond =    0.000   Angle =     0.000   Torsion =     0.000
===============================================================================

 NSTEP =    13000   TIME(PS) =     163.000  TEMP(K) =   310.09  PRESS =     0.0
 Etot   =   -190163.8875  EKtot   =     81158.2500  EPtot      =   -271322.1375
 BOND   =      6586.0436  ANGLE   =     25410.0641  DIHED      =     18567.2274
 1-4 NB =      6299.9997  1-4 EEL =      3301.8262  VDWAALS    =     14476.5101
 EELEC  =   -346798.3340  EHBOND  =         0.0000  RESTRAINT  =       834.5255
 EAMBER (non-restraint)  =   -272156.6630
 EKCMT  =         0.0000  VIRIAL  =         0.0000  VOLUME     =   1274419.3782
                                                    SURFTEN    =         0.0000
                                                    Density    =         0.9448
 ------------------------------------------------------------------------------

 NMR restraints: Bond =    0.000   Angle =     0.000   Torsion =     0.000
===============================================================================

 NSTEP =    14000   TIME(PS) =     164.000  TEMP(K) =   309.38  PRESS =     0.0
 Etot   =   -190874.9075  EKtot   =     80973.9531  EPtot      =   -271848.8606
 BOND   =      6428.0109  ANGLE   =     25549.8824  DIHED      =     18490.6024
 1-4 NB =      6183.3804  1-4 EEL =      3438.3090  VDWAALS    =     14889.1317
 EELEC  =   -347655.7737  EHBOND  =         0.0000  RESTRAINT  =       827.5963
 EAMBER (non-restraint)  =   -272676.4569
 EKCMT  =         0.0000  VIRIAL  =         0.0000  VOLUME     =   1271407.6115
                                                    SURFTEN    =         0.0000
                                                    Density    =         0.9470
 ------------------------------------------------------------------------------

 NMR restraints: Bond =    0.000   Angle =     0.000   Torsion =     0.000
===============================================================================

 NSTEP =    15000   TIME(PS) =     165.000  TEMP(K) =   308.94  PRESS =     0.0
 Etot   =   -191026.6024  EKtot   =     80857.8281  EPtot      =   -271884.4305
 BOND   =      6585.1152  ANGLE   =     25493.2940  DIHED      =     18470.1267
 1-4 NB =      6205.5558  1-4 EEL =      3394.8812  VDWAALS    =     14695.2729
 EELEC  =   -347541.6584  EHBOND  =         0.0000  RESTRAINT  =       812.9821
 EAMBER (non-restraint)  =   -272697.4126
 EKCMT  =         0.0000  VIRIAL  =         0.0000  VOLUME     =   1271053.9902
                                                    SURFTEN    =         0.0000
                                                    Density    =         0.9473
 ------------------------------------------------------------------------------

 NMR restraints: Bond =    0.000   Angle =     0.000   Torsion =     0.000
===============================================================================

 NSTEP =    16000   TIME(PS) =     166.000  TEMP(K) =   309.46  PRESS =     0.0
 Etot   =   -191328.7503  EKtot   =     80993.0078  EPtot      =   -272321.7581
 BOND   =      6419.8578  ANGLE   =     25301.6029  DIHED      =     18443.3523
 1-4 NB =      6252.3243  1-4 EEL =      3303.8809  VDWAALS    =     14534.3124
 EELEC  =   -347412.2233  EHBOND  =         0.0000  RESTRAINT  =       835.1346
 EAMBER (non-restraint)  =   -273156.8928
 EKCMT  =         0.0000  VIRIAL  =         0.0000  VOLUME     =   1268485.9817
                                                    SURFTEN    =         0.0000
                                                    Density    =         0.9492
 ------------------------------------------------------------------------------

 NMR restraints: Bond =    0.000   Angle =     0.000   Torsion =     0.000
===============================================================================

 NSTEP =    17000   TIME(PS) =     167.000  TEMP(K) =   310.59  PRESS =     0.0
 Etot   =   -191078.9728  EKtot   =     81289.0156  EPtot      =   -272367.9884
 BOND   =      6369.6862  ANGLE   =     25491.0501  DIHED      =     18460.5179
 1-4 NB =      6301.5272  1-4 EEL =      3426.1522  VDWAALS    =     14657.1122
 EELEC  =   -347920.6466  EHBOND  =         0.0000  RESTRAINT  =       846.6124
 EAMBER (non-restraint)  =   -273214.6008
 EKCMT  =         0.0000  VIRIAL  =         0.0000  VOLUME     =   1268485.9817
                                                    SURFTEN    =         0.0000
                                                    Density    =         0.9492
 ------------------------------------------------------------------------------

 NMR restraints: Bond =    0.000   Angle =     0.000   Torsion =     0.000
===============================================================================

 NSTEP =    18000   TIME(PS) =     168.000  TEMP(K) =   309.87  PRESS =     0.0
 Etot   =   -191455.0799  EKtot   =     81101.8281  EPtot      =   -272556.9080
 BOND   =      6373.6286  ANGLE   =     25335.7247  DIHED      =     18430.5190
 1-4 NB =      6296.8762  1-4 EEL =      3295.5899  VDWAALS    =     14597.6393
 EELEC  =   -347723.9456  EHBOND  =         0.0000  RESTRAINT  =       837.0600
 EAMBER (non-restraint)  =   -273393.9680
 EKCMT  =         0.0000  VIRIAL  =         0.0000  VOLUME     =   1263843.4436
                                                    SURFTEN    =         0.0000
                                                    Density    =         0.9527
 ------------------------------------------------------------------------------

 NMR restraints: Bond =    0.000   Angle =     0.000   Torsion =     0.000
===============================================================================

 NSTEP =    19000   TIME(PS) =     169.000  TEMP(K) =   307.53  PRESS =     0.0
 Etot   =   -192222.7916  EKtot   =     80488.6172  EPtot      =   -272711.4088
 BOND   =      6422.5213  ANGLE   =     25147.1437  DIHED      =     18394.3928
 1-4 NB =      6256.7459  1-4 EEL =      3433.0760  VDWAALS    =     14850.6545
 EELEC  =   -348058.2352  EHBOND  =         0.0000  RESTRAINT  =       842.2922
 EAMBER (non-restraint)  =   -273553.7011
 EKCMT  =         0.0000  VIRIAL  =         0.0000  VOLUME     =   1261642.1466
                                                    SURFTEN    =         0.0000
                                                    Density    =         0.9544
 ------------------------------------------------------------------------------

 NMR restraints: Bond =    0.000   Angle =     0.000   Torsion =     0.000
===============================================================================

 NSTEP =    20000   TIME(PS) =     170.000  TEMP(K) =   309.05  PRESS =     0.0
 Etot   =   -191821.1930  EKtot   =     80886.5703  EPtot      =   -272707.7633
 BOND   =      6483.1280  ANGLE   =     25215.5545  DIHED      =     18495.5595
 1-4 NB =      6237.2396  1-4 EEL =      3365.0973  VDWAALS    =     14887.5870
 EELEC  =   -348226.5712  EHBOND  =         0.0000  RESTRAINT  =       834.6421
 EAMBER (non-restraint)  =   -273542.4054
 EKCMT  =         0.0000  VIRIAL  =         0.0000  VOLUME     =   1260525.5532
                                                    SURFTEN    =         0.0000
                                                    Density    =         0.9552
 ------------------------------------------------------------------------------

 NMR restraints: Bond =    0.000   Angle =     0.000   Torsion =     0.000
===============================================================================

 NSTEP =    21000   TIME(PS) =     171.000  TEMP(K) =   308.95  PRESS =     0.0
 Etot   =   -191573.9064  EKtot   =     80859.3984  EPtot      =   -272433.3049
 BOND   =      6536.0389  ANGLE   =     25192.0564  DIHED      =     18501.3794
 1-4 NB =      6258.3423  1-4 EEL =      3415.1584  VDWAALS    =     14649.4893
 EELEC  =   -347797.0425  EHBOND  =         0.0000  RESTRAINT  =       811.2729
 EAMBER (non-restraint)  =   -273244.5777
 EKCMT  =         0.0000  VIRIAL  =         0.0000  VOLUME     =   1257921.6421
                                                    SURFTEN    =         0.0000
                                                    Density    =         0.9572
 ------------------------------------------------------------------------------

 NMR restraints: Bond =    0.000   Angle =     0.000   Torsion =     0.000
===============================================================================
| MC Barostat: Decreasing size of volume moves

 NSTEP =    22000   TIME(PS) =     172.000  TEMP(K) =   309.19  PRESS =     0.0
 Etot   =   -191163.6151  EKtot   =     80924.2578  EPtot      =   -272087.8729
 BOND   =      6434.1146  ANGLE   =     25325.5667  DIHED      =     18497.3542
 1-4 NB =      6293.7477  1-4 EEL =      3363.5212  VDWAALS    =     14413.4724
 EELEC  =   -347282.5555  EHBOND  =         0.0000  RESTRAINT  =       866.9059
 EAMBER (non-restraint)  =   -272954.7788
 EKCMT  =         0.0000  VIRIAL  =         0.0000  VOLUME     =   1256834.5375
                                                    SURFTEN    =         0.0000
                                                    Density    =         0.9580
 ------------------------------------------------------------------------------

 NMR restraints: Bond =    0.000   Angle =     0.000   Torsion =     0.000
===============================================================================
| MC Barostat: Decreasing size of volume moves

 NSTEP =    23000   TIME(PS) =     173.000  TEMP(K) =   308.82  PRESS =     0.0
 Etot   =   -191038.7129  EKtot   =     80826.3438  EPtot      =   -271865.0566
 BOND   =      6503.8894  ANGLE   =     25297.3853  DIHED      =     18545.7755
 1-4 NB =      6313.3614  1-4 EEL =      3359.4515  VDWAALS    =     14026.0326
 EELEC  =   -346767.9599  EHBOND  =         0.0000  RESTRAINT  =       857.0075
 EAMBER (non-restraint)  =   -272722.0641
 EKCMT  =         0.0000  VIRIAL  =         0.0000  VOLUME     =   1255645.5034
                                                    SURFTEN    =         0.0000
                                                    Density    =         0.9589
 ------------------------------------------------------------------------------

 NMR restraints: Bond =    0.000   Angle =     0.000   Torsion =     0.000
===============================================================================
| MC Barostat: Decreasing size of volume moves

 NSTEP =    24000   TIME(PS) =     174.000  TEMP(K) =   309.29  PRESS =     0.0
 Etot   =   -191006.4895  EKtot   =     80950.4922  EPtot      =   -271956.9817
 BOND   =      6481.0209  ANGLE   =     25353.0610  DIHED      =     18463.8661
 1-4 NB =      6254.5696  1-4 EEL =      3358.0697  VDWAALS    =     14545.0239
 EELEC  =   -347243.9789  EHBOND  =         0.0000  RESTRAINT  =       831.3860
 EAMBER (non-restraint)  =   -272788.3677
 EKCMT  =         0.0000  VIRIAL  =         0.0000  VOLUME     =   1253287.9095
                                                    SURFTEN    =         0.0000
                                                    Density    =         0.9607
 ------------------------------------------------------------------------------

 NMR restraints: Bond =    0.000   Angle =     0.000   Torsion =     0.000
===============================================================================
| MC Barostat: Decreasing size of volume moves

 NSTEP =    25000   TIME(PS) =     175.000  TEMP(K) =   310.64  PRESS =     0.0
 Etot   =   -190934.0036  EKtot   =     81303.2188  EPtot      =   -272237.2224
 BOND   =      6449.7005  ANGLE   =     25410.7312  DIHED      =     18509.8763
 1-4 NB =      6249.0376  1-4 EEL =      3347.5381  VDWAALS    =     14490.8105
 EELEC  =   -347558.7444  EHBOND  =         0.0000  RESTRAINT  =       863.8278
 EAMBER (non-restraint)  =   -273101.0502
 EKCMT  =         0.0000  VIRIAL  =         0.0000  VOLUME     =   1252944.0090
                                                    SURFTEN    =         0.0000
                                                    Density    =         0.9610
 ------------------------------------------------------------------------------

 NMR restraints: Bond =    0.000   Angle =     0.000   Torsion =     0.000
===============================================================================

 NSTEP =    26000   TIME(PS) =     176.000  TEMP(K) =   309.02  PRESS =     0.0
 Etot   =   -191392.9698  EKtot   =     80878.4844  EPtot      =   -272271.4542
 BOND   =      6489.7807  ANGLE   =     25325.0676  DIHED      =     18495.6714
 1-4 NB =      6255.6208  1-4 EEL =      3319.5440  VDWAALS    =     14359.8306
 EELEC  =   -347360.7367  EHBOND  =         0.0000  RESTRAINT  =       843.7673
 EAMBER (non-restraint)  =   -273115.2215
 EKCMT  =         0.0000  VIRIAL  =         0.0000  VOLUME     =   1250551.3297
                                                    SURFTEN    =         0.0000
                                                    Density    =         0.9628
 ------------------------------------------------------------------------------

 NMR restraints: Bond =    0.000   Angle =     0.000   Torsion =     0.000
===============================================================================

 NSTEP =    27000   TIME(PS) =     177.000  TEMP(K) =   309.85  PRESS =     0.0
 Etot   =   -191477.6719  EKtot   =     81097.0391  EPtot      =   -272574.7110
 BOND   =      6365.8873  ANGLE   =     25578.7221  DIHED      =     18345.2067
 1-4 NB =      6216.1904  1-4 EEL =      3441.2551  VDWAALS    =     14533.4672
 EELEC  =   -347895.0970  EHBOND  =         0.0000  RESTRAINT  =       839.6572
 EAMBER (non-restraint)  =   -273414.3682
 EKCMT  =         0.0000  VIRIAL  =         0.0000  VOLUME     =   1245558.5282
                                                    SURFTEN    =         0.0000
                                                    Density    =         0.9667
 ------------------------------------------------------------------------------

 NMR restraints: Bond =    0.000   Angle =     0.000   Torsion =     0.000
===============================================================================

 NSTEP =    28000   TIME(PS) =     178.000  TEMP(K) =   309.63  PRESS =     0.0
 Etot   =   -191614.1758  EKtot   =     81039.5078  EPtot      =   -272653.6836
 BOND   =      6428.8182  ANGLE   =     25454.9610  DIHED      =     18505.3390
 1-4 NB =      6278.8420  1-4 EEL =      3433.9548  VDWAALS    =     15306.9382
 EELEC  =   -348906.1086  EHBOND  =         0.0000  RESTRAINT  =       843.5718
 EAMBER (non-restraint)  =   -273497.2553
 EKCMT  =         0.0000  VIRIAL  =         0.0000  VOLUME     =   1242076.2046
                                                    SURFTEN    =         0.0000
                                                    Density    =         0.9694
 ------------------------------------------------------------------------------

 NMR restraints: Bond =    0.000   Angle =     0.000   Torsion =     0.000
===============================================================================

 NSTEP =    29000   TIME(PS) =     179.000  TEMP(K) =   310.66  PRESS =     0.0
 Etot   =   -191961.5992  EKtot   =     81308.0703  EPtot      =   -273269.6695
 BOND   =      6458.7201  ANGLE   =     25421.1994  DIHED      =     18430.8253
 1-4 NB =      6201.8134  1-4 EEL =      3334.3226  VDWAALS    =     14995.6259
 EELEC  =   -348949.1410  EHBOND  =         0.0000  RESTRAINT  =       836.9649
 EAMBER (non-restraint)  =   -274106.6344
 EKCMT  =         0.0000  VIRIAL  =         0.0000  VOLUME     =   1238846.8417
                                                    SURFTEN    =         0.0000
                                                    Density    =         0.9719
 ------------------------------------------------------------------------------

 NMR restraints: Bond =    0.000   Angle =     0.000   Torsion =     0.000
===============================================================================

 NSTEP =    30000   TIME(PS) =     180.000  TEMP(K) =   309.78  PRESS =     0.0
 Etot   =   -191460.5209  EKtot   =     81077.4609  EPtot      =   -272537.9818
 BOND   =      6541.0001  ANGLE   =     25323.4436  DIHED      =     18402.9458
 1-4 NB =      6222.1223  1-4 EEL =      3422.3281  VDWAALS    =     14063.6919
 EELEC  =   -347348.1547  EHBOND  =         0.0000  RESTRAINT  =       834.6410
 EAMBER (non-restraint)  =   -273372.6228
 EKCMT  =         0.0000  VIRIAL  =         0.0000  VOLUME     =   1238966.9966
                                                    SURFTEN    =         0.0000
                                                    Density    =         0.9718
 ------------------------------------------------------------------------------

 NMR restraints: Bond =    0.000   Angle =     0.000   Torsion =     0.000
===============================================================================

 NSTEP =    31000   TIME(PS) =     181.000  TEMP(K) =   308.92  PRESS =     0.0
 Etot   =   -191926.1013  EKtot   =     80852.1562  EPtot      =   -272778.2575
 BOND   =      6506.0602  ANGLE   =     25163.2352  DIHED      =     18430.3074
 1-4 NB =      6242.4267  1-4 EEL =      3306.7710  VDWAALS    =     14441.0052
 EELEC  =   -347745.5719  EHBOND  =         0.0000  RESTRAINT  =       877.5087
 EAMBER (non-restraint)  =   -273655.7662
 EKCMT  =         0.0000  VIRIAL  =         0.0000  VOLUME     =   1237260.8292
                                                    SURFTEN    =         0.0000
                                                    Density    =         0.9732
 ------------------------------------------------------------------------------

 NMR restraints: Bond =    0.000   Angle =     0.000   Torsion =     0.000
===============================================================================

 NSTEP =    32000   TIME(PS) =     182.000  TEMP(K) =   310.37  PRESS =     0.0
 Etot   =   -192027.5349  EKtot   =     81232.9141  EPtot      =   -273260.4490
 BOND   =      6363.2472  ANGLE   =     25256.4239  DIHED      =     18360.3319
 1-4 NB =      6249.0278  1-4 EEL =      3365.0961  VDWAALS    =     14356.9328
 EELEC  =   -348044.2561  EHBOND  =         0.0000  RESTRAINT  =       832.7475
 EAMBER (non-restraint)  =   -274093.1965
 EKCMT  =         0.0000  VIRIAL  =         0.0000  VOLUME     =   1236074.7894
                                                    SURFTEN    =         0.0000
                                                    Density    =         0.9741
 ------------------------------------------------------------------------------

 NMR restraints: Bond =    0.000   Angle =     0.000   Torsion =     0.000
===============================================================================

 NSTEP =    33000   TIME(PS) =     183.000  TEMP(K) =   310.51  PRESS =     0.0
 Etot   =   -191781.7391  EKtot   =     81269.0156  EPtot      =   -273050.7547
 BOND   =      6437.1604  ANGLE   =     25260.8279  DIHED      =     18428.7183
 1-4 NB =      6240.5882  1-4 EEL =      3366.3531  VDWAALS    =     14744.1087
 EELEC  =   -348393.5821  EHBOND  =         0.0000  RESTRAINT  =       865.0707
 EAMBER (non-restraint)  =   -273915.8255
 EKCMT  =         0.0000  VIRIAL  =         0.0000  VOLUME     =   1234339.0089
                                                    SURFTEN    =         0.0000
                                                    Density    =         0.9755
 ------------------------------------------------------------------------------

 NMR restraints: Bond =    0.000   Angle =     0.000   Torsion =     0.000
===============================================================================

 NSTEP =    34000   TIME(PS) =     184.000  TEMP(K) =   309.84  PRESS =     0.0
 Etot   =   -191685.1231  EKtot   =     81094.5078  EPtot      =   -272779.6309
 BOND   =      6513.4541  ANGLE   =     25654.8293  DIHED      =     18419.7552
 1-4 NB =      6209.7943  1-4 EEL =      3340.4076  VDWAALS    =     13982.6808
 EELEC  =   -347736.3090  EHBOND  =         0.0000  RESTRAINT  =       835.7569
 EAMBER (non-restraint)  =   -273615.3877
 EKCMT  =         0.0000  VIRIAL  =         0.0000  VOLUME     =   1232841.1726
                                                    SURFTEN    =         0.0000
                                                    Density    =         0.9767
 ------------------------------------------------------------------------------

 NMR restraints: Bond =    0.000   Angle =     0.000   Torsion =     0.000
===============================================================================

 NSTEP =    35000   TIME(PS) =     185.000  TEMP(K) =   309.29  PRESS =     0.0
 Etot   =   -192001.4424  EKtot   =     80948.9219  EPtot      =   -272950.3643
 BOND   =      6438.2652  ANGLE   =     25545.0012  DIHED      =     18400.5998
 1-4 NB =      6319.0155  1-4 EEL =      3345.4135  VDWAALS    =     14248.0368
 EELEC  =   -348093.1535  EHBOND  =         0.0000  RESTRAINT  =       846.4572
 EAMBER (non-restraint)  =   -273796.8215
 EKCMT  =         0.0000  VIRIAL  =         0.0000  VOLUME     =   1229794.8179
                                                    SURFTEN    =         0.0000
                                                    Density    =         0.9791
 ------------------------------------------------------------------------------

 NMR restraints: Bond =    0.000   Angle =     0.000   Torsion =     0.000
===============================================================================

 NSTEP =    36000   TIME(PS) =     186.000  TEMP(K) =   310.77  PRESS =     0.0
 Etot   =   -192042.5014  EKtot   =     81336.8438  EPtot      =   -273379.3451
 BOND   =      6455.9517  ANGLE   =     25278.5398  DIHED      =     18381.6738
 1-4 NB =      6245.8952  1-4 EEL =      3360.0826  VDWAALS    =     14301.5308
 EELEC  =   -348257.4474  EHBOND  =         0.0000  RESTRAINT  =       854.4284
 EAMBER (non-restraint)  =   -274233.7736
 EKCMT  =         0.0000  VIRIAL  =         0.0000  VOLUME     =   1228733.3960
                                                    SURFTEN    =         0.0000
                                                    Density    =         0.9799
 ------------------------------------------------------------------------------

 NMR restraints: Bond =    0.000   Angle =     0.000   Torsion =     0.000
===============================================================================

 NSTEP =    37000   TIME(PS) =     187.000  TEMP(K) =   310.88  PRESS =     0.0
 Etot   =   -191529.3746  EKtot   =     81365.7578  EPtot      =   -272895.1324
 BOND   =      6387.9223  ANGLE   =     25433.7399  DIHED      =     18485.1475
 1-4 NB =      6273.3259  1-4 EEL =      3379.3668  VDWAALS    =     14445.0621
 EELEC  =   -348134.8311  EHBOND  =         0.0000  RESTRAINT  =       835.1343
 EAMBER (non-restraint)  =   -273730.2667
 EKCMT  =         0.0000  VIRIAL  =         0.0000  VOLUME     =   1225987.6825
                                                    SURFTEN    =         0.0000
                                                    Density    =         0.9821
 ------------------------------------------------------------------------------

 NMR restraints: Bond =    0.000   Angle =     0.000   Torsion =     0.000
===============================================================================

 NSTEP =    38000   TIME(PS) =     188.000  TEMP(K) =   310.15  PRESS =     0.0
 Etot   =   -191671.1554  EKtot   =     81175.4297  EPtot      =   -272846.5851
 BOND   =      6521.4186  ANGLE   =     25420.4079  DIHED      =     18475.3347
 1-4 NB =      6304.2001  1-4 EEL =      3330.0055  VDWAALS    =     14209.8623
 EELEC  =   -347958.9102  EHBOND  =         0.0000  RESTRAINT  =       851.0961
 EAMBER (non-restraint)  =   -273697.6811
 EKCMT  =         0.0000  VIRIAL  =         0.0000  VOLUME     =   1224345.5082
                                                    SURFTEN    =         0.0000
                                                    Density    =         0.9834
 ------------------------------------------------------------------------------

 NMR restraints: Bond =    0.000   Angle =     0.000   Torsion =     0.000
===============================================================================

 NSTEP =    39000   TIME(PS) =     189.000  TEMP(K) =   312.73  PRESS =     0.0
 Etot   =   -191237.6368  EKtot   =     81849.8047  EPtot      =   -273087.4415
 BOND   =      6431.8401  ANGLE   =     25292.7915  DIHED      =     18508.2767
 1-4 NB =      6211.6764  1-4 EEL =      3429.7194  VDWAALS    =     13765.5058
 EELEC  =   -347571.1220  EHBOND  =         0.0000  RESTRAINT  =       843.8705
 EAMBER (non-restraint)  =   -273931.3120
 EKCMT  =         0.0000  VIRIAL  =         0.0000  VOLUME     =   1224238.2371
                                                    SURFTEN    =         0.0000
                                                    Density    =         0.9835
 ------------------------------------------------------------------------------

 NMR restraints: Bond =    0.000   Angle =     0.000   Torsion =     0.000
===============================================================================

 NSTEP =    40000   TIME(PS) =     190.000  TEMP(K) =   308.72  PRESS =     0.0
 Etot   =   -192206.2929  EKtot   =     80801.0859  EPtot      =   -273007.3788
 BOND   =      6418.6039  ANGLE   =     25465.6039  DIHED      =     18413.3656
 1-4 NB =      6258.1844  1-4 EEL =      3495.8897  VDWAALS    =     14168.8923
 EELEC  =   -348065.5990  EHBOND  =         0.0000  RESTRAINT  =       837.6804
 EAMBER (non-restraint)  =   -273845.0592
 EKCMT  =         0.0000  VIRIAL  =         0.0000  VOLUME     =   1222816.9521
                                                    SURFTEN    =         0.0000
                                                    Density    =         0.9847
 ------------------------------------------------------------------------------

 NMR restraints: Bond =    0.000   Angle =     0.000   Torsion =     0.000
===============================================================================

 NSTEP =    41000   TIME(PS) =     191.000  TEMP(K) =   308.05  PRESS =     0.0
 Etot   =   -193009.0768  EKtot   =     80624.3359  EPtot      =   -273633.4127
 BOND   =      6447.9686  ANGLE   =     25229.4829  DIHED      =     18484.4296
 1-4 NB =      6280.5701  1-4 EEL =      3386.1821  VDWAALS    =     14322.2024
 EELEC  =   -348626.4906  EHBOND  =         0.0000  RESTRAINT  =       842.2422
 EAMBER (non-restraint)  =   -274475.6549
 EKCMT  =         0.0000  VIRIAL  =         0.0000  VOLUME     =   1222347.2135
                                                    SURFTEN    =         0.0000
                                                    Density    =         0.9851
 ------------------------------------------------------------------------------

 NMR restraints: Bond =    0.000   Angle =     0.000   Torsion =     0.000
===============================================================================

 NSTEP =    42000   TIME(PS) =     192.000  TEMP(K) =   309.18  PRESS =     0.0
 Etot   =   -193009.8876  EKtot   =     80920.2656  EPtot      =   -273930.1532
 BOND   =      6343.5369  ANGLE   =     25303.2620  DIHED      =     18434.9642
 1-4 NB =      6251.4105  1-4 EEL =      3454.9105  VDWAALS    =     14226.2646
 EELEC  =   -348788.1022  EHBOND  =         0.0000  RESTRAINT  =       843.6003
 EAMBER (non-restraint)  =   -274773.7535
 EKCMT  =         0.0000  VIRIAL  =         0.0000  VOLUME     =   1219243.2976
                                                    SURFTEN    =         0.0000
                                                    Density    =         0.9876
 ------------------------------------------------------------------------------

 NMR restraints: Bond =    0.000   Angle =     0.000   Torsion =     0.000
===============================================================================

 NSTEP =    43000   TIME(PS) =     193.000  TEMP(K) =   308.78  PRESS =     0.0
 Etot   =   -193012.5538  EKtot   =     80816.1406  EPtot      =   -273828.6944
 BOND   =      6382.5030  ANGLE   =     25452.8827  DIHED      =     18396.4945
 1-4 NB =      6301.3636  1-4 EEL =      3345.7321  VDWAALS    =     14112.0599
 EELEC  =   -348661.4707  EHBOND  =         0.0000  RESTRAINT  =       841.7406
 EAMBER (non-restraint)  =   -274670.4350
 EKCMT  =         0.0000  VIRIAL  =         0.0000  VOLUME     =   1220665.4716
                                                    SURFTEN    =         0.0000
                                                    Density    =         0.9864
 ------------------------------------------------------------------------------

 NMR restraints: Bond =    0.000   Angle =     0.000   Torsion =     0.000
===============================================================================

 NSTEP =    44000   TIME(PS) =     194.000  TEMP(K) =   310.52  PRESS =     0.0
 Etot   =   -192510.1185  EKtot   =     81270.9844  EPtot      =   -273781.1028
 BOND   =      6369.2559  ANGLE   =     25298.6683  DIHED      =     18356.1790
 1-4 NB =      6278.1699  1-4 EEL =      3445.6184  VDWAALS    =     13904.1604
 EELEC  =   -348278.6956  EHBOND  =         0.0000  RESTRAINT  =       845.5410
 EAMBER (non-restraint)  =   -274626.6438
 EKCMT  =         0.0000  VIRIAL  =         0.0000  VOLUME     =   1219721.8711
                                                    SURFTEN    =         0.0000
                                                    Density    =         0.9872
 ------------------------------------------------------------------------------

 NMR restraints: Bond =    0.000   Angle =     0.000   Torsion =     0.000
===============================================================================

 NSTEP =    45000   TIME(PS) =     195.000  TEMP(K) =   309.08  PRESS =     0.0
 Etot   =   -192868.4612  EKtot   =     80894.8750  EPtot      =   -273763.3362
 BOND   =      6331.1121  ANGLE   =     25482.9261  DIHED      =     18304.9606
 1-4 NB =      6198.3952  1-4 EEL =      3418.7036  VDWAALS    =     14055.2340
 EELEC  =   -348422.2854  EHBOND  =         0.0000  RESTRAINT  =       867.6177
 EAMBER (non-restraint)  =   -274630.9538
 EKCMT  =         0.0000  VIRIAL  =         0.0000  VOLUME     =   1218914.9286
                                                    SURFTEN    =         0.0000
                                                    Density    =         0.9878
 ------------------------------------------------------------------------------

 NMR restraints: Bond =    0.000   Angle =     0.000   Torsion =     0.000
===============================================================================

 NSTEP =    46000   TIME(PS) =     196.000  TEMP(K) =   310.67  PRESS =     0.0
 Etot   =   -192552.6620  EKtot   =     81309.8438  EPtot      =   -273862.5058
 BOND   =      6465.5610  ANGLE   =     25295.8183  DIHED      =     18323.0744
 1-4 NB =      6259.4601  1-4 EEL =      3376.4138  VDWAALS    =     13578.0794
 EELEC  =   -347995.4196  EHBOND  =         0.0000  RESTRAINT  =       834.5068
 EAMBER (non-restraint)  =   -274697.0126
 EKCMT  =         0.0000  VIRIAL  =         0.0000  VOLUME     =   1217394.3508
                                                    SURFTEN    =         0.0000
                                                    Density    =         0.9891
 ------------------------------------------------------------------------------

 NMR restraints: Bond =    0.000   Angle =     0.000   Torsion =     0.000
===============================================================================
| MC Barostat: Decreasing size of volume moves

 NSTEP =    47000   TIME(PS) =     197.000  TEMP(K) =   310.12  PRESS =     0.0
 Etot   =   -192020.9958  EKtot   =     81166.9688  EPtot      =   -273187.9646
 BOND   =      6540.0102  ANGLE   =     25489.6077  DIHED      =     18448.4767
 1-4 NB =      6215.9201  1-4 EEL =      3370.3823  VDWAALS    =     13360.5011
 EELEC  =   -347456.1768  EHBOND  =         0.0000  RESTRAINT  =       843.3143
 EAMBER (non-restraint)  =   -274031.2789
 EKCMT  =         0.0000  VIRIAL  =         0.0000  VOLUME     =   1215700.4749
                                                    SURFTEN    =         0.0000
                                                    Density    =         0.9904
 ------------------------------------------------------------------------------

 NMR restraints: Bond =    0.000   Angle =     0.000   Torsion =     0.000
===============================================================================
| MC Barostat: Decreasing size of volume moves

 NSTEP =    48000   TIME(PS) =     198.000  TEMP(K) =   310.44  PRESS =     0.0
 Etot   =   -192419.5628  EKtot   =     81250.3828  EPtot      =   -273669.9457
 BOND   =      6524.1087  ANGLE   =     25433.1981  DIHED      =     18353.6976
 1-4 NB =      6246.7694  1-4 EEL =      3354.5315  VDWAALS    =     13585.2428
 EELEC  =   -348020.7992  EHBOND  =         0.0000  RESTRAINT  =       853.3054
 EAMBER (non-restraint)  =   -274523.2510
 EKCMT  =         0.0000  VIRIAL  =         0.0000  VOLUME     =   1215268.2900
                                                    SURFTEN    =         0.0000
                                                    Density    =         0.9908
 ------------------------------------------------------------------------------

 NMR restraints: Bond =    0.000   Angle =     0.000   Torsion =     0.000
===============================================================================

 NSTEP =    49000   TIME(PS) =     199.000  TEMP(K) =   311.01  PRESS =     0.0
 Etot   =   -192477.6704  EKtot   =     81398.5859  EPtot      =   -273876.2563
 BOND   =      6465.2570  ANGLE   =     25145.9529  DIHED      =     18451.7038
 1-4 NB =      6269.5251  1-4 EEL =      3353.7522  VDWAALS    =     13460.0225
 EELEC  =   -347868.8400  EHBOND  =         0.0000  RESTRAINT  =       846.3702
 EAMBER (non-restraint)  =   -274722.6265
 EKCMT  =         0.0000  VIRIAL  =         0.0000  VOLUME     =   1213553.8003
                                                    SURFTEN    =         0.0000
                                                    Density    =         0.9922
 ------------------------------------------------------------------------------

 NMR restraints: Bond =    0.000   Angle =     0.000   Torsion =     0.000
===============================================================================
| MC Barostat: Decreasing size of volume moves

 NSTEP =    50000   TIME(PS) =     200.000  TEMP(K) =   311.33  PRESS =     0.0
 Etot   =   -192181.4448  EKtot   =     81483.8594  EPtot      =   -273665.3042
 BOND   =      6469.0561  ANGLE   =     25255.5298  DIHED      =     18437.4721
 1-4 NB =      6285.8911  1-4 EEL =      3407.9622  VDWAALS    =     13563.5140
 EELEC  =   -347957.3571  EHBOND  =         0.0000  RESTRAINT  =       872.6276
 EAMBER (non-restraint)  =   -274537.9318
 EKCMT  =         0.0000  VIRIAL  =         0.0000  VOLUME     =   1213188.6375
                                                    SURFTEN    =         0.0000
                                                    Density    =         0.9925
 ------------------------------------------------------------------------------

 NMR restraints: Bond =    0.000   Angle =     0.000   Torsion =     0.000
===============================================================================
| MC Barostat: Decreasing size of volume moves

 NSTEP =    51000   TIME(PS) =     201.000  TEMP(K) =   309.33  PRESS =     0.0
 Etot   =   -193034.4266  EKtot   =     80959.2891  EPtot      =   -273993.7157
 BOND   =      6432.0586  ANGLE   =     25442.7270  DIHED      =     18394.3848
 1-4 NB =      6308.8867  1-4 EEL =      3443.1070  VDWAALS    =     13956.7011
 EELEC  =   -348857.8218  EHBOND  =         0.0000  RESTRAINT  =       886.2409
 EAMBER (non-restraint)  =   -274879.9566
 EKCMT  =         0.0000  VIRIAL  =         0.0000  VOLUME     =   1212754.1003
                                                    SURFTEN    =         0.0000
                                                    Density    =         0.9928
 ------------------------------------------------------------------------------

 NMR restraints: Bond =    0.000   Angle =     0.000   Torsion =     0.000
===============================================================================
| MC Barostat: Decreasing size of volume moves

 NSTEP =    52000   TIME(PS) =     202.000  TEMP(K) =   308.43  PRESS =     0.0
 Etot   =   -193212.2870  EKtot   =     80724.5078  EPtot      =   -273936.7948
 BOND   =      6507.9750  ANGLE   =     25410.7517  DIHED      =     18353.2957
 1-4 NB =      6243.3910  1-4 EEL =      3377.9664  VDWAALS    =     14022.1232
 EELEC  =   -348697.2759  EHBOND  =         0.0000  RESTRAINT  =       844.9781
 EAMBER (non-restraint)  =   -274781.7729
 EKCMT  =         0.0000  VIRIAL  =         0.0000  VOLUME     =   1212347.3855
                                                    SURFTEN    =         0.0000
                                                    Density    =         0.9932
 ------------------------------------------------------------------------------

 NMR restraints: Bond =    0.000   Angle =     0.000   Torsion =     0.000
===============================================================================

 NSTEP =    53000   TIME(PS) =     203.000  TEMP(K) =   308.93  PRESS =     0.0
 Etot   =   -193537.7518  EKtot   =     80854.7266  EPtot      =   -274392.4783
 BOND   =      6516.5775  ANGLE   =     25411.3145  DIHED      =     18342.1764
 1-4 NB =      6251.9468  1-4 EEL =      3398.1420  VDWAALS    =     13810.5342
 EELEC  =   -348954.7364  EHBOND  =         0.0000  RESTRAINT  =       831.5666
 EAMBER (non-restraint)  =   -275224.0450
 EKCMT  =         0.0000  VIRIAL  =         0.0000  VOLUME     =   1211681.1482
                                                    SURFTEN    =         0.0000
                                                    Density    =         0.9937
 ------------------------------------------------------------------------------

 NMR restraints: Bond =    0.000   Angle =     0.000   Torsion =     0.000
===============================================================================

 NSTEP =    54000   TIME(PS) =     204.000  TEMP(K) =   310.94  PRESS =     0.0
 Etot   =   -192806.3292  EKtot   =     81381.8984  EPtot      =   -274188.2277
 BOND   =      6445.9416  ANGLE   =     25492.5717  DIHED      =     18255.5230
 1-4 NB =      6245.6100  1-4 EEL =      3376.1449  VDWAALS    =     13904.4885
 EELEC  =   -348765.0459  EHBOND  =         0.0000  RESTRAINT  =       856.5386
 EAMBER (non-restraint)  =   -275044.7663
 EKCMT  =         0.0000  VIRIAL  =         0.0000  VOLUME     =   1212079.4209
                                                    SURFTEN    =         0.0000
                                                    Density    =         0.9934
 ------------------------------------------------------------------------------

 NMR restraints: Bond =    0.000   Angle =     0.000   Torsion =     0.000
===============================================================================

 NSTEP =    55000   TIME(PS) =     205.000  TEMP(K) =   308.63  PRESS =     0.0
 Etot   =   -193222.4646  EKtot   =     80777.5938  EPtot      =   -274000.0584
 BOND   =      6337.3348  ANGLE   =     25383.2851  DIHED      =     18436.1818
 1-4 NB =      6232.4853  1-4 EEL =      3368.2498  VDWAALS    =     13910.3279
 EELEC  =   -348523.2882  EHBOND  =         0.0000  RESTRAINT  =       855.3652
 EAMBER (non-restraint)  =   -274855.4236
 EKCMT  =         0.0000  VIRIAL  =         0.0000  VOLUME     =   1209237.7484
                                                    SURFTEN    =         0.0000
                                                    Density    =         0.9957
 ------------------------------------------------------------------------------

 NMR restraints: Bond =    0.000   Angle =     0.000   Torsion =     0.000
===============================================================================

 NSTEP =    56000   TIME(PS) =     206.000  TEMP(K) =   308.79  PRESS =     0.0
 Etot   =   -193431.1702  EKtot   =     80819.0391  EPtot      =   -274250.2093
 BOND   =      6433.4239  ANGLE   =     25344.8929  DIHED      =     18357.2223
 1-4 NB =      6282.3300  1-4 EEL =      3395.4028  VDWAALS    =     13437.4872
 EELEC  =   -348359.7704  EHBOND  =         0.0000  RESTRAINT  =       858.8019
 EAMBER (non-restraint)  =   -275109.0112
 EKCMT  =         0.0000  VIRIAL  =         0.0000  VOLUME     =   1205934.8395
                                                    SURFTEN    =         0.0000
                                                    Density    =         0.9985
 ------------------------------------------------------------------------------

 NMR restraints: Bond =    0.000   Angle =     0.000   Torsion =     0.000
===============================================================================

 NSTEP =    57000   TIME(PS) =     207.000  TEMP(K) =   308.94  PRESS =     0.0
 Etot   =   -193228.5459  EKtot   =     80858.4062  EPtot      =   -274086.9521
 BOND   =      6443.0068  ANGLE   =     25568.6876  DIHED      =     18304.4159
 1-4 NB =      6277.6593  1-4 EEL =      3302.8655  VDWAALS    =     14029.5204
 EELEC  =   -348864.7394  EHBOND  =         0.0000  RESTRAINT  =       851.6319
 EAMBER (non-restraint)  =   -274938.5840
 EKCMT  =         0.0000  VIRIAL  =         0.0000  VOLUME     =   1205947.7752
                                                    SURFTEN    =         0.0000
                                                    Density    =         0.9985
 ------------------------------------------------------------------------------

 NMR restraints: Bond =    0.000   Angle =     0.000   Torsion =     0.000
===============================================================================

 NSTEP =    58000   TIME(PS) =     208.000  TEMP(K) =   309.48  PRESS =     0.0
 Etot   =   -193092.4699  EKtot   =     80999.9375  EPtot      =   -274092.4074
 BOND   =      6563.1153  ANGLE   =     25456.3885  DIHED      =     18388.6719
 1-4 NB =      6253.8621  1-4 EEL =      3317.5472  VDWAALS    =     13403.4718
 EELEC  =   -348312.3251  EHBOND  =         0.0000  RESTRAINT  =       836.8608
 EAMBER (non-restraint)  =   -274929.2682
 EKCMT  =         0.0000  VIRIAL  =         0.0000  VOLUME     =   1205020.0411
                                                    SURFTEN    =         0.0000
                                                    Density    =         0.9992
 ------------------------------------------------------------------------------

 NMR restraints: Bond =    0.000   Angle =     0.000   Torsion =     0.000
===============================================================================

 NSTEP =    59000   TIME(PS) =     209.000  TEMP(K) =   308.98  PRESS =     0.0
 Etot   =   -193341.9600  EKtot   =     80867.2422  EPtot      =   -274209.2022
 BOND   =      6491.8533  ANGLE   =     25372.9174  DIHED      =     18389.1297
 1-4 NB =      6273.7922  1-4 EEL =      3342.2788  VDWAALS    =     13754.2787
 EELEC  =   -348664.8362  EHBOND  =         0.0000  RESTRAINT  =       831.3839
 EAMBER (non-restraint)  =   -275040.5861
 EKCMT  =         0.0000  VIRIAL  =         0.0000  VOLUME     =   1204672.9836
                                                    SURFTEN    =         0.0000
                                                    Density    =         0.9995
 ------------------------------------------------------------------------------

 NMR restraints: Bond =    0.000   Angle =     0.000   Torsion =     0.000
===============================================================================

 NSTEP =    60000   TIME(PS) =     210.000  TEMP(K) =   310.01  PRESS =     0.0
 Etot   =   -193706.6834  EKtot   =     81138.7344  EPtot      =   -274845.4178
 BOND   =      6400.8636  ANGLE   =     25179.8435  DIHED      =     18375.5108
 1-4 NB =      6302.6124  1-4 EEL =      3407.2182  VDWAALS    =     13794.0251
 EELEC  =   -349148.4346  EHBOND  =         0.0000  RESTRAINT  =       842.9433
 EAMBER (non-restraint)  =   -275688.3611
 EKCMT  =         0.0000  VIRIAL  =         0.0000  VOLUME     =   1204270.1434
                                                    SURFTEN    =         0.0000
                                                    Density    =         0.9998
 ------------------------------------------------------------------------------

 NMR restraints: Bond =    0.000   Angle =     0.000   Torsion =     0.000
===============================================================================

 NSTEP =    61000   TIME(PS) =     211.000  TEMP(K) =   310.04  PRESS =     0.0
 Etot   =   -193171.0622  EKtot   =     81146.8516  EPtot      =   -274317.9137
 BOND   =      6556.8301  ANGLE   =     25317.8061  DIHED      =     18304.6611
 1-4 NB =      6297.1022  1-4 EEL =      3419.7771  VDWAALS    =     13744.4429
 EELEC  =   -348818.2026  EHBOND  =         0.0000  RESTRAINT  =       859.6694
 EAMBER (non-restraint)  =   -275177.5831
 EKCMT  =         0.0000  VIRIAL  =         0.0000  VOLUME     =   1203411.1483
                                                    SURFTEN    =         0.0000
                                                    Density    =         1.0006
 ------------------------------------------------------------------------------

 NMR restraints: Bond =    0.000   Angle =     0.000   Torsion =     0.000
===============================================================================

 NSTEP =    62000   TIME(PS) =     212.000  TEMP(K) =   309.02  PRESS =     0.0
 Etot   =   -193353.1370  EKtot   =     80878.7109  EPtot      =   -274231.8480
 BOND   =      6485.9032  ANGLE   =     25664.5966  DIHED      =     18317.7938
 1-4 NB =      6283.1843  1-4 EEL =      3414.4061  VDWAALS    =     13560.0539
 EELEC  =   -348837.1031  EHBOND  =         0.0000  RESTRAINT  =       879.3171
 EAMBER (non-restraint)  =   -275111.1651
 EKCMT  =         0.0000  VIRIAL  =         0.0000  VOLUME     =   1202408.2762
                                                    SURFTEN    =         0.0000
                                                    Density    =         1.0014
 ------------------------------------------------------------------------------

 NMR restraints: Bond =    0.000   Angle =     0.000   Torsion =     0.000
===============================================================================

 NSTEP =    63000   TIME(PS) =     213.000  TEMP(K) =   309.80  PRESS =     0.0
 Etot   =   -193268.5686  EKtot   =     81082.6250  EPtot      =   -274351.1936
 BOND   =      6450.2766  ANGLE   =     25466.1546  DIHED      =     18327.5215
 1-4 NB =      6259.5708  1-4 EEL =      3367.8180  VDWAALS    =     13464.5924
 EELEC  =   -348528.7515  EHBOND  =         0.0000  RESTRAINT  =       841.6240
 EAMBER (non-restraint)  =   -275192.8176
 EKCMT  =         0.0000  VIRIAL  =         0.0000  VOLUME     =   1202883.8738
                                                    SURFTEN    =         0.0000
                                                    Density    =         1.0010
 ------------------------------------------------------------------------------

 NMR restraints: Bond =    0.000   Angle =     0.000   Torsion =     0.000
===============================================================================

 NSTEP =    64000   TIME(PS) =     214.000  TEMP(K) =   309.63  PRESS =     0.0
 Etot   =   -193098.6956  EKtot   =     81037.7344  EPtot      =   -274136.4300
 BOND   =      6609.2487  ANGLE   =     25515.2778  DIHED      =     18396.7909
 1-4 NB =      6273.9894  1-4 EEL =      3335.7404  VDWAALS    =     13848.9615
 EELEC  =   -348966.0945  EHBOND  =         0.0000  RESTRAINT  =       849.6558
 EAMBER (non-restraint)  =   -274986.0858
 EKCMT  =         0.0000  VIRIAL  =         0.0000  VOLUME     =   1202147.5123
                                                    SURFTEN    =         0.0000
                                                    Density    =         1.0016
 ------------------------------------------------------------------------------

 NMR restraints: Bond =    0.000   Angle =     0.000   Torsion =     0.000
===============================================================================

 NSTEP =    65000   TIME(PS) =     215.000  TEMP(K) =   310.42  PRESS =     0.0
 Etot   =   -193434.3119  EKtot   =     81245.0547  EPtot      =   -274679.3666
 BOND   =      6500.0303  ANGLE   =     25594.7755  DIHED      =     18388.5593
 1-4 NB =      6223.0095  1-4 EEL =      3370.0919  VDWAALS    =     13944.3137
 EELEC  =   -349560.9178  EHBOND  =         0.0000  RESTRAINT  =       860.7711
 EAMBER (non-restraint)  =   -275540.1377
 EKCMT  =         0.0000  VIRIAL  =         0.0000  VOLUME     =   1201723.9064
                                                    SURFTEN    =         0.0000
                                                    Density    =         1.0020
 ------------------------------------------------------------------------------

 NMR restraints: Bond =    0.000   Angle =     0.000   Torsion =     0.000
===============================================================================

 NSTEP =    66000   TIME(PS) =     216.000  TEMP(K) =   308.69  PRESS =     0.0
 Etot   =   -193712.9522  EKtot   =     80791.5000  EPtot      =   -274504.4522
 BOND   =      6536.4786  ANGLE   =     25394.1864  DIHED      =     18362.4690
 1-4 NB =      6256.9377  1-4 EEL =      3361.3858  VDWAALS    =     13645.0054
 EELEC  =   -348923.5846  EHBOND  =         0.0000  RESTRAINT  =       862.6695
 EAMBER (non-restraint)  =   -275367.1217
 EKCMT  =         0.0000  VIRIAL  =         0.0000  VOLUME     =   1201034.7385
                                                    SURFTEN    =         0.0000
                                                    Density    =         1.0025
 ------------------------------------------------------------------------------

 NMR restraints: Bond =    0.000   Angle =     0.000   Torsion =     0.000
===============================================================================

 NSTEP =    67000   TIME(PS) =     217.000  TEMP(K) =   309.40  PRESS =     0.0
 Etot   =   -193847.5678  EKtot   =     80979.1875  EPtot      =   -274826.7553
 BOND   =      6476.9702  ANGLE   =     25318.5548  DIHED      =     18427.8870
 1-4 NB =      6270.9389  1-4 EEL =      3327.7974  VDWAALS    =     13738.8490
 EELEC  =   -349235.9297  EHBOND  =         0.0000  RESTRAINT  =       848.1772
 EAMBER (non-restraint)  =   -275674.9325
 EKCMT  =         0.0000  VIRIAL  =         0.0000  VOLUME     =   1199027.4500
                                                    SURFTEN    =         0.0000
                                                    Density    =         1.0042
 ------------------------------------------------------------------------------

 NMR restraints: Bond =    0.000   Angle =     0.000   Torsion =     0.000
===============================================================================

 NSTEP =    68000   TIME(PS) =     218.000  TEMP(K) =   308.19  PRESS =     0.0
 Etot   =   -194054.6308  EKtot   =     80660.6016  EPtot      =   -274715.2324
 BOND   =      6433.6210  ANGLE   =     25428.3604  DIHED      =     18432.4921
 1-4 NB =      6236.8432  1-4 EEL =      3360.4276  VDWAALS    =     13465.2480
 EELEC  =   -348925.3448  EHBOND  =         0.0000  RESTRAINT  =       853.1200
 EAMBER (non-restraint)  =   -275568.3523
 EKCMT  =         0.0000  VIRIAL  =         0.0000  VOLUME     =   1199680.8889
                                                    SURFTEN    =         0.0000
                                                    Density    =         1.0037
 ------------------------------------------------------------------------------

 NMR restraints: Bond =    0.000   Angle =     0.000   Torsion =     0.000
===============================================================================

 NSTEP =    69000   TIME(PS) =     219.000  TEMP(K) =   309.00  PRESS =     0.0
 Etot   =   -194028.6296  EKtot   =     80873.1719  EPtot      =   -274901.8014
 BOND   =      6339.4572  ANGLE   =     25375.1348  DIHED      =     18437.6561
 1-4 NB =      6276.2178  1-4 EEL =      3312.0561  VDWAALS    =     13318.5043
 EELEC  =   -348835.4382  EHBOND  =         0.0000  RESTRAINT  =       874.6103
 EAMBER (non-restraint)  =   -275776.4118
 EKCMT  =         0.0000  VIRIAL  =         0.0000  VOLUME     =   1200461.1519
                                                    SURFTEN    =         0.0000
                                                    Density    =         1.0030
 ------------------------------------------------------------------------------

 NMR restraints: Bond =    0.000   Angle =     0.000   Torsion =     0.000
===============================================================================

 NSTEP =    70000   TIME(PS) =     220.000  TEMP(K) =   308.87  PRESS =     0.0
 Etot   =   -193587.1847  EKtot   =     80839.5859  EPtot      =   -274426.7707
 BOND   =      6578.7302  ANGLE   =     25409.5408  DIHED      =     18435.9915
 1-4 NB =      6253.4494  1-4 EEL =      3410.2833  VDWAALS    =     12889.4825
 EELEC  =   -348244.5904  EHBOND  =         0.0000  RESTRAINT  =       840.3421
 EAMBER (non-restraint)  =   -275267.1128
 EKCMT  =         0.0000  VIRIAL  =         0.0000  VOLUME     =   1201093.1623
                                                    SURFTEN    =         0.0000
                                                    Density    =         1.0025
 ------------------------------------------------------------------------------

 NMR restraints: Bond =    0.000   Angle =     0.000   Torsion =     0.000
===============================================================================

 NSTEP =    71000   TIME(PS) =     221.000  TEMP(K) =   310.07  PRESS =     0.0
 Etot   =   -193365.9572  EKtot   =     81152.5703  EPtot      =   -274518.5275
 BOND   =      6457.0698  ANGLE   =     25561.1026  DIHED      =     18387.1996
 1-4 NB =      6258.5467  1-4 EEL =      3402.4083  VDWAALS    =     13261.9541
 EELEC  =   -348691.8009  EHBOND  =         0.0000  RESTRAINT  =       844.9924
 EAMBER (non-restraint)  =   -275363.5199
 EKCMT  =         0.0000  VIRIAL  =         0.0000  VOLUME     =   1202231.6516
                                                    SURFTEN    =         0.0000
                                                    Density    =         1.0015
 ------------------------------------------------------------------------------

 NMR restraints: Bond =    0.000   Angle =     0.000   Torsion =     0.000
===============================================================================

 NSTEP =    72000   TIME(PS) =     222.000  TEMP(K) =   309.86  PRESS =     0.0
 Etot   =   -193169.1822  EKtot   =     81099.4141  EPtot      =   -274268.5962
 BOND   =      6455.1492  ANGLE   =     25551.5830  DIHED      =     18427.4565
 1-4 NB =      6285.6979  1-4 EEL =      3300.7708  VDWAALS    =     13289.6635
 EELEC  =   -348438.0474  EHBOND  =         0.0000  RESTRAINT  =       859.1301
 EAMBER (non-restraint)  =   -275127.7263
 EKCMT  =         0.0000  VIRIAL  =         0.0000  VOLUME     =   1200713.4448
                                                    SURFTEN    =         0.0000
                                                    Density    =         1.0028
 ------------------------------------------------------------------------------

 NMR restraints: Bond =    0.000   Angle =     0.000   Torsion =     0.000
===============================================================================

 NSTEP =    73000   TIME(PS) =     223.000  TEMP(K) =   310.07  PRESS =     0.0
 Etot   =   -193188.6899  EKtot   =     81152.6328  EPtot      =   -274341.3227
 BOND   =      6426.5520  ANGLE   =     25347.7881  DIHED      =     18486.2878
 1-4 NB =      6239.1390  1-4 EEL =      3366.7653  VDWAALS    =     13440.2268
 EELEC  =   -348510.5950  EHBOND  =         0.0000  RESTRAINT  =       862.5132
 EAMBER (non-restraint)  =   -275203.8360
 EKCMT  =         0.0000  VIRIAL  =         0.0000  VOLUME     =   1199401.4820
                                                    SURFTEN    =         0.0000
                                                    Density    =         1.0039
 ------------------------------------------------------------------------------

 NMR restraints: Bond =    0.000   Angle =     0.000   Torsion =     0.000
===============================================================================

 NSTEP =    74000   TIME(PS) =     224.000  TEMP(K) =   311.31  PRESS =     0.0
 Etot   =   -193193.1253  EKtot   =     81479.0000  EPtot      =   -274672.1253
 BOND   =      6449.1836  ANGLE   =     25239.9102  DIHED      =     18392.2686
 1-4 NB =      6267.5801  1-4 EEL =      3329.0703  VDWAALS    =     13758.4975
 EELEC  =   -348973.1540  EHBOND  =         0.0000  RESTRAINT  =       864.5185
 EAMBER (non-restraint)  =   -275536.6438
 EKCMT  =         0.0000  VIRIAL  =         0.0000  VOLUME     =   1199819.7984
                                                    SURFTEN    =         0.0000
                                                    Density    =         1.0036
 ------------------------------------------------------------------------------

 NMR restraints: Bond =    0.000   Angle =     0.000   Torsion =     0.000
===============================================================================

 NSTEP =    75000   TIME(PS) =     225.000  TEMP(K) =   312.07  PRESS =     0.0
 Etot   =   -193124.2268  EKtot   =     81676.8281  EPtot      =   -274801.0549
 BOND   =      6340.8112  ANGLE   =     25349.3491  DIHED      =     18450.7149
 1-4 NB =      6266.4467  1-4 EEL =      3369.9648  VDWAALS    =     14082.8894
 EELEC  =   -349478.5921  EHBOND  =         0.0000  RESTRAINT  =       817.3610
 EAMBER (non-restraint)  =   -275618.4159
 EKCMT  =         0.0000  VIRIAL  =         0.0000  VOLUME     =   1198866.7444
                                                    SURFTEN    =         0.0000
                                                    Density    =         1.0044
 ------------------------------------------------------------------------------

 NMR restraints: Bond =    0.000   Angle =     0.000   Torsion =     0.000
===============================================================================

 NSTEP =    76000   TIME(PS) =     226.000  TEMP(K) =   309.59  PRESS =     0.0
 Etot   =   -193540.4892  EKtot   =     81027.0312  EPtot      =   -274567.5204
 BOND   =      6466.7292  ANGLE   =     25492.9782  DIHED      =     18356.2284
 1-4 NB =      6249.4792  1-4 EEL =      3292.9724  VDWAALS    =     13346.0727
 EELEC  =   -348624.6685  EHBOND  =         0.0000  RESTRAINT  =       852.6880
 EAMBER (non-restraint)  =   -275420.2084
 EKCMT  =         0.0000  VIRIAL  =         0.0000  VOLUME     =   1200215.4369
                                                    SURFTEN    =         0.0000
                                                    Density    =         1.0032
 ------------------------------------------------------------------------------

 NMR restraints: Bond =    0.000   Angle =     0.000   Torsion =     0.000
===============================================================================

 NSTEP =    77000   TIME(PS) =     227.000  TEMP(K) =   311.09  PRESS =     0.0
 Etot   =   -193104.6156  EKtot   =     81419.4219  EPtot      =   -274524.0375
 BOND   =      6424.8814  ANGLE   =     25485.5125  DIHED      =     18467.3018
 1-4 NB =      6288.1079  1-4 EEL =      3416.7057  VDWAALS    =     13636.7535
 EELEC  =   -349093.9347  EHBOND  =         0.0000  RESTRAINT  =       850.6345
 EAMBER (non-restraint)  =   -275374.6720
 EKCMT  =         0.0000  VIRIAL  =         0.0000  VOLUME     =   1199969.4881
                                                    SURFTEN    =         0.0000
                                                    Density    =         1.0034
 ------------------------------------------------------------------------------

 NMR restraints: Bond =    0.000   Angle =     0.000   Torsion =     0.000
===============================================================================

 NSTEP =    78000   TIME(PS) =     228.000  TEMP(K) =   310.38  PRESS =     0.0
 Etot   =   -193476.7429  EKtot   =     81234.3984  EPtot      =   -274711.1413
 BOND   =      6451.4474  ANGLE   =     25238.2302  DIHED      =     18443.5535
 1-4 NB =      6262.6340  1-4 EEL =      3386.6546  VDWAALS    =     13799.3491
 EELEC  =   -349160.6942  EHBOND  =         0.0000  RESTRAINT  =       867.6841
 EAMBER (non-restraint)  =   -275578.8254
 EKCMT  =         0.0000  VIRIAL  =         0.0000  VOLUME     =   1199430.4638
                                                    SURFTEN    =         0.0000
                                                    Density    =         1.0039
 ------------------------------------------------------------------------------

 NMR restraints: Bond =    0.000   Angle =     0.000   Torsion =     0.000
===============================================================================

 NSTEP =    79000   TIME(PS) =     229.000  TEMP(K) =   310.37  PRESS =     0.0
 Etot   =   -193966.6027  EKtot   =     81233.4062  EPtot      =   -275200.0089
 BOND   =      6464.3624  ANGLE   =     25427.3304  DIHED      =     18435.5227
 1-4 NB =      6244.6325  1-4 EEL =      3396.4231  VDWAALS    =     14198.7620
 EELEC  =   -350199.4758  EHBOND  =         0.0000  RESTRAINT  =       832.4338
 EAMBER (non-restraint)  =   -276032.4427
 EKCMT  =         0.0000  VIRIAL  =         0.0000  VOLUME     =   1199430.4638
                                                    SURFTEN    =         0.0000
                                                    Density    =         1.0039
 ------------------------------------------------------------------------------

 NMR restraints: Bond =    0.000   Angle =     0.000   Torsion =     0.000
===============================================================================

 NSTEP =    80000   TIME(PS) =     230.000  TEMP(K) =   309.14  PRESS =     0.0
 Etot   =   -193763.1041  EKtot   =     80911.0938  EPtot      =   -274674.1979
 BOND   =      6498.6344  ANGLE   =     25177.7931  DIHED      =     18366.4836
 1-4 NB =      6305.5658  1-4 EEL =      3421.9321  VDWAALS    =     13408.6383
 EELEC  =   -348679.2199  EHBOND  =         0.0000  RESTRAINT  =       825.9748
 EAMBER (non-restraint)  =   -275500.1727
 EKCMT  =         0.0000  VIRIAL  =         0.0000  VOLUME     =   1200499.6485
                                                    SURFTEN    =         0.0000
                                                    Density    =         1.0030
 ------------------------------------------------------------------------------

 NMR restraints: Bond =    0.000   Angle =     0.000   Torsion =     0.000
===============================================================================

 NSTEP =    81000   TIME(PS) =     231.000  TEMP(K) =   310.53  PRESS =     0.0
 Etot   =   -193307.4554  EKtot   =     81273.8750  EPtot      =   -274581.3304
 BOND   =      6481.4444  ANGLE   =     25221.1195  DIHED      =     18395.8927
 1-4 NB =      6274.2035  1-4 EEL =      3404.8787  VDWAALS    =     14021.4969
 EELEC  =   -349200.8786  EHBOND  =         0.0000  RESTRAINT  =       820.5125
 EAMBER (non-restraint)  =   -275401.8429
 EKCMT  =         0.0000  VIRIAL  =         0.0000  VOLUME     =   1200596.7223
                                                    SURFTEN    =         0.0000
                                                    Density    =         1.0029
 ------------------------------------------------------------------------------

 NMR restraints: Bond =    0.000   Angle =     0.000   Torsion =     0.000
===============================================================================

 NSTEP =    82000   TIME(PS) =     232.000  TEMP(K) =   310.20  PRESS =     0.0
 Etot   =   -193283.5944  EKtot   =     81187.8125  EPtot      =   -274471.4069
 BOND   =      6463.0250  ANGLE   =     25335.7926  DIHED      =     18420.8955
 1-4 NB =      6236.1044  1-4 EEL =      3301.4507  VDWAALS    =     13560.9618
 EELEC  =   -348663.7131  EHBOND  =         0.0000  RESTRAINT  =       874.0760
 EAMBER (non-restraint)  =   -275345.4829
 EKCMT  =         0.0000  VIRIAL  =         0.0000  VOLUME     =   1200902.5798
                                                    SURFTEN    =         0.0000
                                                    Density    =         1.0026
 ------------------------------------------------------------------------------

 NMR restraints: Bond =    0.000   Angle =     0.000   Torsion =     0.000
===============================================================================

 NSTEP =    83000   TIME(PS) =     233.000  TEMP(K) =   312.93  PRESS =     0.0
 Etot   =   -193390.5114  EKtot   =     81901.8828  EPtot      =   -275292.3942
 BOND   =      6377.9911  ANGLE   =     25221.8980  DIHED      =     18319.5398
 1-4 NB =      6279.4315  1-4 EEL =      3376.6291  VDWAALS    =     13681.5725
 EELEC  =   -349376.8359  EHBOND  =         0.0000  RESTRAINT  =       827.3797
 EAMBER (non-restraint)  =   -276119.7739
 EKCMT  =         0.0000  VIRIAL  =         0.0000  VOLUME     =   1199944.5452
                                                    SURFTEN    =         0.0000
                                                    Density    =         1.0034
 ------------------------------------------------------------------------------

 NMR restraints: Bond =    0.000   Angle =     0.000   Torsion =     0.000
===============================================================================

 NSTEP =    84000   TIME(PS) =     234.000  TEMP(K) =   310.59  PRESS =     0.0
 Etot   =   -193182.9474  EKtot   =     81290.0078  EPtot      =   -274472.9552
 BOND   =      6324.7880  ANGLE   =     25406.0626  DIHED      =     18297.6151
 1-4 NB =      6266.5525  1-4 EEL =      3327.7565  VDWAALS    =     13806.6962
 EELEC  =   -348757.5094  EHBOND  =         0.0000  RESTRAINT  =       855.0832
 EAMBER (non-restraint)  =   -275328.0385
 EKCMT  =         0.0000  VIRIAL  =         0.0000  VOLUME     =   1199697.9502
                                                    SURFTEN    =         0.0000
                                                    Density    =         1.0037
 ------------------------------------------------------------------------------

 NMR restraints: Bond =    0.000   Angle =     0.000   Torsion =     0.000
===============================================================================

 NSTEP =    85000   TIME(PS) =     235.000  TEMP(K) =   311.10  PRESS =     0.0
 Etot   =   -192794.3324  EKtot   =     81422.9609  EPtot      =   -274217.2934
 BOND   =      6450.2435  ANGLE   =     25654.6973  DIHED      =     18328.0239
 1-4 NB =      6221.9855  1-4 EEL =      3329.8181  VDWAALS    =     13426.5741
 EELEC  =   -348483.9623  EHBOND  =         0.0000  RESTRAINT  =       855.3267
 EAMBER (non-restraint)  =   -275072.6200
 EKCMT  =         0.0000  VIRIAL  =         0.0000  VOLUME     =   1199717.7322
                                                    SURFTEN    =         0.0000
                                                    Density    =         1.0036
 ------------------------------------------------------------------------------

 NMR restraints: Bond =    0.000   Angle =     0.000   Torsion =     0.000
===============================================================================

 NSTEP =    86000   TIME(PS) =     236.000  TEMP(K) =   311.58  PRESS =     0.0
 Etot   =   -192932.4299  EKtot   =     81547.7109  EPtot      =   -274480.1408
 BOND   =      6479.8416  ANGLE   =     25498.4019  DIHED      =     18333.4664
 1-4 NB =      6235.0667  1-4 EEL =      3268.6856  VDWAALS    =     13674.2532
 EELEC  =   -348815.8001  EHBOND  =         0.0000  RESTRAINT  =       845.9438
 EAMBER (non-restraint)  =   -275326.0846
 EKCMT  =         0.0000  VIRIAL  =         0.0000  VOLUME     =   1199683.8616
                                                    SURFTEN    =         0.0000
                                                    Density    =         1.0037
 ------------------------------------------------------------------------------

 NMR restraints: Bond =    0.000   Angle =     0.000   Torsion =     0.000
===============================================================================

 NSTEP =    87000   TIME(PS) =     237.000  TEMP(K) =   310.42  PRESS =     0.0
 Etot   =   -193343.4510  EKtot   =     81246.3828  EPtot      =   -274589.8338
 BOND   =      6435.6471  ANGLE   =     25477.2684  DIHED      =     18291.5538
 1-4 NB =      6248.6266  1-4 EEL =      3388.1542  VDWAALS    =     13133.6413
 EELEC  =   -348427.7240  EHBOND  =         0.0000  RESTRAINT  =       862.9987
 EAMBER (non-restraint)  =   -275452.8325
 EKCMT  =         0.0000  VIRIAL  =         0.0000  VOLUME     =   1199683.8616
                                                    SURFTEN    =         0.0000
                                                    Density    =         1.0037
 ------------------------------------------------------------------------------

 NMR restraints: Bond =    0.000   Angle =     0.000   Torsion =     0.000
===============================================================================

 NSTEP =    88000   TIME(PS) =     238.000  TEMP(K) =   308.83  PRESS =     0.0
 Etot   =   -193808.1798  EKtot   =     80829.2656  EPtot      =   -274637.4455
 BOND   =      6502.8015  ANGLE   =     25446.7845  DIHED      =     18286.8356
 1-4 NB =      6290.4379  1-4 EEL =      3342.7620  VDWAALS    =     13860.6408
 EELEC  =   -349207.1349  EHBOND  =         0.0000  RESTRAINT  =       839.4272
 EAMBER (non-restraint)  =   -275476.8727
 EKCMT  =         0.0000  VIRIAL  =         0.0000  VOLUME     =   1199432.0458
                                                    SURFTEN    =         0.0000
                                                    Density    =         1.0039
 ------------------------------------------------------------------------------

 NMR restraints: Bond =    0.000   Angle =     0.000   Torsion =     0.000
===============================================================================

 NSTEP =    89000   TIME(PS) =     239.000  TEMP(K) =   309.71  PRESS =     0.0
 Etot   =   -193794.1172  EKtot   =     81060.6484  EPtot      =   -274854.7657
 BOND   =      6523.3199  ANGLE   =     25264.5046  DIHED      =     18404.5532
 1-4 NB =      6295.3014  1-4 EEL =      3305.3168  VDWAALS    =     13730.6685
 EELEC  =   -349226.4138  EHBOND  =         0.0000  RESTRAINT  =       847.9836
 EAMBER (non-restraint)  =   -275702.7492
 EKCMT  =         0.0000  VIRIAL  =         0.0000  VOLUME     =   1199535.1573
                                                    SURFTEN    =         0.0000
                                                    Density    =         1.0038
 ------------------------------------------------------------------------------

 NMR restraints: Bond =    0.000   Angle =     0.000   Torsion =     0.000
===============================================================================

 NSTEP =    90000   TIME(PS) =     240.000  TEMP(K) =   309.81  PRESS =     0.0
 Etot   =   -193764.6758  EKtot   =     81085.1719  EPtot      =   -274849.8477
 BOND   =      6590.7570  ANGLE   =     25168.1928  DIHED      =     18503.8635
 1-4 NB =      6296.2382  1-4 EEL =      3395.5232  VDWAALS    =     13484.3109
 EELEC  =   -349109.6001  EHBOND  =         0.0000  RESTRAINT  =       820.8666
 EAMBER (non-restraint)  =   -275670.7144
 EKCMT  =         0.0000  VIRIAL  =         0.0000  VOLUME     =   1199535.1573
                                                    SURFTEN    =         0.0000
                                                    Density    =         1.0038
 ------------------------------------------------------------------------------

 NMR restraints: Bond =    0.000   Angle =     0.000   Torsion =     0.000
===============================================================================

 NSTEP =    91000   TIME(PS) =     241.000  TEMP(K) =   311.32  PRESS =     0.0
 Etot   =   -193360.7404  EKtot   =     81479.9922  EPtot      =   -274840.7326
 BOND   =      6409.1216  ANGLE   =     25371.6405  DIHED      =     18442.7188
 1-4 NB =      6252.2002  1-4 EEL =      3366.3057  VDWAALS    =     13576.9533
 EELEC  =   -349088.8747  EHBOND  =         0.0000  RESTRAINT  =       829.2019
 EAMBER (non-restraint)  =   -275669.9345
 EKCMT  =         0.0000  VIRIAL  =         0.0000  VOLUME     =   1198805.8874
                                                    SURFTEN    =         0.0000
                                                    Density    =         1.0044
 ------------------------------------------------------------------------------

 NMR restraints: Bond =    0.000   Angle =     0.000   Torsion =     0.000
===============================================================================

 NSTEP =    92000   TIME(PS) =     242.000  TEMP(K) =   310.23  PRESS =     0.0
 Etot   =   -193923.3801  EKtot   =     81194.3047  EPtot      =   -275117.6848
 BOND   =      6456.6581  ANGLE   =     25204.9195  DIHED      =     18422.0481
 1-4 NB =      6222.3341  1-4 EEL =      3401.5051  VDWAALS    =     13341.5897
 EELEC  =   -349054.0129  EHBOND  =         0.0000  RESTRAINT  =       887.2736
 EAMBER (non-restraint)  =   -276004.9584
 EKCMT  =         0.0000  VIRIAL  =         0.0000  VOLUME     =   1199154.3057
                                                    SURFTEN    =         0.0000
                                                    Density    =         1.0041
 ------------------------------------------------------------------------------

 NMR restraints: Bond =    0.000   Angle =     0.000   Torsion =     0.000
===============================================================================

 NSTEP =    93000   TIME(PS) =     243.000  TEMP(K) =   308.59  PRESS =     0.0
 Etot   =   -194602.0663  EKtot   =     80766.2734  EPtot      =   -275368.3397
 BOND   =      6438.6583  ANGLE   =     25420.9615  DIHED      =     18222.4872
 1-4 NB =      6244.2603  1-4 EEL =      3313.9680  VDWAALS    =     13556.2754
 EELEC  =   -349403.1487  EHBOND  =         0.0000  RESTRAINT  =       838.1983
 EAMBER (non-restraint)  =   -276206.5380
 EKCMT  =         0.0000  VIRIAL  =         0.0000  VOLUME     =   1199198.9949
                                                    SURFTEN    =         0.0000
                                                    Density    =         1.0041
 ------------------------------------------------------------------------------

 NMR restraints: Bond =    0.000   Angle =     0.000   Torsion =     0.000
===============================================================================

 NSTEP =    94000   TIME(PS) =     244.000  TEMP(K) =   309.66  PRESS =     0.0
 Etot   =   -194192.6852  EKtot   =     81045.8906  EPtot      =   -275238.5758
 BOND   =      6331.1717  ANGLE   =     25453.0738  DIHED      =     18236.8901
 1-4 NB =      6228.7193  1-4 EEL =      3314.5714  VDWAALS    =     13780.9135
 EELEC  =   -349453.3280  EHBOND  =         0.0000  RESTRAINT  =       869.4124
 EAMBER (non-restraint)  =   -276107.9882
 EKCMT  =         0.0000  VIRIAL  =         0.0000  VOLUME     =   1198799.6948
                                                    SURFTEN    =         0.0000
                                                    Density    =         1.0044
 ------------------------------------------------------------------------------

 NMR restraints: Bond =    0.000   Angle =     0.000   Torsion =     0.000
===============================================================================

 NSTEP =    95000   TIME(PS) =     245.000  TEMP(K) =   309.54  PRESS =     0.0
 Etot   =   -194438.7160  EKtot   =     81013.7188  EPtot      =   -275452.4348
 BOND   =      6505.5508  ANGLE   =     25044.3793  DIHED      =     18293.6468
 1-4 NB =      6193.0739  1-4 EEL =      3354.7308  VDWAALS    =     13798.0428
 EELEC  =   -349527.0992  EHBOND  =         0.0000  RESTRAINT  =       885.2400
 EAMBER (non-restraint)  =   -276337.6748
 EKCMT  =         0.0000  VIRIAL  =         0.0000  VOLUME     =   1200432.4333
                                                    SURFTEN    =         0.0000
                                                    Density    =         1.0030
 ------------------------------------------------------------------------------

 NMR restraints: Bond =    0.000   Angle =     0.000   Torsion =     0.000
===============================================================================

 NSTEP =    96000   TIME(PS) =     246.000  TEMP(K) =   308.83  PRESS =     0.0
 Etot   =   -193810.7470  EKtot   =     80830.0625  EPtot      =   -274640.8095
 BOND   =      6512.5433  ANGLE   =     25396.5652  DIHED      =     18322.5595
 1-4 NB =      6285.3752  1-4 EEL =      3374.8111  VDWAALS    =     13773.0204
 EELEC  =   -349166.0686  EHBOND  =         0.0000  RESTRAINT  =       860.3843
 EAMBER (non-restraint)  =   -275501.1938
 EKCMT  =         0.0000  VIRIAL  =         0.0000  VOLUME     =   1199854.2890
                                                    SURFTEN    =         0.0000
                                                    Density    =         1.0035
 ------------------------------------------------------------------------------

 NMR restraints: Bond =    0.000   Angle =     0.000   Torsion =     0.000
===============================================================================

 NSTEP =    97000   TIME(PS) =     247.000  TEMP(K) =   310.25  PRESS =     0.0
 Etot   =   -193702.2775  EKtot   =     81202.0938  EPtot      =   -274904.3713
 BOND   =      6464.7930  ANGLE   =     25427.7215  DIHED      =     18346.1428
 1-4 NB =      6251.3310  1-4 EEL =      3361.8050  VDWAALS    =     13387.6170
 EELEC  =   -348990.0230  EHBOND  =         0.0000  RESTRAINT  =       846.2414
 EAMBER (non-restraint)  =   -275750.6127
 EKCMT  =         0.0000  VIRIAL  =         0.0000  VOLUME     =   1198734.0671
                                                    SURFTEN    =         0.0000
                                                    Density    =         1.0045
 ------------------------------------------------------------------------------

 NMR restraints: Bond =    0.000   Angle =     0.000   Torsion =     0.000
===============================================================================

 NSTEP =    98000   TIME(PS) =     248.000  TEMP(K) =   311.34  PRESS =     0.0
 Etot   =   -193532.2032  EKtot   =     81486.6562  EPtot      =   -275018.8594
 BOND   =      6450.8488  ANGLE   =     25350.2910  DIHED      =     18281.9940
 1-4 NB =      6282.1813  1-4 EEL =      3399.8444  VDWAALS    =     13462.8253
 EELEC  =   -349079.8306  EHBOND  =         0.0000  RESTRAINT  =       832.9865
 EAMBER (non-restraint)  =   -275851.8459
 EKCMT  =         0.0000  VIRIAL  =         0.0000  VOLUME     =   1200366.1584
                                                    SURFTEN    =         0.0000
                                                    Density    =         1.0031
 ------------------------------------------------------------------------------

 NMR restraints: Bond =    0.000   Angle =     0.000   Torsion =     0.000
===============================================================================

 NSTEP =    99000   TIME(PS) =     249.000  TEMP(K) =   309.33  PRESS =     0.0
 Etot   =   -193547.0026  EKtot   =     80959.0625  EPtot      =   -274506.0651
 BOND   =      6487.3222  ANGLE   =     25378.3821  DIHED      =     18409.8687
 1-4 NB =      6259.2658  1-4 EEL =      3413.1449  VDWAALS    =     13654.0602
 EELEC  =   -348990.6757  EHBOND  =         0.0000  RESTRAINT  =       882.5666
 EAMBER (non-restraint)  =   -275388.6317
 EKCMT  =         0.0000  VIRIAL  =         0.0000  VOLUME     =   1199095.6780
                                                    SURFTEN    =         0.0000
                                                    Density    =         1.0042
 ------------------------------------------------------------------------------

 NMR restraints: Bond =    0.000   Angle =     0.000   Torsion =     0.000
===============================================================================

 NSTEP =   100000   TIME(PS) =     250.000  TEMP(K) =   309.60  PRESS =     0.0
 Etot   =   -194159.2154  EKtot   =     81031.4375  EPtot      =   -275190.6529
 BOND   =      6510.6040  ANGLE   =     25332.1053  DIHED      =     18302.0833
 1-4 NB =      6245.0963  1-4 EEL =      3350.8528  VDWAALS    =     13611.1607
 EELEC  =   -349421.5622  EHBOND  =         0.0000  RESTRAINT  =       879.0070
 EAMBER (non-restraint)  =   -276069.6599
 EKCMT  =         0.0000  VIRIAL  =         0.0000  VOLUME     =   1198352.9084
                                                    SURFTEN    =         0.0000
                                                    Density    =         1.0048
 ------------------------------------------------------------------------------

 NMR restraints: Bond =    0.000   Angle =     0.000   Torsion =     0.000
===============================================================================

      A V E R A G E S   O V E R     100 S T E P S


 NSTEP =   100000   TIME(PS) =     250.000  TEMP(K) =   309.72  PRESS =     0.0
 Etot   =   -192337.0812  EKtot   =     81063.3354  EPtot      =   -273400.4165
 BOND   =      6459.0352  ANGLE   =     25384.9065  DIHED      =     18410.0865
 1-4 NB =      6259.4551  1-4 EEL =      3369.8734  VDWAALS    =     14106.7312
 EELEC  =   -348237.9974  EHBOND  =         0.0000  RESTRAINT  =       847.4928
 EAMBER (non-restraint)  =   -274247.9094
 EKCMT  =         0.0000  VIRIAL  =         0.0000  VOLUME     =   1229084.7632
                                                    SURFTEN    =         0.0000
                                                    Density    =         0.9805
 ------------------------------------------------------------------------------

 NMR restraints: Bond =    0.000   Angle =     0.000   Torsion =     0.000
===============================================================================

      R M S  F L U C T U A T I O N S


 NSTEP =   100000   TIME(PS) =     250.000  TEMP(K) =     1.56  PRESS =     0.0
 Etot   =      1583.2494  EKtot   =       406.9856  EPtot      =      1593.3139
 BOND   =        64.5331  ANGLE   =       124.2352  DIHED      =        74.5027
 1-4 NB =        28.9209  1-4 EEL =        42.7852  VDWAALS    =       730.1992
 EELEC  =      1072.2066  EHBOND  =         0.0000  RESTRAINT  =        18.2604
 EAMBER (non-restraint)  =      1575.0535
 EKCMT  =         0.0000  VIRIAL  =         0.0000  VOLUME     =     37662.8783
                                                    SURFTEN    =         0.0000
                                                    Density    =         0.0288
 ------------------------------------------------------------------------------


 NMR restraints on final step:

| MC Barostat:       1000 volume changes attempted.
| MC Barostat:        259 changes successful ( 25.90%)
 ------------------------------------------------------------------------------

--------------------------------------------------------------------------------
   5.  TIMINGS
--------------------------------------------------------------------------------

|  NonSetup CPU Time in Major Routines:
|
|     Routine           Sec        %
|     ------------------------------
|     Nonbond          29.31    8.22
|     Bond              0.00    0.00
|     Angle             0.00    0.00
|     Dihedral          0.00    0.00
|     Shake             0.52    0.15
|     RunMD           322.16   90.35
|     Other             4.57    1.28
|     ------------------------------
|     Total           356.56

|  PME Nonbond Pairlist CPU Time:
|
|     Routine              Sec        %
|     ---------------------------------
|     Set Up Cit           0.00    0.00
|     Build List           0.00    0.00
|     ---------------------------------
|     Total                0.00    0.00

|  PME Direct Force CPU Time:
|
|     Routine              Sec        %
|     ---------------------------------
|     NonBonded Calc       0.00    0.00
|     Exclude Masked       0.00    0.00
|     Other                0.16    0.04
|     ---------------------------------
|     Total                0.16    0.04

|  PME Reciprocal Force CPU Time:
|
|     Routine              Sec        %
|     ---------------------------------
|     1D bspline           0.00    0.00
|     Grid Charges         0.00    0.00
|     Scalar Sum           0.00    0.00
|     Gradient Sum         0.00    0.00
|     FFT                  0.00    0.00
|     ---------------------------------
|     Total                0.00    0.00

|  Final Performance Info:
|     -----------------------------------------------------
|     Average timings for last   13000 steps:
|     Elapsed(s) =      46.23 Per Step(ms) =       3.56
|         ns/day =      24.30   seconds/ns =    3555.77
|
|     Average timings for all steps:
|     Elapsed(s) =     356.71 Per Step(ms) =       3.57
|         ns/day =      24.22   seconds/ns =    3567.10
|     -----------------------------------------------------

|  Setup CPU time:            1.31 seconds
|  NonSetup CPU time:       356.56 seconds
|  Total CPU time:          357.87 seconds     0.10 hours

|  Setup wall time:           2    seconds
|  NonSetup wall time:      356    seconds
|  Total wall time:         358    seconds     0.10 hours
