# Supplementary material for: Intermolecular Interactions in G Protein-Coupled Receptor Allosteric Sites at the Membrane Interface from Molecular Dynamics Simulations and Quantum Chemical Calculations
Source: J Chem Inf Model. 2022 Sep 30;62(19):4736–47. doi: 10.1021/acs.jcim.2c00788 (PMC9554917; doi:10.1021/acs.jcim.2c00788)
Supplement: Supplementary file 2 — ci2c00788_si_002.zip [file ci2c00788_si_002.zip › MD_simulations_inputs/GCGR_MD_simulations_inputs/popc_chol/eq04.out]

          -------------------------------------------------------
          Amber 16 PMEMD                              2016
          -------------------------------------------------------

| PMEMD implementation of SANDER, Release 16

| Run on 04/12/2019 at 15:48:42

|   Executable path: /usr/local/amber16/bin/pmemd.cuda
| Working directory: /data/almu/Working/GCGR/gcgr-5mv-cholpopc/1_equilibration
|          Hostname: c104342

  [-O]verwriting output

File Assignments:
|   MDIN: eq04.in                                                               
|  MDOUT: eq04.out                                                              
| INPCRD: gcgr-5mv-cholpopc.eq03.rst                                            
|   PARM: gcgr-5mv-cholpopc.top                                                 
| RESTRT: gcgr-5mv-cholpopc.eq04.rst                                            
|   REFC: gcgr-5mv-cholpopc.eq03.rst                                            
|  MDVEL: mdvel                                                                 
|   MDEN: mden                                                                  
|  MDCRD: eq04.nc                                                               
| MDINFO: mdinfo                                                                
|  MDFRC: mdfrc                                                                 


 Here is the input file:

&cntrl                                                                         
    imin=0,        ! No minimization                                           
    irest=1,       ! This IS a restart of an old MD simulation                 
    ntx=5,         ! So our inpcrd file has velocities                         
                                                                               
! Temperature control                                                          
    ntt=3,         ! Langevin dynamics                                         
    gamma_ln=1.0,  ! Friction coefficient (ps^-1)                              
    temp0=310,   ! Target temperature                                          
                                                                               
! Potential energy control                                                     
    cut=10.0,      ! Nonbonded cutoff, in Angstroms                            
                                                                               
! MD settings                                                                  
    nstlim=250000,  ! 250K steps, 250 ps total                                 
    dt=0.001,      ! time step (ps)                                            
                                                                               
! SHAKE                                                                        
    ntc=2,         ! Constrain bonds containing hydrogen                       
    ntf=2,         ! Do not calculate forces of bonds containing hydrogen      
                                                                               
! Control how often information is printed                                     
    ntpr=1000,     ! Print energies every 1000 steps                           
    ntwx=100,     ! Print coordinates every 1000 steps to the trajectory       
    ntwr=10000,    ! Print a restart file every 10K steps (can be less frequent
!   ntwv=-1,       ! Uncomment to also print velocities to trajectory          
!   ntwf=-1,       ! Uncomment to also print forces to trajectory              
    ntxo=2,        ! Write NetCDF format                                       
                                                                               
! Wrap coordinates when printing them to the same unit cell                    
    iwrap=1,                                                                   
                                                                               
! Constant pressure control.                                                   
    barostat=2,    ! MC barostat                                               
    ntp=3,         ! 1=isotropic, 2=anisotropic, 3=semi-isotropic w/ surften   
    pres0=1.0,     ! Target external pressure, in bar                          
                                                                               
! Constant surface tension (needed for semi-isotropic scaling). Uncomment      
    ! for this feature. csurften must be nonzero if ntp=3 above                
    csurften=3,    ! Interfaces in 1=yz plane, 2=xz plane, 3=xy plane          
    gamma_ten=0.0, ! Surface tension (dyne/cm). 0 gives pure semi-iso scaling  
    ninterface=2,  ! Number of interfaces (2 for bilayer)                      
                                                                               
! Restraint options                                                            
    ntr=1,         ! Positional restraints                                     
    nmropt=1,      ! Dihedral restraints for sugars and lipids                 
/                                                                              
                                                                               
 &wt                                                                           
    type='END'                                                                 
 /                                                                             
Hold protein fixed                                                             
1.0                                                                            
RES 1 281                                                                      
END                                                                            
Hold ligand fixed                                                              
1.0                                                                            
RES 282                                                                        
END                                                                            
Hold Xray waters fixed                                                         
1.0                                                                            
RES 1383                                                                       
END                                                                            
END                                                                            


Note: ig = -1. Setting random seed to   574421 based on wallclock time in 
      microseconds.
 
|--------------------- INFORMATION ----------------------
| GPU (CUDA) Version of PMEMD in use: NVIDIA GPU IN USE.
|                    Version 16.0.0
| 
|                      02/25/2016
| 
| Implementation by:
|                    Ross C. Walker     (SDSC)
|                    Scott Le Grand     (nVIDIA)
| 
| Precision model in use:
|      [SPFP] - Single Precision Forces, 64-bit Fixed Point
|               Accumulation. (Default)
| 
|--------------------------------------------------------
 
|----------------- CITATION INFORMATION -----------------
|
|    When publishing work that utilized the CUDA version
|    of AMBER, please cite the following in addition to
|    the regular AMBER citations:
|
|  - Romelia Salomon-Ferrer; Andreas W. Goetz; Duncan
|    Poole; Scott Le Grand; Ross C. Walker "Routine
|    microsecond molecular dynamics simulations with
|    AMBER - Part II: Particle Mesh Ewald", J. Chem.
|    Theory Comput., 2013, 9 (9), pp3878-3888,
|    DOI: 10.1021/ct400314y.
|
|  - Andreas W. Goetz; Mark J. Williamson; Dong Xu;
|    Duncan Poole; Scott Le Grand; Ross C. Walker
|    "Routine microsecond molecular dynamics simulations
|    with AMBER - Part I: Generalized Born", J. Chem.
|    Theory Comput., 2012, 8 (5), pp1542-1555.
|
|  - Scott Le Grand; Andreas W. Goetz; Ross C. Walker
|    "SPFP: Speed without compromise - a mixed precision
|    model for GPU accelerated molecular dynamics
|    simulations.", Comp. Phys. Comm., 2013, 184
|    pp374-380, DOI: 10.1016/j.cpc.2012.09.022
|
|--------------------------------------------------------
 
|------------------- GPU DEVICE INFO --------------------
|
|            CUDA_VISIBLE_DEVICES: 1
|   CUDA Capable Devices Detected:      1
|           CUDA Device ID in use:      0
|                CUDA Device Name: GeForce GTX 1080 Ti
|     CUDA Device Global Mem Size:  11178 MB
| CUDA Device Num Multiprocessors:     28
|           CUDA Device Core Freq:   1.58 GHz
|
|--------------------------------------------------------
 
 
| Conditional Compilation Defines Used:
| PUBFFT
| BINTRAJ
| CUDA
| EMIL

| Largest sphere to fit in unit cell has radius =    52.898

| New format PARM file being parsed.
| Version =    1.000 Date = 04/12/19 Time = 15:23:03

| Note: 1-4 EEL scale factors are being read from the topology file.

| Note: 1-4 VDW scale factors are being read from the topology file.
| Duplicated    0 dihedrals

| Duplicated    0 dihedrals

--------------------------------------------------------------------------------
   1.  RESOURCE   USE: 
--------------------------------------------------------------------------------

 getting box info from netcdf restart file
 NATOM  =  122007 NTYPES =      26 NBONH =  102607 MBONA  =   19107
 NTHETH =   69581 MTHETA =   22951 NPHIH =  114881 MPHIA  =   73594
 NHPARM =       0 NPARM  =       0 NNB   =  370028 NRES   =   25874
 NBONA  =   19107 NTHETA =   22951 NPHIA =   73594 NUMBND =     117
 NUMANG =     251 NPTRA  =     284 NATYP =      70 NPHB   =       1
 IFBOX  =       1 NMXRS  =      74 IFCAP =       0 NEXTRA =       0
 NCOPY  =       0

| Coordinate Index Table dimensions:    19   19   19
| Direct force subcell size =     5.6109    5.5921    5.5682

     BOX TYPE: RECTILINEAR

--------------------------------------------------------------------------------
   2.  CONTROL  DATA  FOR  THE  RUN
--------------------------------------------------------------------------------

default_name                                                                    

General flags:
     imin    =       0, nmropt  =       1

Nature and format of input:
     ntx     =       5, irest   =       1, ntrx    =       1

Nature and format of output:
     ntxo    =       2, ntpr    =    1000, ntrx    =       1, ntwr    =   10000
     iwrap   =       1, ntwx    =     100, ntwv    =       0, ntwe    =       0
     ioutfm  =       1, ntwprt  =       0, idecomp =       0, rbornstat=      0

Potential function:
     ntf     =       2, ntb     =       2, igb     =       0, nsnb    =      25
     ipol    =       0, gbsa    =       0, iesp    =       0
     dielc   =   1.00000, cut     =  10.00000, intdiel =   1.00000

Frozen or restrained atoms:
     ibelly  =       0, ntr     =       1
     restraint_wt =   0.00000

Molecular dynamics:
     nstlim  =    250000, nscm    =         0, nrespa  =         1
     t       =   0.00000, dt      =   0.00100, vlimit  =  -1.00000

Langevin dynamics temperature regulation:
     ig      =  574421
     temp0   = 310.00000, tempi   =   0.00000, gamma_ln=   1.00000

Pressure regulation:
     ntp     =       3
     pres0   =   1.00000, comp    =  44.60000, taup    =   1.00000
     Monte-Carlo Barostat:
     mcbarint  =     100

Constant surface tension:
     csurften  =       3
     gamma_ten =   0.00000 ninterface =       2

SHAKE:
     ntc     =       2, jfastw  =       0
     tol     =   0.00001

NMR refinement options:
     iscale  =       0, noeskp  =       1, ipnlty  =       1, mxsub   =       1
     scalm   = 100.00000, pencut  =   0.10000, tausw   =   0.10000

| Intermolecular bonds treatment:
|     no_intermolecular_bonds =       1

| Energy averages sample interval:
|     ene_avg_sampling =    1000

Ewald parameters:
     verbose =       0, ew_type =       0, nbflag  =       1, use_pme =       1
     vdwmeth =       1, eedmeth =       1, netfrc  =       1
     Box X =  106.607   Box Y =  106.251   Box Z =  105.795
     Alpha =   90.000   Beta  =   90.000   Gamma =   90.000
     NFFT1 =  108       NFFT2 =  108       NFFT3 =  108
     Cutoff=   10.000   Tol   =0.100E-04
     Ewald Coefficient =  0.27511
     Interpolation order =    4

    LOADING THE CONSTRAINED ATOMS AS GROUPS


   5.  REFERENCE ATOM COORDINATES

  default_name                                                                    
    ----- READING GROUP     1; TITLE:
 Hold protein fixed                                                          

     GROUP    1 HAS HARMONIC CONSTRAINTS     1.00000
 GRP    1 RES    1 TO   281
      Number of atoms in this group  =  4564
    ----- READING GROUP     2; TITLE:
 Hold ligand fixed                                                           

     GROUP    2 HAS HARMONIC CONSTRAINTS     1.00000
 GRP    2 RES  282 TO   282
      Number of atoms in this group  =    67
    ----- READING GROUP     3; TITLE:
 Hold Xray waters fixed                                                      

     GROUP    3 HAS HARMONIC CONSTRAINTS     1.00000
 GRP    3 RES 1383 TO  1383
      Number of atoms in this group  =     3
    ----- END OF GROUP READ -----
| MONTE CARLO BAROSTAT IMPORTANT NOTE:
|   The Monte-Carlo barostat does not require the virial to adjust the system volume.
|   Since it is an expensive calculation, it is skipped for efficiency. A side-effect
|   is that the reported pressure is always 0 because it is not calculated.

--------------------------------------------------------------------------------
   3.  ATOMIC COORDINATES AND VELOCITIES
--------------------------------------------------------------------------------

default_name                                                                    
 begin time read from input coords =   250.000 ps


           Begin reading energy term weight changes/NMR restraints
 WEIGHT CHANGES:
                         ** No weight changes given **

 RESTRAINTS:
  No valid redirection requests found
                          ** No restraint defined **

                  Done reading weight changes/NMR restraints


 
 Number of triangulated 3-point waters found:    24492

     Sum of charges from parm topology file =   0.00120670
     Forcing neutrality...

| Dynamic Memory, Types Used:
| Reals             5187650
| Integers          7424887

| Nonbonded Pairs Initial Allocation:    36904067

| GPU memory information (estimate):
| KB of GPU memory in use:    808796
| KB of CPU memory in use:    167186

--------------------------------------------------------------------------------
   4.  RESULTS
--------------------------------------------------------------------------------

 ---------------------------------------------------
 APPROXIMATING switch and d/dx switch using CUBIC SPLINE INTERPOLATION
 using   5000.0 points per unit in tabled values
 TESTING RELATIVE ERROR over r ranging from 0.0 to cutoff
| CHECK switch(x): max rel err =   0.2738E-14   at   2.422500
| CHECK d/dx switch(x): max rel err =   0.8314E-11   at   2.736960
 ---------------------------------------------------
|---------------------------------------------------
| APPROXIMATING direct energy using CUBIC SPLINE INTERPOLATION
|  with   50.0 points per unit in tabled values
| Relative Error Limit not exceeded for r .gt.   2.33
| APPROXIMATING direct force using CUBIC SPLINE INTERPOLATION
|  with   50.0 points per unit in tabled values
| Relative Error Limit not exceeded for r .gt.   2.80
|---------------------------------------------------
| MC Barostat: Decreasing size of volume moves

 NSTEP =     1000   TIME(PS) =     251.000  TEMP(K) =   309.73  PRESS =     0.0
 Etot   =   -194800.8854  EKtot   =     81065.0547  EPtot      =   -275865.9401
 BOND   =      6480.9237  ANGLE   =     25290.6651  DIHED      =     18300.0449
 1-4 NB =      6277.3452  1-4 EEL =      3383.4602  VDWAALS    =     13737.2763
 EELEC  =   -349729.6829  EHBOND  =         0.0000  RESTRAINT  =       394.0274
 EAMBER (non-restraint)  =   -276259.9675
 EKCMT  =         0.0000  VIRIAL  =         0.0000  VOLUME     =   1197814.4310
                                                    SURFTEN    =         0.0000
                                                    Density    =         1.0052
 ------------------------------------------------------------------------------

 NMR restraints: Bond =    0.000   Angle =     0.000   Torsion =     0.000
===============================================================================
| MC Barostat: Decreasing size of volume moves

 NSTEP =     2000   TIME(PS) =     252.000  TEMP(K) =   308.98  PRESS =     0.0
 Etot   =   -194156.1325  EKtot   =     80868.0781  EPtot      =   -275024.2106
 BOND   =      6548.3181  ANGLE   =     25592.4516  DIHED      =     18306.4760
 1-4 NB =      6263.4524  1-4 EEL =      3413.8119  VDWAALS    =     13214.8692
 EELEC  =   -348797.4987  EHBOND  =         0.0000  RESTRAINT  =       433.9088
 EAMBER (non-restraint)  =   -275458.1194
 EKCMT  =         0.0000  VIRIAL  =         0.0000  VOLUME     =   1197746.8094
                                                    SURFTEN    =         0.0000
                                                    Density    =         1.0053
 ------------------------------------------------------------------------------

 NMR restraints: Bond =    0.000   Angle =     0.000   Torsion =     0.000
===============================================================================
| MC Barostat: Decreasing size of volume moves

 NSTEP =     3000   TIME(PS) =     253.000  TEMP(K) =   310.44  PRESS =     0.0
 Etot   =   -194123.5893  EKtot   =     81251.3594  EPtot      =   -275374.9487
 BOND   =      6440.5707  ANGLE   =     25312.7861  DIHED      =     18259.8000
 1-4 NB =      6254.9166  1-4 EEL =      3327.1370  VDWAALS    =     13504.4656
 EELEC  =   -348896.7997  EHBOND  =         0.0000  RESTRAINT  =       422.1750
 EAMBER (non-restraint)  =   -275797.1237
 EKCMT  =         0.0000  VIRIAL  =         0.0000  VOLUME     =   1197746.8094
                                                    SURFTEN    =         0.0000
                                                    Density    =         1.0053
 ------------------------------------------------------------------------------

 NMR restraints: Bond =    0.000   Angle =     0.000   Torsion =     0.000
===============================================================================
| MC Barostat: Decreasing size of volume moves

 NSTEP =     4000   TIME(PS) =     254.000  TEMP(K) =   310.37  PRESS =     0.0
 Etot   =   -194118.1266  EKtot   =     81233.0391  EPtot      =   -275351.1657
 BOND   =      6520.1728  ANGLE   =     25512.9089  DIHED      =     18415.4012
 1-4 NB =      6225.4135  1-4 EEL =      3351.7212  VDWAALS    =     13598.5993
 EELEC  =   -349399.6515  EHBOND  =         0.0000  RESTRAINT  =       424.2688
 EAMBER (non-restraint)  =   -275775.4345
 EKCMT  =         0.0000  VIRIAL  =         0.0000  VOLUME     =   1197496.1920
                                                    SURFTEN    =         0.0000
                                                    Density    =         1.0055
 ------------------------------------------------------------------------------

 NMR restraints: Bond =    0.000   Angle =     0.000   Torsion =     0.000
===============================================================================
| MC Barostat: Decreasing size of volume moves

 NSTEP =     5000   TIME(PS) =     255.000  TEMP(K) =   310.96  PRESS =     0.0
 Etot   =   -193702.3759  EKtot   =     81385.7578  EPtot      =   -275088.1337
 BOND   =      6499.7349  ANGLE   =     25470.7798  DIHED      =     18359.4423
 1-4 NB =      6217.0711  1-4 EEL =      3348.7185  VDWAALS    =     14297.0139
 EELEC  =   -349706.6890  EHBOND  =         0.0000  RESTRAINT  =       425.7947
 EAMBER (non-restraint)  =   -275513.9285
 EKCMT  =         0.0000  VIRIAL  =         0.0000  VOLUME     =   1199262.6440
                                                    SURFTEN    =         0.0000
                                                    Density    =         1.0040
 ------------------------------------------------------------------------------

 NMR restraints: Bond =    0.000   Angle =     0.000   Torsion =     0.000
===============================================================================
| MC Barostat: Decreasing size of volume moves

 NSTEP =     6000   TIME(PS) =     256.000  TEMP(K) =   311.64  PRESS =     0.0
 Etot   =   -193295.9470  EKtot   =     81565.3984  EPtot      =   -274861.3454
 BOND   =      6505.7496  ANGLE   =     25680.7031  DIHED      =     18419.1707
 1-4 NB =      6270.3777  1-4 EEL =      3433.8370  VDWAALS    =     13901.4040
 EELEC  =   -349516.9499  EHBOND  =         0.0000  RESTRAINT  =       444.3623
 EAMBER (non-restraint)  =   -275305.7077
 EKCMT  =         0.0000  VIRIAL  =         0.0000  VOLUME     =   1199294.0514
                                                    SURFTEN    =         0.0000
                                                    Density    =         1.0040
 ------------------------------------------------------------------------------

 NMR restraints: Bond =    0.000   Angle =     0.000   Torsion =     0.000
===============================================================================
| MC Barostat: Decreasing size of volume moves

 NSTEP =     7000   TIME(PS) =     257.000  TEMP(K) =   311.04  PRESS =     0.0
 Etot   =   -193892.2620  EKtot   =     81407.8516  EPtot      =   -275300.1135
 BOND   =      6455.1057  ANGLE   =     25424.1249  DIHED      =     18584.8021
 1-4 NB =      6323.1989  1-4 EEL =      3354.4341  VDWAALS    =     13727.7987
 EELEC  =   -349576.2453  EHBOND  =         0.0000  RESTRAINT  =       406.6674
 EAMBER (non-restraint)  =   -275706.7810
 EKCMT  =         0.0000  VIRIAL  =         0.0000  VOLUME     =   1197106.4058
                                                    SURFTEN    =         0.0000
                                                    Density    =         1.0058
 ------------------------------------------------------------------------------

 NMR restraints: Bond =    0.000   Angle =     0.000   Torsion =     0.000
===============================================================================

 NSTEP =     8000   TIME(PS) =     258.000  TEMP(K) =   309.47  PRESS =     0.0
 Etot   =   -193846.0003  EKtot   =     80997.4844  EPtot      =   -274843.4847
 BOND   =      6470.9111  ANGLE   =     25540.9444  DIHED      =     18466.5538
 1-4 NB =      6288.7291  1-4 EEL =      3323.5974  VDWAALS    =     13898.9697
 EELEC  =   -349223.5544  EHBOND  =         0.0000  RESTRAINT  =       390.3642
 EAMBER (non-restraint)  =   -275233.8489
 EKCMT  =         0.0000  VIRIAL  =         0.0000  VOLUME     =   1195997.7099
                                                    SURFTEN    =         0.0000
                                                    Density    =         1.0068
 ------------------------------------------------------------------------------

 NMR restraints: Bond =    0.000   Angle =     0.000   Torsion =     0.000
===============================================================================

 NSTEP =     9000   TIME(PS) =     259.000  TEMP(K) =   311.32  PRESS =     0.0
 Etot   =   -193230.3369  EKtot   =     81481.1562  EPtot      =   -274711.4932
 BOND   =      6517.9685  ANGLE   =     25529.1238  DIHED      =     18490.9007
 1-4 NB =      6316.8984  1-4 EEL =      3307.4300  VDWAALS    =     13313.0480
 EELEC  =   -348595.5143  EHBOND  =         0.0000  RESTRAINT  =       408.6517
 EAMBER (non-restraint)  =   -275120.1449
 EKCMT  =         0.0000  VIRIAL  =         0.0000  VOLUME     =   1197081.7620
                                                    SURFTEN    =         0.0000
                                                    Density    =         1.0058
 ------------------------------------------------------------------------------

 NMR restraints: Bond =    0.000   Angle =     0.000   Torsion =     0.000
===============================================================================

 NSTEP =    10000   TIME(PS) =     260.000  TEMP(K) =   309.98  PRESS =     0.0
 Etot   =   -193545.2219  EKtot   =     81130.0234  EPtot      =   -274675.2454
 BOND   =      6458.9520  ANGLE   =     25348.9855  DIHED      =     18517.9900
 1-4 NB =      6284.6344  1-4 EEL =      3377.5818  VDWAALS    =     13448.0442
 EELEC  =   -348539.3381  EHBOND  =         0.0000  RESTRAINT  =       427.9049
 EAMBER (non-restraint)  =   -275103.1503
 EKCMT  =         0.0000  VIRIAL  =         0.0000  VOLUME     =   1196228.6566
                                                    SURFTEN    =         0.0000
                                                    Density    =         1.0066
 ------------------------------------------------------------------------------

 NMR restraints: Bond =    0.000   Angle =     0.000   Torsion =     0.000
===============================================================================
| MC Barostat: Decreasing size of volume moves

 NSTEP =    11000   TIME(PS) =     261.000  TEMP(K) =   310.64  PRESS =     0.0
 Etot   =   -193631.9305  EKtot   =     81301.9219  EPtot      =   -274933.8524
 BOND   =      6458.4190  ANGLE   =     25411.4500  DIHED      =     18420.9523
 1-4 NB =      6278.8511  1-4 EEL =      3311.4018  VDWAALS    =     13466.3730
 EELEC  =   -348696.6960  EHBOND  =         0.0000  RESTRAINT  =       415.3965
 EAMBER (non-restraint)  =   -275349.2489
 EKCMT  =         0.0000  VIRIAL  =         0.0000  VOLUME     =   1196092.4903
                                                    SURFTEN    =         0.0000
                                                    Density    =         1.0067
 ------------------------------------------------------------------------------

 NMR restraints: Bond =    0.000   Angle =     0.000   Torsion =     0.000
===============================================================================

 NSTEP =    12000   TIME(PS) =     262.000  TEMP(K) =   310.35  PRESS =     0.0
 Etot   =   -194270.1626  EKtot   =     81228.2266  EPtot      =   -275498.3892
 BOND   =      6423.1167  ANGLE   =     25463.0066  DIHED      =     18522.6020
 1-4 NB =      6271.9321  1-4 EEL =      3345.4104  VDWAALS    =     13560.3588
 EELEC  =   -349498.2603  EHBOND  =         0.0000  RESTRAINT  =       413.4447
 EAMBER (non-restraint)  =   -275911.8339
 EKCMT  =         0.0000  VIRIAL  =         0.0000  VOLUME     =   1195170.5346
                                                    SURFTEN    =         0.0000
                                                    Density    =         1.0075
 ------------------------------------------------------------------------------

 NMR restraints: Bond =    0.000   Angle =     0.000   Torsion =     0.000
===============================================================================
| MC Barostat: Decreasing size of volume moves

 NSTEP =    13000   TIME(PS) =     263.000  TEMP(K) =   309.71  PRESS =     0.0
 Etot   =   -194278.2048  EKtot   =     81059.8125  EPtot      =   -275338.0173
 BOND   =      6443.2519  ANGLE   =     25438.4847  DIHED      =     18431.9005
 1-4 NB =      6254.2595  1-4 EEL =      3335.5026  VDWAALS    =     13500.2843
 EELEC  =   -349161.0791  EHBOND  =         0.0000  RESTRAINT  =       419.3783
 EAMBER (non-restraint)  =   -275757.3956
 EKCMT  =         0.0000  VIRIAL  =         0.0000  VOLUME     =   1195170.5346
                                                    SURFTEN    =         0.0000
                                                    Density    =         1.0075
 ------------------------------------------------------------------------------

 NMR restraints: Bond =    0.000   Angle =     0.000   Torsion =     0.000
===============================================================================

 NSTEP =    14000   TIME(PS) =     264.000  TEMP(K) =   309.11  PRESS =     0.0
 Etot   =   -194459.0411  EKtot   =     80902.4531  EPtot      =   -275361.4943
 BOND   =      6534.0330  ANGLE   =     25503.1982  DIHED      =     18482.7339
 1-4 NB =      6271.4010  1-4 EEL =      3396.8008  VDWAALS    =     13244.7329
 EELEC  =   -349223.4018  EHBOND  =         0.0000  RESTRAINT  =       429.0079
 EAMBER (non-restraint)  =   -275790.5021
 EKCMT  =         0.0000  VIRIAL  =         0.0000  VOLUME     =   1196002.6430
                                                    SURFTEN    =         0.0000
                                                    Density    =         1.0068
 ------------------------------------------------------------------------------

 NMR restraints: Bond =    0.000   Angle =     0.000   Torsion =     0.000
===============================================================================

 NSTEP =    15000   TIME(PS) =     265.000  TEMP(K) =   310.07  PRESS =     0.0
 Etot   =   -194608.2927  EKtot   =     81152.9922  EPtot      =   -275761.2849
 BOND   =      6502.5784  ANGLE   =     25428.6552  DIHED      =     18356.0859
 1-4 NB =      6236.9592  1-4 EEL =      3316.9305  VDWAALS    =     13524.7509
 EELEC  =   -349546.2420  EHBOND  =         0.0000  RESTRAINT  =       418.9971
 EAMBER (non-restraint)  =   -276180.2820
 EKCMT  =         0.0000  VIRIAL  =         0.0000  VOLUME     =   1195647.4653
                                                    SURFTEN    =         0.0000
                                                    Density    =         1.0071
 ------------------------------------------------------------------------------

 NMR restraints: Bond =    0.000   Angle =     0.000   Torsion =     0.000
===============================================================================

 NSTEP =    16000   TIME(PS) =     266.000  TEMP(K) =   308.52  PRESS =     0.0
 Etot   =   -194479.7551  EKtot   =     80747.1797  EPtot      =   -275226.9348
 BOND   =      6465.5235  ANGLE   =     25308.4412  DIHED      =     18483.3521
 1-4 NB =      6259.0657  1-4 EEL =      3407.3310  VDWAALS    =     13277.0595
 EELEC  =   -348862.9100  EHBOND  =         0.0000  RESTRAINT  =       435.2023
 EAMBER (non-restraint)  =   -275662.1371
 EKCMT  =         0.0000  VIRIAL  =         0.0000  VOLUME     =   1195645.1149
                                                    SURFTEN    =         0.0000
                                                    Density    =         1.0071
 ------------------------------------------------------------------------------

 NMR restraints: Bond =    0.000   Angle =     0.000   Torsion =     0.000
===============================================================================

 NSTEP =    17000   TIME(PS) =     267.000  TEMP(K) =   310.63  PRESS =     0.0
 Etot   =   -194110.8048  EKtot   =     81301.0781  EPtot      =   -275411.8829
 BOND   =      6398.0893  ANGLE   =     25309.6624  DIHED      =     18458.4543
 1-4 NB =      6278.2151  1-4 EEL =      3376.8377  VDWAALS    =     13699.7895
 EELEC  =   -349353.9444  EHBOND  =         0.0000  RESTRAINT  =       421.0131
 EAMBER (non-restraint)  =   -275832.8960
 EKCMT  =         0.0000  VIRIAL  =         0.0000  VOLUME     =   1194621.2102
                                                    SURFTEN    =         0.0000
                                                    Density    =         1.0079
 ------------------------------------------------------------------------------

 NMR restraints: Bond =    0.000   Angle =     0.000   Torsion =     0.000
===============================================================================

 NSTEP =    18000   TIME(PS) =     268.000  TEMP(K) =   311.17  PRESS =     0.0
 Etot   =   -194233.8588  EKtot   =     81442.2500  EPtot      =   -275676.1088
 BOND   =      6534.2893  ANGLE   =     25398.9671  DIHED      =     18393.3656
 1-4 NB =      6232.0750  1-4 EEL =      3268.8944  VDWAALS    =     13638.4203
 EELEC  =   -349559.1822  EHBOND  =         0.0000  RESTRAINT  =       417.0615
 EAMBER (non-restraint)  =   -276093.1704
 EKCMT  =         0.0000  VIRIAL  =         0.0000  VOLUME     =   1194621.2102
                                                    SURFTEN    =         0.0000
                                                    Density    =         1.0079
 ------------------------------------------------------------------------------

 NMR restraints: Bond =    0.000   Angle =     0.000   Torsion =     0.000
===============================================================================

 NSTEP =    19000   TIME(PS) =     269.000  TEMP(K) =   309.23  PRESS =     0.0
 Etot   =   -194764.1757  EKtot   =     80934.6094  EPtot      =   -275698.7851
 BOND   =      6392.8650  ANGLE   =     25548.6213  DIHED      =     18410.2309
 1-4 NB =      6267.8043  1-4 EEL =      3289.9225  VDWAALS    =     13521.4088
 EELEC  =   -349569.5554  EHBOND  =         0.0000  RESTRAINT  =       439.9175
 EAMBER (non-restraint)  =   -276138.7027
 EKCMT  =         0.0000  VIRIAL  =         0.0000  VOLUME     =   1195991.5162
                                                    SURFTEN    =         0.0000
                                                    Density    =         1.0068
 ------------------------------------------------------------------------------

 NMR restraints: Bond =    0.000   Angle =     0.000   Torsion =     0.000
===============================================================================

 NSTEP =    20000   TIME(PS) =     270.000  TEMP(K) =   308.87  PRESS =     0.0
 Etot   =   -194599.2878  EKtot   =     80838.8672  EPtot      =   -275438.1550
 BOND   =      6454.8207  ANGLE   =     25263.3821  DIHED      =     18424.5169
 1-4 NB =      6270.4882  1-4 EEL =      3261.9586  VDWAALS    =     13800.5362
 EELEC  =   -349333.1904  EHBOND  =         0.0000  RESTRAINT  =       419.3326
 EAMBER (non-restraint)  =   -275857.4876
 EKCMT  =         0.0000  VIRIAL  =         0.0000  VOLUME     =   1196612.9783
                                                    SURFTEN    =         0.0000
                                                    Density    =         1.0062
 ------------------------------------------------------------------------------

 NMR restraints: Bond =    0.000   Angle =     0.000   Torsion =     0.000
===============================================================================

 NSTEP =    21000   TIME(PS) =     271.000  TEMP(K) =   310.33  PRESS =     0.0
 Etot   =   -194255.3341  EKtot   =     81221.3906  EPtot      =   -275476.7247
 BOND   =      6432.4213  ANGLE   =     25465.6153  DIHED      =     18386.5243
 1-4 NB =      6238.1252  1-4 EEL =      3381.4896  VDWAALS    =     13459.6170
 EELEC  =   -349282.5276  EHBOND  =         0.0000  RESTRAINT  =       442.0101
 EAMBER (non-restraint)  =   -275918.7349
 EKCMT  =         0.0000  VIRIAL  =         0.0000  VOLUME     =   1196691.3225
                                                    SURFTEN    =         0.0000
                                                    Density    =         1.0062
 ------------------------------------------------------------------------------

 NMR restraints: Bond =    0.000   Angle =     0.000   Torsion =     0.000
===============================================================================

 NSTEP =    22000   TIME(PS) =     272.000  TEMP(K) =   310.76  PRESS =     0.0
 Etot   =   -193692.8183  EKtot   =     81333.8047  EPtot      =   -275026.6230
 BOND   =      6545.7448  ANGLE   =     25564.2245  DIHED      =     18436.5885
 1-4 NB =      6251.0810  1-4 EEL =      3438.5971  VDWAALS    =     13725.1628
 EELEC  =   -349415.4521  EHBOND  =         0.0000  RESTRAINT  =       427.4305
 EAMBER (non-restraint)  =   -275454.0535
 EKCMT  =         0.0000  VIRIAL  =         0.0000  VOLUME     =   1196897.7792
                                                    SURFTEN    =         0.0000
                                                    Density    =         1.0060
 ------------------------------------------------------------------------------

 NMR restraints: Bond =    0.000   Angle =     0.000   Torsion =     0.000
===============================================================================

 NSTEP =    23000   TIME(PS) =     273.000  TEMP(K) =   311.40  PRESS =     0.0
 Etot   =   -193781.2855  EKtot   =     81501.2188  EPtot      =   -275282.5043
 BOND   =      6540.4528  ANGLE   =     25310.4145  DIHED      =     18392.7304
 1-4 NB =      6275.3452  1-4 EEL =      3475.9325  VDWAALS    =     13414.6983
 EELEC  =   -349115.6244  EHBOND  =         0.0000  RESTRAINT  =       423.5465
 EAMBER (non-restraint)  =   -275706.0508
 EKCMT  =         0.0000  VIRIAL  =         0.0000  VOLUME     =   1196308.9996
                                                    SURFTEN    =         0.0000
                                                    Density    =         1.0065
 ------------------------------------------------------------------------------

 NMR restraints: Bond =    0.000   Angle =     0.000   Torsion =     0.000
===============================================================================

 NSTEP =    24000   TIME(PS) =     274.000  TEMP(K) =   311.42  PRESS =     0.0
 Etot   =   -194035.5282  EKtot   =     81507.5938  EPtot      =   -275543.1220
 BOND   =      6516.3775  ANGLE   =     25473.8629  DIHED      =     18410.0556
 1-4 NB =      6229.0352  1-4 EEL =      3347.5944  VDWAALS    =     13388.8222
 EELEC  =   -349321.0315  EHBOND  =         0.0000  RESTRAINT  =       412.1617
 EAMBER (non-restraint)  =   -275955.2837
 EKCMT  =         0.0000  VIRIAL  =         0.0000  VOLUME     =   1196567.0316
                                                    SURFTEN    =         0.0000
                                                    Density    =         1.0063
 ------------------------------------------------------------------------------

 NMR restraints: Bond =    0.000   Angle =     0.000   Torsion =     0.000
===============================================================================

 NSTEP =    25000   TIME(PS) =     275.000  TEMP(K) =   311.37  PRESS =     0.0
 Etot   =   -193832.9363  EKtot   =     81493.0625  EPtot      =   -275325.9988
 BOND   =      6520.4265  ANGLE   =     25398.2632  DIHED      =     18501.9467
 1-4 NB =      6309.9257  1-4 EEL =      3350.3399  VDWAALS    =     13428.8386
 EELEC  =   -349286.5020  EHBOND  =         0.0000  RESTRAINT  =       450.7626
 EAMBER (non-restraint)  =   -275776.7614
 EKCMT  =         0.0000  VIRIAL  =         0.0000  VOLUME     =   1197180.6345
                                                    SURFTEN    =         0.0000
                                                    Density    =         1.0058
 ------------------------------------------------------------------------------

 NMR restraints: Bond =    0.000   Angle =     0.000   Torsion =     0.000
===============================================================================

 NSTEP =    26000   TIME(PS) =     276.000  TEMP(K) =   311.01  PRESS =     0.0
 Etot   =   -194078.0898  EKtot   =     81399.0547  EPtot      =   -275477.1445
 BOND   =      6550.4595  ANGLE   =     25767.5212  DIHED      =     18369.2487
 1-4 NB =      6246.7539  1-4 EEL =      3346.4845  VDWAALS    =     13768.0639
 EELEC  =   -349963.9874  EHBOND  =         0.0000  RESTRAINT  =       438.3111
 EAMBER (non-restraint)  =   -275915.4556
 EKCMT  =         0.0000  VIRIAL  =         0.0000  VOLUME     =   1197079.6586
                                                    SURFTEN    =         0.0000
                                                    Density    =         1.0058
 ------------------------------------------------------------------------------

 NMR restraints: Bond =    0.000   Angle =     0.000   Torsion =     0.000
===============================================================================

 NSTEP =    27000   TIME(PS) =     277.000  TEMP(K) =   311.03  PRESS =     0.0
 Etot   =   -194365.3755  EKtot   =     81405.6484  EPtot      =   -275771.0240
 BOND   =      6428.2558  ANGLE   =     25436.9273  DIHED      =     18319.0579
 1-4 NB =      6227.1319  1-4 EEL =      3359.1237  VDWAALS    =     13193.1225
 EELEC  =   -349179.5607  EHBOND  =         0.0000  RESTRAINT  =       444.9177
 EAMBER (non-restraint)  =   -276215.9417
 EKCMT  =         0.0000  VIRIAL  =         0.0000  VOLUME     =   1197115.3441
                                                    SURFTEN    =         0.0000
                                                    Density    =         1.0058
 ------------------------------------------------------------------------------

 NMR restraints: Bond =    0.000   Angle =     0.000   Torsion =     0.000
===============================================================================

 NSTEP =    28000   TIME(PS) =     278.000  TEMP(K) =   309.75  PRESS =     0.0
 Etot   =   -194062.6464  EKtot   =     81069.4688  EPtot      =   -275132.1151
 BOND   =      6509.9689  ANGLE   =     25436.6116  DIHED      =     18468.4730
 1-4 NB =      6279.2366  1-4 EEL =      3362.1609  VDWAALS    =     13790.2450
 EELEC  =   -349393.8502  EHBOND  =         0.0000  RESTRAINT  =       415.0392
 EAMBER (non-restraint)  =   -275547.1543
 EKCMT  =         0.0000  VIRIAL  =         0.0000  VOLUME     =   1197554.3498
                                                    SURFTEN    =         0.0000
                                                    Density    =         1.0055
 ------------------------------------------------------------------------------

 NMR restraints: Bond =    0.000   Angle =     0.000   Torsion =     0.000
===============================================================================

 NSTEP =    29000   TIME(PS) =     279.000  TEMP(K) =   310.69  PRESS =     0.0
 Etot   =   -194056.9037  EKtot   =     81315.7422  EPtot      =   -275372.6459
 BOND   =      6453.5002  ANGLE   =     25394.8226  DIHED      =     18421.1199
 1-4 NB =      6239.8890  1-4 EEL =      3292.5040  VDWAALS    =     13407.5973
 EELEC  =   -349005.2213  EHBOND  =         0.0000  RESTRAINT  =       423.1423
 EAMBER (non-restraint)  =   -275795.7881
 EKCMT  =         0.0000  VIRIAL  =         0.0000  VOLUME     =   1197194.0326
                                                    SURFTEN    =         0.0000
                                                    Density    =         1.0058
 ------------------------------------------------------------------------------

 NMR restraints: Bond =    0.000   Angle =     0.000   Torsion =     0.000
===============================================================================

 NSTEP =    30000   TIME(PS) =     280.000  TEMP(K) =   309.62  PRESS =     0.0
 Etot   =   -194214.4170  EKtot   =     81035.1875  EPtot      =   -275249.6045
 BOND   =      6463.0970  ANGLE   =     25702.7939  DIHED      =     18312.0601
 1-4 NB =      6272.7885  1-4 EEL =      3387.4814  VDWAALS    =     13927.2695
 EELEC  =   -349741.7501  EHBOND  =         0.0000  RESTRAINT  =       426.6553
 EAMBER (non-restraint)  =   -275676.2598
 EKCMT  =         0.0000  VIRIAL  =         0.0000  VOLUME     =   1197385.6782
                                                    SURFTEN    =         0.0000
                                                    Density    =         1.0056
 ------------------------------------------------------------------------------

 NMR restraints: Bond =    0.000   Angle =     0.000   Torsion =     0.000
===============================================================================

 NSTEP =    31000   TIME(PS) =     281.000  TEMP(K) =   309.33  PRESS =     0.0
 Etot   =   -194564.0597  EKtot   =     80959.4219  EPtot      =   -275523.4816
 BOND   =      6519.7118  ANGLE   =     25621.0395  DIHED      =     18356.2744
 1-4 NB =      6234.9961  1-4 EEL =      3282.9060  VDWAALS    =     13249.5677
 EELEC  =   -349208.1138  EHBOND  =         0.0000  RESTRAINT  =       420.1366
 EAMBER (non-restraint)  =   -275943.6182
 EKCMT  =         0.0000  VIRIAL  =         0.0000  VOLUME     =   1196992.0726
                                                    SURFTEN    =         0.0000
                                                    Density    =         1.0059
 ------------------------------------------------------------------------------

 NMR restraints: Bond =    0.000   Angle =     0.000   Torsion =     0.000
===============================================================================

 NSTEP =    32000   TIME(PS) =     282.000  TEMP(K) =   310.27  PRESS =     0.0
 Etot   =   -194820.5722  EKtot   =     81206.7188  EPtot      =   -276027.2910
 BOND   =      6515.7994  ANGLE   =     25314.6238  DIHED      =     18332.8476
 1-4 NB =      6244.8510  1-4 EEL =      3330.7740  VDWAALS    =     13750.4068
 EELEC  =   -349939.4510  EHBOND  =         0.0000  RESTRAINT  =       422.8575
 EAMBER (non-restraint)  =   -276450.1485
 EKCMT  =         0.0000  VIRIAL  =         0.0000  VOLUME     =   1196983.5894
                                                    SURFTEN    =         0.0000
                                                    Density    =         1.0059
 ------------------------------------------------------------------------------

 NMR restraints: Bond =    0.000   Angle =     0.000   Torsion =     0.000
===============================================================================

 NSTEP =    33000   TIME(PS) =     283.000  TEMP(K) =   308.93  PRESS =     0.0
 Etot   =   -194514.3568  EKtot   =     80854.0938  EPtot      =   -275368.4506
 BOND   =      6474.5960  ANGLE   =     25444.7795  DIHED      =     18283.2864
 1-4 NB =      6240.8041  1-4 EEL =      3378.1122  VDWAALS    =     13481.0079
 EELEC  =   -349091.2865  EHBOND  =         0.0000  RESTRAINT  =       420.2498
 EAMBER (non-restraint)  =   -275788.7004
 EKCMT  =         0.0000  VIRIAL  =         0.0000  VOLUME     =   1198715.5864
                                                    SURFTEN    =         0.0000
                                                    Density    =         1.0045
 ------------------------------------------------------------------------------

 NMR restraints: Bond =    0.000   Angle =     0.000   Torsion =     0.000
===============================================================================

 NSTEP =    34000   TIME(PS) =     284.000  TEMP(K) =   310.18  PRESS =     0.0
 Etot   =   -194054.2829  EKtot   =     81182.5625  EPtot      =   -275236.8454
 BOND   =      6469.4251  ANGLE   =     25556.4341  DIHED      =     18315.4848
 1-4 NB =      6240.5253  1-4 EEL =      3361.7307  VDWAALS    =     13645.1422
 EELEC  =   -349260.3785  EHBOND  =         0.0000  RESTRAINT  =       434.7909
 EAMBER (non-restraint)  =   -275671.6363
 EKCMT  =         0.0000  VIRIAL  =         0.0000  VOLUME     =   1198715.5864
                                                    SURFTEN    =         0.0000
                                                    Density    =         1.0045
 ------------------------------------------------------------------------------

 NMR restraints: Bond =    0.000   Angle =     0.000   Torsion =     0.000
===============================================================================

 NSTEP =    35000   TIME(PS) =     285.000  TEMP(K) =   311.02  PRESS =     0.0
 Etot   =   -193997.0042  EKtot   =     81402.6172  EPtot      =   -275399.6214
 BOND   =      6498.9643  ANGLE   =     25217.6275  DIHED      =     18307.3048
 1-4 NB =      6247.6460  1-4 EEL =      3389.7381  VDWAALS    =     13231.9268
 EELEC  =   -348721.8621  EHBOND  =         0.0000  RESTRAINT  =       429.0332
 EAMBER (non-restraint)  =   -275828.6546
 EKCMT  =         0.0000  VIRIAL  =         0.0000  VOLUME     =   1198185.8143
                                                    SURFTEN    =         0.0000
                                                    Density    =         1.0049
 ------------------------------------------------------------------------------

 NMR restraints: Bond =    0.000   Angle =     0.000   Torsion =     0.000
===============================================================================

 NSTEP =    36000   TIME(PS) =     286.000  TEMP(K) =   310.51  PRESS =     0.0
 Etot   =   -194143.3932  EKtot   =     81269.8750  EPtot      =   -275413.2682
 BOND   =      6400.4283  ANGLE   =     25352.3312  DIHED      =     18296.1117
 1-4 NB =      6256.8738  1-4 EEL =      3425.3320  VDWAALS    =     13475.7092
 EELEC  =   -349041.0507  EHBOND  =         0.0000  RESTRAINT  =       420.9962
 EAMBER (non-restraint)  =   -275834.2644
 EKCMT  =         0.0000  VIRIAL  =         0.0000  VOLUME     =   1198935.9638
                                                    SURFTEN    =         0.0000
                                                    Density    =         1.0043
 ------------------------------------------------------------------------------

 NMR restraints: Bond =    0.000   Angle =     0.000   Torsion =     0.000
===============================================================================

 NSTEP =    37000   TIME(PS) =     287.000  TEMP(K) =   309.62  PRESS =     0.0
 Etot   =   -194814.2988  EKtot   =     81036.0391  EPtot      =   -275850.3379
 BOND   =      6462.0585  ANGLE   =     25223.9533  DIHED      =     18285.8646
 1-4 NB =      6232.1965  1-4 EEL =      3386.0262  VDWAALS    =     13863.9779
 EELEC  =   -349718.6176  EHBOND  =         0.0000  RESTRAINT  =       414.2026
 EAMBER (non-restraint)  =   -276264.5405
 EKCMT  =         0.0000  VIRIAL  =         0.0000  VOLUME     =   1198539.4091
                                                    SURFTEN    =         0.0000
                                                    Density    =         1.0046
 ------------------------------------------------------------------------------

 NMR restraints: Bond =    0.000   Angle =     0.000   Torsion =     0.000
===============================================================================

 NSTEP =    38000   TIME(PS) =     288.000  TEMP(K) =   310.81  PRESS =     0.0
 Etot   =   -194410.1336  EKtot   =     81347.9844  EPtot      =   -275758.1179
 BOND   =      6363.5226  ANGLE   =     25417.3113  DIHED      =     18300.5790
 1-4 NB =      6217.4762  1-4 EEL =      3310.8161  VDWAALS    =     13805.5328
 EELEC  =   -349616.0777  EHBOND  =         0.0000  RESTRAINT  =       442.7218
 EAMBER (non-restraint)  =   -276200.8398
 EKCMT  =         0.0000  VIRIAL  =         0.0000  VOLUME     =   1198768.3804
                                                    SURFTEN    =         0.0000
                                                    Density    =         1.0044
 ------------------------------------------------------------------------------

 NMR restraints: Bond =    0.000   Angle =     0.000   Torsion =     0.000
===============================================================================

 NSTEP =    39000   TIME(PS) =     289.000  TEMP(K) =   311.24  PRESS =     0.0
 Etot   =   -193702.7167  EKtot   =     81459.4609  EPtot      =   -275162.1776
 BOND   =      6394.8745  ANGLE   =     25496.9311  DIHED      =     18306.1931
 1-4 NB =      6275.9735  1-4 EEL =      3416.2694  VDWAALS    =     13827.0539
 EELEC  =   -349313.5720  EHBOND  =         0.0000  RESTRAINT  =       434.0989
 EAMBER (non-restraint)  =   -275596.2765
 EKCMT  =         0.0000  VIRIAL  =         0.0000  VOLUME     =   1197733.4241
                                                    SURFTEN    =         0.0000
                                                    Density    =         1.0053
 ------------------------------------------------------------------------------

 NMR restraints: Bond =    0.000   Angle =     0.000   Torsion =     0.000
===============================================================================

 NSTEP =    40000   TIME(PS) =     290.000  TEMP(K) =   311.23  PRESS =     0.0
 Etot   =   -194277.7111  EKtot   =     81458.2188  EPtot      =   -275735.9299
 BOND   =      6495.3684  ANGLE   =     25166.7815  DIHED      =     18291.1068
 1-4 NB =      6205.4957  1-4 EEL =      3358.7219  VDWAALS    =     13208.6887
 EELEC  =   -348886.0058  EHBOND  =         0.0000  RESTRAINT  =       423.9129
 EAMBER (non-restraint)  =   -276159.8428
 EKCMT  =         0.0000  VIRIAL  =         0.0000  VOLUME     =   1197037.5247
                                                    SURFTEN    =         0.0000
                                                    Density    =         1.0059
 ------------------------------------------------------------------------------

 NMR restraints: Bond =    0.000   Angle =     0.000   Torsion =     0.000
===============================================================================

 NSTEP =    41000   TIME(PS) =     291.000  TEMP(K) =   309.96  PRESS =     0.0
 Etot   =   -194527.6463  EKtot   =     81124.7500  EPtot      =   -275652.3963
 BOND   =      6409.2490  ANGLE   =     25429.1824  DIHED      =     18473.1910
 1-4 NB =      6305.2306  1-4 EEL =      3365.8401  VDWAALS    =     13588.5137
 EELEC  =   -349638.4542  EHBOND  =         0.0000  RESTRAINT  =       414.8511
 EAMBER (non-restraint)  =   -276067.2474
 EKCMT  =         0.0000  VIRIAL  =         0.0000  VOLUME     =   1196835.6543
                                                    SURFTEN    =         0.0000
                                                    Density    =         1.0061
 ------------------------------------------------------------------------------

 NMR restraints: Bond =    0.000   Angle =     0.000   Torsion =     0.000
===============================================================================

 NSTEP =    42000   TIME(PS) =     292.000  TEMP(K) =   311.49  PRESS =     0.0
 Etot   =   -193812.9575  EKtot   =     81526.1875  EPtot      =   -275339.1450
 BOND   =      6465.3716  ANGLE   =     25486.7554  DIHED      =     18351.2038
 1-4 NB =      6305.8830  1-4 EEL =      3469.3122  VDWAALS    =     13415.8549
 EELEC  =   -349256.7576  EHBOND  =         0.0000  RESTRAINT  =       423.2317
 EAMBER (non-restraint)  =   -275762.3768
 EKCMT  =         0.0000  VIRIAL  =         0.0000  VOLUME     =   1197142.5969
                                                    SURFTEN    =         0.0000
                                                    Density    =         1.0058
 ------------------------------------------------------------------------------

 NMR restraints: Bond =    0.000   Angle =     0.000   Torsion =     0.000
===============================================================================

 NSTEP =    43000   TIME(PS) =     293.000  TEMP(K) =   309.19  PRESS =     0.0
 Etot   =   -194503.4743  EKtot   =     80923.1641  EPtot      =   -275426.6384
 BOND   =      6467.9213  ANGLE   =     25577.6810  DIHED      =     18356.8623
 1-4 NB =      6245.5981  1-4 EEL =      3418.3402  VDWAALS    =     13558.6757
 EELEC  =   -349468.2610  EHBOND  =         0.0000  RESTRAINT  =       416.5439
 EAMBER (non-restraint)  =   -275843.1823
 EKCMT  =         0.0000  VIRIAL  =         0.0000  VOLUME     =   1197124.9628
                                                    SURFTEN    =         0.0000
                                                    Density    =         1.0058
 ------------------------------------------------------------------------------

 NMR restraints: Bond =    0.000   Angle =     0.000   Torsion =     0.000
===============================================================================

 NSTEP =    44000   TIME(PS) =     294.000  TEMP(K) =   309.66  PRESS =     0.0
 Etot   =   -194501.2130  EKtot   =     81045.2344  EPtot      =   -275546.4474
 BOND   =      6467.1498  ANGLE   =     25276.8416  DIHED      =     18403.5421
 1-4 NB =      6235.9636  1-4 EEL =      3463.5774  VDWAALS    =     13319.3839
 EELEC  =   -349133.1212  EHBOND  =         0.0000  RESTRAINT  =       420.2154
 EAMBER (non-restraint)  =   -275966.6628
 EKCMT  =         0.0000  VIRIAL  =         0.0000  VOLUME     =   1197063.1931
                                                    SURFTEN    =         0.0000
                                                    Density    =         1.0059
 ------------------------------------------------------------------------------

 NMR restraints: Bond =    0.000   Angle =     0.000   Torsion =     0.000
===============================================================================

 NSTEP =    45000   TIME(PS) =     295.000  TEMP(K) =   310.98  PRESS =     0.0
 Etot   =   -194694.5048  EKtot   =     81391.9141  EPtot      =   -276086.4189
 BOND   =      6445.4503  ANGLE   =     25266.4287  DIHED      =     18350.5798
 1-4 NB =      6230.2593  1-4 EEL =      3378.4195  VDWAALS    =     13308.6812
 EELEC  =   -349480.8304  EHBOND  =         0.0000  RESTRAINT  =       414.5927
 EAMBER (non-restraint)  =   -276501.0116
 EKCMT  =         0.0000  VIRIAL  =         0.0000  VOLUME     =   1198167.2248
                                                    SURFTEN    =         0.0000
                                                    Density    =         1.0049
 ------------------------------------------------------------------------------

 NMR restraints: Bond =    0.000   Angle =     0.000   Torsion =     0.000
===============================================================================

 NSTEP =    46000   TIME(PS) =     296.000  TEMP(K) =   309.73  PRESS =     0.0
 Etot   =   -194183.3725  EKtot   =     81064.1641  EPtot      =   -275247.5366
 BOND   =      6607.2494  ANGLE   =     25477.9261  DIHED      =     18318.8289
 1-4 NB =      6261.1454  1-4 EEL =      3379.2816  VDWAALS    =     13552.5605
 EELEC  =   -349255.4649  EHBOND  =         0.0000  RESTRAINT  =       410.9364
 EAMBER (non-restraint)  =   -275658.4730
 EKCMT  =         0.0000  VIRIAL  =         0.0000  VOLUME     =   1197328.0414
                                                    SURFTEN    =         0.0000
                                                    Density    =         1.0056
 ------------------------------------------------------------------------------

 NMR restraints: Bond =    0.000   Angle =     0.000   Torsion =     0.000
===============================================================================

 NSTEP =    47000   TIME(PS) =     297.000  TEMP(K) =   309.52  PRESS =     0.0
 Etot   =   -194873.7601  EKtot   =     81009.7969  EPtot      =   -275883.5570
 BOND   =      6535.8148  ANGLE   =     25443.7992  DIHED      =     18365.5840
 1-4 NB =      6286.4957  1-4 EEL =      3458.1803  VDWAALS    =     13373.3811
 EELEC  =   -349760.9084  EHBOND  =         0.0000  RESTRAINT  =       414.0962
 EAMBER (non-restraint)  =   -276297.6532
 EKCMT  =         0.0000  VIRIAL  =         0.0000  VOLUME     =   1196743.7774
                                                    SURFTEN    =         0.0000
                                                    Density    =         1.0061
 ------------------------------------------------------------------------------

 NMR restraints: Bond =    0.000   Angle =     0.000   Torsion =     0.000
===============================================================================

 NSTEP =    48000   TIME(PS) =     298.000  TEMP(K) =   308.20  PRESS =     0.0
 Etot   =   -195092.8303  EKtot   =     80664.4531  EPtot      =   -275757.2834
 BOND   =      6495.3210  ANGLE   =     25424.8662  DIHED      =     18323.8530
 1-4 NB =      6247.3425  1-4 EEL =      3402.5195  VDWAALS    =     13287.9647
 EELEC  =   -349360.1753  EHBOND  =         0.0000  RESTRAINT  =       421.0250
 EAMBER (non-restraint)  =   -276178.3084
 EKCMT  =         0.0000  VIRIAL  =         0.0000  VOLUME     =   1196980.6432
                                                    SURFTEN    =         0.0000
                                                    Density    =         1.0059
 ------------------------------------------------------------------------------

 NMR restraints: Bond =    0.000   Angle =     0.000   Torsion =     0.000
===============================================================================

 NSTEP =    49000   TIME(PS) =     299.000  TEMP(K) =   310.31  PRESS =     0.0
 Etot   =   -194337.7074  EKtot   =     81215.3359  EPtot      =   -275553.0433
 BOND   =      6481.5249  ANGLE   =     25554.0355  DIHED      =     18373.1266
 1-4 NB =      6277.0473  1-4 EEL =      3495.8020  VDWAALS    =     13364.2794
 EELEC  =   -349517.4865  EHBOND  =         0.0000  RESTRAINT  =       418.6275
 EAMBER (non-restraint)  =   -275971.6708
 EKCMT  =         0.0000  VIRIAL  =         0.0000  VOLUME     =   1196488.3154
                                                    SURFTEN    =         0.0000
                                                    Density    =         1.0063
 ------------------------------------------------------------------------------

 NMR restraints: Bond =    0.000   Angle =     0.000   Torsion =     0.000
===============================================================================

 NSTEP =    50000   TIME(PS) =     300.000  TEMP(K) =   310.47  PRESS =     0.0
 Etot   =   -194343.1079  EKtot   =     81259.5234  EPtot      =   -275602.6314
 BOND   =      6442.1645  ANGLE   =     25350.9254  DIHED      =     18257.0292
 1-4 NB =      6227.5489  1-4 EEL =      3360.8683  VDWAALS    =     14044.7132
 EELEC  =   -349714.7515  EHBOND  =         0.0000  RESTRAINT  =       428.8706
 EAMBER (non-restraint)  =   -276031.5020
 EKCMT  =         0.0000  VIRIAL  =         0.0000  VOLUME     =   1197232.2391
                                                    SURFTEN    =         0.0000
                                                    Density    =         1.0057
 ------------------------------------------------------------------------------

 NMR restraints: Bond =    0.000   Angle =     0.000   Torsion =     0.000
===============================================================================

 NSTEP =    51000   TIME(PS) =     301.000  TEMP(K) =   310.37  PRESS =     0.0
 Etot   =   -193991.6962  EKtot   =     81233.2891  EPtot      =   -275224.9853
 BOND   =      6462.8210  ANGLE   =     25339.5935  DIHED      =     18293.7445
 1-4 NB =      6229.6918  1-4 EEL =      3441.6625  VDWAALS    =     13166.8228
 EELEC  =   -348580.2709  EHBOND  =         0.0000  RESTRAINT  =       420.9495
 EAMBER (non-restraint)  =   -275645.9348
 EKCMT  =         0.0000  VIRIAL  =         0.0000  VOLUME     =   1196461.9495
                                                    SURFTEN    =         0.0000
                                                    Density    =         1.0064
 ------------------------------------------------------------------------------

 NMR restraints: Bond =    0.000   Angle =     0.000   Torsion =     0.000
===============================================================================

 NSTEP =    52000   TIME(PS) =     302.000  TEMP(K) =   311.51  PRESS =     0.0
 Etot   =   -193898.5400  EKtot   =     81530.8438  EPtot      =   -275429.3837
 BOND   =      6426.2920  ANGLE   =     25296.5683  DIHED      =     18374.7377
 1-4 NB =      6268.2120  1-4 EEL =      3405.6428  VDWAALS    =     13353.8970
 EELEC  =   -348975.8080  EHBOND  =         0.0000  RESTRAINT  =       421.0746
 EAMBER (non-restraint)  =   -275850.4583
 EKCMT  =         0.0000  VIRIAL  =         0.0000  VOLUME     =   1195987.7308
                                                    SURFTEN    =         0.0000
                                                    Density    =         1.0068
 ------------------------------------------------------------------------------

 NMR restraints: Bond =    0.000   Angle =     0.000   Torsion =     0.000
===============================================================================

 NSTEP =    53000   TIME(PS) =     303.000  TEMP(K) =   310.45  PRESS =     0.0
 Etot   =   -194323.3983  EKtot   =     81251.9531  EPtot      =   -275575.3514
 BOND   =      6464.0309  ANGLE   =     25451.7596  DIHED      =     18339.9717
 1-4 NB =      6279.9888  1-4 EEL =      3427.5967  VDWAALS    =     13485.0643
 EELEC  =   -349438.5833  EHBOND  =         0.0000  RESTRAINT  =       414.8198
 EAMBER (non-restraint)  =   -275990.1712
 EKCMT  =         0.0000  VIRIAL  =         0.0000  VOLUME     =   1198126.2808
                                                    SURFTEN    =         0.0000
                                                    Density    =         1.0050
 ------------------------------------------------------------------------------

 NMR restraints: Bond =    0.000   Angle =     0.000   Torsion =     0.000
===============================================================================

 NSTEP =    54000   TIME(PS) =     304.000  TEMP(K) =   310.75  PRESS =     0.0
 Etot   =   -194377.8179  EKtot   =     81331.1328  EPtot      =   -275708.9507
 BOND   =      6474.7135  ANGLE   =     25531.3208  DIHED      =     18370.4349
 1-4 NB =      6273.8256  1-4 EEL =      3354.0113  VDWAALS    =     13542.0954
 EELEC  =   -349682.9178  EHBOND  =         0.0000  RESTRAINT  =       427.5656
 EAMBER (non-restraint)  =   -276136.5163
 EKCMT  =         0.0000  VIRIAL  =         0.0000  VOLUME     =   1198274.2262
                                                    SURFTEN    =         0.0000
                                                    Density    =         1.0048
 ------------------------------------------------------------------------------

 NMR restraints: Bond =    0.000   Angle =     0.000   Torsion =     0.000
===============================================================================

 NSTEP =    55000   TIME(PS) =     305.000  TEMP(K) =   309.93  PRESS =     0.0
 Etot   =   -194117.8849  EKtot   =     81116.3516  EPtot      =   -275234.2364
 BOND   =      6384.4492  ANGLE   =     25484.9017  DIHED      =     18411.2317
 1-4 NB =      6258.4898  1-4 EEL =      3406.7541  VDWAALS    =     13313.8486
 EELEC  =   -348906.5636  EHBOND  =         0.0000  RESTRAINT  =       412.6520
 EAMBER (non-restraint)  =   -275646.8884
 EKCMT  =         0.0000  VIRIAL  =         0.0000  VOLUME     =   1196527.1080
                                                    SURFTEN    =         0.0000
                                                    Density    =         1.0063
 ------------------------------------------------------------------------------

 NMR restraints: Bond =    0.000   Angle =     0.000   Torsion =     0.000
===============================================================================

 NSTEP =    56000   TIME(PS) =     306.000  TEMP(K) =   309.50  PRESS =     0.0
 Etot   =   -193954.2706  EKtot   =     81005.4844  EPtot      =   -274959.7550
 BOND   =      6523.5191  ANGLE   =     25633.9396  DIHED      =     18404.1024
 1-4 NB =      6260.5091  1-4 EEL =      3351.9560  VDWAALS    =     13298.0407
 EELEC  =   -348827.2188  EHBOND  =         0.0000  RESTRAINT  =       395.3969
 EAMBER (non-restraint)  =   -275355.1520
 EKCMT  =         0.0000  VIRIAL  =         0.0000  VOLUME     =   1197617.5351
                                                    SURFTEN    =         0.0000
                                                    Density    =         1.0054
 ------------------------------------------------------------------------------

 NMR restraints: Bond =    0.000   Angle =     0.000   Torsion =     0.000
===============================================================================

 NSTEP =    57000   TIME(PS) =     307.000  TEMP(K) =   308.20  PRESS =     0.0
 Etot   =   -194694.0296  EKtot   =     80665.1484  EPtot      =   -275359.1781
 BOND   =      6414.9422  ANGLE   =     25386.2702  DIHED      =     18450.0952
 1-4 NB =      6237.8983  1-4 EEL =      3430.6455  VDWAALS    =     13245.9772
 EELEC  =   -348931.9349  EHBOND  =         0.0000  RESTRAINT  =       406.9281
 EAMBER (non-restraint)  =   -275766.1062
 EKCMT  =         0.0000  VIRIAL  =         0.0000  VOLUME     =   1197993.7785
                                                    SURFTEN    =         0.0000
                                                    Density    =         1.0051
 ------------------------------------------------------------------------------

 NMR restraints: Bond =    0.000   Angle =     0.000   Torsion =     0.000
===============================================================================

 NSTEP =    58000   TIME(PS) =     308.000  TEMP(K) =   310.30  PRESS =     0.0
 Etot   =   -194275.1451  EKtot   =     81214.2422  EPtot      =   -275489.3872
 BOND   =      6535.6422  ANGLE   =     25336.1079  DIHED      =     18346.8739
 1-4 NB =      6258.9139  1-4 EEL =      3357.6696  VDWAALS    =     13234.5255
 EELEC  =   -348980.2591  EHBOND  =         0.0000  RESTRAINT  =       421.1388
 EAMBER (non-restraint)  =   -275910.5260
 EKCMT  =         0.0000  VIRIAL  =         0.0000  VOLUME     =   1199439.6801
                                                    SURFTEN    =         0.0000
                                                    Density    =         1.0039
 ------------------------------------------------------------------------------

 NMR restraints: Bond =    0.000   Angle =     0.000   Torsion =     0.000
===============================================================================

 NSTEP =    59000   TIME(PS) =     309.000  TEMP(K) =   310.11  PRESS =     0.0
 Etot   =   -194332.4729  EKtot   =     81163.9219  EPtot      =   -275496.3948
 BOND   =      6349.9600  ANGLE   =     25381.5411  DIHED      =     18260.0352
 1-4 NB =      6283.8504  1-4 EEL =      3427.2403  VDWAALS    =     13803.0942
 EELEC  =   -349415.5870  EHBOND  =         0.0000  RESTRAINT  =       413.4709
 EAMBER (non-restraint)  =   -275909.8657
 EKCMT  =         0.0000  VIRIAL  =         0.0000  VOLUME     =   1199973.5053
                                                    SURFTEN    =         0.0000
                                                    Density    =         1.0034
 ------------------------------------------------------------------------------

 NMR restraints: Bond =    0.000   Angle =     0.000   Torsion =     0.000
===============================================================================

 NSTEP =    60000   TIME(PS) =     310.000  TEMP(K) =   309.97  PRESS =     0.0
 Etot   =   -194240.5351  EKtot   =     81127.9766  EPtot      =   -275368.5117
 BOND   =      6509.3669  ANGLE   =     25402.9172  DIHED      =     18285.0782
 1-4 NB =      6299.2234  1-4 EEL =      3419.7988  VDWAALS    =     14233.4307
 EELEC  =   -349945.6281  EHBOND  =         0.0000  RESTRAINT  =       427.3013
 EAMBER (non-restraint)  =   -275795.8130
 EKCMT  =         0.0000  VIRIAL  =         0.0000  VOLUME     =   1198985.3620
                                                    SURFTEN    =         0.0000
                                                    Density    =         1.0043
 ------------------------------------------------------------------------------

 NMR restraints: Bond =    0.000   Angle =     0.000   Torsion =     0.000
===============================================================================

 NSTEP =    61000   TIME(PS) =     311.000  TEMP(K) =   309.51  PRESS =     0.0
 Etot   =   -194644.5059  EKtot   =     81008.1484  EPtot      =   -275652.6543
 BOND   =      6455.9565  ANGLE   =     25414.7516  DIHED      =     18346.5410
 1-4 NB =      6257.1395  1-4 EEL =      3327.0706  VDWAALS    =     13426.4837
 EELEC  =   -349291.3472  EHBOND  =         0.0000  RESTRAINT  =       410.7500
 EAMBER (non-restraint)  =   -276063.4043
 EKCMT  =         0.0000  VIRIAL  =         0.0000  VOLUME     =   1199012.0058
                                                    SURFTEN    =         0.0000
                                                    Density    =         1.0042
 ------------------------------------------------------------------------------

 NMR restraints: Bond =    0.000   Angle =     0.000   Torsion =     0.000
===============================================================================

 NSTEP =    62000   TIME(PS) =     312.000  TEMP(K) =   310.02  PRESS =     0.0
 Etot   =   -194262.6309  EKtot   =     81141.2656  EPtot      =   -275403.8965
 BOND   =      6341.7962  ANGLE   =     25343.0273  DIHED      =     18291.0142
 1-4 NB =      6299.7992  1-4 EEL =      3373.8724  VDWAALS    =     13591.2827
 EELEC  =   -349084.5207  EHBOND  =         0.0000  RESTRAINT  =       439.8321
 EAMBER (non-restraint)  =   -275843.7286
 EKCMT  =         0.0000  VIRIAL  =         0.0000  VOLUME     =   1198809.1727
                                                    SURFTEN    =         0.0000
                                                    Density    =         1.0044
 ------------------------------------------------------------------------------

 NMR restraints: Bond =    0.000   Angle =     0.000   Torsion =     0.000
===============================================================================

 NSTEP =    63000   TIME(PS) =     313.000  TEMP(K) =   309.42  PRESS =     0.0
 Etot   =   -194401.1839  EKtot   =     80984.1094  EPtot      =   -275385.2933
 BOND   =      6363.9550  ANGLE   =     25416.7591  DIHED      =     18292.2342
 1-4 NB =      6251.2285  1-4 EEL =      3318.0679  VDWAALS    =     13839.9877
 EELEC  =   -349284.6364  EHBOND  =         0.0000  RESTRAINT  =       417.1106
 EAMBER (non-restraint)  =   -275802.4039
 EKCMT  =         0.0000  VIRIAL  =         0.0000  VOLUME     =   1198591.9701
                                                    SURFTEN    =         0.0000
                                                    Density    =         1.0046
 ------------------------------------------------------------------------------

 NMR restraints: Bond =    0.000   Angle =     0.000   Torsion =     0.000
===============================================================================

 NSTEP =    64000   TIME(PS) =     314.000  TEMP(K) =   309.87  PRESS =     0.0
 Etot   =   -194299.0916  EKtot   =     81101.8828  EPtot      =   -275400.9744
 BOND   =      6466.3734  ANGLE   =     25493.8444  DIHED      =     18293.3104
 1-4 NB =      6234.1947  1-4 EEL =      3339.9507  VDWAALS    =     13187.3890
 EELEC  =   -348849.5483  EHBOND  =         0.0000  RESTRAINT  =       433.5114
 EAMBER (non-restraint)  =   -275834.4858
 EKCMT  =         0.0000  VIRIAL  =         0.0000  VOLUME     =   1197864.5274
                                                    SURFTEN    =         0.0000
                                                    Density    =         1.0052
 ------------------------------------------------------------------------------

 NMR restraints: Bond =    0.000   Angle =     0.000   Torsion =     0.000
===============================================================================

 NSTEP =    65000   TIME(PS) =     315.000  TEMP(K) =   310.97  PRESS =     0.0
 Etot   =   -193935.6891  EKtot   =     81388.1875  EPtot      =   -275323.8766
 BOND   =      6556.3916  ANGLE   =     25257.0580  DIHED      =     18299.1281
 1-4 NB =      6295.4214  1-4 EEL =      3415.6917  VDWAALS    =     13677.1948
 EELEC  =   -349236.0332  EHBOND  =         0.0000  RESTRAINT  =       411.2712
 EAMBER (non-restraint)  =   -275735.1477
 EKCMT  =         0.0000  VIRIAL  =         0.0000  VOLUME     =   1196760.9918
                                                    SURFTEN    =         0.0000
                                                    Density    =         1.0061
 ------------------------------------------------------------------------------

 NMR restraints: Bond =    0.000   Angle =     0.000   Torsion =     0.000
===============================================================================

 NSTEP =    66000   TIME(PS) =     316.000  TEMP(K) =   311.86  PRESS =     0.0
 Etot   =   -193868.6041  EKtot   =     81620.9219  EPtot      =   -275489.5259
 BOND   =      6410.3166  ANGLE   =     25385.7201  DIHED      =     18260.2655
 1-4 NB =      6290.6852  1-4 EEL =      3329.5643  VDWAALS    =     13751.5051
 EELEC  =   -349335.9194  EHBOND  =         0.0000  RESTRAINT  =       418.3368
 EAMBER (non-restraint)  =   -275907.8627
 EKCMT  =         0.0000  VIRIAL  =         0.0000  VOLUME     =   1197385.8046
                                                    SURFTEN    =         0.0000
                                                    Density    =         1.0056
 ------------------------------------------------------------------------------

 NMR restraints: Bond =    0.000   Angle =     0.000   Torsion =     0.000
===============================================================================

 NSTEP =    67000   TIME(PS) =     317.000  TEMP(K) =   310.63  PRESS =     0.0
 Etot   =   -194328.8478  EKtot   =     81301.0156  EPtot      =   -275629.8634
 BOND   =      6496.9881  ANGLE   =     25519.8025  DIHED      =     18341.8998
 1-4 NB =      6267.7859  1-4 EEL =      3286.5377  VDWAALS    =     13282.5714
 EELEC  =   -349260.8101  EHBOND  =         0.0000  RESTRAINT  =       435.3613
 EAMBER (non-restraint)  =   -276065.2247
 EKCMT  =         0.0000  VIRIAL  =         0.0000  VOLUME     =   1198550.8036
                                                    SURFTEN    =         0.0000
                                                    Density    =         1.0046
 ------------------------------------------------------------------------------

 NMR restraints: Bond =    0.000   Angle =     0.000   Torsion =     0.000
===============================================================================

 NSTEP =    68000   TIME(PS) =     318.000  TEMP(K) =   311.15  PRESS =     0.0
 Etot   =   -194110.5890  EKtot   =     81435.8125  EPtot      =   -275546.4015
 BOND   =      6448.4544  ANGLE   =     25351.5362  DIHED      =     18379.4146
 1-4 NB =      6279.9704  1-4 EEL =      3351.8635  VDWAALS    =     13957.2622
 EELEC  =   -349732.5237  EHBOND  =         0.0000  RESTRAINT  =       417.6210
 EAMBER (non-restraint)  =   -275964.0225
 EKCMT  =         0.0000  VIRIAL  =         0.0000  VOLUME     =   1197320.9928
                                                    SURFTEN    =         0.0000
                                                    Density    =         1.0056
 ------------------------------------------------------------------------------

 NMR restraints: Bond =    0.000   Angle =     0.000   Torsion =     0.000
===============================================================================

 NSTEP =    69000   TIME(PS) =     319.000  TEMP(K) =   309.14  PRESS =     0.0
 Etot   =   -194971.3588  EKtot   =     80909.7500  EPtot      =   -275881.1088
 BOND   =      6366.9927  ANGLE   =     25291.7330  DIHED      =     18356.7794
 1-4 NB =      6256.5792  1-4 EEL =      3399.2479  VDWAALS    =     13878.2989
 EELEC  =   -349833.3408  EHBOND  =         0.0000  RESTRAINT  =       402.6008
 EAMBER (non-restraint)  =   -276283.7096
 EKCMT  =         0.0000  VIRIAL  =         0.0000  VOLUME     =   1196295.3350
                                                    SURFTEN    =         0.0000
                                                    Density    =         1.0065
 ------------------------------------------------------------------------------

 NMR restraints: Bond =    0.000   Angle =     0.000   Torsion =     0.000
===============================================================================

 NSTEP =    70000   TIME(PS) =     320.000  TEMP(K) =   309.11  PRESS =     0.0
 Etot   =   -194972.0125  EKtot   =     80903.6797  EPtot      =   -275875.6921
 BOND   =      6540.6905  ANGLE   =     25387.8421  DIHED      =     18407.3148
 1-4 NB =      6221.0618  1-4 EEL =      3368.4928  VDWAALS    =     13204.8102
 EELEC  =   -349432.7985  EHBOND  =         0.0000  RESTRAINT  =       426.8941
 EAMBER (non-restraint)  =   -276302.5862
 EKCMT  =         0.0000  VIRIAL  =         0.0000  VOLUME     =   1195808.9273
                                                    SURFTEN    =         0.0000
                                                    Density    =         1.0069
 ------------------------------------------------------------------------------

 NMR restraints: Bond =    0.000   Angle =     0.000   Torsion =     0.000
===============================================================================

 NSTEP =    71000   TIME(PS) =     321.000  TEMP(K) =   310.17  PRESS =     0.0
 Etot   =   -194564.8146  EKtot   =     81179.8047  EPtot      =   -275744.6193
 BOND   =      6453.2730  ANGLE   =     25393.9742  DIHED      =     18320.5305
 1-4 NB =      6257.2186  1-4 EEL =      3365.8288  VDWAALS    =     13705.1848
 EELEC  =   -349655.8250  EHBOND  =         0.0000  RESTRAINT  =       415.1958
 EAMBER (non-restraint)  =   -276159.8150
 EKCMT  =         0.0000  VIRIAL  =         0.0000  VOLUME     =   1196055.7038
                                                    SURFTEN    =         0.0000
                                                    Density    =         1.0067
 ------------------------------------------------------------------------------

 NMR restraints: Bond =    0.000   Angle =     0.000   Torsion =     0.000
===============================================================================

 NSTEP =    72000   TIME(PS) =     322.000  TEMP(K) =   309.86  PRESS =     0.0
 Etot   =   -194207.5507  EKtot   =     81097.4688  EPtot      =   -275305.0194
 BOND   =      6440.1086  ANGLE   =     25320.5230  DIHED      =     18452.6480
 1-4 NB =      6271.7914  1-4 EEL =      3468.7853  VDWAALS    =     13491.7440
 EELEC  =   -349192.1750  EHBOND  =         0.0000  RESTRAINT  =       441.5553
 EAMBER (non-restraint)  =   -275746.5747
 EKCMT  =         0.0000  VIRIAL  =         0.0000  VOLUME     =   1197297.0042
                                                    SURFTEN    =         0.0000
                                                    Density    =         1.0057
 ------------------------------------------------------------------------------

 NMR restraints: Bond =    0.000   Angle =     0.000   Torsion =     0.000
===============================================================================

 NSTEP =    73000   TIME(PS) =     323.000  TEMP(K) =   309.88  PRESS =     0.0
 Etot   =   -194454.9769  EKtot   =     81104.8984  EPtot      =   -275559.8753
 BOND   =      6480.9385  ANGLE   =     25253.9646  DIHED      =     18309.1873
 1-4 NB =      6222.7568  1-4 EEL =      3431.1013  VDWAALS    =     13231.4260
 EELEC  =   -348926.7095  EHBOND  =         0.0000  RESTRAINT  =       437.4597
 EAMBER (non-restraint)  =   -275997.3350
 EKCMT  =         0.0000  VIRIAL  =         0.0000  VOLUME     =   1196838.7812
                                                    SURFTEN    =         0.0000
                                                    Density    =         1.0061
 ------------------------------------------------------------------------------

 NMR restraints: Bond =    0.000   Angle =     0.000   Torsion =     0.000
===============================================================================

 NSTEP =    74000   TIME(PS) =     324.000  TEMP(K) =   309.49  PRESS =     0.0
 Etot   =   -194798.7502  EKtot   =     81001.4062  EPtot      =   -275800.1564
 BOND   =      6537.2384  ANGLE   =     25400.3027  DIHED      =     18476.0624
 1-4 NB =      6230.3956  1-4 EEL =      3379.1152  VDWAALS    =     13947.1286
 EELEC  =   -350195.9886  EHBOND  =         0.0000  RESTRAINT  =       425.5893
 EAMBER (non-restraint)  =   -276225.7457
 EKCMT  =         0.0000  VIRIAL  =         0.0000  VOLUME     =   1197723.6571
                                                    SURFTEN    =         0.0000
                                                    Density    =         1.0053
 ------------------------------------------------------------------------------

 NMR restraints: Bond =    0.000   Angle =     0.000   Torsion =     0.000
===============================================================================

 NSTEP =    75000   TIME(PS) =     325.000  TEMP(K) =   309.20  PRESS =     0.0
 Etot   =   -194609.4947  EKtot   =     80924.8906  EPtot      =   -275534.3853
 BOND   =      6522.2146  ANGLE   =     25529.5907  DIHED      =     18391.8376
 1-4 NB =      6261.6001  1-4 EEL =      3351.7056  VDWAALS    =     13295.6740
 EELEC  =   -349312.0955  EHBOND  =         0.0000  RESTRAINT  =       425.0876
 EAMBER (non-restraint)  =   -275959.4729
 EKCMT  =         0.0000  VIRIAL  =         0.0000  VOLUME     =   1197726.2792
                                                    SURFTEN    =         0.0000
                                                    Density    =         1.0053
 ------------------------------------------------------------------------------

 NMR restraints: Bond =    0.000   Angle =     0.000   Torsion =     0.000
===============================================================================

 NSTEP =    76000   TIME(PS) =     326.000  TEMP(K) =   309.23  PRESS =     0.0
 Etot   =   -194809.7412  EKtot   =     80933.5312  EPtot      =   -275743.2724
 BOND   =      6359.5251  ANGLE   =     25519.9858  DIHED      =     18372.1464
 1-4 NB =      6290.5483  1-4 EEL =      3305.0251  VDWAALS    =     13622.7119
 EELEC  =   -349648.4544  EHBOND  =         0.0000  RESTRAINT  =       435.2394
 EAMBER (non-restraint)  =   -276178.5118
 EKCMT  =         0.0000  VIRIAL  =         0.0000  VOLUME     =   1195754.4301
                                                    SURFTEN    =         0.0000
                                                    Density    =         1.0070
 ------------------------------------------------------------------------------

 NMR restraints: Bond =    0.000   Angle =     0.000   Torsion =     0.000
===============================================================================

 NSTEP =    77000   TIME(PS) =     327.000  TEMP(K) =   309.25  PRESS =     0.0
 Etot   =   -194789.4960  EKtot   =     80939.2266  EPtot      =   -275728.7225
 BOND   =      6417.0696  ANGLE   =     25505.1260  DIHED      =     18353.3633
 1-4 NB =      6264.9208  1-4 EEL =      3463.9471  VDWAALS    =     13414.4062
 EELEC  =   -349585.9950  EHBOND  =         0.0000  RESTRAINT  =       438.4395
 EAMBER (non-restraint)  =   -276167.1620
 EKCMT  =         0.0000  VIRIAL  =         0.0000  VOLUME     =   1195754.4301
                                                    SURFTEN    =         0.0000
                                                    Density    =         1.0070
 ------------------------------------------------------------------------------

 NMR restraints: Bond =    0.000   Angle =     0.000   Torsion =     0.000
===============================================================================

 NSTEP =    78000   TIME(PS) =     328.000  TEMP(K) =   309.51  PRESS =     0.0
 Etot   =   -195108.5854  EKtot   =     81005.8672  EPtot      =   -276114.4526
 BOND   =      6438.4016  ANGLE   =     25369.4264  DIHED      =     18389.9077
 1-4 NB =      6210.3990  1-4 EEL =      3350.5120  VDWAALS    =     13210.1567
 EELEC  =   -349513.7704  EHBOND  =         0.0000  RESTRAINT  =       430.5144
 EAMBER (non-restraint)  =   -276544.9670
 EKCMT  =         0.0000  VIRIAL  =         0.0000  VOLUME     =   1195158.2288
                                                    SURFTEN    =         0.0000
                                                    Density    =         1.0075
 ------------------------------------------------------------------------------

 NMR restraints: Bond =    0.000   Angle =     0.000   Torsion =     0.000
===============================================================================

 NSTEP =    79000   TIME(PS) =     329.000  TEMP(K) =   309.63  PRESS =     0.0
 Etot   =   -194496.5534  EKtot   =     81038.6641  EPtot      =   -275535.2175
 BOND   =      6355.1011  ANGLE   =     25538.6896  DIHED      =     18435.9475
 1-4 NB =      6274.7852  1-4 EEL =      3421.0260  VDWAALS    =     13562.3307
 EELEC  =   -349556.7859  EHBOND  =         0.0000  RESTRAINT  =       433.6883
 EAMBER (non-restraint)  =   -275968.9057
 EKCMT  =         0.0000  VIRIAL  =         0.0000  VOLUME     =   1196878.6122
                                                    SURFTEN    =         0.0000
                                                    Density    =         1.0060
 ------------------------------------------------------------------------------

 NMR restraints: Bond =    0.000   Angle =     0.000   Torsion =     0.000
===============================================================================

 NSTEP =    80000   TIME(PS) =     330.000  TEMP(K) =   308.45  PRESS =     0.0
 Etot   =   -195100.9641  EKtot   =     80728.5781  EPtot      =   -275829.5423
 BOND   =      6489.2675  ANGLE   =     25324.3168  DIHED      =     18266.1836
 1-4 NB =      6191.3863  1-4 EEL =      3425.8738  VDWAALS    =     13274.8199
 EELEC  =   -349215.4686  EHBOND  =         0.0000  RESTRAINT  =       414.0785
 EAMBER (non-restraint)  =   -276243.6207
 EKCMT  =         0.0000  VIRIAL  =         0.0000  VOLUME     =   1197735.3952
                                                    SURFTEN    =         0.0000
                                                    Density    =         1.0053
 ------------------------------------------------------------------------------

 NMR restraints: Bond =    0.000   Angle =     0.000   Torsion =     0.000
===============================================================================

 NSTEP =    81000   TIME(PS) =     331.000  TEMP(K) =   308.95  PRESS =     0.0
 Etot   =   -195366.8392  EKtot   =     80861.4688  EPtot      =   -276228.3080
 BOND   =      6502.1891  ANGLE   =     25361.1581  DIHED      =     18269.6941
 1-4 NB =      6247.1894  1-4 EEL =      3393.9905  VDWAALS    =     13501.6418
 EELEC  =   -349927.3540  EHBOND  =         0.0000  RESTRAINT  =       423.1830
 EAMBER (non-restraint)  =   -276651.4910
 EKCMT  =         0.0000  VIRIAL  =         0.0000  VOLUME     =   1196265.9768
                                                    SURFTEN    =         0.0000
                                                    Density    =         1.0065
 ------------------------------------------------------------------------------

 NMR restraints: Bond =    0.000   Angle =     0.000   Torsion =     0.000
===============================================================================

 NSTEP =    82000   TIME(PS) =     332.000  TEMP(K) =   308.60  PRESS =     0.0
 Etot   =   -194789.3847  EKtot   =     80770.0469  EPtot      =   -275559.4316
 BOND   =      6416.5916  ANGLE   =     25497.0582  DIHED      =     18298.3605
 1-4 NB =      6333.8720  1-4 EEL =      3382.3893  VDWAALS    =     13617.3256
 EELEC  =   -349544.3018  EHBOND  =         0.0000  RESTRAINT  =       439.2731
 EAMBER (non-restraint)  =   -275998.7047
 EKCMT  =         0.0000  VIRIAL  =         0.0000  VOLUME     =   1197610.4751
                                                    SURFTEN    =         0.0000
                                                    Density    =         1.0054
 ------------------------------------------------------------------------------

 NMR restraints: Bond =    0.000   Angle =     0.000   Torsion =     0.000
===============================================================================

 NSTEP =    83000   TIME(PS) =     333.000  TEMP(K) =   309.60  PRESS =     0.0
 Etot   =   -195114.4075  EKtot   =     81029.3906  EPtot      =   -276143.7981
 BOND   =      6357.3801  ANGLE   =     25303.0389  DIHED      =     18341.4189
 1-4 NB =      6264.7948  1-4 EEL =      3307.8155  VDWAALS    =     13224.9298
 EELEC  =   -349349.3491  EHBOND  =         0.0000  RESTRAINT  =       406.1729
 EAMBER (non-restraint)  =   -276549.9710
 EKCMT  =         0.0000  VIRIAL  =         0.0000  VOLUME     =   1195898.2107
                                                    SURFTEN    =         0.0000
                                                    Density    =         1.0068
 ------------------------------------------------------------------------------

 NMR restraints: Bond =    0.000   Angle =     0.000   Torsion =     0.000
===============================================================================

 NSTEP =    84000   TIME(PS) =     334.000  TEMP(K) =   309.27  PRESS =     0.0
 Etot   =   -195020.3344  EKtot   =     80945.5703  EPtot      =   -275965.9047
 BOND   =      6428.8650  ANGLE   =     25371.5224  DIHED      =     18250.5430
 1-4 NB =      6276.6892  1-4 EEL =      3400.1984  VDWAALS    =     13397.3515
 EELEC  =   -349509.1872  EHBOND  =         0.0000  RESTRAINT  =       418.1131
 EAMBER (non-restraint)  =   -276384.0178
 EKCMT  =         0.0000  VIRIAL  =         0.0000  VOLUME     =   1196502.1597
                                                    SURFTEN    =         0.0000
                                                    Density    =         1.0063
 ------------------------------------------------------------------------------

 NMR restraints: Bond =    0.000   Angle =     0.000   Torsion =     0.000
===============================================================================

 NSTEP =    85000   TIME(PS) =     335.000  TEMP(K) =   310.02  PRESS =     0.0
 Etot   =   -194824.7552  EKtot   =     81141.5781  EPtot      =   -275966.3333
 BOND   =      6406.0376  ANGLE   =     25490.2002  DIHED      =     18319.5207
 1-4 NB =      6248.9806  1-4 EEL =      3313.3522  VDWAALS    =     13508.2910
 EELEC  =   -349671.1000  EHBOND  =         0.0000  RESTRAINT  =       418.3845
 EAMBER (non-restraint)  =   -276384.7178
 EKCMT  =         0.0000  VIRIAL  =         0.0000  VOLUME     =   1196759.4237
                                                    SURFTEN    =         0.0000
                                                    Density    =         1.0061
 ------------------------------------------------------------------------------

 NMR restraints: Bond =    0.000   Angle =     0.000   Torsion =     0.000
===============================================================================

 NSTEP =    86000   TIME(PS) =     336.000  TEMP(K) =   308.10  PRESS =     0.0
 Etot   =   -194918.9696  EKtot   =     80639.0781  EPtot      =   -275558.0477
 BOND   =      6438.7077  ANGLE   =     25268.3546  DIHED      =     18382.7167
 1-4 NB =      6229.6334  1-4 EEL =      3290.5096  VDWAALS    =     13454.2004
 EELEC  =   -349044.5436  EHBOND  =         0.0000  RESTRAINT  =       422.3736
 EAMBER (non-restraint)  =   -275980.4213
 EKCMT  =         0.0000  VIRIAL  =         0.0000  VOLUME     =   1196989.9819
                                                    SURFTEN    =         0.0000
                                                    Density    =         1.0059
 ------------------------------------------------------------------------------

 NMR restraints: Bond =    0.000   Angle =     0.000   Torsion =     0.000
===============================================================================

 NSTEP =    87000   TIME(PS) =     337.000  TEMP(K) =   308.21  PRESS =     0.0
 Etot   =   -194905.6649  EKtot   =     80668.1406  EPtot      =   -275573.8056
 BOND   =      6393.1886  ANGLE   =     25416.9412  DIHED      =     18444.2904
 1-4 NB =      6289.7692  1-4 EEL =      3315.6316  VDWAALS    =     13495.0192
 EELEC  =   -349341.7866  EHBOND  =         0.0000  RESTRAINT  =       413.1408
 EAMBER (non-restraint)  =   -275986.9464
 EKCMT  =         0.0000  VIRIAL  =         0.0000  VOLUME     =   1198043.7878
                                                    SURFTEN    =         0.0000
                                                    Density    =         1.0050
 ------------------------------------------------------------------------------

 NMR restraints: Bond =    0.000   Angle =     0.000   Torsion =     0.000
===============================================================================

 NSTEP =    88000   TIME(PS) =     338.000  TEMP(K) =   309.76  PRESS =     0.0
 Etot   =   -195303.6115  EKtot   =     81071.7812  EPtot      =   -276375.3927
 BOND   =      6332.3158  ANGLE   =     25279.8124  DIHED      =     18269.0329
 1-4 NB =      6291.8446  1-4 EEL =      3296.2649  VDWAALS    =     13661.6500
 EELEC  =   -349936.7903  EHBOND  =         0.0000  RESTRAINT  =       430.4770
 EAMBER (non-restraint)  =   -276805.8697
 EKCMT  =         0.0000  VIRIAL  =         0.0000  VOLUME     =   1197615.7842
                                                    SURFTEN    =         0.0000
                                                    Density    =         1.0054
 ------------------------------------------------------------------------------

 NMR restraints: Bond =    0.000   Angle =     0.000   Torsion =     0.000
===============================================================================

 NSTEP =    89000   TIME(PS) =     339.000  TEMP(K) =   308.91  PRESS =     0.0
 Etot   =   -195275.7456  EKtot   =     80850.5703  EPtot      =   -276126.3160
 BOND   =      6417.7302  ANGLE   =     25413.2103  DIHED      =     18314.4736
 1-4 NB =      6250.7883  1-4 EEL =      3447.7889  VDWAALS    =     13792.0470
 EELEC  =   -350196.3831  EHBOND  =         0.0000  RESTRAINT  =       434.0287
 EAMBER (non-restraint)  =   -276560.3447
 EKCMT  =         0.0000  VIRIAL  =         0.0000  VOLUME     =   1197510.4837
                                                    SURFTEN    =         0.0000
                                                    Density    =         1.0055
 ------------------------------------------------------------------------------

 NMR restraints: Bond =    0.000   Angle =     0.000   Torsion =     0.000
===============================================================================

 NSTEP =    90000   TIME(PS) =     340.000  TEMP(K) =   308.16  PRESS =     0.0
 Etot   =   -194949.2925  EKtot   =     80654.5547  EPtot      =   -275603.8472
 BOND   =      6430.6050  ANGLE   =     25145.3097  DIHED      =     18300.5624
 1-4 NB =      6277.0296  1-4 EEL =      3328.1371  VDWAALS    =     13491.5828
 EELEC  =   -349010.2031  EHBOND  =         0.0000  RESTRAINT  =       433.1293
 EAMBER (non-restraint)  =   -276036.9765
 EKCMT  =         0.0000  VIRIAL  =         0.0000  VOLUME     =   1197110.6444
                                                    SURFTEN    =         0.0000
                                                    Density    =         1.0058
 ------------------------------------------------------------------------------

 NMR restraints: Bond =    0.000   Angle =     0.000   Torsion =     0.000
===============================================================================

 NSTEP =    91000   TIME(PS) =     341.000  TEMP(K) =   309.40  PRESS =     0.0
 Etot   =   -195203.6017  EKtot   =     80978.7500  EPtot      =   -276182.3517
 BOND   =      6548.1135  ANGLE   =     25304.8838  DIHED      =     18294.4173
 1-4 NB =      6218.9604  1-4 EEL =      3291.2991  VDWAALS    =     13806.7631
 EELEC  =   -350070.8842  EHBOND  =         0.0000  RESTRAINT  =       424.0954
 EAMBER (non-restraint)  =   -276606.4470
 EKCMT  =         0.0000  VIRIAL  =         0.0000  VOLUME     =   1196763.1635
                                                    SURFTEN    =         0.0000
                                                    Density    =         1.0061
 ------------------------------------------------------------------------------

 NMR restraints: Bond =    0.000   Angle =     0.000   Torsion =     0.000
===============================================================================

 NSTEP =    92000   TIME(PS) =     342.000  TEMP(K) =   308.62  PRESS =     0.0
 Etot   =   -195020.5950  EKtot   =     80773.4531  EPtot      =   -275794.0481
 BOND   =      6436.6196  ANGLE   =     25478.0679  DIHED      =     18265.8761
 1-4 NB =      6247.5438  1-4 EEL =      3303.3669  VDWAALS    =     13194.0580
 EELEC  =   -349147.0640  EHBOND  =         0.0000  RESTRAINT  =       427.4835
 EAMBER (non-restraint)  =   -276221.5315
 EKCMT  =         0.0000  VIRIAL  =         0.0000  VOLUME     =   1197656.8276
                                                    SURFTEN    =         0.0000
                                                    Density    =         1.0054
 ------------------------------------------------------------------------------

 NMR restraints: Bond =    0.000   Angle =     0.000   Torsion =     0.000
===============================================================================

 NSTEP =    93000   TIME(PS) =     343.000  TEMP(K) =   311.15  PRESS =     0.0
 Etot   =   -194196.9436  EKtot   =     81436.7109  EPtot      =   -275633.6545
 BOND   =      6503.0953  ANGLE   =     25765.3404  DIHED      =     18334.8283
 1-4 NB =      6222.6553  1-4 EEL =      3270.3504  VDWAALS    =     13290.5505
 EELEC  =   -349451.2219  EHBOND  =         0.0000  RESTRAINT  =       430.7472
 EAMBER (non-restraint)  =   -276064.4017
 EKCMT  =         0.0000  VIRIAL  =         0.0000  VOLUME     =   1198061.2133
                                                    SURFTEN    =         0.0000
                                                    Density    =         1.0050
 ------------------------------------------------------------------------------

 NMR restraints: Bond =    0.000   Angle =     0.000   Torsion =     0.000
===============================================================================

 NSTEP =    94000   TIME(PS) =     344.000  TEMP(K) =   309.71  PRESS =     0.0
 Etot   =   -194581.2288  EKtot   =     81058.6094  EPtot      =   -275639.8382
 BOND   =      6393.4553  ANGLE   =     25425.1860  DIHED      =     18410.2308
 1-4 NB =      6262.3837  1-4 EEL =      3309.0785  VDWAALS    =     13345.4062
 EELEC  =   -349214.0799  EHBOND  =         0.0000  RESTRAINT  =       428.5012
 EAMBER (non-restraint)  =   -276068.3393
 EKCMT  =         0.0000  VIRIAL  =         0.0000  VOLUME     =   1196275.6216
                                                    SURFTEN    =         0.0000
                                                    Density    =         1.0065
 ------------------------------------------------------------------------------

 NMR restraints: Bond =    0.000   Angle =     0.000   Torsion =     0.000
===============================================================================

 NSTEP =    95000   TIME(PS) =     345.000  TEMP(K) =   309.90  PRESS =     0.0
 Etot   =   -194832.5737  EKtot   =     81109.4609  EPtot      =   -275942.0346
 BOND   =      6402.8347  ANGLE   =     25320.3390  DIHED      =     18266.3451
 1-4 NB =      6187.3570  1-4 EEL =      3275.8091  VDWAALS    =     13460.0233
 EELEC  =   -349291.1405  EHBOND  =         0.0000  RESTRAINT  =       436.3977
 EAMBER (non-restraint)  =   -276378.4323
 EKCMT  =         0.0000  VIRIAL  =         0.0000  VOLUME     =   1195023.5440
                                                    SURFTEN    =         0.0000
                                                    Density    =         1.0076
 ------------------------------------------------------------------------------

 NMR restraints: Bond =    0.000   Angle =     0.000   Torsion =     0.000
===============================================================================

 NSTEP =    96000   TIME(PS) =     346.000  TEMP(K) =   310.67  PRESS =     0.0
 Etot   =   -194372.1509  EKtot   =     81311.4922  EPtot      =   -275683.6431
 BOND   =      6421.8602  ANGLE   =     25386.6644  DIHED      =     18288.4756
 1-4 NB =      6257.2498  1-4 EEL =      3380.7079  VDWAALS    =     13734.4761
 EELEC  =   -349580.0807  EHBOND  =         0.0000  RESTRAINT  =       427.0037
 EAMBER (non-restraint)  =   -276110.6468
 EKCMT  =         0.0000  VIRIAL  =         0.0000  VOLUME     =   1194077.2487
                                                    SURFTEN    =         0.0000
                                                    Density    =         1.0084
 ------------------------------------------------------------------------------

 NMR restraints: Bond =    0.000   Angle =     0.000   Torsion =     0.000
===============================================================================

 NSTEP =    97000   TIME(PS) =     347.000  TEMP(K) =   311.55  PRESS =     0.0
 Etot   =   -193822.3621  EKtot   =     81541.9062  EPtot      =   -275364.2684
 BOND   =      6329.6553  ANGLE   =     25363.9008  DIHED      =     18300.6388
 1-4 NB =      6288.1785  1-4 EEL =      3312.8295  VDWAALS    =     13369.7220
 EELEC  =   -348749.1521  EHBOND  =         0.0000  RESTRAINT  =       419.9589
 EAMBER (non-restraint)  =   -275784.2272
 EKCMT  =         0.0000  VIRIAL  =         0.0000  VOLUME     =   1195286.7830
                                                    SURFTEN    =         0.0000
                                                    Density    =         1.0074
 ------------------------------------------------------------------------------

 NMR restraints: Bond =    0.000   Angle =     0.000   Torsion =     0.000
===============================================================================

 NSTEP =    98000   TIME(PS) =     348.000  TEMP(K) =   310.63  PRESS =     0.0
 Etot   =   -194305.2864  EKtot   =     81298.9844  EPtot      =   -275604.2708
 BOND   =      6320.3843  ANGLE   =     25366.4002  DIHED      =     18311.3503
 1-4 NB =      6236.0858  1-4 EEL =      3344.3867  VDWAALS    =     13164.2678
 EELEC  =   -348771.0339  EHBOND  =         0.0000  RESTRAINT  =       423.8879
 EAMBER (non-restraint)  =   -276028.1587
 EKCMT  =         0.0000  VIRIAL  =         0.0000  VOLUME     =   1195555.7714
                                                    SURFTEN    =         0.0000
                                                    Density    =         1.0071
 ------------------------------------------------------------------------------

 NMR restraints: Bond =    0.000   Angle =     0.000   Torsion =     0.000
===============================================================================

 NSTEP =    99000   TIME(PS) =     349.000  TEMP(K) =   310.05  PRESS =     0.0
 Etot   =   -194074.9970  EKtot   =     81148.6406  EPtot      =   -275223.6376
 BOND   =      6512.4100  ANGLE   =     25581.2611  DIHED      =     18327.0768
 1-4 NB =      6210.1027  1-4 EEL =      3345.7468  VDWAALS    =     13406.5853
 EELEC  =   -349027.8109  EHBOND  =         0.0000  RESTRAINT  =       420.9905
 EAMBER (non-restraint)  =   -275644.6281
 EKCMT  =         0.0000  VIRIAL  =         0.0000  VOLUME     =   1195462.8690
                                                    SURFTEN    =         0.0000
                                                    Density    =         1.0072
 ------------------------------------------------------------------------------

 NMR restraints: Bond =    0.000   Angle =     0.000   Torsion =     0.000
===============================================================================

 NSTEP =   100000   TIME(PS) =     350.000  TEMP(K) =   310.00  PRESS =     0.0
 Etot   =   -194083.1425  EKtot   =     81134.8984  EPtot      =   -275218.0409
 BOND   =      6518.9207  ANGLE   =     25371.7256  DIHED      =     18292.8146
 1-4 NB =      6261.2603  1-4 EEL =      3336.9862  VDWAALS    =     13084.8017
 EELEC  =   -348495.0359  EHBOND  =         0.0000  RESTRAINT  =       410.4859
 EAMBER (non-restraint)  =   -275628.5269
 EKCMT  =         0.0000  VIRIAL  =         0.0000  VOLUME     =   1195765.0784
                                                    SURFTEN    =         0.0000
                                                    Density    =         1.0070
 ------------------------------------------------------------------------------

 NMR restraints: Bond =    0.000   Angle =     0.000   Torsion =     0.000
===============================================================================

 NSTEP =   101000   TIME(PS) =     351.000  TEMP(K) =   310.86  PRESS =     0.0
 Etot   =   -193760.9565  EKtot   =     81361.3281  EPtot      =   -275122.2846
 BOND   =      6629.3829  ANGLE   =     25391.7983  DIHED      =     18359.6898
 1-4 NB =      6215.5558  1-4 EEL =      3321.8883  VDWAALS    =     13134.0501
 EELEC  =   -348586.0019  EHBOND  =         0.0000  RESTRAINT  =       411.3521
 EAMBER (non-restraint)  =   -275533.6367
 EKCMT  =         0.0000  VIRIAL  =         0.0000  VOLUME     =   1196423.8485
                                                    SURFTEN    =         0.0000
                                                    Density    =         1.0064
 ------------------------------------------------------------------------------

 NMR restraints: Bond =    0.000   Angle =     0.000   Torsion =     0.000
===============================================================================

 NSTEP =   102000   TIME(PS) =     352.000  TEMP(K) =   311.25  PRESS =     0.0
 Etot   =   -194266.8312  EKtot   =     81461.4141  EPtot      =   -275728.2453
 BOND   =      6477.9606  ANGLE   =     25282.5370  DIHED      =     18352.8487
 1-4 NB =      6270.8605  1-4 EEL =      3376.6241  VDWAALS    =     13385.9392
 EELEC  =   -349293.2621  EHBOND  =         0.0000  RESTRAINT  =       418.2467
 EAMBER (non-restraint)  =   -276146.4920
 EKCMT  =         0.0000  VIRIAL  =         0.0000  VOLUME     =   1196679.9000
                                                    SURFTEN    =         0.0000
                                                    Density    =         1.0062
 ------------------------------------------------------------------------------

 NMR restraints: Bond =    0.000   Angle =     0.000   Torsion =     0.000
===============================================================================

 NSTEP =   103000   TIME(PS) =     353.000  TEMP(K) =   310.47  PRESS =     0.0
 Etot   =   -194408.7697  EKtot   =     81257.6406  EPtot      =   -275666.4104
 BOND   =      6460.1316  ANGLE   =     25290.9080  DIHED      =     18230.9666
 1-4 NB =      6226.4044  1-4 EEL =      3380.8242  VDWAALS    =     13525.4173
 EELEC  =   -349184.9647  EHBOND  =         0.0000  RESTRAINT  =       403.9022
 EAMBER (non-restraint)  =   -276070.3126
 EKCMT  =         0.0000  VIRIAL  =         0.0000  VOLUME     =   1195562.1539
                                                    SURFTEN    =         0.0000
                                                    Density    =         1.0071
 ------------------------------------------------------------------------------

 NMR restraints: Bond =    0.000   Angle =     0.000   Torsion =     0.000
===============================================================================

 NSTEP =   104000   TIME(PS) =     354.000  TEMP(K) =   310.10  PRESS =     0.0
 Etot   =   -194619.1218  EKtot   =     81162.2266  EPtot      =   -275781.3484
 BOND   =      6407.0743  ANGLE   =     25264.9740  DIHED      =     18298.0600
 1-4 NB =      6231.1382  1-4 EEL =      3316.5498  VDWAALS    =     13577.1963
 EELEC  =   -349297.4900  EHBOND  =         0.0000  RESTRAINT  =       421.1490
 EAMBER (non-restraint)  =   -276202.4974
 EKCMT  =         0.0000  VIRIAL  =         0.0000  VOLUME     =   1193714.8305
                                                    SURFTEN    =         0.0000
                                                    Density    =         1.0087
 ------------------------------------------------------------------------------

 NMR restraints: Bond =    0.000   Angle =     0.000   Torsion =     0.000
===============================================================================

 NSTEP =   105000   TIME(PS) =     355.000  TEMP(K) =   311.52  PRESS =     0.0
 Etot   =   -194650.7875  EKtot   =     81534.1953  EPtot      =   -276184.9828
 BOND   =      6418.9722  ANGLE   =     25245.8907  DIHED      =     18285.2219
 1-4 NB =      6227.7948  1-4 EEL =      3340.0564  VDWAALS    =     13462.3791
 EELEC  =   -349597.5393  EHBOND  =         0.0000  RESTRAINT  =       432.2413
 EAMBER (non-restraint)  =   -276617.2241
 EKCMT  =         0.0000  VIRIAL  =         0.0000  VOLUME     =   1193934.7801
                                                    SURFTEN    =         0.0000
                                                    Density    =         1.0085
 ------------------------------------------------------------------------------

 NMR restraints: Bond =    0.000   Angle =     0.000   Torsion =     0.000
===============================================================================

 NSTEP =   106000   TIME(PS) =     356.000  TEMP(K) =   310.84  PRESS =     0.0
 Etot   =   -194594.3533  EKtot   =     81354.6172  EPtot      =   -275948.9705
 BOND   =      6509.0977  ANGLE   =     25342.2770  DIHED      =     18402.2747
 1-4 NB =      6207.3909  1-4 EEL =      3335.7758  VDWAALS    =     13420.0031
 EELEC  =   -349586.6684  EHBOND  =         0.0000  RESTRAINT  =       420.8786
 EAMBER (non-restraint)  =   -276369.8491
 EKCMT  =         0.0000  VIRIAL  =         0.0000  VOLUME     =   1193305.6248
                                                    SURFTEN    =         0.0000
                                                    Density    =         1.0090
 ------------------------------------------------------------------------------

 NMR restraints: Bond =    0.000   Angle =     0.000   Torsion =     0.000
===============================================================================

 NSTEP =   107000   TIME(PS) =     357.000  TEMP(K) =   312.11  PRESS =     0.0
 Etot   =   -193978.3897  EKtot   =     81687.0781  EPtot      =   -275665.4678
 BOND   =      6472.2566  ANGLE   =     25475.4471  DIHED      =     18335.8325
 1-4 NB =      6296.6381  1-4 EEL =      3354.5380  VDWAALS    =     13451.2322
 EELEC  =   -349483.0720  EHBOND  =         0.0000  RESTRAINT  =       431.6596
 EAMBER (non-restraint)  =   -276097.1275
 EKCMT  =         0.0000  VIRIAL  =         0.0000  VOLUME     =   1193912.7613
                                                    SURFTEN    =         0.0000
                                                    Density    =         1.0085
 ------------------------------------------------------------------------------

 NMR restraints: Bond =    0.000   Angle =     0.000   Torsion =     0.000
===============================================================================

 NSTEP =   108000   TIME(PS) =     358.000  TEMP(K) =   311.58  PRESS =     0.0
 Etot   =   -194096.3510  EKtot   =     81548.4219  EPtot      =   -275644.7729
 BOND   =      6455.7089  ANGLE   =     25453.7296  DIHED      =     18275.6295
 1-4 NB =      6218.4224  1-4 EEL =      3345.4867  VDWAALS    =     13307.3405
 EELEC  =   -349136.4544  EHBOND  =         0.0000  RESTRAINT  =       435.3640
 EAMBER (non-restraint)  =   -276080.1369
 EKCMT  =         0.0000  VIRIAL  =         0.0000  VOLUME     =   1195223.9752
                                                    SURFTEN    =         0.0000
                                                    Density    =         1.0074
 ------------------------------------------------------------------------------

 NMR restraints: Bond =    0.000   Angle =     0.000   Torsion =     0.000
===============================================================================

 NSTEP =   109000   TIME(PS) =     359.000  TEMP(K) =   309.72  PRESS =     0.0
 Etot   =   -194251.4500  EKtot   =     81062.0312  EPtot      =   -275313.4812
 BOND   =      6641.0058  ANGLE   =     25482.1338  DIHED      =     18344.6712
 1-4 NB =      6263.5913  1-4 EEL =      3304.0677  VDWAALS    =     13374.8495
 EELEC  =   -349163.2340  EHBOND  =         0.0000  RESTRAINT  =       439.4335
 EAMBER (non-restraint)  =   -275752.9147
 EKCMT  =         0.0000  VIRIAL  =         0.0000  VOLUME     =   1195720.1965
                                                    SURFTEN    =         0.0000
                                                    Density    =         1.0070
 ------------------------------------------------------------------------------

 NMR restraints: Bond =    0.000   Angle =     0.000   Torsion =     0.000
===============================================================================

 NSTEP =   110000   TIME(PS) =     360.000  TEMP(K) =   311.32  PRESS =     0.0
 Etot   =   -193912.4578  EKtot   =     81481.3203  EPtot      =   -275393.7781
 BOND   =      6466.8207  ANGLE   =     25487.0691  DIHED      =     18362.3650
 1-4 NB =      6260.4493  1-4 EEL =      3391.9265  VDWAALS    =     13296.4193
 EELEC  =   -349085.3079  EHBOND  =         0.0000  RESTRAINT  =       426.4800
 EAMBER (non-restraint)  =   -275820.2581
 EKCMT  =         0.0000  VIRIAL  =         0.0000  VOLUME     =   1195721.4174
                                                    SURFTEN    =         0.0000
                                                    Density    =         1.0070
 ------------------------------------------------------------------------------

 NMR restraints: Bond =    0.000   Angle =     0.000   Torsion =     0.000
===============================================================================

 NSTEP =   111000   TIME(PS) =     361.000  TEMP(K) =   309.96  PRESS =     0.0
 Etot   =   -194117.3972  EKtot   =     81125.8750  EPtot      =   -275243.2722
 BOND   =      6517.3238  ANGLE   =     25343.3692  DIHED      =     18343.0960
 1-4 NB =      6314.1075  1-4 EEL =      3248.1022  VDWAALS    =     13464.0403
 EELEC  =   -348939.4809  EHBOND  =         0.0000  RESTRAINT  =       466.1697
 EAMBER (non-restraint)  =   -275709.4419
 EKCMT  =         0.0000  VIRIAL  =         0.0000  VOLUME     =   1195021.8013
                                                    SURFTEN    =         0.0000
                                                    Density    =         1.0076
 ------------------------------------------------------------------------------

 NMR restraints: Bond =    0.000   Angle =     0.000   Torsion =     0.000
===============================================================================

 NSTEP =   112000   TIME(PS) =     362.000  TEMP(K) =   310.47  PRESS =     0.0
 Etot   =   -194396.7958  EKtot   =     81258.6953  EPtot      =   -275655.4911
 BOND   =      6364.4045  ANGLE   =     25275.2782  DIHED      =     18282.7118
 1-4 NB =      6264.3473  1-4 EEL =      3402.9333  VDWAALS    =     13087.5827
 EELEC  =   -348789.4600  EHBOND  =         0.0000  RESTRAINT  =       456.7112
 EAMBER (non-restraint)  =   -276112.2023
 EKCMT  =         0.0000  VIRIAL  =         0.0000  VOLUME     =   1194939.6642
                                                    SURFTEN    =         0.0000
                                                    Density    =         1.0077
 ------------------------------------------------------------------------------

 NMR restraints: Bond =    0.000   Angle =     0.000   Torsion =     0.000
===============================================================================

 NSTEP =   113000   TIME(PS) =     363.000  TEMP(K) =   310.41  PRESS =     0.0
 Etot   =   -194341.4229  EKtot   =     81243.8828  EPtot      =   -275585.3057
 BOND   =      6512.3037  ANGLE   =     25405.0881  DIHED      =     18243.6994
 1-4 NB =      6234.6185  1-4 EEL =      3346.8108  VDWAALS    =     13324.8998
 EELEC  =   -349097.0760  EHBOND  =         0.0000  RESTRAINT  =       444.3499
 EAMBER (non-restraint)  =   -276029.6556
 EKCMT  =         0.0000  VIRIAL  =         0.0000  VOLUME     =   1194777.5073
                                                    SURFTEN    =         0.0000
                                                    Density    =         1.0078
 ------------------------------------------------------------------------------

 NMR restraints: Bond =    0.000   Angle =     0.000   Torsion =     0.000
===============================================================================

 NSTEP =   114000   TIME(PS) =     364.000  TEMP(K) =   309.43  PRESS =     0.0
 Etot   =   -195295.3401  EKtot   =     80987.4531  EPtot      =   -276282.7932
 BOND   =      6613.8104  ANGLE   =     25479.9790  DIHED      =     18165.8746
 1-4 NB =      6202.4979  1-4 EEL =      3273.9781  VDWAALS    =     13292.3433
 EELEC  =   -349743.6448  EHBOND  =         0.0000  RESTRAINT  =       432.3681
 EAMBER (non-restraint)  =   -276715.1614
 EKCMT  =         0.0000  VIRIAL  =         0.0000  VOLUME     =   1195159.3294
                                                    SURFTEN    =         0.0000
                                                    Density    =         1.0075
 ------------------------------------------------------------------------------

 NMR restraints: Bond =    0.000   Angle =     0.000   Torsion =     0.000
===============================================================================

 NSTEP =   115000   TIME(PS) =     365.000  TEMP(K) =   309.45  PRESS =     0.0
 Etot   =   -194562.2093  EKtot   =     80990.6875  EPtot      =   -275552.8968
 BOND   =      6439.2797  ANGLE   =     25630.7757  DIHED      =     18325.3354
 1-4 NB =      6237.4670  1-4 EEL =      3302.8509  VDWAALS    =     13464.0686
 EELEC  =   -349381.2129  EHBOND  =         0.0000  RESTRAINT  =       428.5388
 EAMBER (non-restraint)  =   -275981.4356
 EKCMT  =         0.0000  VIRIAL  =         0.0000  VOLUME     =   1196748.1139
                                                    SURFTEN    =         0.0000
                                                    Density    =         1.0061
 ------------------------------------------------------------------------------

 NMR restraints: Bond =    0.000   Angle =     0.000   Torsion =     0.000
===============================================================================

 NSTEP =   116000   TIME(PS) =     366.000  TEMP(K) =   310.59  PRESS =     0.0
 Etot   =   -194230.6228  EKtot   =     81290.1172  EPtot      =   -275520.7399
 BOND   =      6404.1667  ANGLE   =     25398.4804  DIHED      =     18328.8345
 1-4 NB =      6261.7961  1-4 EEL =      3356.6216  VDWAALS    =     13190.4644
 EELEC  =   -348902.9709  EHBOND  =         0.0000  RESTRAINT  =       441.8671
 EAMBER (non-restraint)  =   -275962.6071
 EKCMT  =         0.0000  VIRIAL  =         0.0000  VOLUME     =   1196823.7047
                                                    SURFTEN    =         0.0000
                                                    Density    =         1.0061
 ------------------------------------------------------------------------------

 NMR restraints: Bond =    0.000   Angle =     0.000   Torsion =     0.000
===============================================================================

 NSTEP =   117000   TIME(PS) =     367.000  TEMP(K) =   310.92  PRESS =     0.0
 Etot   =   -194806.7323  EKtot   =     81374.9141  EPtot      =   -276181.6464
 BOND   =      6496.2021  ANGLE   =     25402.2189  DIHED      =     18293.4450
 1-4 NB =      6286.8231  1-4 EEL =      3315.6018  VDWAALS    =     13726.0511
 EELEC  =   -350121.2753  EHBOND  =         0.0000  RESTRAINT  =       419.2868
 EAMBER (non-restraint)  =   -276600.9331
 EKCMT  =         0.0000  VIRIAL  =         0.0000  VOLUME     =   1196557.1287
                                                    SURFTEN    =         0.0000
                                                    Density    =         1.0063
 ------------------------------------------------------------------------------

 NMR restraints: Bond =    0.000   Angle =     0.000   Torsion =     0.000
===============================================================================

 NSTEP =   118000   TIME(PS) =     368.000  TEMP(K) =   308.44  PRESS =     0.0
 Etot   =   -195268.0128  EKtot   =     80727.6562  EPtot      =   -275995.6691
 BOND   =      6421.9388  ANGLE   =     25397.7677  DIHED      =     18282.6997
 1-4 NB =      6288.6161  1-4 EEL =      3261.5066  VDWAALS    =     13297.9772
 EELEC  =   -349391.9196  EHBOND  =         0.0000  RESTRAINT  =       445.7444
 EAMBER (non-restraint)  =   -276441.4135
 EKCMT  =         0.0000  VIRIAL  =         0.0000  VOLUME     =   1194983.8011
                                                    SURFTEN    =         0.0000
                                                    Density    =         1.0076
 ------------------------------------------------------------------------------

 NMR restraints: Bond =    0.000   Angle =     0.000   Torsion =     0.000
===============================================================================

 NSTEP =   119000   TIME(PS) =     369.000  TEMP(K) =   309.65  PRESS =     0.0
 Etot   =   -194846.4065  EKtot   =     81044.4062  EPtot      =   -275890.8127
 BOND   =      6416.0988  ANGLE   =     25295.7281  DIHED      =     18343.9597
 1-4 NB =      6188.7217  1-4 EEL =      3368.3283  VDWAALS    =     13059.8998
 EELEC  =   -349016.0901  EHBOND  =         0.0000  RESTRAINT  =       452.5410
 EAMBER (non-restraint)  =   -276343.3537
 EKCMT  =         0.0000  VIRIAL  =         0.0000  VOLUME     =   1195818.2031
                                                    SURFTEN    =         0.0000
                                                    Density    =         1.0069
 ------------------------------------------------------------------------------

 NMR restraints: Bond =    0.000   Angle =     0.000   Torsion =     0.000
===============================================================================

 NSTEP =   120000   TIME(PS) =     370.000  TEMP(K) =   311.02  PRESS =     0.0
 Etot   =   -195071.1785  EKtot   =     81401.1953  EPtot      =   -276472.3738
 BOND   =      6480.0965  ANGLE   =     25273.7118  DIHED      =     18247.5894
 1-4 NB =      6244.0407  1-4 EEL =      3397.5164  VDWAALS    =     13912.3327
 EELEC  =   -350447.4087  EHBOND  =         0.0000  RESTRAINT  =       419.7473
 EAMBER (non-restraint)  =   -276892.1211
 EKCMT  =         0.0000  VIRIAL  =         0.0000  VOLUME     =   1196125.6496
                                                    SURFTEN    =         0.0000
                                                    Density    =         1.0067
 ------------------------------------------------------------------------------

 NMR restraints: Bond =    0.000   Angle =     0.000   Torsion =     0.000
===============================================================================

 NSTEP =   121000   TIME(PS) =     371.000  TEMP(K) =   310.86  PRESS =     0.0
 Etot   =   -194811.3174  EKtot   =     81360.0000  EPtot      =   -276171.3174
 BOND   =      6496.4134  ANGLE   =     25478.6785  DIHED      =     18367.2845
 1-4 NB =      6259.3887  1-4 EEL =      3295.7412  VDWAALS    =     13907.7722
 EELEC  =   -350410.6368  EHBOND  =         0.0000  RESTRAINT  =       434.0408
 EAMBER (non-restraint)  =   -276605.3582
 EKCMT  =         0.0000  VIRIAL  =         0.0000  VOLUME     =   1194237.5285
                                                    SURFTEN    =         0.0000
                                                    Density    =         1.0082
 ------------------------------------------------------------------------------

 NMR restraints: Bond =    0.000   Angle =     0.000   Torsion =     0.000
===============================================================================

 NSTEP =   122000   TIME(PS) =     372.000  TEMP(K) =   309.95  PRESS =     0.0
 Etot   =   -195054.8864  EKtot   =     81122.8125  EPtot      =   -276177.6989
 BOND   =      6590.9908  ANGLE   =     25282.1989  DIHED      =     18258.1148
 1-4 NB =      6253.4216  1-4 EEL =      3340.9659  VDWAALS    =     13345.1954
 EELEC  =   -349682.4388  EHBOND  =         0.0000  RESTRAINT  =       433.8526
 EAMBER (non-restraint)  =   -276611.5514
 EKCMT  =         0.0000  VIRIAL  =         0.0000  VOLUME     =   1194278.2973
                                                    SURFTEN    =         0.0000
                                                    Density    =         1.0082
 ------------------------------------------------------------------------------

 NMR restraints: Bond =    0.000   Angle =     0.000   Torsion =     0.000
===============================================================================

 NSTEP =   123000   TIME(PS) =     373.000  TEMP(K) =   309.65  PRESS =     0.0
 Etot   =   -195173.9749  EKtot   =     81042.6953  EPtot      =   -276216.6703
 BOND   =      6325.8921  ANGLE   =     25404.6877  DIHED      =     18368.3810
 1-4 NB =      6288.5296  1-4 EEL =      3317.3612  VDWAALS    =     13355.4028
 EELEC  =   -349717.6786  EHBOND  =         0.0000  RESTRAINT  =       440.7539
 EAMBER (non-restraint)  =   -276657.4242
 EKCMT  =         0.0000  VIRIAL  =         0.0000  VOLUME     =   1194048.6166
                                                    SURFTEN    =         0.0000
                                                    Density    =         1.0084
 ------------------------------------------------------------------------------

 NMR restraints: Bond =    0.000   Angle =     0.000   Torsion =     0.000
===============================================================================

 NSTEP =   124000   TIME(PS) =     374.000  TEMP(K) =   309.54  PRESS =     0.0
 Etot   =   -194858.2266  EKtot   =     81014.6406  EPtot      =   -275872.8672
 BOND   =      6529.0972  ANGLE   =     25316.2057  DIHED      =     18404.2944
 1-4 NB =      6344.0428  1-4 EEL =      3312.6081  VDWAALS    =     13403.5688
 EELEC  =   -349612.5260  EHBOND  =         0.0000  RESTRAINT  =       429.8418
 EAMBER (non-restraint)  =   -276302.7090
 EKCMT  =         0.0000  VIRIAL  =         0.0000  VOLUME     =   1193706.1273
                                                    SURFTEN    =         0.0000
                                                    Density    =         1.0087
 ------------------------------------------------------------------------------

 NMR restraints: Bond =    0.000   Angle =     0.000   Torsion =     0.000
===============================================================================

 NSTEP =   125000   TIME(PS) =     375.000  TEMP(K) =   308.55  PRESS =     0.0
 Etot   =   -195485.0586  EKtot   =     80754.6562  EPtot      =   -276239.7148
 BOND   =      6382.8417  ANGLE   =     25458.1557  DIHED      =     18270.2591
 1-4 NB =      6197.5728  1-4 EEL =      3333.8750  VDWAALS    =     13939.8860
 EELEC  =   -350230.8550  EHBOND  =         0.0000  RESTRAINT  =       408.5499
 EAMBER (non-restraint)  =   -276648.2647
 EKCMT  =         0.0000  VIRIAL  =         0.0000  VOLUME     =   1193706.1273
                                                    SURFTEN    =         0.0000
                                                    Density    =         1.0087
 ------------------------------------------------------------------------------

 NMR restraints: Bond =    0.000   Angle =     0.000   Torsion =     0.000
===============================================================================

 NSTEP =   126000   TIME(PS) =     376.000  TEMP(K) =   310.68  PRESS =     0.0
 Etot   =   -195309.0697  EKtot   =     81312.8203  EPtot      =   -276621.8900
 BOND   =      6369.9706  ANGLE   =     25224.7229  DIHED      =     18353.5231
 1-4 NB =      6206.4070  1-4 EEL =      3379.8736  VDWAALS    =     13615.6067
 EELEC  =   -350208.6410  EHBOND  =         0.0000  RESTRAINT  =       436.6471
 EAMBER (non-restraint)  =   -277058.5371
 EKCMT  =         0.0000  VIRIAL  =         0.0000  VOLUME     =   1193351.1046
                                                    SURFTEN    =         0.0000
                                                    Density    =         1.0090
 ------------------------------------------------------------------------------

 NMR restraints: Bond =    0.000   Angle =     0.000   Torsion =     0.000
===============================================================================

 NSTEP =   127000   TIME(PS) =     377.000  TEMP(K) =   309.82  PRESS =     0.0
 Etot   =   -195372.4163  EKtot   =     81087.4453  EPtot      =   -276459.8617
 BOND   =      6381.4762  ANGLE   =     25250.7627  DIHED      =     18437.3637
 1-4 NB =      6252.8803  1-4 EEL =      3302.8627  VDWAALS    =     13419.6380
 EELEC  =   -349947.9359  EHBOND  =         0.0000  RESTRAINT  =       443.0908
 EAMBER (non-restraint)  =   -276902.9524
 EKCMT  =         0.0000  VIRIAL  =         0.0000  VOLUME     =   1192750.6997
                                                    SURFTEN    =         0.0000
                                                    Density    =         1.0095
 ------------------------------------------------------------------------------

 NMR restraints: Bond =    0.000   Angle =     0.000   Torsion =     0.000
===============================================================================

 NSTEP =   128000   TIME(PS) =     378.000  TEMP(K) =   310.04  PRESS =     0.0
 Etot   =   -195331.7832  EKtot   =     81145.9141  EPtot      =   -276477.6973
 BOND   =      6507.3149  ANGLE   =     25502.7413  DIHED      =     18333.6200
 1-4 NB =      6207.1611  1-4 EEL =      3335.1612  VDWAALS    =     13460.7264
 EELEC  =   -350261.8501  EHBOND  =         0.0000  RESTRAINT  =       437.4280
 EAMBER (non-restraint)  =   -276915.1253
 EKCMT  =         0.0000  VIRIAL  =         0.0000  VOLUME     =   1192117.1029
                                                    SURFTEN    =         0.0000
                                                    Density    =         1.0100
 ------------------------------------------------------------------------------

 NMR restraints: Bond =    0.000   Angle =     0.000   Torsion =     0.000
===============================================================================

 NSTEP =   129000   TIME(PS) =     379.000  TEMP(K) =   309.04  PRESS =     0.0
 Etot   =   -195512.2069  EKtot   =     80883.3750  EPtot      =   -276395.5819
 BOND   =      6482.4786  ANGLE   =     25324.5106  DIHED      =     18266.1243
 1-4 NB =      6229.0094  1-4 EEL =      3384.8437  VDWAALS    =     13218.0857
 EELEC  =   -349730.8320  EHBOND  =         0.0000  RESTRAINT  =       430.1978
 EAMBER (non-restraint)  =   -276825.7797
 EKCMT  =         0.0000  VIRIAL  =         0.0000  VOLUME     =   1191562.7358
                                                    SURFTEN    =         0.0000
                                                    Density    =         1.0105
 ------------------------------------------------------------------------------

 NMR restraints: Bond =    0.000   Angle =     0.000   Torsion =     0.000
===============================================================================

 NSTEP =   130000   TIME(PS) =     380.000  TEMP(K) =   308.82  PRESS =     0.0
 Etot   =   -195725.5900  EKtot   =     80825.9688  EPtot      =   -276551.5588
 BOND   =      6496.8408  ANGLE   =     25273.4637  DIHED      =     18209.3402
 1-4 NB =      6229.5323  1-4 EEL =      3329.5763  VDWAALS    =     13648.1787
 EELEC  =   -350185.2142  EHBOND  =         0.0000  RESTRAINT  =       446.7233
 EAMBER (non-restraint)  =   -276998.2821
 EKCMT  =         0.0000  VIRIAL  =         0.0000  VOLUME     =   1192133.9186
                                                    SURFTEN    =         0.0000
                                                    Density    =         1.0100
 ------------------------------------------------------------------------------

 NMR restraints: Bond =    0.000   Angle =     0.000   Torsion =     0.000
===============================================================================

 NSTEP =   131000   TIME(PS) =     381.000  TEMP(K) =   309.54  PRESS =     0.0
 Etot   =   -195330.8514  EKtot   =     81015.0391  EPtot      =   -276345.8905
 BOND   =      6538.4630  ANGLE   =     25372.1448  DIHED      =     18264.2946
 1-4 NB =      6261.3749  1-4 EEL =      3418.9303  VDWAALS    =     13702.8650
 EELEC  =   -350363.1581  EHBOND  =         0.0000  RESTRAINT  =       459.1950
 EAMBER (non-restraint)  =   -276805.0855
 EKCMT  =         0.0000  VIRIAL  =         0.0000  VOLUME     =   1193267.5786
                                                    SURFTEN    =         0.0000
                                                    Density    =         1.0091
 ------------------------------------------------------------------------------

 NMR restraints: Bond =    0.000   Angle =     0.000   Torsion =     0.000
===============================================================================

 NSTEP =   132000   TIME(PS) =     382.000  TEMP(K) =   309.37  PRESS =     0.0
 Etot   =   -195224.4445  EKtot   =     80969.3906  EPtot      =   -276193.8351
 BOND   =      6492.4638  ANGLE   =     25450.4580  DIHED      =     18207.9285
 1-4 NB =      6261.7312  1-4 EEL =      3288.9276  VDWAALS    =     13529.4405
 EELEC  =   -349846.6211  EHBOND  =         0.0000  RESTRAINT  =       421.8364
 EAMBER (non-restraint)  =   -276615.6715
 EKCMT  =         0.0000  VIRIAL  =         0.0000  VOLUME     =   1193732.7138
                                                    SURFTEN    =         0.0000
                                                    Density    =         1.0087
 ------------------------------------------------------------------------------

 NMR restraints: Bond =    0.000   Angle =     0.000   Torsion =     0.000
===============================================================================

 NSTEP =   133000   TIME(PS) =     383.000  TEMP(K) =   309.73  PRESS =     0.0
 Etot   =   -195198.3535  EKtot   =     81064.0156  EPtot      =   -276262.3691
 BOND   =      6410.4223  ANGLE   =     25383.2938  DIHED      =     18222.6564
 1-4 NB =      6306.7956  1-4 EEL =      3344.0774  VDWAALS    =     13666.8881
 EELEC  =   -350040.2768  EHBOND  =         0.0000  RESTRAINT  =       443.7740
 EAMBER (non-restraint)  =   -276706.1432
 EKCMT  =         0.0000  VIRIAL  =         0.0000  VOLUME     =   1192811.6501
                                                    SURFTEN    =         0.0000
                                                    Density    =         1.0094
 ------------------------------------------------------------------------------

 NMR restraints: Bond =    0.000   Angle =     0.000   Torsion =     0.000
===============================================================================

 NSTEP =   134000   TIME(PS) =     384.000  TEMP(K) =   308.17  PRESS =     0.0
 Etot   =   -195615.8053  EKtot   =     80656.2109  EPtot      =   -276272.0163
 BOND   =      6380.4408  ANGLE   =     25265.0493  DIHED      =     18258.7566
 1-4 NB =      6259.3586  1-4 EEL =      3314.3782  VDWAALS    =     13503.4992
 EELEC  =   -349685.9372  EHBOND  =         0.0000  RESTRAINT  =       432.4383
 EAMBER (non-restraint)  =   -276704.4545
 EKCMT  =         0.0000  VIRIAL  =         0.0000  VOLUME     =   1192616.7662
                                                    SURFTEN    =         0.0000
                                                    Density    =         1.0096
 ------------------------------------------------------------------------------

 NMR restraints: Bond =    0.000   Angle =     0.000   Torsion =     0.000
===============================================================================

 NSTEP =   135000   TIME(PS) =     385.000  TEMP(K) =   310.37  PRESS =     0.0
 Etot   =   -194696.8875  EKtot   =     81232.9688  EPtot      =   -275929.8563
 BOND   =      6447.6814  ANGLE   =     25476.9348  DIHED      =     18308.2127
 1-4 NB =      6322.9927  1-4 EEL =      3344.2975  VDWAALS    =     13856.6250
 EELEC  =   -350118.0328  EHBOND  =         0.0000  RESTRAINT  =       431.4325
 EAMBER (non-restraint)  =   -276361.2888
 EKCMT  =         0.0000  VIRIAL  =         0.0000  VOLUME     =   1192663.0377
                                                    SURFTEN    =         0.0000
                                                    Density    =         1.0096
 ------------------------------------------------------------------------------

 NMR restraints: Bond =    0.000   Angle =     0.000   Torsion =     0.000
===============================================================================

 NSTEP =   136000   TIME(PS) =     386.000  TEMP(K) =   309.97  PRESS =     0.0
 Etot   =   -194764.3197  EKtot   =     81127.4219  EPtot      =   -275891.7416
 BOND   =      6468.8317  ANGLE   =     25315.9296  DIHED      =     18288.5489
 1-4 NB =      6266.4317  1-4 EEL =      3286.2065  VDWAALS    =     13250.2951
 EELEC  =   -349187.3713  EHBOND  =         0.0000  RESTRAINT  =       419.3863
 EAMBER (non-restraint)  =   -276311.1279
 EKCMT  =         0.0000  VIRIAL  =         0.0000  VOLUME     =   1192431.6571
                                                    SURFTEN    =         0.0000
                                                    Density    =         1.0098
 ------------------------------------------------------------------------------

 NMR restraints: Bond =    0.000   Angle =     0.000   Torsion =     0.000
===============================================================================

 NSTEP =   137000   TIME(PS) =     387.000  TEMP(K) =   310.75  PRESS =     0.0
 Etot   =   -195093.3662  EKtot   =     81330.8906  EPtot      =   -276424.2568
 BOND   =      6354.6641  ANGLE   =     25402.8303  DIHED      =     18362.1565
 1-4 NB =      6269.9659  1-4 EEL =      3407.6776  VDWAALS    =     13825.2241
 EELEC  =   -350470.8433  EHBOND  =         0.0000  RESTRAINT  =       424.0681
 EAMBER (non-restraint)  =   -276848.3249
 EKCMT  =         0.0000  VIRIAL  =         0.0000  VOLUME     =   1191813.7206
                                                    SURFTEN    =         0.0000
                                                    Density    =         1.0103
 ------------------------------------------------------------------------------

 NMR restraints: Bond =    0.000   Angle =     0.000   Torsion =     0.000
===============================================================================

 NSTEP =   138000   TIME(PS) =     388.000  TEMP(K) =   309.00  PRESS =     0.0
 Etot   =   -195342.4557  EKtot   =     80874.5469  EPtot      =   -276217.0026
 BOND   =      6389.0562  ANGLE   =     25623.4486  DIHED      =     18276.2824
 1-4 NB =      6268.3248  1-4 EEL =      3324.1792  VDWAALS    =     13654.4997
 EELEC  =   -350175.3639  EHBOND  =         0.0000  RESTRAINT  =       422.5705
 EAMBER (non-restraint)  =   -276639.5730
 EKCMT  =         0.0000  VIRIAL  =         0.0000  VOLUME     =   1192450.2463
                                                    SURFTEN    =         0.0000
                                                    Density    =         1.0098
 ------------------------------------------------------------------------------

 NMR restraints: Bond =    0.000   Angle =     0.000   Torsion =     0.000
===============================================================================

 NSTEP =   139000   TIME(PS) =     389.000  TEMP(K) =   310.10  PRESS =     0.0
 Etot   =   -195235.9301  EKtot   =     81162.5469  EPtot      =   -276398.4770
 BOND   =      6419.0035  ANGLE   =     25364.9736  DIHED      =     18351.8815
 1-4 NB =      6291.1232  1-4 EEL =      3342.5532  VDWAALS    =     13857.5312
 EELEC  =   -350456.9187  EHBOND  =         0.0000  RESTRAINT  =       431.3757
 EAMBER (non-restraint)  =   -276829.8527
 EKCMT  =         0.0000  VIRIAL  =         0.0000  VOLUME     =   1192063.3763
                                                    SURFTEN    =         0.0000
                                                    Density    =         1.0101
 ------------------------------------------------------------------------------

 NMR restraints: Bond =    0.000   Angle =     0.000   Torsion =     0.000
===============================================================================

 NSTEP =   140000   TIME(PS) =     390.000  TEMP(K) =   310.35  PRESS =     0.0
 Etot   =   -194161.5643  EKtot   =     81226.7734  EPtot      =   -275388.3377
 BOND   =      6456.2875  ANGLE   =     25582.0183  DIHED      =     18322.3741
 1-4 NB =      6292.8741  1-4 EEL =      3348.8193  VDWAALS    =     13236.2053
 EELEC  =   -349056.7095  EHBOND  =         0.0000  RESTRAINT  =       429.7932
 EAMBER (non-restraint)  =   -275818.1309
 EKCMT  =         0.0000  VIRIAL  =         0.0000  VOLUME     =   1193415.2303
                                                    SURFTEN    =         0.0000
                                                    Density    =         1.0089
 ------------------------------------------------------------------------------

 NMR restraints: Bond =    0.000   Angle =     0.000   Torsion =     0.000
===============================================================================

 NSTEP =   141000   TIME(PS) =     391.000  TEMP(K) =   311.18  PRESS =     0.0
 Etot   =   -194251.7448  EKtot   =     81445.4062  EPtot      =   -275697.1511
 BOND   =      6480.2064  ANGLE   =     25426.1519  DIHED      =     18342.4373
 1-4 NB =      6268.1673  1-4 EEL =      3436.5268  VDWAALS    =     13422.6830
 EELEC  =   -349484.5571  EHBOND  =         0.0000  RESTRAINT  =       411.2332
 EAMBER (non-restraint)  =   -276108.3843
 EKCMT  =         0.0000  VIRIAL  =         0.0000  VOLUME     =   1192758.1519
                                                    SURFTEN    =         0.0000
                                                    Density    =         1.0095
 ------------------------------------------------------------------------------

 NMR restraints: Bond =    0.000   Angle =     0.000   Torsion =     0.000
===============================================================================

 NSTEP =   142000   TIME(PS) =     392.000  TEMP(K) =   309.78  PRESS =     0.0
 Etot   =   -194704.6623  EKtot   =     81076.6094  EPtot      =   -275781.2717
 BOND   =      6483.4210  ANGLE   =     25403.2620  DIHED      =     18304.6097
 1-4 NB =      6213.7710  1-4 EEL =      3410.1182  VDWAALS    =     13640.7353
 EELEC  =   -349637.7865  EHBOND  =         0.0000  RESTRAINT  =       400.5977
 EAMBER (non-restraint)  =   -276181.8693
 EKCMT  =         0.0000  VIRIAL  =         0.0000  VOLUME     =   1194790.0149
                                                    SURFTEN    =         0.0000
                                                    Density    =         1.0078
 ------------------------------------------------------------------------------

 NMR restraints: Bond =    0.000   Angle =     0.000   Torsion =     0.000
===============================================================================

 NSTEP =   143000   TIME(PS) =     393.000  TEMP(K) =   309.03  PRESS =     0.0
 Etot   =   -195131.9874  EKtot   =     80882.7344  EPtot      =   -276014.7218
 BOND   =      6412.6961  ANGLE   =     25131.5608  DIHED      =     18370.1718
 1-4 NB =      6252.1289  1-4 EEL =      3332.7036  VDWAALS    =     13694.5765
 EELEC  =   -349638.2393  EHBOND  =         0.0000  RESTRAINT  =       429.6797
 EAMBER (non-restraint)  =   -276444.4014
 EKCMT  =         0.0000  VIRIAL  =         0.0000  VOLUME     =   1194414.5654
                                                    SURFTEN    =         0.0000
                                                    Density    =         1.0081
 ------------------------------------------------------------------------------

 NMR restraints: Bond =    0.000   Angle =     0.000   Torsion =     0.000
===============================================================================

 NSTEP =   144000   TIME(PS) =     394.000  TEMP(K) =   309.75  PRESS =     0.0
 Etot   =   -194859.9729  EKtot   =     81070.3828  EPtot      =   -275930.3557
 BOND   =      6499.4142  ANGLE   =     25463.9451  DIHED      =     18326.2794
 1-4 NB =      6247.0100  1-4 EEL =      3347.4133  VDWAALS    =     13107.0977
 EELEC  =   -349351.9319  EHBOND  =         0.0000  RESTRAINT  =       430.4165
 EAMBER (non-restraint)  =   -276360.7722
 EKCMT  =         0.0000  VIRIAL  =         0.0000  VOLUME     =   1195285.1515
                                                    SURFTEN    =         0.0000
                                                    Density    =         1.0074
 ------------------------------------------------------------------------------

 NMR restraints: Bond =    0.000   Angle =     0.000   Torsion =     0.000
===============================================================================

 NSTEP =   145000   TIME(PS) =     395.000  TEMP(K) =   310.35  PRESS =     0.0
 Etot   =   -194820.7257  EKtot   =     81227.3203  EPtot      =   -276048.0460
 BOND   =      6464.5717  ANGLE   =     25464.2993  DIHED      =     18307.8597
 1-4 NB =      6221.7427  1-4 EEL =      3441.0140  VDWAALS    =     13687.5502
 EELEC  =   -350061.9768  EHBOND  =         0.0000  RESTRAINT  =       426.8934
 EAMBER (non-restraint)  =   -276474.9394
 EKCMT  =         0.0000  VIRIAL  =         0.0000  VOLUME     =   1194280.2199
                                                    SURFTEN    =         0.0000
                                                    Density    =         1.0082
 ------------------------------------------------------------------------------

 NMR restraints: Bond =    0.000   Angle =     0.000   Torsion =     0.000
===============================================================================

 NSTEP =   146000   TIME(PS) =     396.000  TEMP(K) =   310.79  PRESS =     0.0
 Etot   =   -194526.9450  EKtot   =     81343.2656  EPtot      =   -275870.2106
 BOND   =      6450.1990  ANGLE   =     25610.0535  DIHED      =     18318.9566
 1-4 NB =      6243.5929  1-4 EEL =      3386.3424  VDWAALS    =     12956.7967
 EELEC  =   -349261.2819  EHBOND  =         0.0000  RESTRAINT  =       425.1303
 EAMBER (non-restraint)  =   -276295.3409
 EKCMT  =         0.0000  VIRIAL  =         0.0000  VOLUME     =   1193932.2232
                                                    SURFTEN    =         0.0000
                                                    Density    =         1.0085
 ------------------------------------------------------------------------------

 NMR restraints: Bond =    0.000   Angle =     0.000   Torsion =     0.000
===============================================================================

 NSTEP =   147000   TIME(PS) =     397.000  TEMP(K) =   309.13  PRESS =     0.0
 Etot   =   -194868.9684  EKtot   =     80907.4062  EPtot      =   -275776.3746
 BOND   =      6465.4482  ANGLE   =     25614.5755  DIHED      =     18273.8281
 1-4 NB =      6236.8733  1-4 EEL =      3329.6456  VDWAALS    =     13468.6181
 EELEC  =   -349604.0183  EHBOND  =         0.0000  RESTRAINT  =       438.6549
 EAMBER (non-restraint)  =   -276215.0295
 EKCMT  =         0.0000  VIRIAL  =         0.0000  VOLUME     =   1193868.3336
                                                    SURFTEN    =         0.0000
                                                    Density    =         1.0086
 ------------------------------------------------------------------------------

 NMR restraints: Bond =    0.000   Angle =     0.000   Torsion =     0.000
===============================================================================

 NSTEP =   148000   TIME(PS) =     398.000  TEMP(K) =   309.60  PRESS =     0.0
 Etot   =   -195187.0955  EKtot   =     81030.3281  EPtot      =   -276217.4237
 BOND   =      6400.4572  ANGLE   =     25378.7303  DIHED      =     18288.1512
 1-4 NB =      6280.7717  1-4 EEL =      3380.5124  VDWAALS    =     13651.2763
 EELEC  =   -350023.5727  EHBOND  =         0.0000  RESTRAINT  =       426.2498
 EAMBER (non-restraint)  =   -276643.6735
 EKCMT  =         0.0000  VIRIAL  =         0.0000  VOLUME     =   1194836.3763
                                                    SURFTEN    =         0.0000
                                                    Density    =         1.0077
 ------------------------------------------------------------------------------

 NMR restraints: Bond =    0.000   Angle =     0.000   Torsion =     0.000
===============================================================================

 NSTEP =   149000   TIME(PS) =     399.000  TEMP(K) =   309.29  PRESS =     0.0
 Etot   =   -194767.4456  EKtot   =     80948.7891  EPtot      =   -275716.2346
 BOND   =      6546.4305  ANGLE   =     25534.8795  DIHED      =     18314.7342
 1-4 NB =      6261.8781  1-4 EEL =      3301.5568  VDWAALS    =     13324.9465
 EELEC  =   -349410.9113  EHBOND  =         0.0000  RESTRAINT  =       410.2510
 EAMBER (non-restraint)  =   -276126.4856
 EKCMT  =         0.0000  VIRIAL  =         0.0000  VOLUME     =   1195713.0583
                                                    SURFTEN    =         0.0000
                                                    Density    =         1.0070
 ------------------------------------------------------------------------------

 NMR restraints: Bond =    0.000   Angle =     0.000   Torsion =     0.000
===============================================================================

 NSTEP =   150000   TIME(PS) =     400.000  TEMP(K) =   309.89  PRESS =     0.0
 Etot   =   -195025.1158  EKtot   =     81106.8047  EPtot      =   -276131.9205
 BOND   =      6459.6234  ANGLE   =     25521.8815  DIHED      =     18239.0737
 1-4 NB =      6239.3376  1-4 EEL =      3431.0456  VDWAALS    =     13631.4473
 EELEC  =   -350079.9811  EHBOND  =         0.0000  RESTRAINT  =       425.6515
 EAMBER (non-restraint)  =   -276557.5720
 EKCMT  =         0.0000  VIRIAL  =         0.0000  VOLUME     =   1194681.9889
                                                    SURFTEN    =         0.0000
                                                    Density    =         1.0079
 ------------------------------------------------------------------------------

 NMR restraints: Bond =    0.000   Angle =     0.000   Torsion =     0.000
===============================================================================

 NSTEP =   151000   TIME(PS) =     401.000  TEMP(K) =   309.80  PRESS =     0.0
 Etot   =   -194582.5246  EKtot   =     81084.3359  EPtot      =   -275666.8605
 BOND   =      6578.7886  ANGLE   =     25603.9626  DIHED      =     18300.6490
 1-4 NB =      6285.2773  1-4 EEL =      3394.9960  VDWAALS    =     13406.6537
 EELEC  =   -349660.4638  EHBOND  =         0.0000  RESTRAINT  =       423.2761
 EAMBER (non-restraint)  =   -276090.1366
 EKCMT  =         0.0000  VIRIAL  =         0.0000  VOLUME     =   1193805.5500
                                                    SURFTEN    =         0.0000
                                                    Density    =         1.0086
 ------------------------------------------------------------------------------

 NMR restraints: Bond =    0.000   Angle =     0.000   Torsion =     0.000
===============================================================================

 NSTEP =   152000   TIME(PS) =     402.000  TEMP(K) =   312.64  PRESS =     0.0
 Etot   =   -194217.6141  EKtot   =     81825.6953  EPtot      =   -276043.3094
 BOND   =      6459.4977  ANGLE   =     25545.7112  DIHED      =     18183.2012
 1-4 NB =      6253.1485  1-4 EEL =      3342.6649  VDWAALS    =     13894.1000
 EELEC  =   -350158.0024  EHBOND  =         0.0000  RESTRAINT  =       436.3695
 EAMBER (non-restraint)  =   -276479.6789
 EKCMT  =         0.0000  VIRIAL  =         0.0000  VOLUME     =   1192868.0198
                                                    SURFTEN    =         0.0000
                                                    Density    =         1.0094
 ------------------------------------------------------------------------------

 NMR restraints: Bond =    0.000   Angle =     0.000   Torsion =     0.000
===============================================================================

 NSTEP =   153000   TIME(PS) =     403.000  TEMP(K) =   310.94  PRESS =     0.0
 Etot   =   -194528.0095  EKtot   =     81380.3281  EPtot      =   -275908.3377
 BOND   =      6437.4978  ANGLE   =     25293.6677  DIHED      =     18241.8036
 1-4 NB =      6265.5749  1-4 EEL =      3334.7710  VDWAALS    =     13148.4204
 EELEC  =   -349043.6237  EHBOND  =         0.0000  RESTRAINT  =       413.5505
 EAMBER (non-restraint)  =   -276321.8882
 EKCMT  =         0.0000  VIRIAL  =         0.0000  VOLUME     =   1194776.3005
                                                    SURFTEN    =         0.0000
                                                    Density    =         1.0078
 ------------------------------------------------------------------------------

 NMR restraints: Bond =    0.000   Angle =     0.000   Torsion =     0.000
===============================================================================

 NSTEP =   154000   TIME(PS) =     404.000  TEMP(K) =   310.78  PRESS =     0.0
 Etot   =   -194147.6252  EKtot   =     81340.2109  EPtot      =   -275487.8362
 BOND   =      6396.8653  ANGLE   =     25429.8907  DIHED      =     18320.8948
 1-4 NB =      6255.2344  1-4 EEL =      3391.7494  VDWAALS    =     13277.7130
 EELEC  =   -348999.8181  EHBOND  =         0.0000  RESTRAINT  =       439.6343
 EAMBER (non-restraint)  =   -275927.4705
 EKCMT  =         0.0000  VIRIAL  =         0.0000  VOLUME     =   1194277.4022
                                                    SURFTEN    =         0.0000
                                                    Density    =         1.0082
 ------------------------------------------------------------------------------

 NMR restraints: Bond =    0.000   Angle =     0.000   Torsion =     0.000
===============================================================================

 NSTEP =   155000   TIME(PS) =     405.000  TEMP(K) =   309.41  PRESS =     0.0
 Etot   =   -194978.5935  EKtot   =     80981.2578  EPtot      =   -275959.8513
 BOND   =      6437.9277  ANGLE   =     25513.7455  DIHED      =     18315.6798
 1-4 NB =      6272.8777  1-4 EEL =      3414.5015  VDWAALS    =     13645.1751
 EELEC  =   -349973.0651  EHBOND  =         0.0000  RESTRAINT  =       413.3065
 EAMBER (non-restraint)  =   -276373.1578
 EKCMT  =         0.0000  VIRIAL  =         0.0000  VOLUME     =   1193211.3868
                                                    SURFTEN    =         0.0000
                                                    Density    =         1.0091
 ------------------------------------------------------------------------------

 NMR restraints: Bond =    0.000   Angle =     0.000   Torsion =     0.000
===============================================================================

 NSTEP =   156000   TIME(PS) =     406.000  TEMP(K) =   310.09  PRESS =     0.0
 Etot   =   -194801.9071  EKtot   =     81158.6406  EPtot      =   -275960.5477
 BOND   =      6411.8240  ANGLE   =     25419.7435  DIHED      =     18354.3105
 1-4 NB =      6247.9353  1-4 EEL =      3410.3357  VDWAALS    =     13700.6533
 EELEC  =   -349934.7307  EHBOND  =         0.0000  RESTRAINT  =       429.3807
 EAMBER (non-restraint)  =   -276389.9284
 EKCMT  =         0.0000  VIRIAL  =         0.0000  VOLUME     =   1192014.3593
                                                    SURFTEN    =         0.0000
                                                    Density    =         1.0101
 ------------------------------------------------------------------------------

 NMR restraints: Bond =    0.000   Angle =     0.000   Torsion =     0.000
===============================================================================

 NSTEP =   157000   TIME(PS) =     407.000  TEMP(K) =   309.72  PRESS =     0.0
 Etot   =   -194853.2188  EKtot   =     81061.6250  EPtot      =   -275914.8438
 BOND   =      6402.6040  ANGLE   =     25326.6439  DIHED      =     18318.2963
 1-4 NB =      6217.1995  1-4 EEL =      3374.4424  VDWAALS    =     13441.4228
 EELEC  =   -349429.0668  EHBOND  =         0.0000  RESTRAINT  =       433.6142
 EAMBER (non-restraint)  =   -276348.4580
 EKCMT  =         0.0000  VIRIAL  =         0.0000  VOLUME     =   1192979.7676
                                                    SURFTEN    =         0.0000
                                                    Density    =         1.0093
 ------------------------------------------------------------------------------

 NMR restraints: Bond =    0.000   Angle =     0.000   Torsion =     0.000
===============================================================================

 NSTEP =   158000   TIME(PS) =     408.000  TEMP(K) =   309.81  PRESS =     0.0
 Etot   =   -194738.7799  EKtot   =     81085.8516  EPtot      =   -275824.6315
 BOND   =      6449.0998  ANGLE   =     25439.8341  DIHED      =     18313.2357
 1-4 NB =      6242.9625  1-4 EEL =      3355.8251  VDWAALS    =     13660.7636
 EELEC  =   -349740.3435  EHBOND  =         0.0000  RESTRAINT  =       453.9911
 EAMBER (non-restraint)  =   -276278.6226
 EKCMT  =         0.0000  VIRIAL  =         0.0000  VOLUME     =   1193018.6652
                                                    SURFTEN    =         0.0000
                                                    Density    =         1.0093
 ------------------------------------------------------------------------------

 NMR restraints: Bond =    0.000   Angle =     0.000   Torsion =     0.000
===============================================================================

 NSTEP =   159000   TIME(PS) =     409.000  TEMP(K) =   311.33  PRESS =     0.0
 Etot   =   -194567.6946  EKtot   =     81482.4297  EPtot      =   -276050.1243
 BOND   =      6545.6219  ANGLE   =     25373.3185  DIHED      =     18297.2702
 1-4 NB =      6282.2031  1-4 EEL =      3458.5457  VDWAALS    =     13596.2887
 EELEC  =   -350023.0188  EHBOND  =         0.0000  RESTRAINT  =       419.6464
 EAMBER (non-restraint)  =   -276469.7707
 EKCMT  =         0.0000  VIRIAL  =         0.0000  VOLUME     =   1192550.5841
                                                    SURFTEN    =         0.0000
                                                    Density    =         1.0097
 ------------------------------------------------------------------------------

 NMR restraints: Bond =    0.000   Angle =     0.000   Torsion =     0.000
===============================================================================

 NSTEP =   160000   TIME(PS) =     410.000  TEMP(K) =   310.55  PRESS =     0.0
 Etot   =   -194818.7819  EKtot   =     81278.9297  EPtot      =   -276097.7116
 BOND   =      6529.1777  ANGLE   =     25386.8903  DIHED      =     18432.2732
 1-4 NB =      6223.6574  1-4 EEL =      3325.7749  VDWAALS    =     13467.8414
 EELEC  =   -349903.7281  EHBOND  =         0.0000  RESTRAINT  =       440.4017
 EAMBER (non-restraint)  =   -276538.1133
 EKCMT  =         0.0000  VIRIAL  =         0.0000  VOLUME     =   1192447.0121
                                                    SURFTEN    =         0.0000
                                                    Density    =         1.0098
 ------------------------------------------------------------------------------

 NMR restraints: Bond =    0.000   Angle =     0.000   Torsion =     0.000
===============================================================================

 NSTEP =   161000   TIME(PS) =     411.000  TEMP(K) =   310.19  PRESS =     0.0
 Etot   =   -195007.0708  EKtot   =     81185.0469  EPtot      =   -276192.1177
 BOND   =      6395.5837  ANGLE   =     25418.7908  DIHED      =     18159.1720
 1-4 NB =      6320.6253  1-4 EEL =      3427.0806  VDWAALS    =     13369.8817
 EELEC  =   -349708.7143  EHBOND  =         0.0000  RESTRAINT  =       425.4624
 EAMBER (non-restraint)  =   -276617.5801
 EKCMT  =         0.0000  VIRIAL  =         0.0000  VOLUME     =   1191343.1654
                                                    SURFTEN    =         0.0000
                                                    Density    =         1.0107
 ------------------------------------------------------------------------------

 NMR restraints: Bond =    0.000   Angle =     0.000   Torsion =     0.000
===============================================================================

 NSTEP =   162000   TIME(PS) =     412.000  TEMP(K) =   310.58  PRESS =     0.0
 Etot   =   -194819.5328  EKtot   =     81286.0469  EPtot      =   -276105.5796
 BOND   =      6419.0821  ANGLE   =     25343.5657  DIHED      =     18274.5890
 1-4 NB =      6268.0832  1-4 EEL =      3467.5928  VDWAALS    =     13653.8004
 EELEC  =   -349978.6997  EHBOND  =         0.0000  RESTRAINT  =       446.4069
 EAMBER (non-restraint)  =   -276551.9866
 EKCMT  =         0.0000  VIRIAL  =         0.0000  VOLUME     =   1192152.0507
                                                    SURFTEN    =         0.0000
                                                    Density    =         1.0100
 ------------------------------------------------------------------------------

 NMR restraints: Bond =    0.000   Angle =     0.000   Torsion =     0.000
===============================================================================

 NSTEP =   163000   TIME(PS) =     413.000  TEMP(K) =   310.45  PRESS =     0.0
 Etot   =   -195034.0514  EKtot   =     81252.8125  EPtot      =   -276286.8639
 BOND   =      6340.2541  ANGLE   =     25404.4257  DIHED      =     18167.6295
 1-4 NB =      6252.6006  1-4 EEL =      3450.7532  VDWAALS    =     13287.3877
 EELEC  =   -349623.9241  EHBOND  =         0.0000  RESTRAINT  =       434.0094
 EAMBER (non-restraint)  =   -276720.8734
 EKCMT  =         0.0000  VIRIAL  =         0.0000  VOLUME     =   1192775.4425
                                                    SURFTEN    =         0.0000
                                                    Density    =         1.0095
 ------------------------------------------------------------------------------

 NMR restraints: Bond =    0.000   Angle =     0.000   Torsion =     0.000
===============================================================================

 NSTEP =   164000   TIME(PS) =     414.000  TEMP(K) =   309.90  PRESS =     0.0
 Etot   =   -194985.2527  EKtot   =     81110.4922  EPtot      =   -276095.7448
 BOND   =      6590.5157  ANGLE   =     25306.7789  DIHED      =     18265.0682
 1-4 NB =      6242.2226  1-4 EEL =      3416.6593  VDWAALS    =     13760.0485
 EELEC  =   -350105.1781  EHBOND  =         0.0000  RESTRAINT  =       428.1400
 EAMBER (non-restraint)  =   -276523.8848
 EKCMT  =         0.0000  VIRIAL  =         0.0000  VOLUME     =   1191483.1986
                                                    SURFTEN    =         0.0000
                                                    Density    =         1.0106
 ------------------------------------------------------------------------------

 NMR restraints: Bond =    0.000   Angle =     0.000   Torsion =     0.000
===============================================================================

 NSTEP =   165000   TIME(PS) =     415.000  TEMP(K) =   310.58  PRESS =     0.0
 Etot   =   -195176.6692  EKtot   =     81286.7812  EPtot      =   -276463.4505
 BOND   =      6482.7974  ANGLE   =     25474.8191  DIHED      =     18311.7705
 1-4 NB =      6276.8828  1-4 EEL =      3447.6790  VDWAALS    =     13921.1620
 EELEC  =   -350802.8829  EHBOND  =         0.0000  RESTRAINT  =       424.3215
 EAMBER (non-restraint)  =   -276887.7720
 EKCMT  =         0.0000  VIRIAL  =         0.0000  VOLUME     =   1191404.8369
                                                    SURFTEN    =         0.0000
                                                    Density    =         1.0106
 ------------------------------------------------------------------------------

 NMR restraints: Bond =    0.000   Angle =     0.000   Torsion =     0.000
===============================================================================

 NSTEP =   166000   TIME(PS) =     416.000  TEMP(K) =   310.98  PRESS =     0.0
 Etot   =   -195408.1340  EKtot   =     81391.0703  EPtot      =   -276799.2043
 BOND   =      6475.3006  ANGLE   =     25361.4041  DIHED      =     18256.6357
 1-4 NB =      6201.3461  1-4 EEL =      3413.9692  VDWAALS    =     13166.1380
 EELEC  =   -350080.6152  EHBOND  =         0.0000  RESTRAINT  =       406.6171
 EAMBER (non-restraint)  =   -277205.8214
 EKCMT  =         0.0000  VIRIAL  =         0.0000  VOLUME     =   1191787.1802
                                                    SURFTEN    =         0.0000
                                                    Density    =         1.0103
 ------------------------------------------------------------------------------

 NMR restraints: Bond =    0.000   Angle =     0.000   Torsion =     0.000
===============================================================================

 NSTEP =   167000   TIME(PS) =     417.000  TEMP(K) =   310.39  PRESS =     0.0
 Etot   =   -195026.6329  EKtot   =     81238.6328  EPtot      =   -276265.2658
 BOND   =      6574.3849  ANGLE   =     25366.0948  DIHED      =     18291.2177
 1-4 NB =      6216.1447  1-4 EEL =      3359.9356  VDWAALS    =     13404.6645
 EELEC  =   -349887.3328  EHBOND  =         0.0000  RESTRAINT  =       409.6249
 EAMBER (non-restraint)  =   -276674.8907
 EKCMT  =         0.0000  VIRIAL  =         0.0000  VOLUME     =   1192721.5900
                                                    SURFTEN    =         0.0000
                                                    Density    =         1.0095
 ------------------------------------------------------------------------------

 NMR restraints: Bond =    0.000   Angle =     0.000   Torsion =     0.000
===============================================================================

 NSTEP =   168000   TIME(PS) =     418.000  TEMP(K) =   309.51  PRESS =     0.0
 Etot   =   -195014.1170  EKtot   =     81006.7500  EPtot      =   -276020.8670
 BOND   =      6418.2388  ANGLE   =     25391.5268  DIHED      =     18269.5568
 1-4 NB =      6290.1042  1-4 EEL =      3479.5174  VDWAALS    =     13829.7905
 EELEC  =   -350111.6983  EHBOND  =         0.0000  RESTRAINT  =       412.0968
 EAMBER (non-restraint)  =   -276432.9639
 EKCMT  =         0.0000  VIRIAL  =         0.0000  VOLUME     =   1192197.7696
                                                    SURFTEN    =         0.0000
                                                    Density    =         1.0100
 ------------------------------------------------------------------------------

 NMR restraints: Bond =    0.000   Angle =     0.000   Torsion =     0.000
===============================================================================

 NSTEP =   169000   TIME(PS) =     419.000  TEMP(K) =   311.07  PRESS =     0.0
 Etot   =   -194767.8204  EKtot   =     81415.7891  EPtot      =   -276183.6094
 BOND   =      6431.2454  ANGLE   =     25257.9365  DIHED      =     18314.6449
 1-4 NB =      6281.1459  1-4 EEL =      3436.9577  VDWAALS    =     13566.1498
 EELEC  =   -349884.6068  EHBOND  =         0.0000  RESTRAINT  =       412.9171
 EAMBER (non-restraint)  =   -276596.5265
 EKCMT  =         0.0000  VIRIAL  =         0.0000  VOLUME     =   1192292.4960
                                                    SURFTEN    =         0.0000
                                                    Density    =         1.0099
 ------------------------------------------------------------------------------

 NMR restraints: Bond =    0.000   Angle =     0.000   Torsion =     0.000
===============================================================================

 NSTEP =   170000   TIME(PS) =     420.000  TEMP(K) =   310.15  PRESS =     0.0
 Etot   =   -195343.8836  EKtot   =     81174.6172  EPtot      =   -276518.5007
 BOND   =      6389.9947  ANGLE   =     25445.9134  DIHED      =     18225.6687
 1-4 NB =      6184.4892  1-4 EEL =      3387.4526  VDWAALS    =     13533.1541
 EELEC  =   -350118.8099  EHBOND  =         0.0000  RESTRAINT  =       433.6364
 EAMBER (non-restraint)  =   -276952.1371
 EKCMT  =         0.0000  VIRIAL  =         0.0000  VOLUME     =   1193905.3400
                                                    SURFTEN    =         0.0000
                                                    Density    =         1.0085
 ------------------------------------------------------------------------------

 NMR restraints: Bond =    0.000   Angle =     0.000   Torsion =     0.000
===============================================================================

 NSTEP =   171000   TIME(PS) =     421.000  TEMP(K) =   309.31  PRESS =     0.0
 Etot   =   -195311.2017  EKtot   =     80954.9922  EPtot      =   -276266.1938
 BOND   =      6455.7187  ANGLE   =     25417.5884  DIHED      =     18275.6742
 1-4 NB =      6243.0231  1-4 EEL =      3365.9628  VDWAALS    =     13251.0105
 EELEC  =   -349702.8524  EHBOND  =         0.0000  RESTRAINT  =       427.6807
 EAMBER (non-restraint)  =   -276693.8746
 EKCMT  =         0.0000  VIRIAL  =         0.0000  VOLUME     =   1193905.3400
                                                    SURFTEN    =         0.0000
                                                    Density    =         1.0085
 ------------------------------------------------------------------------------

 NMR restraints: Bond =    0.000   Angle =     0.000   Torsion =     0.000
===============================================================================

 NSTEP =   172000   TIME(PS) =     422.000  TEMP(K) =   310.26  PRESS =     0.0
 Etot   =   -194974.5607  EKtot   =     81204.3516  EPtot      =   -276178.9123
 BOND   =      6367.1729  ANGLE   =     25393.5321  DIHED      =     18185.0675
 1-4 NB =      6294.5515  1-4 EEL =      3421.6769  VDWAALS    =     13992.2391
 EELEC  =   -350256.7714  EHBOND  =         0.0000  RESTRAINT  =       423.6192
 EAMBER (non-restraint)  =   -276602.5314
 EKCMT  =         0.0000  VIRIAL  =         0.0000  VOLUME     =   1193311.6174
                                                    SURFTEN    =         0.0000
                                                    Density    =         1.0090
 ------------------------------------------------------------------------------

 NMR restraints: Bond =    0.000   Angle =     0.000   Torsion =     0.000
===============================================================================

 NSTEP =   173000   TIME(PS) =     423.000  TEMP(K) =   310.57  PRESS =     0.0
 Etot   =   -195395.7910  EKtot   =     81285.3672  EPtot      =   -276681.1581
 BOND   =      6562.1191  ANGLE   =     25427.1559  DIHED      =     18244.2137
 1-4 NB =      6242.5808  1-4 EEL =      3474.6148  VDWAALS    =     13301.7920
 EELEC  =   -350348.1041  EHBOND  =         0.0000  RESTRAINT  =       414.4697
 EAMBER (non-restraint)  =   -277095.6278
 EKCMT  =         0.0000  VIRIAL  =         0.0000  VOLUME     =   1191444.9062
                                                    SURFTEN    =         0.0000
                                                    Density    =         1.0106
 ------------------------------------------------------------------------------

 NMR restraints: Bond =    0.000   Angle =     0.000   Torsion =     0.000
===============================================================================

 NSTEP =   174000   TIME(PS) =     424.000  TEMP(K) =   309.49  PRESS =     0.0
 Etot   =   -195224.7620  EKtot   =     81000.8906  EPtot      =   -276225.6527
 BOND   =      6486.4876  ANGLE   =     25375.7380  DIHED      =     18253.2775
 1-4 NB =      6279.6780  1-4 EEL =      3322.0528  VDWAALS    =     13840.4882
 EELEC  =   -350207.5564  EHBOND  =         0.0000  RESTRAINT  =       424.1817
 EAMBER (non-restraint)  =   -276649.8344
 EKCMT  =         0.0000  VIRIAL  =         0.0000  VOLUME     =   1191444.9062
                                                    SURFTEN    =         0.0000
                                                    Density    =         1.0106
 ------------------------------------------------------------------------------

 NMR restraints: Bond =    0.000   Angle =     0.000   Torsion =     0.000
===============================================================================

 NSTEP =   175000   TIME(PS) =     425.000  TEMP(K) =   309.54  PRESS =     0.0
 Etot   =   -194967.6013  EKtot   =     81015.9922  EPtot      =   -275983.5935
 BOND   =      6438.7541  ANGLE   =     25243.5116  DIHED      =     18277.3829
 1-4 NB =      6274.6763  1-4 EEL =      3314.5297  VDWAALS    =     13672.9696
 EELEC  =   -349651.2310  EHBOND  =         0.0000  RESTRAINT  =       445.8134
 EAMBER (non-restraint)  =   -276429.4069
 EKCMT  =         0.0000  VIRIAL  =         0.0000  VOLUME     =   1191444.9062
                                                    SURFTEN    =         0.0000
                                                    Density    =         1.0106
 ------------------------------------------------------------------------------

 NMR restraints: Bond =    0.000   Angle =     0.000   Torsion =     0.000
===============================================================================

 NSTEP =   176000   TIME(PS) =     426.000  TEMP(K) =   308.74  PRESS =     0.0
 Etot   =   -195536.9338  EKtot   =     80805.2422  EPtot      =   -276342.1760
 BOND   =      6333.9526  ANGLE   =     25438.6816  DIHED      =     18291.3702
 1-4 NB =      6291.0205  1-4 EEL =      3428.3845  VDWAALS    =     13761.3236
 EELEC  =   -350318.7082  EHBOND  =         0.0000  RESTRAINT  =       431.7993
 EAMBER (non-restraint)  =   -276773.9753
 EKCMT  =         0.0000  VIRIAL  =         0.0000  VOLUME     =   1191444.9062
                                                    SURFTEN    =         0.0000
                                                    Density    =         1.0106
 ------------------------------------------------------------------------------

 NMR restraints: Bond =    0.000   Angle =     0.000   Torsion =     0.000
===============================================================================

 NSTEP =   177000   TIME(PS) =     427.000  TEMP(K) =   310.44  PRESS =     0.0
 Etot   =   -195185.6334  EKtot   =     81250.5781  EPtot      =   -276436.2115
 BOND   =      6360.0825  ANGLE   =     25332.4633  DIHED      =     18246.0440
 1-4 NB =      6220.8194  1-4 EEL =      3351.8464  VDWAALS    =     13646.3142
 EELEC  =   -350028.2774  EHBOND  =         0.0000  RESTRAINT  =       434.4961
 EAMBER (non-restraint)  =   -276870.7077
 EKCMT  =         0.0000  VIRIAL  =         0.0000  VOLUME     =   1193333.4264
                                                    SURFTEN    =         0.0000
                                                    Density    =         1.0090
 ------------------------------------------------------------------------------

 NMR restraints: Bond =    0.000   Angle =     0.000   Torsion =     0.000
===============================================================================

 NSTEP =   178000   TIME(PS) =     428.000  TEMP(K) =   310.68  PRESS =     0.0
 Etot   =   -195126.7143  EKtot   =     81314.4609  EPtot      =   -276441.1753
 BOND   =      6425.0205  ANGLE   =     25255.3377  DIHED      =     18177.1305
 1-4 NB =      6230.1340  1-4 EEL =      3331.8083  VDWAALS    =     13278.6730
 EELEC  =   -349558.1828  EHBOND  =         0.0000  RESTRAINT  =       418.9036
 EAMBER (non-restraint)  =   -276860.0789
 EKCMT  =         0.0000  VIRIAL  =         0.0000  VOLUME     =   1192399.1438
                                                    SURFTEN    =         0.0000
                                                    Density    =         1.0098
 ------------------------------------------------------------------------------

 NMR restraints: Bond =    0.000   Angle =     0.000   Torsion =     0.000
===============================================================================

 NSTEP =   179000   TIME(PS) =     429.000  TEMP(K) =   309.43  PRESS =     0.0
 Etot   =   -195165.6266  EKtot   =     80986.6016  EPtot      =   -276152.2282
 BOND   =      6437.5679  ANGLE   =     25261.4172  DIHED      =     18364.9279
 1-4 NB =      6261.3275  1-4 EEL =      3438.9953  VDWAALS    =     13697.3190
 EELEC  =   -350054.7474  EHBOND  =         0.0000  RESTRAINT  =       440.9644
 EAMBER (non-restraint)  =   -276593.1926
 EKCMT  =         0.0000  VIRIAL  =         0.0000  VOLUME     =   1192863.4340
                                                    SURFTEN    =         0.0000
                                                    Density    =         1.0094
 ------------------------------------------------------------------------------

 NMR restraints: Bond =    0.000   Angle =     0.000   Torsion =     0.000
===============================================================================

 NSTEP =   180000   TIME(PS) =     430.000  TEMP(K) =   309.55  PRESS =     0.0
 Etot   =   -195387.9749  EKtot   =     81018.0078  EPtot      =   -276405.9828
 BOND   =      6400.3176  ANGLE   =     25218.7373  DIHED      =     18373.3312
 1-4 NB =      6290.5753  1-4 EEL =      3425.2139  VDWAALS    =     13212.5682
 EELEC  =   -349749.4475  EHBOND  =         0.0000  RESTRAINT  =       422.7212
 EAMBER (non-restraint)  =   -276828.7040
 EKCMT  =         0.0000  VIRIAL  =         0.0000  VOLUME     =   1193126.7303
                                                    SURFTEN    =         0.0000
                                                    Density    =         1.0092
 ------------------------------------------------------------------------------

 NMR restraints: Bond =    0.000   Angle =     0.000   Torsion =     0.000
===============================================================================

 NSTEP =   181000   TIME(PS) =     431.000  TEMP(K) =   310.39  PRESS =     0.0
 Etot   =   -194793.1640  EKtot   =     81237.9844  EPtot      =   -276031.1484
 BOND   =      6617.4238  ANGLE   =     25340.4422  DIHED      =     18161.3723
 1-4 NB =      6234.3499  1-4 EEL =      3331.3649  VDWAALS    =     13513.5424
 EELEC  =   -349644.7961  EHBOND  =         0.0000  RESTRAINT  =       415.1522
 EAMBER (non-restraint)  =   -276446.3006
 EKCMT  =         0.0000  VIRIAL  =         0.0000  VOLUME     =   1193014.6937
                                                    SURFTEN    =         0.0000
                                                    Density    =         1.0093
 ------------------------------------------------------------------------------

 NMR restraints: Bond =    0.000   Angle =     0.000   Torsion =     0.000
===============================================================================

 NSTEP =   182000   TIME(PS) =     432.000  TEMP(K) =   311.18  PRESS =     0.0
 Etot   =   -194748.5737  EKtot   =     81443.8750  EPtot      =   -276192.4487
 BOND   =      6385.4188  ANGLE   =     25449.9947  DIHED      =     18288.3839
 1-4 NB =      6268.8794  1-4 EEL =      3338.3570  VDWAALS    =     13780.8814
 EELEC  =   -350144.2199  EHBOND  =         0.0000  RESTRAINT  =       439.8560
 EAMBER (non-restraint)  =   -276632.3046
 EKCMT  =         0.0000  VIRIAL  =         0.0000  VOLUME     =   1193434.8235
                                                    SURFTEN    =         0.0000
                                                    Density    =         1.0089
 ------------------------------------------------------------------------------

 NMR restraints: Bond =    0.000   Angle =     0.000   Torsion =     0.000
===============================================================================

 NSTEP =   183000   TIME(PS) =     433.000  TEMP(K) =   310.78  PRESS =     0.0
 Etot   =   -194846.7941  EKtot   =     81339.2578  EPtot      =   -276186.0519
 BOND   =      6430.6495  ANGLE   =     25436.2516  DIHED      =     18182.3102
 1-4 NB =      6260.5022  1-4 EEL =      3339.2054  VDWAALS    =     13491.7070
 EELEC  =   -349759.9725  EHBOND  =         0.0000  RESTRAINT  =       433.2948
 EAMBER (non-restraint)  =   -276619.3467
 EKCMT  =         0.0000  VIRIAL  =         0.0000  VOLUME     =   1192337.1293
                                                    SURFTEN    =         0.0000
                                                    Density    =         1.0099
 ------------------------------------------------------------------------------

 NMR restraints: Bond =    0.000   Angle =     0.000   Torsion =     0.000
===============================================================================

 NSTEP =   184000   TIME(PS) =     434.000  TEMP(K) =   309.89  PRESS =     0.0
 Etot   =   -195571.5431  EKtot   =     81105.7109  EPtot      =   -276677.2540
 BOND   =      6482.2120  ANGLE   =     25344.4368  DIHED      =     18205.0305
 1-4 NB =      6211.5513  1-4 EEL =      3378.3961  VDWAALS    =     13369.2766
 EELEC  =   -350118.4280  EHBOND  =         0.0000  RESTRAINT  =       450.2707
 EAMBER (non-restraint)  =   -277127.5247
 EKCMT  =         0.0000  VIRIAL  =         0.0000  VOLUME     =   1194318.0672
                                                    SURFTEN    =         0.0000
                                                    Density    =         1.0082
 ------------------------------------------------------------------------------

 NMR restraints: Bond =    0.000   Angle =     0.000   Torsion =     0.000
===============================================================================

 NSTEP =   185000   TIME(PS) =     435.000  TEMP(K) =   309.48  PRESS =     0.0
 Etot   =   -195636.5636  EKtot   =     80999.0547  EPtot      =   -276635.6183
 BOND   =      6415.2006  ANGLE   =     25284.2122  DIHED      =     18298.9318
 1-4 NB =      6251.1133  1-4 EEL =      3399.3680  VDWAALS    =     13512.8148
 EELEC  =   -350189.8668  EHBOND  =         0.0000  RESTRAINT  =       392.6078
 EAMBER (non-restraint)  =   -277028.2261
 EKCMT  =         0.0000  VIRIAL  =         0.0000  VOLUME     =   1192780.6380
                                                    SURFTEN    =         0.0000
                                                    Density    =         1.0095
 ------------------------------------------------------------------------------

 NMR restraints: Bond =    0.000   Angle =     0.000   Torsion =     0.000
===============================================================================

 NSTEP =   186000   TIME(PS) =     436.000  TEMP(K) =   309.49  PRESS =     0.0
 Etot   =   -195566.8838  EKtot   =     81001.3828  EPtot      =   -276568.2666
 BOND   =      6473.8841  ANGLE   =     25313.1598  DIHED      =     18240.7076
 1-4 NB =      6258.4443  1-4 EEL =      3384.4768  VDWAALS    =     12949.1805
 EELEC  =   -349609.2357  EHBOND  =         0.0000  RESTRAINT  =       421.1159
 EAMBER (non-restraint)  =   -276989.3825
 EKCMT  =         0.0000  VIRIAL  =         0.0000  VOLUME     =   1193560.3453
                                                    SURFTEN    =         0.0000
                                                    Density    =         1.0088
 ------------------------------------------------------------------------------

 NMR restraints: Bond =    0.000   Angle =     0.000   Torsion =     0.000
===============================================================================

 NSTEP =   187000   TIME(PS) =     437.000  TEMP(K) =   309.28  PRESS =     0.0
 Etot   =   -195230.3021  EKtot   =     80946.5547  EPtot      =   -276176.8568
 BOND   =      6442.2048  ANGLE   =     25282.8912  DIHED      =     18252.9444
 1-4 NB =      6288.5642  1-4 EEL =      3299.1857  VDWAALS    =     13242.1973
 EELEC  =   -349386.6421  EHBOND  =         0.0000  RESTRAINT  =       401.7977
 EAMBER (non-restraint)  =   -276578.6544
 EKCMT  =         0.0000  VIRIAL  =         0.0000  VOLUME     =   1194565.2041
                                                    SURFTEN    =         0.0000
                                                    Density    =         1.0080
 ------------------------------------------------------------------------------

 NMR restraints: Bond =    0.000   Angle =     0.000   Torsion =     0.000
===============================================================================

 NSTEP =   188000   TIME(PS) =     438.000  TEMP(K) =   310.25  PRESS =     0.0
 Etot   =   -195390.8489  EKtot   =     81200.3984  EPtot      =   -276591.2473
 BOND   =      6306.8134  ANGLE   =     25459.0480  DIHED      =     18200.3690
 1-4 NB =      6292.5883  1-4 EEL =      3347.5684  VDWAALS    =     13459.4415
 EELEC  =   -350099.6898  EHBOND  =         0.0000  RESTRAINT  =       442.6139
 EAMBER (non-restraint)  =   -277033.8612
 EKCMT  =         0.0000  VIRIAL  =         0.0000  VOLUME     =   1194565.2041
                                                    SURFTEN    =         0.0000
                                                    Density    =         1.0080
 ------------------------------------------------------------------------------

 NMR restraints: Bond =    0.000   Angle =     0.000   Torsion =     0.000
===============================================================================

 NSTEP =   189000   TIME(PS) =     439.000  TEMP(K) =   308.36  PRESS =     0.0
 Etot   =   -195461.5542  EKtot   =     80705.3359  EPtot      =   -276166.8901
 BOND   =      6452.2892  ANGLE   =     25217.4066  DIHED      =     18227.8944
 1-4 NB =      6229.6936  1-4 EEL =      3383.7069  VDWAALS    =     13349.2203
 EELEC  =   -349448.2508  EHBOND  =         0.0000  RESTRAINT  =       421.1498
 EAMBER (non-restraint)  =   -276588.0399
 EKCMT  =         0.0000  VIRIAL  =         0.0000  VOLUME     =   1193952.6103
                                                    SURFTEN    =         0.0000
                                                    Density    =         1.0085
 ------------------------------------------------------------------------------

 NMR restraints: Bond =    0.000   Angle =     0.000   Torsion =     0.000
===============================================================================

 NSTEP =   190000   TIME(PS) =     440.000  TEMP(K) =   309.16  PRESS =     0.0
 Etot   =   -195570.5069  EKtot   =     80915.9375  EPtot      =   -276486.4444
 BOND   =      6462.6654  ANGLE   =     25437.2712  DIHED      =     18323.1482
 1-4 NB =      6296.4793  1-4 EEL =      3387.7231  VDWAALS    =     13849.3783
 EELEC  =   -350657.0397  EHBOND  =         0.0000  RESTRAINT  =       413.9299
 EAMBER (non-restraint)  =   -276900.3743
 EKCMT  =         0.0000  VIRIAL  =         0.0000  VOLUME     =   1194004.7563
                                                    SURFTEN    =         0.0000
                                                    Density    =         1.0084
 ------------------------------------------------------------------------------

 NMR restraints: Bond =    0.000   Angle =     0.000   Torsion =     0.000
===============================================================================

 NSTEP =   191000   TIME(PS) =     441.000  TEMP(K) =   310.04  PRESS =     0.0
 Etot   =   -195167.9136  EKtot   =     81146.9844  EPtot      =   -276314.8980
 BOND   =      6439.8743  ANGLE   =     25234.8209  DIHED      =     18248.9027
 1-4 NB =      6268.2936  1-4 EEL =      3376.4537  VDWAALS    =     13414.9165
 EELEC  =   -349720.8675  EHBOND  =         0.0000  RESTRAINT  =       422.7080
 EAMBER (non-restraint)  =   -276737.6060
 EKCMT  =         0.0000  VIRIAL  =         0.0000  VOLUME     =   1194004.7563
                                                    SURFTEN    =         0.0000
                                                    Density    =         1.0084
 ------------------------------------------------------------------------------

 NMR restraints: Bond =    0.000   Angle =     0.000   Torsion =     0.000
===============================================================================

 NSTEP =   192000   TIME(PS) =     442.000  TEMP(K) =   309.89  PRESS =     0.0
 Etot   =   -195047.1674  EKtot   =     81107.6875  EPtot      =   -276154.8549
 BOND   =      6483.6700  ANGLE   =     25353.1184  DIHED      =     18280.9529
 1-4 NB =      6257.8591  1-4 EEL =      3343.5940  VDWAALS    =     13030.7526
 EELEC  =   -349345.4339  EHBOND  =         0.0000  RESTRAINT  =       440.6320
 EAMBER (non-restraint)  =   -276595.4869
 EKCMT  =         0.0000  VIRIAL  =         0.0000  VOLUME     =   1194854.1483
                                                    SURFTEN    =         0.0000
                                                    Density    =         1.0077
 ------------------------------------------------------------------------------

 NMR restraints: Bond =    0.000   Angle =     0.000   Torsion =     0.000
===============================================================================

 NSTEP =   193000   TIME(PS) =     443.000  TEMP(K) =   310.29  PRESS =     0.0
 Etot   =   -195046.8352  EKtot   =     81211.7812  EPtot      =   -276258.6165
 BOND   =      6365.5085  ANGLE   =     25137.2653  DIHED      =     18308.8501
 1-4 NB =      6218.5971  1-4 EEL =      3316.0818  VDWAALS    =     13094.6222
 EELEC  =   -349126.3324  EHBOND  =         0.0000  RESTRAINT  =       426.7909
 EAMBER (non-restraint)  =   -276685.4074
 EKCMT  =         0.0000  VIRIAL  =         0.0000  VOLUME     =   1195364.0536
                                                    SURFTEN    =         0.0000
                                                    Density    =         1.0073
 ------------------------------------------------------------------------------

 NMR restraints: Bond =    0.000   Angle =     0.000   Torsion =     0.000
===============================================================================

 NSTEP =   194000   TIME(PS) =     444.000  TEMP(K) =   309.83  PRESS =     0.0
 Etot   =   -194786.7805  EKtot   =     81089.6953  EPtot      =   -275876.4758
 BOND   =      6524.6655  ANGLE   =     25388.6323  DIHED      =     18340.1795
 1-4 NB =      6188.9085  1-4 EEL =      3408.4122  VDWAALS    =     13190.8207
 EELEC  =   -349342.5835  EHBOND  =         0.0000  RESTRAINT  =       424.4891
 EAMBER (non-restraint)  =   -276300.9648
 EKCMT  =         0.0000  VIRIAL  =         0.0000  VOLUME     =   1194827.7798
                                                    SURFTEN    =         0.0000
                                                    Density    =         1.0077
 ------------------------------------------------------------------------------

 NMR restraints: Bond =    0.000   Angle =     0.000   Torsion =     0.000
===============================================================================

 NSTEP =   195000   TIME(PS) =     445.000  TEMP(K) =   311.83  PRESS =     0.0
 Etot   =   -194095.9503  EKtot   =     81613.5703  EPtot      =   -275709.5206
 BOND   =      6528.0606  ANGLE   =     25354.0490  DIHED      =     18304.5181
 1-4 NB =      6235.7684  1-4 EEL =      3389.2117  VDWAALS    =     13575.4360
 EELEC  =   -349525.6990  EHBOND  =         0.0000  RESTRAINT  =       429.1347
 EAMBER (non-restraint)  =   -276138.6553
 EKCMT  =         0.0000  VIRIAL  =         0.0000  VOLUME     =   1195220.4512
                                                    SURFTEN    =         0.0000
                                                    Density    =         1.0074
 ------------------------------------------------------------------------------

 NMR restraints: Bond =    0.000   Angle =     0.000   Torsion =     0.000
===============================================================================

 NSTEP =   196000   TIME(PS) =     446.000  TEMP(K) =   310.33  PRESS =     0.0
 Etot   =   -194049.0384  EKtot   =     81221.9141  EPtot      =   -275270.9525
 BOND   =      6421.9363  ANGLE   =     25679.6727  DIHED      =     18314.6800
 1-4 NB =      6260.9828  1-4 EEL =      3428.8323  VDWAALS    =     13201.4588
 EELEC  =   -348986.9551  EHBOND  =         0.0000  RESTRAINT  =       408.4397
 EAMBER (non-restraint)  =   -275679.3922
 EKCMT  =         0.0000  VIRIAL  =         0.0000  VOLUME     =   1194973.2946
                                                    SURFTEN    =         0.0000
                                                    Density    =         1.0076
 ------------------------------------------------------------------------------

 NMR restraints: Bond =    0.000   Angle =     0.000   Torsion =     0.000
===============================================================================

 NSTEP =   197000   TIME(PS) =     447.000  TEMP(K) =   310.18  PRESS =     0.0
 Etot   =   -194896.5691  EKtot   =     81183.6406  EPtot      =   -276080.2097
 BOND   =      6455.4373  ANGLE   =     25508.8016  DIHED      =     18211.2322
 1-4 NB =      6215.4063  1-4 EEL =      3356.5140  VDWAALS    =     13288.1380
 EELEC  =   -349523.9804  EHBOND  =         0.0000  RESTRAINT  =       408.2412
 EAMBER (non-restraint)  =   -276488.4510
 EKCMT  =         0.0000  VIRIAL  =         0.0000  VOLUME     =   1194198.8663
                                                    SURFTEN    =         0.0000
                                                    Density    =         1.0083
 ------------------------------------------------------------------------------

 NMR restraints: Bond =    0.000   Angle =     0.000   Torsion =     0.000
===============================================================================

 NSTEP =   198000   TIME(PS) =     448.000  TEMP(K) =   310.73  PRESS =     0.0
 Etot   =   -194953.8033  EKtot   =     81326.9141  EPtot      =   -276280.7173
 BOND   =      6514.0037  ANGLE   =     25247.3239  DIHED      =     18177.6908
 1-4 NB =      6226.0263  1-4 EEL =      3421.4519  VDWAALS    =     13443.0369
 EELEC  =   -349719.0700  EHBOND  =         0.0000  RESTRAINT  =       408.8191
 EAMBER (non-restraint)  =   -276689.5364
 EKCMT  =         0.0000  VIRIAL  =         0.0000  VOLUME     =   1193785.1352
                                                    SURFTEN    =         0.0000
                                                    Density    =         1.0086
 ------------------------------------------------------------------------------

 NMR restraints: Bond =    0.000   Angle =     0.000   Torsion =     0.000
===============================================================================

 NSTEP =   199000   TIME(PS) =     449.000  TEMP(K) =   309.54  PRESS =     0.0
 Etot   =   -195080.0442  EKtot   =     81016.1875  EPtot      =   -276096.2317
 BOND   =      6537.5660  ANGLE   =     25418.4585  DIHED      =     18187.6478
 1-4 NB =      6261.9290  1-4 EEL =      3416.7263  VDWAALS    =     13585.0619
 EELEC  =   -349923.7667  EHBOND  =         0.0000  RESTRAINT  =       420.1454
 EAMBER (non-restraint)  =   -276516.3771
 EKCMT  =         0.0000  VIRIAL  =         0.0000  VOLUME     =   1193785.1352
                                                    SURFTEN    =         0.0000
                                                    Density    =         1.0086
 ------------------------------------------------------------------------------

 NMR restraints: Bond =    0.000   Angle =     0.000   Torsion =     0.000
===============================================================================

 NSTEP =   200000   TIME(PS) =     450.000  TEMP(K) =   309.81  PRESS =     0.0
 Etot   =   -195067.7112  EKtot   =     81085.5156  EPtot      =   -276153.2268
 BOND   =      6503.5706  ANGLE   =     25536.3382  DIHED      =     18256.4363
 1-4 NB =      6272.1170  1-4 EEL =      3340.6408  VDWAALS    =     13838.4734
 EELEC  =   -350324.6049  EHBOND  =         0.0000  RESTRAINT  =       423.8018
 EAMBER (non-restraint)  =   -276577.0286
 EKCMT  =         0.0000  VIRIAL  =         0.0000  VOLUME     =   1191649.8003
                                                    SURFTEN    =         0.0000
                                                    Density    =         1.0104
 ------------------------------------------------------------------------------

 NMR restraints: Bond =    0.000   Angle =     0.000   Torsion =     0.000
===============================================================================

 NSTEP =   201000   TIME(PS) =     451.000  TEMP(K) =   310.47  PRESS =     0.0
 Etot   =   -195212.3091  EKtot   =     81258.8906  EPtot      =   -276471.1998
 BOND   =      6536.8740  ANGLE   =     25328.9686  DIHED      =     18215.6279
 1-4 NB =      6250.3119  1-4 EEL =      3386.9228  VDWAALS    =     13402.0117
 EELEC  =   -350030.8612  EHBOND  =         0.0000  RESTRAINT  =       438.9444
 EAMBER (non-restraint)  =   -276910.1442
 EKCMT  =         0.0000  VIRIAL  =         0.0000  VOLUME     =   1192613.9963
                                                    SURFTEN    =         0.0000
                                                    Density    =         1.0096
 ------------------------------------------------------------------------------

 NMR restraints: Bond =    0.000   Angle =     0.000   Torsion =     0.000
===============================================================================

 NSTEP =   202000   TIME(PS) =     452.000  TEMP(K) =   310.00  PRESS =     0.0
 Etot   =   -194980.8787  EKtot   =     81134.7188  EPtot      =   -276115.5975
 BOND   =      6344.6382  ANGLE   =     25437.8172  DIHED      =     18281.4938
 1-4 NB =      6258.9217  1-4 EEL =      3318.3783  VDWAALS    =     13580.6859
 EELEC  =   -349754.5265  EHBOND  =         0.0000  RESTRAINT  =       416.9938
 EAMBER (non-restraint)  =   -276532.5912
 EKCMT  =         0.0000  VIRIAL  =         0.0000  VOLUME     =   1192530.8624
                                                    SURFTEN    =         0.0000
                                                    Density    =         1.0097
 ------------------------------------------------------------------------------

 NMR restraints: Bond =    0.000   Angle =     0.000   Torsion =     0.000
===============================================================================

 NSTEP =   203000   TIME(PS) =     453.000  TEMP(K) =   309.87  PRESS =     0.0
 Etot   =   -194771.9628  EKtot   =     81101.5469  EPtot      =   -275873.5097
 BOND   =      6484.8829  ANGLE   =     25599.6637  DIHED      =     18348.9057
 1-4 NB =      6255.5083  1-4 EEL =      3351.4849  VDWAALS    =     13160.8524
 EELEC  =   -349507.6989  EHBOND  =         0.0000  RESTRAINT  =       432.8913
 EAMBER (non-restraint)  =   -276306.4009
 EKCMT  =         0.0000  VIRIAL  =         0.0000  VOLUME     =   1193884.9754
                                                    SURFTEN    =         0.0000
                                                    Density    =         1.0085
 ------------------------------------------------------------------------------

 NMR restraints: Bond =    0.000   Angle =     0.000   Torsion =     0.000
===============================================================================

 NSTEP =   204000   TIME(PS) =     454.000  TEMP(K) =   308.92  PRESS =     0.0
 Etot   =   -195131.3861  EKtot   =     80852.3594  EPtot      =   -275983.7455
 BOND   =      6523.8851  ANGLE   =     25229.6228  DIHED      =     18249.7425
 1-4 NB =      6237.9810  1-4 EEL =      3332.5059  VDWAALS    =     13881.1129
 EELEC  =   -349869.4065  EHBOND  =         0.0000  RESTRAINT  =       430.8107
 EAMBER (non-restraint)  =   -276414.5562
 EKCMT  =         0.0000  VIRIAL  =         0.0000  VOLUME     =   1193308.2525
                                                    SURFTEN    =         0.0000
                                                    Density    =         1.0090
 ------------------------------------------------------------------------------

 NMR restraints: Bond =    0.000   Angle =     0.000   Torsion =     0.000
===============================================================================

 NSTEP =   205000   TIME(PS) =     455.000  TEMP(K) =   310.09  PRESS =     0.0
 Etot   =   -195367.5587  EKtot   =     81158.6094  EPtot      =   -276526.1681
 BOND   =      6439.4477  ANGLE   =     25407.3697  DIHED      =     18256.9497
 1-4 NB =      6297.9801  1-4 EEL =      3387.1157  VDWAALS    =     13751.8028
 EELEC  =   -350504.8933  EHBOND  =         0.0000  RESTRAINT  =       438.0596
 EAMBER (non-restraint)  =   -276964.2277
 EKCMT  =         0.0000  VIRIAL  =         0.0000  VOLUME     =   1193025.1757
                                                    SURFTEN    =         0.0000
                                                    Density    =         1.0093
 ------------------------------------------------------------------------------

 NMR restraints: Bond =    0.000   Angle =     0.000   Torsion =     0.000
===============================================================================

 NSTEP =   206000   TIME(PS) =     456.000  TEMP(K) =   310.33  PRESS =     0.0
 Etot   =   -194925.5288  EKtot   =     81220.9141  EPtot      =   -276146.4429
 BOND   =      6434.5136  ANGLE   =     25461.2575  DIHED      =     18185.3545
 1-4 NB =      6236.0590  1-4 EEL =      3364.7478  VDWAALS    =     13535.9361
 EELEC  =   -349790.5213  EHBOND  =         0.0000  RESTRAINT  =       426.2100
 EAMBER (non-restraint)  =   -276572.6528
 EKCMT  =         0.0000  VIRIAL  =         0.0000  VOLUME     =   1193476.5943
                                                    SURFTEN    =         0.0000
                                                    Density    =         1.0089
 ------------------------------------------------------------------------------

 NMR restraints: Bond =    0.000   Angle =     0.000   Torsion =     0.000
===============================================================================

 NSTEP =   207000   TIME(PS) =     457.000  TEMP(K) =   310.37  PRESS =     0.0
 Etot   =   -195044.7801  EKtot   =     81232.8672  EPtot      =   -276277.6473
 BOND   =      6521.6038  ANGLE   =     25317.7113  DIHED      =     18292.6252
 1-4 NB =      6261.8815  1-4 EEL =      3400.4462  VDWAALS    =     13885.0572
 EELEC  =   -350390.5199  EHBOND  =         0.0000  RESTRAINT  =       433.5473
 EAMBER (non-restraint)  =   -276711.1946
 EKCMT  =         0.0000  VIRIAL  =         0.0000  VOLUME     =   1194616.2066
                                                    SURFTEN    =         0.0000
                                                    Density    =         1.0079
 ------------------------------------------------------------------------------

 NMR restraints: Bond =    0.000   Angle =     0.000   Torsion =     0.000
===============================================================================

 NSTEP =   208000   TIME(PS) =     458.000  TEMP(K) =   310.33  PRESS =     0.0
 Etot   =   -194841.3359  EKtot   =     81222.5625  EPtot      =   -276063.8984
 BOND   =      6589.9433  ANGLE   =     25562.1917  DIHED      =     18150.2541
 1-4 NB =      6252.7734  1-4 EEL =      3375.2054  VDWAALS    =     13740.9958
 EELEC  =   -350174.4724  EHBOND  =         0.0000  RESTRAINT  =       439.2103
 EAMBER (non-restraint)  =   -276503.1087
 EKCMT  =         0.0000  VIRIAL  =         0.0000  VOLUME     =   1193757.0345
                                                    SURFTEN    =         0.0000
                                                    Density    =         1.0086
 ------------------------------------------------------------------------------

 NMR restraints: Bond =    0.000   Angle =     0.000   Torsion =     0.000
===============================================================================

 NSTEP =   209000   TIME(PS) =     459.000  TEMP(K) =   311.44  PRESS =     0.0
 Etot   =   -194691.8245  EKtot   =     81513.1484  EPtot      =   -276204.9730
 BOND   =      6409.7309  ANGLE   =     25565.6296  DIHED      =     18257.0667
 1-4 NB =      6266.3948  1-4 EEL =      3495.2842  VDWAALS    =     13383.9513
 EELEC  =   -350001.8302  EHBOND  =         0.0000  RESTRAINT  =       418.7997
 EAMBER (non-restraint)  =   -276623.7727
 EKCMT  =         0.0000  VIRIAL  =         0.0000  VOLUME     =   1193520.4765
                                                    SURFTEN    =         0.0000
                                                    Density    =         1.0088
 ------------------------------------------------------------------------------

 NMR restraints: Bond =    0.000   Angle =     0.000   Torsion =     0.000
===============================================================================

 NSTEP =   210000   TIME(PS) =     460.000  TEMP(K) =   309.16  PRESS =     0.0
 Etot   =   -195293.7503  EKtot   =     80914.7969  EPtot      =   -276208.5472
 BOND   =      6558.6827  ANGLE   =     25445.6723  DIHED      =     18284.4380
 1-4 NB =      6283.7935  1-4 EEL =      3380.5853  VDWAALS    =     13921.3644
 EELEC  =   -350501.4673  EHBOND  =         0.0000  RESTRAINT  =       418.3838
 EAMBER (non-restraint)  =   -276626.9310
 EKCMT  =         0.0000  VIRIAL  =         0.0000  VOLUME     =   1193520.4765
                                                    SURFTEN    =         0.0000
                                                    Density    =         1.0088
 ------------------------------------------------------------------------------

 NMR restraints: Bond =    0.000   Angle =     0.000   Torsion =     0.000
===============================================================================

 NSTEP =   211000   TIME(PS) =     461.000  TEMP(K) =   309.62  PRESS =     0.0
 Etot   =   -195466.5572  EKtot   =     81036.2969  EPtot      =   -276502.8541
 BOND   =      6509.3749  ANGLE   =     25406.9128  DIHED      =     18267.0160
 1-4 NB =      6238.4246  1-4 EEL =      3419.9217  VDWAALS    =     14063.9803
 EELEC  =   -350819.9335  EHBOND  =         0.0000  RESTRAINT  =       411.4491
 EAMBER (non-restraint)  =   -276914.3032
 EKCMT  =         0.0000  VIRIAL  =         0.0000  VOLUME     =   1193184.1284
                                                    SURFTEN    =         0.0000
                                                    Density    =         1.0091
 ------------------------------------------------------------------------------

 NMR restraints: Bond =    0.000   Angle =     0.000   Torsion =     0.000
===============================================================================

 NSTEP =   212000   TIME(PS) =     462.000  TEMP(K) =   310.41  PRESS =     0.0
 Etot   =   -195101.7591  EKtot   =     81242.6172  EPtot      =   -276344.3763
 BOND   =      6474.7394  ANGLE   =     25585.2994  DIHED      =     18321.4266
 1-4 NB =      6277.6024  1-4 EEL =      3352.0281  VDWAALS    =     12919.5205
 EELEC  =   -349718.2123  EHBOND  =         0.0000  RESTRAINT  =       443.2196
 EAMBER (non-restraint)  =   -276787.5959
 EKCMT  =         0.0000  VIRIAL  =         0.0000  VOLUME     =   1193621.8010
                                                    SURFTEN    =         0.0000
                                                    Density    =         1.0088
 ------------------------------------------------------------------------------

 NMR restraints: Bond =    0.000   Angle =     0.000   Torsion =     0.000
===============================================================================

 NSTEP =   213000   TIME(PS) =     463.000  TEMP(K) =   310.55  PRESS =     0.0
 Etot   =   -194881.7836  EKtot   =     81279.9062  EPtot      =   -276161.6898
 BOND   =      6460.7319  ANGLE   =     25637.3666  DIHED      =     18200.3055
 1-4 NB =      6218.6659  1-4 EEL =      3367.2490  VDWAALS    =     13811.4733
 EELEC  =   -350284.1722  EHBOND  =         0.0000  RESTRAINT  =       426.6901
 EAMBER (non-restraint)  =   -276588.3799
 EKCMT  =         0.0000  VIRIAL  =         0.0000  VOLUME     =   1194755.8210
                                                    SURFTEN    =         0.0000
                                                    Density    =         1.0078
 ------------------------------------------------------------------------------

 NMR restraints: Bond =    0.000   Angle =     0.000   Torsion =     0.000
===============================================================================

 NSTEP =   214000   TIME(PS) =     464.000  TEMP(K) =   309.60  PRESS =     0.0
 Etot   =   -195125.0030  EKtot   =     81030.8984  EPtot      =   -276155.9014
 BOND   =      6318.9690  ANGLE   =     25487.9372  DIHED      =     18324.1992
 1-4 NB =      6225.7193  1-4 EEL =      3368.9362  VDWAALS    =     13564.2822
 EELEC  =   -349852.3840  EHBOND  =         0.0000  RESTRAINT  =       406.4394
 EAMBER (non-restraint)  =   -276562.3408
 EKCMT  =         0.0000  VIRIAL  =         0.0000  VOLUME     =   1193563.9184
                                                    SURFTEN    =         0.0000
                                                    Density    =         1.0088
 ------------------------------------------------------------------------------

 NMR restraints: Bond =    0.000   Angle =     0.000   Torsion =     0.000
===============================================================================

 NSTEP =   215000   TIME(PS) =     465.000  TEMP(K) =   310.55  PRESS =     0.0
 Etot   =   -194564.3886  EKtot   =     81279.7969  EPtot      =   -275844.1855
 BOND   =      6385.7023  ANGLE   =     25479.5357  DIHED      =     18283.6490
 1-4 NB =      6197.8235  1-4 EEL =      3361.2555  VDWAALS    =     13000.1379
 EELEC  =   -349002.4201  EHBOND  =         0.0000  RESTRAINT  =       450.1308
 EAMBER (non-restraint)  =   -276294.3162
 EKCMT  =         0.0000  VIRIAL  =         0.0000  VOLUME     =   1193563.9184
                                                    SURFTEN    =         0.0000
                                                    Density    =         1.0088
 ------------------------------------------------------------------------------

 NMR restraints: Bond =    0.000   Angle =     0.000   Torsion =     0.000
===============================================================================

 NSTEP =   216000   TIME(PS) =     466.000  TEMP(K) =   311.17  PRESS =     0.0
 Etot   =   -194779.9018  EKtot   =     81441.4609  EPtot      =   -276221.3627
 BOND   =      6446.2394  ANGLE   =     25240.1658  DIHED      =     18240.3655
 1-4 NB =      6276.1548  1-4 EEL =      3272.8282  VDWAALS    =     13626.9290
 EELEC  =   -349737.8467  EHBOND  =         0.0000  RESTRAINT  =       413.8011
 EAMBER (non-restraint)  =   -276635.1638
 EKCMT  =         0.0000  VIRIAL  =         0.0000  VOLUME     =   1193563.9184
                                                    SURFTEN    =         0.0000
                                                    Density    =         1.0088
 ------------------------------------------------------------------------------

 NMR restraints: Bond =    0.000   Angle =     0.000   Torsion =     0.000
===============================================================================

 NSTEP =   217000   TIME(PS) =     467.000  TEMP(K) =   310.51  PRESS =     0.0
 Etot   =   -195281.3885  EKtot   =     81267.7891  EPtot      =   -276549.1776
 BOND   =      6501.7149  ANGLE   =     25338.4510  DIHED      =     18199.1786
 1-4 NB =      6278.9513  1-4 EEL =      3414.2834  VDWAALS    =     13473.1200
 EELEC  =   -350179.5963  EHBOND  =         0.0000  RESTRAINT  =       424.7196
 EAMBER (non-restraint)  =   -276973.8972
 EKCMT  =         0.0000  VIRIAL  =         0.0000  VOLUME     =   1192838.6181
                                                    SURFTEN    =         0.0000
                                                    Density    =         1.0094
 ------------------------------------------------------------------------------

 NMR restraints: Bond =    0.000   Angle =     0.000   Torsion =     0.000
===============================================================================

 NSTEP =   218000   TIME(PS) =     468.000  TEMP(K) =   309.95  PRESS =     0.0
 Etot   =   -194518.4326  EKtot   =     81123.2188  EPtot      =   -275641.6514
 BOND   =      6519.4268  ANGLE   =     25368.3087  DIHED      =     18252.5707
 1-4 NB =      6255.9698  1-4 EEL =      3417.8519  VDWAALS    =     13150.2934
 EELEC  =   -349044.1818  EHBOND  =         0.0000  RESTRAINT  =       438.1091
 EAMBER (non-restraint)  =   -276079.7605
 EKCMT  =         0.0000  VIRIAL  =         0.0000  VOLUME     =   1195307.3037
                                                    SURFTEN    =         0.0000
                                                    Density    =         1.0073
 ------------------------------------------------------------------------------

 NMR restraints: Bond =    0.000   Angle =     0.000   Torsion =     0.000
===============================================================================

 NSTEP =   219000   TIME(PS) =     469.000  TEMP(K) =   311.04  PRESS =     0.0
 Etot   =   -194432.6967  EKtot   =     81407.8203  EPtot      =   -275840.5170
 BOND   =      6364.5523  ANGLE   =     25550.1916  DIHED      =     18281.4615
 1-4 NB =      6310.9392  1-4 EEL =      3452.7312  VDWAALS    =     13810.2560
 EELEC  =   -350050.7380  EHBOND  =         0.0000  RESTRAINT  =       440.0891
 EAMBER (non-restraint)  =   -276280.6062
 EKCMT  =         0.0000  VIRIAL  =         0.0000  VOLUME     =   1195977.1988
                                                    SURFTEN    =         0.0000
                                                    Density    =         1.0068
 ------------------------------------------------------------------------------

 NMR restraints: Bond =    0.000   Angle =     0.000   Torsion =     0.000
===============================================================================

 NSTEP =   220000   TIME(PS) =     470.000  TEMP(K) =   310.80  PRESS =     0.0
 Etot   =   -194610.5798  EKtot   =     81345.3125  EPtot      =   -275955.8923
 BOND   =      6520.1482  ANGLE   =     25546.9392  DIHED      =     18302.5013
 1-4 NB =      6251.8800  1-4 EEL =      3405.9607  VDWAALS    =     13795.8052
 EELEC  =   -350202.2294  EHBOND  =         0.0000  RESTRAINT  =       423.1026
 EAMBER (non-restraint)  =   -276378.9949
 EKCMT  =         0.0000  VIRIAL  =         0.0000  VOLUME     =   1194652.4728
                                                    SURFTEN    =         0.0000
                                                    Density    =         1.0079
 ------------------------------------------------------------------------------

 NMR restraints: Bond =    0.000   Angle =     0.000   Torsion =     0.000
===============================================================================

 NSTEP =   221000   TIME(PS) =     471.000  TEMP(K) =   310.73  PRESS =     0.0
 Etot   =   -194800.7578  EKtot   =     81326.7109  EPtot      =   -276127.4687
 BOND   =      6511.2021  ANGLE   =     25341.4641  DIHED      =     18303.4997
 1-4 NB =      6240.1009  1-4 EEL =      3351.7670  VDWAALS    =     13430.5079
 EELEC  =   -349726.5720  EHBOND  =         0.0000  RESTRAINT  =       420.5616
 EAMBER (non-restraint)  =   -276548.0303
 EKCMT  =         0.0000  VIRIAL  =         0.0000  VOLUME     =   1193934.0332
                                                    SURFTEN    =         0.0000
                                                    Density    =         1.0085
 ------------------------------------------------------------------------------

 NMR restraints: Bond =    0.000   Angle =     0.000   Torsion =     0.000
===============================================================================

 NSTEP =   222000   TIME(PS) =     472.000  TEMP(K) =   311.74  PRESS =     0.0
 Etot   =   -194368.5523  EKtot   =     81591.2578  EPtot      =   -275959.8101
 BOND   =      6481.1804  ANGLE   =     25465.8510  DIHED      =     18328.0523
 1-4 NB =      6215.3401  1-4 EEL =      3421.7702  VDWAALS    =     13515.2412
 EELEC  =   -349810.0840  EHBOND  =         0.0000  RESTRAINT  =       422.8388
 EAMBER (non-restraint)  =   -276382.6489
 EKCMT  =         0.0000  VIRIAL  =         0.0000  VOLUME     =   1193624.7091
                                                    SURFTEN    =         0.0000
                                                    Density    =         1.0088
 ------------------------------------------------------------------------------

 NMR restraints: Bond =    0.000   Angle =     0.000   Torsion =     0.000
===============================================================================

 NSTEP =   223000   TIME(PS) =     473.000  TEMP(K) =   309.43  PRESS =     0.0
 Etot   =   -194979.7883  EKtot   =     80985.4297  EPtot      =   -275965.2180
 BOND   =      6342.4103  ANGLE   =     25429.0872  DIHED      =     18295.6789
 1-4 NB =      6314.0510  1-4 EEL =      3418.6263  VDWAALS    =     13438.8383
 EELEC  =   -349631.9642  EHBOND  =         0.0000  RESTRAINT  =       428.0543
 EAMBER (non-restraint)  =   -276393.2723
 EKCMT  =         0.0000  VIRIAL  =         0.0000  VOLUME     =   1193299.5993
                                                    SURFTEN    =         0.0000
                                                    Density    =         1.0090
 ------------------------------------------------------------------------------

 NMR restraints: Bond =    0.000   Angle =     0.000   Torsion =     0.000
===============================================================================

 NSTEP =   224000   TIME(PS) =     474.000  TEMP(K) =   309.76  PRESS =     0.0
 Etot   =   -195032.3303  EKtot   =     81072.5234  EPtot      =   -276104.8537
 BOND   =      6428.0863  ANGLE   =     25446.6864  DIHED      =     18226.6110
 1-4 NB =      6256.1927  1-4 EEL =      3273.8446  VDWAALS    =     13029.0606
 EELEC  =   -349209.2005  EHBOND  =         0.0000  RESTRAINT  =       443.8652
 EAMBER (non-restraint)  =   -276548.7189
 EKCMT  =         0.0000  VIRIAL  =         0.0000  VOLUME     =   1193529.8783
                                                    SURFTEN    =         0.0000
                                                    Density    =         1.0088
 ------------------------------------------------------------------------------

 NMR restraints: Bond =    0.000   Angle =     0.000   Torsion =     0.000
===============================================================================

 NSTEP =   225000   TIME(PS) =     475.000  TEMP(K) =   310.67  PRESS =     0.0
 Etot   =   -195172.1636  EKtot   =     81310.6172  EPtot      =   -276482.7808
 BOND   =      6387.5532  ANGLE   =     25304.5878  DIHED      =     18312.1678
 1-4 NB =      6325.0696  1-4 EEL =      3374.3843  VDWAALS    =     13558.0665
 EELEC  =   -350178.1833  EHBOND  =         0.0000  RESTRAINT  =       433.5733
 EAMBER (non-restraint)  =   -276916.3542
 EKCMT  =         0.0000  VIRIAL  =         0.0000  VOLUME     =   1192323.7660
                                                    SURFTEN    =         0.0000
                                                    Density    =         1.0099
 ------------------------------------------------------------------------------

 NMR restraints: Bond =    0.000   Angle =     0.000   Torsion =     0.000
===============================================================================

 NSTEP =   226000   TIME(PS) =     476.000  TEMP(K) =   311.39  PRESS =     0.0
 Etot   =   -194621.1142  EKtot   =     81499.4141  EPtot      =   -276120.5283
 BOND   =      6475.0815  ANGLE   =     25503.2622  DIHED      =     18311.9444
 1-4 NB =      6283.4097  1-4 EEL =      3326.5990  VDWAALS    =     13580.4675
 EELEC  =   -350020.4181  EHBOND  =         0.0000  RESTRAINT  =       419.1256
 EAMBER (non-restraint)  =   -276539.6538
 EKCMT  =         0.0000  VIRIAL  =         0.0000  VOLUME     =   1192774.6242
                                                    SURFTEN    =         0.0000
                                                    Density    =         1.0095
 ------------------------------------------------------------------------------

 NMR restraints: Bond =    0.000   Angle =     0.000   Torsion =     0.000
===============================================================================

 NSTEP =   227000   TIME(PS) =     477.000  TEMP(K) =   308.70  PRESS =     0.0
 Etot   =   -195330.7050  EKtot   =     80794.2344  EPtot      =   -276124.9394
 BOND   =      6451.3580  ANGLE   =     25411.7836  DIHED      =     18240.7877
 1-4 NB =      6299.7792  1-4 EEL =      3423.6974  VDWAALS    =     13577.9670
 EELEC  =   -349948.7221  EHBOND  =         0.0000  RESTRAINT  =       418.4098
 EAMBER (non-restraint)  =   -276543.3492
 EKCMT  =         0.0000  VIRIAL  =         0.0000  VOLUME     =   1192023.2211
                                                    SURFTEN    =         0.0000
                                                    Density    =         1.0101
 ------------------------------------------------------------------------------

 NMR restraints: Bond =    0.000   Angle =     0.000   Torsion =     0.000
===============================================================================

 NSTEP =   228000   TIME(PS) =     478.000  TEMP(K) =   309.45  PRESS =     0.0
 Etot   =   -195519.3435  EKtot   =     80990.2656  EPtot      =   -276509.6091
 BOND   =      6369.4418  ANGLE   =     25368.0093  DIHED      =     18253.0043
 1-4 NB =      6227.0712  1-4 EEL =      3316.4914  VDWAALS    =     13149.0835
 EELEC  =   -349611.5443  EHBOND  =         0.0000  RESTRAINT  =       418.8338
 EAMBER (non-restraint)  =   -276928.4429
 EKCMT  =         0.0000  VIRIAL  =         0.0000  VOLUME     =   1192023.2211
                                                    SURFTEN    =         0.0000
                                                    Density    =         1.0101
 ------------------------------------------------------------------------------

 NMR restraints: Bond =    0.000   Angle =     0.000   Torsion =     0.000
===============================================================================

 NSTEP =   229000   TIME(PS) =     479.000  TEMP(K) =   309.30  PRESS =     0.0
 Etot   =   -195204.4809  EKtot   =     80950.9531  EPtot      =   -276155.4340
 BOND   =      6468.8904  ANGLE   =     25402.2244  DIHED      =     18304.9271
 1-4 NB =      6254.1912  1-4 EEL =      3425.2200  VDWAALS    =     13515.3299
 EELEC  =   -349960.7712  EHBOND  =         0.0000  RESTRAINT  =       434.5542
 EAMBER (non-restraint)  =   -276589.9882
 EKCMT  =         0.0000  VIRIAL  =         0.0000  VOLUME     =   1193570.5010
                                                    SURFTEN    =         0.0000
                                                    Density    =         1.0088
 ------------------------------------------------------------------------------

 NMR restraints: Bond =    0.000   Angle =     0.000   Torsion =     0.000
===============================================================================

 NSTEP =   230000   TIME(PS) =     480.000  TEMP(K) =   310.79  PRESS =     0.0
 Etot   =   -194899.2601  EKtot   =     81342.9609  EPtot      =   -276242.2211
 BOND   =      6430.1867  ANGLE   =     25317.4224  DIHED      =     18201.1365
 1-4 NB =      6249.2494  1-4 EEL =      3369.5179  VDWAALS    =     13890.4209
 EELEC  =   -350130.3717  EHBOND  =         0.0000  RESTRAINT  =       430.2168
 EAMBER (non-restraint)  =   -276672.4379
 EKCMT  =         0.0000  VIRIAL  =         0.0000  VOLUME     =   1192395.1308
                                                    SURFTEN    =         0.0000
                                                    Density    =         1.0098
 ------------------------------------------------------------------------------

 NMR restraints: Bond =    0.000   Angle =     0.000   Torsion =     0.000
===============================================================================

 NSTEP =   231000   TIME(PS) =     481.000  TEMP(K) =   310.34  PRESS =     0.0
 Etot   =   -195079.2662  EKtot   =     81223.9219  EPtot      =   -276303.1881
 BOND   =      6391.5692  ANGLE   =     25375.2792  DIHED      =     18403.5810
 1-4 NB =      6251.6914  1-4 EEL =      3414.4608  VDWAALS    =     13380.5355
 EELEC  =   -349949.4780  EHBOND  =         0.0000  RESTRAINT  =       429.1728
 EAMBER (non-restraint)  =   -276732.3609
 EKCMT  =         0.0000  VIRIAL  =         0.0000  VOLUME     =   1191939.8240
                                                    SURFTEN    =         0.0000
                                                    Density    =         1.0102
 ------------------------------------------------------------------------------

 NMR restraints: Bond =    0.000   Angle =     0.000   Torsion =     0.000
===============================================================================

 NSTEP =   232000   TIME(PS) =     482.000  TEMP(K) =   311.00  PRESS =     0.0
 Etot   =   -194990.8194  EKtot   =     81397.2734  EPtot      =   -276388.0928
 BOND   =      6403.4524  ANGLE   =     25214.2216  DIHED      =     18299.9837
 1-4 NB =      6259.2688  1-4 EEL =      3348.9573  VDWAALS    =     14085.0699
 EELEC  =   -350410.1742  EHBOND  =         0.0000  RESTRAINT  =       411.1278
 EAMBER (non-restraint)  =   -276799.2206
 EKCMT  =         0.0000  VIRIAL  =         0.0000  VOLUME     =   1192077.2665
                                                    SURFTEN    =         0.0000
                                                    Density    =         1.0101
 ------------------------------------------------------------------------------

 NMR restraints: Bond =    0.000   Angle =     0.000   Torsion =     0.000
===============================================================================

 NSTEP =   233000   TIME(PS) =     483.000  TEMP(K) =   310.12  PRESS =     0.0
 Etot   =   -195221.6530  EKtot   =     81167.4453  EPtot      =   -276389.0983
 BOND   =      6504.5802  ANGLE   =     25228.0772  DIHED      =     18366.1686
 1-4 NB =      6222.2668  1-4 EEL =      3354.6571  VDWAALS    =     12834.9336
 EELEC  =   -349346.6177  EHBOND  =         0.0000  RESTRAINT  =       446.8359
 EAMBER (non-restraint)  =   -276835.9342
 EKCMT  =         0.0000  VIRIAL  =         0.0000  VOLUME     =   1192514.6558
                                                    SURFTEN    =         0.0000
                                                    Density    =         1.0097
 ------------------------------------------------------------------------------

 NMR restraints: Bond =    0.000   Angle =     0.000   Torsion =     0.000
===============================================================================

 NSTEP =   234000   TIME(PS) =     484.000  TEMP(K) =   309.88  PRESS =     0.0
 Etot   =   -194967.3386  EKtot   =     81104.7812  EPtot      =   -276072.1198
 BOND   =      6430.3561  ANGLE   =     25269.2390  DIHED      =     18217.5479
 1-4 NB =      6318.1828  1-4 EEL =      3378.2349  VDWAALS    =     13299.1599
 EELEC  =   -349420.5897  EHBOND  =         0.0000  RESTRAINT  =       435.7492
 EAMBER (non-restraint)  =   -276507.8691
 EKCMT  =         0.0000  VIRIAL  =         0.0000  VOLUME     =   1193853.6500
                                                    SURFTEN    =         0.0000
                                                    Density    =         1.0086
 ------------------------------------------------------------------------------

 NMR restraints: Bond =    0.000   Angle =     0.000   Torsion =     0.000
===============================================================================

 NSTEP =   235000   TIME(PS) =     485.000  TEMP(K) =   309.31  PRESS =     0.0
 Etot   =   -195204.0687  EKtot   =     80953.8750  EPtot      =   -276157.9437
 BOND   =      6332.7823  ANGLE   =     25336.3916  DIHED      =     18265.3660
 1-4 NB =      6267.8847  1-4 EEL =      3369.5570  VDWAALS    =     13725.1215
 EELEC  =   -349866.0571  EHBOND  =         0.0000  RESTRAINT  =       411.0102
 EAMBER (non-restraint)  =   -276568.9540
 EKCMT  =         0.0000  VIRIAL  =         0.0000  VOLUME     =   1194877.8769
                                                    SURFTEN    =         0.0000
                                                    Density    =         1.0077
 ------------------------------------------------------------------------------

 NMR restraints: Bond =    0.000   Angle =     0.000   Torsion =     0.000
===============================================================================

 NSTEP =   236000   TIME(PS) =     486.000  TEMP(K) =   310.30  PRESS =     0.0
 Etot   =   -195334.6020  EKtot   =     81215.1719  EPtot      =   -276549.7738
 BOND   =      6508.3527  ANGLE   =     25242.3465  DIHED      =     18268.6732
 1-4 NB =      6273.2138  1-4 EEL =      3452.1278  VDWAALS    =     13599.3986
 EELEC  =   -350315.1160  EHBOND  =         0.0000  RESTRAINT  =       421.2296
 EAMBER (non-restraint)  =   -276971.0035
 EKCMT  =         0.0000  VIRIAL  =         0.0000  VOLUME     =   1194337.7404
                                                    SURFTEN    =         0.0000
                                                    Density    =         1.0082
 ------------------------------------------------------------------------------

 NMR restraints: Bond =    0.000   Angle =     0.000   Torsion =     0.000
===============================================================================

 NSTEP =   237000   TIME(PS) =     487.000  TEMP(K) =   309.08  PRESS =     0.0
 Etot   =   -195786.5661  EKtot   =     80895.3594  EPtot      =   -276681.9255
 BOND   =      6551.6876  ANGLE   =     25335.5793  DIHED      =     18163.1329
 1-4 NB =      6247.0144  1-4 EEL =      3319.0704  VDWAALS    =     13200.0222
 EELEC  =   -349921.4012  EHBOND  =         0.0000  RESTRAINT  =       422.9689
 EAMBER (non-restraint)  =   -277104.8944
 EKCMT  =         0.0000  VIRIAL  =         0.0000  VOLUME     =   1193891.4951
                                                    SURFTEN    =         0.0000
                                                    Density    =         1.0085
 ------------------------------------------------------------------------------

 NMR restraints: Bond =    0.000   Angle =     0.000   Torsion =     0.000
===============================================================================

 NSTEP =   238000   TIME(PS) =     488.000  TEMP(K) =   308.84  PRESS =     0.0
 Etot   =   -195620.8469  EKtot   =     80832.2734  EPtot      =   -276453.1204
 BOND   =      6517.0744  ANGLE   =     25409.9602  DIHED      =     18211.9247
 1-4 NB =      6257.7639  1-4 EEL =      3384.3145  VDWAALS    =     13545.2058
 EELEC  =   -350212.8010  EHBOND  =         0.0000  RESTRAINT  =       433.4372
 EAMBER (non-restraint)  =   -276886.5576
 EKCMT  =         0.0000  VIRIAL  =         0.0000  VOLUME     =   1194051.7825
                                                    SURFTEN    =         0.0000
                                                    Density    =         1.0084
 ------------------------------------------------------------------------------

 NMR restraints: Bond =    0.000   Angle =     0.000   Torsion =     0.000
===============================================================================

 NSTEP =   239000   TIME(PS) =     489.000  TEMP(K) =   309.37  PRESS =     0.0
 Etot   =   -195801.4673  EKtot   =     80969.4609  EPtot      =   -276770.9283
 BOND   =      6474.1030  ANGLE   =     25429.2849  DIHED      =     18196.4372
 1-4 NB =      6258.0023  1-4 EEL =      3373.0778  VDWAALS    =     13284.0188
 EELEC  =   -350200.5701  EHBOND  =         0.0000  RESTRAINT  =       414.7179
 EAMBER (non-restraint)  =   -277185.6462
 EKCMT  =         0.0000  VIRIAL  =         0.0000  VOLUME     =   1190701.0206
                                                    SURFTEN    =         0.0000
                                                    Density    =         1.0112
 ------------------------------------------------------------------------------

 NMR restraints: Bond =    0.000   Angle =     0.000   Torsion =     0.000
===============================================================================

 NSTEP =   240000   TIME(PS) =     490.000  TEMP(K) =   308.67  PRESS =     0.0
 Etot   =   -195953.9630  EKtot   =     80786.6953  EPtot      =   -276740.6583
 BOND   =      6534.4421  ANGLE   =     25259.8688  DIHED      =     18266.8388
 1-4 NB =      6246.4928  1-4 EEL =      3400.8362  VDWAALS    =     13588.4159
 EELEC  =   -350469.5468  EHBOND  =         0.0000  RESTRAINT  =       431.9938
 EAMBER (non-restraint)  =   -277172.6521
 EKCMT  =         0.0000  VIRIAL  =         0.0000  VOLUME     =   1189833.6721
                                                    SURFTEN    =         0.0000
                                                    Density    =         1.0120
 ------------------------------------------------------------------------------

 NMR restraints: Bond =    0.000   Angle =     0.000   Torsion =     0.000
===============================================================================

 NSTEP =   241000   TIME(PS) =     491.000  TEMP(K) =   310.41  PRESS =     0.0
 Etot   =   -195828.8736  EKtot   =     81242.6328  EPtot      =   -277071.5064
 BOND   =      6381.4162  ANGLE   =     25263.3018  DIHED      =     18220.6443
 1-4 NB =      6254.3748  1-4 EEL =      3345.0793  VDWAALS    =     13552.1118
 EELEC  =   -350511.2863  EHBOND  =         0.0000  RESTRAINT  =       422.8516
 EAMBER (non-restraint)  =   -277494.3581
 EKCMT  =         0.0000  VIRIAL  =         0.0000  VOLUME     =   1190441.4990
                                                    SURFTEN    =         0.0000
                                                    Density    =         1.0115
 ------------------------------------------------------------------------------

 NMR restraints: Bond =    0.000   Angle =     0.000   Torsion =     0.000
===============================================================================

 NSTEP =   242000   TIME(PS) =     492.000  TEMP(K) =   309.60  PRESS =     0.0
 Etot   =   -195825.1881  EKtot   =     81029.6719  EPtot      =   -276854.8600
 BOND   =      6514.4712  ANGLE   =     25234.2149  DIHED      =     18282.6334
 1-4 NB =      6285.2299  1-4 EEL =      3437.2285  VDWAALS    =     13545.5140
 EELEC  =   -350564.8411  EHBOND  =         0.0000  RESTRAINT  =       410.6894
 EAMBER (non-restraint)  =   -277265.5494
 EKCMT  =         0.0000  VIRIAL  =         0.0000  VOLUME     =   1190392.6574
                                                    SURFTEN    =         0.0000
                                                    Density    =         1.0115
 ------------------------------------------------------------------------------

 NMR restraints: Bond =    0.000   Angle =     0.000   Torsion =     0.000
===============================================================================

 NSTEP =   243000   TIME(PS) =     493.000  TEMP(K) =   309.39  PRESS =     0.0
 Etot   =   -195979.5966  EKtot   =     80975.2109  EPtot      =   -276954.8076
 BOND   =      6490.1606  ANGLE   =     25207.8080  DIHED      =     18190.0746
 1-4 NB =      6267.2806  1-4 EEL =      3382.7759  VDWAALS    =     13145.3169
 EELEC  =   -350065.0788  EHBOND  =         0.0000  RESTRAINT  =       426.8546
 EAMBER (non-restraint)  =   -277381.6622
 EKCMT  =         0.0000  VIRIAL  =         0.0000  VOLUME     =   1190281.4699
                                                    SURFTEN    =         0.0000
                                                    Density    =         1.0116
 ------------------------------------------------------------------------------

 NMR restraints: Bond =    0.000   Angle =     0.000   Torsion =     0.000
===============================================================================

 NSTEP =   244000   TIME(PS) =     494.000  TEMP(K) =   309.27  PRESS =     0.0
 Etot   =   -195887.3278  EKtot   =     80945.0391  EPtot      =   -276832.3669
 BOND   =      6459.8693  ANGLE   =     25171.3449  DIHED      =     18391.5731
 1-4 NB =      6271.5540  1-4 EEL =      3299.3054  VDWAALS    =     13403.2945
 EELEC  =   -350252.2445  EHBOND  =         0.0000  RESTRAINT  =       422.9363
 EAMBER (non-restraint)  =   -277255.3033
 EKCMT  =         0.0000  VIRIAL  =         0.0000  VOLUME     =   1190791.9860
                                                    SURFTEN    =         0.0000
                                                    Density    =         1.0112
 ------------------------------------------------------------------------------

 NMR restraints: Bond =    0.000   Angle =     0.000   Torsion =     0.000
===============================================================================

 NSTEP =   245000   TIME(PS) =     495.000  TEMP(K) =   309.53  PRESS =     0.0
 Etot   =   -195339.9376  EKtot   =     81011.3281  EPtot      =   -276351.2658
 BOND   =      6528.8051  ANGLE   =     25355.5572  DIHED      =     18313.0043
 1-4 NB =      6223.0912  1-4 EEL =      3342.7747  VDWAALS    =     13712.2474
 EELEC  =   -350237.8954  EHBOND  =         0.0000  RESTRAINT  =       411.1497
 EAMBER (non-restraint)  =   -276762.4154
 EKCMT  =         0.0000  VIRIAL  =         0.0000  VOLUME     =   1190117.0357
                                                    SURFTEN    =         0.0000
                                                    Density    =         1.0117
 ------------------------------------------------------------------------------

 NMR restraints: Bond =    0.000   Angle =     0.000   Torsion =     0.000
===============================================================================

 NSTEP =   246000   TIME(PS) =     496.000  TEMP(K) =   310.63  PRESS =     0.0
 Etot   =   -195323.0398  EKtot   =     81301.4531  EPtot      =   -276624.4930
 BOND   =      6449.7148  ANGLE   =     25394.2110  DIHED      =     18296.3705
 1-4 NB =      6185.7777  1-4 EEL =      3352.1950  VDWAALS    =     13578.9519
 EELEC  =   -350321.4713  EHBOND  =         0.0000  RESTRAINT  =       439.7574
 EAMBER (non-restraint)  =   -277064.2503
 EKCMT  =         0.0000  VIRIAL  =         0.0000  VOLUME     =   1190117.0357
                                                    SURFTEN    =         0.0000
                                                    Density    =         1.0117
 ------------------------------------------------------------------------------

 NMR restraints: Bond =    0.000   Angle =     0.000   Torsion =     0.000
===============================================================================

 NSTEP =   247000   TIME(PS) =     497.000  TEMP(K) =   309.90  PRESS =     0.0
 Etot   =   -195476.0062  EKtot   =     81109.0156  EPtot      =   -276585.0219
 BOND   =      6429.8297  ANGLE   =     25369.7476  DIHED      =     18202.1534
 1-4 NB =      6303.5899  1-4 EEL =      3372.5826  VDWAALS    =     13175.1799
 EELEC  =   -349842.9917  EHBOND  =         0.0000  RESTRAINT  =       404.8867
 EAMBER (non-restraint)  =   -276989.9086
 EKCMT  =         0.0000  VIRIAL  =         0.0000  VOLUME     =   1191289.5485
                                                    SURFTEN    =         0.0000
                                                    Density    =         1.0107
 ------------------------------------------------------------------------------

 NMR restraints: Bond =    0.000   Angle =     0.000   Torsion =     0.000
===============================================================================

 NSTEP =   248000   TIME(PS) =     498.000  TEMP(K) =   309.73  PRESS =     0.0
 Etot   =   -195176.7180  EKtot   =     81065.7969  EPtot      =   -276242.5149
 BOND   =      6481.9879  ANGLE   =     25430.9309  DIHED      =     18192.8184
 1-4 NB =      6263.5664  1-4 EEL =      3312.6745  VDWAALS    =     13562.0015
 EELEC  =   -349925.3535  EHBOND  =         0.0000  RESTRAINT  =       438.8591
 EAMBER (non-restraint)  =   -276681.3740
 EKCMT  =         0.0000  VIRIAL  =         0.0000  VOLUME     =   1192039.0668
                                                    SURFTEN    =         0.0000
                                                    Density    =         1.0101
 ------------------------------------------------------------------------------

 NMR restraints: Bond =    0.000   Angle =     0.000   Torsion =     0.000
===============================================================================

 NSTEP =   249000   TIME(PS) =     499.000  TEMP(K) =   310.39  PRESS =     0.0
 Etot   =   -195217.9999  EKtot   =     81237.1406  EPtot      =   -276455.1405
 BOND   =      6413.9257  ANGLE   =     25354.6798  DIHED      =     18224.6671
 1-4 NB =      6251.9285  1-4 EEL =      3325.2354  VDWAALS    =     13989.8994
 EELEC  =   -350435.4785  EHBOND  =         0.0000  RESTRAINT  =       420.0021
 EAMBER (non-restraint)  =   -276875.1426
 EKCMT  =         0.0000  VIRIAL  =         0.0000  VOLUME     =   1193004.9760
                                                    SURFTEN    =         0.0000
                                                    Density    =         1.0093
 ------------------------------------------------------------------------------

 NMR restraints: Bond =    0.000   Angle =     0.000   Torsion =     0.000
===============================================================================

 NSTEP =   250000   TIME(PS) =     500.000  TEMP(K) =   309.27  PRESS =     0.0
 Etot   =   -195398.7120  EKtot   =     80943.5625  EPtot      =   -276342.2745
 BOND   =      6457.0192  ANGLE   =     25411.9292  DIHED      =     18266.5460
 1-4 NB =      6270.1615  1-4 EEL =      3340.2208  VDWAALS    =     13390.4103
 EELEC  =   -349889.1192  EHBOND  =         0.0000  RESTRAINT  =       410.5576
 EAMBER (non-restraint)  =   -276752.8321
 EKCMT  =         0.0000  VIRIAL  =         0.0000  VOLUME     =   1192004.5954
                                                    SURFTEN    =         0.0000
                                                    Density    =         1.0101
 ------------------------------------------------------------------------------

 NMR restraints: Bond =    0.000   Angle =     0.000   Torsion =     0.000
===============================================================================

      A V E R A G E S   O V E R     250 S T E P S


 NSTEP =   250000   TIME(PS) =     500.000  TEMP(K) =   310.06  PRESS =     0.0
 Etot   =   -194751.9290  EKtot   =     81149.9895  EPtot      =   -275901.9185
 BOND   =      6458.7452  ANGLE   =     25400.3897  DIHED      =     18311.5027
 1-4 NB =      6256.6902  1-4 EEL =      3367.7130  VDWAALS    =     13504.0260
 EELEC  =   -349626.6667  EHBOND  =         0.0000  RESTRAINT  =       425.6814
 EAMBER (non-restraint)  =   -276327.6000
 EKCMT  =         0.0000  VIRIAL  =         0.0000  VOLUME     =   1194872.5079
                                                    SURFTEN    =         0.0000
                                                    Density    =         1.0077
 ------------------------------------------------------------------------------

 NMR restraints: Bond =    0.000   Angle =     0.000   Torsion =     0.000
===============================================================================

      R M S  F L U C T U A T I O N S


 NSTEP =   250000   TIME(PS) =     500.000  TEMP(K) =     0.83  PRESS =     0.0
 Etot   =       536.4485  EKtot   =       218.3892  EPtot      =       460.5823
 BOND   =        64.1149  ANGLE   =       114.4533  DIHED      =        76.3986
 1-4 NB =        29.9648  1-4 EEL =        50.3864  VDWAALS    =       255.5180
 EELEC  =       482.6342  EHBOND  =         0.0000  RESTRAINT  =        12.3321
 EAMBER (non-restraint)  =       448.2501
 EKCMT  =         0.0000  VIRIAL  =         0.0000  VOLUME     =      2235.8858
                                                    SURFTEN    =         0.0000
                                                    Density    =         0.0019
 ------------------------------------------------------------------------------


 NMR restraints on final step:

| MC Barostat:       2500 volume changes attempted.
| MC Barostat:        650 changes successful ( 26.00%)
 ------------------------------------------------------------------------------

--------------------------------------------------------------------------------
   5.  TIMINGS
--------------------------------------------------------------------------------

|  NonSetup CPU Time in Major Routines:
|
|     Routine           Sec        %
|     ------------------------------
|     Nonbond          70.39    7.75
|     Bond              0.00    0.00
|     Angle             0.00    0.00
|     Dihedral          0.00    0.00
|     Shake             1.31    0.14
|     RunMD           824.57   90.81
|     Other            11.74    1.29
|     ------------------------------
|     Total           908.01

|  PME Nonbond Pairlist CPU Time:
|
|     Routine              Sec        %
|     ---------------------------------
|     Set Up Cit           0.00    0.00
|     Build List           0.00    0.00
|     ---------------------------------
|     Total                0.00    0.00

|  PME Direct Force CPU Time:
|
|     Routine              Sec        %
|     ---------------------------------
|     NonBonded Calc       0.00    0.00
|     Exclude Masked       0.00    0.00
|     Other                0.40    0.04
|     ---------------------------------
|     Total                0.40    0.04

|  PME Reciprocal Force CPU Time:
|
|     Routine              Sec        %
|     ---------------------------------
|     1D bspline           0.00    0.00
|     Grid Charges         0.00    0.00
|     Scalar Sum           0.00    0.00
|     Gradient Sum         0.00    0.00
|     FFT                  0.00    0.00
|     ---------------------------------
|     Total                0.00    0.00

|  Final Performance Info:
|     -----------------------------------------------------
|     Average timings for last   11000 steps:
|     Elapsed(s) =      40.67 Per Step(ms) =       3.70
|         ns/day =      23.37   seconds/ns =    3696.97
|
|     Average timings for all steps:
|     Elapsed(s) =     910.24 Per Step(ms) =       3.64
|         ns/day =      23.73   seconds/ns =    3640.97
|     -----------------------------------------------------

|  Setup CPU time:            1.32 seconds
|  NonSetup CPU time:       908.01 seconds
|  Total CPU time:          909.33 seconds     0.25 hours

|  Setup wall time:           1    seconds
|  NonSetup wall time:      910    seconds
|  Total wall time:         911    seconds     0.25 hours
