# Supplementary material for: Intermolecular Interactions in G Protein-Coupled Receptor Allosteric Sites at the Membrane Interface from Molecular Dynamics Simulations and Quantum Chemical Calculations
Source: J Chem Inf Model. 2022 Sep 30;62(19):4736–47. doi: 10.1021/acs.jcim.2c00788 (PMC9554917; doi:10.1021/acs.jcim.2c00788)
Supplement: Supplementary file 2 — ci2c00788_si_002.zip [file ci2c00788_si_002.zip › MD_simulations_inputs/GCGR_MD_simulations_inputs/popc_chol/eq05.out]

          -------------------------------------------------------
          Amber 16 PMEMD                              2016
          -------------------------------------------------------

| PMEMD implementation of SANDER, Release 16

| Run on 04/15/2019 at 13:02:21

|   Executable path: /usr/local/amber16/bin/pmemd.cuda
| Working directory: /data/almu/Working/GCGR/gcgr-5mv-cholpopc/1_equilibration
|          Hostname: c104342

  [-O]verwriting output

File Assignments:
|   MDIN: eq05.in                                                               
|  MDOUT: eq05.out                                                              
| INPCRD: gcgr-5mv-cholpopc.eq04.rst                                            
|   PARM: gcgr-5mv-cholpopc.top                                                 
| RESTRT: gcgr-5mv-cholpopc.eq05.rst                                            
|   REFC: gcgr-5mv-cholpopc.eq04.rst                                            
|  MDVEL: mdvel                                                                 
|   MDEN: mden                                                                  
|  MDCRD: eq05.nc                                                               
| MDINFO: mdinfo                                                                
|  MDFRC: mdfrc                                                                 


 Here is the input file:

&cntrl                                                                         
    imin=0,        ! No minimization                                           
    irest=1,       ! This IS a restart of an old MD simulation                 
    ntx=5,         ! So our inpcrd file has velocities                         
                                                                               
! Temperature control                                                          
    ntt=3,         ! Langevin dynamics                                         
    gamma_ln=1.0,  ! Friction coefficient (ps^-1)                              
    temp0=310,   ! Target temperature                                          
                                                                               
! Potential energy control                                                     
    cut=10.0,      ! Nonbonded cutoff, in Angstroms                            
                                                                               
! MD settings                                                                  
    nstlim=500000,  ! 500K steps, 500 ps total                                 
    dt=0.001,      ! time step (ps)                                            
                                                                               
! SHAKE                                                                        
    ntc=2,         ! Constrain bonds containing hydrogen                       
    ntf=2,         ! Do not calculate forces of bonds containing hydrogen      
                                                                               
! Control how often information is printed                                     
    ntpr=1000,     ! Print energies every 1000 steps                           
    ntwx=100,     ! Print coordinates every 1000 steps to the trajectory       
    ntwr=10000,    ! Print a restart file every 10K steps (can be less frequent
!   ntwv=-1,       ! Uncomment to also print velocities to trajectory          
!   ntwf=-1,       ! Uncomment to also print forces to trajectory              
    ntxo=2,        ! Write NetCDF format                                       
                                                                               
! Wrap coordinates when printing them to the same unit cell                    
    iwrap=1,                                                                   
                                                                               
! Constant pressure control.                                                   
    barostat=2,    ! MC barostat                                               
    ntp=3,         ! 1=isotropic, 2=anisotropic, 3=semi-isotropic w/ surften   
    pres0=1.0,     ! Target external pressure, in bar                          
                                                                               
! Constant surface tension (needed for semi-isotropic scaling). Uncomment      
    ! for this feature. csurften must be nonzero if ntp=3 above                
    csurften=3,    ! Interfaces in 1=yz plane, 2=xz plane, 3=xy plane          
    gamma_ten=0.0, ! Surface tension (dyne/cm). 0 gives pure semi-iso scaling  
    ninterface=2,  ! Number of interfaces (2 for bilayer)                      
/                                                                              


Note: ig = -1. Setting random seed to   985094 based on wallclock time in 
      microseconds.
 
|--------------------- INFORMATION ----------------------
| GPU (CUDA) Version of PMEMD in use: NVIDIA GPU IN USE.
|                    Version 16.0.0
| 
|                      02/25/2016
| 
| Implementation by:
|                    Ross C. Walker     (SDSC)
|                    Scott Le Grand     (nVIDIA)
| 
| Precision model in use:
|      [SPFP] - Single Precision Forces, 64-bit Fixed Point
|               Accumulation. (Default)
| 
|--------------------------------------------------------
 
|----------------- CITATION INFORMATION -----------------
|
|    When publishing work that utilized the CUDA version
|    of AMBER, please cite the following in addition to
|    the regular AMBER citations:
|
|  - Romelia Salomon-Ferrer; Andreas W. Goetz; Duncan
|    Poole; Scott Le Grand; Ross C. Walker "Routine
|    microsecond molecular dynamics simulations with
|    AMBER - Part II: Particle Mesh Ewald", J. Chem.
|    Theory Comput., 2013, 9 (9), pp3878-3888,
|    DOI: 10.1021/ct400314y.
|
|  - Andreas W. Goetz; Mark J. Williamson; Dong Xu;
|    Duncan Poole; Scott Le Grand; Ross C. Walker
|    "Routine microsecond molecular dynamics simulations
|    with AMBER - Part I: Generalized Born", J. Chem.
|    Theory Comput., 2012, 8 (5), pp1542-1555.
|
|  - Scott Le Grand; Andreas W. Goetz; Ross C. Walker
|    "SPFP: Speed without compromise - a mixed precision
|    model for GPU accelerated molecular dynamics
|    simulations.", Comp. Phys. Comm., 2013, 184
|    pp374-380, DOI: 10.1016/j.cpc.2012.09.022
|
|--------------------------------------------------------
 
|------------------- GPU DEVICE INFO --------------------
|
|            CUDA_VISIBLE_DEVICES: 1
|   CUDA Capable Devices Detected:      1
|           CUDA Device ID in use:      0
|                CUDA Device Name: GeForce GTX 1080 Ti
|     CUDA Device Global Mem Size:  11178 MB
| CUDA Device Num Multiprocessors:     28
|           CUDA Device Core Freq:   1.58 GHz
|
|--------------------------------------------------------
 
 
| Conditional Compilation Defines Used:
| PUBFFT
| BINTRAJ
| CUDA
| EMIL

| Largest sphere to fit in unit cell has radius =    52.744

| New format PARM file being parsed.
| Version =    1.000 Date = 04/12/19 Time = 15:23:03

| Note: 1-4 EEL scale factors are being read from the topology file.

| Note: 1-4 VDW scale factors are being read from the topology file.
| Duplicated    0 dihedrals

| Duplicated    0 dihedrals

--------------------------------------------------------------------------------
   1.  RESOURCE   USE: 
--------------------------------------------------------------------------------

 getting box info from netcdf restart file
 NATOM  =  122007 NTYPES =      26 NBONH =  102607 MBONA  =   19107
 NTHETH =   69581 MTHETA =   22951 NPHIH =  114881 MPHIA  =   73594
 NHPARM =       0 NPARM  =       0 NNB   =  370028 NRES   =   25874
 NBONA  =   19107 NTHETA =   22951 NPHIA =   73594 NUMBND =     117
 NUMANG =     251 NPTRA  =     284 NATYP =      70 NPHB   =       1
 IFBOX  =       1 NMXRS  =      74 IFCAP =       0 NEXTRA =       0
 NCOPY  =       0

| Coordinate Index Table dimensions:    19   19   19
| Direct force subcell size =     5.6042    5.5854    5.5520

     BOX TYPE: RECTILINEAR

--------------------------------------------------------------------------------
   2.  CONTROL  DATA  FOR  THE  RUN
--------------------------------------------------------------------------------

default_name                                                                    

General flags:
     imin    =       0, nmropt  =       0

Nature and format of input:
     ntx     =       5, irest   =       1, ntrx    =       1

Nature and format of output:
     ntxo    =       2, ntpr    =    1000, ntrx    =       1, ntwr    =   10000
     iwrap   =       1, ntwx    =     100, ntwv    =       0, ntwe    =       0
     ioutfm  =       1, ntwprt  =       0, idecomp =       0, rbornstat=      0

Potential function:
     ntf     =       2, ntb     =       2, igb     =       0, nsnb    =      25
     ipol    =       0, gbsa    =       0, iesp    =       0
     dielc   =   1.00000, cut     =  10.00000, intdiel =   1.00000

Frozen or restrained atoms:
     ibelly  =       0, ntr     =       0

Molecular dynamics:
     nstlim  =    500000, nscm    =      1000, nrespa  =         1
     t       =   0.00000, dt      =   0.00100, vlimit  =  -1.00000

Langevin dynamics temperature regulation:
     ig      =  985094
     temp0   = 310.00000, tempi   =   0.00000, gamma_ln=   1.00000

Pressure regulation:
     ntp     =       3
     pres0   =   1.00000, comp    =  44.60000, taup    =   1.00000
     Monte-Carlo Barostat:
     mcbarint  =     100

Constant surface tension:
     csurften  =       3
     gamma_ten =   0.00000 ninterface =       2

SHAKE:
     ntc     =       2, jfastw  =       0
     tol     =   0.00001

| Intermolecular bonds treatment:
|     no_intermolecular_bonds =       1

| Energy averages sample interval:
|     ene_avg_sampling =    1000

Ewald parameters:
     verbose =       0, ew_type =       0, nbflag  =       1, use_pme =       1
     vdwmeth =       1, eedmeth =       1, netfrc  =       1
     Box X =  106.480   Box Y =  106.123   Box Z =  105.487
     Alpha =   90.000   Beta  =   90.000   Gamma =   90.000
     NFFT1 =  108       NFFT2 =  108       NFFT3 =  108
     Cutoff=   10.000   Tol   =0.100E-04
     Ewald Coefficient =  0.27511
     Interpolation order =    4
| MONTE CARLO BAROSTAT IMPORTANT NOTE:
|   The Monte-Carlo barostat does not require the virial to adjust the system volume.
|   Since it is an expensive calculation, it is skipped for efficiency. A side-effect
|   is that the reported pressure is always 0 because it is not calculated.

--------------------------------------------------------------------------------
   3.  ATOMIC COORDINATES AND VELOCITIES
--------------------------------------------------------------------------------

default_name                                                                    
 begin time read from input coords =   500.000 ps

 
 Number of triangulated 3-point waters found:    24492

     Sum of charges from parm topology file =   0.00120670
     Forcing neutrality...

| Dynamic Memory, Types Used:
| Reals             4699602
| Integers          7302855

| Nonbonded Pairs Initial Allocation:    36904067

| GPU memory information (estimate):
| KB of GPU memory in use:    808398
| KB of CPU memory in use:    166788

--------------------------------------------------------------------------------
   4.  RESULTS
--------------------------------------------------------------------------------

 ---------------------------------------------------
 APPROXIMATING switch and d/dx switch using CUBIC SPLINE INTERPOLATION
 using   5000.0 points per unit in tabled values
 TESTING RELATIVE ERROR over r ranging from 0.0 to cutoff
| CHECK switch(x): max rel err =   0.2738E-14   at   2.422500
| CHECK d/dx switch(x): max rel err =   0.8314E-11   at   2.736960
 ---------------------------------------------------
|---------------------------------------------------
| APPROXIMATING direct energy using CUBIC SPLINE INTERPOLATION
|  with   50.0 points per unit in tabled values
| Relative Error Limit not exceeded for r .gt.   2.33
| APPROXIMATING direct force using CUBIC SPLINE INTERPOLATION
|  with   50.0 points per unit in tabled values
| Relative Error Limit not exceeded for r .gt.   2.80
|---------------------------------------------------
| MC Barostat: Decreasing size of volume moves

 NSTEP =     1000   TIME(PS) =     501.000  TEMP(K) =   308.80  PRESS =     0.0
 Etot   =   -195558.3733  EKtot   =     80822.2734  EPtot      =   -276380.6467
 BOND   =      6436.6383  ANGLE   =     25406.7833  DIHED      =     18386.4996
 1-4 NB =      6335.7923  1-4 EEL =      3361.0855  VDWAALS    =     13530.5857
 EELEC  =   -349838.0313  EHBOND  =         0.0000  RESTRAINT  =         0.0000
 EKCMT  =         0.0000  VIRIAL  =         0.0000  VOLUME     =   1192004.5954
                                                    SURFTEN    =         0.0000
                                                    Density    =         1.0101
 ------------------------------------------------------------------------------

| MC Barostat: Decreasing size of volume moves

 NSTEP =     2000   TIME(PS) =     502.000  TEMP(K) =   309.02  PRESS =     0.0
 Etot   =   -195803.7135  EKtot   =     80879.9844  EPtot      =   -276683.6979
 BOND   =      6569.6808  ANGLE   =     25484.1393  DIHED      =     18226.9608
 1-4 NB =      6226.3384  1-4 EEL =      3371.4270  VDWAALS    =     13258.9887
 EELEC  =   -349821.2328  EHBOND  =         0.0000  RESTRAINT  =         0.0000
 EKCMT  =         0.0000  VIRIAL  =         0.0000  VOLUME     =   1191829.4192
                                                    SURFTEN    =         0.0000
                                                    Density    =         1.0103
 ------------------------------------------------------------------------------

| MC Barostat: Decreasing size of volume moves

 NSTEP =     3000   TIME(PS) =     503.000  TEMP(K) =   310.92  PRESS =     0.0
 Etot   =   -195179.9653  EKtot   =     81375.0625  EPtot      =   -276555.0278
 BOND   =      6627.7731  ANGLE   =     25422.3929  DIHED      =     18284.8001
 1-4 NB =      6237.8481  1-4 EEL =      3357.8295  VDWAALS    =     13106.3942
 EELEC  =   -349592.0656  EHBOND  =         0.0000  RESTRAINT  =         0.0000
 EKCMT  =         0.0000  VIRIAL  =         0.0000  VOLUME     =   1193525.0725
                                                    SURFTEN    =         0.0000
                                                    Density    =         1.0088
 ------------------------------------------------------------------------------

| MC Barostat: Decreasing size of volume moves

 NSTEP =     4000   TIME(PS) =     504.000  TEMP(K) =   309.91  PRESS =     0.0
 Etot   =   -195894.5713  EKtot   =     81112.1797  EPtot      =   -277006.7510
 BOND   =      6457.9756  ANGLE   =     25352.6037  DIHED      =     18237.6512
 1-4 NB =      6223.9840  1-4 EEL =      3350.7331  VDWAALS    =     12794.1735
 EELEC  =   -349423.8721  EHBOND  =         0.0000  RESTRAINT  =         0.0000
 EKCMT  =         0.0000  VIRIAL  =         0.0000  VOLUME     =   1193437.9933
                                                    SURFTEN    =         0.0000
                                                    Density    =         1.0089
 ------------------------------------------------------------------------------

| MC Barostat: Decreasing size of volume moves

 NSTEP =     5000   TIME(PS) =     505.000  TEMP(K) =   309.84  PRESS =     0.0
 Etot   =   -195882.6134  EKtot   =     81094.4844  EPtot      =   -276977.0978
 BOND   =      6507.5162  ANGLE   =     25649.0204  DIHED      =     18350.5233
 1-4 NB =      6266.2682  1-4 EEL =      3437.6839  VDWAALS    =     13720.2218
 EELEC  =   -350908.3316  EHBOND  =         0.0000  RESTRAINT  =         0.0000
 EKCMT  =         0.0000  VIRIAL  =         0.0000  VOLUME     =   1192321.9879
                                                    SURFTEN    =         0.0000
                                                    Density    =         1.0099
 ------------------------------------------------------------------------------

| MC Barostat: Decreasing size of volume moves

 NSTEP =     6000   TIME(PS) =     506.000  TEMP(K) =   309.49  PRESS =     0.0
 Etot   =   -195799.6906  EKtot   =     81001.9375  EPtot      =   -276801.6281
 BOND   =      6530.7310  ANGLE   =     25449.1425  DIHED      =     18260.6676
 1-4 NB =      6235.5135  1-4 EEL =      3334.5248  VDWAALS    =     13194.1822
 EELEC  =   -349806.3897  EHBOND  =         0.0000  RESTRAINT  =         0.0000
 EKCMT  =         0.0000  VIRIAL  =         0.0000  VOLUME     =   1192321.9879
                                                    SURFTEN    =         0.0000
                                                    Density    =         1.0099
 ------------------------------------------------------------------------------


 NSTEP =     7000   TIME(PS) =     507.000  TEMP(K) =   309.25  PRESS =     0.0
 Etot   =   -195392.9682  EKtot   =     80938.3125  EPtot      =   -276331.2807
 BOND   =      6595.7633  ANGLE   =     25495.8960  DIHED      =     18186.9790
 1-4 NB =      6270.7872  1-4 EEL =      3401.1663  VDWAALS    =     13426.4081
 EELEC  =   -349708.2807  EHBOND  =         0.0000  RESTRAINT  =         0.0000
 EKCMT  =         0.0000  VIRIAL  =         0.0000  VOLUME     =   1192225.7313
                                                    SURFTEN    =         0.0000
                                                    Density    =         1.0099
 ------------------------------------------------------------------------------


 NSTEP =     8000   TIME(PS) =     508.000  TEMP(K) =   308.51  PRESS =     0.0
 Etot   =   -195814.2583  EKtot   =     80746.3047  EPtot      =   -276560.5630
 BOND   =      6482.7727  ANGLE   =     25408.1023  DIHED      =     18322.0023
 1-4 NB =      6257.4639  1-4 EEL =      3303.2399  VDWAALS    =     13432.1822
 EELEC  =   -349766.3263  EHBOND  =         0.0000  RESTRAINT  =         0.0000
 EKCMT  =         0.0000  VIRIAL  =         0.0000  VOLUME     =   1193735.5556
                                                    SURFTEN    =         0.0000
                                                    Density    =         1.0087
 ------------------------------------------------------------------------------


 NSTEP =     9000   TIME(PS) =     509.000  TEMP(K) =   310.87  PRESS =     0.0
 Etot   =   -195419.6577  EKtot   =     81363.2344  EPtot      =   -276782.8921
 BOND   =      6448.2954  ANGLE   =     25420.7865  DIHED      =     18253.1762
 1-4 NB =      6230.8692  1-4 EEL =      3371.8910  VDWAALS    =     13645.8176
 EELEC  =   -350153.7280  EHBOND  =         0.0000  RESTRAINT  =         0.0000
 EKCMT  =         0.0000  VIRIAL  =         0.0000  VOLUME     =   1193615.7772
                                                    SURFTEN    =         0.0000
                                                    Density    =         1.0088
 ------------------------------------------------------------------------------


 NSTEP =    10000   TIME(PS) =     510.000  TEMP(K) =   310.00  PRESS =     0.0
 Etot   =   -195090.1352  EKtot   =     81136.3672  EPtot      =   -276226.5024
 BOND   =      6517.6449  ANGLE   =     25340.7308  DIHED      =     18354.1858
 1-4 NB =      6183.8062  1-4 EEL =      3342.2081  VDWAALS    =     13562.2281
 EELEC  =   -349527.3063  EHBOND  =         0.0000  RESTRAINT  =         0.0000
 EKCMT  =         0.0000  VIRIAL  =         0.0000  VOLUME     =   1193408.3686
                                                    SURFTEN    =         0.0000
                                                    Density    =         1.0089
 ------------------------------------------------------------------------------

| MC Barostat: Decreasing size of volume moves

 NSTEP =    11000   TIME(PS) =     511.000  TEMP(K) =   310.56  PRESS =     0.0
 Etot   =   -195383.4519  EKtot   =     81280.7266  EPtot      =   -276664.1784
 BOND   =      6592.2309  ANGLE   =     25297.2453  DIHED      =     18275.2812
 1-4 NB =      6270.4802  1-4 EEL =      3319.4835  VDWAALS    =     13151.8546
 EELEC  =   -349570.7542  EHBOND  =         0.0000  RESTRAINT  =         0.0000
 EKCMT  =         0.0000  VIRIAL  =         0.0000  VOLUME     =   1192603.2878
                                                    SURFTEN    =         0.0000
                                                    Density    =         1.0096
 ------------------------------------------------------------------------------

| MC Barostat: Decreasing size of volume moves

 NSTEP =    12000   TIME(PS) =     512.000  TEMP(K) =   309.86  PRESS =     0.0
 Etot   =   -195656.1336  EKtot   =     81097.5703  EPtot      =   -276753.7039
 BOND   =      6412.4478  ANGLE   =     25319.5814  DIHED      =     18387.4032
 1-4 NB =      6290.8057  1-4 EEL =      3440.9938  VDWAALS    =     13872.2771
 EELEC  =   -350477.2130  EHBOND  =         0.0000  RESTRAINT  =         0.0000
 EKCMT  =         0.0000  VIRIAL  =         0.0000  VOLUME     =   1192603.2878
                                                    SURFTEN    =         0.0000
                                                    Density    =         1.0096
 ------------------------------------------------------------------------------

| MC Barostat: Decreasing size of volume moves

 NSTEP =    13000   TIME(PS) =     513.000  TEMP(K) =   310.13  PRESS =     0.0
 Etot   =   -195360.9608  EKtot   =     81168.9141  EPtot      =   -276529.8749
 BOND   =      6433.3281  ANGLE   =     25582.1356  DIHED      =     18277.2713
 1-4 NB =      6246.4198  1-4 EEL =      3399.2152  VDWAALS    =     14075.4154
 EELEC  =   -350543.6602  EHBOND  =         0.0000  RESTRAINT  =         0.0000
 EKCMT  =         0.0000  VIRIAL  =         0.0000  VOLUME     =   1192603.2878
                                                    SURFTEN    =         0.0000
                                                    Density    =         1.0096
 ------------------------------------------------------------------------------


 NSTEP =    14000   TIME(PS) =     514.000  TEMP(K) =   312.61  PRESS =     0.0
 Etot   =   -194942.6748  EKtot   =     81819.3203  EPtot      =   -276761.9952
 BOND   =      6447.0575  ANGLE   =     25404.4178  DIHED      =     18353.1969
 1-4 NB =      6282.6927  1-4 EEL =      3391.0737  VDWAALS    =     13184.4854
 EELEC  =   -349824.9193  EHBOND  =         0.0000  RESTRAINT  =         0.0000
 EKCMT  =         0.0000  VIRIAL  =         0.0000  VOLUME     =   1193876.5049
                                                    SURFTEN    =         0.0000
                                                    Density    =         1.0085
 ------------------------------------------------------------------------------

| MC Barostat: Decreasing size of volume moves

 NSTEP =    15000   TIME(PS) =     515.000  TEMP(K) =   311.04  PRESS =     0.0
 Etot   =   -195248.1590  EKtot   =     81407.9219  EPtot      =   -276656.0808
 BOND   =      6364.8618  ANGLE   =     25390.5761  DIHED      =     18269.3492
 1-4 NB =      6226.9654  1-4 EEL =      3379.5326  VDWAALS    =     13845.4968
 EELEC  =   -350132.8628  EHBOND  =         0.0000  RESTRAINT  =         0.0000
 EKCMT  =         0.0000  VIRIAL  =         0.0000  VOLUME     =   1193514.5512
                                                    SURFTEN    =         0.0000
                                                    Density    =         1.0089
 ------------------------------------------------------------------------------


 NSTEP =    16000   TIME(PS) =     516.000  TEMP(K) =   309.96  PRESS =     0.0
 Etot   =   -196028.0851  EKtot   =     81125.2734  EPtot      =   -277153.3586
 BOND   =      6496.2383  ANGLE   =     25320.8352  DIHED      =     18312.7192
 1-4 NB =      6250.8624  1-4 EEL =      3369.9655  VDWAALS    =     13417.0263
 EELEC  =   -350321.0056  EHBOND  =         0.0000  RESTRAINT  =         0.0000
 EKCMT  =         0.0000  VIRIAL  =         0.0000  VOLUME     =   1191524.0628
                                                    SURFTEN    =         0.0000
                                                    Density    =         1.0105
 ------------------------------------------------------------------------------


 NSTEP =    17000   TIME(PS) =     517.000  TEMP(K) =   308.50  PRESS =     0.0
 Etot   =   -195884.5259  EKtot   =     80742.6562  EPtot      =   -276627.1822
 BOND   =      6442.2342  ANGLE   =     25533.6313  DIHED      =     18228.3322
 1-4 NB =      6245.7838  1-4 EEL =      3273.8615  VDWAALS    =     13401.1941
 EELEC  =   -349752.2192  EHBOND  =         0.0000  RESTRAINT  =         0.0000
 EKCMT  =         0.0000  VIRIAL  =         0.0000  VOLUME     =   1192166.5266
                                                    SURFTEN    =         0.0000
                                                    Density    =         1.0100
 ------------------------------------------------------------------------------


 NSTEP =    18000   TIME(PS) =     518.000  TEMP(K) =   309.52  PRESS =     0.0
 Etot   =   -196124.1759  EKtot   =     81009.8672  EPtot      =   -277134.0431
 BOND   =      6441.7873  ANGLE   =     25268.6637  DIHED      =     18253.7320
 1-4 NB =      6166.3928  1-4 EEL =      3337.1119  VDWAALS    =     13488.6656
 EELEC  =   -350090.3965  EHBOND  =         0.0000  RESTRAINT  =         0.0000
 EKCMT  =         0.0000  VIRIAL  =         0.0000  VOLUME     =   1191879.5168
                                                    SURFTEN    =         0.0000
                                                    Density    =         1.0102
 ------------------------------------------------------------------------------

| MC Barostat: Decreasing size of volume moves

 NSTEP =    19000   TIME(PS) =     519.000  TEMP(K) =   310.48  PRESS =     0.0
 Etot   =   -196011.3826  EKtot   =     81260.7969  EPtot      =   -277272.1795
 BOND   =      6417.3309  ANGLE   =     25362.6486  DIHED      =     18245.3489
 1-4 NB =      6245.7699  1-4 EEL =      3343.5301  VDWAALS    =     13870.6171
 EELEC  =   -350757.4251  EHBOND  =         0.0000  RESTRAINT  =         0.0000
 EKCMT  =         0.0000  VIRIAL  =         0.0000  VOLUME     =   1191836.0735
                                                    SURFTEN    =         0.0000
                                                    Density    =         1.0103
 ------------------------------------------------------------------------------

| MC Barostat: Decreasing size of volume moves

 NSTEP =    20000   TIME(PS) =     520.000  TEMP(K) =   309.60  PRESS =     0.0
 Etot   =   -196090.5195  EKtot   =     81030.2578  EPtot      =   -277120.7773
 BOND   =      6507.2279  ANGLE   =     25208.8639  DIHED      =     18187.5677
 1-4 NB =      6234.0336  1-4 EEL =      3389.8521  VDWAALS    =     13674.6780
 EELEC  =   -350323.0006  EHBOND  =         0.0000  RESTRAINT  =         0.0000
 EKCMT  =         0.0000  VIRIAL  =         0.0000  VOLUME     =   1192158.1133
                                                    SURFTEN    =         0.0000
                                                    Density    =         1.0100
 ------------------------------------------------------------------------------


 NSTEP =    21000   TIME(PS) =     521.000  TEMP(K) =   309.31  PRESS =     0.0
 Etot   =   -195573.7614  EKtot   =     80953.7500  EPtot      =   -276527.5114
 BOND   =      6560.4601  ANGLE   =     25559.6768  DIHED      =     18313.0431
 1-4 NB =      6211.0984  1-4 EEL =      3315.5924  VDWAALS    =     14062.8318
 EELEC  =   -350550.2140  EHBOND  =         0.0000  RESTRAINT  =         0.0000
 EKCMT  =         0.0000  VIRIAL  =         0.0000  VOLUME     =   1190812.0136
                                                    SURFTEN    =         0.0000
                                                    Density    =         1.0111
 ------------------------------------------------------------------------------


 NSTEP =    22000   TIME(PS) =     522.000  TEMP(K) =   310.88  PRESS =     0.0
 Etot   =   -195453.1912  EKtot   =     81364.5859  EPtot      =   -276817.7772
 BOND   =      6603.1831  ANGLE   =     25428.0245  DIHED      =     18304.9953
 1-4 NB =      6285.5566  1-4 EEL =      3372.4799  VDWAALS    =     13894.3024
 EELEC  =   -350706.3189  EHBOND  =         0.0000  RESTRAINT  =         0.0000
 EKCMT  =         0.0000  VIRIAL  =         0.0000  VOLUME     =   1189146.3402
                                                    SURFTEN    =         0.0000
                                                    Density    =         1.0126
 ------------------------------------------------------------------------------


 NSTEP =    23000   TIME(PS) =     523.000  TEMP(K) =   311.32  PRESS =     0.0
 Etot   =   -195671.2194  EKtot   =     81482.1562  EPtot      =   -277153.3756
 BOND   =      6501.1913  ANGLE   =     25582.5209  DIHED      =     18279.0045
 1-4 NB =      6232.7861  1-4 EEL =      3353.6618  VDWAALS    =     14173.8016
 EELEC  =   -351276.3418  EHBOND  =         0.0000  RESTRAINT  =         0.0000
 EKCMT  =         0.0000  VIRIAL  =         0.0000  VOLUME     =   1189585.4587
                                                    SURFTEN    =         0.0000
                                                    Density    =         1.0122
 ------------------------------------------------------------------------------


 NSTEP =    24000   TIME(PS) =     524.000  TEMP(K) =   310.02  PRESS =     0.0
 Etot   =   -196150.5815  EKtot   =     81139.4375  EPtot      =   -277290.0190
 BOND   =      6433.5783  ANGLE   =     25483.7069  DIHED      =     18230.6292
 1-4 NB =      6294.9040  1-4 EEL =      3449.8945  VDWAALS    =     13882.1060
 EELEC  =   -351064.8379  EHBOND  =         0.0000  RESTRAINT  =         0.0000
 EKCMT  =         0.0000  VIRIAL  =         0.0000  VOLUME     =   1190068.5035
                                                    SURFTEN    =         0.0000
                                                    Density    =         1.0118
 ------------------------------------------------------------------------------


 NSTEP =    25000   TIME(PS) =     525.000  TEMP(K) =   309.53  PRESS =     0.0
 Etot   =   -196243.9635  EKtot   =     81013.0391  EPtot      =   -277257.0025
 BOND   =      6430.4312  ANGLE   =     25423.1131  DIHED      =     18209.3307
 1-4 NB =      6288.8730  1-4 EEL =      3386.2563  VDWAALS    =     13663.3506
 EELEC  =   -350658.3575  EHBOND  =         0.0000  RESTRAINT  =         0.0000
 EKCMT  =         0.0000  VIRIAL  =         0.0000  VOLUME     =   1190399.4229
                                                    SURFTEN    =         0.0000
                                                    Density    =         1.0115
 ------------------------------------------------------------------------------


 NSTEP =    26000   TIME(PS) =     526.000  TEMP(K) =   310.25  PRESS =     0.0
 Etot   =   -195879.4611  EKtot   =     81201.0469  EPtot      =   -277080.5080
 BOND   =      6491.8607  ANGLE   =     25392.5497  DIHED      =     18291.8217
 1-4 NB =      6265.5249  1-4 EEL =      3337.7713  VDWAALS    =     13707.6427
 EELEC  =   -350567.6791  EHBOND  =         0.0000  RESTRAINT  =         0.0000
 EKCMT  =         0.0000  VIRIAL  =         0.0000  VOLUME     =   1193025.6599
                                                    SURFTEN    =         0.0000
                                                    Density    =         1.0093
 ------------------------------------------------------------------------------


 NSTEP =    27000   TIME(PS) =     527.000  TEMP(K) =   309.34  PRESS =     0.0
 Etot   =   -195855.4210  EKtot   =     80963.7812  EPtot      =   -276819.2023
 BOND   =      6436.6371  ANGLE   =     25479.8820  DIHED      =     18187.2642
 1-4 NB =      6299.3992  1-4 EEL =      3429.8579  VDWAALS    =     13455.4983
 EELEC  =   -350107.7410  EHBOND  =         0.0000  RESTRAINT  =         0.0000
 EKCMT  =         0.0000  VIRIAL  =         0.0000  VOLUME     =   1192497.4333
                                                    SURFTEN    =         0.0000
                                                    Density    =         1.0097
 ------------------------------------------------------------------------------


 NSTEP =    28000   TIME(PS) =     528.000  TEMP(K) =   309.82  PRESS =     0.0
 Etot   =   -195927.4126  EKtot   =     81087.1328  EPtot      =   -277014.5454
 BOND   =      6326.0494  ANGLE   =     25293.7108  DIHED      =     18201.9519
 1-4 NB =      6255.6963  1-4 EEL =      3336.0908  VDWAALS    =     13483.3859
 EELEC  =   -349911.4305  EHBOND  =         0.0000  RESTRAINT  =         0.0000
 EKCMT  =         0.0000  VIRIAL  =         0.0000  VOLUME     =   1192585.3398
                                                    SURFTEN    =         0.0000
                                                    Density    =         1.0096
 ------------------------------------------------------------------------------


 NSTEP =    29000   TIME(PS) =     529.000  TEMP(K) =   308.91  PRESS =     0.0
 Etot   =   -195848.8387  EKtot   =     80850.0859  EPtot      =   -276698.9247
 BOND   =      6374.0783  ANGLE   =     25490.9339  DIHED      =     18201.3409
 1-4 NB =      6273.1034  1-4 EEL =      3375.8403  VDWAALS    =     13454.7168
 EELEC  =   -349868.9382  EHBOND  =         0.0000  RESTRAINT  =         0.0000
 EKCMT  =         0.0000  VIRIAL  =         0.0000  VOLUME     =   1193026.4594
                                                    SURFTEN    =         0.0000
                                                    Density    =         1.0093
 ------------------------------------------------------------------------------


 NSTEP =    30000   TIME(PS) =     530.000  TEMP(K) =   310.35  PRESS =     0.0
 Etot   =   -195866.8804  EKtot   =     81226.3828  EPtot      =   -277093.2632
 BOND   =      6425.3725  ANGLE   =     25254.0859  DIHED      =     18269.0639
 1-4 NB =      6212.5841  1-4 EEL =      3377.7936  VDWAALS    =     13625.1475
 EELEC  =   -350257.3106  EHBOND  =         0.0000  RESTRAINT  =         0.0000
 EKCMT  =         0.0000  VIRIAL  =         0.0000  VOLUME     =   1193172.1913
                                                    SURFTEN    =         0.0000
                                                    Density    =         1.0091
 ------------------------------------------------------------------------------


 NSTEP =    31000   TIME(PS) =     531.000  TEMP(K) =   309.95  PRESS =     0.0
 Etot   =   -196189.2136  EKtot   =     81123.2109  EPtot      =   -277312.4246
 BOND   =      6435.6766  ANGLE   =     25316.7641  DIHED      =     18240.2049
 1-4 NB =      6258.3807  1-4 EEL =      3409.2839  VDWAALS    =     13557.7667
 EELEC  =   -350530.5015  EHBOND  =         0.0000  RESTRAINT  =         0.0000
 EKCMT  =         0.0000  VIRIAL  =         0.0000  VOLUME     =   1191315.1414
                                                    SURFTEN    =         0.0000
                                                    Density    =         1.0107
 ------------------------------------------------------------------------------


 NSTEP =    32000   TIME(PS) =     532.000  TEMP(K) =   309.93  PRESS =     0.0
 Etot   =   -195732.9590  EKtot   =     81116.0078  EPtot      =   -276848.9668
 BOND   =      6396.0788  ANGLE   =     25700.0189  DIHED      =     18185.7800
 1-4 NB =      6245.6562  1-4 EEL =      3406.0934  VDWAALS    =     13403.3253
 EELEC  =   -350185.9194  EHBOND  =         0.0000  RESTRAINT  =         0.0000
 EKCMT  =         0.0000  VIRIAL  =         0.0000  VOLUME     =   1193082.1306
                                                    SURFTEN    =         0.0000
                                                    Density    =         1.0092
 ------------------------------------------------------------------------------


 NSTEP =    33000   TIME(PS) =     533.000  TEMP(K) =   311.49  PRESS =     0.0
 Etot   =   -195290.6675  EKtot   =     81524.3516  EPtot      =   -276815.0190
 BOND   =      6500.7539  ANGLE   =     25499.6089  DIHED      =     18234.3052
 1-4 NB =      6229.5587  1-4 EEL =      3408.4176  VDWAALS    =     13580.1085
 EELEC  =   -350267.7718  EHBOND  =         0.0000  RESTRAINT  =         0.0000
 EKCMT  =         0.0000  VIRIAL  =         0.0000  VOLUME     =   1192951.3162
                                                    SURFTEN    =         0.0000
                                                    Density    =         1.0093
 ------------------------------------------------------------------------------


 NSTEP =    34000   TIME(PS) =     534.000  TEMP(K) =   310.03  PRESS =     0.0
 Etot   =   -195730.9144  EKtot   =     81142.2031  EPtot      =   -276873.1175
 BOND   =      6417.9014  ANGLE   =     25335.4823  DIHED      =     18314.9779
 1-4 NB =      6248.1237  1-4 EEL =      3327.3094  VDWAALS    =     14116.9612
 EELEC  =   -350633.8735  EHBOND  =         0.0000  RESTRAINT  =         0.0000
 EKCMT  =         0.0000  VIRIAL  =         0.0000  VOLUME     =   1192310.5624
                                                    SURFTEN    =         0.0000
                                                    Density    =         1.0099
 ------------------------------------------------------------------------------


 NSTEP =    35000   TIME(PS) =     535.000  TEMP(K) =   311.19  PRESS =     0.0
 Etot   =   -195954.5584  EKtot   =     81446.5234  EPtot      =   -277401.0818
 BOND   =      6510.0832  ANGLE   =     25288.4307  DIHED      =     18183.9953
 1-4 NB =      6274.5292  1-4 EEL =      3356.0746  VDWAALS    =     13774.9820
 EELEC  =   -350789.1769  EHBOND  =         0.0000  RESTRAINT  =         0.0000
 EKCMT  =         0.0000  VIRIAL  =         0.0000  VOLUME     =   1192355.6436
                                                    SURFTEN    =         0.0000
                                                    Density    =         1.0098
 ------------------------------------------------------------------------------


 NSTEP =    36000   TIME(PS) =     536.000  TEMP(K) =   308.54  PRESS =     0.0
 Etot   =   -196265.4953  EKtot   =     80753.4141  EPtot      =   -277018.9094
 BOND   =      6563.7052  ANGLE   =     25327.3470  DIHED      =     18204.7406
 1-4 NB =      6236.8179  1-4 EEL =      3397.6593  VDWAALS    =     13517.7633
 EELEC  =   -350266.9426  EHBOND  =         0.0000  RESTRAINT  =         0.0000
 EKCMT  =         0.0000  VIRIAL  =         0.0000  VOLUME     =   1191007.9116
                                                    SURFTEN    =         0.0000
                                                    Density    =         1.0110
 ------------------------------------------------------------------------------


 NSTEP =    37000   TIME(PS) =     537.000  TEMP(K) =   310.34  PRESS =     0.0
 Etot   =   -195932.7457  EKtot   =     81224.1953  EPtot      =   -277156.9411
 BOND   =      6562.1392  ANGLE   =     25511.4050  DIHED      =     18257.4606
 1-4 NB =      6224.3324  1-4 EEL =      3362.5070  VDWAALS    =     13443.6550
 EELEC  =   -350518.4403  EHBOND  =         0.0000  RESTRAINT  =         0.0000
 EKCMT  =         0.0000  VIRIAL  =         0.0000  VOLUME     =   1191617.7586
                                                    SURFTEN    =         0.0000
                                                    Density    =         1.0105
 ------------------------------------------------------------------------------


 NSTEP =    38000   TIME(PS) =     538.000  TEMP(K) =   310.18  PRESS =     0.0
 Etot   =   -195837.2671  EKtot   =     81183.7266  EPtot      =   -277020.9937
 BOND   =      6542.1742  ANGLE   =     25275.6079  DIHED      =     18223.5052
 1-4 NB =      6297.3120  1-4 EEL =      3286.5122  VDWAALS    =     13362.3514
 EELEC  =   -350008.4565  EHBOND  =         0.0000  RESTRAINT  =         0.0000
 EKCMT  =         0.0000  VIRIAL  =         0.0000  VOLUME     =   1192887.4863
                                                    SURFTEN    =         0.0000
                                                    Density    =         1.0094
 ------------------------------------------------------------------------------


 NSTEP =    39000   TIME(PS) =     539.000  TEMP(K) =   310.09  PRESS =     0.0
 Etot   =   -195803.2323  EKtot   =     81159.8828  EPtot      =   -276963.1151
 BOND   =      6408.7696  ANGLE   =     25573.2954  DIHED      =     18302.3661
 1-4 NB =      6262.3547  1-4 EEL =      3328.8754  VDWAALS    =     13859.4099
 EELEC  =   -350698.1862  EHBOND  =         0.0000  RESTRAINT  =         0.0000
 EKCMT  =         0.0000  VIRIAL  =         0.0000  VOLUME     =   1192320.7675
                                                    SURFTEN    =         0.0000
                                                    Density    =         1.0099
 ------------------------------------------------------------------------------


 NSTEP =    40000   TIME(PS) =     540.000  TEMP(K) =   307.85  PRESS =     0.0
 Etot   =   -196761.4515  EKtot   =     80573.0469  EPtot      =   -277334.4984
 BOND   =      6380.0744  ANGLE   =     25587.8490  DIHED      =     18269.0762
 1-4 NB =      6260.7688  1-4 EEL =      3285.4272  VDWAALS    =     13917.2930
 EELEC  =   -351034.9870  EHBOND  =         0.0000  RESTRAINT  =         0.0000
 EKCMT  =         0.0000  VIRIAL  =         0.0000  VOLUME     =   1191940.3448
                                                    SURFTEN    =         0.0000
                                                    Density    =         1.0102
 ------------------------------------------------------------------------------


 NSTEP =    41000   TIME(PS) =     541.000  TEMP(K) =   308.20  PRESS =     0.0
 Etot   =   -197109.5265  EKtot   =     80663.3438  EPtot      =   -277772.8703
 BOND   =      6480.9980  ANGLE   =     25213.9432  DIHED      =     18335.3973
 1-4 NB =      6260.8841  1-4 EEL =      3279.4192  VDWAALS    =     13798.9116
 EELEC  =   -351142.4237  EHBOND  =         0.0000  RESTRAINT  =         0.0000
 EKCMT  =         0.0000  VIRIAL  =         0.0000  VOLUME     =   1191057.3135
                                                    SURFTEN    =         0.0000
                                                    Density    =         1.0109
 ------------------------------------------------------------------------------


 NSTEP =    42000   TIME(PS) =     542.000  TEMP(K) =   309.82  PRESS =     0.0
 Etot   =   -196563.1847  EKtot   =     81087.0859  EPtot      =   -277650.2706
 BOND   =      6277.1210  ANGLE   =     25232.1064  DIHED      =     18378.7710
 1-4 NB =      6234.5998  1-4 EEL =      3362.6540  VDWAALS    =     13122.3380
 EELEC  =   -350257.8608  EHBOND  =         0.0000  RESTRAINT  =         0.0000
 EKCMT  =         0.0000  VIRIAL  =         0.0000  VOLUME     =   1192068.6826
                                                    SURFTEN    =         0.0000
                                                    Density    =         1.0101
 ------------------------------------------------------------------------------


 NSTEP =    43000   TIME(PS) =     543.000  TEMP(K) =   310.12  PRESS =     0.0
 Etot   =   -196331.3697  EKtot   =     81167.7578  EPtot      =   -277499.1275
 BOND   =      6397.2241  ANGLE   =     25301.6207  DIHED      =     18314.6922
 1-4 NB =      6222.7275  1-4 EEL =      3354.4398  VDWAALS    =     13019.7554
 EELEC  =   -350109.5873  EHBOND  =         0.0000  RESTRAINT  =         0.0000
 EKCMT  =         0.0000  VIRIAL  =         0.0000  VOLUME     =   1191334.7557
                                                    SURFTEN    =         0.0000
                                                    Density    =         1.0107
 ------------------------------------------------------------------------------


 NSTEP =    44000   TIME(PS) =     544.000  TEMP(K) =   309.47  PRESS =     0.0
 Etot   =   -196055.7923  EKtot   =     80996.7500  EPtot      =   -277052.5423
 BOND   =      6450.1143  ANGLE   =     25226.1127  DIHED      =     18288.2934
 1-4 NB =      6296.2302  1-4 EEL =      3332.8007  VDWAALS    =     13404.7600
 EELEC  =   -350050.8535  EHBOND  =         0.0000  RESTRAINT  =         0.0000
 EKCMT  =         0.0000  VIRIAL  =         0.0000  VOLUME     =   1191245.7658
                                                    SURFTEN    =         0.0000
                                                    Density    =         1.0108
 ------------------------------------------------------------------------------


 NSTEP =    45000   TIME(PS) =     545.000  TEMP(K) =   310.89  PRESS =     0.0
 Etot   =   -195593.6936  EKtot   =     81367.8438  EPtot      =   -276961.5374
 BOND   =      6514.9046  ANGLE   =     25556.3979  DIHED      =     18261.9542
 1-4 NB =      6240.0386  1-4 EEL =      3418.9023  VDWAALS    =     13129.6783
 EELEC  =   -350083.4134  EHBOND  =         0.0000  RESTRAINT  =         0.0000
 EKCMT  =         0.0000  VIRIAL  =         0.0000  VOLUME     =   1191373.2089
                                                    SURFTEN    =         0.0000
                                                    Density    =         1.0107
 ------------------------------------------------------------------------------


 NSTEP =    46000   TIME(PS) =     546.000  TEMP(K) =   310.21  PRESS =     0.0
 Etot   =   -196039.4334  EKtot   =     81190.5547  EPtot      =   -277229.9880
 BOND   =      6390.4662  ANGLE   =     25110.4695  DIHED      =     18263.4253
 1-4 NB =      6292.4303  1-4 EEL =      3420.0555  VDWAALS    =     13609.5114
 EELEC  =   -350316.3462  EHBOND  =         0.0000  RESTRAINT  =         0.0000
 EKCMT  =         0.0000  VIRIAL  =         0.0000  VOLUME     =   1191358.6529
                                                    SURFTEN    =         0.0000
                                                    Density    =         1.0107
 ------------------------------------------------------------------------------


 NSTEP =    47000   TIME(PS) =     547.000  TEMP(K) =   311.49  PRESS =     0.0
 Etot   =   -195822.4143  EKtot   =     81525.5234  EPtot      =   -277347.9378
 BOND   =      6316.6721  ANGLE   =     25373.0136  DIHED      =     18261.5535
 1-4 NB =      6282.6647  1-4 EEL =      3315.9430  VDWAALS    =     13245.1357
 EELEC  =   -350142.9204  EHBOND  =         0.0000  RESTRAINT  =         0.0000
 EKCMT  =         0.0000  VIRIAL  =         0.0000  VOLUME     =   1192301.7002
                                                    SURFTEN    =         0.0000
                                                    Density    =         1.0099
 ------------------------------------------------------------------------------


 NSTEP =    48000   TIME(PS) =     548.000  TEMP(K) =   310.24  PRESS =     0.0
 Etot   =   -195973.5125  EKtot   =     81197.8750  EPtot      =   -277171.3875
 BOND   =      6541.0043  ANGLE   =     25376.2201  DIHED      =     18336.7843
 1-4 NB =      6241.3991  1-4 EEL =      3358.5877  VDWAALS    =     13455.1374
 EELEC  =   -350480.5206  EHBOND  =         0.0000  RESTRAINT  =         0.0000
 EKCMT  =         0.0000  VIRIAL  =         0.0000  VOLUME     =   1192151.9238
                                                    SURFTEN    =         0.0000
                                                    Density    =         1.0100
 ------------------------------------------------------------------------------


 NSTEP =    49000   TIME(PS) =     549.000  TEMP(K) =   310.04  PRESS =     0.0
 Etot   =   -195559.4585  EKtot   =     81145.0938  EPtot      =   -276704.5522
 BOND   =      6526.6673  ANGLE   =     25452.9349  DIHED      =     18237.6406
 1-4 NB =      6238.0790  1-4 EEL =      3360.8748  VDWAALS    =     13435.7335
 EELEC  =   -349956.4824  EHBOND  =         0.0000  RESTRAINT  =         0.0000
 EKCMT  =         0.0000  VIRIAL  =         0.0000  VOLUME     =   1191201.0104
                                                    SURFTEN    =         0.0000
                                                    Density    =         1.0108
 ------------------------------------------------------------------------------


 NSTEP =    50000   TIME(PS) =     550.000  TEMP(K) =   310.53  PRESS =     0.0
 Etot   =   -195824.7727  EKtot   =     81273.8516  EPtot      =   -277098.6242
 BOND   =      6374.2397  ANGLE   =     25214.5770  DIHED      =     18392.9803
 1-4 NB =      6253.6940  1-4 EEL =      3311.6396  VDWAALS    =     13089.1135
 EELEC  =   -349734.8684  EHBOND  =         0.0000  RESTRAINT  =         0.0000
 EKCMT  =         0.0000  VIRIAL  =         0.0000  VOLUME     =   1191033.6117
                                                    SURFTEN    =         0.0000
                                                    Density    =         1.0110
 ------------------------------------------------------------------------------


 NSTEP =    51000   TIME(PS) =     551.000  TEMP(K) =   310.61  PRESS =     0.0
 Etot   =   -195188.3776  EKtot   =     81295.2891  EPtot      =   -276483.6667
 BOND   =      6371.4442  ANGLE   =     25680.9134  DIHED      =     18323.5463
 1-4 NB =      6225.3733  1-4 EEL =      3378.1642  VDWAALS    =     13199.2047
 EELEC  =   -349662.3127  EHBOND  =         0.0000  RESTRAINT  =         0.0000
 EKCMT  =         0.0000  VIRIAL  =         0.0000  VOLUME     =   1191127.5263
                                                    SURFTEN    =         0.0000
                                                    Density    =         1.0109
 ------------------------------------------------------------------------------


 NSTEP =    52000   TIME(PS) =     552.000  TEMP(K) =   310.18  PRESS =     0.0
 Etot   =   -195279.7528  EKtot   =     81181.6016  EPtot      =   -276461.3544
 BOND   =      6480.1246  ANGLE   =     25358.4525  DIHED      =     18211.9179
 1-4 NB =      6295.4740  1-4 EEL =      3329.6111  VDWAALS    =     13036.4087
 EELEC  =   -349173.3431  EHBOND  =         0.0000  RESTRAINT  =         0.0000
 EKCMT  =         0.0000  VIRIAL  =         0.0000  VOLUME     =   1191656.6036
                                                    SURFTEN    =         0.0000
                                                    Density    =         1.0104
 ------------------------------------------------------------------------------


 NSTEP =    53000   TIME(PS) =     553.000  TEMP(K) =   311.21  PRESS =     0.0
 Etot   =   -195211.5512  EKtot   =     81451.0625  EPtot      =   -276662.6137
 BOND   =      6439.2336  ANGLE   =     25367.3138  DIHED      =     18278.6123
 1-4 NB =      6242.8257  1-4 EEL =      3294.0855  VDWAALS    =     13366.2818
 EELEC  =   -349650.9664  EHBOND  =         0.0000  RESTRAINT  =         0.0000
 EKCMT  =         0.0000  VIRIAL  =         0.0000  VOLUME     =   1191559.8255
                                                    SURFTEN    =         0.0000
                                                    Density    =         1.0105
 ------------------------------------------------------------------------------


 NSTEP =    54000   TIME(PS) =     554.000  TEMP(K) =   310.32  PRESS =     0.0
 Etot   =   -195764.4138  EKtot   =     81218.7109  EPtot      =   -276983.1248
 BOND   =      6586.8199  ANGLE   =     25429.2139  DIHED      =     18248.6579
 1-4 NB =      6268.0185  1-4 EEL =      3215.6613  VDWAALS    =     13390.7218
 EELEC  =   -350122.2179  EHBOND  =         0.0000  RESTRAINT  =         0.0000
 EKCMT  =         0.0000  VIRIAL  =         0.0000  VOLUME     =   1191419.3496
                                                    SURFTEN    =         0.0000
                                                    Density    =         1.0106
 ------------------------------------------------------------------------------


 NSTEP =    55000   TIME(PS) =     555.000  TEMP(K) =   309.27  PRESS =     0.0
 Etot   =   -195916.7728  EKtot   =     80945.2266  EPtot      =   -276861.9994
 BOND   =      6480.9554  ANGLE   =     25470.8069  DIHED      =     18293.2269
 1-4 NB =      6266.7345  1-4 EEL =      3361.6875  VDWAALS    =     13686.7817
 EELEC  =   -350422.1923  EHBOND  =         0.0000  RESTRAINT  =         0.0000
 EKCMT  =         0.0000  VIRIAL  =         0.0000  VOLUME     =   1188920.3927
                                                    SURFTEN    =         0.0000
                                                    Density    =         1.0128
 ------------------------------------------------------------------------------


 NSTEP =    56000   TIME(PS) =     556.000  TEMP(K) =   311.15  PRESS =     0.0
 Etot   =   -195452.1337  EKtot   =     81437.5703  EPtot      =   -276889.7041
 BOND   =      6579.6253  ANGLE   =     25458.9391  DIHED      =     18266.6693
 1-4 NB =      6262.8944  1-4 EEL =      3292.2965  VDWAALS    =     13247.6276
 EELEC  =   -349997.7563  EHBOND  =         0.0000  RESTRAINT  =         0.0000
 EKCMT  =         0.0000  VIRIAL  =         0.0000  VOLUME     =   1188682.8789
                                                    SURFTEN    =         0.0000
                                                    Density    =         1.0130
 ------------------------------------------------------------------------------


 NSTEP =    57000   TIME(PS) =     557.000  TEMP(K) =   310.02  PRESS =     0.0
 Etot   =   -196099.3342  EKtot   =     81141.1562  EPtot      =   -277240.4905
 BOND   =      6440.7600  ANGLE   =     25332.8606  DIHED      =     18320.8123
 1-4 NB =      6282.3175  1-4 EEL =      3271.1605  VDWAALS    =     14036.2967
 EELEC  =   -350924.6981  EHBOND  =         0.0000  RESTRAINT  =         0.0000
 EKCMT  =         0.0000  VIRIAL  =         0.0000  VOLUME     =   1188682.8789
                                                    SURFTEN    =         0.0000
                                                    Density    =         1.0130
 ------------------------------------------------------------------------------


 NSTEP =    58000   TIME(PS) =     558.000  TEMP(K) =   308.99  PRESS =     0.0
 Etot   =   -196344.0961  EKtot   =     80870.2734  EPtot      =   -277214.3696
 BOND   =      6372.6605  ANGLE   =     25184.0723  DIHED      =     18261.7737
 1-4 NB =      6276.0980  1-4 EEL =      3280.8050  VDWAALS    =     14126.9255
 EELEC  =   -350716.7045  EHBOND  =         0.0000  RESTRAINT  =         0.0000
 EKCMT  =         0.0000  VIRIAL  =         0.0000  VOLUME     =   1189756.7156
                                                    SURFTEN    =         0.0000
                                                    Density    =         1.0120
 ------------------------------------------------------------------------------


 NSTEP =    59000   TIME(PS) =     559.000  TEMP(K) =   309.01  PRESS =     0.0
 Etot   =   -196377.8434  EKtot   =     80877.2266  EPtot      =   -277255.0700
 BOND   =      6421.0919  ANGLE   =     25247.7241  DIHED      =     18283.0247
 1-4 NB =      6226.7439  1-4 EEL =      3358.6625  VDWAALS    =     13826.0019
 EELEC  =   -350618.3191  EHBOND  =         0.0000  RESTRAINT  =         0.0000
 EKCMT  =         0.0000  VIRIAL  =         0.0000  VOLUME     =   1191665.8990
                                                    SURFTEN    =         0.0000
                                                    Density    =         1.0104
 ------------------------------------------------------------------------------


 NSTEP =    60000   TIME(PS) =     560.000  TEMP(K) =   309.02  PRESS =     0.0
 Etot   =   -196015.3790  EKtot   =     80878.7578  EPtot      =   -276894.1368
 BOND   =      6451.3747  ANGLE   =     25393.6885  DIHED      =     18240.3535
 1-4 NB =      6288.5064  1-4 EEL =      3453.6324  VDWAALS    =     13569.5854
 EELEC  =   -350291.2777  EHBOND  =         0.0000  RESTRAINT  =         0.0000
 EKCMT  =         0.0000  VIRIAL  =         0.0000  VOLUME     =   1191998.4187
                                                    SURFTEN    =         0.0000
                                                    Density    =         1.0101
 ------------------------------------------------------------------------------


 NSTEP =    61000   TIME(PS) =     561.000  TEMP(K) =   309.58  PRESS =     0.0
 Etot   =   -196314.4660  EKtot   =     81024.7969  EPtot      =   -277339.2629
 BOND   =      6424.4482  ANGLE   =     25369.2763  DIHED      =     18207.3217
 1-4 NB =      6271.7490  1-4 EEL =      3340.9219  VDWAALS    =     13387.4390
 EELEC  =   -350340.4191  EHBOND  =         0.0000  RESTRAINT  =         0.0000
 EKCMT  =         0.0000  VIRIAL  =         0.0000  VOLUME     =   1191287.4356
                                                    SURFTEN    =         0.0000
                                                    Density    =         1.0107
 ------------------------------------------------------------------------------


 NSTEP =    62000   TIME(PS) =     562.000  TEMP(K) =   310.02  PRESS =     0.0
 Etot   =   -196235.5308  EKtot   =     81139.6016  EPtot      =   -277375.1323
 BOND   =      6431.0480  ANGLE   =     25133.1423  DIHED      =     18211.3632
 1-4 NB =      6255.8829  1-4 EEL =      3317.8397  VDWAALS    =     13771.4228
 EELEC  =   -350495.8312  EHBOND  =         0.0000  RESTRAINT  =         0.0000
 EKCMT  =         0.0000  VIRIAL  =         0.0000  VOLUME     =   1192193.0310
                                                    SURFTEN    =         0.0000
                                                    Density    =         1.0100
 ------------------------------------------------------------------------------


 NSTEP =    63000   TIME(PS) =     563.000  TEMP(K) =   308.96  PRESS =     0.0
 Etot   =   -196146.3754  EKtot   =     80862.3125  EPtot      =   -277008.6879
 BOND   =      6487.8730  ANGLE   =     25245.3427  DIHED      =     18230.9171
 1-4 NB =      6270.1382  1-4 EEL =      3403.8454  VDWAALS    =     13499.7932
 EELEC  =   -350146.5975  EHBOND  =         0.0000  RESTRAINT  =         0.0000
 EKCMT  =         0.0000  VIRIAL  =         0.0000  VOLUME     =   1191991.3272
                                                    SURFTEN    =         0.0000
                                                    Density    =         1.0101
 ------------------------------------------------------------------------------


 NSTEP =    64000   TIME(PS) =     564.000  TEMP(K) =   309.58  PRESS =     0.0
 Etot   =   -196142.0374  EKtot   =     81024.6875  EPtot      =   -277166.7249
 BOND   =      6396.1670  ANGLE   =     25364.8478  DIHED      =     18166.9782
 1-4 NB =      6260.7104  1-4 EEL =      3258.3533  VDWAALS    =     13721.1678
 EELEC  =   -350334.9494  EHBOND  =         0.0000  RESTRAINT  =         0.0000
 EKCMT  =         0.0000  VIRIAL  =         0.0000  VOLUME     =   1191729.6196
                                                    SURFTEN    =         0.0000
                                                    Density    =         1.0104
 ------------------------------------------------------------------------------


 NSTEP =    65000   TIME(PS) =     565.000  TEMP(K) =   310.69  PRESS =     0.0
 Etot   =   -195650.8895  EKtot   =     81315.8672  EPtot      =   -276966.7567
 BOND   =      6405.5314  ANGLE   =     25559.6111  DIHED      =     18219.8770
 1-4 NB =      6233.2921  1-4 EEL =      3297.6766  VDWAALS    =     13524.7275
 EELEC  =   -350207.4725  EHBOND  =         0.0000  RESTRAINT  =         0.0000
 EKCMT  =         0.0000  VIRIAL  =         0.0000  VOLUME     =   1192060.1734
                                                    SURFTEN    =         0.0000
                                                    Density    =         1.0101
 ------------------------------------------------------------------------------


 NSTEP =    66000   TIME(PS) =     566.000  TEMP(K) =   309.58  PRESS =     0.0
 Etot   =   -196400.3183  EKtot   =     81026.4219  EPtot      =   -277426.7401
 BOND   =      6471.0955  ANGLE   =     25409.0266  DIHED      =     18283.9606
 1-4 NB =      6237.6801  1-4 EEL =      3230.4720  VDWAALS    =     13849.5077
 EELEC  =   -350908.4826  EHBOND  =         0.0000  RESTRAINT  =         0.0000
 EKCMT  =         0.0000  VIRIAL  =         0.0000  VOLUME     =   1190744.2873
                                                    SURFTEN    =         0.0000
                                                    Density    =         1.0112
 ------------------------------------------------------------------------------


 NSTEP =    67000   TIME(PS) =     567.000  TEMP(K) =   309.92  PRESS =     0.0
 Etot   =   -196296.1029  EKtot   =     81113.9609  EPtot      =   -277410.0639
 BOND   =      6439.5180  ANGLE   =     25443.4270  DIHED      =     18274.6358
 1-4 NB =      6284.4924  1-4 EEL =      3315.6761  VDWAALS    =     13373.3230
 EELEC  =   -350541.1361  EHBOND  =         0.0000  RESTRAINT  =         0.0000
 EKCMT  =         0.0000  VIRIAL  =         0.0000  VOLUME     =   1190738.4583
                                                    SURFTEN    =         0.0000
                                                    Density    =         1.0112
 ------------------------------------------------------------------------------


 NSTEP =    68000   TIME(PS) =     568.000  TEMP(K) =   308.25  PRESS =     0.0
 Etot   =   -196795.3621  EKtot   =     80677.6484  EPtot      =   -277473.0105
 BOND   =      6521.9879  ANGLE   =     25399.8505  DIHED      =     18201.5223
 1-4 NB =      6236.3825  1-4 EEL =      3431.7513  VDWAALS    =     13898.7329
 EELEC  =   -351163.2380  EHBOND  =         0.0000  RESTRAINT  =         0.0000
 EKCMT  =         0.0000  VIRIAL  =         0.0000  VOLUME     =   1190738.4583
                                                    SURFTEN    =         0.0000
                                                    Density    =         1.0112
 ------------------------------------------------------------------------------


 NSTEP =    69000   TIME(PS) =     569.000  TEMP(K) =   307.82  PRESS =     0.0
 Etot   =   -196875.4153  EKtot   =     80565.5234  EPtot      =   -277440.9387
 BOND   =      6473.0925  ANGLE   =     25295.5997  DIHED      =     18262.7262
 1-4 NB =      6229.4793  1-4 EEL =      3277.0929  VDWAALS    =     13367.4191
 EELEC  =   -350346.3484  EHBOND  =         0.0000  RESTRAINT  =         0.0000
 EKCMT  =         0.0000  VIRIAL  =         0.0000  VOLUME     =   1190369.2289
                                                    SURFTEN    =         0.0000
                                                    Density    =         1.0115
 ------------------------------------------------------------------------------


 NSTEP =    70000   TIME(PS) =     570.000  TEMP(K) =   309.91  PRESS =     0.0
 Etot   =   -196397.4602  EKtot   =     81112.8750  EPtot      =   -277510.3352
 BOND   =      6469.2306  ANGLE   =     25358.6532  DIHED      =     18204.1746
 1-4 NB =      6242.9137  1-4 EEL =      3335.2315  VDWAALS    =     13639.6848
 EELEC  =   -350760.2237  EHBOND  =         0.0000  RESTRAINT  =         0.0000
 EKCMT  =         0.0000  VIRIAL  =         0.0000  VOLUME     =   1190985.4099
                                                    SURFTEN    =         0.0000
                                                    Density    =         1.0110
 ------------------------------------------------------------------------------


 NSTEP =    71000   TIME(PS) =     571.000  TEMP(K) =   310.56  PRESS =     0.0
 Etot   =   -195753.4853  EKtot   =     81282.7812  EPtot      =   -277036.2665
 BOND   =      6575.3501  ANGLE   =     25323.7350  DIHED      =     18278.2686
 1-4 NB =      6250.5633  1-4 EEL =      3376.2487  VDWAALS    =     13660.6990
 EELEC  =   -350501.1312  EHBOND  =         0.0000  RESTRAINT  =         0.0000
 EKCMT  =         0.0000  VIRIAL  =         0.0000  VOLUME     =   1191777.0485
                                                    SURFTEN    =         0.0000
                                                    Density    =         1.0103
 ------------------------------------------------------------------------------


 NSTEP =    72000   TIME(PS) =     572.000  TEMP(K) =   309.45  PRESS =     0.0
 Etot   =   -196062.5848  EKtot   =     80991.0938  EPtot      =   -277053.6786
 BOND   =      6500.2341  ANGLE   =     25386.6011  DIHED      =     18252.0710
 1-4 NB =      6226.3919  1-4 EEL =      3300.1499  VDWAALS    =     13699.2735
 EELEC  =   -350418.4000  EHBOND  =         0.0000  RESTRAINT  =         0.0000
 EKCMT  =         0.0000  VIRIAL  =         0.0000  VOLUME     =   1194092.8413
                                                    SURFTEN    =         0.0000
                                                    Density    =         1.0084
 ------------------------------------------------------------------------------


 NSTEP =    73000   TIME(PS) =     573.000  TEMP(K) =   309.91  PRESS =     0.0
 Etot   =   -195925.0038  EKtot   =     81112.8281  EPtot      =   -277037.8320
 BOND   =      6426.2571  ANGLE   =     25267.9953  DIHED      =     18316.0130
 1-4 NB =      6264.9779  1-4 EEL =      3340.7710  VDWAALS    =     13297.2226
 EELEC  =   -349951.0688  EHBOND  =         0.0000  RESTRAINT  =         0.0000
 EKCMT  =         0.0000  VIRIAL  =         0.0000  VOLUME     =   1192629.7113
                                                    SURFTEN    =         0.0000
                                                    Density    =         1.0096
 ------------------------------------------------------------------------------


 NSTEP =    74000   TIME(PS) =     574.000  TEMP(K) =   310.11  PRESS =     0.0
 Etot   =   -195723.6479  EKtot   =     81165.2266  EPtot      =   -276888.8745
 BOND   =      6461.1361  ANGLE   =     25507.4884  DIHED      =     18290.2221
 1-4 NB =      6247.2646  1-4 EEL =      3272.5880  VDWAALS    =     13558.6190
 EELEC  =   -350226.1926  EHBOND  =         0.0000  RESTRAINT  =         0.0000
 EKCMT  =         0.0000  VIRIAL  =         0.0000  VOLUME     =   1192606.3736
                                                    SURFTEN    =         0.0000
                                                    Density    =         1.0096
 ------------------------------------------------------------------------------


 NSTEP =    75000   TIME(PS) =     575.000  TEMP(K) =   310.71  PRESS =     0.0
 Etot   =   -195900.1903  EKtot   =     81321.8672  EPtot      =   -277222.0575
 BOND   =      6380.5895  ANGLE   =     25585.2170  DIHED      =     18236.5041
 1-4 NB =      6286.0752  1-4 EEL =      3359.8695  VDWAALS    =     13183.0406
 EELEC  =   -350253.3535  EHBOND  =         0.0000  RESTRAINT  =         0.0000
 EKCMT  =         0.0000  VIRIAL  =         0.0000  VOLUME     =   1192445.3147
                                                    SURFTEN    =         0.0000
                                                    Density    =         1.0098
 ------------------------------------------------------------------------------


 NSTEP =    76000   TIME(PS) =     576.000  TEMP(K) =   309.13  PRESS =     0.0
 Etot   =   -196401.6085  EKtot   =     80907.8281  EPtot      =   -277309.4367
 BOND   =      6421.5402  ANGLE   =     25240.0465  DIHED      =     18341.1147
 1-4 NB =      6265.0404  1-4 EEL =      3342.3325  VDWAALS    =     13631.7015
 EELEC  =   -350551.2125  EHBOND  =         0.0000  RESTRAINT  =         0.0000
 EKCMT  =         0.0000  VIRIAL  =         0.0000  VOLUME     =   1192322.0379
                                                    SURFTEN    =         0.0000
                                                    Density    =         1.0099
 ------------------------------------------------------------------------------


 NSTEP =    77000   TIME(PS) =     577.000  TEMP(K) =   309.47  PRESS =     0.0
 Etot   =   -196324.1329  EKtot   =     80997.1094  EPtot      =   -277321.2422
 BOND   =      6440.7238  ANGLE   =     25302.3247  DIHED      =     18163.5867
 1-4 NB =      6300.6996  1-4 EEL =      3362.5953  VDWAALS    =     13502.1618
 EELEC  =   -350393.3341  EHBOND  =         0.0000  RESTRAINT  =         0.0000
 EKCMT  =         0.0000  VIRIAL  =         0.0000  VOLUME     =   1193357.3378
                                                    SURFTEN    =         0.0000
                                                    Density    =         1.0090
 ------------------------------------------------------------------------------


 NSTEP =    78000   TIME(PS) =     578.000  TEMP(K) =   310.43  PRESS =     0.0
 Etot   =   -195923.6176  EKtot   =     81246.7344  EPtot      =   -277170.3520
 BOND   =      6462.2823  ANGLE   =     25249.1366  DIHED      =     18244.5400
 1-4 NB =      6220.8749  1-4 EEL =      3356.0810  VDWAALS    =     13836.5098
 EELEC  =   -350539.7765  EHBOND  =         0.0000  RESTRAINT  =         0.0000
 EKCMT  =         0.0000  VIRIAL  =         0.0000  VOLUME     =   1191730.0796
                                                    SURFTEN    =         0.0000
                                                    Density    =         1.0104
 ------------------------------------------------------------------------------


 NSTEP =    79000   TIME(PS) =     579.000  TEMP(K) =   309.96  PRESS =     0.0
 Etot   =   -195935.2482  EKtot   =     81124.6719  EPtot      =   -277059.9200
 BOND   =      6487.8583  ANGLE   =     25553.9813  DIHED      =     18203.5489
 1-4 NB =      6205.9272  1-4 EEL =      3276.4567  VDWAALS    =     13669.3624
 EELEC  =   -350457.0549  EHBOND  =         0.0000  RESTRAINT  =         0.0000
 EKCMT  =         0.0000  VIRIAL  =         0.0000  VOLUME     =   1191360.4486
                                                    SURFTEN    =         0.0000
                                                    Density    =         1.0107
 ------------------------------------------------------------------------------


 NSTEP =    80000   TIME(PS) =     580.000  TEMP(K) =   309.27  PRESS =     0.0
 Etot   =   -196052.4707  EKtot   =     80943.7891  EPtot      =   -276996.2598
 BOND   =      6430.5461  ANGLE   =     25334.0050  DIHED      =     18311.9736
 1-4 NB =      6289.9887  1-4 EEL =      3309.6704  VDWAALS    =     13540.9411
 EELEC  =   -350213.3847  EHBOND  =         0.0000  RESTRAINT  =         0.0000
 EKCMT  =         0.0000  VIRIAL  =         0.0000  VOLUME     =   1191573.8692
                                                    SURFTEN    =         0.0000
                                                    Density    =         1.0105
 ------------------------------------------------------------------------------


 NSTEP =    81000   TIME(PS) =     581.000  TEMP(K) =   309.83  PRESS =     0.0
 Etot   =   -195722.9450  EKtot   =     81092.0625  EPtot      =   -276815.0075
 BOND   =      6424.4616  ANGLE   =     25364.1667  DIHED      =     18360.3101
 1-4 NB =      6307.7352  1-4 EEL =      3310.0831  VDWAALS    =     13080.6956
 EELEC  =   -349662.4597  EHBOND  =         0.0000  RESTRAINT  =         0.0000
 EKCMT  =         0.0000  VIRIAL  =         0.0000  VOLUME     =   1192175.8475
                                                    SURFTEN    =         0.0000
                                                    Density    =         1.0100
 ------------------------------------------------------------------------------


 NSTEP =    82000   TIME(PS) =     582.000  TEMP(K) =   309.88  PRESS =     0.0
 Etot   =   -195838.5425  EKtot   =     81102.7422  EPtot      =   -276941.2847
 BOND   =      6465.8913  ANGLE   =     25242.9532  DIHED      =     18240.3918
 1-4 NB =      6202.6261  1-4 EEL =      3338.9364  VDWAALS    =     13309.2409
 EELEC  =   -349741.3244  EHBOND  =         0.0000  RESTRAINT  =         0.0000
 EKCMT  =         0.0000  VIRIAL  =         0.0000  VOLUME     =   1193069.0005
                                                    SURFTEN    =         0.0000
                                                    Density    =         1.0092
 ------------------------------------------------------------------------------


 NSTEP =    83000   TIME(PS) =     583.000  TEMP(K) =   310.53  PRESS =     0.0
 Etot   =   -195701.1389  EKtot   =     81274.4219  EPtot      =   -276975.5608
 BOND   =      6346.5986  ANGLE   =     25208.8346  DIHED      =     18265.9065
 1-4 NB =      6256.6824  1-4 EEL =      3321.5989  VDWAALS    =     13431.8999
 EELEC  =   -349807.0816  EHBOND  =         0.0000  RESTRAINT  =         0.0000
 EKCMT  =         0.0000  VIRIAL  =         0.0000  VOLUME     =   1191726.4470
                                                    SURFTEN    =         0.0000
                                                    Density    =         1.0104
 ------------------------------------------------------------------------------


 NSTEP =    84000   TIME(PS) =     584.000  TEMP(K) =   308.97  PRESS =     0.0
 Etot   =   -195902.8355  EKtot   =     80864.8359  EPtot      =   -276767.6714
 BOND   =      6392.3830  ANGLE   =     25525.1947  DIHED      =     18269.5037
 1-4 NB =      6287.1885  1-4 EEL =      3295.6825  VDWAALS    =     13390.5261
 EELEC  =   -349928.1498  EHBOND  =         0.0000  RESTRAINT  =         0.0000
 EKCMT  =         0.0000  VIRIAL  =         0.0000  VOLUME     =   1192321.6724
                                                    SURFTEN    =         0.0000
                                                    Density    =         1.0099
 ------------------------------------------------------------------------------


 NSTEP =    85000   TIME(PS) =     585.000  TEMP(K) =   310.15  PRESS =     0.0
 Etot   =   -195762.9439  EKtot   =     81173.6719  EPtot      =   -276936.6158
 BOND   =      6406.9444  ANGLE   =     25520.5788  DIHED      =     18234.7038
 1-4 NB =      6243.2471  1-4 EEL =      3227.0621  VDWAALS    =     12840.3031
 EELEC  =   -349409.4551  EHBOND  =         0.0000  RESTRAINT  =         0.0000
 EKCMT  =         0.0000  VIRIAL  =         0.0000  VOLUME     =   1191502.9547
                                                    SURFTEN    =         0.0000
                                                    Density    =         1.0106
 ------------------------------------------------------------------------------


 NSTEP =    86000   TIME(PS) =     586.000  TEMP(K) =   310.09  PRESS =     0.0
 Etot   =   -196089.5105  EKtot   =     81158.9219  EPtot      =   -277248.4323
 BOND   =      6447.8459  ANGLE   =     25214.9432  DIHED      =     18273.7707
 1-4 NB =      6238.7128  1-4 EEL =      3320.4751  VDWAALS    =     12843.9893
 EELEC  =   -349588.1694  EHBOND  =         0.0000  RESTRAINT  =         0.0000
 EKCMT  =         0.0000  VIRIAL  =         0.0000  VOLUME     =   1191334.5852
                                                    SURFTEN    =         0.0000
                                                    Density    =         1.0107
 ------------------------------------------------------------------------------


 NSTEP =    87000   TIME(PS) =     587.000  TEMP(K) =   309.64  PRESS =     0.0
 Etot   =   -196283.1275  EKtot   =     81040.6016  EPtot      =   -277323.7290
 BOND   =      6391.5382  ANGLE   =     25342.1144  DIHED      =     18237.8297
 1-4 NB =      6265.1583  1-4 EEL =      3293.0683  VDWAALS    =     13727.7529
 EELEC  =   -350581.1909  EHBOND  =         0.0000  RESTRAINT  =         0.0000
 EKCMT  =         0.0000  VIRIAL  =         0.0000  VOLUME     =   1189503.8450
                                                    SURFTEN    =         0.0000
                                                    Density    =         1.0123
 ------------------------------------------------------------------------------


 NSTEP =    88000   TIME(PS) =     588.000  TEMP(K) =   308.62  PRESS =     0.0
 Etot   =   -196624.2239  EKtot   =     80774.3828  EPtot      =   -277398.6067
 BOND   =      6524.6280  ANGLE   =     25206.0843  DIHED      =     18260.3743
 1-4 NB =      6240.8027  1-4 EEL =      3289.7763  VDWAALS    =     13441.3180
 EELEC  =   -350361.5903  EHBOND  =         0.0000  RESTRAINT  =         0.0000
 EKCMT  =         0.0000  VIRIAL  =         0.0000  VOLUME     =   1190091.2065
                                                    SURFTEN    =         0.0000
                                                    Density    =         1.0118
 ------------------------------------------------------------------------------


 NSTEP =    89000   TIME(PS) =     589.000  TEMP(K) =   310.59  PRESS =     0.0
 Etot   =   -195515.4386  EKtot   =     81289.2109  EPtot      =   -276804.6495
 BOND   =      6472.1253  ANGLE   =     25521.6796  DIHED      =     18239.7765
 1-4 NB =      6278.0050  1-4 EEL =      3310.1291  VDWAALS    =     13075.2318
 EELEC  =   -349701.5969  EHBOND  =         0.0000  RESTRAINT  =         0.0000
 EKCMT  =         0.0000  VIRIAL  =         0.0000  VOLUME     =   1191634.2928
                                                    SURFTEN    =         0.0000
                                                    Density    =         1.0104
 ------------------------------------------------------------------------------


 NSTEP =    90000   TIME(PS) =     590.000  TEMP(K) =   311.00  PRESS =     0.0
 Etot   =   -196087.2765  EKtot   =     81398.0234  EPtot      =   -277485.3000
 BOND   =      6444.6632  ANGLE   =     25249.6792  DIHED      =     18150.7433
 1-4 NB =      6243.3526  1-4 EEL =      3436.0704  VDWAALS    =     13661.7313
 EELEC  =   -350671.5400  EHBOND  =         0.0000  RESTRAINT  =         0.0000
 EKCMT  =         0.0000  VIRIAL  =         0.0000  VOLUME     =   1191468.5938
                                                    SURFTEN    =         0.0000
                                                    Density    =         1.0106
 ------------------------------------------------------------------------------


 NSTEP =    91000   TIME(PS) =     591.000  TEMP(K) =   308.79  PRESS =     0.0
 Etot   =   -196511.8788  EKtot   =     80819.5469  EPtot      =   -277331.4256
 BOND   =      6391.9665  ANGLE   =     25387.4106  DIHED      =     18200.7650
 1-4 NB =      6275.5642  1-4 EEL =      3319.8795  VDWAALS    =     13620.0455
 EELEC  =   -350527.0570  EHBOND  =         0.0000  RESTRAINT  =         0.0000
 EKCMT  =         0.0000  VIRIAL  =         0.0000  VOLUME     =   1190964.2499
                                                    SURFTEN    =         0.0000
                                                    Density    =         1.0110
 ------------------------------------------------------------------------------


 NSTEP =    92000   TIME(PS) =     592.000  TEMP(K) =   309.60  PRESS =     0.0
 Etot   =   -196582.7297  EKtot   =     81031.1250  EPtot      =   -277613.8547
 BOND   =      6444.4087  ANGLE   =     25401.7064  DIHED      =     18245.6546
 1-4 NB =      6245.4861  1-4 EEL =      3329.8624  VDWAALS    =     13405.5130
 EELEC  =   -350686.4859  EHBOND  =         0.0000  RESTRAINT  =         0.0000
 EKCMT  =         0.0000  VIRIAL  =         0.0000  VOLUME     =   1191339.2665
                                                    SURFTEN    =         0.0000
                                                    Density    =         1.0107
 ------------------------------------------------------------------------------


 NSTEP =    93000   TIME(PS) =     593.000  TEMP(K) =   308.81  PRESS =     0.0
 Etot   =   -196505.9009  EKtot   =     80824.6953  EPtot      =   -277330.5962
 BOND   =      6451.7609  ANGLE   =     25274.4263  DIHED      =     18266.7121
 1-4 NB =      6203.5812  1-4 EEL =      3388.3360  VDWAALS    =     13687.3262
 EELEC  =   -350602.7388  EHBOND  =         0.0000  RESTRAINT  =         0.0000
 EKCMT  =         0.0000  VIRIAL  =         0.0000  VOLUME     =   1189486.2945
                                                    SURFTEN    =         0.0000
                                                    Density    =         1.0123
 ------------------------------------------------------------------------------


 NSTEP =    94000   TIME(PS) =     594.000  TEMP(K) =   308.27  PRESS =     0.0
 Etot   =   -196692.1800  EKtot   =     80681.4375  EPtot      =   -277373.6175
 BOND   =      6577.4393  ANGLE   =     25309.2088  DIHED      =     18213.8077
 1-4 NB =      6209.8620  1-4 EEL =      3253.4278  VDWAALS    =     13526.3513
 EELEC  =   -350463.7144  EHBOND  =         0.0000  RESTRAINT  =         0.0000
 EKCMT  =         0.0000  VIRIAL  =         0.0000  VOLUME     =   1190705.0340
                                                    SURFTEN    =         0.0000
                                                    Density    =         1.0112
 ------------------------------------------------------------------------------


 NSTEP =    95000   TIME(PS) =     595.000  TEMP(K) =   310.10  PRESS =     0.0
 Etot   =   -195773.7798  EKtot   =     81160.4766  EPtot      =   -276934.2564
 BOND   =      6450.3548  ANGLE   =     25471.9873  DIHED      =     18269.9886
 1-4 NB =      6291.9999  1-4 EEL =      3423.6610  VDWAALS    =     13557.4299
 EELEC  =   -350399.6779  EHBOND  =         0.0000  RESTRAINT  =         0.0000
 EKCMT  =         0.0000  VIRIAL  =         0.0000  VOLUME     =   1191921.0367
                                                    SURFTEN    =         0.0000
                                                    Density    =         1.0102
 ------------------------------------------------------------------------------


 NSTEP =    96000   TIME(PS) =     596.000  TEMP(K) =   310.55  PRESS =     0.0
 Etot   =   -195845.6700  EKtot   =     81279.7109  EPtot      =   -277125.3810
 BOND   =      6430.2809  ANGLE   =     25237.3663  DIHED      =     18323.5981
 1-4 NB =      6260.6767  1-4 EEL =      3350.4014  VDWAALS    =     13252.9447
 EELEC  =   -349980.6492  EHBOND  =         0.0000  RESTRAINT  =         0.0000
 EKCMT  =         0.0000  VIRIAL  =         0.0000  VOLUME     =   1193052.1173
                                                    SURFTEN    =         0.0000
                                                    Density    =         1.0092
 ------------------------------------------------------------------------------


 NSTEP =    97000   TIME(PS) =     597.000  TEMP(K) =   310.43  PRESS =     0.0
 Etot   =   -196076.1366  EKtot   =     81248.3750  EPtot      =   -277324.5116
 BOND   =      6408.1745  ANGLE   =     25289.0479  DIHED      =     18326.3772
 1-4 NB =      6267.0707  1-4 EEL =      3324.9008  VDWAALS    =     13329.4101
 EELEC  =   -350269.4929  EHBOND  =         0.0000  RESTRAINT  =         0.0000
 EKCMT  =         0.0000  VIRIAL  =         0.0000  VOLUME     =   1191774.8395
                                                    SURFTEN    =         0.0000
                                                    Density    =         1.0103
 ------------------------------------------------------------------------------


 NSTEP =    98000   TIME(PS) =     598.000  TEMP(K) =   312.55  PRESS =     0.0
 Etot   =   -195632.1818  EKtot   =     81801.6094  EPtot      =   -277433.7912
 BOND   =      6497.5414  ANGLE   =     25431.4846  DIHED      =     18242.0946
 1-4 NB =      6265.1614  1-4 EEL =      3489.4934  VDWAALS    =     13504.2287
 EELEC  =   -350863.7952  EHBOND  =         0.0000  RESTRAINT  =         0.0000
 EKCMT  =         0.0000  VIRIAL  =         0.0000  VOLUME     =   1191238.5891
                                                    SURFTEN    =         0.0000
                                                    Density    =         1.0108
 ------------------------------------------------------------------------------


 NSTEP =    99000   TIME(PS) =     599.000  TEMP(K) =   309.67  PRESS =     0.0
 Etot   =   -196167.6561  EKtot   =     81048.7031  EPtot      =   -277216.3592
 BOND   =      6492.9918  ANGLE   =     25450.1657  DIHED      =     18377.6324
 1-4 NB =      6308.2948  1-4 EEL =      3385.2393  VDWAALS    =     13608.2139
 EELEC  =   -350838.8971  EHBOND  =         0.0000  RESTRAINT  =         0.0000
 EKCMT  =         0.0000  VIRIAL  =         0.0000  VOLUME     =   1190317.5212
                                                    SURFTEN    =         0.0000
                                                    Density    =         1.0116
 ------------------------------------------------------------------------------


 NSTEP =   100000   TIME(PS) =     600.000  TEMP(K) =   310.69  PRESS =     0.0
 Etot   =   -196099.8197  EKtot   =     81316.1719  EPtot      =   -277415.9916
 BOND   =      6428.2842  ANGLE   =     25325.0642  DIHED      =     18320.2808
 1-4 NB =      6294.3860  1-4 EEL =      3349.4862  VDWAALS    =     13420.9790
 EELEC  =   -350554.4719  EHBOND  =         0.0000  RESTRAINT  =         0.0000
 EKCMT  =         0.0000  VIRIAL  =         0.0000  VOLUME     =   1190656.1065
                                                    SURFTEN    =         0.0000
                                                    Density    =         1.0113
 ------------------------------------------------------------------------------


 NSTEP =   101000   TIME(PS) =     601.000  TEMP(K) =   309.53  PRESS =     0.0
 Etot   =   -196311.8693  EKtot   =     81012.1719  EPtot      =   -277324.0412
 BOND   =      6488.1167  ANGLE   =     25234.1500  DIHED      =     18290.3883
 1-4 NB =      6245.4588  1-4 EEL =      3346.9298  VDWAALS    =     13049.8956
 EELEC  =   -349978.9805  EHBOND  =         0.0000  RESTRAINT  =         0.0000
 EKCMT  =         0.0000  VIRIAL  =         0.0000  VOLUME     =   1190190.5436
                                                    SURFTEN    =         0.0000
                                                    Density    =         1.0117
 ------------------------------------------------------------------------------


 NSTEP =   102000   TIME(PS) =     602.000  TEMP(K) =   310.04  PRESS =     0.0
 Etot   =   -196402.9119  EKtot   =     81146.2656  EPtot      =   -277549.1775
 BOND   =      6469.8009  ANGLE   =     25189.5198  DIHED      =     18224.8720
 1-4 NB =      6199.3992  1-4 EEL =      3392.5834  VDWAALS    =     13380.7180
 EELEC  =   -350406.0708  EHBOND  =         0.0000  RESTRAINT  =         0.0000
 EKCMT  =         0.0000  VIRIAL  =         0.0000  VOLUME     =   1189783.3137
                                                    SURFTEN    =         0.0000
                                                    Density    =         1.0120
 ------------------------------------------------------------------------------


 NSTEP =   103000   TIME(PS) =     603.000  TEMP(K) =   308.35  PRESS =     0.0
 Etot   =   -196531.2992  EKtot   =     80703.5156  EPtot      =   -277234.8148
 BOND   =      6444.2623  ANGLE   =     25327.9562  DIHED      =     18315.4963
 1-4 NB =      6212.6272  1-4 EEL =      3338.3722  VDWAALS    =     13131.5354
 EELEC  =   -350005.0645  EHBOND  =         0.0000  RESTRAINT  =         0.0000
 EKCMT  =         0.0000  VIRIAL  =         0.0000  VOLUME     =   1191098.5258
                                                    SURFTEN    =         0.0000
                                                    Density    =         1.0109
 ------------------------------------------------------------------------------


 NSTEP =   104000   TIME(PS) =     604.000  TEMP(K) =   308.54  PRESS =     0.0
 Etot   =   -196383.3300  EKtot   =     80752.3516  EPtot      =   -277135.6815
 BOND   =      6423.4823  ANGLE   =     25604.7650  DIHED      =     18276.7612
 1-4 NB =      6256.6909  1-4 EEL =      3368.9733  VDWAALS    =     13280.1453
 EELEC  =   -350346.4995  EHBOND  =         0.0000  RESTRAINT  =         0.0000
 EKCMT  =         0.0000  VIRIAL  =         0.0000  VOLUME     =   1191281.7035
                                                    SURFTEN    =         0.0000
                                                    Density    =         1.0107
 ------------------------------------------------------------------------------


 NSTEP =   105000   TIME(PS) =     605.000  TEMP(K) =   309.78  PRESS =     0.0
 Etot   =   -196382.0645  EKtot   =     81078.5469  EPtot      =   -277460.6114
 BOND   =      6509.6184  ANGLE   =     25376.6983  DIHED      =     18231.3796
 1-4 NB =      6183.6604  1-4 EEL =      3191.2082  VDWAALS    =     13225.5055
 EELEC  =   -350178.6818  EHBOND  =         0.0000  RESTRAINT  =         0.0000
 EKCMT  =         0.0000  VIRIAL  =         0.0000  VOLUME     =   1191730.5941
                                                    SURFTEN    =         0.0000
                                                    Density    =         1.0104
 ------------------------------------------------------------------------------


 NSTEP =   106000   TIME(PS) =     606.000  TEMP(K) =   310.48  PRESS =     0.0
 Etot   =   -195818.5462  EKtot   =     81260.9141  EPtot      =   -277079.4602
 BOND   =      6371.5965  ANGLE   =     25497.9183  DIHED      =     18206.3449
 1-4 NB =      6209.9995  1-4 EEL =      3248.9686  VDWAALS    =     13394.8326
 EELEC  =   -350009.1206  EHBOND  =         0.0000  RESTRAINT  =         0.0000
 EKCMT  =         0.0000  VIRIAL  =         0.0000  VOLUME     =   1191139.5310
                                                    SURFTEN    =         0.0000
                                                    Density    =         1.0109
 ------------------------------------------------------------------------------


 NSTEP =   107000   TIME(PS) =     607.000  TEMP(K) =   309.41  PRESS =     0.0
 Etot   =   -196142.8913  EKtot   =     80981.1172  EPtot      =   -277124.0085
 BOND   =      6503.4726  ANGLE   =     25436.7910  DIHED      =     18175.6546
 1-4 NB =      6257.2622  1-4 EEL =      3289.8932  VDWAALS    =     13186.8052
 EELEC  =   -349973.8873  EHBOND  =         0.0000  RESTRAINT  =         0.0000
 EKCMT  =         0.0000  VIRIAL  =         0.0000  VOLUME     =   1190355.1037
                                                    SURFTEN    =         0.0000
                                                    Density    =         1.0115
 ------------------------------------------------------------------------------


 NSTEP =   108000   TIME(PS) =     608.000  TEMP(K) =   310.29  PRESS =     0.0
 Etot   =   -195981.0679  EKtot   =     81211.1875  EPtot      =   -277192.2554
 BOND   =      6518.6005  ANGLE   =     25284.7844  DIHED      =     18232.4334
 1-4 NB =      6296.3285  1-4 EEL =      3399.3487  VDWAALS    =     13409.7257
 EELEC  =   -350333.4766  EHBOND  =         0.0000  RESTRAINT  =         0.0000
 EKCMT  =         0.0000  VIRIAL  =         0.0000  VOLUME     =   1193744.5108
                                                    SURFTEN    =         0.0000
                                                    Density    =         1.0087
 ------------------------------------------------------------------------------


 NSTEP =   109000   TIME(PS) =     609.000  TEMP(K) =   310.23  PRESS =     0.0
 Etot   =   -196144.3691  EKtot   =     81195.5078  EPtot      =   -277339.8769
 BOND   =      6472.1536  ANGLE   =     25227.1106  DIHED      =     18115.1417
 1-4 NB =      6193.1940  1-4 EEL =      3364.3240  VDWAALS    =     13107.4488
 EELEC  =   -349819.2496  EHBOND  =         0.0000  RESTRAINT  =         0.0000
 EKCMT  =         0.0000  VIRIAL  =         0.0000  VOLUME     =   1192985.4680
                                                    SURFTEN    =         0.0000
                                                    Density    =         1.0093
 ------------------------------------------------------------------------------


 NSTEP =   110000   TIME(PS) =     610.000  TEMP(K) =   310.28  PRESS =     0.0
 Etot   =   -196209.4298  EKtot   =     81207.7422  EPtot      =   -277417.1720
 BOND   =      6442.0973  ANGLE   =     25556.7219  DIHED      =     18243.6279
 1-4 NB =      6214.0799  1-4 EEL =      3357.0808  VDWAALS    =     13126.1983
 EELEC  =   -350356.9781  EHBOND  =         0.0000  RESTRAINT  =         0.0000
 EKCMT  =         0.0000  VIRIAL  =         0.0000  VOLUME     =   1191538.6571
                                                    SURFTEN    =         0.0000
                                                    Density    =         1.0105
 ------------------------------------------------------------------------------


 NSTEP =   111000   TIME(PS) =     611.000  TEMP(K) =   310.00  PRESS =     0.0
 Etot   =   -196418.1711  EKtot   =     81134.8672  EPtot      =   -277553.0383
 BOND   =      6480.1134  ANGLE   =     25303.7905  DIHED      =     18184.0560
 1-4 NB =      6260.5711  1-4 EEL =      3484.4872  VDWAALS    =     13667.6438
 EELEC  =   -350933.7002  EHBOND  =         0.0000  RESTRAINT  =         0.0000
 EKCMT  =         0.0000  VIRIAL  =         0.0000  VOLUME     =   1191081.4797
                                                    SURFTEN    =         0.0000
                                                    Density    =         1.0109
 ------------------------------------------------------------------------------


 NSTEP =   112000   TIME(PS) =     612.000  TEMP(K) =   310.42  PRESS =     0.0
 Etot   =   -196355.5720  EKtot   =     81245.3672  EPtot      =   -277600.9392
 BOND   =      6422.0511  ANGLE   =     25492.2410  DIHED      =     18109.9053
 1-4 NB =      6201.5573  1-4 EEL =      3310.2165  VDWAALS    =     13586.9317
 EELEC  =   -350723.8421  EHBOND  =         0.0000  RESTRAINT  =         0.0000
 EKCMT  =         0.0000  VIRIAL  =         0.0000  VOLUME     =   1190152.2411
                                                    SURFTEN    =         0.0000
                                                    Density    =         1.0117
 ------------------------------------------------------------------------------


 NSTEP =   113000   TIME(PS) =     613.000  TEMP(K) =   310.35  PRESS =     0.0
 Etot   =   -195905.9359  EKtot   =     81227.7109  EPtot      =   -277133.6469
 BOND   =      6497.7247  ANGLE   =     25329.5368  DIHED      =     18269.7475
 1-4 NB =      6308.7271  1-4 EEL =      3368.4947  VDWAALS    =     13794.8201
 EELEC  =   -350702.6978  EHBOND  =         0.0000  RESTRAINT  =         0.0000
 EKCMT  =         0.0000  VIRIAL  =         0.0000  VOLUME     =   1189955.1512
                                                    SURFTEN    =         0.0000
                                                    Density    =         1.0119
 ------------------------------------------------------------------------------


 NSTEP =   114000   TIME(PS) =     614.000  TEMP(K) =   309.35  PRESS =     0.0
 Etot   =   -196546.5752  EKtot   =     80964.2812  EPtot      =   -277510.8564
 BOND   =      6374.1222  ANGLE   =     25375.0285  DIHED      =     18190.0429
 1-4 NB =      6248.9504  1-4 EEL =      3430.8935  VDWAALS    =     13460.0989
 EELEC  =   -350589.9929  EHBOND  =         0.0000  RESTRAINT  =         0.0000
 EKCMT  =         0.0000  VIRIAL  =         0.0000  VOLUME     =   1191345.7787
                                                    SURFTEN    =         0.0000
                                                    Density    =         1.0107
 ------------------------------------------------------------------------------


 NSTEP =   115000   TIME(PS) =     615.000  TEMP(K) =   310.64  PRESS =     0.0
 Etot   =   -195935.5838  EKtot   =     81301.7500  EPtot      =   -277237.3338
 BOND   =      6460.6216  ANGLE   =     25429.7930  DIHED      =     18197.1266
 1-4 NB =      6221.1264  1-4 EEL =      3368.3765  VDWAALS    =     13391.0519
 EELEC  =   -350305.4299  EHBOND  =         0.0000  RESTRAINT  =         0.0000
 EKCMT  =         0.0000  VIRIAL  =         0.0000  VOLUME     =   1189869.6451
                                                    SURFTEN    =         0.0000
                                                    Density    =         1.0119
 ------------------------------------------------------------------------------


 NSTEP =   116000   TIME(PS) =     616.000  TEMP(K) =   309.88  PRESS =     0.0
 Etot   =   -196109.5747  EKtot   =     81103.2188  EPtot      =   -277212.7934
 BOND   =      6422.2882  ANGLE   =     25453.2018  DIHED      =     18271.7054
 1-4 NB =      6242.8705  1-4 EEL =      3280.7479  VDWAALS    =     13278.4029
 EELEC  =   -350162.0101  EHBOND  =         0.0000  RESTRAINT  =         0.0000
 EKCMT  =         0.0000  VIRIAL  =         0.0000  VOLUME     =   1192413.6408
                                                    SURFTEN    =         0.0000
                                                    Density    =         1.0098
 ------------------------------------------------------------------------------


 NSTEP =   117000   TIME(PS) =     617.000  TEMP(K) =   310.29  PRESS =     0.0
 Etot   =   -196305.4241  EKtot   =     81212.0547  EPtot      =   -277517.4788
 BOND   =      6464.7239  ANGLE   =     25383.8128  DIHED      =     18152.8677
 1-4 NB =      6171.1904  1-4 EEL =      3315.8106  VDWAALS    =     13304.7166
 EELEC  =   -350310.6006  EHBOND  =         0.0000  RESTRAINT  =         0.0000
 EKCMT  =         0.0000  VIRIAL  =         0.0000  VOLUME     =   1191018.0972
                                                    SURFTEN    =         0.0000
                                                    Density    =         1.0110
 ------------------------------------------------------------------------------


 NSTEP =   118000   TIME(PS) =     618.000  TEMP(K) =   311.51  PRESS =     0.0
 Etot   =   -196117.8807  EKtot   =     81530.9531  EPtot      =   -277648.8338
 BOND   =      6348.5720  ANGLE   =     25368.0400  DIHED      =     18268.3882
 1-4 NB =      6255.7570  1-4 EEL =      3378.3786  VDWAALS    =     13099.6269
 EELEC  =   -350367.5966  EHBOND  =         0.0000  RESTRAINT  =         0.0000
 EKCMT  =         0.0000  VIRIAL  =         0.0000  VOLUME     =   1191018.0972
                                                    SURFTEN    =         0.0000
                                                    Density    =         1.0110
 ------------------------------------------------------------------------------


 NSTEP =   119000   TIME(PS) =     619.000  TEMP(K) =   309.92  PRESS =     0.0
 Etot   =   -195939.9173  EKtot   =     81115.1875  EPtot      =   -277055.1048
 BOND   =      6354.5847  ANGLE   =     25460.1182  DIHED      =     18185.1143
 1-4 NB =      6304.4368  1-4 EEL =      3427.1052  VDWAALS    =     13182.0988
 EELEC  =   -349968.5629  EHBOND  =         0.0000  RESTRAINT  =         0.0000
 EKCMT  =         0.0000  VIRIAL  =         0.0000  VOLUME     =   1191869.7232
                                                    SURFTEN    =         0.0000
                                                    Density    =         1.0102
 ------------------------------------------------------------------------------


 NSTEP =   120000   TIME(PS) =     620.000  TEMP(K) =   309.68  PRESS =     0.0
 Etot   =   -195969.3581  EKtot   =     81052.3750  EPtot      =   -277021.7331
 BOND   =      6406.4265  ANGLE   =     25281.3178  DIHED      =     18251.6123
 1-4 NB =      6237.8790  1-4 EEL =      3330.0977  VDWAALS    =     13127.1184
 EELEC  =   -349656.1849  EHBOND  =         0.0000  RESTRAINT  =         0.0000
 EKCMT  =         0.0000  VIRIAL  =         0.0000  VOLUME     =   1192226.0086
                                                    SURFTEN    =         0.0000
                                                    Density    =         1.0099
 ------------------------------------------------------------------------------


 NSTEP =   121000   TIME(PS) =     621.000  TEMP(K) =   309.73  PRESS =     0.0
 Etot   =   -195633.7545  EKtot   =     81064.8828  EPtot      =   -276698.6373
 BOND   =      6454.5314  ANGLE   =     25324.5132  DIHED      =     18306.3426
 1-4 NB =      6261.7561  1-4 EEL =      3354.1428  VDWAALS    =     12963.5181
 EELEC  =   -349363.4415  EHBOND  =         0.0000  RESTRAINT  =         0.0000
 EKCMT  =         0.0000  VIRIAL  =         0.0000  VOLUME     =   1192226.0086
                                                    SURFTEN    =         0.0000
                                                    Density    =         1.0099
 ------------------------------------------------------------------------------


 NSTEP =   122000   TIME(PS) =     622.000  TEMP(K) =   309.84  PRESS =     0.0
 Etot   =   -196321.8383  EKtot   =     81092.5547  EPtot      =   -277414.3930
 BOND   =      6421.4262  ANGLE   =     25376.5568  DIHED      =     18242.3835
 1-4 NB =      6246.4399  1-4 EEL =      3376.0568  VDWAALS    =     13791.4819
 EELEC  =   -350868.7381  EHBOND  =         0.0000  RESTRAINT  =         0.0000
 EKCMT  =         0.0000  VIRIAL  =         0.0000  VOLUME     =   1193029.7504
                                                    SURFTEN    =         0.0000
                                                    Density    =         1.0093
 ------------------------------------------------------------------------------


 NSTEP =   123000   TIME(PS) =     623.000  TEMP(K) =   310.88  PRESS =     0.0
 Etot   =   -196150.6513  EKtot   =     81365.3125  EPtot      =   -277515.9638
 BOND   =      6383.1782  ANGLE   =     25406.3784  DIHED      =     18166.1276
 1-4 NB =      6254.9923  1-4 EEL =      3424.6135  VDWAALS    =     13162.2889
 EELEC  =   -350313.5427  EHBOND  =         0.0000  RESTRAINT  =         0.0000
 EKCMT  =         0.0000  VIRIAL  =         0.0000  VOLUME     =   1192330.2150
                                                    SURFTEN    =         0.0000
                                                    Density    =         1.0099
 ------------------------------------------------------------------------------


 NSTEP =   124000   TIME(PS) =     624.000  TEMP(K) =   311.10  PRESS =     0.0
 Etot   =   -195913.4954  EKtot   =     81422.2109  EPtot      =   -277335.7064
 BOND   =      6602.5444  ANGLE   =     25440.4175  DIHED      =     18285.2854
 1-4 NB =      6201.7683  1-4 EEL =      3350.6362  VDWAALS    =     13513.8524
 EELEC  =   -350730.2106  EHBOND  =         0.0000  RESTRAINT  =         0.0000
 EKCMT  =         0.0000  VIRIAL  =         0.0000  VOLUME     =   1191465.6952
                                                    SURFTEN    =         0.0000
                                                    Density    =         1.0106
 ------------------------------------------------------------------------------


 NSTEP =   125000   TIME(PS) =     625.000  TEMP(K) =   308.54  PRESS =     0.0
 Etot   =   -196122.9470  EKtot   =     80754.3125  EPtot      =   -276877.2595
 BOND   =      6404.7272  ANGLE   =     25270.2694  DIHED      =     18294.3725
 1-4 NB =      6241.5213  1-4 EEL =      3390.5349  VDWAALS    =     13513.9820
 EELEC  =   -349992.6667  EHBOND  =         0.0000  RESTRAINT  =         0.0000
 EKCMT  =         0.0000  VIRIAL  =         0.0000  VOLUME     =   1191208.8957
                                                    SURFTEN    =         0.0000
                                                    Density    =         1.0108
 ------------------------------------------------------------------------------


 NSTEP =   126000   TIME(PS) =     626.000  TEMP(K) =   309.91  PRESS =     0.0
 Etot   =   -195909.6483  EKtot   =     81111.3672  EPtot      =   -277021.0155
 BOND   =      6348.6382  ANGLE   =     25578.5125  DIHED      =     18222.2689
 1-4 NB =      6286.9564  1-4 EEL =      3378.8182  VDWAALS    =     13224.0607
 EELEC  =   -350060.2703  EHBOND  =         0.0000  RESTRAINT  =         0.0000
 EKCMT  =         0.0000  VIRIAL  =         0.0000  VOLUME     =   1190432.9809
                                                    SURFTEN    =         0.0000
                                                    Density    =         1.0115
 ------------------------------------------------------------------------------


 NSTEP =   127000   TIME(PS) =     627.000  TEMP(K) =   309.19  PRESS =     0.0
 Etot   =   -196516.4770  EKtot   =     80923.6484  EPtot      =   -277440.1254
 BOND   =      6508.8438  ANGLE   =     25209.5641  DIHED      =     18228.1788
 1-4 NB =      6202.2844  1-4 EEL =      3349.0848  VDWAALS    =     12817.7428
 EELEC  =   -349755.8241  EHBOND  =         0.0000  RESTRAINT  =         0.0000
 EKCMT  =         0.0000  VIRIAL  =         0.0000  VOLUME     =   1190248.5995
                                                    SURFTEN    =         0.0000
                                                    Density    =         1.0116
 ------------------------------------------------------------------------------


 NSTEP =   128000   TIME(PS) =     628.000  TEMP(K) =   310.00  PRESS =     0.0
 Etot   =   -196202.6933  EKtot   =     81136.3906  EPtot      =   -277339.0839
 BOND   =      6391.5010  ANGLE   =     25355.0984  DIHED      =     18303.1404
 1-4 NB =      6249.9829  1-4 EEL =      3342.6021  VDWAALS    =     13721.0111
 EELEC  =   -350702.4197  EHBOND  =         0.0000  RESTRAINT  =         0.0000
 EKCMT  =         0.0000  VIRIAL  =         0.0000  VOLUME     =   1191346.4854
                                                    SURFTEN    =         0.0000
                                                    Density    =         1.0107
 ------------------------------------------------------------------------------


 NSTEP =   129000   TIME(PS) =     629.000  TEMP(K) =   310.19  PRESS =     0.0
 Etot   =   -196004.0041  EKtot   =     81184.1719  EPtot      =   -277188.1760
 BOND   =      6590.4814  ANGLE   =     25588.5898  DIHED      =     18292.8458
 1-4 NB =      6170.2629  1-4 EEL =      3327.4231  VDWAALS    =     13413.5166
 EELEC  =   -350571.2956  EHBOND  =         0.0000  RESTRAINT  =         0.0000
 EKCMT  =         0.0000  VIRIAL  =         0.0000  VOLUME     =   1191661.4527
                                                    SURFTEN    =         0.0000
                                                    Density    =         1.0104
 ------------------------------------------------------------------------------


 NSTEP =   130000   TIME(PS) =     630.000  TEMP(K) =   309.50  PRESS =     0.0
 Etot   =   -196413.9542  EKtot   =     81003.3359  EPtot      =   -277417.2902
 BOND   =      6528.1599  ANGLE   =     25415.4126  DIHED      =     18407.9044
 1-4 NB =      6214.6768  1-4 EEL =      3271.1849  VDWAALS    =     13750.0465
 EELEC  =   -351004.6754  EHBOND  =         0.0000  RESTRAINT  =         0.0000
 EKCMT  =         0.0000  VIRIAL  =         0.0000  VOLUME     =   1191027.9340
                                                    SURFTEN    =         0.0000
                                                    Density    =         1.0110
 ------------------------------------------------------------------------------


 NSTEP =   131000   TIME(PS) =     631.000  TEMP(K) =   310.53  PRESS =     0.0
 Etot   =   -196198.4859  EKtot   =     81274.4766  EPtot      =   -277472.9625
 BOND   =      6470.2413  ANGLE   =     25546.1381  DIHED      =     18225.0998
 1-4 NB =      6236.9072  1-4 EEL =      3302.8055  VDWAALS    =     13587.3830
 EELEC  =   -350841.5375  EHBOND  =         0.0000  RESTRAINT  =         0.0000
 EKCMT  =         0.0000  VIRIAL  =         0.0000  VOLUME     =   1189741.2252
                                                    SURFTEN    =         0.0000
                                                    Density    =         1.0121
 ------------------------------------------------------------------------------


 NSTEP =   132000   TIME(PS) =     632.000  TEMP(K) =   310.66  PRESS =     0.0
 Etot   =   -195926.6957  EKtot   =     81308.4609  EPtot      =   -277235.1566
 BOND   =      6582.7814  ANGLE   =     25489.4954  DIHED      =     18236.8548
 1-4 NB =      6202.3848  1-4 EEL =      3321.7473  VDWAALS    =     13244.4715
 EELEC  =   -350312.8917  EHBOND  =         0.0000  RESTRAINT  =         0.0000
 EKCMT  =         0.0000  VIRIAL  =         0.0000  VOLUME     =   1189753.0489
                                                    SURFTEN    =         0.0000
                                                    Density    =         1.0120
 ------------------------------------------------------------------------------


 NSTEP =   133000   TIME(PS) =     633.000  TEMP(K) =   309.97  PRESS =     0.0
 Etot   =   -196223.3109  EKtot   =     81128.6172  EPtot      =   -277351.9281
 BOND   =      6443.6559  ANGLE   =     25400.5782  DIHED      =     18123.1463
 1-4 NB =      6268.7131  1-4 EEL =      3365.0664  VDWAALS    =     13365.8253
 EELEC  =   -350318.9133  EHBOND  =         0.0000  RESTRAINT  =         0.0000
 EKCMT  =         0.0000  VIRIAL  =         0.0000  VOLUME     =   1190237.9511
                                                    SURFTEN    =         0.0000
                                                    Density    =         1.0116
 ------------------------------------------------------------------------------


 NSTEP =   134000   TIME(PS) =     634.000  TEMP(K) =   310.71  PRESS =     0.0
 Etot   =   -195247.4051  EKtot   =     81320.0234  EPtot      =   -276567.4285
 BOND   =      6581.3070  ANGLE   =     25587.2086  DIHED      =     18143.1445
 1-4 NB =      6175.0886  1-4 EEL =      3370.9985  VDWAALS    =     13346.3248
 EELEC  =   -349771.5006  EHBOND  =         0.0000  RESTRAINT  =         0.0000
 EKCMT  =         0.0000  VIRIAL  =         0.0000  VOLUME     =   1190905.6065
                                                    SURFTEN    =         0.0000
                                                    Density    =         1.0111
 ------------------------------------------------------------------------------


 NSTEP =   135000   TIME(PS) =     635.000  TEMP(K) =   310.09  PRESS =     0.0
 Etot   =   -195787.3198  EKtot   =     81158.5859  EPtot      =   -276945.9057
 BOND   =      6508.3700  ANGLE   =     25621.1262  DIHED      =     18263.5999
 1-4 NB =      6227.6264  1-4 EEL =      3318.1669  VDWAALS    =     13428.8829
 EELEC  =   -350313.6779  EHBOND  =         0.0000  RESTRAINT  =         0.0000
 EKCMT  =         0.0000  VIRIAL  =         0.0000  VOLUME     =   1190356.4436
                                                    SURFTEN    =         0.0000
                                                    Density    =         1.0115
 ------------------------------------------------------------------------------


 NSTEP =   136000   TIME(PS) =     636.000  TEMP(K) =   308.85  PRESS =     0.0
 Etot   =   -196378.3763  EKtot   =     80835.2891  EPtot      =   -277213.6654
 BOND   =      6345.9297  ANGLE   =     25668.6252  DIHED      =     18243.8205
 1-4 NB =      6248.2654  1-4 EEL =      3413.1100  VDWAALS    =     13689.5321
 EELEC  =   -350822.9483  EHBOND  =         0.0000  RESTRAINT  =         0.0000
 EKCMT  =         0.0000  VIRIAL  =         0.0000  VOLUME     =   1191278.8770
                                                    SURFTEN    =         0.0000
                                                    Density    =         1.0107
 ------------------------------------------------------------------------------


 NSTEP =   137000   TIME(PS) =     637.000  TEMP(K) =   309.32  PRESS =     0.0
 Etot   =   -196522.5339  EKtot   =     80957.6641  EPtot      =   -277480.1979
 BOND   =      6380.1940  ANGLE   =     25416.4589  DIHED      =     18270.7199
 1-4 NB =      6233.5362  1-4 EEL =      3300.9211  VDWAALS    =     13294.8216
 EELEC  =   -350376.8495  EHBOND  =         0.0000  RESTRAINT  =         0.0000
 EKCMT  =         0.0000  VIRIAL  =         0.0000  VOLUME     =   1190861.7936
                                                    SURFTEN    =         0.0000
                                                    Density    =         1.0111
 ------------------------------------------------------------------------------


 NSTEP =   138000   TIME(PS) =     638.000  TEMP(K) =   308.72  PRESS =     0.0
 Etot   =   -196762.3578  EKtot   =     80801.0781  EPtot      =   -277563.4359
 BOND   =      6427.1987  ANGLE   =     25348.1264  DIHED      =     18217.0507
 1-4 NB =      6272.4291  1-4 EEL =      3380.8239  VDWAALS    =     13617.2790
 EELEC  =   -350826.3438  EHBOND  =         0.0000  RESTRAINT  =         0.0000
 EKCMT  =         0.0000  VIRIAL  =         0.0000  VOLUME     =   1190897.4528
                                                    SURFTEN    =         0.0000
                                                    Density    =         1.0111
 ------------------------------------------------------------------------------


 NSTEP =   139000   TIME(PS) =     639.000  TEMP(K) =   310.03  PRESS =     0.0
 Etot   =   -196882.8888  EKtot   =     81142.9844  EPtot      =   -278025.8732
 BOND   =      6385.5224  ANGLE   =     25345.7317  DIHED      =     18190.8305
 1-4 NB =      6237.5966  1-4 EEL =      3348.9264  VDWAALS    =     13588.3822
 EELEC  =   -351122.8630  EHBOND  =         0.0000  RESTRAINT  =         0.0000
 EKCMT  =         0.0000  VIRIAL  =         0.0000  VOLUME     =   1189297.4941
                                                    SURFTEN    =         0.0000
                                                    Density    =         1.0124
 ------------------------------------------------------------------------------


 NSTEP =   140000   TIME(PS) =     640.000  TEMP(K) =   310.08  PRESS =     0.0
 Etot   =   -196821.5508  EKtot   =     81156.4062  EPtot      =   -277977.9571
 BOND   =      6467.7543  ANGLE   =     25339.8284  DIHED      =     18101.2581
 1-4 NB =      6210.7780  1-4 EEL =      3388.4607  VDWAALS    =     13430.5292
 EELEC  =   -350916.5659  EHBOND  =         0.0000  RESTRAINT  =         0.0000
 EKCMT  =         0.0000  VIRIAL  =         0.0000  VOLUME     =   1189783.7523
                                                    SURFTEN    =         0.0000
                                                    Density    =         1.0120
 ------------------------------------------------------------------------------


 NSTEP =   141000   TIME(PS) =     641.000  TEMP(K) =   310.54  PRESS =     0.0
 Etot   =   -196677.5108  EKtot   =     81276.9766  EPtot      =   -277954.4874
 BOND   =      6282.5694  ANGLE   =     25212.5448  DIHED      =     18105.2498
 1-4 NB =      6269.7665  1-4 EEL =      3332.3665  VDWAALS    =     13711.6231
 EELEC  =   -350868.6075  EHBOND  =         0.0000  RESTRAINT  =         0.0000
 EKCMT  =         0.0000  VIRIAL  =         0.0000  VOLUME     =   1190143.8033
                                                    SURFTEN    =         0.0000
                                                    Density    =         1.0117
 ------------------------------------------------------------------------------


 NSTEP =   142000   TIME(PS) =     642.000  TEMP(K) =   310.32  PRESS =     0.0
 Etot   =   -195790.9310  EKtot   =     81220.0703  EPtot      =   -277011.0013
 BOND   =      6501.4687  ANGLE   =     25452.6065  DIHED      =     18230.2799
 1-4 NB =      6245.6974  1-4 EEL =      3289.5326  VDWAALS    =     13769.4090
 EELEC  =   -350499.9954  EHBOND  =         0.0000  RESTRAINT  =         0.0000
 EKCMT  =         0.0000  VIRIAL  =         0.0000  VOLUME     =   1189645.1667
                                                    SURFTEN    =         0.0000
                                                    Density    =         1.0121
 ------------------------------------------------------------------------------


 NSTEP =   143000   TIME(PS) =     643.000  TEMP(K) =   309.64  PRESS =     0.0
 Etot   =   -196114.1357  EKtot   =     81042.1562  EPtot      =   -277156.2919
 BOND   =      6584.3451  ANGLE   =     25473.1494  DIHED      =     18202.1657
 1-4 NB =      6235.3270  1-4 EEL =      3383.0647  VDWAALS    =     13637.0171
 EELEC  =   -350671.3608  EHBOND  =         0.0000  RESTRAINT  =         0.0000
 EKCMT  =         0.0000  VIRIAL  =         0.0000  VOLUME     =   1190410.1227
                                                    SURFTEN    =         0.0000
                                                    Density    =         1.0115
 ------------------------------------------------------------------------------


 NSTEP =   144000   TIME(PS) =     644.000  TEMP(K) =   310.75  PRESS =     0.0
 Etot   =   -196483.3284  EKtot   =     81330.6406  EPtot      =   -277813.9690
 BOND   =      6353.2298  ANGLE   =     25201.3230  DIHED      =     18228.6658
 1-4 NB =      6279.6321  1-4 EEL =      3319.3137  VDWAALS    =     13352.4662
 EELEC  =   -350548.5996  EHBOND  =         0.0000  RESTRAINT  =         0.0000
 EKCMT  =         0.0000  VIRIAL  =         0.0000  VOLUME     =   1190813.2264
                                                    SURFTEN    =         0.0000
                                                    Density    =         1.0111
 ------------------------------------------------------------------------------


 NSTEP =   145000   TIME(PS) =     645.000  TEMP(K) =   311.68  PRESS =     0.0
 Etot   =   -196134.2553  EKtot   =     81574.1875  EPtot      =   -277708.4428
 BOND   =      6516.4375  ANGLE   =     25199.5343  DIHED      =     18124.0650
 1-4 NB =      6250.2109  1-4 EEL =      3376.8577  VDWAALS    =     13449.9964
 EELEC  =   -350625.5445  EHBOND  =         0.0000  RESTRAINT  =         0.0000
 EKCMT  =         0.0000  VIRIAL  =         0.0000  VOLUME     =   1189826.1065
                                                    SURFTEN    =         0.0000
                                                    Density    =         1.0120
 ------------------------------------------------------------------------------


 NSTEP =   146000   TIME(PS) =     646.000  TEMP(K) =   309.86  PRESS =     0.0
 Etot   =   -196270.4651  EKtot   =     81098.3906  EPtot      =   -277368.8557
 BOND   =      6537.0590  ANGLE   =     25492.7226  DIHED      =     18253.9184
 1-4 NB =      6183.9950  1-4 EEL =      3307.3818  VDWAALS    =     13428.7836
 EELEC  =   -350572.7162  EHBOND  =         0.0000  RESTRAINT  =         0.0000
 EKCMT  =         0.0000  VIRIAL  =         0.0000  VOLUME     =   1189045.7249
                                                    SURFTEN    =         0.0000
                                                    Density    =         1.0126
 ------------------------------------------------------------------------------


 NSTEP =   147000   TIME(PS) =     647.000  TEMP(K) =   312.45  PRESS =     0.0
 Etot   =   -195977.1252  EKtot   =     81777.3047  EPtot      =   -277754.4299
 BOND   =      6515.8675  ANGLE   =     25319.3347  DIHED      =     18222.2727
 1-4 NB =      6228.5336  1-4 EEL =      3321.2519  VDWAALS    =     13767.8698
 EELEC  =   -351129.5601  EHBOND  =         0.0000  RESTRAINT  =         0.0000
 EKCMT  =         0.0000  VIRIAL  =         0.0000  VOLUME     =   1189122.9812
                                                    SURFTEN    =         0.0000
                                                    Density    =         1.0126
 ------------------------------------------------------------------------------


 NSTEP =   148000   TIME(PS) =     648.000  TEMP(K) =   309.78  PRESS =     0.0
 Etot   =   -195957.4729  EKtot   =     81077.9531  EPtot      =   -277035.4260
 BOND   =      6330.8408  ANGLE   =     25524.1094  DIHED      =     18251.9484
 1-4 NB =      6265.5520  1-4 EEL =      3358.0771  VDWAALS    =     13661.3143
 EELEC  =   -350427.2680  EHBOND  =         0.0000  RESTRAINT  =         0.0000
 EKCMT  =         0.0000  VIRIAL  =         0.0000  VOLUME     =   1190312.1903
                                                    SURFTEN    =         0.0000
                                                    Density    =         1.0116
 ------------------------------------------------------------------------------


 NSTEP =   149000   TIME(PS) =     649.000  TEMP(K) =   310.50  PRESS =     0.0
 Etot   =   -196229.4017  EKtot   =     81266.0391  EPtot      =   -277495.4408
 BOND   =      6483.0220  ANGLE   =     25492.6512  DIHED      =     18097.7515
 1-4 NB =      6173.6091  1-4 EEL =      3363.3397  VDWAALS    =     13169.3919
 EELEC  =   -350275.2064  EHBOND  =         0.0000  RESTRAINT  =         0.0000
 EKCMT  =         0.0000  VIRIAL  =         0.0000  VOLUME     =   1189474.2643
                                                    SURFTEN    =         0.0000
                                                    Density    =         1.0123
 ------------------------------------------------------------------------------


 NSTEP =   150000   TIME(PS) =     650.000  TEMP(K) =   309.94  PRESS =     0.0
 Etot   =   -196427.2335  EKtot   =     81118.9531  EPtot      =   -277546.1866
 BOND   =      6400.7925  ANGLE   =     25403.1696  DIHED      =     18186.7991
 1-4 NB =      6281.0392  1-4 EEL =      3436.5046  VDWAALS    =     13546.4704
 EELEC  =   -350800.9620  EHBOND  =         0.0000  RESTRAINT  =         0.0000
 EKCMT  =         0.0000  VIRIAL  =         0.0000  VOLUME     =   1187406.9046
                                                    SURFTEN    =         0.0000
                                                    Density    =         1.0140
 ------------------------------------------------------------------------------


 NSTEP =   151000   TIME(PS) =     651.000  TEMP(K) =   310.38  PRESS =     0.0
 Etot   =   -196184.2582  EKtot   =     81234.2031  EPtot      =   -277418.4613
 BOND   =      6483.2528  ANGLE   =     25374.8727  DIHED      =     18233.3289
 1-4 NB =      6181.5365  1-4 EEL =      3428.3933  VDWAALS    =     13911.2390
 EELEC  =   -351031.0846  EHBOND  =         0.0000  RESTRAINT  =         0.0000
 EKCMT  =         0.0000  VIRIAL  =         0.0000  VOLUME     =   1187435.9671
                                                    SURFTEN    =         0.0000
                                                    Density    =         1.0140
 ------------------------------------------------------------------------------


 NSTEP =   152000   TIME(PS) =     652.000  TEMP(K) =   311.44  PRESS =     0.0
 Etot   =   -196273.6797  EKtot   =     81512.8281  EPtot      =   -277786.5079
 BOND   =      6367.9861  ANGLE   =     25286.6613  DIHED      =     18145.0457
 1-4 NB =      6254.0038  1-4 EEL =      3392.1933  VDWAALS    =     13466.8598
 EELEC  =   -350699.2579  EHBOND  =         0.0000  RESTRAINT  =         0.0000
 EKCMT  =         0.0000  VIRIAL  =         0.0000  VOLUME     =   1188244.8694
                                                    SURFTEN    =         0.0000
                                                    Density    =         1.0133
 ------------------------------------------------------------------------------


 NSTEP =   153000   TIME(PS) =     653.000  TEMP(K) =   308.81  PRESS =     0.0
 Etot   =   -196818.7330  EKtot   =     80823.1719  EPtot      =   -277641.9049
 BOND   =      6575.7305  ANGLE   =     25319.7416  DIHED      =     18211.6605
 1-4 NB =      6234.8703  1-4 EEL =      3353.6430  VDWAALS    =     13448.8766
 EELEC  =   -350786.4275  EHBOND  =         0.0000  RESTRAINT  =         0.0000
 EKCMT  =         0.0000  VIRIAL  =         0.0000  VOLUME     =   1188392.4961
                                                    SURFTEN    =         0.0000
                                                    Density    =         1.0132
 ------------------------------------------------------------------------------


 NSTEP =   154000   TIME(PS) =     654.000  TEMP(K) =   309.26  PRESS =     0.0
 Etot   =   -196488.9952  EKtot   =     80942.6016  EPtot      =   -277431.5968
 BOND   =      6478.2283  ANGLE   =     25575.2913  DIHED      =     18225.7605
 1-4 NB =      6193.1569  1-4 EEL =      3444.5369  VDWAALS    =     13691.2752
 EELEC  =   -351039.8458  EHBOND  =         0.0000  RESTRAINT  =         0.0000
 EKCMT  =         0.0000  VIRIAL  =         0.0000  VOLUME     =   1187855.8690
                                                    SURFTEN    =         0.0000
                                                    Density    =         1.0137
 ------------------------------------------------------------------------------


 NSTEP =   155000   TIME(PS) =     655.000  TEMP(K) =   309.38  PRESS =     0.0
 Etot   =   -196617.5722  EKtot   =     80973.6797  EPtot      =   -277591.2518
 BOND   =      6489.6886  ANGLE   =     25374.3630  DIHED      =     18154.8423
 1-4 NB =      6212.7479  1-4 EEL =      3392.7772  VDWAALS    =     13262.3448
 EELEC  =   -350478.0157  EHBOND  =         0.0000  RESTRAINT  =         0.0000
 EKCMT  =         0.0000  VIRIAL  =         0.0000  VOLUME     =   1186707.3891
                                                    SURFTEN    =         0.0000
                                                    Density    =         1.0146
 ------------------------------------------------------------------------------


 NSTEP =   156000   TIME(PS) =     656.000  TEMP(K) =   310.21  PRESS =     0.0
 Etot   =   -196620.5804  EKtot   =     81189.7500  EPtot      =   -277810.3304
 BOND   =      6426.9531  ANGLE   =     25342.1729  DIHED      =     18131.3768
 1-4 NB =      6263.3782  1-4 EEL =      3394.8440  VDWAALS    =     13207.4794
 EELEC  =   -350576.5346  EHBOND  =         0.0000  RESTRAINT  =         0.0000
 EKCMT  =         0.0000  VIRIAL  =         0.0000  VOLUME     =   1186135.8809
                                                    SURFTEN    =         0.0000
                                                    Density    =         1.0151
 ------------------------------------------------------------------------------


 NSTEP =   157000   TIME(PS) =     657.000  TEMP(K) =   309.74  PRESS =     0.0
 Etot   =   -196789.1948  EKtot   =     81066.5859  EPtot      =   -277855.7808
 BOND   =      6521.2794  ANGLE   =     25490.3649  DIHED      =     18193.4251
 1-4 NB =      6193.2522  1-4 EEL =      3528.2841  VDWAALS    =     13334.0439
 EELEC  =   -351116.4304  EHBOND  =         0.0000  RESTRAINT  =         0.0000
 EKCMT  =         0.0000  VIRIAL  =         0.0000  VOLUME     =   1186135.8809
                                                    SURFTEN    =         0.0000
                                                    Density    =         1.0151
 ------------------------------------------------------------------------------


 NSTEP =   158000   TIME(PS) =     658.000  TEMP(K) =   310.14  PRESS =     0.0
 Etot   =   -196481.3855  EKtot   =     81170.9688  EPtot      =   -277652.3542
 BOND   =      6522.9222  ANGLE   =     25446.0173  DIHED      =     18156.6748
 1-4 NB =      6172.4548  1-4 EEL =      3356.1784  VDWAALS    =     13461.7119
 EELEC  =   -350768.3137  EHBOND  =         0.0000  RESTRAINT  =         0.0000
 EKCMT  =         0.0000  VIRIAL  =         0.0000  VOLUME     =   1189394.5735
                                                    SURFTEN    =         0.0000
                                                    Density    =         1.0123
 ------------------------------------------------------------------------------


 NSTEP =   159000   TIME(PS) =     659.000  TEMP(K) =   310.19  PRESS =     0.0
 Etot   =   -196683.7098  EKtot   =     81186.3047  EPtot      =   -277870.0145
 BOND   =      6450.4596  ANGLE   =     25406.3849  DIHED      =     18171.2639
 1-4 NB =      6222.6229  1-4 EEL =      3344.6184  VDWAALS    =     13798.8596
 EELEC  =   -351264.2237  EHBOND  =         0.0000  RESTRAINT  =         0.0000
 EKCMT  =         0.0000  VIRIAL  =         0.0000  VOLUME     =   1187661.9750
                                                    SURFTEN    =         0.0000
                                                    Density    =         1.0138
 ------------------------------------------------------------------------------


 NSTEP =   160000   TIME(PS) =     660.000  TEMP(K) =   308.53  PRESS =     0.0
 Etot   =   -196742.0608  EKtot   =     80751.2656  EPtot      =   -277493.3264
 BOND   =      6560.2167  ANGLE   =     25321.7329  DIHED      =     18227.2692
 1-4 NB =      6257.0744  1-4 EEL =      3433.0063  VDWAALS    =     13468.9645
 EELEC  =   -350761.5904  EHBOND  =         0.0000  RESTRAINT  =         0.0000
 EKCMT  =         0.0000  VIRIAL  =         0.0000  VOLUME     =   1188841.1335
                                                    SURFTEN    =         0.0000
                                                    Density    =         1.0128
 ------------------------------------------------------------------------------


 NSTEP =   161000   TIME(PS) =     661.000  TEMP(K) =   309.20  PRESS =     0.0
 Etot   =   -196663.1621  EKtot   =     80925.0469  EPtot      =   -277588.2090
 BOND   =      6377.9953  ANGLE   =     25464.1410  DIHED      =     18128.4526
 1-4 NB =      6248.2500  1-4 EEL =      3450.2710  VDWAALS    =     13613.6760
 EELEC  =   -350870.9949  EHBOND  =         0.0000  RESTRAINT  =         0.0000
 EKCMT  =         0.0000  VIRIAL  =         0.0000  VOLUME     =   1189791.1515
                                                    SURFTEN    =         0.0000
                                                    Density    =         1.0120
 ------------------------------------------------------------------------------


 NSTEP =   162000   TIME(PS) =     662.000  TEMP(K) =   310.75  PRESS =     0.0
 Etot   =   -196231.8386  EKtot   =     81332.0625  EPtot      =   -277563.9011
 BOND   =      6503.9698  ANGLE   =     25217.8824  DIHED      =     18252.9639
 1-4 NB =      6251.4827  1-4 EEL =      3475.4474  VDWAALS    =     13439.5816
 EELEC  =   -350705.2290  EHBOND  =         0.0000  RESTRAINT  =         0.0000
 EKCMT  =         0.0000  VIRIAL  =         0.0000  VOLUME     =   1190014.4348
                                                    SURFTEN    =         0.0000
                                                    Density    =         1.0118
 ------------------------------------------------------------------------------


 NSTEP =   163000   TIME(PS) =     663.000  TEMP(K) =   309.56  PRESS =     0.0
 Etot   =   -196186.8782  EKtot   =     81021.4141  EPtot      =   -277208.2922
 BOND   =      6453.8317  ANGLE   =     25302.7653  DIHED      =     18175.9716
 1-4 NB =      6255.3563  1-4 EEL =      3386.3445  VDWAALS    =     13555.0262
 EELEC  =   -350337.5879  EHBOND  =         0.0000  RESTRAINT  =         0.0000
 EKCMT  =         0.0000  VIRIAL  =         0.0000  VOLUME     =   1189901.6951
                                                    SURFTEN    =         0.0000
                                                    Density    =         1.0119
 ------------------------------------------------------------------------------


 NSTEP =   164000   TIME(PS) =     664.000  TEMP(K) =   311.40  PRESS =     0.0
 Etot   =   -196211.9368  EKtot   =     81501.2812  EPtot      =   -277713.2181
 BOND   =      6452.6990  ANGLE   =     25308.2004  DIHED      =     18189.6937
 1-4 NB =      6203.2248  1-4 EEL =      3441.3602  VDWAALS    =     13533.7007
 EELEC  =   -350842.0969  EHBOND  =         0.0000  RESTRAINT  =         0.0000
 EKCMT  =         0.0000  VIRIAL  =         0.0000  VOLUME     =   1189622.5522
                                                    SURFTEN    =         0.0000
                                                    Density    =         1.0122
 ------------------------------------------------------------------------------


 NSTEP =   165000   TIME(PS) =     665.000  TEMP(K) =   309.78  PRESS =     0.0
 Etot   =   -196425.6252  EKtot   =     81078.8750  EPtot      =   -277504.5002
 BOND   =      6443.6475  ANGLE   =     25360.5062  DIHED      =     18155.8044
 1-4 NB =      6283.0036  1-4 EEL =      3327.0864  VDWAALS    =     12884.2658
 EELEC  =   -349958.8142  EHBOND  =         0.0000  RESTRAINT  =         0.0000
 EKCMT  =         0.0000  VIRIAL  =         0.0000  VOLUME     =   1188789.9544
                                                    SURFTEN    =         0.0000
                                                    Density    =         1.0129
 ------------------------------------------------------------------------------


 NSTEP =   166000   TIME(PS) =     666.000  TEMP(K) =   310.17  PRESS =     0.0
 Etot   =   -196471.2632  EKtot   =     81178.7031  EPtot      =   -277649.9663
 BOND   =      6438.2249  ANGLE   =     25323.8897  DIHED      =     18186.4578
 1-4 NB =      6265.6080  1-4 EEL =      3344.2847  VDWAALS    =     13337.5610
 EELEC  =   -350545.9925  EHBOND  =         0.0000  RESTRAINT  =         0.0000
 EKCMT  =         0.0000  VIRIAL  =         0.0000  VOLUME     =   1189840.0573
                                                    SURFTEN    =         0.0000
                                                    Density    =         1.0120
 ------------------------------------------------------------------------------


 NSTEP =   167000   TIME(PS) =     667.000  TEMP(K) =   309.72  PRESS =     0.0
 Etot   =   -196602.6666  EKtot   =     81062.7188  EPtot      =   -277665.3854
 BOND   =      6513.6963  ANGLE   =     25284.3302  DIHED      =     18157.4056
 1-4 NB =      6159.6661  1-4 EEL =      3253.8175  VDWAALS    =     13460.3126
 EELEC  =   -350494.6137  EHBOND  =         0.0000  RESTRAINT  =         0.0000
 EKCMT  =         0.0000  VIRIAL  =         0.0000  VOLUME     =   1192400.0667
                                                    SURFTEN    =         0.0000
                                                    Density    =         1.0098
 ------------------------------------------------------------------------------


 NSTEP =   168000   TIME(PS) =     668.000  TEMP(K) =   310.16  PRESS =     0.0
 Etot   =   -196774.2789  EKtot   =     81177.5078  EPtot      =   -277951.7867
 BOND   =      6425.3048  ANGLE   =     25319.7241  DIHED      =     18103.1677
 1-4 NB =      6280.1015  1-4 EEL =      3448.2458  VDWAALS    =     13324.1643
 EELEC  =   -350852.4949  EHBOND  =         0.0000  RESTRAINT  =         0.0000
 EKCMT  =         0.0000  VIRIAL  =         0.0000  VOLUME     =   1189973.0674
                                                    SURFTEN    =         0.0000
                                                    Density    =         1.0119
 ------------------------------------------------------------------------------


 NSTEP =   169000   TIME(PS) =     669.000  TEMP(K) =   309.93  PRESS =     0.0
 Etot   =   -196118.2872  EKtot   =     81117.0547  EPtot      =   -277235.3419
 BOND   =      6517.4730  ANGLE   =     25401.5582  DIHED      =     18186.3084
 1-4 NB =      6243.2919  1-4 EEL =      3384.9685  VDWAALS    =     13340.4183
 EELEC  =   -350309.3603  EHBOND  =         0.0000  RESTRAINT  =         0.0000
 EKCMT  =         0.0000  VIRIAL  =         0.0000  VOLUME     =   1189678.1896
                                                    SURFTEN    =         0.0000
                                                    Density    =         1.0121
 ------------------------------------------------------------------------------


 NSTEP =   170000   TIME(PS) =     670.000  TEMP(K) =   310.64  PRESS =     0.0
 Etot   =   -196542.5563  EKtot   =     81302.3516  EPtot      =   -277844.9079
 BOND   =      6427.9615  ANGLE   =     25207.8873  DIHED      =     18274.1565
 1-4 NB =      6235.6271  1-4 EEL =      3420.9003  VDWAALS    =     13615.6062
 EELEC  =   -351027.0468  EHBOND  =         0.0000  RESTRAINT  =         0.0000
 EKCMT  =         0.0000  VIRIAL  =         0.0000  VOLUME     =   1189678.1896
                                                    SURFTEN    =         0.0000
                                                    Density    =         1.0121
 ------------------------------------------------------------------------------


 NSTEP =   171000   TIME(PS) =     671.000  TEMP(K) =   311.00  PRESS =     0.0
 Etot   =   -196273.5014  EKtot   =     81395.9453  EPtot      =   -277669.4467
 BOND   =      6471.6799  ANGLE   =     25287.0043  DIHED      =     18289.1764
 1-4 NB =      6180.4304  1-4 EEL =      3360.9240  VDWAALS    =     13491.0619
 EELEC  =   -350749.7236  EHBOND  =         0.0000  RESTRAINT  =         0.0000
 EKCMT  =         0.0000  VIRIAL  =         0.0000  VOLUME     =   1190090.7045
                                                    SURFTEN    =         0.0000
                                                    Density    =         1.0118
 ------------------------------------------------------------------------------


 NSTEP =   172000   TIME(PS) =     672.000  TEMP(K) =   310.10  PRESS =     0.0
 Etot   =   -196200.5019  EKtot   =     81161.9922  EPtot      =   -277362.4941
 BOND   =      6484.4010  ANGLE   =     25454.5216  DIHED      =     18324.5038
 1-4 NB =      6245.2634  1-4 EEL =      3423.9028  VDWAALS    =     13108.7426
 EELEC  =   -350403.8292  EHBOND  =         0.0000  RESTRAINT  =         0.0000
 EKCMT  =         0.0000  VIRIAL  =         0.0000  VOLUME     =   1189920.3861
                                                    SURFTEN    =         0.0000
                                                    Density    =         1.0119
 ------------------------------------------------------------------------------


 NSTEP =   173000   TIME(PS) =     673.000  TEMP(K) =   310.66  PRESS =     0.0
 Etot   =   -196105.9393  EKtot   =     81308.1719  EPtot      =   -277414.1111
 BOND   =      6415.9345  ANGLE   =     25404.6481  DIHED      =     18128.8855
 1-4 NB =      6203.7712  1-4 EEL =      3412.3800  VDWAALS    =     13294.7099
 EELEC  =   -350274.4404  EHBOND  =         0.0000  RESTRAINT  =         0.0000
 EKCMT  =         0.0000  VIRIAL  =         0.0000  VOLUME     =   1190438.5592
                                                    SURFTEN    =         0.0000
                                                    Density    =         1.0115
 ------------------------------------------------------------------------------


 NSTEP =   174000   TIME(PS) =     674.000  TEMP(K) =   310.60  PRESS =     0.0
 Etot   =   -195649.1163  EKtot   =     81291.5625  EPtot      =   -276940.6788
 BOND   =      6265.9117  ANGLE   =     25481.9632  DIHED      =     18132.7119
 1-4 NB =      6261.1624  1-4 EEL =      3370.3223  VDWAALS    =     13327.1511
 EELEC  =   -349779.9013  EHBOND  =         0.0000  RESTRAINT  =         0.0000
 EKCMT  =         0.0000  VIRIAL  =         0.0000  VOLUME     =   1189586.6816
                                                    SURFTEN    =         0.0000
                                                    Density    =         1.0122
 ------------------------------------------------------------------------------


 NSTEP =   175000   TIME(PS) =     675.000  TEMP(K) =   309.52  PRESS =     0.0
 Etot   =   -195921.7646  EKtot   =     81010.5547  EPtot      =   -276932.3193
 BOND   =      6410.1691  ANGLE   =     25486.9369  DIHED      =     18243.7419
 1-4 NB =      6279.3483  1-4 EEL =      3347.8500  VDWAALS    =     13497.0178
 EELEC  =   -350197.3831  EHBOND  =         0.0000  RESTRAINT  =         0.0000
 EKCMT  =         0.0000  VIRIAL  =         0.0000  VOLUME     =   1190311.8736
                                                    SURFTEN    =         0.0000
                                                    Density    =         1.0116
 ------------------------------------------------------------------------------


 NSTEP =   176000   TIME(PS) =     676.000  TEMP(K) =   310.55  PRESS =     0.0
 Etot   =   -195908.2551  EKtot   =     81280.0781  EPtot      =   -277188.3332
 BOND   =      6462.3739  ANGLE   =     25181.5912  DIHED      =     18258.8199
 1-4 NB =      6234.6151  1-4 EEL =      3361.6695  VDWAALS    =     13450.3985
 EELEC  =   -350137.8012  EHBOND  =         0.0000  RESTRAINT  =         0.0000
 EKCMT  =         0.0000  VIRIAL  =         0.0000  VOLUME     =   1190394.2495
                                                    SURFTEN    =         0.0000
                                                    Density    =         1.0115
 ------------------------------------------------------------------------------


 NSTEP =   177000   TIME(PS) =     677.000  TEMP(K) =   310.62  PRESS =     0.0
 Etot   =   -196259.6603  EKtot   =     81297.4922  EPtot      =   -277557.1525
 BOND   =      6402.1473  ANGLE   =     25184.5269  DIHED      =     18309.4495
 1-4 NB =      6242.0039  1-4 EEL =      3310.7963  VDWAALS    =     13534.7704
 EELEC  =   -350540.8467  EHBOND  =         0.0000  RESTRAINT  =         0.0000
 EKCMT  =         0.0000  VIRIAL  =         0.0000  VOLUME     =   1190711.5320
                                                    SURFTEN    =         0.0000
                                                    Density    =         1.0112
 ------------------------------------------------------------------------------


 NSTEP =   178000   TIME(PS) =     678.000  TEMP(K) =   310.83  PRESS =     0.0
 Etot   =   -195863.1728  EKtot   =     81352.9531  EPtot      =   -277216.1259
 BOND   =      6504.6275  ANGLE   =     25262.4443  DIHED      =     18213.2037
 1-4 NB =      6192.7333  1-4 EEL =      3340.5778  VDWAALS    =     13581.8615
 EELEC  =   -350311.5739  EHBOND  =         0.0000  RESTRAINT  =         0.0000
 EKCMT  =         0.0000  VIRIAL  =         0.0000  VOLUME     =   1191456.4659
                                                    SURFTEN    =         0.0000
                                                    Density    =         1.0106
 ------------------------------------------------------------------------------


 NSTEP =   179000   TIME(PS) =     679.000  TEMP(K) =   309.86  PRESS =     0.0
 Etot   =   -195895.7324  EKtot   =     81098.9297  EPtot      =   -276994.6620
 BOND   =      6500.9293  ANGLE   =     25432.4071  DIHED      =     18231.4654
 1-4 NB =      6237.7244  1-4 EEL =      3310.7443  VDWAALS    =     13299.4903
 EELEC  =   -350007.4229  EHBOND  =         0.0000  RESTRAINT  =         0.0000
 EKCMT  =         0.0000  VIRIAL  =         0.0000  VOLUME     =   1191892.3945
                                                    SURFTEN    =         0.0000
                                                    Density    =         1.0102
 ------------------------------------------------------------------------------


 NSTEP =   180000   TIME(PS) =     680.000  TEMP(K) =   309.67  PRESS =     0.0
 Etot   =   -196503.8577  EKtot   =     81050.2891  EPtot      =   -277554.1467
 BOND   =      6419.9201  ANGLE   =     25545.3887  DIHED      =     18210.1405
 1-4 NB =      6225.1363  1-4 EEL =      3362.1594  VDWAALS    =     13794.1420
 EELEC  =   -351111.0338  EHBOND  =         0.0000  RESTRAINT  =         0.0000
 EKCMT  =         0.0000  VIRIAL  =         0.0000  VOLUME     =   1190271.6617
                                                    SURFTEN    =         0.0000
                                                    Density    =         1.0116
 ------------------------------------------------------------------------------


 NSTEP =   181000   TIME(PS) =     681.000  TEMP(K) =   310.33  PRESS =     0.0
 Etot   =   -196454.2572  EKtot   =     81222.2656  EPtot      =   -277676.5229
 BOND   =      6288.7256  ANGLE   =     25260.2192  DIHED      =     18278.9735
 1-4 NB =      6282.3245  1-4 EEL =      3421.0172  VDWAALS    =     13506.9367
 EELEC  =   -350714.7197  EHBOND  =         0.0000  RESTRAINT  =         0.0000
 EKCMT  =         0.0000  VIRIAL  =         0.0000  VOLUME     =   1190326.5583
                                                    SURFTEN    =         0.0000
                                                    Density    =         1.0116
 ------------------------------------------------------------------------------


 NSTEP =   182000   TIME(PS) =     682.000  TEMP(K) =   309.02  PRESS =     0.0
 Etot   =   -196542.7724  EKtot   =     80877.6953  EPtot      =   -277420.4677
 BOND   =      6490.0840  ANGLE   =     25339.1502  DIHED      =     18263.1504
 1-4 NB =      6200.4082  1-4 EEL =      3371.7820  VDWAALS    =     13750.4862
 EELEC  =   -350835.5287  EHBOND  =         0.0000  RESTRAINT  =         0.0000
 EKCMT  =         0.0000  VIRIAL  =         0.0000  VOLUME     =   1190480.7939
                                                    SURFTEN    =         0.0000
                                                    Density    =         1.0114
 ------------------------------------------------------------------------------


 NSTEP =   183000   TIME(PS) =     683.000  TEMP(K) =   310.05  PRESS =     0.0
 Etot   =   -196569.5307  EKtot   =     81148.8516  EPtot      =   -277718.3823
 BOND   =      6441.0345  ANGLE   =     25195.3756  DIHED      =     18201.3093
 1-4 NB =      6250.5431  1-4 EEL =      3436.2467  VDWAALS    =     13415.0159
 EELEC  =   -350657.9074  EHBOND  =         0.0000  RESTRAINT  =         0.0000
 EKCMT  =         0.0000  VIRIAL  =         0.0000  VOLUME     =   1190513.7047
                                                    SURFTEN    =         0.0000
                                                    Density    =         1.0114
 ------------------------------------------------------------------------------


 NSTEP =   184000   TIME(PS) =     684.000  TEMP(K) =   308.84  PRESS =     0.0
 Etot   =   -196723.9982  EKtot   =     80831.1875  EPtot      =   -277555.1857
 BOND   =      6568.4076  ANGLE   =     25463.6802  DIHED      =     18250.6251
 1-4 NB =      6184.0202  1-4 EEL =      3380.1394  VDWAALS    =     13481.5617
 EELEC  =   -350883.6199  EHBOND  =         0.0000  RESTRAINT  =         0.0000
 EKCMT  =         0.0000  VIRIAL  =         0.0000  VOLUME     =   1189686.8407
                                                    SURFTEN    =         0.0000
                                                    Density    =         1.0121
 ------------------------------------------------------------------------------


 NSTEP =   185000   TIME(PS) =     685.000  TEMP(K) =   310.73  PRESS =     0.0
 Etot   =   -196189.2280  EKtot   =     81326.4922  EPtot      =   -277515.7202
 BOND   =      6490.9846  ANGLE   =     25370.8242  DIHED      =     18151.7813
 1-4 NB =      6186.3189  1-4 EEL =      3339.5817  VDWAALS    =     13428.6964
 EELEC  =   -350483.9072  EHBOND  =         0.0000  RESTRAINT  =         0.0000
 EKCMT  =         0.0000  VIRIAL  =         0.0000  VOLUME     =   1188948.8545
                                                    SURFTEN    =         0.0000
                                                    Density    =         1.0127
 ------------------------------------------------------------------------------


 NSTEP =   186000   TIME(PS) =     686.000  TEMP(K) =   310.60  PRESS =     0.0
 Etot   =   -196300.2879  EKtot   =     81292.7422  EPtot      =   -277593.0301
 BOND   =      6409.9402  ANGLE   =     25401.3679  DIHED      =     18183.7041
 1-4 NB =      6195.1561  1-4 EEL =      3430.9352  VDWAALS    =     13509.7926
 EELEC  =   -350723.9261  EHBOND  =         0.0000  RESTRAINT  =         0.0000
 EKCMT  =         0.0000  VIRIAL  =         0.0000  VOLUME     =   1188566.8902
                                                    SURFTEN    =         0.0000
                                                    Density    =         1.0131
 ------------------------------------------------------------------------------


 NSTEP =   187000   TIME(PS) =     687.000  TEMP(K) =   310.55  PRESS =     0.0
 Etot   =   -196599.2310  EKtot   =     81280.1094  EPtot      =   -277879.3403
 BOND   =      6452.8867  ANGLE   =     25319.0984  DIHED      =     18218.7254
 1-4 NB =      6242.6363  1-4 EEL =      3375.9523  VDWAALS    =     12878.2052
 EELEC  =   -350366.8447  EHBOND  =         0.0000  RESTRAINT  =         0.0000
 EKCMT  =         0.0000  VIRIAL  =         0.0000  VOLUME     =   1187292.8089
                                                    SURFTEN    =         0.0000
                                                    Density    =         1.0141
 ------------------------------------------------------------------------------


 NSTEP =   188000   TIME(PS) =     688.000  TEMP(K) =   312.12  PRESS =     0.0
 Etot   =   -195753.5775  EKtot   =     81690.1016  EPtot      =   -277443.6790
 BOND   =      6412.3096  ANGLE   =     25387.0564  DIHED      =     18158.9444
 1-4 NB =      6232.9695  1-4 EEL =      3412.8391  VDWAALS    =     13125.9045
 EELEC  =   -350173.7025  EHBOND  =         0.0000  RESTRAINT  =         0.0000
 EKCMT  =         0.0000  VIRIAL  =         0.0000  VOLUME     =   1187587.7853
                                                    SURFTEN    =         0.0000
                                                    Density    =         1.0139
 ------------------------------------------------------------------------------


 NSTEP =   189000   TIME(PS) =     689.000  TEMP(K) =   310.22  PRESS =     0.0
 Etot   =   -196174.6118  EKtot   =     81192.0234  EPtot      =   -277366.6352
 BOND   =      6358.1069  ANGLE   =     25479.6151  DIHED      =     18284.8646
 1-4 NB =      6210.9341  1-4 EEL =      3356.8834  VDWAALS    =     13192.0065
 EELEC  =   -350249.0458  EHBOND  =         0.0000  RESTRAINT  =         0.0000
 EKCMT  =         0.0000  VIRIAL  =         0.0000  VOLUME     =   1187387.2535
                                                    SURFTEN    =         0.0000
                                                    Density    =         1.0141
 ------------------------------------------------------------------------------


 NSTEP =   190000   TIME(PS) =     690.000  TEMP(K) =   310.26  PRESS =     0.0
 Etot   =   -196299.2007  EKtot   =     81204.6953  EPtot      =   -277503.8960
 BOND   =      6412.7005  ANGLE   =     25228.6175  DIHED      =     18208.8905
 1-4 NB =      6266.4955  1-4 EEL =      3344.7415  VDWAALS    =     13636.2247
 EELEC  =   -350601.5664  EHBOND  =         0.0000  RESTRAINT  =         0.0000
 EKCMT  =         0.0000  VIRIAL  =         0.0000  VOLUME     =   1187664.9648
                                                    SURFTEN    =         0.0000
                                                    Density    =         1.0138
 ------------------------------------------------------------------------------


 NSTEP =   191000   TIME(PS) =     691.000  TEMP(K) =   309.92  PRESS =     0.0
 Etot   =   -196253.7846  EKtot   =     81113.6016  EPtot      =   -277367.3861
 BOND   =      6367.1766  ANGLE   =     25412.0613  DIHED      =     18242.4011
 1-4 NB =      6256.5916  1-4 EEL =      3357.1224  VDWAALS    =     13575.8361
 EELEC  =   -350578.5752  EHBOND  =         0.0000  RESTRAINT  =         0.0000
 EKCMT  =         0.0000  VIRIAL  =         0.0000  VOLUME     =   1186838.9913
                                                    SURFTEN    =         0.0000
                                                    Density    =         1.0145
 ------------------------------------------------------------------------------


 NSTEP =   192000   TIME(PS) =     692.000  TEMP(K) =   309.63  PRESS =     0.0
 Etot   =   -196096.7544  EKtot   =     81039.4844  EPtot      =   -277136.2388
 BOND   =      6493.7995  ANGLE   =     25530.2756  DIHED      =     18368.5008
 1-4 NB =      6209.5187  1-4 EEL =      3387.0827  VDWAALS    =     13333.8971
 EELEC  =   -350459.3131  EHBOND  =         0.0000  RESTRAINT  =         0.0000
 EKCMT  =         0.0000  VIRIAL  =         0.0000  VOLUME     =   1187885.3910
                                                    SURFTEN    =         0.0000
                                                    Density    =         1.0136
 ------------------------------------------------------------------------------


 NSTEP =   193000   TIME(PS) =     693.000  TEMP(K) =   310.25  PRESS =     0.0
 Etot   =   -196537.3533  EKtot   =     81201.1953  EPtot      =   -277738.5486
 BOND   =      6444.9862  ANGLE   =     25414.6593  DIHED      =     18302.9672
 1-4 NB =      6215.4127  1-4 EEL =      3399.8074  VDWAALS    =     13604.3128
 EELEC  =   -351120.6942  EHBOND  =         0.0000  RESTRAINT  =         0.0000
 EKCMT  =         0.0000  VIRIAL  =         0.0000  VOLUME     =   1188587.9361
                                                    SURFTEN    =         0.0000
                                                    Density    =         1.0130
 ------------------------------------------------------------------------------


 NSTEP =   194000   TIME(PS) =     694.000  TEMP(K) =   310.29  PRESS =     0.0
 Etot   =   -196275.8329  EKtot   =     81210.5078  EPtot      =   -277486.3407
 BOND   =      6472.6105  ANGLE   =     25447.9869  DIHED      =     18196.8185
 1-4 NB =      6238.0423  1-4 EEL =      3370.9145  VDWAALS    =     12954.9537
 EELEC  =   -350167.6671  EHBOND  =         0.0000  RESTRAINT  =         0.0000
 EKCMT  =         0.0000  VIRIAL  =         0.0000  VOLUME     =   1188205.0077
                                                    SURFTEN    =         0.0000
                                                    Density    =         1.0134
 ------------------------------------------------------------------------------


 NSTEP =   195000   TIME(PS) =     695.000  TEMP(K) =   310.20  PRESS =     0.0
 Etot   =   -196621.5938  EKtot   =     81186.7109  EPtot      =   -277808.3047
 BOND   =      6532.8878  ANGLE   =     25417.2971  DIHED      =     18322.3761
 1-4 NB =      6216.2752  1-4 EEL =      3317.0783  VDWAALS    =     13234.5070
 EELEC  =   -350848.7263  EHBOND  =         0.0000  RESTRAINT  =         0.0000
 EKCMT  =         0.0000  VIRIAL  =         0.0000  VOLUME     =   1188109.9417
                                                    SURFTEN    =         0.0000
                                                    Density    =         1.0134
 ------------------------------------------------------------------------------


 NSTEP =   196000   TIME(PS) =     696.000  TEMP(K) =   310.44  PRESS =     0.0
 Etot   =   -196638.0173  EKtot   =     81250.3672  EPtot      =   -277888.3844
 BOND   =      6415.4501  ANGLE   =     25405.2383  DIHED      =     18372.8065
 1-4 NB =      6300.1994  1-4 EEL =      3362.9872  VDWAALS    =     13642.7014
 EELEC  =   -351387.7673  EHBOND  =         0.0000  RESTRAINT  =         0.0000
 EKCMT  =         0.0000  VIRIAL  =         0.0000  VOLUME     =   1187745.6606
                                                    SURFTEN    =         0.0000
                                                    Density    =         1.0138
 ------------------------------------------------------------------------------


 NSTEP =   197000   TIME(PS) =     697.000  TEMP(K) =   310.50  PRESS =     0.0
 Etot   =   -196720.8722  EKtot   =     81265.4375  EPtot      =   -277986.3097
 BOND   =      6561.5392  ANGLE   =     25359.5460  DIHED      =     18167.7559
 1-4 NB =      6256.9988  1-4 EEL =      3397.4061  VDWAALS    =     13551.5069
 EELEC  =   -351281.0625  EHBOND  =         0.0000  RESTRAINT  =         0.0000
 EKCMT  =         0.0000  VIRIAL  =         0.0000  VOLUME     =   1186630.2241
                                                    SURFTEN    =         0.0000
                                                    Density    =         1.0147
 ------------------------------------------------------------------------------


 NSTEP =   198000   TIME(PS) =     698.000  TEMP(K) =   308.66  PRESS =     0.0
 Etot   =   -196286.4486  EKtot   =     80783.8906  EPtot      =   -277070.3393
 BOND   =      6494.3581  ANGLE   =     25288.9330  DIHED      =     18330.4351
 1-4 NB =      6291.4952  1-4 EEL =      3411.3959  VDWAALS    =     13536.6459
 EELEC  =   -350423.6024  EHBOND  =         0.0000  RESTRAINT  =         0.0000
 EKCMT  =         0.0000  VIRIAL  =         0.0000  VOLUME     =   1186407.1231
                                                    SURFTEN    =         0.0000
                                                    Density    =         1.0149
 ------------------------------------------------------------------------------


 NSTEP =   199000   TIME(PS) =     699.000  TEMP(K) =   309.98  PRESS =     0.0
 Etot   =   -196418.7772  EKtot   =     81130.2656  EPtot      =   -277549.0429
 BOND   =      6487.7680  ANGLE   =     25423.8068  DIHED      =     18192.3048
 1-4 NB =      6259.4747  1-4 EEL =      3404.7414  VDWAALS    =     13098.0239
 EELEC  =   -350415.1623  EHBOND  =         0.0000  RESTRAINT  =         0.0000
 EKCMT  =         0.0000  VIRIAL  =         0.0000  VOLUME     =   1187135.2096
                                                    SURFTEN    =         0.0000
                                                    Density    =         1.0143
 ------------------------------------------------------------------------------


 NSTEP =   200000   TIME(PS) =     700.000  TEMP(K) =   309.39  PRESS =     0.0
 Etot   =   -196562.3356  EKtot   =     80976.6719  EPtot      =   -277539.0074
 BOND   =      6472.5457  ANGLE   =     25279.3855  DIHED      =     18255.8132
 1-4 NB =      6209.2671  1-4 EEL =      3371.8924  VDWAALS    =     13286.3239
 EELEC  =   -350414.2352  EHBOND  =         0.0000  RESTRAINT  =         0.0000
 EKCMT  =         0.0000  VIRIAL  =         0.0000  VOLUME     =   1188646.2924
                                                    SURFTEN    =         0.0000
                                                    Density    =         1.0130
 ------------------------------------------------------------------------------


 NSTEP =   201000   TIME(PS) =     701.000  TEMP(K) =   310.28  PRESS =     0.0
 Etot   =   -197064.2517  EKtot   =     81209.7812  EPtot      =   -278274.0330
 BOND   =      6369.0539  ANGLE   =     25447.3181  DIHED      =     18248.4597
 1-4 NB =      6158.2223  1-4 EEL =      3453.3263  VDWAALS    =     13763.1641
 EELEC  =   -351713.5774  EHBOND  =         0.0000  RESTRAINT  =         0.0000
 EKCMT  =         0.0000  VIRIAL  =         0.0000  VOLUME     =   1188106.2319
                                                    SURFTEN    =         0.0000
                                                    Density    =         1.0134
 ------------------------------------------------------------------------------


 NSTEP =   202000   TIME(PS) =     702.000  TEMP(K) =   308.96  PRESS =     0.0
 Etot   =   -196967.9767  EKtot   =     80863.5234  EPtot      =   -277831.5001
 BOND   =      6534.3852  ANGLE   =     25446.8991  DIHED      =     18250.3661
 1-4 NB =      6284.2108  1-4 EEL =      3396.8553  VDWAALS    =     13716.8719
 EELEC  =   -351461.0885  EHBOND  =         0.0000  RESTRAINT  =         0.0000
 EKCMT  =         0.0000  VIRIAL  =         0.0000  VOLUME     =   1187922.9086
                                                    SURFTEN    =         0.0000
                                                    Density    =         1.0136
 ------------------------------------------------------------------------------


 NSTEP =   203000   TIME(PS) =     703.000  TEMP(K) =   309.31  PRESS =     0.0
 Etot   =   -196748.3874  EKtot   =     80954.2500  EPtot      =   -277702.6374
 BOND   =      6506.2810  ANGLE   =     25340.9706  DIHED      =     18244.0173
 1-4 NB =      6261.7537  1-4 EEL =      3324.9324  VDWAALS    =     13992.9869
 EELEC  =   -351373.5794  EHBOND  =         0.0000  RESTRAINT  =         0.0000
 EKCMT  =         0.0000  VIRIAL  =         0.0000  VOLUME     =   1185794.5018
                                                    SURFTEN    =         0.0000
                                                    Density    =         1.0154
 ------------------------------------------------------------------------------


 NSTEP =   204000   TIME(PS) =     704.000  TEMP(K) =   311.03  PRESS =     0.0
 Etot   =   -196448.4022  EKtot   =     81405.3750  EPtot      =   -277853.7772
 BOND   =      6367.4902  ANGLE   =     25289.5659  DIHED      =     18262.4128
 1-4 NB =      6233.3460  1-4 EEL =      3410.3332  VDWAALS    =     13920.6378
 EELEC  =   -351337.5630  EHBOND  =         0.0000  RESTRAINT  =         0.0000
 EKCMT  =         0.0000  VIRIAL  =         0.0000  VOLUME     =   1186171.1215
                                                    SURFTEN    =         0.0000
                                                    Density    =         1.0151
 ------------------------------------------------------------------------------


 NSTEP =   205000   TIME(PS) =     705.000  TEMP(K) =   309.66  PRESS =     0.0
 Etot   =   -196263.5892  EKtot   =     81045.8359  EPtot      =   -277309.4252
 BOND   =      6454.4250  ANGLE   =     25336.4913  DIHED      =     18317.9825
 1-4 NB =      6286.1419  1-4 EEL =      3461.1678  VDWAALS    =     13482.5243
 EELEC  =   -350648.1580  EHBOND  =         0.0000  RESTRAINT  =         0.0000
 EKCMT  =         0.0000  VIRIAL  =         0.0000  VOLUME     =   1186692.2307
                                                    SURFTEN    =         0.0000
                                                    Density    =         1.0147
 ------------------------------------------------------------------------------


 NSTEP =   206000   TIME(PS) =     706.000  TEMP(K) =   310.51  PRESS =     0.0
 Etot   =   -196143.6457  EKtot   =     81269.9297  EPtot      =   -277413.5754
 BOND   =      6546.5681  ANGLE   =     25382.2890  DIHED      =     18151.0965
 1-4 NB =      6205.3882  1-4 EEL =      3377.0409  VDWAALS    =     13581.8423
 EELEC  =   -350657.8004  EHBOND  =         0.0000  RESTRAINT  =         0.0000
 EKCMT  =         0.0000  VIRIAL  =         0.0000  VOLUME     =   1189253.3363
                                                    SURFTEN    =         0.0000
                                                    Density    =         1.0125
 ------------------------------------------------------------------------------


 NSTEP =   207000   TIME(PS) =     707.000  TEMP(K) =   308.39  PRESS =     0.0
 Etot   =   -196968.1671  EKtot   =     80713.3359  EPtot      =   -277681.5030
 BOND   =      6507.9528  ANGLE   =     25326.2857  DIHED      =     18198.7106
 1-4 NB =      6147.2244  1-4 EEL =      3361.8009  VDWAALS    =     13659.2076
 EELEC  =   -350882.6850  EHBOND  =         0.0000  RESTRAINT  =         0.0000
 EKCMT  =         0.0000  VIRIAL  =         0.0000  VOLUME     =   1189059.0448
                                                    SURFTEN    =         0.0000
                                                    Density    =         1.0126
 ------------------------------------------------------------------------------


 NSTEP =   208000   TIME(PS) =     708.000  TEMP(K) =   310.63  PRESS =     0.0
 Etot   =   -196256.8963  EKtot   =     81300.2422  EPtot      =   -277557.1384
 BOND   =      6437.8510  ANGLE   =     25357.7568  DIHED      =     18242.9942
 1-4 NB =      6284.5962  1-4 EEL =      3443.3297  VDWAALS    =     13712.2149
 EELEC  =   -351035.8812  EHBOND  =         0.0000  RESTRAINT  =         0.0000
 EKCMT  =         0.0000  VIRIAL  =         0.0000  VOLUME     =   1190850.1056
                                                    SURFTEN    =         0.0000
                                                    Density    =         1.0111
 ------------------------------------------------------------------------------


 NSTEP =   209000   TIME(PS) =     709.000  TEMP(K) =   311.37  PRESS =     0.0
 Etot   =   -196030.8050  EKtot   =     81494.6719  EPtot      =   -277525.4769
 BOND   =      6469.6690  ANGLE   =     25271.7528  DIHED      =     18289.4453
 1-4 NB =      6271.4622  1-4 EEL =      3370.9952  VDWAALS    =     13451.1550
 EELEC  =   -350649.9563  EHBOND  =         0.0000  RESTRAINT  =         0.0000
 EKCMT  =         0.0000  VIRIAL  =         0.0000  VOLUME     =   1189788.3158
                                                    SURFTEN    =         0.0000
                                                    Density    =         1.0120
 ------------------------------------------------------------------------------


 NSTEP =   210000   TIME(PS) =     710.000  TEMP(K) =   311.18  PRESS =     0.0
 Etot   =   -196119.5700  EKtot   =     81444.5938  EPtot      =   -277564.1637
 BOND   =      6481.7291  ANGLE   =     25450.5796  DIHED      =     18267.4415
 1-4 NB =      6261.4345  1-4 EEL =      3320.2955  VDWAALS    =     13744.2152
 EELEC  =   -351089.8591  EHBOND  =         0.0000  RESTRAINT  =         0.0000
 EKCMT  =         0.0000  VIRIAL  =         0.0000  VOLUME     =   1188734.3435
                                                    SURFTEN    =         0.0000
                                                    Density    =         1.0129
 ------------------------------------------------------------------------------


 NSTEP =   211000   TIME(PS) =     711.000  TEMP(K) =   309.40  PRESS =     0.0
 Etot   =   -196407.1555  EKtot   =     80977.8281  EPtot      =   -277384.9836
 BOND   =      6364.1446  ANGLE   =     25445.7700  DIHED      =     18241.8376
 1-4 NB =      6266.0211  1-4 EEL =      3435.0543  VDWAALS    =     13397.7270
 EELEC  =   -350535.5383  EHBOND  =         0.0000  RESTRAINT  =         0.0000
 EKCMT  =         0.0000  VIRIAL  =         0.0000  VOLUME     =   1189876.2081
                                                    SURFTEN    =         0.0000
                                                    Density    =         1.0119
 ------------------------------------------------------------------------------


 NSTEP =   212000   TIME(PS) =     712.000  TEMP(K) =   309.10  PRESS =     0.0
 Etot   =   -196641.7416  EKtot   =     80900.3281  EPtot      =   -277542.0697
 BOND   =      6422.6881  ANGLE   =     25350.5538  DIHED      =     18240.1364
 1-4 NB =      6252.1495  1-4 EEL =      3323.7308  VDWAALS    =     13395.6478
 EELEC  =   -350526.9761  EHBOND  =         0.0000  RESTRAINT  =         0.0000
 EKCMT  =         0.0000  VIRIAL  =         0.0000  VOLUME     =   1188901.6955
                                                    SURFTEN    =         0.0000
                                                    Density    =         1.0128
 ------------------------------------------------------------------------------


 NSTEP =   213000   TIME(PS) =     713.000  TEMP(K) =   309.80  PRESS =     0.0
 Etot   =   -196599.3991  EKtot   =     81083.2969  EPtot      =   -277682.6960
 BOND   =      6539.1859  ANGLE   =     25395.5653  DIHED      =     18213.9839
 1-4 NB =      6202.9814  1-4 EEL =      3374.1143  VDWAALS    =     14024.2602
 EELEC  =   -351432.7870  EHBOND  =         0.0000  RESTRAINT  =         0.0000
 EKCMT  =         0.0000  VIRIAL  =         0.0000  VOLUME     =   1188901.6955
                                                    SURFTEN    =         0.0000
                                                    Density    =         1.0128
 ------------------------------------------------------------------------------


 NSTEP =   214000   TIME(PS) =     714.000  TEMP(K) =   310.37  PRESS =     0.0
 Etot   =   -196695.9057  EKtot   =     81232.4062  EPtot      =   -277928.3119
 BOND   =      6309.2631  ANGLE   =     25533.2107  DIHED      =     18289.2942
 1-4 NB =      6249.1435  1-4 EEL =      3349.6082  VDWAALS    =     13517.6352
 EELEC  =   -351176.4668  EHBOND  =         0.0000  RESTRAINT  =         0.0000
 EKCMT  =         0.0000  VIRIAL  =         0.0000  VOLUME     =   1188901.6955
                                                    SURFTEN    =         0.0000
                                                    Density    =         1.0128
 ------------------------------------------------------------------------------


 NSTEP =   215000   TIME(PS) =     715.000  TEMP(K) =   309.30  PRESS =     0.0
 Etot   =   -196389.1993  EKtot   =     80953.3594  EPtot      =   -277342.5587
 BOND   =      6532.8984  ANGLE   =     25509.5080  DIHED      =     18319.1871
 1-4 NB =      6230.3332  1-4 EEL =      3308.3820  VDWAALS    =     13654.9938
 EELEC  =   -350897.8612  EHBOND  =         0.0000  RESTRAINT  =         0.0000
 EKCMT  =         0.0000  VIRIAL  =         0.0000  VOLUME     =   1190581.1151
                                                    SURFTEN    =         0.0000
                                                    Density    =         1.0113
 ------------------------------------------------------------------------------


 NSTEP =   216000   TIME(PS) =     716.000  TEMP(K) =   311.23  PRESS =     0.0
 Etot   =   -196020.2990  EKtot   =     81456.2188  EPtot      =   -277476.5178
 BOND   =      6530.8151  ANGLE   =     25434.8809  DIHED      =     18180.8895
 1-4 NB =      6270.1396  1-4 EEL =      3430.3342  VDWAALS    =     13633.7197
 EELEC  =   -350957.2969  EHBOND  =         0.0000  RESTRAINT  =         0.0000
 EKCMT  =         0.0000  VIRIAL  =         0.0000  VOLUME     =   1190805.9243
                                                    SURFTEN    =         0.0000
                                                    Density    =         1.0111
 ------------------------------------------------------------------------------


 NSTEP =   217000   TIME(PS) =     717.000  TEMP(K) =   309.75  PRESS =     0.0
 Etot   =   -196247.8155  EKtot   =     81069.7656  EPtot      =   -277317.5811
 BOND   =      6499.2405  ANGLE   =     25406.6291  DIHED      =     18327.4486
 1-4 NB =      6261.5200  1-4 EEL =      3283.3782  VDWAALS    =     13266.3338
 EELEC  =   -350362.1312  EHBOND  =         0.0000  RESTRAINT  =         0.0000
 EKCMT  =         0.0000  VIRIAL  =         0.0000  VOLUME     =   1191901.3541
                                                    SURFTEN    =         0.0000
                                                    Density    =         1.0102
 ------------------------------------------------------------------------------


 NSTEP =   218000   TIME(PS) =     718.000  TEMP(K) =   310.81  PRESS =     0.0
 Etot   =   -195727.6799  EKtot   =     81346.9453  EPtot      =   -277074.6252
 BOND   =      6450.6491  ANGLE   =     25358.9935  DIHED      =     18251.1400
 1-4 NB =      6220.4917  1-4 EEL =      3413.8268  VDWAALS    =     13220.5447
 EELEC  =   -349990.2710  EHBOND  =         0.0000  RESTRAINT  =         0.0000
 EKCMT  =         0.0000  VIRIAL  =         0.0000  VOLUME     =   1192114.7579
                                                    SURFTEN    =         0.0000
                                                    Density    =         1.0100
 ------------------------------------------------------------------------------


 NSTEP =   219000   TIME(PS) =     719.000  TEMP(K) =   310.00  PRESS =     0.0
 Etot   =   -195764.4279  EKtot   =     81136.0000  EPtot      =   -276900.4279
 BOND   =      6387.2726  ANGLE   =     25381.9979  DIHED      =     18237.4999
 1-4 NB =      6305.1087  1-4 EEL =      3402.7527  VDWAALS    =     13102.1887
 EELEC  =   -349717.2482  EHBOND  =         0.0000  RESTRAINT  =         0.0000
 EKCMT  =         0.0000  VIRIAL  =         0.0000  VOLUME     =   1192114.7579
                                                    SURFTEN    =         0.0000
                                                    Density    =         1.0100
 ------------------------------------------------------------------------------


 NSTEP =   220000   TIME(PS) =     720.000  TEMP(K) =   310.12  PRESS =     0.0
 Etot   =   -196083.3050  EKtot   =     81167.3984  EPtot      =   -277250.7035
 BOND   =      6432.0561  ANGLE   =     25187.6651  DIHED      =     18244.6693
 1-4 NB =      6291.1575  1-4 EEL =      3485.2413  VDWAALS    =     13426.9737
 EELEC  =   -350318.4664  EHBOND  =         0.0000  RESTRAINT  =         0.0000
 EKCMT  =         0.0000  VIRIAL  =         0.0000  VOLUME     =   1192487.3532
                                                    SURFTEN    =         0.0000
                                                    Density    =         1.0097
 ------------------------------------------------------------------------------


 NSTEP =   221000   TIME(PS) =     721.000  TEMP(K) =   311.00  PRESS =     0.0
 Etot   =   -195696.9473  EKtot   =     81396.0547  EPtot      =   -277093.0020
 BOND   =      6444.7645  ANGLE   =     25267.4590  DIHED      =     18211.5482
 1-4 NB =      6283.4976  1-4 EEL =      3342.6640  VDWAALS    =     13776.5910
 EELEC  =   -350419.5263  EHBOND  =         0.0000  RESTRAINT  =         0.0000
 EKCMT  =         0.0000  VIRIAL  =         0.0000  VOLUME     =   1192763.9497
                                                    SURFTEN    =         0.0000
                                                    Density    =         1.0095
 ------------------------------------------------------------------------------


 NSTEP =   222000   TIME(PS) =     722.000  TEMP(K) =   310.88  PRESS =     0.0
 Etot   =   -196299.8510  EKtot   =     81364.9844  EPtot      =   -277664.8353
 BOND   =      6424.4384  ANGLE   =     25491.4566  DIHED      =     18224.8881
 1-4 NB =      6267.6661  1-4 EEL =      3389.0726  VDWAALS    =     13195.7906
 EELEC  =   -350658.1478  EHBOND  =         0.0000  RESTRAINT  =         0.0000
 EKCMT  =         0.0000  VIRIAL  =         0.0000  VOLUME     =   1190782.8894
                                                    SURFTEN    =         0.0000
                                                    Density    =         1.0112
 ------------------------------------------------------------------------------


 NSTEP =   223000   TIME(PS) =     723.000  TEMP(K) =   310.65  PRESS =     0.0
 Etot   =   -196309.2869  EKtot   =     81304.3672  EPtot      =   -277613.6541
 BOND   =      6511.6483  ANGLE   =     25354.1167  DIHED      =     18205.4772
 1-4 NB =      6220.4286  1-4 EEL =      3325.6118  VDWAALS    =     12962.5205
 EELEC  =   -350193.4572  EHBOND  =         0.0000  RESTRAINT  =         0.0000
 EKCMT  =         0.0000  VIRIAL  =         0.0000  VOLUME     =   1191628.8704
                                                    SURFTEN    =         0.0000
                                                    Density    =         1.0105
 ------------------------------------------------------------------------------


 NSTEP =   224000   TIME(PS) =     724.000  TEMP(K) =   310.25  PRESS =     0.0
 Etot   =   -196440.9263  EKtot   =     81201.8750  EPtot      =   -277642.8013
 BOND   =      6482.5550  ANGLE   =     25109.8719  DIHED      =     18168.1528
 1-4 NB =      6244.9806  1-4 EEL =      3388.1980  VDWAALS    =     14000.7005
 EELEC  =   -351037.2600  EHBOND  =         0.0000  RESTRAINT  =         0.0000
 EKCMT  =         0.0000  VIRIAL  =         0.0000  VOLUME     =   1190446.7196
                                                    SURFTEN    =         0.0000
                                                    Density    =         1.0115
 ------------------------------------------------------------------------------


 NSTEP =   225000   TIME(PS) =     725.000  TEMP(K) =   309.04  PRESS =     0.0
 Etot   =   -196423.7081  EKtot   =     80883.3359  EPtot      =   -277307.0441
 BOND   =      6502.5084  ANGLE   =     25232.1448  DIHED      =     18192.9199
 1-4 NB =      6222.7417  1-4 EEL =      3299.4546  VDWAALS    =     13202.5660
 EELEC  =   -349959.3794  EHBOND  =         0.0000  RESTRAINT  =         0.0000
 EKCMT  =         0.0000  VIRIAL  =         0.0000  VOLUME     =   1189958.6962
                                                    SURFTEN    =         0.0000
                                                    Density    =         1.0119
 ------------------------------------------------------------------------------


 NSTEP =   226000   TIME(PS) =     726.000  TEMP(K) =   310.53  PRESS =     0.0
 Etot   =   -196270.4619  EKtot   =     81274.2344  EPtot      =   -277544.6962
 BOND   =      6415.1856  ANGLE   =     25273.5172  DIHED      =     18198.6837
 1-4 NB =      6200.8616  1-4 EEL =      3271.4729  VDWAALS    =     13519.3009
 EELEC  =   -350423.7181  EHBOND  =         0.0000  RESTRAINT  =         0.0000
 EKCMT  =         0.0000  VIRIAL  =         0.0000  VOLUME     =   1189354.1954
                                                    SURFTEN    =         0.0000
                                                    Density    =         1.0124
 ------------------------------------------------------------------------------


 NSTEP =   227000   TIME(PS) =     727.000  TEMP(K) =   310.55  PRESS =     0.0
 Etot   =   -196472.6017  EKtot   =     81279.8672  EPtot      =   -277752.4689
 BOND   =      6196.5905  ANGLE   =     25294.3805  DIHED      =     18216.9744
 1-4 NB =      6220.4702  1-4 EEL =      3309.2698  VDWAALS    =     13185.9412
 EELEC  =   -350176.0955  EHBOND  =         0.0000  RESTRAINT  =         0.0000
 EKCMT  =         0.0000  VIRIAL  =         0.0000  VOLUME     =   1189950.2585
                                                    SURFTEN    =         0.0000
                                                    Density    =         1.0119
 ------------------------------------------------------------------------------


 NSTEP =   228000   TIME(PS) =     728.000  TEMP(K) =   309.39  PRESS =     0.0
 Etot   =   -196938.1836  EKtot   =     80975.2969  EPtot      =   -277913.4805
 BOND   =      6502.0693  ANGLE   =     25284.8997  DIHED      =     18187.8101
 1-4 NB =      6226.5813  1-4 EEL =      3405.8082  VDWAALS    =     13456.5027
 EELEC  =   -350977.1519  EHBOND  =         0.0000  RESTRAINT  =         0.0000
 EKCMT  =         0.0000  VIRIAL  =         0.0000  VOLUME     =   1189840.6603
                                                    SURFTEN    =         0.0000
                                                    Density    =         1.0120
 ------------------------------------------------------------------------------


 NSTEP =   229000   TIME(PS) =     729.000  TEMP(K) =   308.77  PRESS =     0.0
 Etot   =   -196610.8675  EKtot   =     80814.6484  EPtot      =   -277425.5159
 BOND   =      6507.3868  ANGLE   =     25400.9001  DIHED      =     18269.0730
 1-4 NB =      6267.6985  1-4 EEL =      3295.2445  VDWAALS    =     13357.8127
 EELEC  =   -350523.6316  EHBOND  =         0.0000  RESTRAINT  =         0.0000
 EKCMT  =         0.0000  VIRIAL  =         0.0000  VOLUME     =   1192061.6350
                                                    SURFTEN    =         0.0000
                                                    Density    =         1.0101
 ------------------------------------------------------------------------------


 NSTEP =   230000   TIME(PS) =     730.000  TEMP(K) =   309.38  PRESS =     0.0
 Etot   =   -196381.2793  EKtot   =     80973.9453  EPtot      =   -277355.2246
 BOND   =      6428.1296  ANGLE   =     25460.5844  DIHED      =     18226.1303
 1-4 NB =      6230.8962  1-4 EEL =      3366.1269  VDWAALS    =     13963.7074
 EELEC  =   -351030.7994  EHBOND  =         0.0000  RESTRAINT  =         0.0000
 EKCMT  =         0.0000  VIRIAL  =         0.0000  VOLUME     =   1190525.8526
                                                    SURFTEN    =         0.0000
                                                    Density    =         1.0114
 ------------------------------------------------------------------------------


 NSTEP =   231000   TIME(PS) =     731.000  TEMP(K) =   310.35  PRESS =     0.0
 Etot   =   -196764.6612  EKtot   =     81227.3281  EPtot      =   -277991.9894
 BOND   =      6381.3104  ANGLE   =     25454.1405  DIHED      =     18259.8318
 1-4 NB =      6248.9948  1-4 EEL =      3350.7086  VDWAALS    =     13015.5267
 EELEC  =   -350702.5021  EHBOND  =         0.0000  RESTRAINT  =         0.0000
 EKCMT  =         0.0000  VIRIAL  =         0.0000  VOLUME     =   1190546.3892
                                                    SURFTEN    =         0.0000
                                                    Density    =         1.0114
 ------------------------------------------------------------------------------


 NSTEP =   232000   TIME(PS) =     732.000  TEMP(K) =   309.98  PRESS =     0.0
 Etot   =   -196699.5115  EKtot   =     81131.3906  EPtot      =   -277830.9021
 BOND   =      6463.0416  ANGLE   =     25422.7769  DIHED      =     18181.7088
 1-4 NB =      6240.5890  1-4 EEL =      3394.7963  VDWAALS    =     13905.9384
 EELEC  =   -351439.7532  EHBOND  =         0.0000  RESTRAINT  =         0.0000
 EKCMT  =         0.0000  VIRIAL  =         0.0000  VOLUME     =   1190977.8678
                                                    SURFTEN    =         0.0000
                                                    Density    =         1.0110
 ------------------------------------------------------------------------------


 NSTEP =   233000   TIME(PS) =     733.000  TEMP(K) =   310.18  PRESS =     0.0
 Etot   =   -196443.8641  EKtot   =     81181.8984  EPtot      =   -277625.7626
 BOND   =      6489.7053  ANGLE   =     25292.5527  DIHED      =     18162.7170
 1-4 NB =      6209.0868  1-4 EEL =      3401.8593  VDWAALS    =     13388.7339
 EELEC  =   -350570.4176  EHBOND  =         0.0000  RESTRAINT  =         0.0000
 EKCMT  =         0.0000  VIRIAL  =         0.0000  VOLUME     =   1190878.0778
                                                    SURFTEN    =         0.0000
                                                    Density    =         1.0111
 ------------------------------------------------------------------------------


 NSTEP =   234000   TIME(PS) =     734.000  TEMP(K) =   309.81  PRESS =     0.0
 Etot   =   -196710.0430  EKtot   =     81085.7344  EPtot      =   -277795.7774
 BOND   =      6496.6248  ANGLE   =     25330.4915  DIHED      =     18194.4502
 1-4 NB =      6276.3369  1-4 EEL =      3393.9677  VDWAALS    =     13285.1454
 EELEC  =   -350772.7939  EHBOND  =         0.0000  RESTRAINT  =         0.0000
 EKCMT  =         0.0000  VIRIAL  =         0.0000  VOLUME     =   1189405.8671
                                                    SURFTEN    =         0.0000
                                                    Density    =         1.0123
 ------------------------------------------------------------------------------


 NSTEP =   235000   TIME(PS) =     735.000  TEMP(K) =   309.52  PRESS =     0.0
 Etot   =   -196410.4417  EKtot   =     81008.4922  EPtot      =   -277418.9338
 BOND   =      6485.0805  ANGLE   =     25420.9813  DIHED      =     18144.9134
 1-4 NB =      6220.7362  1-4 EEL =      3418.2132  VDWAALS    =     13878.2866
 EELEC  =   -350987.1449  EHBOND  =         0.0000  RESTRAINT  =         0.0000
 EKCMT  =         0.0000  VIRIAL  =         0.0000  VOLUME     =   1190871.5306
                                                    SURFTEN    =         0.0000
                                                    Density    =         1.0111
 ------------------------------------------------------------------------------


 NSTEP =   236000   TIME(PS) =     736.000  TEMP(K) =   310.41  PRESS =     0.0
 Etot   =   -196247.8870  EKtot   =     81241.9531  EPtot      =   -277489.8402
 BOND   =      6450.2815  ANGLE   =     25323.0838  DIHED      =     18146.4954
 1-4 NB =      6272.7643  1-4 EEL =      3375.4390  VDWAALS    =     13234.3469
 EELEC  =   -350292.2511  EHBOND  =         0.0000  RESTRAINT  =         0.0000
 EKCMT  =         0.0000  VIRIAL  =         0.0000  VOLUME     =   1190784.8486
                                                    SURFTEN    =         0.0000
                                                    Density    =         1.0112
 ------------------------------------------------------------------------------


 NSTEP =   237000   TIME(PS) =     737.000  TEMP(K) =   310.83  PRESS =     0.0
 Etot   =   -195989.3562  EKtot   =     81353.7656  EPtot      =   -277343.1219
 BOND   =      6480.8254  ANGLE   =     25433.1209  DIHED      =     18247.0802
 1-4 NB =      6187.5476  1-4 EEL =      3320.2131  VDWAALS    =     13603.4917
 EELEC  =   -350615.4008  EHBOND  =         0.0000  RESTRAINT  =         0.0000
 EKCMT  =         0.0000  VIRIAL  =         0.0000  VOLUME     =   1188768.0911
                                                    SURFTEN    =         0.0000
                                                    Density    =         1.0129
 ------------------------------------------------------------------------------


 NSTEP =   238000   TIME(PS) =     738.000  TEMP(K) =   310.22  PRESS =     0.0
 Etot   =   -196014.2951  EKtot   =     81192.2344  EPtot      =   -277206.5295
 BOND   =      6350.6386  ANGLE   =     25501.3004  DIHED      =     18167.9978
 1-4 NB =      6214.8972  1-4 EEL =      3393.7937  VDWAALS    =     13896.5436
 EELEC  =   -350731.7007  EHBOND  =         0.0000  RESTRAINT  =         0.0000
 EKCMT  =         0.0000  VIRIAL  =         0.0000  VOLUME     =   1188599.2344
                                                    SURFTEN    =         0.0000
                                                    Density    =         1.0130
 ------------------------------------------------------------------------------


 NSTEP =   239000   TIME(PS) =     739.000  TEMP(K) =   309.66  PRESS =     0.0
 Etot   =   -196606.5329  EKtot   =     81045.6250  EPtot      =   -277652.1579
 BOND   =      6490.8762  ANGLE   =     25196.4827  DIHED      =     18210.8153
 1-4 NB =      6321.4478  1-4 EEL =      3445.5862  VDWAALS    =     13770.4457
 EELEC  =   -351087.8118  EHBOND  =         0.0000  RESTRAINT  =         0.0000
 EKCMT  =         0.0000  VIRIAL  =         0.0000  VOLUME     =   1190516.8757
                                                    SURFTEN    =         0.0000
                                                    Density    =         1.0114
 ------------------------------------------------------------------------------


 NSTEP =   240000   TIME(PS) =     740.000  TEMP(K) =   309.95  PRESS =     0.0
 Etot   =   -196445.2884  EKtot   =     81122.5781  EPtot      =   -277567.8666
 BOND   =      6526.4205  ANGLE   =     25248.6289  DIHED      =     18122.5350
 1-4 NB =      6225.0355  1-4 EEL =      3326.3000  VDWAALS    =     13549.5781
 EELEC  =   -350566.3646  EHBOND  =         0.0000  RESTRAINT  =         0.0000
 EKCMT  =         0.0000  VIRIAL  =         0.0000  VOLUME     =   1191612.4822
                                                    SURFTEN    =         0.0000
                                                    Density    =         1.0105
 ------------------------------------------------------------------------------


 NSTEP =   241000   TIME(PS) =     741.000  TEMP(K) =   309.78  PRESS =     0.0
 Etot   =   -196262.6581  EKtot   =     81076.5312  EPtot      =   -277339.1893
 BOND   =      6469.2416  ANGLE   =     25304.5852  DIHED      =     18187.0489
 1-4 NB =      6201.4767  1-4 EEL =      3356.8283  VDWAALS    =     13452.9733
 EELEC  =   -350311.3433  EHBOND  =         0.0000  RESTRAINT  =         0.0000
 EKCMT  =         0.0000  VIRIAL  =         0.0000  VOLUME     =   1191387.2383
                                                    SURFTEN    =         0.0000
                                                    Density    =         1.0107
 ------------------------------------------------------------------------------


 NSTEP =   242000   TIME(PS) =     742.000  TEMP(K) =   308.07  PRESS =     0.0
 Etot   =   -196608.2083  EKtot   =     80630.3281  EPtot      =   -277238.5364
 BOND   =      6579.8095  ANGLE   =     25263.7365  DIHED      =     18340.4189
 1-4 NB =      6213.9901  1-4 EEL =      3403.0521  VDWAALS    =     13090.4238
 EELEC  =   -350129.9672  EHBOND  =         0.0000  RESTRAINT  =         0.0000
 EKCMT  =         0.0000  VIRIAL  =         0.0000  VOLUME     =   1191810.2420
                                                    SURFTEN    =         0.0000
                                                    Density    =         1.0103
 ------------------------------------------------------------------------------


 NSTEP =   243000   TIME(PS) =     743.000  TEMP(K) =   309.55  PRESS =     0.0
 Etot   =   -196578.7589  EKtot   =     81018.7812  EPtot      =   -277597.5401
 BOND   =      6502.6031  ANGLE   =     25163.0487  DIHED      =     18189.5290
 1-4 NB =      6248.7342  1-4 EEL =      3375.1604  VDWAALS    =     13834.4002
 EELEC  =   -350911.0158  EHBOND  =         0.0000  RESTRAINT  =         0.0000
 EKCMT  =         0.0000  VIRIAL  =         0.0000  VOLUME     =   1189614.3850
                                                    SURFTEN    =         0.0000
                                                    Density    =         1.0122
 ------------------------------------------------------------------------------


 NSTEP =   244000   TIME(PS) =     744.000  TEMP(K) =   309.09  PRESS =     0.0
 Etot   =   -196791.9766  EKtot   =     80896.9922  EPtot      =   -277688.9688
 BOND   =      6416.9199  ANGLE   =     25223.7964  DIHED      =     18229.1709
 1-4 NB =      6256.1491  1-4 EEL =      3406.2318  VDWAALS    =     13550.2325
 EELEC  =   -350771.4695  EHBOND  =         0.0000  RESTRAINT  =         0.0000
 EKCMT  =         0.0000  VIRIAL  =         0.0000  VOLUME     =   1188593.9946
                                                    SURFTEN    =         0.0000
                                                    Density    =         1.0130
 ------------------------------------------------------------------------------


 NSTEP =   245000   TIME(PS) =     745.000  TEMP(K) =   312.68  PRESS =     0.0
 Etot   =   -196463.5286  EKtot   =     81836.9922  EPtot      =   -278300.5208
 BOND   =      6395.7978  ANGLE   =     25253.5320  DIHED      =     18139.4696
 1-4 NB =      6193.0920  1-4 EEL =      3358.1331  VDWAALS    =     13332.6379
 EELEC  =   -350973.1832  EHBOND  =         0.0000  RESTRAINT  =         0.0000
 EKCMT  =         0.0000  VIRIAL  =         0.0000  VOLUME     =   1188183.0213
                                                    SURFTEN    =         0.0000
                                                    Density    =         1.0134
 ------------------------------------------------------------------------------


 NSTEP =   246000   TIME(PS) =     746.000  TEMP(K) =   311.34  PRESS =     0.0
 Etot   =   -196647.8171  EKtot   =     81486.4531  EPtot      =   -278134.2703
 BOND   =      6414.2045  ANGLE   =     25231.2784  DIHED      =     18174.7249
 1-4 NB =      6252.3829  1-4 EEL =      3396.8213  VDWAALS    =     13719.6480
 EELEC  =   -351323.3304  EHBOND  =         0.0000  RESTRAINT  =         0.0000
 EKCMT  =         0.0000  VIRIAL  =         0.0000  VOLUME     =   1188432.6055
                                                    SURFTEN    =         0.0000
                                                    Density    =         1.0132
 ------------------------------------------------------------------------------


 NSTEP =   247000   TIME(PS) =     747.000  TEMP(K) =   308.89  PRESS =     0.0
 Etot   =   -196871.6366  EKtot   =     80844.1094  EPtot      =   -277715.7460
 BOND   =      6531.4470  ANGLE   =     25305.8330  DIHED      =     18121.5645
 1-4 NB =      6229.4547  1-4 EEL =      3324.8188  VDWAALS    =     13568.6431
 EELEC  =   -350797.5071  EHBOND  =         0.0000  RESTRAINT  =         0.0000
 EKCMT  =         0.0000  VIRIAL  =         0.0000  VOLUME     =   1187367.3623
                                                    SURFTEN    =         0.0000
                                                    Density    =         1.0141
 ------------------------------------------------------------------------------


 NSTEP =   248000   TIME(PS) =     748.000  TEMP(K) =   309.83  PRESS =     0.0
 Etot   =   -196558.9549  EKtot   =     81090.9062  EPtot      =   -277649.8611
 BOND   =      6535.9414  ANGLE   =     25411.8273  DIHED      =     18193.5557
 1-4 NB =      6248.6829  1-4 EEL =      3332.7043  VDWAALS    =     13287.9599
 EELEC  =   -350660.5325  EHBOND  =         0.0000  RESTRAINT  =         0.0000
 EKCMT  =         0.0000  VIRIAL  =         0.0000  VOLUME     =   1189310.7512
                                                    SURFTEN    =         0.0000
                                                    Density    =         1.0124
 ------------------------------------------------------------------------------


 NSTEP =   249000   TIME(PS) =     749.000  TEMP(K) =   308.93  PRESS =     0.0
 Etot   =   -196778.1013  EKtot   =     80854.6562  EPtot      =   -277632.7576
 BOND   =      6561.9958  ANGLE   =     25211.4948  DIHED      =     18184.4348
 1-4 NB =      6225.8722  1-4 EEL =      3375.9625  VDWAALS    =     13189.0463
 EELEC  =   -350381.5640  EHBOND  =         0.0000  RESTRAINT  =         0.0000
 EKCMT  =         0.0000  VIRIAL  =         0.0000  VOLUME     =   1188171.9620
                                                    SURFTEN    =         0.0000
                                                    Density    =         1.0134
 ------------------------------------------------------------------------------


 NSTEP =   250000   TIME(PS) =     750.000  TEMP(K) =   310.07  PRESS =     0.0
 Etot   =   -196581.0851  EKtot   =     81154.8672  EPtot      =   -277735.9523
 BOND   =      6429.2331  ANGLE   =     25497.6094  DIHED      =     18213.6070
 1-4 NB =      6215.1711  1-4 EEL =      3376.7706  VDWAALS    =     13448.4171
 EELEC  =   -350916.7606  EHBOND  =         0.0000  RESTRAINT  =         0.0000
 EKCMT  =         0.0000  VIRIAL  =         0.0000  VOLUME     =   1188259.0466
                                                    SURFTEN    =         0.0000
                                                    Density    =         1.0133
 ------------------------------------------------------------------------------


 NSTEP =   251000   TIME(PS) =     751.000  TEMP(K) =   309.81  PRESS =     0.0
 Etot   =   -196788.8850  EKtot   =     81084.8906  EPtot      =   -277873.7756
 BOND   =      6490.9315  ANGLE   =     25531.0651  DIHED      =     18168.4627
 1-4 NB =      6269.1217  1-4 EEL =      3414.2705  VDWAALS    =     13430.6538
 EELEC  =   -351178.2809  EHBOND  =         0.0000  RESTRAINT  =         0.0000
 EKCMT  =         0.0000  VIRIAL  =         0.0000  VOLUME     =   1190411.9881
                                                    SURFTEN    =         0.0000
                                                    Density    =         1.0115
 ------------------------------------------------------------------------------


 NSTEP =   252000   TIME(PS) =     752.000  TEMP(K) =   307.93  PRESS =     0.0
 Etot   =   -197413.9429  EKtot   =     80593.0625  EPtot      =   -278007.0054
 BOND   =      6358.7113  ANGLE   =     25301.3045  DIHED      =     18222.3895
 1-4 NB =      6217.4148  1-4 EEL =      3424.2732  VDWAALS    =     13644.3741
 EELEC  =   -351175.4727  EHBOND  =         0.0000  RESTRAINT  =         0.0000
 EKCMT  =         0.0000  VIRIAL  =         0.0000  VOLUME     =   1190615.0974
                                                    SURFTEN    =         0.0000
                                                    Density    =         1.0113
 ------------------------------------------------------------------------------


 NSTEP =   253000   TIME(PS) =     753.000  TEMP(K) =   309.51  PRESS =     0.0
 Etot   =   -196390.4415  EKtot   =     81008.1172  EPtot      =   -277398.5587
 BOND   =      6484.3928  ANGLE   =     25400.0107  DIHED      =     18206.8778
 1-4 NB =      6272.0717  1-4 EEL =      3460.7175  VDWAALS    =     13708.3278
 EELEC  =   -350930.9571  EHBOND  =         0.0000  RESTRAINT  =         0.0000
 EKCMT  =         0.0000  VIRIAL  =         0.0000  VOLUME     =   1190939.8876
                                                    SURFTEN    =         0.0000
                                                    Density    =         1.0110
 ------------------------------------------------------------------------------


 NSTEP =   254000   TIME(PS) =     754.000  TEMP(K) =   308.68  PRESS =     0.0
 Etot   =   -196488.1382  EKtot   =     80788.6016  EPtot      =   -277276.7397
 BOND   =      6548.4764  ANGLE   =     25517.8771  DIHED      =     18220.5657
 1-4 NB =      6188.1861  1-4 EEL =      3418.3459  VDWAALS    =     13218.0748
 EELEC  =   -350388.2657  EHBOND  =         0.0000  RESTRAINT  =         0.0000
 EKCMT  =         0.0000  VIRIAL  =         0.0000  VOLUME     =   1190702.6476
                                                    SURFTEN    =         0.0000
                                                    Density    =         1.0112
 ------------------------------------------------------------------------------


 NSTEP =   255000   TIME(PS) =     755.000  TEMP(K) =   309.93  PRESS =     0.0
 Etot   =   -196579.4490  EKtot   =     81117.1641  EPtot      =   -277696.6130
 BOND   =      6483.5879  ANGLE   =     25377.3833  DIHED      =     18215.5601
 1-4 NB =      6239.7550  1-4 EEL =      3406.5574  VDWAALS    =     13682.3275
 EELEC  =   -351101.7843  EHBOND  =         0.0000  RESTRAINT  =         0.0000
 EKCMT  =         0.0000  VIRIAL  =         0.0000  VOLUME     =   1189435.9431
                                                    SURFTEN    =         0.0000
                                                    Density    =         1.0123
 ------------------------------------------------------------------------------


 NSTEP =   256000   TIME(PS) =     756.000  TEMP(K) =   309.49  PRESS =     0.0
 Etot   =   -196175.8122  EKtot   =     81002.5234  EPtot      =   -277178.3356
 BOND   =      6503.1992  ANGLE   =     25556.1293  DIHED      =     18210.8691
 1-4 NB =      6244.7971  1-4 EEL =      3495.1751  VDWAALS    =     13672.4325
 EELEC  =   -350860.9380  EHBOND  =         0.0000  RESTRAINT  =         0.0000
 EKCMT  =         0.0000  VIRIAL  =         0.0000  VOLUME     =   1188471.8836
                                                    SURFTEN    =         0.0000
                                                    Density    =         1.0131
 ------------------------------------------------------------------------------


 NSTEP =   257000   TIME(PS) =     757.000  TEMP(K) =   311.00  PRESS =     0.0
 Etot   =   -196320.9686  EKtot   =     81397.3516  EPtot      =   -277718.3202
 BOND   =      6489.3994  ANGLE   =     25352.2455  DIHED      =     18133.0443
 1-4 NB =      6283.3721  1-4 EEL =      3394.5989  VDWAALS    =     13382.6024
 EELEC  =   -350753.5827  EHBOND  =         0.0000  RESTRAINT  =         0.0000
 EKCMT  =         0.0000  VIRIAL  =         0.0000  VOLUME     =   1189512.9052
                                                    SURFTEN    =         0.0000
                                                    Density    =         1.0122
 ------------------------------------------------------------------------------


 NSTEP =   258000   TIME(PS) =     758.000  TEMP(K) =   310.45  PRESS =     0.0
 Etot   =   -195815.5808  EKtot   =     81252.1172  EPtot      =   -277067.6979
 BOND   =      6502.1941  ANGLE   =     25625.3513  DIHED      =     18262.0078
 1-4 NB =      6196.1311  1-4 EEL =      3392.4107  VDWAALS    =     13165.0579
 EELEC  =   -350210.8507  EHBOND  =         0.0000  RESTRAINT  =         0.0000
 EKCMT  =         0.0000  VIRIAL  =         0.0000  VOLUME     =   1189512.9052
                                                    SURFTEN    =         0.0000
                                                    Density    =         1.0122
 ------------------------------------------------------------------------------


 NSTEP =   259000   TIME(PS) =     759.000  TEMP(K) =   311.28  PRESS =     0.0
 Etot   =   -196308.1429  EKtot   =     81471.1406  EPtot      =   -277779.2835
 BOND   =      6512.9957  ANGLE   =     25292.6030  DIHED      =     18184.0481
 1-4 NB =      6219.0165  1-4 EEL =      3369.0303  VDWAALS    =     13606.6381
 EELEC  =   -350963.6152  EHBOND  =         0.0000  RESTRAINT  =         0.0000
 EKCMT  =         0.0000  VIRIAL  =         0.0000  VOLUME     =   1189646.7109
                                                    SURFTEN    =         0.0000
                                                    Density    =         1.0121
 ------------------------------------------------------------------------------


 NSTEP =   260000   TIME(PS) =     760.000  TEMP(K) =   310.12  PRESS =     0.0
 Etot   =   -196469.4269  EKtot   =     81167.7031  EPtot      =   -277637.1300
 BOND   =      6447.8815  ANGLE   =     25213.6817  DIHED      =     18184.2713
 1-4 NB =      6275.0316  1-4 EEL =      3408.9210  VDWAALS    =     13195.9541
 EELEC  =   -350362.8712  EHBOND  =         0.0000  RESTRAINT  =         0.0000
 EKCMT  =         0.0000  VIRIAL  =         0.0000  VOLUME     =   1188871.2522
                                                    SURFTEN    =         0.0000
                                                    Density    =         1.0128
 ------------------------------------------------------------------------------


 NSTEP =   261000   TIME(PS) =     761.000  TEMP(K) =   310.72  PRESS =     0.0
 Etot   =   -196397.3557  EKtot   =     81324.0859  EPtot      =   -277721.4417
 BOND   =      6442.7838  ANGLE   =     25438.6191  DIHED      =     18292.3803
 1-4 NB =      6270.6287  1-4 EEL =      3376.9430  VDWAALS    =     13359.3246
 EELEC  =   -350902.1212  EHBOND  =         0.0000  RESTRAINT  =         0.0000
 EKCMT  =         0.0000  VIRIAL  =         0.0000  VOLUME     =   1188547.2281
                                                    SURFTEN    =         0.0000
                                                    Density    =         1.0131
 ------------------------------------------------------------------------------


 NSTEP =   262000   TIME(PS) =     762.000  TEMP(K) =   310.39  PRESS =     0.0
 Etot   =   -196122.0619  EKtot   =     81236.9297  EPtot      =   -277358.9916
 BOND   =      6517.6377  ANGLE   =     25624.9250  DIHED      =     18245.8887
 1-4 NB =      6223.8242  1-4 EEL =      3408.0207  VDWAALS    =     13436.7381
 EELEC  =   -350816.0260  EHBOND  =         0.0000  RESTRAINT  =         0.0000
 EKCMT  =         0.0000  VIRIAL  =         0.0000  VOLUME     =   1188801.4783
                                                    SURFTEN    =         0.0000
                                                    Density    =         1.0129
 ------------------------------------------------------------------------------


 NSTEP =   263000   TIME(PS) =     763.000  TEMP(K) =   310.02  PRESS =     0.0
 Etot   =   -196169.2065  EKtot   =     81140.0156  EPtot      =   -277309.2221
 BOND   =      6577.3746  ANGLE   =     25496.6728  DIHED      =     18338.6718
 1-4 NB =      6221.6335  1-4 EEL =      3284.5336  VDWAALS    =     13326.1418
 EELEC  =   -350554.2502  EHBOND  =         0.0000  RESTRAINT  =         0.0000
 EKCMT  =         0.0000  VIRIAL  =         0.0000  VOLUME     =   1189021.1728
                                                    SURFTEN    =         0.0000
                                                    Density    =         1.0127
 ------------------------------------------------------------------------------


 NSTEP =   264000   TIME(PS) =     764.000  TEMP(K) =   311.50  PRESS =     0.0
 Etot   =   -195994.6750  EKtot   =     81528.5391  EPtot      =   -277523.2141
 BOND   =      6419.4969  ANGLE   =     25620.6827  DIHED      =     18259.5625
 1-4 NB =      6268.1532  1-4 EEL =      3393.8024  VDWAALS    =     13416.8912
 EELEC  =   -350901.8031  EHBOND  =         0.0000  RESTRAINT  =         0.0000
 EKCMT  =         0.0000  VIRIAL  =         0.0000  VOLUME     =   1188155.4803
                                                    SURFTEN    =         0.0000
                                                    Density    =         1.0134
 ------------------------------------------------------------------------------


 NSTEP =   265000   TIME(PS) =     765.000  TEMP(K) =   310.70  PRESS =     0.0
 Etot   =   -196049.6600  EKtot   =     81319.4531  EPtot      =   -277369.1132
 BOND   =      6467.0513  ANGLE   =     25417.7523  DIHED      =     18272.6077
 1-4 NB =      6216.9159  1-4 EEL =      3364.8109  VDWAALS    =     13579.0563
 EELEC  =   -350687.3075  EHBOND  =         0.0000  RESTRAINT  =         0.0000
 EKCMT  =         0.0000  VIRIAL  =         0.0000  VOLUME     =   1189050.2212
                                                    SURFTEN    =         0.0000
                                                    Density    =         1.0126
 ------------------------------------------------------------------------------


 NSTEP =   266000   TIME(PS) =     766.000  TEMP(K) =   309.93  PRESS =     0.0
 Etot   =   -196575.1455  EKtot   =     81116.1484  EPtot      =   -277691.2940
 BOND   =      6462.9630  ANGLE   =     25455.3101  DIHED      =     18293.8850
 1-4 NB =      6259.0287  1-4 EEL =      3392.4163  VDWAALS    =     13309.5251
 EELEC  =   -350864.4222  EHBOND  =         0.0000  RESTRAINT  =         0.0000
 EKCMT  =         0.0000  VIRIAL  =         0.0000  VOLUME     =   1189145.8337
                                                    SURFTEN    =         0.0000
                                                    Density    =         1.0126
 ------------------------------------------------------------------------------


 NSTEP =   267000   TIME(PS) =     767.000  TEMP(K) =   311.21  PRESS =     0.0
 Etot   =   -196397.6082  EKtot   =     81452.3438  EPtot      =   -277849.9520
 BOND   =      6353.8630  ANGLE   =     25407.2892  DIHED      =     18285.1084
 1-4 NB =      6257.2883  1-4 EEL =      3407.9157  VDWAALS    =     13754.7423
 EELEC  =   -351316.1589  EHBOND  =         0.0000  RESTRAINT  =         0.0000
 EKCMT  =         0.0000  VIRIAL  =         0.0000  VOLUME     =   1188929.3088
                                                    SURFTEN    =         0.0000
                                                    Density    =         1.0127
 ------------------------------------------------------------------------------


 NSTEP =   268000   TIME(PS) =     768.000  TEMP(K) =   310.02  PRESS =     0.0
 Etot   =   -196739.1162  EKtot   =     81141.9062  EPtot      =   -277881.0224
 BOND   =      6546.8151  ANGLE   =     25427.6997  DIHED      =     18154.2912
 1-4 NB =      6265.1790  1-4 EEL =      3259.1260  VDWAALS    =     13798.2502
 EELEC  =   -351332.3838  EHBOND  =         0.0000  RESTRAINT  =         0.0000
 EKCMT  =         0.0000  VIRIAL  =         0.0000  VOLUME     =   1189089.5851
                                                    SURFTEN    =         0.0000
                                                    Density    =         1.0126
 ------------------------------------------------------------------------------


 NSTEP =   269000   TIME(PS) =     769.000  TEMP(K) =   310.53  PRESS =     0.0
 Etot   =   -197054.0368  EKtot   =     81275.2344  EPtot      =   -278329.2712
 BOND   =      6372.2805  ANGLE   =     25294.7548  DIHED      =     18283.9197
 1-4 NB =      6249.2316  1-4 EEL =      3398.0123  VDWAALS    =     13848.8306
 EELEC  =   -351776.3007  EHBOND  =         0.0000  RESTRAINT  =         0.0000
 EKCMT  =         0.0000  VIRIAL  =         0.0000  VOLUME     =   1188070.4117
                                                    SURFTEN    =         0.0000
                                                    Density    =         1.0135
 ------------------------------------------------------------------------------


 NSTEP =   270000   TIME(PS) =     770.000  TEMP(K) =   309.69  PRESS =     0.0
 Etot   =   -196723.0658  EKtot   =     81055.3438  EPtot      =   -277778.4096
 BOND   =      6386.5425  ANGLE   =     25406.1202  DIHED      =     18282.7116
 1-4 NB =      6226.3173  1-4 EEL =      3377.0353  VDWAALS    =     13643.2231
 EELEC  =   -351100.3597  EHBOND  =         0.0000  RESTRAINT  =         0.0000
 EKCMT  =         0.0000  VIRIAL  =         0.0000  VOLUME     =   1188857.3778
                                                    SURFTEN    =         0.0000
                                                    Density    =         1.0128
 ------------------------------------------------------------------------------


 NSTEP =   271000   TIME(PS) =     771.000  TEMP(K) =   310.77  PRESS =     0.0
 Etot   =   -196778.2078  EKtot   =     81337.1484  EPtot      =   -278115.3563
 BOND   =      6528.8720  ANGLE   =     25453.2514  DIHED      =     18202.3732
 1-4 NB =      6241.0546  1-4 EEL =      3301.3560  VDWAALS    =     13645.7989
 EELEC  =   -351488.0624  EHBOND  =         0.0000  RESTRAINT  =         0.0000
 EKCMT  =         0.0000  VIRIAL  =         0.0000  VOLUME     =   1186799.2914
                                                    SURFTEN    =         0.0000
                                                    Density    =         1.0146
 ------------------------------------------------------------------------------


 NSTEP =   272000   TIME(PS) =     772.000  TEMP(K) =   309.04  PRESS =     0.0
 Etot   =   -196630.9443  EKtot   =     80885.2266  EPtot      =   -277516.1708
 BOND   =      6406.8847  ANGLE   =     25392.0393  DIHED      =     18204.6276
 1-4 NB =      6261.3542  1-4 EEL =      3378.7521  VDWAALS    =     13334.6285
 EELEC  =   -350494.4573  EHBOND  =         0.0000  RESTRAINT  =         0.0000
 EKCMT  =         0.0000  VIRIAL  =         0.0000  VOLUME     =   1187769.9561
                                                    SURFTEN    =         0.0000
                                                    Density    =         1.0137
 ------------------------------------------------------------------------------


 NSTEP =   273000   TIME(PS) =     773.000  TEMP(K) =   310.05  PRESS =     0.0
 Etot   =   -196062.0392  EKtot   =     81149.0547  EPtot      =   -277211.0939
 BOND   =      6633.2641  ANGLE   =     25527.0452  DIHED      =     18303.1067
 1-4 NB =      6270.4629  1-4 EEL =      3354.1103  VDWAALS    =     13462.6943
 EELEC  =   -350761.7774  EHBOND  =         0.0000  RESTRAINT  =         0.0000
 EKCMT  =         0.0000  VIRIAL  =         0.0000  VOLUME     =   1188796.7172
                                                    SURFTEN    =         0.0000
                                                    Density    =         1.0129
 ------------------------------------------------------------------------------


 NSTEP =   274000   TIME(PS) =     774.000  TEMP(K) =   308.84  PRESS =     0.0
 Etot   =   -196965.0929  EKtot   =     80830.8125  EPtot      =   -277795.9054
 BOND   =      6386.2869  ANGLE   =     25483.6091  DIHED      =     18239.8250
 1-4 NB =      6231.7229  1-4 EEL =      3327.2434  VDWAALS    =     13842.3564
 EELEC  =   -351306.9492  EHBOND  =         0.0000  RESTRAINT  =         0.0000
 EKCMT  =         0.0000  VIRIAL  =         0.0000  VOLUME     =   1189187.3614
                                                    SURFTEN    =         0.0000
                                                    Density    =         1.0125
 ------------------------------------------------------------------------------


 NSTEP =   275000   TIME(PS) =     775.000  TEMP(K) =   310.24  PRESS =     0.0
 Etot   =   -196353.5581  EKtot   =     81199.3984  EPtot      =   -277552.9566
 BOND   =      6495.9381  ANGLE   =     25470.3464  DIHED      =     18193.6166
 1-4 NB =      6191.5391  1-4 EEL =      3322.2097  VDWAALS    =     13453.2173
 EELEC  =   -350679.8238  EHBOND  =         0.0000  RESTRAINT  =         0.0000
 EKCMT  =         0.0000  VIRIAL  =         0.0000  VOLUME     =   1188549.2470
                                                    SURFTEN    =         0.0000
                                                    Density    =         1.0131
 ------------------------------------------------------------------------------


 NSTEP =   276000   TIME(PS) =     776.000  TEMP(K) =   310.29  PRESS =     0.0
 Etot   =   -196457.8673  EKtot   =     81212.2812  EPtot      =   -277670.1486
 BOND   =      6558.9859  ANGLE   =     25271.4978  DIHED      =     18224.0993
 1-4 NB =      6212.8452  1-4 EEL =      3394.2883  VDWAALS    =     13217.2241
 EELEC  =   -350549.0891  EHBOND  =         0.0000  RESTRAINT  =         0.0000
 EKCMT  =         0.0000  VIRIAL  =         0.0000  VOLUME     =   1189497.1790
                                                    SURFTEN    =         0.0000
                                                    Density    =         1.0123
 ------------------------------------------------------------------------------


 NSTEP =   277000   TIME(PS) =     777.000  TEMP(K) =   308.58  PRESS =     0.0
 Etot   =   -196620.7530  EKtot   =     80763.0469  EPtot      =   -277383.7999
 BOND   =      6472.4609  ANGLE   =     25383.5307  DIHED      =     18261.6899
 1-4 NB =      6199.9050  1-4 EEL =      3396.2470  VDWAALS    =     13513.3677
 EELEC  =   -350611.0011  EHBOND  =         0.0000  RESTRAINT  =         0.0000
 EKCMT  =         0.0000  VIRIAL  =         0.0000  VOLUME     =   1189035.5033
                                                    SURFTEN    =         0.0000
                                                    Density    =         1.0127
 ------------------------------------------------------------------------------


 NSTEP =   278000   TIME(PS) =     778.000  TEMP(K) =   310.40  PRESS =     0.0
 Etot   =   -196574.6635  EKtot   =     81239.5703  EPtot      =   -277814.2338
 BOND   =      6359.0723  ANGLE   =     25474.1661  DIHED      =     18280.4249
 1-4 NB =      6256.1048  1-4 EEL =      3353.7888  VDWAALS    =     13418.3130
 EELEC  =   -350956.1037  EHBOND  =         0.0000  RESTRAINT  =         0.0000
 EKCMT  =         0.0000  VIRIAL  =         0.0000  VOLUME     =   1188114.4734
                                                    SURFTEN    =         0.0000
                                                    Density    =         1.0134
 ------------------------------------------------------------------------------


 NSTEP =   279000   TIME(PS) =     779.000  TEMP(K) =   310.57  PRESS =     0.0
 Etot   =   -196693.4619  EKtot   =     81284.7188  EPtot      =   -277978.1807
 BOND   =      6449.1633  ANGLE   =     25341.9481  DIHED      =     18246.1263
 1-4 NB =      6229.0986  1-4 EEL =      3344.0172  VDWAALS    =     13249.6707
 EELEC  =   -350838.2049  EHBOND  =         0.0000  RESTRAINT  =         0.0000
 EKCMT  =         0.0000  VIRIAL  =         0.0000  VOLUME     =   1188055.4537
                                                    SURFTEN    =         0.0000
                                                    Density    =         1.0135
 ------------------------------------------------------------------------------


 NSTEP =   280000   TIME(PS) =     780.000  TEMP(K) =   310.54  PRESS =     0.0
 Etot   =   -196736.8017  EKtot   =     81277.0938  EPtot      =   -278013.8954
 BOND   =      6518.7123  ANGLE   =     25364.9620  DIHED      =     18194.5543
 1-4 NB =      6240.8748  1-4 EEL =      3444.1282  VDWAALS    =     13660.6972
 EELEC  =   -351437.8242  EHBOND  =         0.0000  RESTRAINT  =         0.0000
 EKCMT  =         0.0000  VIRIAL  =         0.0000  VOLUME     =   1187536.2823
                                                    SURFTEN    =         0.0000
                                                    Density    =         1.0139
 ------------------------------------------------------------------------------


 NSTEP =   281000   TIME(PS) =     781.000  TEMP(K) =   310.03  PRESS =     0.0
 Etot   =   -196540.5074  EKtot   =     81143.5703  EPtot      =   -277684.0777
 BOND   =      6469.4656  ANGLE   =     25354.4591  DIHED      =     18228.8793
 1-4 NB =      6231.5957  1-4 EEL =      3486.8500  VDWAALS    =     13317.8223
 EELEC  =   -350773.1498  EHBOND  =         0.0000  RESTRAINT  =         0.0000
 EKCMT  =         0.0000  VIRIAL  =         0.0000  VOLUME     =   1187782.1967
                                                    SURFTEN    =         0.0000
                                                    Density    =         1.0137
 ------------------------------------------------------------------------------


 NSTEP =   282000   TIME(PS) =     782.000  TEMP(K) =   311.50  PRESS =     0.0
 Etot   =   -196396.2398  EKtot   =     81527.3750  EPtot      =   -277923.6148
 BOND   =      6449.2442  ANGLE   =     25271.5328  DIHED      =     18246.8219
 1-4 NB =      6241.4038  1-4 EEL =      3337.8092  VDWAALS    =     13337.7471
 EELEC  =   -350808.1739  EHBOND  =         0.0000  RESTRAINT  =         0.0000
 EKCMT  =         0.0000  VIRIAL  =         0.0000  VOLUME     =   1188261.7794
                                                    SURFTEN    =         0.0000
                                                    Density    =         1.0133
 ------------------------------------------------------------------------------


 NSTEP =   283000   TIME(PS) =     783.000  TEMP(K) =   310.91  PRESS =     0.0
 Etot   =   -195962.8909  EKtot   =     81373.2656  EPtot      =   -277336.1565
 BOND   =      6503.4052  ANGLE   =     25356.5038  DIHED      =     18199.7232
 1-4 NB =      6252.7998  1-4 EEL =      3325.6340  VDWAALS    =     13249.3001
 EELEC  =   -350223.5225  EHBOND  =         0.0000  RESTRAINT  =         0.0000
 EKCMT  =         0.0000  VIRIAL  =         0.0000  VOLUME     =   1187769.2238
                                                    SURFTEN    =         0.0000
                                                    Density    =         1.0137
 ------------------------------------------------------------------------------


 NSTEP =   284000   TIME(PS) =     784.000  TEMP(K) =   311.18  PRESS =     0.0
 Etot   =   -196119.0971  EKtot   =     81444.0078  EPtot      =   -277563.1049
 BOND   =      6512.0638  ANGLE   =     25354.8511  DIHED      =     18290.4094
 1-4 NB =      6231.3388  1-4 EEL =      3405.2903  VDWAALS    =     13776.1378
 EELEC  =   -351133.1960  EHBOND  =         0.0000  RESTRAINT  =         0.0000
 EKCMT  =         0.0000  VIRIAL  =         0.0000  VOLUME     =   1188287.2533
                                                    SURFTEN    =         0.0000
                                                    Density    =         1.0133
 ------------------------------------------------------------------------------


 NSTEP =   285000   TIME(PS) =     785.000  TEMP(K) =   310.37  PRESS =     0.0
 Etot   =   -196306.0786  EKtot   =     81233.4688  EPtot      =   -277539.5473
 BOND   =      6486.2053  ANGLE   =     25331.2653  DIHED      =     18284.8431
 1-4 NB =      6190.2116  1-4 EEL =      3374.2658  VDWAALS    =     13298.0354
 EELEC  =   -350504.3737  EHBOND  =         0.0000  RESTRAINT  =         0.0000
 EKCMT  =         0.0000  VIRIAL  =         0.0000  VOLUME     =   1188275.9402
                                                    SURFTEN    =         0.0000
                                                    Density    =         1.0133
 ------------------------------------------------------------------------------


 NSTEP =   286000   TIME(PS) =     786.000  TEMP(K) =   310.88  PRESS =     0.0
 Etot   =   -197121.0884  EKtot   =     81364.7578  EPtot      =   -278485.8462
 BOND   =      6371.3521  ANGLE   =     25345.4507  DIHED      =     18276.6606
 1-4 NB =      6239.0941  1-4 EEL =      3334.6985  VDWAALS    =     13479.5813
 EELEC  =   -351532.6834  EHBOND  =         0.0000  RESTRAINT  =         0.0000
 EKCMT  =         0.0000  VIRIAL  =         0.0000  VOLUME     =   1186415.9565
                                                    SURFTEN    =         0.0000
                                                    Density    =         1.0149
 ------------------------------------------------------------------------------


 NSTEP =   287000   TIME(PS) =     787.000  TEMP(K) =   310.08  PRESS =     0.0
 Etot   =   -196408.3892  EKtot   =     81155.1875  EPtot      =   -277563.5767
 BOND   =      6367.8723  ANGLE   =     25472.1091  DIHED      =     18314.5875
 1-4 NB =      6280.3844  1-4 EEL =      3322.6120  VDWAALS    =     13397.6709
 EELEC  =   -350718.8130  EHBOND  =         0.0000  RESTRAINT  =         0.0000
 EKCMT  =         0.0000  VIRIAL  =         0.0000  VOLUME     =   1186172.5855
                                                    SURFTEN    =         0.0000
                                                    Density    =         1.0151
 ------------------------------------------------------------------------------


 NSTEP =   288000   TIME(PS) =     788.000  TEMP(K) =   310.19  PRESS =     0.0
 Etot   =   -196577.3293  EKtot   =     81185.0625  EPtot      =   -277762.3918
 BOND   =      6435.4564  ANGLE   =     25280.7600  DIHED      =     18334.3028
 1-4 NB =      6265.9384  1-4 EEL =      3337.8090  VDWAALS    =     13970.5511
 EELEC  =   -351387.2095  EHBOND  =         0.0000  RESTRAINT  =         0.0000
 EKCMT  =         0.0000  VIRIAL  =         0.0000  VOLUME     =   1187362.3974
                                                    SURFTEN    =         0.0000
                                                    Density    =         1.0141
 ------------------------------------------------------------------------------


 NSTEP =   289000   TIME(PS) =     789.000  TEMP(K) =   310.05  PRESS =     0.0
 Etot   =   -196505.7300  EKtot   =     81148.4688  EPtot      =   -277654.1987
 BOND   =      6520.0040  ANGLE   =     25353.1897  DIHED      =     18372.2075
 1-4 NB =      6229.0967  1-4 EEL =      3304.5286  VDWAALS    =     13790.4605
 EELEC  =   -351223.6858  EHBOND  =         0.0000  RESTRAINT  =         0.0000
 EKCMT  =         0.0000  VIRIAL  =         0.0000  VOLUME     =   1187702.5209
                                                    SURFTEN    =         0.0000
                                                    Density    =         1.0138
 ------------------------------------------------------------------------------


 NSTEP =   290000   TIME(PS) =     790.000  TEMP(K) =   310.54  PRESS =     0.0
 Etot   =   -195901.4953  EKtot   =     81276.4141  EPtot      =   -277177.9094
 BOND   =      6463.8987  ANGLE   =     25691.3588  DIHED      =     18242.4853
 1-4 NB =      6287.2286  1-4 EEL =      3353.3423  VDWAALS    =     13178.2562
 EELEC  =   -350394.4793  EHBOND  =         0.0000  RESTRAINT  =         0.0000
 EKCMT  =         0.0000  VIRIAL  =         0.0000  VOLUME     =   1188331.5971
                                                    SURFTEN    =         0.0000
                                                    Density    =         1.0133
 ------------------------------------------------------------------------------


 NSTEP =   291000   TIME(PS) =     791.000  TEMP(K) =   310.85  PRESS =     0.0
 Etot   =   -196215.2102  EKtot   =     81357.2031  EPtot      =   -277572.4133
 BOND   =      6526.5818  ANGLE   =     25251.9832  DIHED      =     18190.6476
 1-4 NB =      6226.4365  1-4 EEL =      3311.6751  VDWAALS    =     12844.8778
 EELEC  =   -349924.6154  EHBOND  =         0.0000  RESTRAINT  =         0.0000
 EKCMT  =         0.0000  VIRIAL  =         0.0000  VOLUME     =   1190131.0432
                                                    SURFTEN    =         0.0000
                                                    Density    =         1.0117
 ------------------------------------------------------------------------------


 NSTEP =   292000   TIME(PS) =     792.000  TEMP(K) =   309.35  PRESS =     0.0
 Etot   =   -196562.1183  EKtot   =     80965.5625  EPtot      =   -277527.6808
 BOND   =      6475.4263  ANGLE   =     25248.6328  DIHED      =     18225.4930
 1-4 NB =      6241.0554  1-4 EEL =      3259.1358  VDWAALS    =     13144.6328
 EELEC  =   -350122.0569  EHBOND  =         0.0000  RESTRAINT  =         0.0000
 EKCMT  =         0.0000  VIRIAL  =         0.0000  VOLUME     =   1190866.1462
                                                    SURFTEN    =         0.0000
                                                    Density    =         1.0111
 ------------------------------------------------------------------------------


 NSTEP =   293000   TIME(PS) =     793.000  TEMP(K) =   309.28  PRESS =     0.0
 Etot   =   -196695.7136  EKtot   =     80947.7344  EPtot      =   -277643.4479
 BOND   =      6401.3541  ANGLE   =     25535.4733  DIHED      =     18171.7059
 1-4 NB =      6191.8992  1-4 EEL =      3397.8598  VDWAALS    =     13595.2606
 EELEC  =   -350937.0008  EHBOND  =         0.0000  RESTRAINT  =         0.0000
 EKCMT  =         0.0000  VIRIAL  =         0.0000  VOLUME     =   1190866.1546
                                                    SURFTEN    =         0.0000
                                                    Density    =         1.0111
 ------------------------------------------------------------------------------


 NSTEP =   294000   TIME(PS) =     794.000  TEMP(K) =   310.92  PRESS =     0.0
 Etot   =   -196356.0743  EKtot   =     81376.9219  EPtot      =   -277732.9962
 BOND   =      6480.5361  ANGLE   =     25464.8250  DIHED      =     18194.0931
 1-4 NB =      6285.0231  1-4 EEL =      3352.6811  VDWAALS    =     13393.9291
 EELEC  =   -350904.0836  EHBOND  =         0.0000  RESTRAINT  =         0.0000
 EKCMT  =         0.0000  VIRIAL  =         0.0000  VOLUME     =   1190932.5597
                                                    SURFTEN    =         0.0000
                                                    Density    =         1.0110
 ------------------------------------------------------------------------------


 NSTEP =   295000   TIME(PS) =     795.000  TEMP(K) =   309.88  PRESS =     0.0
 Etot   =   -196258.5709  EKtot   =     81103.6484  EPtot      =   -277362.2193
 BOND   =      6512.3078  ANGLE   =     25424.9944  DIHED      =     18300.0247
 1-4 NB =      6286.3515  1-4 EEL =      3350.5497  VDWAALS    =     13033.4772
 EELEC  =   -350269.9247  EHBOND  =         0.0000  RESTRAINT  =         0.0000
 EKCMT  =         0.0000  VIRIAL  =         0.0000  VOLUME     =   1190969.1347
                                                    SURFTEN    =         0.0000
                                                    Density    =         1.0110
 ------------------------------------------------------------------------------


 NSTEP =   296000   TIME(PS) =     796.000  TEMP(K) =   309.51  PRESS =     0.0
 Etot   =   -196694.4957  EKtot   =     81007.9531  EPtot      =   -277702.4488
 BOND   =      6393.4932  ANGLE   =     25225.7338  DIHED      =     18241.4385
 1-4 NB =      6243.7412  1-4 EEL =      3429.9962  VDWAALS    =     13474.2962
 EELEC  =   -350711.1479  EHBOND  =         0.0000  RESTRAINT  =         0.0000
 EKCMT  =         0.0000  VIRIAL  =         0.0000  VOLUME     =   1190939.1974
                                                    SURFTEN    =         0.0000
                                                    Density    =         1.0110
 ------------------------------------------------------------------------------


 NSTEP =   297000   TIME(PS) =     797.000  TEMP(K) =   309.51  PRESS =     0.0
 Etot   =   -196604.9293  EKtot   =     81007.0078  EPtot      =   -277611.9371
 BOND   =      6535.8276  ANGLE   =     25388.8141  DIHED      =     18292.4655
 1-4 NB =      6245.3890  1-4 EEL =      3400.8817  VDWAALS    =     13347.6878
 EELEC  =   -350823.0028  EHBOND  =         0.0000  RESTRAINT  =         0.0000
 EKCMT  =         0.0000  VIRIAL  =         0.0000  VOLUME     =   1190306.1286
                                                    SURFTEN    =         0.0000
                                                    Density    =         1.0116
 ------------------------------------------------------------------------------


 NSTEP =   298000   TIME(PS) =     798.000  TEMP(K) =   308.63  PRESS =     0.0
 Etot   =   -196806.2960  EKtot   =     80777.7891  EPtot      =   -277584.0850
 BOND   =      6352.1661  ANGLE   =     25453.6929  DIHED      =     18239.4692
 1-4 NB =      6291.6797  1-4 EEL =      3393.7197  VDWAALS    =     13074.5675
 EELEC  =   -350389.3802  EHBOND  =         0.0000  RESTRAINT  =         0.0000
 EKCMT  =         0.0000  VIRIAL  =         0.0000  VOLUME     =   1189644.0921
                                                    SURFTEN    =         0.0000
                                                    Density    =         1.0121
 ------------------------------------------------------------------------------


 NSTEP =   299000   TIME(PS) =     799.000  TEMP(K) =   309.62  PRESS =     0.0
 Etot   =   -196873.9692  EKtot   =     81034.6797  EPtot      =   -277908.6489
 BOND   =      6434.5997  ANGLE   =     25280.4903  DIHED      =     18220.7392
 1-4 NB =      6184.8250  1-4 EEL =      3334.0251  VDWAALS    =     13403.3703
 EELEC  =   -350766.6986  EHBOND  =         0.0000  RESTRAINT  =         0.0000
 EKCMT  =         0.0000  VIRIAL  =         0.0000  VOLUME     =   1189393.7960
                                                    SURFTEN    =         0.0000
                                                    Density    =         1.0123
 ------------------------------------------------------------------------------


 NSTEP =   300000   TIME(PS) =     800.000  TEMP(K) =   310.15  PRESS =     0.0
 Etot   =   -196191.5785  EKtot   =     81174.4375  EPtot      =   -277366.0160
 BOND   =      6524.9981  ANGLE   =     25326.4498  DIHED      =     18246.8267
 1-4 NB =      6253.1204  1-4 EEL =      3434.5478  VDWAALS    =     13699.2698
 EELEC  =   -350851.2285  EHBOND  =         0.0000  RESTRAINT  =         0.0000
 EKCMT  =         0.0000  VIRIAL  =         0.0000  VOLUME     =   1188447.3119
                                                    SURFTEN    =         0.0000
                                                    Density    =         1.0132
 ------------------------------------------------------------------------------


 NSTEP =   301000   TIME(PS) =     801.000  TEMP(K) =   311.53  PRESS =     0.0
 Etot   =   -196311.8891  EKtot   =     81534.8438  EPtot      =   -277846.7328
 BOND   =      6467.9312  ANGLE   =     25197.9837  DIHED      =     18225.9438
 1-4 NB =      6270.6811  1-4 EEL =      3393.6240  VDWAALS    =     13152.8794
 EELEC  =   -350555.7761  EHBOND  =         0.0000  RESTRAINT  =         0.0000
 EKCMT  =         0.0000  VIRIAL  =         0.0000  VOLUME     =   1190015.7276
                                                    SURFTEN    =         0.0000
                                                    Density    =         1.0118
 ------------------------------------------------------------------------------


 NSTEP =   302000   TIME(PS) =     802.000  TEMP(K) =   308.88  PRESS =     0.0
 Etot   =   -196986.9215  EKtot   =     80843.0938  EPtot      =   -277830.0153
 BOND   =      6544.8234  ANGLE   =     25356.3555  DIHED      =     18211.7516
 1-4 NB =      6224.1961  1-4 EEL =      3315.4480  VDWAALS    =     13407.3304
 EELEC  =   -350889.9202  EHBOND  =         0.0000  RESTRAINT  =         0.0000
 EKCMT  =         0.0000  VIRIAL  =         0.0000  VOLUME     =   1190287.7049
                                                    SURFTEN    =         0.0000
                                                    Density    =         1.0116
 ------------------------------------------------------------------------------


 NSTEP =   303000   TIME(PS) =     803.000  TEMP(K) =   310.42  PRESS =     0.0
 Etot   =   -196398.3392  EKtot   =     81245.5000  EPtot      =   -277643.8392
 BOND   =      6357.2943  ANGLE   =     25580.6096  DIHED      =     18187.5936
 1-4 NB =      6237.5201  1-4 EEL =      3361.7130  VDWAALS    =     13633.8555
 EELEC  =   -351002.4254  EHBOND  =         0.0000  RESTRAINT  =         0.0000
 EKCMT  =         0.0000  VIRIAL  =         0.0000  VOLUME     =   1190733.8937
                                                    SURFTEN    =         0.0000
                                                    Density    =         1.0112
 ------------------------------------------------------------------------------


 NSTEP =   304000   TIME(PS) =     804.000  TEMP(K) =   310.64  PRESS =     0.0
 Etot   =   -196287.6597  EKtot   =     81302.7031  EPtot      =   -277590.3628
 BOND   =      6318.4656  ANGLE   =     25363.4220  DIHED      =     18198.8412
 1-4 NB =      6270.0392  1-4 EEL =      3411.8543  VDWAALS    =     13177.5175
 EELEC  =   -350330.5026  EHBOND  =         0.0000  RESTRAINT  =         0.0000
 EKCMT  =         0.0000  VIRIAL  =         0.0000  VOLUME     =   1189481.8789
                                                    SURFTEN    =         0.0000
                                                    Density    =         1.0123
 ------------------------------------------------------------------------------


 NSTEP =   305000   TIME(PS) =     805.000  TEMP(K) =   310.94  PRESS =     0.0
 Etot   =   -196401.5718  EKtot   =     81380.2109  EPtot      =   -277781.7827
 BOND   =      6568.5740  ANGLE   =     25543.6978  DIHED      =     18283.6309
 1-4 NB =      6213.9824  1-4 EEL =      3275.8459  VDWAALS    =     13070.3124
 EELEC  =   -350737.8261  EHBOND  =         0.0000  RESTRAINT  =         0.0000
 EKCMT  =         0.0000  VIRIAL  =         0.0000  VOLUME     =   1187381.9202
                                                    SURFTEN    =         0.0000
                                                    Density    =         1.0141
 ------------------------------------------------------------------------------


 NSTEP =   306000   TIME(PS) =     806.000  TEMP(K) =   309.69  PRESS =     0.0
 Etot   =   -196740.7389  EKtot   =     81055.3906  EPtot      =   -277796.1296
 BOND   =      6452.8837  ANGLE   =     25367.4841  DIHED      =     18263.9033
 1-4 NB =      6274.8769  1-4 EEL =      3319.0437  VDWAALS    =     13186.0348
 EELEC  =   -350660.3561  EHBOND  =         0.0000  RESTRAINT  =         0.0000
 EKCMT  =         0.0000  VIRIAL  =         0.0000  VOLUME     =   1187582.7554
                                                    SURFTEN    =         0.0000
                                                    Density    =         1.0139
 ------------------------------------------------------------------------------


 NSTEP =   307000   TIME(PS) =     807.000  TEMP(K) =   310.64  PRESS =     0.0
 Etot   =   -196361.6582  EKtot   =     81304.1562  EPtot      =   -277665.8145
 BOND   =      6517.4505  ANGLE   =     25562.0775  DIHED      =     18169.5553
 1-4 NB =      6236.9940  1-4 EEL =      3288.1759  VDWAALS    =     13261.1851
 EELEC  =   -350701.2528  EHBOND  =         0.0000  RESTRAINT  =         0.0000
 EKCMT  =         0.0000  VIRIAL  =         0.0000  VOLUME     =   1188595.5842
                                                    SURFTEN    =         0.0000
                                                    Density    =         1.0130
 ------------------------------------------------------------------------------


 NSTEP =   308000   TIME(PS) =     808.000  TEMP(K) =   309.71  PRESS =     0.0
 Etot   =   -196782.1048  EKtot   =     81059.8125  EPtot      =   -277841.9173
 BOND   =      6394.4416  ANGLE   =     25525.1315  DIHED      =     18124.8667
 1-4 NB =      6254.2330  1-4 EEL =      3276.0332  VDWAALS    =     13496.5400
 EELEC  =   -350913.1634  EHBOND  =         0.0000  RESTRAINT  =         0.0000
 EKCMT  =         0.0000  VIRIAL  =         0.0000  VOLUME     =   1188975.9214
                                                    SURFTEN    =         0.0000
                                                    Density    =         1.0127
 ------------------------------------------------------------------------------


 NSTEP =   309000   TIME(PS) =     809.000  TEMP(K) =   308.74  PRESS =     0.0
 Etot   =   -196846.6370  EKtot   =     80806.5234  EPtot      =   -277653.1604
 BOND   =      6511.7904  ANGLE   =     25801.0397  DIHED      =     18254.3777
 1-4 NB =      6164.9092  1-4 EEL =      3307.1017  VDWAALS    =     13197.7240
 EELEC  =   -350890.1030  EHBOND  =         0.0000  RESTRAINT  =         0.0000
 EKCMT  =         0.0000  VIRIAL  =         0.0000  VOLUME     =   1188975.9214
                                                    SURFTEN    =         0.0000
                                                    Density    =         1.0127
 ------------------------------------------------------------------------------


 NSTEP =   310000   TIME(PS) =     810.000  TEMP(K) =   309.38  PRESS =     0.0
 Etot   =   -196602.6105  EKtot   =     80973.7578  EPtot      =   -277576.3683
 BOND   =      6389.4294  ANGLE   =     25641.6889  DIHED      =     18276.7582
 1-4 NB =      6292.8359  1-4 EEL =      3314.8879  VDWAALS    =     13464.6263
 EELEC  =   -350956.5950  EHBOND  =         0.0000  RESTRAINT  =         0.0000
 EKCMT  =         0.0000  VIRIAL  =         0.0000  VOLUME     =   1190145.2713
                                                    SURFTEN    =         0.0000
                                                    Density    =         1.0117
 ------------------------------------------------------------------------------


 NSTEP =   311000   TIME(PS) =     811.000  TEMP(K) =   309.77  PRESS =     0.0
 Etot   =   -196773.4130  EKtot   =     81074.4609  EPtot      =   -277847.8739
 BOND   =      6274.7446  ANGLE   =     25357.0457  DIHED      =     18272.4874
 1-4 NB =      6252.6715  1-4 EEL =      3308.5560  VDWAALS    =     13722.2246
 EELEC  =   -351035.6037  EHBOND  =         0.0000  RESTRAINT  =         0.0000
 EKCMT  =         0.0000  VIRIAL  =         0.0000  VOLUME     =   1189890.6839
                                                    SURFTEN    =         0.0000
                                                    Density    =         1.0119
 ------------------------------------------------------------------------------


 NSTEP =   312000   TIME(PS) =     812.000  TEMP(K) =   310.01  PRESS =     0.0
 Etot   =   -196649.2139  EKtot   =     81137.2031  EPtot      =   -277786.4170
 BOND   =      6466.9234  ANGLE   =     25462.0040  DIHED      =     18232.0534
 1-4 NB =      6224.6982  1-4 EEL =      3368.0873  VDWAALS    =     13110.3382
 EELEC  =   -350650.5214  EHBOND  =         0.0000  RESTRAINT  =         0.0000
 EKCMT  =         0.0000  VIRIAL  =         0.0000  VOLUME     =   1190877.7054
                                                    SURFTEN    =         0.0000
                                                    Density    =         1.0111
 ------------------------------------------------------------------------------


 NSTEP =   313000   TIME(PS) =     813.000  TEMP(K) =   309.78  PRESS =     0.0
 Etot   =   -196492.1350  EKtot   =     81078.7812  EPtot      =   -277570.9163
 BOND   =      6550.9697  ANGLE   =     25312.7907  DIHED      =     18267.7212
 1-4 NB =      6227.3638  1-4 EEL =      3324.6112  VDWAALS    =     13716.3441
 EELEC  =   -350970.7170  EHBOND  =         0.0000  RESTRAINT  =         0.0000
 EKCMT  =         0.0000  VIRIAL  =         0.0000  VOLUME     =   1190264.9586
                                                    SURFTEN    =         0.0000
                                                    Density    =         1.0116
 ------------------------------------------------------------------------------


 NSTEP =   314000   TIME(PS) =     814.000  TEMP(K) =   309.43  PRESS =     0.0
 Etot   =   -196586.4982  EKtot   =     80986.6328  EPtot      =   -277573.1310
 BOND   =      6477.1169  ANGLE   =     25349.3487  DIHED      =     18275.4511
 1-4 NB =      6186.0693  1-4 EEL =      3285.2939  VDWAALS    =     13068.0353
 EELEC  =   -350214.4463  EHBOND  =         0.0000  RESTRAINT  =         0.0000
 EKCMT  =         0.0000  VIRIAL  =         0.0000  VOLUME     =   1192040.0331
                                                    SURFTEN    =         0.0000
                                                    Density    =         1.0101
 ------------------------------------------------------------------------------


 NSTEP =   315000   TIME(PS) =     815.000  TEMP(K) =   309.55  PRESS =     0.0
 Etot   =   -196528.6122  EKtot   =     81016.8516  EPtot      =   -277545.4637
 BOND   =      6427.1032  ANGLE   =     25619.4083  DIHED      =     18118.2376
 1-4 NB =      6206.1869  1-4 EEL =      3377.0097  VDWAALS    =     13672.3645
 EELEC  =   -350965.7741  EHBOND  =         0.0000  RESTRAINT  =         0.0000
 EKCMT  =         0.0000  VIRIAL  =         0.0000  VOLUME     =   1192040.0331
                                                    SURFTEN    =         0.0000
                                                    Density    =         1.0101
 ------------------------------------------------------------------------------


 NSTEP =   316000   TIME(PS) =     816.000  TEMP(K) =   310.40  PRESS =     0.0
 Etot   =   -197017.3371  EKtot   =     81240.8125  EPtot      =   -278258.1496
 BOND   =      6446.1300  ANGLE   =     25190.1088  DIHED      =     18206.7268
 1-4 NB =      6187.9113  1-4 EEL =      3290.6826  VDWAALS    =     13655.3410
 EELEC  =   -351235.0501  EHBOND  =         0.0000  RESTRAINT  =         0.0000
 EKCMT  =         0.0000  VIRIAL  =         0.0000  VOLUME     =   1190387.5102
                                                    SURFTEN    =         0.0000
                                                    Density    =         1.0115
 ------------------------------------------------------------------------------


 NSTEP =   317000   TIME(PS) =     817.000  TEMP(K) =   310.09  PRESS =     0.0
 Etot   =   -196466.6412  EKtot   =     81159.9766  EPtot      =   -277626.6177
 BOND   =      6384.6607  ANGLE   =     25361.7837  DIHED      =     18339.2057
 1-4 NB =      6222.9789  1-4 EEL =      3342.3137  VDWAALS    =     13453.1165
 EELEC  =   -350730.6769  EHBOND  =         0.0000  RESTRAINT  =         0.0000
 EKCMT  =         0.0000  VIRIAL  =         0.0000  VOLUME     =   1191189.7755
                                                    SURFTEN    =         0.0000
                                                    Density    =         1.0108
 ------------------------------------------------------------------------------


 NSTEP =   318000   TIME(PS) =     818.000  TEMP(K) =   311.20  PRESS =     0.0
 Etot   =   -195916.8412  EKtot   =     81448.3125  EPtot      =   -277365.1537
 BOND   =      6525.8412  ANGLE   =     25395.3077  DIHED      =     18154.9012
 1-4 NB =      6208.3150  1-4 EEL =      3387.2960  VDWAALS    =     13255.9098
 EELEC  =   -350292.7247  EHBOND  =         0.0000  RESTRAINT  =         0.0000
 EKCMT  =         0.0000  VIRIAL  =         0.0000  VOLUME     =   1191876.5689
                                                    SURFTEN    =         0.0000
                                                    Density    =         1.0102
 ------------------------------------------------------------------------------


 NSTEP =   319000   TIME(PS) =     819.000  TEMP(K) =   309.70  PRESS =     0.0
 Etot   =   -196652.8267  EKtot   =     81055.5938  EPtot      =   -277708.4204
 BOND   =      6321.3043  ANGLE   =     25231.5746  DIHED      =     18333.5240
 1-4 NB =      6200.6893  1-4 EEL =      3366.1732  VDWAALS    =     13470.2641
 EELEC  =   -350631.9498  EHBOND  =         0.0000  RESTRAINT  =         0.0000
 EKCMT  =         0.0000  VIRIAL  =         0.0000  VOLUME     =   1192493.6509
                                                    SURFTEN    =         0.0000
                                                    Density    =         1.0097
 ------------------------------------------------------------------------------


 NSTEP =   320000   TIME(PS) =     820.000  TEMP(K) =   309.64  PRESS =     0.0
 Etot   =   -196546.0294  EKtot   =     81041.8750  EPtot      =   -277587.9044
 BOND   =      6322.9775  ANGLE   =     25248.3895  DIHED      =     18366.8323
 1-4 NB =      6236.9963  1-4 EEL =      3344.4173  VDWAALS    =     13393.1888
 EELEC  =   -350500.7060  EHBOND  =         0.0000  RESTRAINT  =         0.0000
 EKCMT  =         0.0000  VIRIAL  =         0.0000  VOLUME     =   1190682.4195
                                                    SURFTEN    =         0.0000
                                                    Density    =         1.0113
 ------------------------------------------------------------------------------


 NSTEP =   321000   TIME(PS) =     821.000  TEMP(K) =   309.90  PRESS =     0.0
 Etot   =   -196016.5767  EKtot   =     81109.4141  EPtot      =   -277125.9907
 BOND   =      6434.6946  ANGLE   =     25534.4770  DIHED      =     18297.9852
 1-4 NB =      6258.8636  1-4 EEL =      3355.1602  VDWAALS    =     13513.0383
 EELEC  =   -350520.2096  EHBOND  =         0.0000  RESTRAINT  =         0.0000
 EKCMT  =         0.0000  VIRIAL  =         0.0000  VOLUME     =   1191078.9116
                                                    SURFTEN    =         0.0000
                                                    Density    =         1.0109
 ------------------------------------------------------------------------------


 NSTEP =   322000   TIME(PS) =     822.000  TEMP(K) =   310.49  PRESS =     0.0
 Etot   =   -196082.6596  EKtot   =     81264.7734  EPtot      =   -277347.4331
 BOND   =      6441.1633  ANGLE   =     25410.5098  DIHED      =     18195.7442
 1-4 NB =      6267.5615  1-4 EEL =      3400.7431  VDWAALS    =     13436.9243
 EELEC  =   -350500.0792  EHBOND  =         0.0000  RESTRAINT  =         0.0000
 EKCMT  =         0.0000  VIRIAL  =         0.0000  VOLUME     =   1191588.4010
                                                    SURFTEN    =         0.0000
                                                    Density    =         1.0105
 ------------------------------------------------------------------------------


 NSTEP =   323000   TIME(PS) =     823.000  TEMP(K) =   309.63  PRESS =     0.0
 Etot   =   -196549.4182  EKtot   =     81037.2969  EPtot      =   -277586.7151
 BOND   =      6462.4674  ANGLE   =     25290.2773  DIHED      =     18290.2229
 1-4 NB =      6236.6965  1-4 EEL =      3352.5899  VDWAALS    =     13084.4479
 EELEC  =   -350303.4169  EHBOND  =         0.0000  RESTRAINT  =         0.0000
 EKCMT  =         0.0000  VIRIAL  =         0.0000  VOLUME     =   1190197.9851
                                                    SURFTEN    =         0.0000
                                                    Density    =         1.0117
 ------------------------------------------------------------------------------


 NSTEP =   324000   TIME(PS) =     824.000  TEMP(K) =   310.41  PRESS =     0.0
 Etot   =   -196268.7871  EKtot   =     81242.1875  EPtot      =   -277510.9746
 BOND   =      6523.3270  ANGLE   =     25297.5219  DIHED      =     18289.5336
 1-4 NB =      6258.1114  1-4 EEL =      3390.1015  VDWAALS    =     12996.7791
 EELEC  =   -350266.3491  EHBOND  =         0.0000  RESTRAINT  =         0.0000
 EKCMT  =         0.0000  VIRIAL  =         0.0000  VOLUME     =   1190353.9301
                                                    SURFTEN    =         0.0000
                                                    Density    =         1.0115
 ------------------------------------------------------------------------------


 NSTEP =   325000   TIME(PS) =     825.000  TEMP(K) =   308.67  PRESS =     0.0
 Etot   =   -196333.0465  EKtot   =     80786.8047  EPtot      =   -277119.8512
 BOND   =      6511.3047  ANGLE   =     25532.1313  DIHED      =     18219.4613
 1-4 NB =      6206.4380  1-4 EEL =      3366.4271  VDWAALS    =     13803.9618
 EELEC  =   -350759.5754  EHBOND  =         0.0000  RESTRAINT  =         0.0000
 EKCMT  =         0.0000  VIRIAL  =         0.0000  VOLUME     =   1190045.2106
                                                    SURFTEN    =         0.0000
                                                    Density    =         1.0118
 ------------------------------------------------------------------------------


 NSTEP =   326000   TIME(PS) =     826.000  TEMP(K) =   309.99  PRESS =     0.0
 Etot   =   -196475.5888  EKtot   =     81131.5625  EPtot      =   -277607.1513
 BOND   =      6603.1223  ANGLE   =     25315.9551  DIHED      =     18264.0429
 1-4 NB =      6247.8845  1-4 EEL =      3397.5318  VDWAALS    =     13642.8331
 EELEC  =   -351078.5209  EHBOND  =         0.0000  RESTRAINT  =         0.0000
 EKCMT  =         0.0000  VIRIAL  =         0.0000  VOLUME     =   1188796.0732
                                                    SURFTEN    =         0.0000
                                                    Density    =         1.0129
 ------------------------------------------------------------------------------


 NSTEP =   327000   TIME(PS) =     827.000  TEMP(K) =   310.33  PRESS =     0.0
 Etot   =   -196399.6839  EKtot   =     81221.7969  EPtot      =   -277621.4808
 BOND   =      6475.7296  ANGLE   =     25285.1652  DIHED      =     18199.3194
 1-4 NB =      6248.1358  1-4 EEL =      3391.1148  VDWAALS    =     13345.3918
 EELEC  =   -350566.3374  EHBOND  =         0.0000  RESTRAINT  =         0.0000
 EKCMT  =         0.0000  VIRIAL  =         0.0000  VOLUME     =   1188622.1857
                                                    SURFTEN    =         0.0000
                                                    Density    =         1.0130
 ------------------------------------------------------------------------------


 NSTEP =   328000   TIME(PS) =     828.000  TEMP(K) =   311.16  PRESS =     0.0
 Etot   =   -196191.7556  EKtot   =     81439.9609  EPtot      =   -277631.7165
 BOND   =      6469.1537  ANGLE   =     25305.1277  DIHED      =     18211.3506
 1-4 NB =      6223.1875  1-4 EEL =      3379.1098  VDWAALS    =     13639.0623
 EELEC  =   -350858.7080  EHBOND  =         0.0000  RESTRAINT  =         0.0000
 EKCMT  =         0.0000  VIRIAL  =         0.0000  VOLUME     =   1188921.6347
                                                    SURFTEN    =         0.0000
                                                    Density    =         1.0128
 ------------------------------------------------------------------------------


 NSTEP =   329000   TIME(PS) =     829.000  TEMP(K) =   311.57  PRESS =     0.0
 Etot   =   -196043.9152  EKtot   =     81547.5000  EPtot      =   -277591.4152
 BOND   =      6416.0892  ANGLE   =     25300.2159  DIHED      =     18323.6012
 1-4 NB =      6270.6208  1-4 EEL =      3381.6767  VDWAALS    =     13464.9024
 EELEC  =   -350748.5215  EHBOND  =         0.0000  RESTRAINT  =         0.0000
 EKCMT  =         0.0000  VIRIAL  =         0.0000  VOLUME     =   1188241.3683
                                                    SURFTEN    =         0.0000
                                                    Density    =         1.0133
 ------------------------------------------------------------------------------


 NSTEP =   330000   TIME(PS) =     830.000  TEMP(K) =   309.84  PRESS =     0.0
 Etot   =   -196555.3387  EKtot   =     81092.3594  EPtot      =   -277647.6981
 BOND   =      6540.9497  ANGLE   =     25355.6068  DIHED      =     18203.8631
 1-4 NB =      6256.7045  1-4 EEL =      3435.6286  VDWAALS    =     13983.2494
 EELEC  =   -351423.7002  EHBOND  =         0.0000  RESTRAINT  =         0.0000
 EKCMT  =         0.0000  VIRIAL  =         0.0000  VOLUME     =   1189369.9504
                                                    SURFTEN    =         0.0000
                                                    Density    =         1.0124
 ------------------------------------------------------------------------------


 NSTEP =   331000   TIME(PS) =     831.000  TEMP(K) =   310.02  PRESS =     0.0
 Etot   =   -196537.2798  EKtot   =     81140.5469  EPtot      =   -277677.8266
 BOND   =      6455.4940  ANGLE   =     25433.3096  DIHED      =     18191.3659
 1-4 NB =      6226.6999  1-4 EEL =      3442.5730  VDWAALS    =     13587.3194
 EELEC  =   -351014.5884  EHBOND  =         0.0000  RESTRAINT  =         0.0000
 EKCMT  =         0.0000  VIRIAL  =         0.0000  VOLUME     =   1189568.3986
                                                    SURFTEN    =         0.0000
                                                    Density    =         1.0122
 ------------------------------------------------------------------------------


 NSTEP =   332000   TIME(PS) =     832.000  TEMP(K) =   311.85  PRESS =     0.0
 Etot   =   -196200.3439  EKtot   =     81620.4688  EPtot      =   -277820.8127
 BOND   =      6426.4215  ANGLE   =     25345.8805  DIHED      =     18151.7698
 1-4 NB =      6272.0291  1-4 EEL =      3360.1188  VDWAALS    =     13913.6347
 EELEC  =   -351290.6670  EHBOND  =         0.0000  RESTRAINT  =         0.0000
 EKCMT  =         0.0000  VIRIAL  =         0.0000  VOLUME     =   1190139.0213
                                                    SURFTEN    =         0.0000
                                                    Density    =         1.0117
 ------------------------------------------------------------------------------


 NSTEP =   333000   TIME(PS) =     833.000  TEMP(K) =   311.00  PRESS =     0.0
 Etot   =   -196026.1713  EKtot   =     81397.4609  EPtot      =   -277423.6323
 BOND   =      6537.6183  ANGLE   =     25373.9895  DIHED      =     18263.9461
 1-4 NB =      6257.9054  1-4 EEL =      3340.8678  VDWAALS    =     13516.5556
 EELEC  =   -350714.5150  EHBOND  =         0.0000  RESTRAINT  =         0.0000
 EKCMT  =         0.0000  VIRIAL  =         0.0000  VOLUME     =   1190444.3462
                                                    SURFTEN    =         0.0000
                                                    Density    =         1.0115
 ------------------------------------------------------------------------------


 NSTEP =   334000   TIME(PS) =     834.000  TEMP(K) =   310.19  PRESS =     0.0
 Etot   =   -196439.0858  EKtot   =     81184.4766  EPtot      =   -277623.5624
 BOND   =      6389.6133  ANGLE   =     25244.8677  DIHED      =     18268.2030
 1-4 NB =      6241.4769  1-4 EEL =      3395.6462  VDWAALS    =     13593.1782
 EELEC  =   -350756.5477  EHBOND  =         0.0000  RESTRAINT  =         0.0000
 EKCMT  =         0.0000  VIRIAL  =         0.0000  VOLUME     =   1191698.2164
                                                    SURFTEN    =         0.0000
                                                    Density    =         1.0104
 ------------------------------------------------------------------------------


 NSTEP =   335000   TIME(PS) =     835.000  TEMP(K) =   309.82  PRESS =     0.0
 Etot   =   -196271.5783  EKtot   =     81088.2891  EPtot      =   -277359.8674
 BOND   =      6381.0981  ANGLE   =     25383.2592  DIHED      =     18273.3897
 1-4 NB =      6174.4109  1-4 EEL =      3296.7067  VDWAALS    =     12789.3480
 EELEC  =   -349658.0800  EHBOND  =         0.0000  RESTRAINT  =         0.0000
 EKCMT  =         0.0000  VIRIAL  =         0.0000  VOLUME     =   1191583.2519
                                                    SURFTEN    =         0.0000
                                                    Density    =         1.0105
 ------------------------------------------------------------------------------


 NSTEP =   336000   TIME(PS) =     836.000  TEMP(K) =   310.11  PRESS =     0.0
 Etot   =   -196231.8084  EKtot   =     81164.4219  EPtot      =   -277396.2303
 BOND   =      6518.2286  ANGLE   =     25175.4665  DIHED      =     18276.0985
 1-4 NB =      6233.5787  1-4 EEL =      3363.8479  VDWAALS    =     13334.6886
 EELEC  =   -350298.1392  EHBOND  =         0.0000  RESTRAINT  =         0.0000
 EKCMT  =         0.0000  VIRIAL  =         0.0000  VOLUME     =   1190177.3013
                                                    SURFTEN    =         0.0000
                                                    Density    =         1.0117
 ------------------------------------------------------------------------------


 NSTEP =   337000   TIME(PS) =     837.000  TEMP(K) =   311.31  PRESS =     0.0
 Etot   =   -196212.7056  EKtot   =     81478.5312  EPtot      =   -277691.2368
 BOND   =      6475.6803  ANGLE   =     25515.7073  DIHED      =     18205.3157
 1-4 NB =      6260.1480  1-4 EEL =      3433.0821  VDWAALS    =     13213.8632
 EELEC  =   -350795.0335  EHBOND  =         0.0000  RESTRAINT  =         0.0000
 EKCMT  =         0.0000  VIRIAL  =         0.0000  VOLUME     =   1189362.1085
                                                    SURFTEN    =         0.0000
                                                    Density    =         1.0124
 ------------------------------------------------------------------------------


 NSTEP =   338000   TIME(PS) =     838.000  TEMP(K) =   311.26  PRESS =     0.0
 Etot   =   -195659.3588  EKtot   =     81465.9844  EPtot      =   -277125.3432
 BOND   =      6472.6797  ANGLE   =     25662.4106  DIHED      =     18229.0824
 1-4 NB =      6294.9533  1-4 EEL =      3365.3017  VDWAALS    =     13279.0557
 EELEC  =   -350428.8267  EHBOND  =         0.0000  RESTRAINT  =         0.0000
 EKCMT  =         0.0000  VIRIAL  =         0.0000  VOLUME     =   1187944.4407
                                                    SURFTEN    =         0.0000
                                                    Density    =         1.0136
 ------------------------------------------------------------------------------


 NSTEP =   339000   TIME(PS) =     839.000  TEMP(K) =   311.77  PRESS =     0.0
 Etot   =   -195931.0569  EKtot   =     81597.9766  EPtot      =   -277529.0335
 BOND   =      6439.6040  ANGLE   =     25427.1261  DIHED      =     18291.9349
 1-4 NB =      6229.3971  1-4 EEL =      3405.4214  VDWAALS    =     13303.4384
 EELEC  =   -350625.9553  EHBOND  =         0.0000  RESTRAINT  =         0.0000
 EKCMT  =         0.0000  VIRIAL  =         0.0000  VOLUME     =   1188779.9737
                                                    SURFTEN    =         0.0000
                                                    Density    =         1.0129
 ------------------------------------------------------------------------------


 NSTEP =   340000   TIME(PS) =     840.000  TEMP(K) =   311.00  PRESS =     0.0
 Etot   =   -195744.8418  EKtot   =     81397.5703  EPtot      =   -277142.4121
 BOND   =      6534.3445  ANGLE   =     25438.7019  DIHED      =     18288.9177
 1-4 NB =      6311.0811  1-4 EEL =      3415.7769  VDWAALS    =     13167.9844
 EELEC  =   -350299.2186  EHBOND  =         0.0000  RESTRAINT  =         0.0000
 EKCMT  =         0.0000  VIRIAL  =         0.0000  VOLUME     =   1188863.1958
                                                    SURFTEN    =         0.0000
                                                    Density    =         1.0128
 ------------------------------------------------------------------------------


 NSTEP =   341000   TIME(PS) =     841.000  TEMP(K) =   311.02  PRESS =     0.0
 Etot   =   -195996.6785  EKtot   =     81401.2031  EPtot      =   -277397.8817
 BOND   =      6494.9447  ANGLE   =     25309.3886  DIHED      =     18228.7400
 1-4 NB =      6273.5490  1-4 EEL =      3332.9841  VDWAALS    =     13405.4143
 EELEC  =   -350442.9023  EHBOND  =         0.0000  RESTRAINT  =         0.0000
 EKCMT  =         0.0000  VIRIAL  =         0.0000  VOLUME     =   1188376.8581
                                                    SURFTEN    =         0.0000
                                                    Density    =         1.0132
 ------------------------------------------------------------------------------


 NSTEP =   342000   TIME(PS) =     842.000  TEMP(K) =   310.80  PRESS =     0.0
 Etot   =   -196248.4364  EKtot   =     81345.6953  EPtot      =   -277594.1317
 BOND   =      6433.8395  ANGLE   =     25556.3809  DIHED      =     18260.8001
 1-4 NB =      6256.6662  1-4 EEL =      3367.1682  VDWAALS    =     13491.4953
 EELEC  =   -350960.4819  EHBOND  =         0.0000  RESTRAINT  =         0.0000
 EKCMT  =         0.0000  VIRIAL  =         0.0000  VOLUME     =   1187784.3338
                                                    SURFTEN    =         0.0000
                                                    Density    =         1.0137
 ------------------------------------------------------------------------------


 NSTEP =   343000   TIME(PS) =     843.000  TEMP(K) =   309.42  PRESS =     0.0
 Etot   =   -196981.7083  EKtot   =     80982.8906  EPtot      =   -277964.5989
 BOND   =      6461.3775  ANGLE   =     25296.8342  DIHED      =     18318.8498
 1-4 NB =      6261.7888  1-4 EEL =      3308.3871  VDWAALS    =     13284.3915
 EELEC  =   -350896.2278  EHBOND  =         0.0000  RESTRAINT  =         0.0000
 EKCMT  =         0.0000  VIRIAL  =         0.0000  VOLUME     =   1189257.6815
                                                    SURFTEN    =         0.0000
                                                    Density    =         1.0125
 ------------------------------------------------------------------------------


 NSTEP =   344000   TIME(PS) =     844.000  TEMP(K) =   308.73  PRESS =     0.0
 Etot   =   -196565.2711  EKtot   =     80802.6797  EPtot      =   -277367.9507
 BOND   =      6539.5970  ANGLE   =     25453.4461  DIHED      =     18278.3085
 1-4 NB =      6236.4265  1-4 EEL =      3281.9594  VDWAALS    =     12991.6676
 EELEC  =   -350149.3558  EHBOND  =         0.0000  RESTRAINT  =         0.0000
 EKCMT  =         0.0000  VIRIAL  =         0.0000  VOLUME     =   1188534.7086
                                                    SURFTEN    =         0.0000
                                                    Density    =         1.0131
 ------------------------------------------------------------------------------


 NSTEP =   345000   TIME(PS) =     845.000  TEMP(K) =   310.97  PRESS =     0.0
 Etot   =   -196351.4084  EKtot   =     81387.9609  EPtot      =   -277739.3693
 BOND   =      6357.0453  ANGLE   =     25272.4081  DIHED      =     18198.9355
 1-4 NB =      6285.4772  1-4 EEL =      3240.3012  VDWAALS    =     13853.4082
 EELEC  =   -350946.9448  EHBOND  =         0.0000  RESTRAINT  =         0.0000
 EKCMT  =         0.0000  VIRIAL  =         0.0000  VOLUME     =   1188779.7706
                                                    SURFTEN    =         0.0000
                                                    Density    =         1.0129
 ------------------------------------------------------------------------------


 NSTEP =   346000   TIME(PS) =     846.000  TEMP(K) =   310.22  PRESS =     0.0
 Etot   =   -196348.9878  EKtot   =     81192.3750  EPtot      =   -277541.3628
 BOND   =      6514.7175  ANGLE   =     25407.8845  DIHED      =     18216.0424
 1-4 NB =      6271.0230  1-4 EEL =      3305.8768  VDWAALS    =     13525.7505
 EELEC  =   -350782.6575  EHBOND  =         0.0000  RESTRAINT  =         0.0000
 EKCMT  =         0.0000  VIRIAL  =         0.0000  VOLUME     =   1188587.0291
                                                    SURFTEN    =         0.0000
                                                    Density    =         1.0130
 ------------------------------------------------------------------------------


 NSTEP =   347000   TIME(PS) =     847.000  TEMP(K) =   310.07  PRESS =     0.0
 Etot   =   -196386.4329  EKtot   =     81154.4141  EPtot      =   -277540.8470
 BOND   =      6524.8949  ANGLE   =     25293.8328  DIHED      =     18229.1330
 1-4 NB =      6253.4515  1-4 EEL =      3345.6439  VDWAALS    =     13591.0099
 EELEC  =   -350778.8131  EHBOND  =         0.0000  RESTRAINT  =         0.0000
 EKCMT  =         0.0000  VIRIAL  =         0.0000  VOLUME     =   1189236.1816
                                                    SURFTEN    =         0.0000
                                                    Density    =         1.0125
 ------------------------------------------------------------------------------


 NSTEP =   348000   TIME(PS) =     848.000  TEMP(K) =   308.63  PRESS =     0.0
 Etot   =   -196723.3408  EKtot   =     80775.6719  EPtot      =   -277499.0127
 BOND   =      6546.4817  ANGLE   =     25433.6451  DIHED      =     18237.7413
 1-4 NB =      6248.9385  1-4 EEL =      3351.2838  VDWAALS    =     13049.4198
 EELEC  =   -350366.5229  EHBOND  =         0.0000  RESTRAINT  =         0.0000
 EKCMT  =         0.0000  VIRIAL  =         0.0000  VOLUME     =   1189014.0786
                                                    SURFTEN    =         0.0000
                                                    Density    =         1.0127
 ------------------------------------------------------------------------------


 NSTEP =   349000   TIME(PS) =     849.000  TEMP(K) =   307.84  PRESS =     0.0
 Etot   =   -197422.6049  EKtot   =     80569.2188  EPtot      =   -277991.8237
 BOND   =      6500.0244  ANGLE   =     25265.5189  DIHED      =     18292.9746
 1-4 NB =      6229.3568  1-4 EEL =      3365.3606  VDWAALS    =     13404.2765
 EELEC  =   -351049.3355  EHBOND  =         0.0000  RESTRAINT  =         0.0000
 EKCMT  =         0.0000  VIRIAL  =         0.0000  VOLUME     =   1189857.2879
                                                    SURFTEN    =         0.0000
                                                    Density    =         1.0120
 ------------------------------------------------------------------------------


 NSTEP =   350000   TIME(PS) =     850.000  TEMP(K) =   308.67  PRESS =     0.0
 Etot   =   -196668.7953  EKtot   =     80786.7500  EPtot      =   -277455.5453
 BOND   =      6518.7060  ANGLE   =     25408.9323  DIHED      =     18306.1196
 1-4 NB =      6244.7486  1-4 EEL =      3386.6727  VDWAALS    =     13312.1594
 EELEC  =   -350632.8839  EHBOND  =         0.0000  RESTRAINT  =         0.0000
 EKCMT  =         0.0000  VIRIAL  =         0.0000  VOLUME     =   1188935.0747
                                                    SURFTEN    =         0.0000
                                                    Density    =         1.0127
 ------------------------------------------------------------------------------


 NSTEP =   351000   TIME(PS) =     851.000  TEMP(K) =   308.78  PRESS =     0.0
 Etot   =   -197121.4196  EKtot   =     80816.2500  EPtot      =   -277937.6696
 BOND   =      6405.6430  ANGLE   =     25295.2132  DIHED      =     18252.0811
 1-4 NB =      6260.6042  1-4 EEL =      3424.8243  VDWAALS    =     13863.7852
 EELEC  =   -351439.8206  EHBOND  =         0.0000  RESTRAINT  =         0.0000
 EKCMT  =         0.0000  VIRIAL  =         0.0000  VOLUME     =   1189629.6105
                                                    SURFTEN    =         0.0000
                                                    Density    =         1.0121
 ------------------------------------------------------------------------------


 NSTEP =   352000   TIME(PS) =     852.000  TEMP(K) =   310.35  PRESS =     0.0
 Etot   =   -196452.1974  EKtot   =     81226.1094  EPtot      =   -277678.3068
 BOND   =      6451.5487  ANGLE   =     25450.8886  DIHED      =     18201.1140
 1-4 NB =      6211.5200  1-4 EEL =      3429.0321  VDWAALS    =     13428.6790
 EELEC  =   -350851.0890  EHBOND  =         0.0000  RESTRAINT  =         0.0000
 EKCMT  =         0.0000  VIRIAL  =         0.0000  VOLUME     =   1192134.3283
                                                    SURFTEN    =         0.0000
                                                    Density    =         1.0100
 ------------------------------------------------------------------------------


 NSTEP =   353000   TIME(PS) =     853.000  TEMP(K) =   309.98  PRESS =     0.0
 Etot   =   -196332.8821  EKtot   =     81131.1328  EPtot      =   -277464.0149
 BOND   =      6427.3449  ANGLE   =     25392.9111  DIHED      =     18311.5250
 1-4 NB =      6212.5078  1-4 EEL =      3406.7215  VDWAALS    =     13580.8134
 EELEC  =   -350795.8386  EHBOND  =         0.0000  RESTRAINT  =         0.0000
 EKCMT  =         0.0000  VIRIAL  =         0.0000  VOLUME     =   1192389.3276
                                                    SURFTEN    =         0.0000
                                                    Density    =         1.0098
 ------------------------------------------------------------------------------


 NSTEP =   354000   TIME(PS) =     854.000  TEMP(K) =   309.43  PRESS =     0.0
 Etot   =   -196495.3667  EKtot   =     80985.6484  EPtot      =   -277481.0151
 BOND   =      6507.8120  ANGLE   =     25362.1741  DIHED      =     18175.8360
 1-4 NB =      6176.1122  1-4 EEL =      3384.0558  VDWAALS    =     13147.8392
 EELEC  =   -350234.8445  EHBOND  =         0.0000  RESTRAINT  =         0.0000
 EKCMT  =         0.0000  VIRIAL  =         0.0000  VOLUME     =   1191181.9690
                                                    SURFTEN    =         0.0000
                                                    Density    =         1.0108
 ------------------------------------------------------------------------------


 NSTEP =   355000   TIME(PS) =     855.000  TEMP(K) =   309.67  PRESS =     0.0
 Etot   =   -196518.2509  EKtot   =     81049.2031  EPtot      =   -277567.4540
 BOND   =      6397.6822  ANGLE   =     25476.8658  DIHED      =     18280.0041
 1-4 NB =      6201.4512  1-4 EEL =      3389.2160  VDWAALS    =     13335.1801
 EELEC  =   -350647.8533  EHBOND  =         0.0000  RESTRAINT  =         0.0000
 EKCMT  =         0.0000  VIRIAL  =         0.0000  VOLUME     =   1190337.6400
                                                    SURFTEN    =         0.0000
                                                    Density    =         1.0115
 ------------------------------------------------------------------------------


 NSTEP =   356000   TIME(PS) =     856.000  TEMP(K) =   310.49  PRESS =     0.0
 Etot   =   -196305.2082  EKtot   =     81263.2578  EPtot      =   -277568.4661
 BOND   =      6432.5163  ANGLE   =     25356.4648  DIHED      =     18213.7298
 1-4 NB =      6230.6526  1-4 EEL =      3315.5223  VDWAALS    =     13257.8879
 EELEC  =   -350375.2398  EHBOND  =         0.0000  RESTRAINT  =         0.0000
 EKCMT  =         0.0000  VIRIAL  =         0.0000  VOLUME     =   1189748.1180
                                                    SURFTEN    =         0.0000
                                                    Density    =         1.0120
 ------------------------------------------------------------------------------


 NSTEP =   357000   TIME(PS) =     857.000  TEMP(K) =   310.33  PRESS =     0.0
 Etot   =   -196367.1200  EKtot   =     81220.8203  EPtot      =   -277587.9403
 BOND   =      6388.5270  ANGLE   =     25346.2309  DIHED      =     18248.5974
 1-4 NB =      6232.2910  1-4 EEL =      3382.8793  VDWAALS    =     13744.7550
 EELEC  =   -350931.2209  EHBOND  =         0.0000  RESTRAINT  =         0.0000
 EKCMT  =         0.0000  VIRIAL  =         0.0000  VOLUME     =   1190262.0404
                                                    SURFTEN    =         0.0000
                                                    Density    =         1.0116
 ------------------------------------------------------------------------------


 NSTEP =   358000   TIME(PS) =     858.000  TEMP(K) =   309.79  PRESS =     0.0
 Etot   =   -196230.0812  EKtot   =     81081.6172  EPtot      =   -277311.6984
 BOND   =      6547.0629  ANGLE   =     25329.4213  DIHED      =     18177.8024
 1-4 NB =      6249.0958  1-4 EEL =      3397.4791  VDWAALS    =     13467.9375
 EELEC  =   -350480.4974  EHBOND  =         0.0000  RESTRAINT  =         0.0000
 EKCMT  =         0.0000  VIRIAL  =         0.0000  VOLUME     =   1190394.3634
                                                    SURFTEN    =         0.0000
                                                    Density    =         1.0115
 ------------------------------------------------------------------------------


 NSTEP =   359000   TIME(PS) =     859.000  TEMP(K) =   310.10  PRESS =     0.0
 Etot   =   -196405.9335  EKtot   =     81162.3125  EPtot      =   -277568.2460
 BOND   =      6508.4744  ANGLE   =     25407.0101  DIHED      =     18111.3038
 1-4 NB =      6281.5339  1-4 EEL =      3323.4588  VDWAALS    =     13633.8351
 EELEC  =   -350833.8622  EHBOND  =         0.0000  RESTRAINT  =         0.0000
 EKCMT  =         0.0000  VIRIAL  =         0.0000  VOLUME     =   1189424.2287
                                                    SURFTEN    =         0.0000
                                                    Density    =         1.0123
 ------------------------------------------------------------------------------


 NSTEP =   360000   TIME(PS) =     860.000  TEMP(K) =   309.43  PRESS =     0.0
 Etot   =   -196758.8877  EKtot   =     80985.8828  EPtot      =   -277744.7705
 BOND   =      6569.3736  ANGLE   =     25322.0134  DIHED      =     18203.8534
 1-4 NB =      6249.4430  1-4 EEL =      3285.1532  VDWAALS    =     13447.5241
 EELEC  =   -350822.1312  EHBOND  =         0.0000  RESTRAINT  =         0.0000
 EKCMT  =         0.0000  VIRIAL  =         0.0000  VOLUME     =   1188344.4694
                                                    SURFTEN    =         0.0000
                                                    Density    =         1.0132
 ------------------------------------------------------------------------------


 NSTEP =   361000   TIME(PS) =     861.000  TEMP(K) =   310.91  PRESS =     0.0
 Etot   =   -196568.3151  EKtot   =     81373.2891  EPtot      =   -277941.6042
 BOND   =      6386.3614  ANGLE   =     25289.3225  DIHED      =     18155.9900
 1-4 NB =      6214.6708  1-4 EEL =      3325.6705  VDWAALS    =     13229.7390
 EELEC  =   -350543.3583  EHBOND  =         0.0000  RESTRAINT  =         0.0000
 EKCMT  =         0.0000  VIRIAL  =         0.0000  VOLUME     =   1187299.0623
                                                    SURFTEN    =         0.0000
                                                    Density    =         1.0141
 ------------------------------------------------------------------------------


 NSTEP =   362000   TIME(PS) =     862.000  TEMP(K) =   310.00  PRESS =     0.0
 Etot   =   -196387.3075  EKtot   =     81135.9844  EPtot      =   -277523.2919
 BOND   =      6406.2225  ANGLE   =     25340.3654  DIHED      =     18247.0477
 1-4 NB =      6199.0165  1-4 EEL =      3327.4536  VDWAALS    =     13095.7139
 EELEC  =   -350139.1116  EHBOND  =         0.0000  RESTRAINT  =         0.0000
 EKCMT  =         0.0000  VIRIAL  =         0.0000  VOLUME     =   1187422.6936
                                                    SURFTEN    =         0.0000
                                                    Density    =         1.0140
 ------------------------------------------------------------------------------


 NSTEP =   363000   TIME(PS) =     863.000  TEMP(K) =   310.71  PRESS =     0.0
 Etot   =   -196054.7449  EKtot   =     81319.9141  EPtot      =   -277374.6589
 BOND   =      6424.8222  ANGLE   =     25438.8253  DIHED      =     18249.3300
 1-4 NB =      6244.9567  1-4 EEL =      3406.9373  VDWAALS    =     13573.5982
 EELEC  =   -350713.1286  EHBOND  =         0.0000  RESTRAINT  =         0.0000
 EKCMT  =         0.0000  VIRIAL  =         0.0000  VOLUME     =   1188704.6111
                                                    SURFTEN    =         0.0000
                                                    Density    =         1.0129
 ------------------------------------------------------------------------------


 NSTEP =   364000   TIME(PS) =     864.000  TEMP(K) =   310.05  PRESS =     0.0
 Etot   =   -195886.9179  EKtot   =     81148.1875  EPtot      =   -277035.1054
 BOND   =      6424.1720  ANGLE   =     25481.5483  DIHED      =     18240.9280
 1-4 NB =      6265.7017  1-4 EEL =      3443.6320  VDWAALS    =     13033.0988
 EELEC  =   -349924.1862  EHBOND  =         0.0000  RESTRAINT  =         0.0000
 EKCMT  =         0.0000  VIRIAL  =         0.0000  VOLUME     =   1188300.7059
                                                    SURFTEN    =         0.0000
                                                    Density    =         1.0133
 ------------------------------------------------------------------------------


 NSTEP =   365000   TIME(PS) =     865.000  TEMP(K) =   308.86  PRESS =     0.0
 Etot   =   -196541.0228  EKtot   =     80836.6641  EPtot      =   -277377.6868
 BOND   =      6403.9870  ANGLE   =     25492.7718  DIHED      =     18271.1592
 1-4 NB =      6276.5279  1-4 EEL =      3458.5465  VDWAALS    =     13412.8021
 EELEC  =   -350693.4814  EHBOND  =         0.0000  RESTRAINT  =         0.0000
 EKCMT  =         0.0000  VIRIAL  =         0.0000  VOLUME     =   1187235.1643
                                                    SURFTEN    =         0.0000
                                                    Density    =         1.0142
 ------------------------------------------------------------------------------


 NSTEP =   366000   TIME(PS) =     866.000  TEMP(K) =   308.63  PRESS =     0.0
 Etot   =   -197401.1776  EKtot   =     80775.8828  EPtot      =   -278177.0604
 BOND   =      6482.2055  ANGLE   =     25377.2258  DIHED      =     18178.1660
 1-4 NB =      6283.8589  1-4 EEL =      3402.3792  VDWAALS    =     13600.5426
 EELEC  =   -351501.4383  EHBOND  =         0.0000  RESTRAINT  =         0.0000
 EKCMT  =         0.0000  VIRIAL  =         0.0000  VOLUME     =   1187197.3015
                                                    SURFTEN    =         0.0000
                                                    Density    =         1.0142
 ------------------------------------------------------------------------------


 NSTEP =   367000   TIME(PS) =     867.000  TEMP(K) =   309.49  PRESS =     0.0
 Etot   =   -196907.8045  EKtot   =     81002.5469  EPtot      =   -277910.3514
 BOND   =      6350.1707  ANGLE   =     25403.8766  DIHED      =     18304.2078
 1-4 NB =      6218.1773  1-4 EEL =      3418.6869  VDWAALS    =     13278.3365
 EELEC  =   -350883.8073  EHBOND  =         0.0000  RESTRAINT  =         0.0000
 EKCMT  =         0.0000  VIRIAL  =         0.0000  VOLUME     =   1187627.1800
                                                    SURFTEN    =         0.0000
                                                    Density    =         1.0139
 ------------------------------------------------------------------------------


 NSTEP =   368000   TIME(PS) =     868.000  TEMP(K) =   308.71  PRESS =     0.0
 Etot   =   -196483.7511  EKtot   =     80798.4219  EPtot      =   -277282.1730
 BOND   =      6422.1604  ANGLE   =     25570.0339  DIHED      =     18342.5547
 1-4 NB =      6257.5960  1-4 EEL =      3353.2596  VDWAALS    =     12933.0534
 EELEC  =   -350160.8310  EHBOND  =         0.0000  RESTRAINT  =         0.0000
 EKCMT  =         0.0000  VIRIAL  =         0.0000  VOLUME     =   1189257.8724
                                                    SURFTEN    =         0.0000
                                                    Density    =         1.0125
 ------------------------------------------------------------------------------


 NSTEP =   369000   TIME(PS) =     869.000  TEMP(K) =   310.70  PRESS =     0.0
 Etot   =   -195890.4819  EKtot   =     81318.4375  EPtot      =   -277208.9194
 BOND   =      6420.5208  ANGLE   =     25375.9258  DIHED      =     18301.3328
 1-4 NB =      6236.9921  1-4 EEL =      3355.2344  VDWAALS    =     13840.5322
 EELEC  =   -350739.4575  EHBOND  =         0.0000  RESTRAINT  =         0.0000
 EKCMT  =         0.0000  VIRIAL  =         0.0000  VOLUME     =   1189416.5800
                                                    SURFTEN    =         0.0000
                                                    Density    =         1.0123
 ------------------------------------------------------------------------------


 NSTEP =   370000   TIME(PS) =     870.000  TEMP(K) =   310.19  PRESS =     0.0
 Etot   =   -196115.8322  EKtot   =     81185.9609  EPtot      =   -277301.7931
 BOND   =      6342.3366  ANGLE   =     25311.6008  DIHED      =     18344.9941
 1-4 NB =      6282.0965  1-4 EEL =      3323.1965  VDWAALS    =     12985.6819
 EELEC  =   -349891.6996  EHBOND  =         0.0000  RESTRAINT  =         0.0000
 EKCMT  =         0.0000  VIRIAL  =         0.0000  VOLUME     =   1189380.8498
                                                    SURFTEN    =         0.0000
                                                    Density    =         1.0124
 ------------------------------------------------------------------------------


 NSTEP =   371000   TIME(PS) =     871.000  TEMP(K) =   310.34  PRESS =     0.0
 Etot   =   -196200.6142  EKtot   =     81225.4609  EPtot      =   -277426.0752
 BOND   =      6440.2912  ANGLE   =     25219.1392  DIHED      =     18275.2348
 1-4 NB =      6293.1130  1-4 EEL =      3490.1967  VDWAALS    =     13706.8819
 EELEC  =   -350850.9320  EHBOND  =         0.0000  RESTRAINT  =         0.0000
 EKCMT  =         0.0000  VIRIAL  =         0.0000  VOLUME     =   1189970.2513
                                                    SURFTEN    =         0.0000
                                                    Density    =         1.0119
 ------------------------------------------------------------------------------


 NSTEP =   372000   TIME(PS) =     872.000  TEMP(K) =   310.78  PRESS =     0.0
 Etot   =   -195963.2962  EKtot   =     81339.1797  EPtot      =   -277302.4759
 BOND   =      6481.9326  ANGLE   =     25471.6265  DIHED      =     18321.7631
 1-4 NB =      6242.0822  1-4 EEL =      3400.7079  VDWAALS    =     13381.0633
 EELEC  =   -350601.6514  EHBOND  =         0.0000  RESTRAINT  =         0.0000
 EKCMT  =         0.0000  VIRIAL  =         0.0000  VOLUME     =   1189389.0233
                                                    SURFTEN    =         0.0000
                                                    Density    =         1.0124
 ------------------------------------------------------------------------------


 NSTEP =   373000   TIME(PS) =     873.000  TEMP(K) =   309.33  PRESS =     0.0
 Etot   =   -196565.2444  EKtot   =     80960.7734  EPtot      =   -277526.0178
 BOND   =      6478.2816  ANGLE   =     25312.1720  DIHED      =     18255.7981
 1-4 NB =      6258.2432  1-4 EEL =      3357.8939  VDWAALS    =     13474.4982
 EELEC  =   -350662.9048  EHBOND  =         0.0000  RESTRAINT  =         0.0000
 EKCMT  =         0.0000  VIRIAL  =         0.0000  VOLUME     =   1189180.4557
                                                    SURFTEN    =         0.0000
                                                    Density    =         1.0125
 ------------------------------------------------------------------------------


 NSTEP =   374000   TIME(PS) =     874.000  TEMP(K) =   309.38  PRESS =     0.0
 Etot   =   -196260.5262  EKtot   =     80972.2266  EPtot      =   -277232.7527
 BOND   =      6494.4492  ANGLE   =     25371.2174  DIHED      =     18181.3595
 1-4 NB =      6218.7682  1-4 EEL =      3362.2891  VDWAALS    =     13395.0838
 EELEC  =   -350255.9200  EHBOND  =         0.0000  RESTRAINT  =         0.0000
 EKCMT  =         0.0000  VIRIAL  =         0.0000  VOLUME     =   1189453.6820
                                                    SURFTEN    =         0.0000
                                                    Density    =         1.0123
 ------------------------------------------------------------------------------


 NSTEP =   375000   TIME(PS) =     875.000  TEMP(K) =   310.22  PRESS =     0.0
 Etot   =   -196548.6761  EKtot   =     81192.3516  EPtot      =   -277741.0276
 BOND   =      6431.4991  ANGLE   =     25219.2569  DIHED      =     18191.3993
 1-4 NB =      6250.3799  1-4 EEL =      3348.7835  VDWAALS    =     13174.5160
 EELEC  =   -350356.8624  EHBOND  =         0.0000  RESTRAINT  =         0.0000
 EKCMT  =         0.0000  VIRIAL  =         0.0000  VOLUME     =   1190782.2905
                                                    SURFTEN    =         0.0000
                                                    Density    =         1.0112
 ------------------------------------------------------------------------------


 NSTEP =   376000   TIME(PS) =     876.000  TEMP(K) =   310.31  PRESS =     0.0
 Etot   =   -196431.6449  EKtot   =     81215.5234  EPtot      =   -277647.1683
 BOND   =      6420.3405  ANGLE   =     25520.3875  DIHED      =     18224.8808
 1-4 NB =      6218.0438  1-4 EEL =      3445.9082  VDWAALS    =     13575.8779
 EELEC  =   -351052.6071  EHBOND  =         0.0000  RESTRAINT  =         0.0000
 EKCMT  =         0.0000  VIRIAL  =         0.0000  VOLUME     =   1191382.1323
                                                    SURFTEN    =         0.0000
                                                    Density    =         1.0107
 ------------------------------------------------------------------------------


 NSTEP =   377000   TIME(PS) =     877.000  TEMP(K) =   309.58  PRESS =     0.0
 Etot   =   -196944.7424  EKtot   =     81026.5234  EPtot      =   -277971.2658
 BOND   =      6424.4965  ANGLE   =     25163.5453  DIHED      =     18218.2929
 1-4 NB =      6216.0604  1-4 EEL =      3292.9164  VDWAALS    =     13542.3117
 EELEC  =   -350828.8889  EHBOND  =         0.0000  RESTRAINT  =         0.0000
 EKCMT  =         0.0000  VIRIAL  =         0.0000  VOLUME     =   1190759.7414
                                                    SURFTEN    =         0.0000
                                                    Density    =         1.0112
 ------------------------------------------------------------------------------


 NSTEP =   378000   TIME(PS) =     878.000  TEMP(K) =   310.14  PRESS =     0.0
 Etot   =   -196398.3940  EKtot   =     81171.2891  EPtot      =   -277569.6830
 BOND   =      6482.3668  ANGLE   =     25450.0818  DIHED      =     18082.0507
 1-4 NB =      6220.0226  1-4 EEL =      3335.7736  VDWAALS    =     13568.6974
 EELEC  =   -350708.6760  EHBOND  =         0.0000  RESTRAINT  =         0.0000
 EKCMT  =         0.0000  VIRIAL  =         0.0000  VOLUME     =   1190327.7781
                                                    SURFTEN    =         0.0000
                                                    Density    =         1.0116
 ------------------------------------------------------------------------------


 NSTEP =   379000   TIME(PS) =     879.000  TEMP(K) =   309.83  PRESS =     0.0
 Etot   =   -196550.5859  EKtot   =     81091.4062  EPtot      =   -277641.9922
 BOND   =      6510.4185  ANGLE   =     25221.1695  DIHED      =     18247.0430
 1-4 NB =      6277.4297  1-4 EEL =      3320.4549  VDWAALS    =     13873.3697
 EELEC  =   -351091.8776  EHBOND  =         0.0000  RESTRAINT  =         0.0000
 EKCMT  =         0.0000  VIRIAL  =         0.0000  VOLUME     =   1190344.3638
                                                    SURFTEN    =         0.0000
                                                    Density    =         1.0115
 ------------------------------------------------------------------------------


 NSTEP =   380000   TIME(PS) =     880.000  TEMP(K) =   308.98  PRESS =     0.0
 Etot   =   -196895.5403  EKtot   =     80869.0156  EPtot      =   -277764.5559
 BOND   =      6448.2792  ANGLE   =     25239.3324  DIHED      =     18181.0915
 1-4 NB =      6222.0299  1-4 EEL =      3392.4143  VDWAALS    =     13608.6064
 EELEC  =   -350856.3096  EHBOND  =         0.0000  RESTRAINT  =         0.0000
 EKCMT  =         0.0000  VIRIAL  =         0.0000  VOLUME     =   1190232.6400
                                                    SURFTEN    =         0.0000
                                                    Density    =         1.0116
 ------------------------------------------------------------------------------


 NSTEP =   381000   TIME(PS) =     881.000  TEMP(K) =   310.83  PRESS =     0.0
 Etot   =   -196184.2117  EKtot   =     81352.0547  EPtot      =   -277536.2664
 BOND   =      6579.4563  ANGLE   =     25524.8850  DIHED      =     18229.2703
 1-4 NB =      6242.1886  1-4 EEL =      3342.0705  VDWAALS    =     13003.0861
 EELEC  =   -350457.2233  EHBOND  =         0.0000  RESTRAINT  =         0.0000
 EKCMT  =         0.0000  VIRIAL  =         0.0000  VOLUME     =   1189494.0242
                                                    SURFTEN    =         0.0000
                                                    Density    =         1.0123
 ------------------------------------------------------------------------------


 NSTEP =   382000   TIME(PS) =     882.000  TEMP(K) =   310.55  PRESS =     0.0
 Etot   =   -196323.0974  EKtot   =     81279.1797  EPtot      =   -277602.2771
 BOND   =      6380.1134  ANGLE   =     25485.5930  DIHED      =     18165.6164
 1-4 NB =      6263.1982  1-4 EEL =      3363.0739  VDWAALS    =     12970.0910
 EELEC  =   -350229.9630  EHBOND  =         0.0000  RESTRAINT  =         0.0000
 EKCMT  =         0.0000  VIRIAL  =         0.0000  VOLUME     =   1187766.6874
                                                    SURFTEN    =         0.0000
                                                    Density    =         1.0137
 ------------------------------------------------------------------------------


 NSTEP =   383000   TIME(PS) =     883.000  TEMP(K) =   308.43  PRESS =     0.0
 Etot   =   -196568.2384  EKtot   =     80725.7188  EPtot      =   -277293.9572
 BOND   =      6357.4826  ANGLE   =     25233.9400  DIHED      =     18260.5372
 1-4 NB =      6297.4205  1-4 EEL =      3442.7520  VDWAALS    =     13138.7819
 EELEC  =   -350024.8713  EHBOND  =         0.0000  RESTRAINT  =         0.0000
 EKCMT  =         0.0000  VIRIAL  =         0.0000  VOLUME     =   1188118.2552
                                                    SURFTEN    =         0.0000
                                                    Density    =         1.0134
 ------------------------------------------------------------------------------


 NSTEP =   384000   TIME(PS) =     884.000  TEMP(K) =   310.09  PRESS =     0.0
 Etot   =   -196604.9742  EKtot   =     81159.6328  EPtot      =   -277764.6070
 BOND   =      6538.4360  ANGLE   =     25340.5181  DIHED      =     18221.4665
 1-4 NB =      6252.2104  1-4 EEL =      3282.0400  VDWAALS    =     13672.1812
 EELEC  =   -351071.4591  EHBOND  =         0.0000  RESTRAINT  =         0.0000
 EKCMT  =         0.0000  VIRIAL  =         0.0000  VOLUME     =   1189002.4975
                                                    SURFTEN    =         0.0000
                                                    Density    =         1.0127
 ------------------------------------------------------------------------------


 NSTEP =   385000   TIME(PS) =     885.000  TEMP(K) =   309.20  PRESS =     0.0
 Etot   =   -196860.4495  EKtot   =     80925.3906  EPtot      =   -277785.8401
 BOND   =      6549.7870  ANGLE   =     25503.3983  DIHED      =     18146.9275
 1-4 NB =      6249.8559  1-4 EEL =      3492.6427  VDWAALS    =     13281.7641
 EELEC  =   -351010.2156  EHBOND  =         0.0000  RESTRAINT  =         0.0000
 EKCMT  =         0.0000  VIRIAL  =         0.0000  VOLUME     =   1188901.8348
                                                    SURFTEN    =         0.0000
                                                    Density    =         1.0128
 ------------------------------------------------------------------------------


 NSTEP =   386000   TIME(PS) =     886.000  TEMP(K) =   310.03  PRESS =     0.0
 Etot   =   -196538.4940  EKtot   =     81142.2656  EPtot      =   -277680.7597
 BOND   =      6443.6769  ANGLE   =     25622.2090  DIHED      =     18140.6428
 1-4 NB =      6176.9045  1-4 EEL =      3361.9728  VDWAALS    =     13083.4285
 EELEC  =   -350509.5942  EHBOND  =         0.0000  RESTRAINT  =         0.0000
 EKCMT  =         0.0000  VIRIAL  =         0.0000  VOLUME     =   1187654.6370
                                                    SURFTEN    =         0.0000
                                                    Density    =         1.0138
 ------------------------------------------------------------------------------


 NSTEP =   387000   TIME(PS) =     887.000  TEMP(K) =   311.47  PRESS =     0.0
 Etot   =   -196977.6511  EKtot   =     81520.1641  EPtot      =   -278497.8152
 BOND   =      6416.5451  ANGLE   =     25065.2108  DIHED      =     18182.5064
 1-4 NB =      6241.6321  1-4 EEL =      3373.1681  VDWAALS    =     13414.6490
 EELEC  =   -351191.5268  EHBOND  =         0.0000  RESTRAINT  =         0.0000
 EKCMT  =         0.0000  VIRIAL  =         0.0000  VOLUME     =   1188309.6797
                                                    SURFTEN    =         0.0000
                                                    Density    =         1.0133
 ------------------------------------------------------------------------------


 NSTEP =   388000   TIME(PS) =     888.000  TEMP(K) =   310.49  PRESS =     0.0
 Etot   =   -196511.3407  EKtot   =     81264.8281  EPtot      =   -277776.1689
 BOND   =      6512.6114  ANGLE   =     25344.7419  DIHED      =     18166.1688
 1-4 NB =      6243.2026  1-4 EEL =      3432.1821  VDWAALS    =     13176.1208
 EELEC  =   -350651.1965  EHBOND  =         0.0000  RESTRAINT  =         0.0000
 EKCMT  =         0.0000  VIRIAL  =         0.0000  VOLUME     =   1188518.0146
                                                    SURFTEN    =         0.0000
                                                    Density    =         1.0131
 ------------------------------------------------------------------------------


 NSTEP =   389000   TIME(PS) =     889.000  TEMP(K) =   309.37  PRESS =     0.0
 Etot   =   -196800.8951  EKtot   =     80970.7031  EPtot      =   -277771.5982
 BOND   =      6481.9777  ANGLE   =     25394.5308  DIHED      =     18194.3752
 1-4 NB =      6235.8836  1-4 EEL =      3397.5469  VDWAALS    =     13182.5840
 EELEC  =   -350658.4963  EHBOND  =         0.0000  RESTRAINT  =         0.0000
 EKCMT  =         0.0000  VIRIAL  =         0.0000  VOLUME     =   1188372.2275
                                                    SURFTEN    =         0.0000
                                                    Density    =         1.0132
 ------------------------------------------------------------------------------


 NSTEP =   390000   TIME(PS) =     890.000  TEMP(K) =   310.30  PRESS =     0.0
 Etot   =   -196721.8468  EKtot   =     81213.4922  EPtot      =   -277935.3390
 BOND   =      6388.5139  ANGLE   =     25464.8096  DIHED      =     18235.9047
 1-4 NB =      6173.9388  1-4 EEL =      3401.6661  VDWAALS    =     13284.0080
 EELEC  =   -350884.1801  EHBOND  =         0.0000  RESTRAINT  =         0.0000
 EKCMT  =         0.0000  VIRIAL  =         0.0000  VOLUME     =   1187423.5576
                                                    SURFTEN    =         0.0000
                                                    Density    =         1.0140
 ------------------------------------------------------------------------------


 NSTEP =   391000   TIME(PS) =     891.000  TEMP(K) =   310.59  PRESS =     0.0
 Etot   =   -196730.3890  EKtot   =     81289.9609  EPtot      =   -278020.3499
 BOND   =      6460.0814  ANGLE   =     25439.0680  DIHED      =     18140.2566
 1-4 NB =      6207.6276  1-4 EEL =      3404.3358  VDWAALS    =     13713.7989
 EELEC  =   -351385.5183  EHBOND  =         0.0000  RESTRAINT  =         0.0000
 EKCMT  =         0.0000  VIRIAL  =         0.0000  VOLUME     =   1185770.0670
                                                    SURFTEN    =         0.0000
                                                    Density    =         1.0154
 ------------------------------------------------------------------------------


 NSTEP =   392000   TIME(PS) =     892.000  TEMP(K) =   309.19  PRESS =     0.0
 Etot   =   -196979.2620  EKtot   =     80922.6328  EPtot      =   -277901.8948
 BOND   =      6474.3670  ANGLE   =     25439.0643  DIHED      =     18202.4793
 1-4 NB =      6212.8251  1-4 EEL =      3354.5789  VDWAALS    =     13342.1510
 EELEC  =   -350927.3604  EHBOND  =         0.0000  RESTRAINT  =         0.0000
 EKCMT  =         0.0000  VIRIAL  =         0.0000  VOLUME     =   1187191.1189
                                                    SURFTEN    =         0.0000
                                                    Density    =         1.0142
 ------------------------------------------------------------------------------


 NSTEP =   393000   TIME(PS) =     893.000  TEMP(K) =   310.92  PRESS =     0.0
 Etot   =   -196664.7127  EKtot   =     81376.5625  EPtot      =   -278041.2752
 BOND   =      6383.3254  ANGLE   =     25166.5458  DIHED      =     18192.5875
 1-4 NB =      6253.3576  1-4 EEL =      3389.2433  VDWAALS    =     12907.3464
 EELEC  =   -350333.6810  EHBOND  =         0.0000  RESTRAINT  =         0.0000
 EKCMT  =         0.0000  VIRIAL  =         0.0000  VOLUME     =   1189578.2397
                                                    SURFTEN    =         0.0000
                                                    Density    =         1.0122
 ------------------------------------------------------------------------------


 NSTEP =   394000   TIME(PS) =     894.000  TEMP(K) =   308.88  PRESS =     0.0
 Etot   =   -196782.1456  EKtot   =     80843.2188  EPtot      =   -277625.3644
 BOND   =      6472.4402  ANGLE   =     25382.8202  DIHED      =     18193.0026
 1-4 NB =      6304.7031  1-4 EEL =      3344.9143  VDWAALS    =     13160.0467
 EELEC  =   -350483.2915  EHBOND  =         0.0000  RESTRAINT  =         0.0000
 EKCMT  =         0.0000  VIRIAL  =         0.0000  VOLUME     =   1189748.8080
                                                    SURFTEN    =         0.0000
                                                    Density    =         1.0120
 ------------------------------------------------------------------------------


 NSTEP =   395000   TIME(PS) =     895.000  TEMP(K) =   309.31  PRESS =     0.0
 Etot   =   -196867.6709  EKtot   =     80955.8984  EPtot      =   -277823.5694
 BOND   =      6402.7057  ANGLE   =     25246.1374  DIHED      =     18193.9572
 1-4 NB =      6232.0955  1-4 EEL =      3346.4177  VDWAALS    =     13296.7942
 EELEC  =   -350541.6770  EHBOND  =         0.0000  RESTRAINT  =         0.0000
 EKCMT  =         0.0000  VIRIAL  =         0.0000  VOLUME     =   1189309.0957
                                                    SURFTEN    =         0.0000
                                                    Density    =         1.0124
 ------------------------------------------------------------------------------


 NSTEP =   396000   TIME(PS) =     896.000  TEMP(K) =   309.86  PRESS =     0.0
 Etot   =   -196392.6607  EKtot   =     81099.0391  EPtot      =   -277491.6997
 BOND   =      6505.0173  ANGLE   =     25539.0097  DIHED      =     18208.6090
 1-4 NB =      6176.5400  1-4 EEL =      3402.5193  VDWAALS    =     13688.6870
 EELEC  =   -351012.0820  EHBOND  =         0.0000  RESTRAINT  =         0.0000
 EKCMT  =         0.0000  VIRIAL  =         0.0000  VOLUME     =   1191196.1564
                                                    SURFTEN    =         0.0000
                                                    Density    =         1.0108
 ------------------------------------------------------------------------------


 NSTEP =   397000   TIME(PS) =     897.000  TEMP(K) =   311.35  PRESS =     0.0
 Etot   =   -196224.7625  EKtot   =     81488.5938  EPtot      =   -277713.3562
 BOND   =      6514.7668  ANGLE   =     25256.7511  DIHED      =     18229.1907
 1-4 NB =      6224.4924  1-4 EEL =      3333.6012  VDWAALS    =     12787.6970
 EELEC  =   -350059.8554  EHBOND  =         0.0000  RESTRAINT  =         0.0000
 EKCMT  =         0.0000  VIRIAL  =         0.0000  VOLUME     =   1188878.0858
                                                    SURFTEN    =         0.0000
                                                    Density    =         1.0128
 ------------------------------------------------------------------------------


 NSTEP =   398000   TIME(PS) =     898.000  TEMP(K) =   312.12  PRESS =     0.0
 Etot   =   -196165.9731  EKtot   =     81690.6172  EPtot      =   -277856.5903
 BOND   =      6439.5413  ANGLE   =     25401.9284  DIHED      =     18174.0383
 1-4 NB =      6306.1637  1-4 EEL =      3375.3858  VDWAALS    =     13074.7486
 EELEC  =   -350628.3964  EHBOND  =         0.0000  RESTRAINT  =         0.0000
 EKCMT  =         0.0000  VIRIAL  =         0.0000  VOLUME     =   1188640.5516
                                                    SURFTEN    =         0.0000
                                                    Density    =         1.0130
 ------------------------------------------------------------------------------


 NSTEP =   399000   TIME(PS) =     899.000  TEMP(K) =   310.14  PRESS =     0.0
 Etot   =   -196279.0264  EKtot   =     81172.3906  EPtot      =   -277451.4170
 BOND   =      6335.8516  ANGLE   =     25488.5469  DIHED      =     18165.3502
 1-4 NB =      6197.9972  1-4 EEL =      3376.3215  VDWAALS    =     13315.2517
 EELEC  =   -350330.7361  EHBOND  =         0.0000  RESTRAINT  =         0.0000
 EKCMT  =         0.0000  VIRIAL  =         0.0000  VOLUME     =   1188855.0003
                                                    SURFTEN    =         0.0000
                                                    Density    =         1.0128
 ------------------------------------------------------------------------------


 NSTEP =   400000   TIME(PS) =     900.000  TEMP(K) =   310.43  PRESS =     0.0
 Etot   =   -196177.8010  EKtot   =     81247.8203  EPtot      =   -277425.6213
 BOND   =      6469.7440  ANGLE   =     25314.4703  DIHED      =     18083.7734
 1-4 NB =      6215.9364  1-4 EEL =      3285.8912  VDWAALS    =     13558.1923
 EELEC  =   -350353.6290  EHBOND  =         0.0000  RESTRAINT  =         0.0000
 EKCMT  =         0.0000  VIRIAL  =         0.0000  VOLUME     =   1188837.5665
                                                    SURFTEN    =         0.0000
                                                    Density    =         1.0128
 ------------------------------------------------------------------------------


 NSTEP =   401000   TIME(PS) =     901.000  TEMP(K) =   310.08  PRESS =     0.0
 Etot   =   -196259.5013  EKtot   =     81156.7188  EPtot      =   -277416.2201
 BOND   =      6595.1762  ANGLE   =     25391.8874  DIHED      =     18232.6583
 1-4 NB =      6272.2717  1-4 EEL =      3296.9795  VDWAALS    =     13384.4843
 EELEC  =   -350589.6774  EHBOND  =         0.0000  RESTRAINT  =         0.0000
 EKCMT  =         0.0000  VIRIAL  =         0.0000  VOLUME     =   1189871.2195
                                                    SURFTEN    =         0.0000
                                                    Density    =         1.0119
 ------------------------------------------------------------------------------


 NSTEP =   402000   TIME(PS) =     902.000  TEMP(K) =   309.89  PRESS =     0.0
 Etot   =   -196462.9311  EKtot   =     81105.4375  EPtot      =   -277568.3686
 BOND   =      6522.9378  ANGLE   =     25392.0915  DIHED      =     18190.3149
 1-4 NB =      6177.3801  1-4 EEL =      3355.5224  VDWAALS    =     13352.7361
 EELEC  =   -350559.3513  EHBOND  =         0.0000  RESTRAINT  =         0.0000
 EKCMT  =         0.0000  VIRIAL  =         0.0000  VOLUME     =   1190911.8759
                                                    SURFTEN    =         0.0000
                                                    Density    =         1.0111
 ------------------------------------------------------------------------------


 NSTEP =   403000   TIME(PS) =     903.000  TEMP(K) =   310.78  PRESS =     0.0
 Etot   =   -196015.8883  EKtot   =     81340.2500  EPtot      =   -277356.1383
 BOND   =      6464.5714  ANGLE   =     25526.2227  DIHED      =     18208.1831
 1-4 NB =      6192.6331  1-4 EEL =      3431.1114  VDWAALS    =     13483.3853
 EELEC  =   -350662.2452  EHBOND  =         0.0000  RESTRAINT  =         0.0000
 EKCMT  =         0.0000  VIRIAL  =         0.0000  VOLUME     =   1190410.9500
                                                    SURFTEN    =         0.0000
                                                    Density    =         1.0115
 ------------------------------------------------------------------------------


 NSTEP =   404000   TIME(PS) =     904.000  TEMP(K) =   308.78  PRESS =     0.0
 Etot   =   -197266.0869  EKtot   =     80815.6094  EPtot      =   -278081.6962
 BOND   =      6419.8230  ANGLE   =     25469.0458  DIHED      =     18109.9804
 1-4 NB =      6174.7084  1-4 EEL =      3325.1164  VDWAALS    =     13425.0421
 EELEC  =   -351005.4124  EHBOND  =         0.0000  RESTRAINT  =         0.0000
 EKCMT  =         0.0000  VIRIAL  =         0.0000  VOLUME     =   1189142.8420
                                                    SURFTEN    =         0.0000
                                                    Density    =         1.0126
 ------------------------------------------------------------------------------


 NSTEP =   405000   TIME(PS) =     905.000  TEMP(K) =   309.85  PRESS =     0.0
 Etot   =   -197168.9587  EKtot   =     81097.0625  EPtot      =   -278266.0212
 BOND   =      6378.9553  ANGLE   =     25294.9399  DIHED      =     18104.8806
 1-4 NB =      6247.2678  1-4 EEL =      3466.5769  VDWAALS    =     13232.7470
 EELEC  =   -350991.3888  EHBOND  =         0.0000  RESTRAINT  =         0.0000
 EKCMT  =         0.0000  VIRIAL  =         0.0000  VOLUME     =   1188054.0708
                                                    SURFTEN    =         0.0000
                                                    Density    =         1.0135
 ------------------------------------------------------------------------------


 NSTEP =   406000   TIME(PS) =     906.000  TEMP(K) =   309.10  PRESS =     0.0
 Etot   =   -196957.8812  EKtot   =     80900.5078  EPtot      =   -277858.3891
 BOND   =      6465.6441  ANGLE   =     25277.3939  DIHED      =     18154.9329
 1-4 NB =      6215.9947  1-4 EEL =      3305.3516  VDWAALS    =     13199.5407
 EELEC  =   -350477.2469  EHBOND  =         0.0000  RESTRAINT  =         0.0000
 EKCMT  =         0.0000  VIRIAL  =         0.0000  VOLUME     =   1188562.2209
                                                    SURFTEN    =         0.0000
                                                    Density    =         1.0131
 ------------------------------------------------------------------------------


 NSTEP =   407000   TIME(PS) =     907.000  TEMP(K) =   309.87  PRESS =     0.0
 Etot   =   -196669.0596  EKtot   =     81101.1250  EPtot      =   -277770.1846
 BOND   =      6440.2821  ANGLE   =     25134.8790  DIHED      =     18235.3372
 1-4 NB =      6178.7345  1-4 EEL =      3275.4821  VDWAALS    =     13250.2099
 EELEC  =   -350285.1095  EHBOND  =         0.0000  RESTRAINT  =         0.0000
 EKCMT  =         0.0000  VIRIAL  =         0.0000  VOLUME     =   1189217.5542
                                                    SURFTEN    =         0.0000
                                                    Density    =         1.0125
 ------------------------------------------------------------------------------


 NSTEP =   408000   TIME(PS) =     908.000  TEMP(K) =   310.85  PRESS =     0.0
 Etot   =   -196596.1225  EKtot   =     81356.9453  EPtot      =   -277953.0679
 BOND   =      6445.5576  ANGLE   =     25414.1321  DIHED      =     18149.3060
 1-4 NB =      6234.5465  1-4 EEL =      3416.2923  VDWAALS    =     13696.4491
 EELEC  =   -351309.3515  EHBOND  =         0.0000  RESTRAINT  =         0.0000
 EKCMT  =         0.0000  VIRIAL  =         0.0000  VOLUME     =   1188248.5854
                                                    SURFTEN    =         0.0000
                                                    Density    =         1.0133
 ------------------------------------------------------------------------------


 NSTEP =   409000   TIME(PS) =     909.000  TEMP(K) =   310.42  PRESS =     0.0
 Etot   =   -196242.2098  EKtot   =     81245.7266  EPtot      =   -277487.9364
 BOND   =      6587.4682  ANGLE   =     25357.9603  DIHED      =     18282.7177
 1-4 NB =      6246.0730  1-4 EEL =      3394.8836  VDWAALS    =     13309.7734
 EELEC  =   -350666.8126  EHBOND  =         0.0000  RESTRAINT  =         0.0000
 EKCMT  =         0.0000  VIRIAL  =         0.0000  VOLUME     =   1188577.2006
                                                    SURFTEN    =         0.0000
                                                    Density    =         1.0130
 ------------------------------------------------------------------------------


 NSTEP =   410000   TIME(PS) =     910.000  TEMP(K) =   308.40  PRESS =     0.0
 Etot   =   -196604.8609  EKtot   =     80715.5156  EPtot      =   -277320.3766
 BOND   =      6452.2337  ANGLE   =     25313.8635  DIHED      =     18284.5325
 1-4 NB =      6242.7472  1-4 EEL =      3397.4122  VDWAALS    =     13475.3022
 EELEC  =   -350486.4679  EHBOND  =         0.0000  RESTRAINT  =         0.0000
 EKCMT  =         0.0000  VIRIAL  =         0.0000  VOLUME     =   1188577.2006
                                                    SURFTEN    =         0.0000
                                                    Density    =         1.0130
 ------------------------------------------------------------------------------


 NSTEP =   411000   TIME(PS) =     911.000  TEMP(K) =   309.90  PRESS =     0.0
 Etot   =   -196469.5261  EKtot   =     81108.8438  EPtot      =   -277578.3699
 BOND   =      6441.6992  ANGLE   =     25360.7830  DIHED      =     18235.6238
 1-4 NB =      6251.4780  1-4 EEL =      3376.2892  VDWAALS    =     13153.4084
 EELEC  =   -350397.6516  EHBOND  =         0.0000  RESTRAINT  =         0.0000
 EKCMT  =         0.0000  VIRIAL  =         0.0000  VOLUME     =   1188577.2006
                                                    SURFTEN    =         0.0000
                                                    Density    =         1.0130
 ------------------------------------------------------------------------------


 NSTEP =   412000   TIME(PS) =     912.000  TEMP(K) =   310.46  PRESS =     0.0
 Etot   =   -196457.5630  EKtot   =     81255.1094  EPtot      =   -277712.6724
 BOND   =      6544.7688  ANGLE   =     25533.2591  DIHED      =     18147.9726
 1-4 NB =      6246.2907  1-4 EEL =      3395.6026  VDWAALS    =     13491.8901
 EELEC  =   -351072.4563  EHBOND  =         0.0000  RESTRAINT  =         0.0000
 EKCMT  =         0.0000  VIRIAL  =         0.0000  VOLUME     =   1189668.2589
                                                    SURFTEN    =         0.0000
                                                    Density    =         1.0121
 ------------------------------------------------------------------------------


 NSTEP =   413000   TIME(PS) =     913.000  TEMP(K) =   310.29  PRESS =     0.0
 Etot   =   -196449.3018  EKtot   =     81211.9609  EPtot      =   -277661.2627
 BOND   =      6432.8615  ANGLE   =     25315.6228  DIHED      =     18228.4140
 1-4 NB =      6181.6081  1-4 EEL =      3340.6292  VDWAALS    =     13187.6137
 EELEC  =   -350348.0120  EHBOND  =         0.0000  RESTRAINT  =         0.0000
 EKCMT  =         0.0000  VIRIAL  =         0.0000  VOLUME     =   1189003.6352
                                                    SURFTEN    =         0.0000
                                                    Density    =         1.0127
 ------------------------------------------------------------------------------


 NSTEP =   414000   TIME(PS) =     914.000  TEMP(K) =   309.19  PRESS =     0.0
 Etot   =   -196892.1276  EKtot   =     80923.7344  EPtot      =   -277815.8620
 BOND   =      6479.1179  ANGLE   =     25416.4409  DIHED      =     18180.7899
 1-4 NB =      6164.2527  1-4 EEL =      3302.0820  VDWAALS    =     13667.6308
 EELEC  =   -351026.1762  EHBOND  =         0.0000  RESTRAINT  =         0.0000
 EKCMT  =         0.0000  VIRIAL  =         0.0000  VOLUME     =   1188025.6152
                                                    SURFTEN    =         0.0000
                                                    Density    =         1.0135
 ------------------------------------------------------------------------------


 NSTEP =   415000   TIME(PS) =     915.000  TEMP(K) =   310.41  PRESS =     0.0
 Etot   =   -196447.3222  EKtot   =     81241.5781  EPtot      =   -277688.9004
 BOND   =      6500.1442  ANGLE   =     25582.4141  DIHED      =     18217.3931
 1-4 NB =      6274.7587  1-4 EEL =      3393.4126  VDWAALS    =     13233.8127
 EELEC  =   -350890.8359  EHBOND  =         0.0000  RESTRAINT  =         0.0000
 EKCMT  =         0.0000  VIRIAL  =         0.0000  VOLUME     =   1187659.5934
                                                    SURFTEN    =         0.0000
                                                    Density    =         1.0138
 ------------------------------------------------------------------------------


 NSTEP =   416000   TIME(PS) =     916.000  TEMP(K) =   309.85  PRESS =     0.0
 Etot   =   -196589.3159  EKtot   =     81095.1406  EPtot      =   -277684.4565
 BOND   =      6412.4817  ANGLE   =     25551.8239  DIHED      =     18217.7446
 1-4 NB =      6219.9110  1-4 EEL =      3283.3870  VDWAALS    =     13274.8278
 EELEC  =   -350644.6324  EHBOND  =         0.0000  RESTRAINT  =         0.0000
 EKCMT  =         0.0000  VIRIAL  =         0.0000  VOLUME     =   1189171.3696
                                                    SURFTEN    =         0.0000
                                                    Density    =         1.0125
 ------------------------------------------------------------------------------


 NSTEP =   417000   TIME(PS) =     917.000  TEMP(K) =   310.03  PRESS =     0.0
 Etot   =   -196638.8559  EKtot   =     81143.2344  EPtot      =   -277782.0903
 BOND   =      6371.7032  ANGLE   =     25330.0785  DIHED      =     18163.1167
 1-4 NB =      6240.7932  1-4 EEL =      3405.2715  VDWAALS    =     13619.2299
 EELEC  =   -350912.2833  EHBOND  =         0.0000  RESTRAINT  =         0.0000
 EKCMT  =         0.0000  VIRIAL  =         0.0000  VOLUME     =   1189410.8629
                                                    SURFTEN    =         0.0000
                                                    Density    =         1.0123
 ------------------------------------------------------------------------------


 NSTEP =   418000   TIME(PS) =     918.000  TEMP(K) =   309.77  PRESS =     0.0
 Etot   =   -196539.4490  EKtot   =     81074.5938  EPtot      =   -277614.0428
 BOND   =      6403.7355  ANGLE   =     25441.0524  DIHED      =     18147.5260
 1-4 NB =      6278.6749  1-4 EEL =      3357.1379  VDWAALS    =     13638.0617
 EELEC  =   -350880.2312  EHBOND  =         0.0000  RESTRAINT  =         0.0000
 EKCMT  =         0.0000  VIRIAL  =         0.0000  VOLUME     =   1189227.0824
                                                    SURFTEN    =         0.0000
                                                    Density    =         1.0125
 ------------------------------------------------------------------------------


 NSTEP =   419000   TIME(PS) =     919.000  TEMP(K) =   310.45  PRESS =     0.0
 Etot   =   -196382.8019  EKtot   =     81253.7734  EPtot      =   -277636.5754
 BOND   =      6480.4539  ANGLE   =     25314.7246  DIHED      =     18163.0628
 1-4 NB =      6223.1866  1-4 EEL =      3413.1434  VDWAALS    =     13445.0790
 EELEC  =   -350676.2256  EHBOND  =         0.0000  RESTRAINT  =         0.0000
 EKCMT  =         0.0000  VIRIAL  =         0.0000  VOLUME     =   1189349.0854
                                                    SURFTEN    =         0.0000
                                                    Density    =         1.0124
 ------------------------------------------------------------------------------


 NSTEP =   420000   TIME(PS) =     920.000  TEMP(K) =   310.79  PRESS =     0.0
 Etot   =   -196267.4124  EKtot   =     81341.7422  EPtot      =   -277609.1545
 BOND   =      6550.2262  ANGLE   =     25284.8589  DIHED      =     18178.0422
 1-4 NB =      6212.4449  1-4 EEL =      3407.9157  VDWAALS    =     13499.9543
 EELEC  =   -350742.5969  EHBOND  =         0.0000  RESTRAINT  =         0.0000
 EKCMT  =         0.0000  VIRIAL  =         0.0000  VOLUME     =   1189423.8819
                                                    SURFTEN    =         0.0000
                                                    Density    =         1.0123
 ------------------------------------------------------------------------------


 NSTEP =   421000   TIME(PS) =     921.000  TEMP(K) =   311.71  PRESS =     0.0
 Etot   =   -195963.9789  EKtot   =     81582.3516  EPtot      =   -277546.3305
 BOND   =      6325.7044  ANGLE   =     25545.7488  DIHED      =     18206.2084
 1-4 NB =      6266.2625  1-4 EEL =      3384.4754  VDWAALS    =     13450.3935
 EELEC  =   -350725.1234  EHBOND  =         0.0000  RESTRAINT  =         0.0000
 EKCMT  =         0.0000  VIRIAL  =         0.0000  VOLUME     =   1187533.9100
                                                    SURFTEN    =         0.0000
                                                    Density    =         1.0139
 ------------------------------------------------------------------------------


 NSTEP =   422000   TIME(PS) =     922.000  TEMP(K) =   309.57  PRESS =     0.0
 Etot   =   -196617.7296  EKtot   =     81022.6172  EPtot      =   -277640.3467
 BOND   =      6443.8042  ANGLE   =     25390.8879  DIHED      =     18155.2869
 1-4 NB =      6296.0979  1-4 EEL =      3382.5045  VDWAALS    =     13029.4651
 EELEC  =   -350338.3932  EHBOND  =         0.0000  RESTRAINT  =         0.0000
 EKCMT  =         0.0000  VIRIAL  =         0.0000  VOLUME     =   1187295.2742
                                                    SURFTEN    =         0.0000
                                                    Density    =         1.0141
 ------------------------------------------------------------------------------


 NSTEP =   423000   TIME(PS) =     923.000  TEMP(K) =   310.03  PRESS =     0.0
 Etot   =   -196848.8705  EKtot   =     81141.9688  EPtot      =   -277990.8393
 BOND   =      6459.7530  ANGLE   =     25597.6477  DIHED      =     18172.7585
 1-4 NB =      6212.8000  1-4 EEL =      3332.8524  VDWAALS    =     12988.8542
 EELEC  =   -350755.5052  EHBOND  =         0.0000  RESTRAINT  =         0.0000
 EKCMT  =         0.0000  VIRIAL  =         0.0000  VOLUME     =   1188876.2863
                                                    SURFTEN    =         0.0000
                                                    Density    =         1.0128
 ------------------------------------------------------------------------------


 NSTEP =   424000   TIME(PS) =     924.000  TEMP(K) =   309.93  PRESS =     0.0
 Etot   =   -196952.3118  EKtot   =     81116.7812  EPtot      =   -278069.0931
 BOND   =      6490.4755  ANGLE   =     25424.3584  DIHED      =     18232.7758
 1-4 NB =      6271.5203  1-4 EEL =      3395.3525  VDWAALS    =     14089.6957
 EELEC  =   -351973.2714  EHBOND  =         0.0000  RESTRAINT  =         0.0000
 EKCMT  =         0.0000  VIRIAL  =         0.0000  VOLUME     =   1188355.8202
                                                    SURFTEN    =         0.0000
                                                    Density    =         1.0132
 ------------------------------------------------------------------------------


 NSTEP =   425000   TIME(PS) =     925.000  TEMP(K) =   309.72  PRESS =     0.0
 Etot   =   -196781.4311  EKtot   =     81061.2500  EPtot      =   -277842.6811
 BOND   =      6391.7085  ANGLE   =     25415.7745  DIHED      =     18231.7352
 1-4 NB =      6266.2455  1-4 EEL =      3422.7174  VDWAALS    =     13954.0768
 EELEC  =   -351524.9389  EHBOND  =         0.0000  RESTRAINT  =         0.0000
 EKCMT  =         0.0000  VIRIAL  =         0.0000  VOLUME     =   1187521.5720
                                                    SURFTEN    =         0.0000
                                                    Density    =         1.0139
 ------------------------------------------------------------------------------


 NSTEP =   426000   TIME(PS) =     926.000  TEMP(K) =   310.70  PRESS =     0.0
 Etot   =   -196974.1791  EKtot   =     81319.4609  EPtot      =   -278293.6400
 BOND   =      6513.5621  ANGLE   =     25386.1745  DIHED      =     18180.9646
 1-4 NB =      6240.0411  1-4 EEL =      3434.2989  VDWAALS    =     13873.9135
 EELEC  =   -351922.5948  EHBOND  =         0.0000  RESTRAINT  =         0.0000
 EKCMT  =         0.0000  VIRIAL  =         0.0000  VOLUME     =   1185794.5723
                                                    SURFTEN    =         0.0000
                                                    Density    =         1.0154
 ------------------------------------------------------------------------------


 NSTEP =   427000   TIME(PS) =     927.000  TEMP(K) =   309.20  PRESS =     0.0
 Etot   =   -197126.5874  EKtot   =     80925.6797  EPtot      =   -278052.2671
 BOND   =      6408.4753  ANGLE   =     25466.0430  DIHED      =     18147.9677
 1-4 NB =      6280.4886  1-4 EEL =      3458.6204  VDWAALS    =     13843.4759
 EELEC  =   -351657.3380  EHBOND  =         0.0000  RESTRAINT  =         0.0000
 EKCMT  =         0.0000  VIRIAL  =         0.0000  VOLUME     =   1186430.2802
                                                    SURFTEN    =         0.0000
                                                    Density    =         1.0149
 ------------------------------------------------------------------------------


 NSTEP =   428000   TIME(PS) =     928.000  TEMP(K) =   309.81  PRESS =     0.0
 Etot   =   -196635.5310  EKtot   =     81086.5938  EPtot      =   -277722.1247
 BOND   =      6563.3871  ANGLE   =     25473.8307  DIHED      =     18295.9939
 1-4 NB =      6242.9184  1-4 EEL =      3397.4641  VDWAALS    =     13906.3557
 EELEC  =   -351602.0745  EHBOND  =         0.0000  RESTRAINT  =         0.0000
 EKCMT  =         0.0000  VIRIAL  =         0.0000  VOLUME     =   1186884.4828
                                                    SURFTEN    =         0.0000
                                                    Density    =         1.0145
 ------------------------------------------------------------------------------


 NSTEP =   429000   TIME(PS) =     929.000  TEMP(K) =   309.30  PRESS =     0.0
 Etot   =   -196551.8798  EKtot   =     80953.1875  EPtot      =   -277505.0673
 BOND   =      6477.9039  ANGLE   =     25410.7034  DIHED      =     18286.4108
 1-4 NB =      6247.6924  1-4 EEL =      3332.1971  VDWAALS    =     13574.5372
 EELEC  =   -350834.5121  EHBOND  =         0.0000  RESTRAINT  =         0.0000
 EKCMT  =         0.0000  VIRIAL  =         0.0000  VOLUME     =   1187029.3557
                                                    SURFTEN    =         0.0000
                                                    Density    =         1.0144
 ------------------------------------------------------------------------------


 NSTEP =   430000   TIME(PS) =     930.000  TEMP(K) =   309.38  PRESS =     0.0
 Etot   =   -197307.3072  EKtot   =     80973.0078  EPtot      =   -278280.3150
 BOND   =      6410.1096  ANGLE   =     25372.9580  DIHED      =     18159.5127
 1-4 NB =      6197.4014  1-4 EEL =      3340.7498  VDWAALS    =     14024.4239
 EELEC  =   -351785.4703  EHBOND  =         0.0000  RESTRAINT  =         0.0000
 EKCMT  =         0.0000  VIRIAL  =         0.0000  VOLUME     =   1185442.8292
                                                    SURFTEN    =         0.0000
                                                    Density    =         1.0157
 ------------------------------------------------------------------------------


 NSTEP =   431000   TIME(PS) =     931.000  TEMP(K) =   309.92  PRESS =     0.0
 Etot   =   -197265.2615  EKtot   =     81113.6094  EPtot      =   -278378.8709
 BOND   =      6372.5906  ANGLE   =     25326.6625  DIHED      =     18202.6110
 1-4 NB =      6267.9728  1-4 EEL =      3359.3411  VDWAALS    =     13433.0175
 EELEC  =   -351341.0663  EHBOND  =         0.0000  RESTRAINT  =         0.0000
 EKCMT  =         0.0000  VIRIAL  =         0.0000  VOLUME     =   1184766.8976
                                                    SURFTEN    =         0.0000
                                                    Density    =         1.0163
 ------------------------------------------------------------------------------


 NSTEP =   432000   TIME(PS) =     932.000  TEMP(K) =   309.72  PRESS =     0.0
 Etot   =   -196638.4184  EKtot   =     81062.3281  EPtot      =   -277700.7465
 BOND   =      6489.5072  ANGLE   =     25632.6419  DIHED      =     18185.1459
 1-4 NB =      6203.8800  1-4 EEL =      3363.5298  VDWAALS    =     13366.2314
 EELEC  =   -350941.6827  EHBOND  =         0.0000  RESTRAINT  =         0.0000
 EKCMT  =         0.0000  VIRIAL  =         0.0000  VOLUME     =   1186335.1155
                                                    SURFTEN    =         0.0000
                                                    Density    =         1.0150
 ------------------------------------------------------------------------------


 NSTEP =   433000   TIME(PS) =     933.000  TEMP(K) =   310.63  PRESS =     0.0
 Etot   =   -196596.3890  EKtot   =     81300.0938  EPtot      =   -277896.4828
 BOND   =      6476.0752  ANGLE   =     25259.9285  DIHED      =     18250.8494
 1-4 NB =      6244.9048  1-4 EEL =      3506.1915  VDWAALS    =     13744.9189
 EELEC  =   -351379.3512  EHBOND  =         0.0000  RESTRAINT  =         0.0000
 EKCMT  =         0.0000  VIRIAL  =         0.0000  VOLUME     =   1186460.2904
                                                    SURFTEN    =         0.0000
                                                    Density    =         1.0149
 ------------------------------------------------------------------------------


 NSTEP =   434000   TIME(PS) =     934.000  TEMP(K) =   310.48  PRESS =     0.0
 Etot   =   -196633.4926  EKtot   =     81260.7734  EPtot      =   -277894.2661
 BOND   =      6392.4536  ANGLE   =     25368.2630  DIHED      =     18171.7506
 1-4 NB =      6303.3351  1-4 EEL =      3417.3455  VDWAALS    =     13566.7797
 EELEC  =   -351114.1935  EHBOND  =         0.0000  RESTRAINT  =         0.0000
 EKCMT  =         0.0000  VIRIAL  =         0.0000  VOLUME     =   1186885.8801
                                                    SURFTEN    =         0.0000
                                                    Density    =         1.0145
 ------------------------------------------------------------------------------


 NSTEP =   435000   TIME(PS) =     935.000  TEMP(K) =   311.22  PRESS =     0.0
 Etot   =   -196225.0423  EKtot   =     81453.7422  EPtot      =   -277678.7845
 BOND   =      6512.9536  ANGLE   =     25390.3551  DIHED      =     18246.3787
 1-4 NB =      6203.9134  1-4 EEL =      3300.9485  VDWAALS    =     13367.0949
 EELEC  =   -350700.4286  EHBOND  =         0.0000  RESTRAINT  =         0.0000
 EKCMT  =         0.0000  VIRIAL  =         0.0000  VOLUME     =   1188280.9379
                                                    SURFTEN    =         0.0000
                                                    Density    =         1.0133
 ------------------------------------------------------------------------------


 NSTEP =   436000   TIME(PS) =     936.000  TEMP(K) =   310.10  PRESS =     0.0
 Etot   =   -196132.3302  EKtot   =     81162.5547  EPtot      =   -277294.8848
 BOND   =      6465.8886  ANGLE   =     25545.4816  DIHED      =     18171.8590
 1-4 NB =      6235.6916  1-4 EEL =      3429.1760  VDWAALS    =     13629.6790
 EELEC  =   -350772.6607  EHBOND  =         0.0000  RESTRAINT  =         0.0000
 EKCMT  =         0.0000  VIRIAL  =         0.0000  VOLUME     =   1188102.0629
                                                    SURFTEN    =         0.0000
                                                    Density    =         1.0135
 ------------------------------------------------------------------------------


 NSTEP =   437000   TIME(PS) =     937.000  TEMP(K) =   310.61  PRESS =     0.0
 Etot   =   -196562.5814  EKtot   =     81295.2422  EPtot      =   -277857.8236
 BOND   =      6509.7381  ANGLE   =     25337.4825  DIHED      =     18214.9236
 1-4 NB =      6206.3481  1-4 EEL =      3280.4556  VDWAALS    =     13471.5240
 EELEC  =   -350878.2956  EHBOND  =         0.0000  RESTRAINT  =         0.0000
 EKCMT  =         0.0000  VIRIAL  =         0.0000  VOLUME     =   1189022.7995
                                                    SURFTEN    =         0.0000
                                                    Density    =         1.0127
 ------------------------------------------------------------------------------


 NSTEP =   438000   TIME(PS) =     938.000  TEMP(K) =   308.73  PRESS =     0.0
 Etot   =   -196963.0595  EKtot   =     80803.0000  EPtot      =   -277766.0595
 BOND   =      6586.3878  ANGLE   =     25360.3088  DIHED      =     18166.9542
 1-4 NB =      6255.6724  1-4 EEL =      3371.4800  VDWAALS    =     13250.3092
 EELEC  =   -350757.1719  EHBOND  =         0.0000  RESTRAINT  =         0.0000
 EKCMT  =         0.0000  VIRIAL  =         0.0000  VOLUME     =   1189671.0162
                                                    SURFTEN    =         0.0000
                                                    Density    =         1.0121
 ------------------------------------------------------------------------------


 NSTEP =   439000   TIME(PS) =     939.000  TEMP(K) =   309.42  PRESS =     0.0
 Etot   =   -196818.0018  EKtot   =     80984.8906  EPtot      =   -277802.8924
 BOND   =      6475.8106  ANGLE   =     25457.0890  DIHED      =     18167.5514
 1-4 NB =      6282.5829  1-4 EEL =      3381.8007  VDWAALS    =     13147.8173
 EELEC  =   -350715.5442  EHBOND  =         0.0000  RESTRAINT  =         0.0000
 EKCMT  =         0.0000  VIRIAL  =         0.0000  VOLUME     =   1187988.8994
                                                    SURFTEN    =         0.0000
                                                    Density    =         1.0135
 ------------------------------------------------------------------------------


 NSTEP =   440000   TIME(PS) =     940.000  TEMP(K) =   309.48  PRESS =     0.0
 Etot   =   -196620.6128  EKtot   =     80999.8828  EPtot      =   -277620.4956
 BOND   =      6591.0690  ANGLE   =     25471.8382  DIHED      =     18208.1972
 1-4 NB =      6253.3652  1-4 EEL =      3430.0650  VDWAALS    =     13266.3814
 EELEC  =   -350841.4116  EHBOND  =         0.0000  RESTRAINT  =         0.0000
 EKCMT  =         0.0000  VIRIAL  =         0.0000  VOLUME     =   1187657.5324
                                                    SURFTEN    =         0.0000
                                                    Density    =         1.0138
 ------------------------------------------------------------------------------


 NSTEP =   441000   TIME(PS) =     941.000  TEMP(K) =   310.46  PRESS =     0.0
 Etot   =   -196627.0583  EKtot   =     81256.2734  EPtot      =   -277883.3317
 BOND   =      6426.7408  ANGLE   =     25391.5041  DIHED      =     18159.1935
 1-4 NB =      6254.8557  1-4 EEL =      3452.2814  VDWAALS    =     13529.0683
 EELEC  =   -351096.9755  EHBOND  =         0.0000  RESTRAINT  =         0.0000
 EKCMT  =         0.0000  VIRIAL  =         0.0000  VOLUME     =   1186823.7758
                                                    SURFTEN    =         0.0000
                                                    Density    =         1.0145
 ------------------------------------------------------------------------------


 NSTEP =   442000   TIME(PS) =     942.000  TEMP(K) =   310.15  PRESS =     0.0
 Etot   =   -196359.9877  EKtot   =     81174.0078  EPtot      =   -277533.9955
 BOND   =      6526.8586  ANGLE   =     25252.0111  DIHED      =     18202.6393
 1-4 NB =      6247.1078  1-4 EEL =      3389.0529  VDWAALS    =     13032.0136
 EELEC  =   -350183.6788  EHBOND  =         0.0000  RESTRAINT  =         0.0000
 EKCMT  =         0.0000  VIRIAL  =         0.0000  VOLUME     =   1188176.8561
                                                    SURFTEN    =         0.0000
                                                    Density    =         1.0134
 ------------------------------------------------------------------------------


 NSTEP =   443000   TIME(PS) =     943.000  TEMP(K) =   308.66  PRESS =     0.0
 Etot   =   -196537.7024  EKtot   =     80783.3750  EPtot      =   -277321.0774
 BOND   =      6353.0285  ANGLE   =     25532.2652  DIHED      =     18236.4652
 1-4 NB =      6253.2759  1-4 EEL =      3389.1955  VDWAALS    =     13491.2745
 EELEC  =   -350576.5821  EHBOND  =         0.0000  RESTRAINT  =         0.0000
 EKCMT  =         0.0000  VIRIAL  =         0.0000  VOLUME     =   1188804.0785
                                                    SURFTEN    =         0.0000
                                                    Density    =         1.0129
 ------------------------------------------------------------------------------


 NSTEP =   444000   TIME(PS) =     944.000  TEMP(K) =   309.05  PRESS =     0.0
 Etot   =   -196506.6149  EKtot   =     80886.1172  EPtot      =   -277392.7321
 BOND   =      6540.4992  ANGLE   =     25366.6046  DIHED      =     18294.3740
 1-4 NB =      6267.2398  1-4 EEL =      3402.3402  VDWAALS    =     13628.8981
 EELEC  =   -350892.6879  EHBOND  =         0.0000  RESTRAINT  =         0.0000
 EKCMT  =         0.0000  VIRIAL  =         0.0000  VOLUME     =   1190061.9676
                                                    SURFTEN    =         0.0000
                                                    Density    =         1.0118
 ------------------------------------------------------------------------------


 NSTEP =   445000   TIME(PS) =     945.000  TEMP(K) =   308.80  PRESS =     0.0
 Etot   =   -197119.7978  EKtot   =     80820.4609  EPtot      =   -277940.2587
 BOND   =      6477.0946  ANGLE   =     25191.0118  DIHED      =     18243.3413
 1-4 NB =      6314.8040  1-4 EEL =      3406.1027  VDWAALS    =     13581.0864
 EELEC  =   -351153.6995  EHBOND  =         0.0000  RESTRAINT  =         0.0000
 EKCMT  =         0.0000  VIRIAL  =         0.0000  VOLUME     =   1189476.7540
                                                    SURFTEN    =         0.0000
                                                    Density    =         1.0123
 ------------------------------------------------------------------------------


 NSTEP =   446000   TIME(PS) =     946.000  TEMP(K) =   308.10  PRESS =     0.0
 Etot   =   -197440.6755  EKtot   =     80638.2500  EPtot      =   -278078.9255
 BOND   =      6448.3757  ANGLE   =     25378.8387  DIHED      =     18184.8961
 1-4 NB =      6182.8827  1-4 EEL =      3415.2791  VDWAALS    =     13283.0720
 EELEC  =   -350972.2697  EHBOND  =         0.0000  RESTRAINT  =         0.0000
 EKCMT  =         0.0000  VIRIAL  =         0.0000  VOLUME     =   1186038.9529
                                                    SURFTEN    =         0.0000
                                                    Density    =         1.0152
 ------------------------------------------------------------------------------


 NSTEP =   447000   TIME(PS) =     947.000  TEMP(K) =   310.15  PRESS =     0.0
 Etot   =   -197262.5290  EKtot   =     81174.2812  EPtot      =   -278436.8102
 BOND   =      6495.3961  ANGLE   =     25261.3478  DIHED      =     18115.1422
 1-4 NB =      6216.6822  1-4 EEL =      3371.9272  VDWAALS    =     13013.3822
 EELEC  =   -350910.6878  EHBOND  =         0.0000  RESTRAINT  =         0.0000
 EKCMT  =         0.0000  VIRIAL  =         0.0000  VOLUME     =   1185794.3591
                                                    SURFTEN    =         0.0000
                                                    Density    =         1.0154
 ------------------------------------------------------------------------------


 NSTEP =   448000   TIME(PS) =     948.000  TEMP(K) =   309.32  PRESS =     0.0
 Etot   =   -197590.4329  EKtot   =     80956.2734  EPtot      =   -278546.7063
 BOND   =      6456.0238  ANGLE   =     25113.6833  DIHED      =     18154.4105
 1-4 NB =      6225.8892  1-4 EEL =      3374.1941  VDWAALS    =     13748.2491
 EELEC  =   -351619.1564  EHBOND  =         0.0000  RESTRAINT  =         0.0000
 EKCMT  =         0.0000  VIRIAL  =         0.0000  VOLUME     =   1186661.9442
                                                    SURFTEN    =         0.0000
                                                    Density    =         1.0147
 ------------------------------------------------------------------------------


 NSTEP =   449000   TIME(PS) =     949.000  TEMP(K) =   308.89  PRESS =     0.0
 Etot   =   -197205.9758  EKtot   =     80845.0000  EPtot      =   -278050.9758
 BOND   =      6432.7988  ANGLE   =     25367.2677  DIHED      =     18246.1447
 1-4 NB =      6303.5091  1-4 EEL =      3379.0023  VDWAALS    =     13954.4390
 EELEC  =   -351734.1373  EHBOND  =         0.0000  RESTRAINT  =         0.0000
 EKCMT  =         0.0000  VIRIAL  =         0.0000  VOLUME     =   1186901.2378
                                                    SURFTEN    =         0.0000
                                                    Density    =         1.0145
 ------------------------------------------------------------------------------


 NSTEP =   450000   TIME(PS) =     950.000  TEMP(K) =   309.50  PRESS =     0.0
 Etot   =   -197038.1072  EKtot   =     81005.0000  EPtot      =   -278043.1072
 BOND   =      6343.4191  ANGLE   =     25519.5521  DIHED      =     18197.9760
 1-4 NB =      6233.3807  1-4 EEL =      3401.8910  VDWAALS    =     13261.2918
 EELEC  =   -351000.6179  EHBOND  =         0.0000  RESTRAINT  =         0.0000
 EKCMT  =         0.0000  VIRIAL  =         0.0000  VOLUME     =   1188090.9926
                                                    SURFTEN    =         0.0000
                                                    Density    =         1.0135
 ------------------------------------------------------------------------------


 NSTEP =   451000   TIME(PS) =     951.000  TEMP(K) =   309.29  PRESS =     0.0
 Etot   =   -197124.0640  EKtot   =     80948.5156  EPtot      =   -278072.5796
 BOND   =      6289.3897  ANGLE   =     25517.1437  DIHED      =     18186.0554
 1-4 NB =      6296.6567  1-4 EEL =      3356.6256  VDWAALS    =     13424.6319
 EELEC  =   -351143.0827  EHBOND  =         0.0000  RESTRAINT  =         0.0000
 EKCMT  =         0.0000  VIRIAL  =         0.0000  VOLUME     =   1187844.8056
                                                    SURFTEN    =         0.0000
                                                    Density    =         1.0137
 ------------------------------------------------------------------------------


 NSTEP =   452000   TIME(PS) =     952.000  TEMP(K) =   309.95  PRESS =     0.0
 Etot   =   -196071.5086  EKtot   =     81122.1719  EPtot      =   -277193.6804
 BOND   =      6584.8396  ANGLE   =     25488.3196  DIHED      =     18261.5275
 1-4 NB =      6242.6296  1-4 EEL =      3289.8857  VDWAALS    =     13336.8897
 EELEC  =   -350397.7721  EHBOND  =         0.0000  RESTRAINT  =         0.0000
 EKCMT  =         0.0000  VIRIAL  =         0.0000  VOLUME     =   1188072.8130
                                                    SURFTEN    =         0.0000
                                                    Density    =         1.0135
 ------------------------------------------------------------------------------


 NSTEP =   453000   TIME(PS) =     953.000  TEMP(K) =   310.81  PRESS =     0.0
 Etot   =   -196483.3701  EKtot   =     81348.3125  EPtot      =   -277831.6826
 BOND   =      6381.0634  ANGLE   =     25378.5726  DIHED      =     18197.2283
 1-4 NB =      6255.7680  1-4 EEL =      3362.9801  VDWAALS    =     12960.6419
 EELEC  =   -350367.9369  EHBOND  =         0.0000  RESTRAINT  =         0.0000
 EKCMT  =         0.0000  VIRIAL  =         0.0000  VOLUME     =   1187245.8239
                                                    SURFTEN    =         0.0000
                                                    Density    =         1.0142
 ------------------------------------------------------------------------------


 NSTEP =   454000   TIME(PS) =     954.000  TEMP(K) =   309.95  PRESS =     0.0
 Etot   =   -196627.4648  EKtot   =     81121.5547  EPtot      =   -277749.0195
 BOND   =      6434.2672  ANGLE   =     25526.9034  DIHED      =     18157.3841
 1-4 NB =      6210.5260  1-4 EEL =      3289.5619  VDWAALS    =     13423.2490
 EELEC  =   -350790.9110  EHBOND  =         0.0000  RESTRAINT  =         0.0000
 EKCMT  =         0.0000  VIRIAL  =         0.0000  VOLUME     =   1187617.7703
                                                    SURFTEN    =         0.0000
                                                    Density    =         1.0139
 ------------------------------------------------------------------------------


 NSTEP =   455000   TIME(PS) =     955.000  TEMP(K) =   311.23  PRESS =     0.0
 Etot   =   -196668.5229  EKtot   =     81456.4531  EPtot      =   -278124.9761
 BOND   =      6447.6006  ANGLE   =     25329.5957  DIHED      =     18244.7544
 1-4 NB =      6208.0713  1-4 EEL =      3407.5849  VDWAALS    =     13693.1134
 EELEC  =   -351455.6963  EHBOND  =         0.0000  RESTRAINT  =         0.0000
 EKCMT  =         0.0000  VIRIAL  =         0.0000  VOLUME     =   1187462.3744
                                                    SURFTEN    =         0.0000
                                                    Density    =         1.0140
 ------------------------------------------------------------------------------


 NSTEP =   456000   TIME(PS) =     956.000  TEMP(K) =   308.83  PRESS =     0.0
 Etot   =   -196726.6471  EKtot   =     80829.8438  EPtot      =   -277556.4909
 BOND   =      6500.2958  ANGLE   =     25584.2224  DIHED      =     18269.0076
 1-4 NB =      6221.5807  1-4 EEL =      3388.8482  VDWAALS    =     13958.8396
 EELEC  =   -351479.2852  EHBOND  =         0.0000  RESTRAINT  =         0.0000
 EKCMT  =         0.0000  VIRIAL  =         0.0000  VOLUME     =   1187892.6054
                                                    SURFTEN    =         0.0000
                                                    Density    =         1.0136
 ------------------------------------------------------------------------------


 NSTEP =   457000   TIME(PS) =     957.000  TEMP(K) =   309.95  PRESS =     0.0
 Etot   =   -196777.1685  EKtot   =     81121.1875  EPtot      =   -277898.3560
 BOND   =      6530.0345  ANGLE   =     25290.0017  DIHED      =     18186.6572
 1-4 NB =      6190.2915  1-4 EEL =      3260.4660  VDWAALS    =     13558.9345
 EELEC  =   -350914.7414  EHBOND  =         0.0000  RESTRAINT  =         0.0000
 EKCMT  =         0.0000  VIRIAL  =         0.0000  VOLUME     =   1187392.9922
                                                    SURFTEN    =         0.0000
                                                    Density    =         1.0141
 ------------------------------------------------------------------------------


 NSTEP =   458000   TIME(PS) =     958.000  TEMP(K) =   310.17  PRESS =     0.0
 Etot   =   -196563.2890  EKtot   =     81181.0781  EPtot      =   -277744.3671
 BOND   =      6481.5936  ANGLE   =     25471.7287  DIHED      =     18253.0338
 1-4 NB =      6254.1188  1-4 EEL =      3333.4869  VDWAALS    =     13116.8548
 EELEC  =   -350655.1838  EHBOND  =         0.0000  RESTRAINT  =         0.0000
 EKCMT  =         0.0000  VIRIAL  =         0.0000  VOLUME     =   1187603.9532
                                                    SURFTEN    =         0.0000
                                                    Density    =         1.0139
 ------------------------------------------------------------------------------


 NSTEP =   459000   TIME(PS) =     959.000  TEMP(K) =   309.50  PRESS =     0.0
 Etot   =   -196713.6143  EKtot   =     81004.6484  EPtot      =   -277718.2628
 BOND   =      6413.9542  ANGLE   =     25446.0580  DIHED      =     18258.9462
 1-4 NB =      6227.6936  1-4 EEL =      3301.7002  VDWAALS    =     13221.4205
 EELEC  =   -350588.0354  EHBOND  =         0.0000  RESTRAINT  =         0.0000
 EKCMT  =         0.0000  VIRIAL  =         0.0000  VOLUME     =   1187227.0176
                                                    SURFTEN    =         0.0000
                                                    Density    =         1.0142
 ------------------------------------------------------------------------------


 NSTEP =   460000   TIME(PS) =     960.000  TEMP(K) =   311.23  PRESS =     0.0
 Etot   =   -196504.9366  EKtot   =     81457.6875  EPtot      =   -277962.6241
 BOND   =      6473.2919  ANGLE   =     25531.8828  DIHED      =     18262.5150
 1-4 NB =      6280.0067  1-4 EEL =      3290.0635  VDWAALS    =     13323.7831
 EELEC  =   -351124.1671  EHBOND  =         0.0000  RESTRAINT  =         0.0000
 EKCMT  =         0.0000  VIRIAL  =         0.0000  VOLUME     =   1188448.6696
                                                    SURFTEN    =         0.0000
                                                    Density    =         1.0132
 ------------------------------------------------------------------------------


 NSTEP =   461000   TIME(PS) =     961.000  TEMP(K) =   309.46  PRESS =     0.0
 Etot   =   -196681.4248  EKtot   =     80993.9531  EPtot      =   -277675.3779
 BOND   =      6531.4046  ANGLE   =     25275.6098  DIHED      =     18154.8443
 1-4 NB =      6245.6846  1-4 EEL =      3317.7135  VDWAALS    =     13281.5961
 EELEC  =   -350482.2309  EHBOND  =         0.0000  RESTRAINT  =         0.0000
 EKCMT  =         0.0000  VIRIAL  =         0.0000  VOLUME     =   1188093.2517
                                                    SURFTEN    =         0.0000
                                                    Density    =         1.0135
 ------------------------------------------------------------------------------


 NSTEP =   462000   TIME(PS) =     962.000  TEMP(K) =   310.76  PRESS =     0.0
 Etot   =   -196999.5999  EKtot   =     81334.6094  EPtot      =   -278334.2093
 BOND   =      6450.2788  ANGLE   =     25324.7372  DIHED      =     18177.9224
 1-4 NB =      6232.1409  1-4 EEL =      3392.5111  VDWAALS    =     13515.2180
 EELEC  =   -351427.0177  EHBOND  =         0.0000  RESTRAINT  =         0.0000
 EKCMT  =         0.0000  VIRIAL  =         0.0000  VOLUME     =   1188248.5202
                                                    SURFTEN    =         0.0000
                                                    Density    =         1.0133
 ------------------------------------------------------------------------------


 NSTEP =   463000   TIME(PS) =     963.000  TEMP(K) =   310.12  PRESS =     0.0
 Etot   =   -196128.5916  EKtot   =     81167.5703  EPtot      =   -277296.1619
 BOND   =      6558.7216  ANGLE   =     25430.9160  DIHED      =     18115.8378
 1-4 NB =      6182.9564  1-4 EEL =      3299.5007  VDWAALS    =     13087.4667
 EELEC  =   -349971.5612  EHBOND  =         0.0000  RESTRAINT  =         0.0000
 EKCMT  =         0.0000  VIRIAL  =         0.0000  VOLUME     =   1189929.2996
                                                    SURFTEN    =         0.0000
                                                    Density    =         1.0119
 ------------------------------------------------------------------------------


 NSTEP =   464000   TIME(PS) =     964.000  TEMP(K) =   311.11  PRESS =     0.0
 Etot   =   -196036.4612  EKtot   =     81425.3281  EPtot      =   -277461.7893
 BOND   =      6497.6125  ANGLE   =     25471.7919  DIHED      =     18169.1134
 1-4 NB =      6234.4082  1-4 EEL =      3295.3042  VDWAALS    =     13247.8872
 EELEC  =   -350377.9069  EHBOND  =         0.0000  RESTRAINT  =         0.0000
 EKCMT  =         0.0000  VIRIAL  =         0.0000  VOLUME     =   1189525.3132
                                                    SURFTEN    =         0.0000
                                                    Density    =         1.0122
 ------------------------------------------------------------------------------


 NSTEP =   465000   TIME(PS) =     965.000  TEMP(K) =   309.58  PRESS =     0.0
 Etot   =   -195985.6010  EKtot   =     81025.7578  EPtot      =   -277011.3588
 BOND   =      6554.1281  ANGLE   =     25494.4780  DIHED      =     18161.1601
 1-4 NB =      6211.1808  1-4 EEL =      3352.7557  VDWAALS    =     13168.2046
 EELEC  =   -349953.2661  EHBOND  =         0.0000  RESTRAINT  =         0.0000
 EKCMT  =         0.0000  VIRIAL  =         0.0000  VOLUME     =   1188398.3144
                                                    SURFTEN    =         0.0000
                                                    Density    =         1.0132
 ------------------------------------------------------------------------------


 NSTEP =   466000   TIME(PS) =     966.000  TEMP(K) =   309.81  PRESS =     0.0
 Etot   =   -196616.4150  EKtot   =     81086.9375  EPtot      =   -277703.3525
 BOND   =      6387.5732  ANGLE   =     25267.4362  DIHED      =     18152.7539
 1-4 NB =      6225.8434  1-4 EEL =      3390.7306  VDWAALS    =     13414.3980
 EELEC  =   -350542.0877  EHBOND  =         0.0000  RESTRAINT  =         0.0000
 EKCMT  =         0.0000  VIRIAL  =         0.0000  VOLUME     =   1186144.5524
                                                    SURFTEN    =         0.0000
                                                    Density    =         1.0151
 ------------------------------------------------------------------------------


 NSTEP =   467000   TIME(PS) =     967.000  TEMP(K) =   309.02  PRESS =     0.0
 Etot   =   -196397.2535  EKtot   =     80879.4062  EPtot      =   -277276.6597
 BOND   =      6504.8064  ANGLE   =     25394.9282  DIHED      =     18186.9774
 1-4 NB =      6264.3425  1-4 EEL =      3409.4566  VDWAALS    =     12905.1189
 EELEC  =   -349942.2899  EHBOND  =         0.0000  RESTRAINT  =         0.0000
 EKCMT  =         0.0000  VIRIAL  =         0.0000  VOLUME     =   1185612.2741
                                                    SURFTEN    =         0.0000
                                                    Density    =         1.0156
 ------------------------------------------------------------------------------


 NSTEP =   468000   TIME(PS) =     968.000  TEMP(K) =   309.85  PRESS =     0.0
 Etot   =   -196778.5031  EKtot   =     81096.0234  EPtot      =   -277874.5265
 BOND   =      6407.7229  ANGLE   =     25507.6367  DIHED      =     18290.0297
 1-4 NB =      6230.1249  1-4 EEL =      3344.8851  VDWAALS    =     13584.5413
 EELEC  =   -351239.4671  EHBOND  =         0.0000  RESTRAINT  =         0.0000
 EKCMT  =         0.0000  VIRIAL  =         0.0000  VOLUME     =   1186548.8172
                                                    SURFTEN    =         0.0000
                                                    Density    =         1.0148
 ------------------------------------------------------------------------------


 NSTEP =   469000   TIME(PS) =     969.000  TEMP(K) =   309.92  PRESS =     0.0
 Etot   =   -196576.5765  EKtot   =     81114.1875  EPtot      =   -277690.7640
 BOND   =      6579.3501  ANGLE   =     25410.6749  DIHED      =     18224.0716
 1-4 NB =      6239.8666  1-4 EEL =      3374.6826  VDWAALS    =     13241.9540
 EELEC  =   -350761.3638  EHBOND  =         0.0000  RESTRAINT  =         0.0000
 EKCMT  =         0.0000  VIRIAL  =         0.0000  VOLUME     =   1187649.5959
                                                    SURFTEN    =         0.0000
                                                    Density    =         1.0138
 ------------------------------------------------------------------------------


 NSTEP =   470000   TIME(PS) =     970.000  TEMP(K) =   311.21  PRESS =     0.0
 Etot   =   -196719.4390  EKtot   =     81451.1641  EPtot      =   -278170.6031
 BOND   =      6462.0294  ANGLE   =     25188.0319  DIHED      =     18092.1663
 1-4 NB =      6240.0636  1-4 EEL =      3313.5299  VDWAALS    =     14144.1057
 EELEC  =   -351610.5299  EHBOND  =         0.0000  RESTRAINT  =         0.0000
 EKCMT  =         0.0000  VIRIAL  =         0.0000  VOLUME     =   1188923.5755
                                                    SURFTEN    =         0.0000
                                                    Density    =         1.0128
 ------------------------------------------------------------------------------


 NSTEP =   471000   TIME(PS) =     971.000  TEMP(K) =   310.02  PRESS =     0.0
 Etot   =   -196760.8259  EKtot   =     81139.7656  EPtot      =   -277900.5915
 BOND   =      6484.1156  ANGLE   =     25246.1803  DIHED      =     18150.0677
 1-4 NB =      6164.2144  1-4 EEL =      3360.2552  VDWAALS    =     13679.6671
 EELEC  =   -350985.0919  EHBOND  =         0.0000  RESTRAINT  =         0.0000
 EKCMT  =         0.0000  VIRIAL  =         0.0000  VOLUME     =   1188923.5755
                                                    SURFTEN    =         0.0000
                                                    Density    =         1.0128
 ------------------------------------------------------------------------------


 NSTEP =   472000   TIME(PS) =     972.000  TEMP(K) =   308.96  PRESS =     0.0
 Etot   =   -196950.1501  EKtot   =     80862.5938  EPtot      =   -277812.7439
 BOND   =      6438.2931  ANGLE   =     25244.2032  DIHED      =     18241.5418
 1-4 NB =      6326.3460  1-4 EEL =      3327.8486  VDWAALS    =     13243.6252
 EELEC  =   -350634.6018  EHBOND  =         0.0000  RESTRAINT  =         0.0000
 EKCMT  =         0.0000  VIRIAL  =         0.0000  VOLUME     =   1189885.4566
                                                    SURFTEN    =         0.0000
                                                    Density    =         1.0119
 ------------------------------------------------------------------------------


 NSTEP =   473000   TIME(PS) =     973.000  TEMP(K) =   308.61  PRESS =     0.0
 Etot   =   -197349.5707  EKtot   =     80771.4297  EPtot      =   -278121.0004
 BOND   =      6430.3521  ANGLE   =     25386.1459  DIHED      =     18103.3044
 1-4 NB =      6187.2051  1-4 EEL =      3329.6020  VDWAALS    =     12969.4227
 EELEC  =   -350527.0327  EHBOND  =         0.0000  RESTRAINT  =         0.0000
 EKCMT  =         0.0000  VIRIAL  =         0.0000  VOLUME     =   1189108.0011
                                                    SURFTEN    =         0.0000
                                                    Density    =         1.0126
 ------------------------------------------------------------------------------


 NSTEP =   474000   TIME(PS) =     974.000  TEMP(K) =   309.19  PRESS =     0.0
 Etot   =   -197190.4547  EKtot   =     80923.4531  EPtot      =   -278113.9078
 BOND   =      6427.5341  ANGLE   =     25408.7487  DIHED      =     18199.5920
 1-4 NB =      6249.8236  1-4 EEL =      3424.9660  VDWAALS    =     13640.2173
 EELEC  =   -351464.7894  EHBOND  =         0.0000  RESTRAINT  =         0.0000
 EKCMT  =         0.0000  VIRIAL  =         0.0000  VOLUME     =   1189700.8233
                                                    SURFTEN    =         0.0000
                                                    Density    =         1.0121
 ------------------------------------------------------------------------------


 NSTEP =   475000   TIME(PS) =     975.000  TEMP(K) =   311.02  PRESS =     0.0
 Etot   =   -196792.2403  EKtot   =     81402.5781  EPtot      =   -278194.8185
 BOND   =      6414.1527  ANGLE   =     25309.1101  DIHED      =     18175.5489
 1-4 NB =      6239.2438  1-4 EEL =      3317.0017  VDWAALS    =     13943.8560
 EELEC  =   -351593.7315  EHBOND  =         0.0000  RESTRAINT  =         0.0000
 EKCMT  =         0.0000  VIRIAL  =         0.0000  VOLUME     =   1188275.6694
                                                    SURFTEN    =         0.0000
                                                    Density    =         1.0133
 ------------------------------------------------------------------------------


 NSTEP =   476000   TIME(PS) =     976.000  TEMP(K) =   309.04  PRESS =     0.0
 Etot   =   -196745.5960  EKtot   =     80882.9062  EPtot      =   -277628.5023
 BOND   =      6539.3755  ANGLE   =     25387.9609  DIHED      =     18189.0182
 1-4 NB =      6198.4870  1-4 EEL =      3418.7895  VDWAALS    =     13334.9036
 EELEC  =   -350697.0370  EHBOND  =         0.0000  RESTRAINT  =         0.0000
 EKCMT  =         0.0000  VIRIAL  =         0.0000  VOLUME     =   1188581.0344
                                                    SURFTEN    =         0.0000
                                                    Density    =         1.0130
 ------------------------------------------------------------------------------


 NSTEP =   477000   TIME(PS) =     977.000  TEMP(K) =   309.24  PRESS =     0.0
 Etot   =   -197210.1272  EKtot   =     80937.2344  EPtot      =   -278147.3616
 BOND   =      6549.6045  ANGLE   =     25236.4433  DIHED      =     18243.8887
 1-4 NB =      6198.0595  1-4 EEL =      3370.7905  VDWAALS    =     13243.2237
 EELEC  =   -350989.3717  EHBOND  =         0.0000  RESTRAINT  =         0.0000
 EKCMT  =         0.0000  VIRIAL  =         0.0000  VOLUME     =   1188581.0344
                                                    SURFTEN    =         0.0000
                                                    Density    =         1.0130
 ------------------------------------------------------------------------------


 NSTEP =   478000   TIME(PS) =     978.000  TEMP(K) =   309.31  PRESS =     0.0
 Etot   =   -196586.6448  EKtot   =     80955.9531  EPtot      =   -277542.5979
 BOND   =      6474.9176  ANGLE   =     25308.6816  DIHED      =     18256.1691
 1-4 NB =      6258.5285  1-4 EEL =      3328.5811  VDWAALS    =     13264.3610
 EELEC  =   -350433.8368  EHBOND  =         0.0000  RESTRAINT  =         0.0000
 EKCMT  =         0.0000  VIRIAL  =         0.0000  VOLUME     =   1187536.8694
                                                    SURFTEN    =         0.0000
                                                    Density    =         1.0139
 ------------------------------------------------------------------------------


 NSTEP =   479000   TIME(PS) =     979.000  TEMP(K) =   310.69  PRESS =     0.0
 Etot   =   -196398.5784  EKtot   =     81317.1641  EPtot      =   -277715.7425
 BOND   =      6496.7650  ANGLE   =     25274.8945  DIHED      =     18258.5348
 1-4 NB =      6195.2443  1-4 EEL =      3369.0034  VDWAALS    =     13134.5508
 EELEC  =   -350444.7353  EHBOND  =         0.0000  RESTRAINT  =         0.0000
 EKCMT  =         0.0000  VIRIAL  =         0.0000  VOLUME     =   1187884.8060
                                                    SURFTEN    =         0.0000
                                                    Density    =         1.0136
 ------------------------------------------------------------------------------


 NSTEP =   480000   TIME(PS) =     980.000  TEMP(K) =   309.79  PRESS =     0.0
 Etot   =   -196450.2523  EKtot   =     81081.1250  EPtot      =   -277531.3773
 BOND   =      6495.4141  ANGLE   =     25343.2443  DIHED      =     18177.9866
 1-4 NB =      6244.8610  1-4 EEL =      3312.0744  VDWAALS    =     13431.8005
 EELEC  =   -350536.7582  EHBOND  =         0.0000  RESTRAINT  =         0.0000
 EKCMT  =         0.0000  VIRIAL  =         0.0000  VOLUME     =   1188771.7783
                                                    SURFTEN    =         0.0000
                                                    Density    =         1.0129
 ------------------------------------------------------------------------------


 NSTEP =   481000   TIME(PS) =     981.000  TEMP(K) =   308.44  PRESS =     0.0
 Etot   =   -196706.4407  EKtot   =     80728.1719  EPtot      =   -277434.6126
 BOND   =      6492.7611  ANGLE   =     25326.4118  DIHED      =     18229.6191
 1-4 NB =      6229.0113  1-4 EEL =      3306.0137  VDWAALS    =     13011.5125
 EELEC  =   -350029.9421  EHBOND  =         0.0000  RESTRAINT  =         0.0000
 EKCMT  =         0.0000  VIRIAL  =         0.0000  VOLUME     =   1189073.3384
                                                    SURFTEN    =         0.0000
                                                    Density    =         1.0126
 ------------------------------------------------------------------------------


 NSTEP =   482000   TIME(PS) =     982.000  TEMP(K) =   310.67  PRESS =     0.0
 Etot   =   -196389.4960  EKtot   =     81311.2656  EPtot      =   -277700.7616
 BOND   =      6504.7149  ANGLE   =     25465.6330  DIHED      =     18168.7791
 1-4 NB =      6203.4551  1-4 EEL =      3303.2232  VDWAALS    =     13684.6149
 EELEC  =   -351031.1817  EHBOND  =         0.0000  RESTRAINT  =         0.0000
 EKCMT  =         0.0000  VIRIAL  =         0.0000  VOLUME     =   1188904.1708
                                                    SURFTEN    =         0.0000
                                                    Density    =         1.0128
 ------------------------------------------------------------------------------


 NSTEP =   483000   TIME(PS) =     983.000  TEMP(K) =   309.04  PRESS =     0.0
 Etot   =   -196676.4640  EKtot   =     80884.0625  EPtot      =   -277560.5265
 BOND   =      6453.8053  ANGLE   =     25317.9601  DIHED      =     18165.1092
 1-4 NB =      6272.4624  1-4 EEL =      3321.9096  VDWAALS    =     12967.2446
 EELEC  =   -350059.0177  EHBOND  =         0.0000  RESTRAINT  =         0.0000
 EKCMT  =         0.0000  VIRIAL  =         0.0000  VOLUME     =   1188956.7020
                                                    SURFTEN    =         0.0000
                                                    Density    =         1.0127
 ------------------------------------------------------------------------------


 NSTEP =   484000   TIME(PS) =     984.000  TEMP(K) =   309.34  PRESS =     0.0
 Etot   =   -196758.9226  EKtot   =     80961.5078  EPtot      =   -277720.4305
 BOND   =      6394.5416  ANGLE   =     25293.1330  DIHED      =     18234.6872
 1-4 NB =      6303.4234  1-4 EEL =      3428.7880  VDWAALS    =     13661.2151
 EELEC  =   -351036.2187  EHBOND  =         0.0000  RESTRAINT  =         0.0000
 EKCMT  =         0.0000  VIRIAL  =         0.0000  VOLUME     =   1189575.7301
                                                    SURFTEN    =         0.0000
                                                    Density    =         1.0122
 ------------------------------------------------------------------------------


 NSTEP =   485000   TIME(PS) =     985.000  TEMP(K) =   310.24  PRESS =     0.0
 Etot   =   -196348.7983  EKtot   =     81199.3828  EPtot      =   -277548.1811
 BOND   =      6403.8955  ANGLE   =     25376.9736  DIHED      =     18169.8682
 1-4 NB =      6256.8116  1-4 EEL =      3348.6653  VDWAALS    =     12906.0837
 EELEC  =   -350010.4790  EHBOND  =         0.0000  RESTRAINT  =         0.0000
 EKCMT  =         0.0000  VIRIAL  =         0.0000  VOLUME     =   1189665.0095
                                                    SURFTEN    =         0.0000
                                                    Density    =         1.0121
 ------------------------------------------------------------------------------


 NSTEP =   486000   TIME(PS) =     986.000  TEMP(K) =   309.95  PRESS =     0.0
 Etot   =   -196677.7070  EKtot   =     81123.4375  EPtot      =   -277801.1445
 BOND   =      6466.7525  ANGLE   =     25189.7502  DIHED      =     18158.9343
 1-4 NB =      6253.5923  1-4 EEL =      3329.5153  VDWAALS    =     13672.4063
 EELEC  =   -350872.0954  EHBOND  =         0.0000  RESTRAINT  =         0.0000
 EKCMT  =         0.0000  VIRIAL  =         0.0000  VOLUME     =   1190156.2014
                                                    SURFTEN    =         0.0000
                                                    Density    =         1.0117
 ------------------------------------------------------------------------------


 NSTEP =   487000   TIME(PS) =     987.000  TEMP(K) =   310.05  PRESS =     0.0
 Etot   =   -196321.3030  EKtot   =     81149.1406  EPtot      =   -277470.4436
 BOND   =      6526.4232  ANGLE   =     25542.6387  DIHED      =     18227.4717
 1-4 NB =      6233.9562  1-4 EEL =      3429.6533  VDWAALS    =     13216.2243
 EELEC  =   -350646.8109  EHBOND  =         0.0000  RESTRAINT  =         0.0000
 EKCMT  =         0.0000  VIRIAL  =         0.0000  VOLUME     =   1189711.8952
                                                    SURFTEN    =         0.0000
                                                    Density    =         1.0121
 ------------------------------------------------------------------------------


 NSTEP =   488000   TIME(PS) =     988.000  TEMP(K) =   309.90  PRESS =     0.0
 Etot   =   -196746.6015  EKtot   =     81108.8438  EPtot      =   -277855.4452
 BOND   =      6475.0341  ANGLE   =     25553.3652  DIHED      =     18210.1555
 1-4 NB =      6229.9642  1-4 EEL =      3404.5461  VDWAALS    =     13246.0417
 EELEC  =   -350974.5520  EHBOND  =         0.0000  RESTRAINT  =         0.0000
 EKCMT  =         0.0000  VIRIAL  =         0.0000  VOLUME     =   1187459.1208
                                                    SURFTEN    =         0.0000
                                                    Density    =         1.0140
 ------------------------------------------------------------------------------


 NSTEP =   489000   TIME(PS) =     989.000  TEMP(K) =   311.21  PRESS =     0.0
 Etot   =   -196322.4497  EKtot   =     81451.2188  EPtot      =   -277773.6685
 BOND   =      6489.7673  ANGLE   =     25271.5714  DIHED      =     18220.8377
 1-4 NB =      6205.2708  1-4 EEL =      3433.5525  VDWAALS    =     13588.7252
 EELEC  =   -350983.3934  EHBOND  =         0.0000  RESTRAINT  =         0.0000
 EKCMT  =         0.0000  VIRIAL  =         0.0000  VOLUME     =   1186337.3694
                                                    SURFTEN    =         0.0000
                                                    Density    =         1.0150
 ------------------------------------------------------------------------------


 NSTEP =   490000   TIME(PS) =     990.000  TEMP(K) =   310.45  PRESS =     0.0
 Etot   =   -196646.1819  EKtot   =     81252.6641  EPtot      =   -277898.8460
 BOND   =      6533.9733  ANGLE   =     25280.7373  DIHED      =     18115.4145
 1-4 NB =      6249.5488  1-4 EEL =      3470.2631  VDWAALS    =     13697.1723
 EELEC  =   -351245.9553  EHBOND  =         0.0000  RESTRAINT  =         0.0000
 EKCMT  =         0.0000  VIRIAL  =         0.0000  VOLUME     =   1186891.4023
                                                    SURFTEN    =         0.0000
                                                    Density    =         1.0145
 ------------------------------------------------------------------------------


 NSTEP =   491000   TIME(PS) =     991.000  TEMP(K) =   311.59  PRESS =     0.0
 Etot   =   -195952.5105  EKtot   =     81551.2734  EPtot      =   -277503.7839
 BOND   =      6392.9743  ANGLE   =     25421.7042  DIHED      =     18226.7145
 1-4 NB =      6210.0835  1-4 EEL =      3464.8330  VDWAALS    =     13139.3019
 EELEC  =   -350359.3954  EHBOND  =         0.0000  RESTRAINT  =         0.0000
 EKCMT  =         0.0000  VIRIAL  =         0.0000  VOLUME     =   1187688.8183
                                                    SURFTEN    =         0.0000
                                                    Density    =         1.0138
 ------------------------------------------------------------------------------


 NSTEP =   492000   TIME(PS) =     992.000  TEMP(K) =   309.34  PRESS =     0.0
 Etot   =   -196734.2920  EKtot   =     80962.1016  EPtot      =   -277696.3936
 BOND   =      6458.0699  ANGLE   =     25266.7891  DIHED      =     18189.5333
 1-4 NB =      6208.6794  1-4 EEL =      3388.7445  VDWAALS    =     13260.1410
 EELEC  =   -350468.3509  EHBOND  =         0.0000  RESTRAINT  =         0.0000
 EKCMT  =         0.0000  VIRIAL  =         0.0000  VOLUME     =   1188627.0012
                                                    SURFTEN    =         0.0000
                                                    Density    =         1.0130
 ------------------------------------------------------------------------------


 NSTEP =   493000   TIME(PS) =     993.000  TEMP(K) =   310.56  PRESS =     0.0
 Etot   =   -196542.4749  EKtot   =     81281.8828  EPtot      =   -277824.3578
 BOND   =      6503.4229  ANGLE   =     25305.1291  DIHED      =     18136.5350
 1-4 NB =      6263.8600  1-4 EEL =      3436.7158  VDWAALS    =     13741.6903
 EELEC  =   -351211.7109  EHBOND  =         0.0000  RESTRAINT  =         0.0000
 EKCMT  =         0.0000  VIRIAL  =         0.0000  VOLUME     =   1186520.6149
                                                    SURFTEN    =         0.0000
                                                    Density    =         1.0148
 ------------------------------------------------------------------------------


 NSTEP =   494000   TIME(PS) =     994.000  TEMP(K) =   309.69  PRESS =     0.0
 Etot   =   -196698.3840  EKtot   =     81054.0156  EPtot      =   -277752.3996
 BOND   =      6437.8200  ANGLE   =     25532.4826  DIHED      =     18191.2762
 1-4 NB =      6209.4821  1-4 EEL =      3327.1195  VDWAALS    =     13116.1658
 EELEC  =   -350566.7458  EHBOND  =         0.0000  RESTRAINT  =         0.0000
 EKCMT  =         0.0000  VIRIAL  =         0.0000  VOLUME     =   1186470.2266
                                                    SURFTEN    =         0.0000
                                                    Density    =         1.0148
 ------------------------------------------------------------------------------


 NSTEP =   495000   TIME(PS) =     995.000  TEMP(K) =   310.46  PRESS =     0.0
 Etot   =   -196645.4101  EKtot   =     81256.6016  EPtot      =   -277902.0117
 BOND   =      6454.8225  ANGLE   =     25367.3471  DIHED      =     18186.5301
 1-4 NB =      6196.8080  1-4 EEL =      3341.7527  VDWAALS    =     13484.1940
 EELEC  =   -350933.4660  EHBOND  =         0.0000  RESTRAINT  =         0.0000
 EKCMT  =         0.0000  VIRIAL  =         0.0000  VOLUME     =   1186430.7688
                                                    SURFTEN    =         0.0000
                                                    Density    =         1.0149
 ------------------------------------------------------------------------------


 NSTEP =   496000   TIME(PS) =     996.000  TEMP(K) =   310.90  PRESS =     0.0
 Etot   =   -196909.6355  EKtot   =     81372.1172  EPtot      =   -278281.7527
 BOND   =      6426.8846  ANGLE   =     25512.1288  DIHED      =     18109.8860
 1-4 NB =      6242.4636  1-4 EEL =      3409.0064  VDWAALS    =     13486.6380
 EELEC  =   -351468.7602  EHBOND  =         0.0000  RESTRAINT  =         0.0000
 EKCMT  =         0.0000  VIRIAL  =         0.0000  VOLUME     =   1186779.1350
                                                    SURFTEN    =         0.0000
                                                    Density    =         1.0146
 ------------------------------------------------------------------------------


 NSTEP =   497000   TIME(PS) =     997.000  TEMP(K) =   309.46  PRESS =     0.0
 Etot   =   -196760.4020  EKtot   =     80994.7109  EPtot      =   -277755.1129
 BOND   =      6606.7337  ANGLE   =     25489.7924  DIHED      =     18058.6353
 1-4 NB =      6179.7319  1-4 EEL =      3460.9604  VDWAALS    =     13657.1425
 EELEC  =   -351208.1090  EHBOND  =         0.0000  RESTRAINT  =         0.0000
 EKCMT  =         0.0000  VIRIAL  =         0.0000  VOLUME     =   1186993.4233
                                                    SURFTEN    =         0.0000
                                                    Density    =         1.0144
 ------------------------------------------------------------------------------


 NSTEP =   498000   TIME(PS) =     998.000  TEMP(K) =   310.05  PRESS =     0.0
 Etot   =   -196536.4285  EKtot   =     81148.6562  EPtot      =   -277685.0847
 BOND   =      6418.5171  ANGLE   =     25728.1939  DIHED      =     18171.1702
 1-4 NB =      6241.6695  1-4 EEL =      3308.7817  VDWAALS    =     13343.2577
 EELEC  =   -350896.6748  EHBOND  =         0.0000  RESTRAINT  =         0.0000
 EKCMT  =         0.0000  VIRIAL  =         0.0000  VOLUME     =   1186999.6563
                                                    SURFTEN    =         0.0000
                                                    Density    =         1.0144
 ------------------------------------------------------------------------------


 NSTEP =   499000   TIME(PS) =     999.000  TEMP(K) =   311.35  PRESS =     0.0
 Etot   =   -196969.6037  EKtot   =     81487.8516  EPtot      =   -278457.4553
 BOND   =      6504.4684  ANGLE   =     25328.4268  DIHED      =     18108.6430
 1-4 NB =      6185.7948  1-4 EEL =      3359.8377  VDWAALS    =     13225.3228
 EELEC  =   -351169.9489  EHBOND  =         0.0000  RESTRAINT  =         0.0000
 EKCMT  =         0.0000  VIRIAL  =         0.0000  VOLUME     =   1186844.0624
                                                    SURFTEN    =         0.0000
                                                    Density    =         1.0145
 ------------------------------------------------------------------------------


 NSTEP =   500000   TIME(PS) =    1000.000  TEMP(K) =   309.33  PRESS =     0.0
 Etot   =   -196961.4478  EKtot   =     80958.9297  EPtot      =   -277920.3775
 BOND   =      6413.8420  ANGLE   =     25482.1558  DIHED      =     18153.6657
 1-4 NB =      6267.2788  1-4 EEL =      3316.8547  VDWAALS    =     13523.3364
 EELEC  =   -351077.5108  EHBOND  =         0.0000  RESTRAINT  =         0.0000
 EKCMT  =         0.0000  VIRIAL  =         0.0000  VOLUME     =   1186222.5797
                                                    SURFTEN    =         0.0000
                                                    Density    =         1.0151
 ------------------------------------------------------------------------------


      A V E R A G E S   O V E R     500 S T E P S


 NSTEP =   500000   TIME(PS) =    1000.000  TEMP(K) =   310.00  PRESS =     0.0
 Etot   =   -196363.5573  EKtot   =     81136.4052  EPtot      =   -277499.9625
 BOND   =      6460.2730  ANGLE   =     25383.8746  DIHED      =     18228.0981
 1-4 NB =      6241.3387  1-4 EEL =      3364.2832  VDWAALS    =     13446.3651
 EELEC  =   -350624.1952  EHBOND  =         0.0000  RESTRAINT  =         0.0000
 EKCMT  =         0.0000  VIRIAL  =         0.0000  VOLUME     =   1189694.8079
                                                    SURFTEN    =         0.0000
                                                    Density    =         1.0121
 ------------------------------------------------------------------------------


      R M S  F L U C T U A T I O N S


 NSTEP =   500000   TIME(PS) =    1000.000  TEMP(K) =     0.82  PRESS =     0.0
 Etot   =       421.3757  EKtot   =       213.4271  EPtot      =       381.6635
 BOND   =        66.7981  ANGLE   =       116.3128  DIHED      =        60.6055
 1-4 NB =        33.3982  1-4 EEL =        52.2049  VDWAALS    =       269.0063
 EELEC  =       459.8655  EHBOND  =         0.0000  RESTRAINT  =         0.0000
 EKCMT  =         0.0000  VIRIAL  =         0.0000  VOLUME     =      1820.7657
                                                    SURFTEN    =         0.0000
                                                    Density    =         0.0015
 ------------------------------------------------------------------------------

| MC Barostat:       5000 volume changes attempted.
| MC Barostat:       1607 changes successful ( 32.14%)
 ------------------------------------------------------------------------------

--------------------------------------------------------------------------------
   5.  TIMINGS
--------------------------------------------------------------------------------

|  NonSetup CPU Time in Major Routines:
|
|     Routine           Sec        %
|     ------------------------------
|     Nonbond          74.83    4.27
|     Bond              0.00    0.00
|     Angle             0.00    0.00
|     Dihedral          0.00    0.00
|     Shake             2.45    0.14
|     RunMD          1656.43   94.48
|     Other            19.57    1.12
|     ------------------------------
|     Total          1753.28

|  PME Nonbond Pairlist CPU Time:
|
|     Routine              Sec        %
|     ---------------------------------
|     Set Up Cit           0.00    0.00
|     Build List           0.00    0.00
|     ---------------------------------
|     Total                0.00    0.00

|  PME Direct Force CPU Time:
|
|     Routine              Sec        %
|     ---------------------------------
|     NonBonded Calc       0.00    0.00
|     Exclude Masked       0.00    0.00
|     Other                0.68    0.04
|     ---------------------------------
|     Total                0.68    0.04

|  PME Reciprocal Force CPU Time:
|
|     Routine              Sec        %
|     ---------------------------------
|     1D bspline           0.00    0.00
|     Grid Charges         0.00    0.00
|     Scalar Sum           0.00    0.00
|     Gradient Sum         0.00    0.00
|     FFT                  0.00    0.00
|     ---------------------------------
|     Total                0.00    0.00

|  Final Performance Info:
|     -----------------------------------------------------
|     Average timings for last   13000 steps:
|     Elapsed(s) =      45.52 Per Step(ms) =       3.50
|         ns/day =      24.68   seconds/ns =    3501.38
|
|     Average timings for all steps:
|     Elapsed(s) =    1758.01 Per Step(ms) =       3.52
|         ns/day =      24.57   seconds/ns =    3516.03
|     -----------------------------------------------------

|  Setup CPU time:            1.33 seconds
|  NonSetup CPU time:      1753.28 seconds
|  Total CPU time:         1754.61 seconds     0.49 hours

|  Setup wall time:           2    seconds
|  NonSetup wall time:     1758    seconds
|  Total wall time:        1760    seconds     0.49 hours
