# Supplementary material for: Intermolecular Interactions in G Protein-Coupled Receptor Allosteric Sites at the Membrane Interface from Molecular Dynamics Simulations and Quantum Chemical Calculations
Source: J Chem Inf Model. 2022 Sep 30;62(19):4736–47. doi: 10.1021/acs.jcim.2c00788 (PMC9554917; doi:10.1021/acs.jcim.2c00788)
Supplement: Supplementary file 2 — ci2c00788_si_002.zip [file ci2c00788_si_002.zip › MD_simulations_inputs/GCGR_MD_simulations_inputs/popc_chol/gcgr-5mv-cholpopc.crd]

default_name
122007
  69.2624992  62.3470011  74.5125008  69.7554992  61.4320011  74.5595008
  69.7314992  62.9580011  73.8135008  69.2914992  62.8040011  75.4465008
  67.8524992  62.1290011  74.1125008  67.8674992  61.4690011  73.2455008
  67.0524992  61.4810011  75.2565008  67.4144992  60.4720011  75.4555008
  67.1704992  62.0500011  76.1785008  65.6184992  61.4520011  74.8355008
  65.1164992  60.3990011  74.1045008  65.7654992  59.5810011  73.8305008
  63.7954992  60.3790011  73.7195008  63.4144992  59.5450011  73.1495008
  62.9584992  61.4170011  74.0575008  61.6044992  61.3990011  73.6615008
  61.1584992  62.2090011  73.9855008  63.4514992  62.4740011  74.7815008
  62.8024992  63.2940011  75.0515008  64.7724992  62.4890011  75.1635008
  65.1524992  63.3270011  75.7295008  67.1914992  63.4110011  73.7555008
  66.3204992  63.4520011  72.8875008  67.6034992  64.5080011  74.4115008
  68.3394992  64.5310011  75.1175008  66.9844992  65.7620011  74.1245008
  65.9264992  65.6980011  74.3775008  67.5844992  66.9200011  74.9415008
  67.4794992  66.7160011  76.0075008  68.6514992  67.0050011  74.7365008
  66.9314992  68.1370011  74.6155008  67.3194992  68.8670011  75.1415008
  67.2304992  66.0380011  72.6815008  66.3384992  66.4850011  71.9615008
  68.4594992  65.7530011  72.2125008  69.2124992  65.3550011  72.7735008
  68.7964992  66.0020011  70.8425008  68.5874992  67.0540011  70.6505008
  70.2824992  65.7520011  70.5315008  70.5094992  66.0820011  69.5175008
  70.9064992  66.3400011  71.2055008  70.5894992  64.3720011  70.6705008
  71.5374992  64.2260011  70.4685008  67.9834992  65.0970011  69.9715008
  67.5484992  65.4920011  68.8925008  67.7504992  63.8490011  70.4175008
  68.0714992  63.4870011  71.3155008  67.0054992  62.9170011  69.6205008
  67.5264992  62.8380011  68.6665008  66.9344992  61.5120011  70.2425008
  67.9264992  61.0630011  70.2895008  66.5594992  61.5640011  71.2645008
  66.0264992  60.6890011  69.3925008  66.4404992  60.2070011  68.1725008
  67.4364992  60.4290011  67.8185008  65.5954992  59.4440011  67.3995008
  65.9304992  59.0700011  66.4435008  64.3264992  59.1570011  67.8425008
  63.6604992  58.5640011  67.2335008  63.9084992  59.6280011  69.0635008
  62.9144992  59.4010011  69.4185008  64.7564992  60.3890011  69.8325008
  64.4234992  60.7560011  70.7925008  65.6074992  63.4160011  69.4535008
  65.0444992  63.3570011  68.3605008  65.0124992  63.9250011  70.5475008
  65.4694992  64.0170011  71.4545008  63.6584992  64.3860011  70.5175008
  63.0474992  63.5370011  70.2095008  63.1894992  64.8910011  71.8845008
  63.2884992  64.0870011  72.6135008  63.8454992  65.6980011  72.2095008
  61.7484992  65.3900011  71.8875008  61.5954992  66.1370011  71.1085008
  61.0544992  64.5730011  71.6875008  61.5004992  65.9840011  73.2595008
  60.8314992  65.3870011  74.1015008  62.0364992  67.2110011  73.4885008
  62.5854992  67.6710011  72.7625008  61.8904992  67.6720011  74.3865008
  63.5404992  65.5340011  69.5785008  62.6154992  65.5950011  68.7685008
  64.4874992  66.4840011  69.6525008  65.2964992  66.4680011  70.2745008
  64.3784992  67.6250011  68.7995008  63.4074992  68.0760011  69.0045008
  65.4124992  68.6860011  69.0615008  65.2924992  69.5400011  68.3945008
  65.2244992  69.2010011  70.4965008  65.9654992  69.9720011  70.7065008
  64.2244992  69.6200011  70.6045008  65.3494992  68.3770011  71.1985008
  66.8144992  68.1290011  68.7725008  67.5594992  68.9010011  68.9635008
  67.0054992  67.2720011  69.4185008  66.8744992  67.8180011  67.7295008
  64.5044992  67.1750011  67.3785008  63.7814992  67.6500011  66.5065008
  65.4264992  66.2340011  67.1075008  65.9884992  65.7620011  67.8155008
  65.6894992  65.8180011  65.7615008  65.9304992  66.7230011  65.2035008
  66.8794992  64.8500011  65.6955008  66.7004992  64.0180011  66.3765008
  66.9434992  64.4320011  64.6905008  68.2154992  65.5100011  66.0505008
  68.3914992  66.3370011  65.3615008  68.1394992  65.9380011  67.0495008
  69.6504992  64.3950011  66.0015008  69.2174992  63.4960011  67.5195008
  69.9684992  62.7300011  67.7155008  69.1814992  64.1920011  68.3575008
  68.2424992  63.0250011  67.3975008  64.4904992  65.1660011  65.1315008
  64.1454992  65.4820011  63.9925008  63.8114992  64.2370011  65.8335008
  64.0354992  63.9310011  66.7805008  62.6724992  63.6070011  65.2255008
  63.0324992  63.2520011  64.2595008  62.1284992  62.3460011  65.9425008
  61.3834992  61.8680011  65.3065008  62.9414992  61.6320011  66.0725008
  61.5174992  62.6380011  67.2745008  60.2884992  63.2520011  67.3755008
  59.7614992  63.5380011  66.4775008  59.7234992  63.5060011  68.6035008
  58.7664992  64.0030011  68.6655008  60.3764992  63.1280011  69.7505008
  59.8004992  63.3860011  71.0145008  60.2594992  62.8540011  71.6975008
  61.5884992  62.4880011  69.6585008  62.1024992  62.1790011  70.5565008
  62.1514992  62.2390011  68.4275008  63.0994992  61.7260011  68.3665008
  61.5684992  64.6060011  65.0915008  60.7924992  64.5570011  64.1385008
  61.4344992  65.5270011  66.0635008  62.0324992  65.6240011  66.8845008
  60.3574992  66.4650011  65.9485008  59.4374992  65.8810011  65.9145008
  60.2184992  67.3950011  67.1255008  59.3824992  68.0720011  66.9535008
  59.9644992  66.5550011  68.3865008  59.8614992  67.2140011  69.2485008
  59.0494992  65.9770011  68.2605008  60.8024992  65.8770011  68.5465008
  61.3844992  68.1850011  67.2885008  62.1384992  67.7540011  66.8335008
  60.5514992  67.2710011  64.7025008  59.6114992  67.4970011  63.9415008
  61.7914992  67.7100011  64.4395008  62.6094992  67.5300011  65.0215008
  62.0354992  68.4930011  63.2685008  61.3964992  69.3740011  63.3285008
  63.4634992  68.9430011  63.1695008  64.1624992  68.1070011  63.1555008
  63.6464992  69.6940011  61.8415008  64.6794992  70.0290011  61.7525008
  63.4074992  69.0290011  61.0115008  62.9814992  70.5580011  61.8175008
  63.8034992  69.7790011  64.4165008  64.8394992  70.1140011  64.3585008
  63.1444992  70.6460011  64.4645008  63.6674992  69.1700011  65.3105008
  61.7354992  67.6610011  62.0555008  61.1184992  68.1380011  61.1045008
  62.1564992  66.3830011  62.0565008  62.6054992  65.9260011  62.8505008
  61.9934992  65.5520011  60.8955008  62.4974992  66.0120011  60.0455008
  62.4734992  64.5880011  61.0675008  60.5444992  65.3380011  60.5625008
  60.1554992  65.4440011  59.3995008  59.7064992  65.0110011  61.5655008
  59.9824992  64.9240011  62.5435008  58.3154992  64.7550011  61.3035008
  58.3234992  64.0190011  60.4995008  57.5434992  64.1380011  62.4895008
  57.7854992  64.6540011  63.4185008  56.4674992  64.2340011  62.3425008
  57.9414992  62.7030011  62.5625008  57.4924992  61.8190011  61.6065008
  56.8584992  62.1750011  60.8085008  57.8404992  60.4890011  61.6535008
  57.4834992  59.8090011  60.8945008  58.6424992  60.0290011  62.6685008
  59.0044992  58.6650011  62.7215008  59.5754992  58.5080011  63.5025008
  59.0884992  60.9020011  63.6345008  59.7154992  60.5430011  64.4365008
  58.7374992  62.2300011  63.5805008  59.0894992  62.9080011  64.3435008
  57.6074992  66.0030011  60.8845008  56.7474992  65.9640011  60.0065008
  57.9244992  67.1420011  61.5265008  58.6284992  67.2100011  62.2615008
  57.2694992  68.3790011  61.2075008  56.2034992  68.2230011  61.3705008
  57.7524992  69.5400011  62.0875008  58.8174992  69.7090011  61.9285008
  57.2384992  70.4590011  61.8065008  57.5074992  69.2460011  63.4535008
  58.1964992  68.6320011  63.7845008  57.5834992  68.7510011  59.7915008
  56.6864992  69.0950011  59.0215008  58.8734992  68.6860011  59.4065008
  59.6414992  68.3940011  60.0105008  59.2574992  69.0390011  58.0685008
  58.9284992  70.0710011  57.9495008  60.7734992  68.9820011  57.7965008
  61.1854992  68.1100011  58.3035008  60.9304992  68.8330011  56.7285008
  61.5604992  70.2260011  58.2405008  62.6184992  70.0280011  58.0705008
  61.1784992  71.4450011  57.3885008  61.7474992  72.3140011  57.7205008
  61.4034992  71.2420011  56.3415008  60.1124992  71.6460011  57.4985008
  61.4214992  70.4930011  59.7435008  61.9944992  71.3810011  60.0095008
  60.3714992  70.6510011  59.9895008  61.7994992  69.6360011  60.3015008
  58.6234992  68.1000011  57.1005008  58.1624992  68.5130011  56.0385008
  58.5914992  66.7990011  57.4335008  58.9384992  66.4100011  58.3105008
  58.0374992  65.8500011  56.5185008  58.5934992  65.9450011  55.5865008
  58.1784992  64.3910011  56.9935008  57.7984992  63.7140011  56.2285008
  59.2314992  64.1490011  57.1385008  57.4684992  64.1950011  58.2055008
  57.3964992  65.0470011  58.6835008  56.5834992  66.1470011  56.3375008
  56.0544992  66.0410011  55.2325008  55.9014992  66.5500011  57.4255008
  56.3244992  66.6930011  58.3425008  54.4934992  66.8150011  57.3745008
  53.9994992  65.9160011  57.0065008  53.9264992  67.1550011  58.7665008
  54.1274992  66.3220011  59.4395008  54.4604992  68.0190011  59.1615008
  52.4154992  67.4550011  58.7855008  52.2164992  68.2450011  58.0615008
  51.5954992  66.2320011  58.3385008  50.5334992  66.4770011  58.3635008
  51.8804992  65.9540011  57.3235008  51.7904992  65.3970011  59.0115008
  51.9764992  67.9850011  60.1605008  50.9054992  68.1890011  60.1465008
  52.1944992  67.2390011  60.9245008  52.5174992  68.9040011  60.3865008
  54.2434992  67.9810011  56.4665008  53.3364992  67.9440011  55.6375008
  55.0534992  69.0480011  56.5895008  55.8434992  69.1040011  57.2325008
  54.8414992  70.2170011  55.7885008  53.8344992  70.6020011  55.9485008
  55.5344992  71.0040011  56.0855008  55.0374992  69.8780011  54.3435008
  54.2624992  70.2970011  53.4855008  56.0964992  69.1080011  54.0375008
  56.7394992  68.7210011  54.7285008  56.4054992  68.7660011  52.6795008
  56.5184992  69.7070011  52.1415008  57.7154992  67.9700011  52.5465008
  57.8964992  67.7400011  51.4965008  58.5424992  68.5630011  52.9355008
  57.6364992  67.0420011  53.1125008  55.3014992  67.9300011  52.1075008
  54.9414992  68.0840011  50.9415008  54.7524992  67.0000011  52.9125008
  55.0224992  66.8690011  53.8875008  53.7234992  66.0980011  52.4635008
  54.1204992  65.6050011  51.5765008  53.3714992  65.0320011  53.5175008
  53.0704992  65.5290011  54.4395008  52.5124992  64.4580011  53.1695008
  54.5324992  64.0640011  53.8245008  55.3474992  64.6450011  54.2565008
  54.1254992  63.0170011  54.8745008  54.9654992  62.3500011  55.0685008
  53.8404992  63.5200011  55.7985008  53.2804992  62.4370011  54.5015008
  55.0744992  63.4170011  52.5375008  55.8914992  62.7400011  52.7865008
  54.2774992  62.8580011  52.0475008  55.4394992  64.1940011  51.8655008
  52.4694992  66.8520011  52.1525008  51.8064992  66.5810011  51.1535008
  52.0884992  67.8090011  53.0145008  52.5864992  68.0580011  53.8685008
  50.8984992  68.5630011  52.7565008  50.0904992  67.8500011  52.5935008
  50.4514992  69.4260011  53.9445008  51.3164992  69.9270011  54.3785008
  49.7744992  70.2050011  53.5955008  49.7504992  68.5770011  55.0235008
  48.8944992  68.0940011  54.5535008  50.6464992  67.4400011  55.5365008
  50.1114992  66.8690011  56.2945008  50.9114992  66.7840011  54.7075008
  51.5534992  67.8600011  55.9715008  49.1944992  69.4520011  56.1525008
  48.7074992  68.8210011  56.8955008  50.0104992  70.0020011  56.6225008
  48.4704992  70.1570011  55.7435008  51.0994992  69.4000011  51.5335008
  50.1704992  69.5860011  50.7505008  52.3214992  69.9320011  51.3335008
  53.1144992  69.8130011  51.9645008  52.5864992  70.7310011  50.1695008
  51.9324992  71.5990011  50.2505008  54.0544992  71.1710011  50.0495008
  54.6884992  70.2910011  50.1615008  54.2184992  71.5550011  49.0425008
  54.5144992  72.2310011  51.0535008  54.4234992  71.8210011  52.0595008
  55.9924992  72.5800011  50.8325008  56.3004992  73.3350011  51.5555008
  56.6004992  71.6850011  50.9615008  56.1274992  72.9680011  49.8235008
  53.6154992  73.4700011  50.9885008  53.9614992  74.2090011  51.7105008
  53.6544992  73.8960011  49.9855008  52.5894992  73.1870011  51.2225008
  52.3804992  69.8830011  48.9605008  51.7254992  70.2950011  48.0045008
  52.9434992  68.6620011  48.9865008  53.4384992  68.2850011  49.7945008
  52.8944992  67.7740011  47.8625008  53.3524992  68.3040011  47.0275008
  53.6764992  66.4700011  48.0955008  53.6024992  65.8380011  47.2105008
  54.7234992  66.7030011  48.2885008  53.2584992  65.9430011  48.9535008
  51.4744992  67.4090011  47.5755008  51.0784992  67.3050011  46.4145008
  50.6704992  67.1860011  48.6315008  50.9754992  67.2640011  49.6015008
  49.2924992  66.8130011  48.4775008  49.2714992  65.8990011  47.8845008
  48.5984992  66.5410011  49.8255008  48.6804992  67.4310011  50.4495008
  47.5364992  66.3730011  49.6475008  49.1704992  65.3350011  50.5995008
  50.2084992  65.5540011  50.8485008  48.4274992  65.1290011  51.9295008
  48.8514992  64.2730011  52.4545008  48.5324992  66.0210011  52.5465008
  47.3714992  64.9470011  51.7315008  49.1924992  64.0670011  49.7305008
  49.6014992  63.2380011  50.3075008  48.1774992  63.8240011  49.4155008
  49.8144992  64.2390011  48.8515008  48.5584992  67.9380011  47.8175008
  47.7264992  67.7220011  46.9395008  48.8514992  69.1820011  48.2355008
  49.5454992  69.3980011  48.9505008  48.1854992  70.3250011  47.6855008
  47.1184992  70.1930011  47.8615008  48.6294992  71.6440011  48.3445008
  48.0934992  72.4770011  47.8895008  48.4084992  71.6100011  49.4115008
  49.7014992  71.7800011  48.1995008  48.5174992  70.4180011  46.2305008
  47.6564992  70.7350011  45.4125008  49.7894992  70.1480011  45.8765008
  50.5064992  69.8350011  46.5305008  50.2424992  70.2830011  44.5245008
  49.9964992  71.2980011  44.2115008  51.7274992  70.0720011  44.4095008
  52.0224992  69.0970011  44.7975008  52.1064992  70.1150011  42.9205008
  53.1804992  69.9640011  42.8135008  51.5744992  69.3270011  42.3865008
  51.8334992  71.0840011  42.5035008  52.4774992  71.1090011  45.2705008
  52.3836558  72.0728129  44.7701400  51.9744532  71.1512300  46.2365551
  53.9574992  70.7860011  45.4805008  54.4613405  70.7440600  44.5148483
  54.4153654  71.5609246  46.0952783  54.0521379  69.8224754  45.9812617
  49.5664992  69.2800011  43.6435008  49.0514992  69.6150011  42.5775008
  49.5374992  68.0170011  44.0905008  49.8834992  67.7410011  45.0095008
  49.0174992  66.9320011  43.3215008  49.4964992  66.8770011  42.3445008
  49.2804992  65.6330011  44.0945008  50.2724992  65.6940011  44.5425008
  48.5644992  65.5690011  44.9135008  49.1974992  64.3450011  43.2785008
  50.0314992  64.3130011  42.5765008  49.3564992  63.1250011  44.1985008
  49.2954992  62.2120011  43.6065008  50.3244992  63.1700011  44.6975008
  48.5624992  63.1260011  44.9455008  47.9524992  64.3080011  42.3875008
  47.9344992  63.3740011  41.8255008  47.0584992  64.3750011  43.0085008
  47.9764992  65.1480011  41.6935008  47.5414992  67.1400011  43.1205008
  47.0204992  66.9370011  42.0255008  46.8264992  67.5410011  44.1915008
  47.2404992  67.7060011  45.1085008  45.4074992  67.7760011  44.1465008
  44.9074992  66.9050011  43.7235008  45.0264992  67.9000011  45.1605008
  45.0704992  68.9930011  43.3315008  44.0744992  69.0110011  42.6085008
  45.8754992  70.0600011  43.4735008  46.7224992  70.0430011  44.0425008
  45.6344992  71.3320011  42.8455008  44.6324992  71.6760011  43.1015008
  46.3344992  72.0680011  43.2415008  45.7714992  71.2710011  41.3555008
  45.0334992  71.9510011  40.6425008  46.7414992  70.4880011  40.8415008
  47.3394992  69.8670011  41.3865008  46.9904992  70.4920011  39.4265008
  46.6964992  71.4720011  39.0515008  48.4724992  70.2500011  39.0935008
  48.7464992  69.2380011  39.3905008  48.6124992  70.3140011  38.0145008
  49.4134992  71.2540011  39.7875008  49.3824992  71.0610011  40.8595008
  50.8774992  71.0440011  39.3665008  51.5104992  71.7700011  39.8765008
  51.1924992  70.0360011  39.6355008  50.9684992  71.1770011  38.2885008
  48.9274992  72.6970011  39.5995008  49.6134992  73.3800011  40.1005008
  48.8924992  72.9340011  38.5365008  47.9304992  72.8040011  40.0275008
  46.2124992  69.3820011  38.7925008  46.4964992  68.2040011  39.0035008
  45.2194992  69.7510011  37.9615008  45.0274992  70.7250011  37.7255008
  44.3294992  68.8220011  37.3225008  43.9314992  68.1980011  38.1225008
  43.1734992  69.5280011  36.5925008  42.4744992  68.7890011  36.2015008
  42.6184992  70.1530011  37.2915008  43.6834992  70.3230011  35.5305008
  42.9414992  70.7680011  35.0695008  45.0544992  67.9900011  36.3075008
  44.7054992  66.8320011  36.0895008  46.0834992  68.5580011  35.6555008
  46.4254992  69.4990011  35.8475008  46.7984992  67.8700011  34.6145008
  46.0664992  67.5930011  33.8555008  47.8794992  68.7490011  33.9645008
  47.4434992  69.7120011  33.6975008  48.6644992  68.9460011  34.6945008
  48.5014992  68.1180011  32.7175008  49.3564992  68.7160011  32.4015008
  48.8804992  67.1270011  32.9675008  47.5134992  68.0010011  31.5585008
  46.6624992  67.4000011  31.8785008  47.1304992  68.9930011  31.3185008
  48.1104992  67.3810011  30.2935008  48.8534992  68.0530011  29.8645008
  48.6254992  66.4530011  30.5415008  47.0384992  67.1170011  29.3085008
  47.4504992  66.6960011  28.4515008  46.3444992  66.4590011  29.7185008
  46.5654992  68.0100011  29.0625008  47.4864992  66.6770011  35.1975008
  47.6914992  65.6700011  34.5225008  47.8994992  66.7940011  36.4685008
  47.7294992  67.6400011  37.0125008  48.6064992  65.7980011  37.2175008
  49.4244992  65.4830011  36.5695008  49.2064992  66.3440011  38.5235008
  48.4144992  66.7830011  39.1305008  49.6294992  65.5210011  39.0995008
  50.2984992  67.4020011  38.2625008  49.8154992  68.2940011  37.8645008
  50.9874992  67.8310011  39.5655008  51.7514992  68.5770011  39.3445008
  50.2484992  68.2580011  40.2445008  51.4524992  66.9640011  40.0335008
  51.2894992  66.9320011  37.1855008  52.0454992  67.7010011  37.0265008
  51.7724992  66.0110011  37.5125008  50.7544992  66.7500011  36.2535008
  47.7414992  64.6160011  37.5355008  48.2574992  63.5660011  37.9075008
  46.4044992  64.7580011  37.4835008  45.9174992  65.6070011  37.1955008
  45.5574992  63.6580011  37.8525008  45.7304992  63.5180011  38.9195008
  44.0574992  63.9130011  37.6245008  43.9004992  64.2030011  36.5855008
  43.5114992  62.9830011  37.7815008  43.4854992  64.9710011  38.5175008
  42.1584992  65.3430011  38.5165008  42.0234992  66.3150011  39.4535008
  41.0884992  66.8050011  39.6835008  43.1684992  66.5930011  40.0525008
  43.3374992  67.2790011  40.7875008  44.0874992  65.7450011  39.4595008
  45.1374992  65.7040011  39.7105008  45.9034992  62.4530011  37.0405008
  45.6124992  62.3640011  35.8495008  46.5484992  61.4750011  37.6965008
  46.8474992  61.5470011  38.6685008  46.8734992  60.2320011  37.0745008
  46.2174992  60.0740011  36.2185008  48.3134992  60.1710011  36.5345008
  48.4884992  59.1940011  36.0835008  48.4334992  60.9120011  35.7445008
  49.5534992  60.4660011  37.8295008  50.7444992  60.4000011  37.3125008
  46.7434992  59.2140011  38.1585008  46.5964992  59.5660011  39.3265008
  46.7604992  57.9190011  37.7985008  46.8684992  57.5890011  36.8395008
  46.6224992  56.8830011  38.7805008  45.6964992  57.0810011  39.3195008
  46.5384992  55.5150011  38.1745008  47.4504992  55.3070011  37.6155008
  46.3694992  54.4850011  39.3035008  46.3064992  53.4840011  38.8765008
  47.2244992  54.5390011  39.9765008  45.4564992  54.7000011  39.8585008
  45.4394992  55.4380011  37.2775008  45.3974992  54.5400011  36.8875008
  47.8174992  56.8990011  39.6785008  47.7064992  56.7020011  40.8865008
  49.0064992  57.1420011  39.0985008  49.1224992  57.3630011  38.1095008
  50.2294992  57.1080011  39.8445008  50.3314992  56.1020011  40.2515008
  51.4534992  57.4180011  38.9695008  51.4944992  56.6960011  38.1545008
  51.3224992  58.4010011  38.5175008  52.7874992  57.3930011  39.7185008
  53.5454992  57.8800011  39.1045008  52.6894992  57.9810011  40.6305008
  53.2764992  55.9880011  40.0855008  53.2424992  55.3350011  39.2135008
  54.3144992  56.0230011  40.4165008  52.4064992  55.4520011  41.1665008
  51.6054992  55.9890011  41.4995008  52.6924992  54.2330011  41.7075008
  53.7654992  53.5210011  41.2515008  54.3514992  53.9010011  40.5075008
  53.9814992  52.6090011  41.6545008  51.9354992  53.7340011  42.7265008
  51.1494992  54.2730011  43.0895008  52.1554992  52.8220011  43.1255008
  50.1754992  58.1440011  40.9145008  50.6054992  57.9040011  42.0405008
  49.6554992  59.3360011  40.5795008  49.2924992  59.5610011  39.6535008
  49.5714992  60.4070011  41.5275008  50.5664992  60.5180011  41.9585008
  49.2184992  61.7600011  40.8885008  48.4254992  61.6460011  40.1495008
  48.8554992  62.4620011  41.6395008  50.4984992  62.2740011  40.2375008
  51.5744992  61.7090011  40.4285008  50.3964992  63.3900011  39.4695008
  51.2284992  63.7850011  39.0305008  49.4884992  63.8330011  39.3325008
  48.5874992  60.0710011  42.5995008  48.7494992  60.4940011  43.7425008
  47.5174992  59.3300011  42.2655008  47.3114992  58.9910011  41.3255008
  46.5644992  58.9630011  43.2755008  46.1714992  59.8850011  43.7035008
  45.3814992  58.1490011  42.7175008  44.6954992  57.9010011  43.5275008
  44.8564992  58.7380011  41.9655008  45.7534992  57.2300011  42.2635008
  47.2624992  58.0990011  44.2795008  47.0694992  58.2440011  45.4875008
  48.1024992  57.1620011  43.7995008  48.2954992  57.0110011  42.8095008
  48.8034992  56.2860011  44.6945008  48.0434992  55.8160011  45.3185008
  49.5394992  55.1680011  44.0105008  50.1864992  55.5330011  43.2135008
  50.4334992  54.4760011  45.0555008  50.9794992  53.6590011  44.5835008
  51.1414992  55.1970011  45.4635008  49.8134992  54.0810011  45.8605008
  48.5234992  54.2210011  43.3405008  47.9834642  53.7169652  44.1420061
  47.8326646  54.8460987  42.7747269  49.1444992  53.1790011  42.4115008
  49.8351520  52.5531850  42.9767024  48.3576469  52.5570778  41.9846822
  49.6843546  53.6823190  41.6094241  49.7664992  57.0820011  45.5165008
  49.8954992  56.8510011  46.7195008  50.4644992  58.0500011  44.8925008
  50.3654992  58.2860011  43.9055008  51.4274992  58.8400011  45.6065008
  52.1734992  58.1530011  46.0065008  52.1584992  59.8550011  44.7105008
  51.4224992  60.4700011  44.1925008  52.7484992  60.5240011  45.3365008
  53.0574992  59.2080011  43.6985008  53.4494992  59.8060011  42.5205008
  54.2644992  58.9240011  41.8855008  54.7294992  59.1150011  40.9295008
  54.4224992  57.8060011  42.5705008  54.9804992  56.9910011  42.3155008
  53.6614992  57.9870011  43.7125008  53.5604992  57.2600011  44.5055008
  50.7194992  59.5980011  46.6875008  51.2394992  59.7380011  47.7935008
  49.5114992  60.1120011  46.3935008  49.0454992  60.0000011  45.4935008
  48.7724992  60.8790011  47.3585008  49.4094992  61.7220011  47.6265008
  47.4414992  61.4160011  46.8035008  46.9284992  61.9870011  47.5775008
  47.6384992  62.0610011  45.9475008  46.8134992  60.5810011  46.4925008
  48.4444992  60.0250011  48.5485008  48.5454992  60.4790011  49.6865008
  48.0374992  58.7620011  48.3175008  47.9614992  58.3450011  47.3895008
  47.6704992  57.8880011  49.4005008  46.8854992  58.3960011  49.9615008
  47.1204992  56.5340011  48.9165008  47.7644992  56.1160011  48.1425008
  47.1004992  55.8160011  49.7365008  45.7154992  56.7620011  48.3745008
  44.7894992  57.0690011  49.1225008  45.5524992  56.6130011  47.0335008
  44.6344992  56.7570011  46.6125008  46.3474992  56.3570011  46.4485008
  48.8764992  57.6150011  50.2465008  48.7844992  57.5430011  51.4715008
  50.0454992  57.4360011  49.6055008  50.1474992  57.4750011  48.5915008
  51.2674992  57.1700011  50.3095008  51.1334992  56.2620011  50.8975008
  52.4474992  56.9640011  49.3405008  52.2094992  56.1380011  48.6695008
  52.5524992  57.8560011  48.7225008  53.7974992  56.6730011  50.0225008
  53.9954992  57.4700011  50.7395008  53.7484992  55.3690011  50.8295008
  54.7174992  55.1940011  51.2975008  52.9814992  55.4470011  51.6005008
  53.5114992  54.5380011  50.1645008  54.9484992  56.6980011  49.0035008
  55.8894992  56.4890011  49.5125008  54.7734992  55.9410011  48.2385008
  54.9994992  57.6810011  48.5355008  51.5814992  58.3530011  51.1655008
  51.9864992  58.2140011  52.3205008  51.3824992  59.5640011  50.6185008
  51.0134992  59.7260011  49.6815008  51.6944992  60.7450011  51.3615008
  52.7544992  60.6710011  51.6035008  51.5014992  62.0680011  50.5925008
  50.4824992  62.1400011  50.2125008  51.6544992  62.9180011  51.2575008
  52.4784992  62.1090011  49.4655008  53.8284992  61.9860011  49.7035008
  54.1834992  61.8510011  50.7145008  54.7304992  62.0340011  48.6655008
  55.7864992  61.9200011  48.8625008  54.2884992  62.2270011  47.3775008
  54.9944992  62.2600011  46.5615008  52.9444992  62.3780011  47.1335008
  52.5924992  62.5360011  46.1245008  52.0484992  62.3270011  48.1755008
  50.9944992  62.4600011  47.9795008  50.8074992  60.7950011  52.5625008
  51.2484992  61.1620011  53.6515008  49.5244992  60.4250011  52.3915008
  49.1434992  60.0830011  51.5095008  48.5734992  60.4850011  53.4635008
  48.5374992  61.5260011  53.7835008  47.1634992  60.0470011  53.0325008
  46.4854992  60.1130011  53.8835008  46.8074992  60.6990011  52.2345008
  47.1954992  59.0180011  52.6735008  49.0014992  59.5760011  54.5705008
  48.9154992  59.9380011  55.7425008  49.4894992  58.3660011  54.2375008
  49.6264992  58.0270011  53.2855008  49.8574992  57.4530011  55.2805008
  48.9714992  57.2810011  55.8925008  50.3064992  56.0830011  54.7445008
  50.5844992  55.4340011  55.5755008  49.4784992  55.6000011  54.2265008
  51.4064992  56.2310011  53.8605008  52.2394992  56.0390011  54.3395008
  50.9604992  58.0590011  56.0945008  50.9644992  57.9550011  57.3195008
  51.9264992  58.7260011  55.4345008  51.9564992  58.8240011  54.4195008
  53.0164992  59.3680011  56.1235008  53.4774992  58.6030011  56.7485008
  54.1014992  59.9150011  55.1775008  53.6484992  60.4470011  54.3405008
  54.7424992  60.6260011  55.6985008  54.8954992  58.7520011  54.6915008
  55.9594992  58.2910011  55.4315008  56.2124992  58.7780011  56.3615008
  56.7054992  57.2180011  55.0025008  57.5384992  56.8660011  55.5925008
  56.3864992  56.5960011  53.8195008  56.9694992  55.7540011  53.4755008
  55.3234992  57.0480011  53.0755008  55.0694992  56.5590011  52.1465008
  54.5814992  58.1210011  53.5105008  53.7464992  58.4700011  52.9205008
  52.4884992  60.5090011  56.9375008  53.0114992  60.8130011  58.0085008
  51.4584992  61.2070011  56.4215008  51.0264992  61.0060011  55.5195008
  50.8784992  62.3160011  57.1255008  51.6684992  63.0510011  57.2795008
  49.7654992  62.9730011  56.3615008  48.9914992  62.2610011  56.0735008
  49.0964992  64.0200011  57.2685008  48.2854992  64.5060011  56.7265008
  48.6974992  63.5300011  58.1565008  49.8324992  64.7670011  57.5665008
  50.3384992  63.5600011  55.0585008  49.5394992  64.0410011  54.4935008
  51.1064992  64.2950011  55.2975008  50.7754992  62.7600011  54.4605008
  50.3004992  61.8090011  58.4105008  50.4434992  62.4510011  59.4505008
  49.6264992  60.6410011  58.3715008  49.4984992  60.0850011  57.5265008
  49.0244992  60.0810011  59.5495008  48.2964992  60.8250011  59.8725008
  48.3324992  58.7240011  59.3195008  49.0174992  58.0800011  58.7675008
  48.1674992  58.2560011  60.2895008  46.9934992  58.7600011  58.5675008
  47.1724992  59.1590011  57.5695008  46.4264992  57.3400011  58.4195008
  45.4774992  57.3810011  57.8845008  47.1314992  56.7230011  57.8615008
  46.2674992  56.9070011  59.4075008  45.9924992  59.6990011  59.2515008
  45.0554992  59.7010011  58.6935008  45.8084992  59.3550011  60.2695008
  46.4014992  60.7090011  59.2785008  50.0924992  59.7660011  60.5385008
  49.9544992  60.0500011  61.7275008  51.1924992  59.1610011  60.0655008
  51.3644992  58.9480011  59.0825008  52.2314992  58.7650011  60.9675008
  51.7804992  58.0590011  61.6645008  53.4124992  58.0970011  60.2445008
  53.0514992  57.2180011  59.7105008  53.8064992  58.7850011  59.4965008
  54.5454992  57.6800011  61.1855008  54.9924992  58.5740011  61.6195008
  54.1274992  57.1010011  62.0085008  55.6404992  56.8570011  60.5045008
  55.2074992  55.9300011  60.1275008  56.0154992  57.4080011  59.6415008
  56.8094992  56.5220011  61.4315008  57.2554992  57.4400011  61.8135008
  56.4504992  55.9600011  62.2935008  57.8264992  55.7320011  60.7015008
  58.6164992  55.5090011  61.3395008  57.3984992  54.8480011  60.3585008
  58.1794992  56.2830011  59.8925008  52.7864992  59.9690011  61.6575008
  52.8844992  59.9990011  62.8845008  53.1354992  61.0090011  60.8795008
  52.9764992  61.0380011  59.8725008  53.7704992  62.1850011  61.4045008
  54.6734992  61.8410011  61.9085008  54.1534992  63.1860011  60.3005008
  54.6304992  64.0580011  60.7495008  54.8454992  62.7120011  59.6035008
  53.2564992  63.4980011  59.7655008  52.8604992  62.8940011  62.3545008
  53.2954992  63.3840011  63.3955008  51.5624992  62.9880011  62.0175008
  51.1484992  62.5820011  61.1775008  50.6494992  63.6990011  62.8645008
  51.0404992  64.7100011  62.9805008  49.2364992  63.7950011  62.2675008
  48.8544992  62.7970011  62.0515008  48.5564992  64.2470011  62.9895008
  49.2684992  64.5710011  61.0785008  49.6634992  64.0430011  60.3535008
  50.5444992  62.9820011  64.1715008  50.5014992  63.6080011  65.2305008
  50.4984992  61.6410011  64.1315008  50.5604992  61.0880011  63.2765008
  50.3544992  60.8760011  65.3335008  49.4534992  61.2350011  65.8315008
  50.1964992  59.3710011  65.0595008  51.0684992  58.9970011  64.5225008
  50.1434992  58.8250011  66.0015008  49.0214992  59.1390011  64.2975008
  49.1764992  59.4070011  63.3675008  51.5734992  61.0580011  66.1875008
  51.4674992  61.2220011  67.4015008  52.7774992  61.0390011  65.5825008
  52.9324992  60.9550011  64.5775008  53.9604992  61.1440011  66.3895008
  53.8714992  60.3320011  67.1105008  55.2524992  60.9410011  65.6435008
  56.1134992  61.1090011  66.2905008  55.3214992  59.4880011  65.1605008
  56.2534992  59.3290011  64.6185008  55.2814992  58.8170011  66.0185008
  54.4784992  59.2840011  64.5005008  55.3554992  61.9640011  64.5085008
  56.2914992  61.8160011  63.9695008  54.5174992  61.8330011  63.8235008
  55.3314992  62.9720011  64.9235008  54.0214992  62.4760011  67.0605008
  54.3384992  62.5750011  68.2455008  53.7044992  63.5400011  66.3115008
  53.3704992  63.4890011  65.3495008  53.8204992  64.8620011  66.8375008
  54.8364992  65.0300011  67.1955008  53.5224992  65.8950011  65.7375008
  54.0654992  65.6110011  64.8365008  52.4604992  65.8520011  65.4965008
  53.8864992  67.3430011  66.0955008  53.6994992  67.9690011  65.2235008
  52.9854992  67.8920011  67.2035008  53.2724992  68.9190011  67.4305008
  51.9474992  67.8700011  66.8725008  53.0944992  67.2790011  68.0985008
  55.3864992  67.4730011  66.4115008  55.6174992  68.5080011  66.6615008
  55.6374992  66.8310011  67.2555008  55.9694992  67.1720011  65.5405008
  52.8584992  65.0170011  67.9795008  53.2094992  65.5750011  69.0205008
  51.6144992  64.5070011  67.8235008  51.2994992  64.0010011  66.9955008
  50.6224992  64.6520011  68.8545008  50.5494992  65.7190011  69.0625008
  49.2544992  64.1860011  68.4365008  48.5194992  64.3250011  69.2295008
  48.8034992  65.0400011  67.2385008  47.8124992  64.7210011  66.9165008
  48.7694992  66.0890011  67.5325008  49.5094992  64.9160011  66.4175008
  49.2764992  62.6750011  68.1615008  48.2824992  62.3460011  67.8595008
  49.9874992  62.4610011  67.3635008  49.5754992  62.1450011  69.0655008
  51.0454992  63.8980011  70.0775008  51.0004992  64.4230011  71.1885008
  51.5084992  62.6500011  69.9095008  51.6124992  62.1710011  69.0145008
  51.8974992  61.9040011  71.0665008  51.0234992  61.8250011  71.7125008
  52.3204992  60.4890011  70.7705008  52.6774992  59.9990011  71.6765008
  51.0904992  59.7350011  70.2565008  51.3634992  58.7040011  70.0325008
  50.3114992  59.7470011  71.0195008  50.7194992  60.2170011  69.3515008
  53.5284992  60.4300011  69.8245008  53.2005403  60.7812978  68.8461683
  54.2892355  61.1052550  70.2161792  54.1154992  59.0240011  69.6905008
  53.3554301  58.3482336  69.2984126  54.9658647  59.0481637  69.0090363
  54.4441234  58.6721899  70.6684246  53.0234992  62.6320011  71.7275008
  53.0774992  62.7450011  72.9505008  53.9534992  63.1730011  70.9285008
  53.9384992  63.1360011  69.9095008  55.0694992  63.8640011  71.4975008
  55.6244992  63.1490011  72.1045008  56.0284992  64.4320011  70.4335008
  56.2384992  63.6780011  69.6755008  55.5664992  65.2770011  69.9235008
  57.3234992  64.8710011  71.1125008  57.5454992  64.4700011  72.2875008
  58.1084992  65.6150011  70.4655008  54.5434992  65.0160011  72.2895008
  55.0054992  65.2690011  73.3965008  53.5464992  65.7480011  71.7615008
  53.0864992  65.5560011  70.8715008  53.0614992  66.8960011  72.4705008
  53.8784992  67.5950011  72.6505008  52.3194992  67.4200011  71.8675008
  52.4574992  66.4720011  73.7685008  52.6984992  67.0910011  74.8055008
  51.6514992  65.3950011  73.7505008  51.4644992  64.8140011  72.9335008
  50.9844992  65.0010011  74.9555008  50.4284992  65.8920011  75.2475008
  49.9964992  63.8300011  74.7745008  50.4644992  63.0760011  74.1415008
  49.8244992  63.3680011  75.7465008  48.6324992  64.2080011  74.1615008
  48.2274992  65.0340011  74.7465008  48.7594992  64.7440011  72.7315008
  47.7704992  64.9950011  72.3475008  49.3854992  65.6360011  72.7315008
  49.2124992  63.9830011  72.0965008  47.6394992  63.0410011  74.2715008
  46.6854992  63.3320011  73.8325008  48.0344992  62.1760011  73.7395008
  47.4924992  62.7860011  75.3205008  51.9534992  64.5900011  76.0145008
  51.7904992  64.9680011  77.1715008  52.9324992  63.7300011  75.6795008
  53.0784992  63.3540011  74.7425008  53.8674992  63.2740011  76.6685008
  53.3114992  63.1590011  77.5985008  54.4424992  61.9040011  76.2825008
  54.9174992  61.9750011  75.3045008  55.2194992  61.6250011  76.9945008
  53.3624992  60.8000011  76.2465008  52.7934992  60.8650011  77.1735008
  52.3524992  61.0260011  75.1095008  51.6094992  60.2280011  75.1185008
  51.8554992  61.9860011  75.2495008  52.8754992  61.0240011  74.1525008
  53.9884992  59.3980011  76.2215008  53.1984992  58.6470011  76.1965008
  54.6154992  59.2950011  75.3355008  54.5964992  59.2550011  77.1145008
  54.9474992  64.2750011  76.9715008  55.2384992  64.5740011  78.1275008
  55.5464992  64.8500011  75.9165008  55.2484992  64.6740011  74.9565008
  56.6524992  65.7610011  76.0005008  57.3954992  65.2440011  76.6065008
  57.2864992  66.1010011  74.6435008  57.6344992  65.1820011  74.1725008
  56.5234992  66.5240011  73.9905008  58.4524992  67.0800011  74.7485008
  58.1284992  67.9660011  75.2945008  59.2524992  66.6230011  75.3305008
  59.0004992  67.5020011  73.3865008  59.6474992  68.3730011  73.4885008
  59.6054992  66.7050011  72.9555008  57.8464992  67.8120011  72.5065008
  57.2034992  67.0720011  72.2235008  57.6504992  69.0920011  72.0785008
  58.5424992  70.0700011  72.4135008  59.3564992  69.8440011  72.9845008
  58.3944992  71.0270011  72.0925008  56.5564992  69.3890011  71.3205008
  55.8904992  68.6560011  71.0765008  56.4044992  70.3440011  70.9975008
  56.2244992  67.0430011  76.6175008  57.0734992  67.7140011  77.2015008
  54.9094992  67.3650011  76.5155008  54.2394992  66.6860011  76.1535008
  54.2544992  68.6070011  76.8625008  53.5824992  68.8080011  76.0285008
  53.4464992  68.5320011  78.1295008  53.0434992  69.5190011  78.3565008
  52.2814992  67.5500011  77.9415008  51.6974992  67.4980011  78.8605008
  51.6444992  67.8930011  77.1265008  52.6734992  66.5610011  77.7035008
  54.2694992  68.1260011  79.2135008  55.0384992  68.7290011  79.2835008
  55.2474992  69.6970011  77.0445008  55.6674992  70.0200011  78.1555008
  55.6544992  70.2880011  75.9065008  55.3254992  70.0300011  74.9765008
  56.6044992  71.3500011  75.9285008  56.5954992  71.7900011  76.9255008
  58.0384992  70.8850011  75.6245008  58.3024992  70.0760011  76.3065008
  58.0734992  70.4750011  74.6155008  59.0784992  71.9990011  75.7465008
  58.7844992  72.8300011  75.1065008  59.0804992  72.3710011  76.7715008
  60.4974992  71.5600011  75.3725008  61.2364992  72.1960011  75.8595008
  60.6844992  70.5400011  75.7085008  60.6204992  71.6540011  73.8905008
  59.7954992  71.8430011  73.3205008  61.8374992  71.4870011  73.2955008
  62.9294992  71.1810011  74.0545008  62.8354992  71.0770011  75.0645008
  63.8394992  71.0560011  73.6115008  61.9644992  71.6330011  71.9445008
  61.1494992  71.8670011  71.3775008  62.8744992  71.5080011  71.5015008
  56.2204992  72.2890011  74.8365008  55.8154992  71.8730011  73.7525008
  56.3154992  73.5970011  75.1115008  56.5754992  73.9830011  76.0195008
  56.0434992  74.5640011  74.0955008  55.7984992  74.0660011  73.1575008
  54.8434992  75.4680011  74.4225008  54.9744992  75.9450011  75.3935008
  54.7494992  76.2660011  73.6855008  53.6284992  74.6020011  74.4195008
  53.3074992  73.8350011  75.5175008  53.9414992  73.8620011  76.3915008
  52.1884992  73.0350011  75.5145008  51.9494992  72.4390011  76.3825008
  51.3734992  72.9940011  74.4065008  50.2254992  72.1760011  74.3975008
  49.7644992  72.2690011  73.5375008  51.6864992  73.7550011  73.3075008
  51.0514992  73.7260011  72.4345008  52.8054992  74.5540011  73.3155008
  53.0414992  75.1510011  72.4465008  57.2714992  75.4060011  74.0575008
  57.7784992  75.7850011  75.1135008  57.7904992  75.6990011  72.8445008
  57.3824992  75.4210011  71.9515008  59.0044992  76.4550011  72.7545008
  59.8004992  75.8450011  73.1825008  59.4384992  76.7950011  71.3125008
  58.6204992  77.2880011  70.7875008  60.2724992  77.4970011  71.3335008
  59.8184992  75.6170011  70.6145008  60.0884992  75.8500011  69.7015008
  58.7714992  77.7350011  73.4715008  57.8414992  78.4740011  73.1495008
  59.6104992  77.9900011  74.4945008  60.3664992  77.3620011  74.7665008
  59.5234992  79.1680011  75.3005008  59.9584992  80.0190011  74.7765008
  58.0824992  79.6070011  75.6315008  57.4234992  79.2890011  74.8235008
  57.7544992  79.0890011  76.5325008  57.9164992  81.1200011  75.8415008
  58.4934992  81.6610011  75.0915008  56.8724992  81.3980011  75.7015008
  58.3734992  81.5270011  77.2325008  57.7354992  81.1920011  78.2285008
  59.5144992  82.2640011  77.3085008  60.0134992  82.5210011  76.4565008
  59.8704992  82.5600011  78.2175008  60.2124992  78.7680011  76.5665008
  61.3104992  78.2150011  76.5295008  59.5934992  79.0440011  77.7275008
  58.7004992  79.5300011  77.8155008  60.2004992  78.6420011  78.9595008
  61.1654992  79.1410011  79.0525008  59.3694992  79.0090011  80.2025008
  58.3564992  78.6270011  80.0715008  59.7924992  78.5010011  81.0685008
  59.2944992  80.5080011  80.5005008  58.9044992  81.0230011  79.6225008
  58.5814992  80.6710011  81.3085008  60.6334992  81.1380011  80.8885008
  60.4524992  81.9270011  81.6195008  61.2484992  80.3840011  81.3795008
  61.4154992  81.7240011  79.7125008  61.6274992  80.9450011  78.9805008
  60.8164992  82.4820011  79.2075008  62.6804992  82.3190011  80.1995008
  63.2084992  82.7160011  79.3965008  62.4684992  83.0740011  80.8825008
  63.2534992  81.5850011  80.6625008  60.2564992  77.1540011  78.9055008
  59.2804992  76.5020011  78.5405008  61.4154992  76.5660011  79.2485008
  62.2654992  77.0420011  79.5505008  61.4734992  75.1410011  79.1875008
  60.5074992  74.7960011  78.8185008  62.5224992  74.6230011  78.2405008
  62.3724992  75.0110011  77.2335008  63.8994992  75.1220011  78.7055008
  64.6684992  74.7530011  78.0265008  63.9094992  76.2120011  78.7075008
  64.0984992  74.7560011  79.7125008  62.4084992  73.0940011  78.1005008
  62.7560494  72.6555453  79.0359505  61.3536013  72.8586841  77.9593776
  63.2174992  72.5210011  76.9385008  64.2726326  72.7555334  77.0791706
  63.0878159  71.4393151  76.9033328  62.8701857  72.9586744  76.0025973
  61.7784992  74.6250011  80.5525008  62.7444992  75.0380011  81.1925008
  60.9214992  73.7170011  81.0515008  60.0704992  73.4020011  80.5855008
  61.1754992  73.1190011  82.3235008  61.7974992  73.7650011  82.9435008
  60.2474992  72.9510011  82.8705008  61.8654992  71.8310011  82.0295008
  62.2404992  71.5680011  80.8875008  62.0534992  70.9870011  83.0575008
  61.7994992  71.1700011  84.0285008  62.6574992  69.7190011  82.7995008
  63.3864992  69.8010011  81.9935008  63.4084992  69.1640011  84.0215008
  64.0174992  69.9460011  84.4745008  62.6984992  68.8340011  84.7795008
  64.2874992  68.0020011  83.5855008  64.3424992  67.7160011  82.3575008
  64.9214992  67.3860011  84.4805008  61.5074992  68.8150011  82.5075008
  61.1864992  67.9190011  83.2865008  60.8534992  69.0450011  81.3525008
  61.1314992  69.7460011  80.6655008  59.6864992  68.2960011  81.0025008
  59.2744992  67.9250011  81.9415008  58.6044992  69.1270011  80.2915008
  59.0254992  69.6310011  79.4215008  57.8064992  68.4790011  79.9295008
  58.0514992  70.1470011  81.2765008  58.8504992  70.9760011  81.7855008
  56.8134992  70.1200011  81.5165008  60.0744992  67.2150011  80.0585008
  60.8814992  67.4170011  79.1535008  59.5114992  66.0130011  80.2765008
  58.8804992  65.8100011  81.0515008  59.7654992  64.9030011  79.4105008
  60.1874992  65.2810011  78.4795008  60.7704992  63.8950011  79.9975008
  61.7044992  64.4160011  80.2085008  60.3854992  63.5320011  80.9505008
  61.0734992  62.6840011  79.0945008  60.1244992  62.2230011  78.8205008
  61.7494992  63.1160011  77.7855008  61.9494992  62.2370011  77.1725008
  61.0914992  63.7950011  77.2435008  62.6884992  63.6220011  78.0105008
  61.8894992  61.6230011  79.8475008  62.0884992  60.7800011  79.1855008
  62.8334992  62.0560011  80.1775008  61.3264992  61.2780011  80.7145008
  58.4634992  64.1920011  79.2455008  57.5394992  64.3860011  80.0305008
  58.3554992  63.3560011  78.1975008  59.0754992  63.2300011  77.4865008
  57.1774992  62.5600011  78.0065008  56.3094992  63.2080011  77.8845008
  57.3204992  61.6740011  76.7685008  56.4094992  61.0940011  76.6195008
  57.4524992  62.2940011  75.8815008  58.4334992  60.7990011  76.9185008
  58.6854992  60.7490011  77.8645008  57.0634992  61.6410011  79.2185008
  58.0064992  60.9080011  79.5105008  55.9244992  61.6630011  79.9775008
  55.1244992  62.2700011  79.7975008  55.7804992  60.7900011  81.1295008
  56.6284992  60.1060011  81.0895008  55.7864992  61.5440011  82.4315008
  54.9744992  62.2680011  82.4975008  55.5784992  60.5390011  83.5765008
  55.5794992  61.0680011  84.5295008  54.6234992  60.0300011  83.4455008
  56.3844992  59.8050011  83.5675008  57.0934992  62.3420011  82.5275008
  57.1134992  62.8950011  83.4665008  57.9414992  61.6580011  82.4905008
  57.1554992  63.0410011  81.6935008  54.4564992  60.0690011  81.0755008
  53.4074992  60.6180011  81.4155008  54.4904992  58.7820011  80.6595008
  55.3664992  58.3130011  80.4295008  53.3444992  57.9230011  80.4875008
  52.5784992  58.5750011  80.0675008  53.6284992  56.7490011  79.5385008
  52.7164992  56.1760011  79.3705008  53.9514992  57.1250011  78.5675008
  54.6314992  55.9120011  80.0935008  55.1504992  55.5000011  79.3715008
  52.8714992  57.3320011  81.7745008  51.7354992  56.8710011  81.8675008
  53.7314992  57.3070011  82.7995008  54.6494992  57.7520011  82.8025008
  53.3814992  56.6160011  84.0045008  53.2004992  55.5800011  83.7175008
  54.4754992  56.6890011  85.0215008  54.6514992  57.7260011  85.3055008
  54.0484992  55.8700011  86.2475008  54.8334992  55.9100011  87.0025008
  53.1274992  56.2840011  86.6585008  53.8804992  54.8340011  85.9525008
  55.6794992  56.1640011  84.4825008  56.3894992  56.2180011  85.1555008
  52.1624992  57.2200011  84.6345008  51.2684992  56.5020011  85.0775008
  52.1234992  58.5590011  84.7255008  52.8354992  59.1600011  84.3095008
  51.0904992  59.2910011  85.4085008  50.8964992  58.6230011  86.2475008
  51.5404992  60.6680011  85.9385008  50.7484992  61.0640011  86.5735008
  52.4144992  60.5200011  86.5735008  51.8804992  61.7100011  84.9065008
  53.0524992  61.9380011  84.2485008  53.9504992  61.3480011  84.3575008
  52.9204992  63.0320011  83.4255008  53.6464992  63.4130011  82.8195008
  51.6374992  63.5270011  83.5585008  51.0184992  64.5910011  82.9675008
  51.5374992  65.2170011  82.2575008  49.7054992  64.8360011  83.3115008
  49.1874992  65.6680011  82.8585008  49.0394992  64.0420011  84.2215008
  48.0114992  64.2640011  84.4675008  49.6634992  62.9710011  84.8225008
  49.1474992  62.3510011  85.5405008  50.9624992  62.7240011  84.4745008
  49.7834992  59.4540011  84.6745008  48.7814992  59.7310011  85.3305008
  49.7404992  59.2990011  83.3295008  50.5044992  58.8910011  82.7905008
  48.6054992  59.6960011  82.5195008  48.7674992  60.7740011  82.5125008
  48.5904992  59.1420011  81.0805008  48.8574992  58.0860011  81.1105008
  47.5734992  59.2030011  80.6935008  49.5324992  59.8590011  80.1015008
  49.3154992  60.9260011  80.1435008  50.9944992  59.7060011  80.5165008
  51.6324992  60.2260011  79.8015008  51.1374992  60.1340011  81.5085008
  51.2584992  58.6490011  80.5365008  49.2704992  59.4180011  78.6535008
  49.9524992  59.9430011  77.9845008  49.4314992  58.3430011  78.5655008
  48.2414992  59.6550011  78.3815008  47.2574992  59.3770011  83.0885008
  47.0324992  58.3450011  83.7135008  46.3244992  60.3360011  82.8715008
  46.5354992  61.1880011  82.3515008  44.9594992  60.2890011  83.3265008
  44.9844992  59.7850011  84.2925008  44.3284992  61.6770011  83.5275008
  43.3274992  61.5730011  83.9465008  44.9154992  62.2520011  84.2435008
  44.2644992  62.3680011  82.2875008  43.8594992  63.2500011  82.4245008
  44.1204992  59.5550011  82.3255008  44.5994992  59.1190011  81.2795008
  42.8204992  59.4100011  82.6455008  42.3964992  59.8270011  83.4745008
  41.9044992  58.6510011  81.8455008  42.3154992  57.6420011  81.8135008
  40.4884992  58.6260011  82.4425008  40.5154992  58.2630011  83.4705008
  40.0704992  59.6320011  82.4705008  39.6254992  57.7180011  81.5835008
  40.1894992  57.0080011  80.7095008  38.3834992  57.7280011  81.7875008
  41.7774992  59.2310011  80.4715008  41.8314992  58.5030011  79.4835008
  41.5774992  60.5540011  80.3675008  41.5404992  61.2000011  81.1555008
  41.3964992  61.1550011  79.0755008  40.5914992  60.6500011  78.5425008
  41.0984992  62.1970011  79.1905008  42.6614992  61.0740011  78.2795008
  42.6314992  60.8240011  77.0755008  43.8064992  61.3180011  78.9445008
  43.8524992  61.4820011  79.9505008  45.0764992  61.3680011  78.2825008
  44.9634992  62.1110011  77.4935008  46.2194992  61.7930011  79.2175008
  47.1564992  61.8130011  78.6605008  46.0134992  62.7860011  79.6165008
  46.3004992  61.0820011  80.0395008  45.4374992  60.0320011  77.7175008
  45.9154992  59.9330011  76.5905008  45.2104992  58.9570011  78.4905008
  44.7764992  58.9870011  79.4125008  45.5844992  57.6520011  78.0375008
  46.6614992  57.6530011  77.8665008  45.2794992  56.5800011  79.0475008
  45.5374992  55.5870011  78.6805008  46.1374992  56.8300011  80.3015008
  45.9284992  56.0610011  81.0445008  47.1934992  56.7970011  80.0325008
  45.8994992  57.8090011  80.7165008  43.7654992  56.5610011  79.3185008
  43.5364992  55.7860011  80.0505008  43.4534992  57.5300011  79.7065008
  43.2324992  56.3530011  78.3905008  44.8114992  57.3530011  76.7935008
  45.3344992  56.7510011  75.8575008  43.5254992  57.7540011  76.7655008
  43.0704992  58.2710011  77.5185008  42.6814992  57.4730011  75.6405008
  42.7154992  56.3910011  75.5145008  41.2264992  57.9190011  75.8715008
  40.6294992  57.6840011  74.9905008  40.8184992  57.3960011  76.7365008
  41.1994992  58.9940011  76.0515008  43.1714992  58.1680011  74.4055008
  43.3104992  57.5410011  73.3555008  43.4764992  59.4760011  74.4965008
  43.4374992  60.0220011  75.3565008  43.8934992  60.2060011  73.3295008
  43.1404992  60.1300011  72.5455008  44.0044992  61.2650011  73.5635008
  45.1894992  59.6390011  72.8615008  45.4364992  59.5100011  71.6625008
  46.0704992  59.3070011  73.8195008  45.8496727  59.4113393  74.7995256
  47.3584992  58.7980011  73.4655008  47.8262975  59.5082302  72.7837100
  48.2964992  58.5780011  74.6665008  48.4507365  59.5238745  75.1857634
  47.8486593  57.8573125  75.3507137  49.9044992  57.9320011  74.1135008
  47.2264992  57.4830011  72.7735008  47.9254992  57.2120011  71.7995008
  46.3324992  56.6160011  73.2735008  45.7304992  56.8010011  74.0755008
  46.1694992  55.3240011  72.6785008  47.1544992  54.8560011  72.6735008
  45.2214992  54.4250011  73.4785008  44.3524992  55.0010011  73.7955008
  44.8554992  53.6200011  72.8405008  45.9164992  53.8340011  74.6995008
  46.5854992  53.0380011  74.3735008  46.5364992  54.6040011  75.1585008
  44.9644992  53.2770011  75.7495008  44.4494992  54.0840011  76.2715008
  44.1974992  52.6570011  75.2855008  45.7884992  52.4780011  76.6955008
  45.7934992  51.4600011  76.6255008  46.5374992  53.0920011  77.6565008
  46.6354992  54.4540011  77.6865008  46.1474992  55.0160011  76.9885008
  47.1964992  54.9090011  78.4065008  47.1994992  52.3360011  78.5805008
  47.1324992  51.3190011  78.5495008  47.7614992  52.7880011  79.3015008
  45.6494992  55.4580011  71.2835008  46.0904992  54.7350011  70.3915008
  44.6964992  56.3840011  71.0595008  44.3294992  57.0090011  71.7765008
  44.1124992  56.5630011  69.7605008  43.6624992  55.6120011  69.4775008
  43.0474992  57.6170011  69.7445008  43.4204992  58.5920011  70.0575008
  42.5464992  57.7800011  68.3005008  41.7694992  58.5440011  68.2685008
  43.3754992  58.0790011  67.6595008  42.1384992  56.8330011  67.9475008
  41.9534992  57.2250011  70.7525008  41.1704992  57.9830011  70.7525008
  41.5264992  56.2620011  70.4705008  42.3874992  57.1510011  71.7495008
  45.1834992  56.9980011  68.8085008  45.2744992  56.5030011  67.6855008
  46.0354992  57.9390011  69.2475008  45.9944992  58.3580011  70.1765008
  47.0924992  58.4340011  68.4165008  46.6364992  58.8850011  67.5355008
  47.9534992  59.5070011  69.1065008  48.7354992  59.8400011  68.4245008
  47.3264992  60.3550011  69.3815008  48.4094992  59.0870011  70.0035008
  47.9894992  57.2850011  68.1045008  48.5274992  57.1800011  67.0035008
  48.1864992  56.3950011  69.0915008  47.7454992  56.4510011  70.0095008
  49.0544992  55.2730011  68.9165008  50.0284992  55.6840011  68.6495008
  49.2024992  54.4310011  70.1965008  49.8724992  53.5930011  70.0055008
  49.6144992  55.0500011  70.9935008  48.2254992  54.0530011  70.4985008
  48.5294992  54.3710011  67.8405008  49.2944992  53.8590011  67.0245008
  47.2044992  54.1440011  67.8135008  46.5344992  54.5560011  68.4635008
  46.6334992  53.2730011  66.8275008  47.1024992  52.2970011  66.9485008
  45.1524992  53.0990011  66.9885008  44.6174992  54.0490011  66.9735008
  44.6244992  52.2750011  65.8005008  43.5474992  52.1390011  65.9015008
  44.8374992  52.8010011  64.8695008  45.1134992  51.3010011  65.7875008
  44.8864992  52.4560011  68.3615008  43.8134992  52.3210011  68.4985008
  45.3834992  51.4870011  68.4125008  45.2734992  53.1040011  69.1475008
  46.8784992  53.8630011  65.4745008  47.2524992  53.1570011  64.5395008
  46.6934992  55.1900011  65.3405008  46.4224992  55.8130011  66.1015008
  46.8724992  55.8350011  64.0705008  46.1764992  55.3370011  63.3955008
  46.5384992  57.3380011  64.0625008  47.0114992  57.8390011  64.9075008
  46.9214992  57.8100011  63.1575008  45.0614992  57.4760011  64.1355008
  44.2884992  57.2260011  63.0255008  44.7604992  56.9260011  62.1015008
  42.9224992  57.3550011  63.0815008  42.3254992  57.1530011  62.2045008
  42.3154992  57.7410011  64.2515008  41.2414992  57.8400011  64.2975008
  43.0814992  58.0010011  65.3645008  42.6094992  58.3080011  66.2865008
  44.4484992  57.8700011  65.3015008  45.0464992  58.0790011  66.1765008
  48.2964992  55.7020011  63.6435008  48.5844992  55.5450011  62.4585008
  49.2364992  55.8050011  64.5975008  49.0464992  55.9420011  65.5905008
  50.6234992  55.7230011  64.2465008  50.7954992  56.5220011  63.5255008
  51.5524992  55.9060011  65.4585008  51.2294992  56.7790011  66.0245008
  51.4504992  55.0440011  66.1175008  53.0264992  56.0740011  65.0815008
  53.2814992  55.3350011  64.3215008  53.1644992  57.0560011  64.6295008
  54.1794992  55.9030011  66.4775008  53.3354992  57.1160011  67.5315008
  53.8624992  57.2010011  68.4815008  53.3254992  58.0860011  67.0335008
  52.3114992  56.7900011  67.7125008  50.9344992  54.3670011  63.6805008
  51.6174992  54.2590011  62.6625008  50.4354992  53.2890011  64.3175008
  49.8314992  53.3350011  65.1385008  50.7324992  51.9570011  63.8645008
  51.8174992  51.8570011  63.8855008  50.1074992  50.8660011  64.7505008
  49.0224992  50.9590011  64.7175008  50.3564992  49.8880011  64.3395008
  50.5684992  50.9270011  66.2045008  50.2194992  51.8440011  66.6795008
  50.1534992  50.0950011  66.7735008  52.0854992  50.8700011  66.2045008
  52.6944992  50.0420011  65.5285008  52.7134992  51.7950011  66.9745008
  52.1664992  52.4620011  67.5185008  53.7324992  51.8230011  67.0095008
  50.1444992  51.7720011  62.5095008  50.7664992  51.1920011  61.6205008
  48.9184992  52.2870011  62.3275008  48.4204992  52.8200011  63.0405008
  48.1944992  52.1330011  61.1055008  48.0394992  51.0700011  60.9205008
  46.8164992  52.8250011  61.1735008  46.2294992  52.4110011  61.9935008
  46.9404992  53.8890011  61.3755008  46.1014992  52.6290011  59.8815008
  45.5084992  51.4210011  59.6035008  45.5694992  50.6180011  60.3225008
  44.8384992  51.2240011  58.4205008  44.3804992  50.2690011  58.2115008
  44.7524992  52.2420011  57.5055008  44.0634992  52.0370011  56.2915008
  43.6714992  51.1390011  56.2855008  45.3334992  53.4590011  57.7785008
  45.2634992  54.2630011  57.0615008  46.0034992  53.6520011  58.9635008
  46.4554992  54.6100011  59.1755008  48.9874992  52.7840011  60.0185008
  49.1354992  52.2340011  58.9275008  49.5264992  53.9840011  60.2985008
  49.4444992  54.4440011  61.2055008  50.2724992  54.7280011  59.3285008
  49.6624992  54.8910011  58.4405008  50.5204992  55.7110011  59.7295008
  51.5294992  54.0020011  58.9535008  51.9174992  53.9880011  57.7865008
  52.2164992  53.3950011  59.9385008  51.9114992  53.3430011  60.9105008
  53.4734992  52.7590011  59.6605008  54.1034992  53.5180011  59.1965008
  54.1574992  52.2680011  60.9035008  53.5064992  51.6150011  61.4845008
  55.3894992  51.4490011  60.4855008  55.9014992  51.0820011  61.3755008
  55.0744992  50.6040011  59.8745008  56.0674992  52.0800011  59.9105008
  54.4954992  53.4570011  61.8195008  55.3070706  54.0110704  61.3478442
  53.6087482  54.0885089  61.8739999  54.9134992  53.0440011  63.2295008
  55.8005250  52.4128074  63.1758400  55.1364626  53.9338286  63.8182228
  54.1022029  52.4902435  63.7019950  53.2824992  51.5960011  58.7335008
  54.0074992  51.4550011  57.7505008  52.2904992  50.7290011  59.0145008
  51.6544992  50.8200011  59.8065008  52.0574992  49.5780011  58.1855008
  52.9964992  49.0260011  58.1375008  51.0074992  48.6630011  58.7395008
  50.0354992  49.1480011  58.8295008  50.8294992  47.4840011  57.7675008
  50.0684992  46.8060011  58.1535008  50.5194992  47.8600011  56.7925008
  51.7744992  46.9500011  57.6665008  51.4294992  48.2430011  60.1585008
  50.6774992  47.5760011  60.5795008  52.3884992  47.7270011  60.1155008
  51.5224992  49.1280011  60.7875008  51.6034992  50.0340011  56.8335008
  51.9624992  49.4500011  55.8125008  50.7934992  51.1060011  56.8035008
  50.5164992  51.6180011  57.6405008  50.2364992  51.6380011  55.5945008
  49.6474992  50.8410011  55.1415008  49.3154992  52.8450011  55.8445008
  48.9224992  53.2060011  54.8935008  48.4884992  52.5450011  56.4885008
  49.8814992  53.6410011  56.3285008  51.3474992  52.0970011  54.7005008
  51.2284992  52.0360011  53.4775008  52.4474992  52.6090011  55.2865008
  52.5884992  52.6720011  56.2945008  53.5304992  53.1170011  54.4905008
  53.1194992  53.9500011  53.9195008  54.6834992  53.6790011  55.3425008
  55.0404992  52.9170011  56.0365008  55.5244992  53.9460011  54.7035008
  54.2054992  54.9010011  56.1125008  53.3184992  55.6220011  55.6605008
  54.8024992  55.1490011  57.3075008  54.5194992  55.9570011  57.8615008
  55.5354992  54.5280011  57.6505008  54.0714992  52.0230011  53.6175008
  54.1894992  52.1910011  52.4045008  54.3984992  50.8610011  54.2145008
  54.2654992  50.6820011  55.2095008  54.9704992  49.7580011  53.4935008
  55.8344992  50.1630011  52.9675008  55.4694992  48.6250011  54.4085008
  54.6964992  48.3310011  55.1185008  55.7204992  47.7390011  53.8255008
  56.6714992  49.1500011  55.1205008  57.9004992  49.1440011  54.5025008
  57.9904992  48.7550011  53.4985008  59.0154992  49.6260011  55.1455008
  59.9734992  49.6150011  54.6475008  58.9104992  50.1220011  56.4215008
  60.0554992  50.6190011  57.0855008  60.7694992  50.7750011  56.4335008
  57.6884992  50.1320011  57.0485008  57.6004992  50.5200011  58.0525008
  56.5764992  49.6480011  56.3995008  55.6194992  49.6590011  56.8995008
  53.9804992  49.1950011  52.5245008  54.3474992  48.7780011  51.4275008
  52.6934992  49.1290011  52.9125008  52.3464992  49.4500011  53.8165008
  51.6924992  48.5800011  52.0415008  52.0124992  47.5660011  51.8005008
  50.3054992  48.5040011  52.6975008  50.0184992  49.4930011  53.0555008
  49.5664992  48.2080011  51.9525008  50.2764992  47.3270011  54.0805008
  49.5664992  46.2890011  53.7525008  51.5754992  49.4300011  50.8115008
  51.3954992  48.9130011  49.7115008  51.6284992  50.7650011  50.9725008
  51.7284992  51.2230011  51.8785008  51.5464992  51.6700011  49.8595008
  50.7014992  51.3390011  49.2565008  51.2364992  53.1200011  50.2675008
  51.8994992  53.4230011  51.0775008  51.4324992  53.7880011  49.4285008
  49.7974992  53.2630011  50.7065008  49.2644992  53.4230011  51.9515008
  49.8364992  53.5160011  52.8635008  47.8904992  53.4490011  51.8745008
  47.2514992  53.5590011  52.6615008  47.5244992  53.3010011  50.5525008
  46.2934992  53.2540011  49.9615008  45.3884992  53.3390011  50.5445008
  46.2504992  53.0940011  48.5935008  45.2924992  53.0580011  48.0955008
  47.4044992  52.9790011  47.8465008  47.3334992  52.8550011  46.7765008
  48.6444992  53.0200011  48.4425008  49.5494992  52.9260011  47.8605008
  48.6884992  53.1840011  49.7965008  52.8004992  51.6070011  49.0405008
  52.7704992  51.8220011  47.8315008  53.9614992  51.3620011  49.6725008
  54.0804992  51.2730011  50.6815008  55.1524992  51.2080011  48.8835008
  55.3014992  52.1640011  48.3815008  56.4144992  50.8520011  49.6735008
  56.1744992  50.0400011  50.3595008  57.1614992  50.4710011  48.9775008
  57.0374992  51.9920011  50.4735008  56.3264992  52.3200011  51.2315008
  58.3004992  51.4960011  51.1835008  58.7424992  52.3130011  51.7535008
  58.0414992  50.6810011  51.8595008  59.0174992  51.1400011  50.4435008
  57.3194992  53.2100011  49.5845008  57.7624992  54.0040011  50.1855008
  58.0094992  52.9280011  48.7895008  56.3864992  53.5650011  49.1465008
  54.9434992  50.0110011  48.0255008  55.3784992  49.9650011  46.8755008
  54.2914992  48.9890011  48.6015008  53.9304992  49.0080011  49.5555008
  54.0484992  47.7670011  47.9005008  55.0094992  47.3430011  47.6085008
  53.3104992  46.7380011  48.7735008  53.9064992  46.5390011  49.6645008
  52.3684992  47.1710011  49.1105008  53.0194992  45.4060011  48.0605008
  52.4974992  45.6250011  47.1295008  54.3234992  44.6840011  47.6755008
  54.0854992  43.7460011  47.1735008  54.9054992  45.3170011  47.0055008
  54.9034992  44.4770011  48.5745008  52.0784992  44.5230011  48.8945008
  51.8914992  43.5890011  48.3645008  52.5404992  44.3080011  49.8575008
  51.1354992  45.0450011  49.0535008  53.1784992  48.0780011  46.7235008
  53.4624992  47.6290011  45.6165008  52.1104992  48.8790011  46.9165008
  51.8504992  49.3070011  47.8045008  51.2454992  49.1770011  45.8075008
  50.8984992  48.2120011  45.4375008  49.9854992  49.9360011  46.1345008
  49.4164992  50.1470011  45.2285008  49.0994992  49.0690011  47.0345008
  48.1854992  49.6110011  47.2755008  48.8464992  48.1450011  46.5145008
  49.6354992  48.8330011  47.9545008  50.3254992  51.2960011  46.7375008
  49.4044992  51.8320011  46.9685008  50.9024992  51.1550011  47.6515008
  50.9124992  51.8740011  46.0235008  52.0304992  49.9450011  44.7975008
  51.7984992  49.8260011  43.5985008  52.9884992  50.7670011  45.2585008
  53.2074992  50.8960011  46.2465008  53.7914992  51.5420011  44.3615008
  53.1414992  52.2250011  43.8145008  54.8564992  52.3570011  45.1185008
  54.3694992  52.9120011  45.9205008  55.5584992  51.6680011  45.5885008
  55.6374992  53.3360011  44.2455008  56.6124992  53.5450011  44.6855008
  55.8184992  52.9070011  43.2595008  54.8214992  54.6160011  44.1275008
  54.1524992  54.9840011  45.1285008  54.8614992  55.2450011  43.0365008
  54.5204992  50.5890011  43.4665008  54.5884992  50.7890011  42.2545008
  55.0834992  49.5120011  44.0475008  55.0234992  49.3130011  45.0465008
  55.8264992  48.5380011  43.2985008  56.6354992  49.0240011  42.7535008
  56.2864992  47.8180011  43.9755008  54.9164992  47.8340011  42.3435008
  55.2884992  47.5760011  41.2015008  53.6954992  47.4820011  42.7905008
  53.3344992  47.6720011  43.7255008  52.8034992  46.7840011  41.9135008
  53.3534992  45.8940011  41.6075008  51.4874992  46.2980011  42.5565008
  51.0834992  47.1010011  43.1735008  50.7624992  46.1080011  41.7655008
  51.6174992  45.0290011  43.4215008  52.1734992  44.2930011  42.8405008
  52.4444992  45.2670011  44.6865008  52.5054992  44.3420011  45.2605008
  53.4484992  45.5890011  44.4095008  51.9694992  46.0390011  45.2915008
  50.2384992  44.4240011  43.7235008  50.3594992  43.5300011  44.3355008
  49.6314992  45.1520011  44.2615008  49.7444992  44.1600011  42.7885008
  52.4384992  47.6740011  40.7695008  52.3534992  47.2190011  39.6305008
  52.2204992  48.9740011  41.0405008  52.3284992  49.3900011  41.9655008
  51.8094992  49.8920011  40.0205008  50.8694992  49.5130011  39.6195008
  51.5744992  51.3170011  40.5615008  50.7604992  51.3160011  41.2865008
  52.4634992  51.6750011  41.0815008  51.2464992  52.2190011  39.4175008
  49.9794992  52.2500011  38.8815008  49.2104992  51.6110011  39.2885008
  49.6834992  53.0880011  37.8315008  48.6864992  53.1000011  37.4175008
  50.6534992  53.9100011  37.3075008  50.3494992  54.7700011  36.2315008
  51.1484992  55.2810011  35.9855008  51.9204992  53.8920011  37.8395008
  52.6874992  54.5360011  37.4345008  52.2094992  53.0520011  38.8895008
  53.2054992  53.0450011  39.3065008  52.8674992  49.9770011  38.9725008
  52.5634992  49.8890011  37.7845008  54.1434992  50.1300011  39.3755008
  54.4594992  50.1900011  40.3435008  55.1664992  50.2190011  38.3725008
  54.8954992  51.1210011  37.8245008  56.6224992  50.3540011  38.8635008
  56.7734992  49.6420011  39.6745008  57.2834992  50.0550011  38.0495008
  57.0674992  51.7350011  39.3545008  58.1374992  51.7010011  39.5585008
  56.9024992  52.7990011  38.2595008  57.2274992  53.7670011  38.6405008
  57.5084992  52.5280011  37.3945008  55.8544992  52.8580011  37.9645008
  56.4294992  52.0940011  40.6965008  56.7714992  53.0810011  41.0095008
  55.3444992  52.1010011  40.5935008  56.7174992  51.3560011  41.4455008
  55.1954992  48.9370011  37.6105008  55.3354992  48.9320011  36.3905008
  55.0654992  47.8060011  38.3265008  54.8824992  47.7800011  39.3295008
  55.1794992  46.5190011  37.7055008  56.1884992  46.4630011  37.2965008
  54.9694992  45.3700011  38.7065008  55.7494992  45.4120011  39.4665008
  54.0174992  45.5120011  39.2185008  54.9834992  44.0170011  38.0635008
  53.8704992  43.4310011  37.5025008  52.9324992  43.8300011  37.4535008
  54.2614992  42.2210011  37.0275008  53.6004992  41.5270011  36.5305008
  55.5434992  41.9910011  37.2425008  55.9974992  43.1230011  37.8955008
  57.0144992  43.2770011  38.2265008  54.1474992  46.3690011  36.6345008
  54.4624992  45.9710011  35.5145008  52.8824992  46.6890011  36.9535008
  52.6004992  47.0500011  37.8645008  51.8044992  46.5450011  36.0155008
  51.8474992  45.5150011  35.6615008  50.4104992  46.8200011  36.6055008
  50.4054992  47.7740011  37.1325008  49.6704992  46.8900011  35.8095008
  50.0524992  45.6890011  37.5605008  49.0154992  45.0420011  37.4225008
  50.9364992  45.4430011  38.5665008  50.7494992  44.7000011  39.2395008
  51.7854992  46.0030011  38.6465008  51.9644992  47.5300011  34.8995008
  51.6984992  47.2160011  33.7415008  52.4104992  48.7580011  35.2255008
  52.6704992  49.0330011  36.1725008  52.5594992  49.7980011  34.2515008
  51.5904992  50.0230011  33.8065008  53.1034992  51.0950011  34.8755008
  52.4264992  51.4140011  35.6675008  54.0644992  50.8830011  35.3435008
  53.2824992  52.2540011  33.8805008  53.8694992  51.8930011  33.0355008
  51.9274992  52.7110011  33.3205008  52.0814992  53.5310011  32.6195008
  51.4474992  51.8790011  32.8055008  51.2904992  53.0480011  34.1385008
  54.0814992  53.4100011  34.5095008  54.1914992  54.2140011  33.7825008
  53.5524992  53.7830011  35.3865008  55.0674992  53.0520011  34.8065008
  53.5614992  49.3050011  33.2665008  53.4394992  49.5070011  32.0605008
  54.5724992  48.6000011  33.7885008  54.6524992  48.4270011  34.7905008
  55.6374992  48.0160011  33.0405008  56.1124992  48.8170011  32.4745008
  56.7434992  47.4060011  33.9165008  56.2954992  46.8530011  34.7415008
  57.3234992  46.6920011  33.3315008  57.6724992  48.4970011  34.4695008
  57.0934992  49.1480011  35.1245008  58.7914992  47.9200011  35.3505008
  59.4204992  48.7310011  35.7165008  58.3524992  47.3910011  36.1965008
  59.3964992  47.2280011  34.7645008  58.2234992  49.3350011  33.3035008
  58.8834992  50.1100011  33.6925008  58.7814992  48.6910011  32.6245008
  57.3964992  49.7990011  32.7655008  55.0774992  46.9860011  32.1335008
  55.6884992  46.6140011  31.1355008  53.8524992  46.5300011  32.4235008
  53.3124992  46.8540011  33.2255008  53.1774992  45.5410011  31.6365008
  53.6744992  44.5750011  31.7275008  52.1534992  45.4070011  31.9855008
  53.1914992  46.0100011  30.2065008  53.0444992  45.1750011  29.3135008
  53.3184992  47.3540011  30.0035008  53.3404992  47.9790011  30.8095008
  53.4364992  48.1200011  28.7805008  52.7954992  48.9920011  28.9125008
  54.8614992  48.6270011  28.4975008  55.5354992  47.7720011  28.4345008
  54.8764992  49.1170011  27.5235008  55.3944992  49.6060011  29.5575008
  55.4674992  49.0740011  30.5065008  56.8134992  50.0800011  29.2085008
  57.1654992  50.7710011  29.9745008  57.4824992  49.2210011  29.1605008
  56.8014992  50.5850011  28.2425008  54.4174992  50.7690011  29.7885008
  54.8244992  51.4420011  30.5435008  54.2734992  51.3140011  28.8555008
  53.4594992  50.3770011  30.1305008  53.0174992  47.2900011  27.6365008
  53.7684992  46.4700011  27.1145008  51.7634992  47.5330011  27.2485008
  51.2364992  48.3370011  27.5885008  51.0204992  46.7330011  26.3425008
  51.0674992  47.0830011  25.3115008  51.4644992  45.2620011  26.2685008
  50.8404992  44.7290011  25.5515008  52.5054992  45.2120011  25.9505008
  51.3624992  44.8010011  27.2515008  49.7504992  46.7620011  27.0885008
  49.0474992  47.7710011  27.1105008  49.4244992  45.6380011  27.7365008
  49.9064992  44.7400011  27.6945008  48.2774992  45.7250011  28.5695008
  47.5814992  46.4150011  28.0915008  47.5744992  44.4100011  28.7425008
  46.7154992  44.5370011  29.4015008  47.1104992  43.9190011  27.3605008
  46.5974992  42.9630011  27.4675008  46.4294992  44.6500011  26.9245008
  47.9754992  43.7950011  26.7095008  48.4444992  43.4550011  29.3335008
  48.6574992  43.7290011  30.2495008  48.7144992  46.1960011  29.9305008
  48.5054992  45.4880011  30.9155008  49.3474992  47.3970011  30.0285008
  49.7324992  47.9430011  29.2575008  49.4884992  47.9530011  31.3455008
  50.1704992  47.3790011  31.9735008  49.9544992  49.4210011  31.3775008
  49.1264992  50.0510011  31.0535008  50.1734992  49.6890011  32.4115008
  51.1834992  49.7590011  30.5195008  51.9894992  49.0770011  30.7885008
  50.8754992  49.5530011  29.0285008  51.7584992  49.7980011  28.4375008
  50.5984992  48.5130011  28.8545008  50.0504992  50.2020011  28.7345008
  51.6784992  51.1880011  30.8055008  52.5494992  51.4020011  30.1855008
  50.8854992  51.9000011  30.5765008  51.9514992  51.2750011  31.8575008
  48.0094992  48.0840011  31.6205008  47.4224992  48.7830011  30.8025008
  47.4494992  47.5120011  32.7035008  48.3444992  47.0530011  33.7535008
  49.0014992  47.8570011  34.0865008  48.9844992  46.2460011  33.3965008
  47.4404992  46.5740011  34.8955008  47.2914992  47.3540011  35.6425008
  47.8684992  45.7150011  35.4125008  46.1274992  46.2110011  34.1885008
  45.2744992  46.3050011  34.8605008  46.1394992  45.1810011  33.8305008
  46.0384992  47.2040011  33.0295008  45.7024992  46.9700011  32.0195008
  44.8714992  48.1320011  33.3235008  45.0304992  49.2760011  33.7515008
  43.6634992  47.5070011  33.2305008  43.6614992  46.5010011  33.0615008
  42.2924992  47.9640011  33.3215008  42.1384992  48.5190011  32.3965008
  41.2864992  46.8030011  33.4265008  41.4694992  46.1040011  32.6105008
  41.4674992  46.2630011  34.3555008  39.8214992  47.2390011  33.3855008
  39.6454992  48.0520011  34.0895008  39.5624992  47.6130011  32.3955008
  38.9664992  46.0340011  33.7395008  39.2964992  44.9150011  33.2665008
  37.9754992  46.2160011  34.4955008  42.0504992  48.8540011  34.5065008
  42.8334992  48.9010011  35.4515008  40.9334992  49.6150011  34.4165008
  40.2774992  49.4810011  33.6465008  40.4894992  50.6630011  35.3005008
  41.4244992  51.2140011  35.3985008  39.3724992  51.5330011  34.6915008
  39.0694992  52.2740011  35.4315008  39.7854992  52.0800011  33.8435008
  38.1274992  50.7820011  34.2225008  37.9524992  49.9300011  34.8795008
  37.2594992  51.4350011  34.3095008  38.2474992  50.2900011  32.7775008
  38.7434992  51.0370011  32.1585008  38.8524992  49.3840011  32.7295008
  36.8704992  50.0270011  32.2785008  36.4734992  49.0890011  32.3315008
  36.1454992  51.0550011  31.7495008  36.6864992  52.3070011  31.6805008
  37.6324992  52.4740011  32.0245008  36.1444992  53.0760011  31.2855008
  34.8794992  50.8360011  31.2905008  34.4724992  49.9020011  31.3425008
  34.3394992  51.6060011  30.8955008  40.1024992  50.3100011  36.7195008
  40.4444992  51.0750011  37.6155008  39.3724992  49.2090011  36.9955008
  39.1064992  48.5180011  36.2935008  38.8944992  48.9070011  38.3345008
  38.5274992  49.8520011  38.7335008  37.7584992  47.8740011  38.3315008
  37.3894992  47.7230011  39.3455008  36.9204992  48.2430011  37.7395008
  38.2274992  46.6440011  37.7965008  38.0834992  46.6330011  36.8275008
  39.9874992  48.3620011  39.1865008  39.7784992  48.0100011  40.3475008
  41.1934992  48.2950011  38.6255008  41.4004992  48.6750011  37.7015008
  42.3164992  47.6860011  39.2595008  42.0714992  46.6480011  39.4825008
  43.5464992  47.7200011  38.3305008  43.2594992  47.4010011  37.3285008
  43.9164992  48.7420011  38.2465008  44.6274992  46.8350011  38.8505008
  44.5554992  45.4710011  38.6815008  43.7054992  45.0410011  38.1725008
  45.5524992  44.6490011  39.1525008  45.4784992  43.5800011  39.0195008
  46.6424992  45.1870011  39.7925008  47.4264992  44.5450011  40.1655008
  46.7264992  46.5490011  39.9545008  47.5814992  46.9790011  40.4545008
  45.7274992  47.3660011  39.4825008  45.8064992  48.4360011  39.6095008
  42.6354992  48.4250011  40.5325008  43.1464992  47.8310011  41.4795008
  42.3434992  49.7400011  40.5855008  41.8524992  50.2210011  39.8315008
  42.6784992  50.6110011  41.6825008  43.7664992  50.5760011  41.7325008
  42.2364992  52.0710011  41.4725008  42.6064992  52.4540011  40.5215008
  41.1494992  52.1450011  41.4445008  42.7924992  52.8600011  42.6135008
  44.1134992  53.2480011  42.6035008  44.7404992  52.9790011  41.7665008
  44.6454992  53.9730011  43.6435008  45.6844992  54.2660011  43.6225008
  43.8534992  54.3250011  44.7105008  44.2674992  54.8960011  45.5285008
  42.5314992  53.9460011  44.7305008  41.9044992  54.2200011  45.5665008
  42.0064992  53.2190011  43.6875008  40.9674992  52.9260011  43.7105008
  42.0614992  50.1430011  42.9605008  42.6414992  50.3270011  44.0305008
  40.8614992  49.5500011  42.8945008  40.3624992  49.3580011  42.0255008
  40.1774992  49.1320011  44.0825008  39.9044992  50.0240011  44.6455008
  38.9084992  48.3300011  43.7605008  39.1734992  47.3930011  43.2705008
  38.3874992  48.0710011  44.6825008  38.0584992  49.0940011  42.9205008
  38.3524992  49.0050011  41.9895008  41.0824992  48.2200011  44.8385008
  41.1594992  48.2800011  46.0655008  41.8164992  47.3590011  44.1145008
  41.8114992  47.3100011  43.0955008  42.6844992  46.4210011  44.7575008
  42.0734992  45.7940011  45.4075008  43.4144992  45.5140011  43.7485008
  42.6724992  44.9790011  43.1555008  43.9824992  46.1400011  43.0595008
  44.3694992  44.4900011  44.3925008  45.0344992  45.0230011  45.0725008
  43.6014992  43.4700011  45.2515008  44.3044992  42.7620011  45.6915008
  43.0674992  43.9920011  46.0455008  42.8884992  42.9320011  44.6275008
  45.2654992  43.8270011  43.3335008  45.9294992  43.1090011  43.8155008
  44.6434992  43.3110011  42.6015008  45.8604992  44.5900011  42.8305008
  43.7264992  47.1860011  45.5165008  44.0874992  46.8180011  46.6335008
  44.2354992  48.2900011  44.9345008  43.9444992  48.6510011  44.0265008
  45.2584992  49.0510011  45.5875008  46.0734992  48.3410011  45.7265008
  45.7984992  50.2450011  44.7775008  44.9754992  50.8540011  44.4025008
  46.4094992  50.8890011  45.4105008  46.6054992  49.7100011  43.6475008
  47.7744992  49.0280011  43.8975008  48.0964992  48.8770011  44.9175008
  48.5364992  48.5370011  42.8635008  49.4454992  47.9920011  43.0705008
  48.1354992  48.7430011  41.5655008  48.9094992  48.2450011  40.4975008
  48.3204992  47.9920011  39.7565008  46.9784992  49.4400011  41.3085008
  46.6644992  49.6050011  40.2885008  46.2204992  49.9270011  42.3465008
  45.3184992  50.4830011  42.1385008  44.7434992  49.6080011  46.8685008
  45.4604992  49.6540011  47.8665008  43.4844992  50.0650011  46.8615008
  42.8594992  50.0130011  46.0575008  42.9154992  50.6760011  48.0215008
  43.5244992  51.5350011  48.3035008  41.4844992  51.1650011  47.7485008
  41.4584992  51.6680011  46.7815008  40.8204992  50.3030011  47.6775008
  40.9534992  52.1190011  48.8235008  41.0704992  51.6490011  49.8005008
  41.7784992  53.4160011  48.8245008  41.3954992  54.0900011  49.5905008
  42.8224992  53.1830011  49.0345008  41.7024992  53.8960011  47.8485008
  39.4474992  52.3760011  48.6595008  39.1074992  53.0570011  49.4395008
  39.2584992  52.8210011  47.6825008  38.9064992  51.4330011  48.7395008
  42.8714992  49.6510011  49.1115008  43.1824992  49.9400011  50.2665008
  42.4894992  48.4090011  48.7635008  42.2624992  48.1180011  47.8125008
  42.3764992  47.3820011  49.7535008  41.6774992  47.6910011  50.5305008
  41.9714992  46.4760011  49.3035008  43.7164992  47.0960011  50.3585008
  43.8304992  46.9270011  51.5705008  44.7654992  47.0090011  49.5185008
  44.7134992  47.1660011  48.5115008  46.0714992  46.6770011  50.0125008
  45.9504992  45.7310011  50.5405008  47.0884992  46.5470011  48.9125008
  47.1194992  47.4500011  48.3035008  48.4684992  46.3580011  49.5635008
  49.2264992  46.2610011  48.7865008  48.6974992  47.2210011  50.1885008
  48.4604992  45.4580011  50.1775008  46.7074992  45.4280011  47.9295008
  46.8473961  44.4765251  48.4425535  45.6541633  45.5536374  47.6789045
  47.5414992  45.4430011  46.6475008  48.5949799  45.3169409  46.8972748
  47.2229751  44.6287155  45.9966701  47.4017487  46.3940548  46.1336267
  46.5884992  47.7720011  50.8895008  47.0574992  47.5270011  51.9995008
  46.5254992  49.0220011  50.3965008  46.0744992  49.2850011  49.5205008
  47.1254992  50.0980011  51.1265008  48.1674992  49.8530011  51.3335008
  47.1264992  50.9940011  50.5065008  46.4254992  50.3930011  52.4145008
  47.0794992  50.5710011  53.4395008  45.0934992  50.5980011  52.3635008
  44.5424992  50.5630011  51.5055008  44.3344992  50.8890011  53.5485008
  45.0484992  51.4040011  54.1915008  43.1324992  51.7940011  53.2505008
  42.4584992  51.2900011  52.5575008  42.5724992  51.9710011  54.1685008
  43.5694992  53.1140011  52.6615008  43.2814992  53.6550011  51.4415008
  42.6334992  53.2070011  50.7025008  43.9364992  54.8540011  51.2915008
  43.8844992  55.4640011  50.4755008  44.6764992  55.0930011  52.4305008
  45.5004992  56.1320011  52.7625008  45.6654992  56.9560011  52.0835008
  46.1124992  56.0890011  53.9955008  46.7654992  56.8970011  54.2915008
  45.9074992  55.0330011  54.8595008  46.4044992  55.0310011  55.8185008
  45.0824992  53.9800011  54.5255008  44.9274992  53.1510011  55.1995008
  44.4694992  54.0290011  53.3075008  43.8494992  49.6780011  54.2985008
  44.0094992  49.5740011  55.5145008  43.2134992  48.7340011  53.5755008
  43.1734992  48.7360011  52.5565008  42.5264992  47.6260011  54.1895008
  41.8054992  48.0110011  54.9105008  41.9604992  47.0920011  53.4265008
  43.4404992  46.6660011  54.8795008  43.1804992  46.2550011  56.0095008
  44.5474992  46.2930011  54.2205008  44.8564992  46.6900011  53.3335008
  45.3944992  45.2680011  54.7545008  44.7714992  44.3780011  54.8465008
  46.5874992  44.9440011  53.8365008  47.1944992  44.1610011  54.2915008
  46.2194992  44.6020011  52.8695008  47.1934992  45.8390011  53.6985008
  45.9404992  45.6860011  56.0825008  45.9774992  44.8820011  57.0105008
  46.3674992  46.9070011  56.2305008  46.9484992  47.6610011  55.1325008
  46.1814992  48.2000011  54.5765008  47.4504992  47.0010011  54.4245008
  47.9444992  48.6320011  55.7875008  47.8974992  49.6190011  55.3275008
  48.9704992  48.2790011  55.6815008  47.5194992  48.6830011  57.2685008
  46.8034992  49.4840011  57.4545008  48.3714992  48.8580011  57.9255008
  46.8994992  47.3080011  57.5025008  47.6644992  46.6260011  57.8735008
  45.8634992  47.2550011  58.5795008  46.2054992  46.9820011  59.7285008
  44.5904992  47.5070011  58.2325008  44.2864992  47.7010011  57.2785008
  43.5404992  47.5210011  59.2045008  43.8234992  48.2330011  59.9805008
  42.1964992  47.9720011  58.6115008  42.3434992  48.9060011  58.0695008
  41.8624992  47.2310011  57.8855008  41.1014992  48.1710011  59.6595008
  40.9574992  47.2350011  60.1995008  41.4404992  48.9100011  60.3855008
  39.5034992  48.7070011  58.9805008  40.0794992  50.3650011  58.5205008
  39.2604992  50.9210011  58.0655008  40.4244992  50.8900011  59.4115008
  40.9004992  50.2800011  57.8085008  43.3714992  46.1430011  59.7555008
  43.1104992  45.9600011  60.9435008  43.5394992  45.1250011  58.8945008
  43.8484992  45.2200011  57.9275008  43.2754992  43.7890011  59.3275008
  42.2264992  43.7410011  59.6185008  43.5134992  42.7450011  58.2135008
  43.0664992  43.1200011  57.2925008  44.5864992  42.6690011  58.0395008
  42.9614992  41.3190011  58.4775008  41.8794992  41.4190011  58.5665008
  43.2774992  40.3930011  57.2935008  42.8834992  39.3970011  57.4955008
  42.8164992  40.7890011  56.3885008  44.3574992  40.3350011  57.1555008
  43.4124992  40.7120011  59.8165008  42.9854992  39.7150011  59.9265008
  44.5004992  40.6450011  59.8375008  43.0724992  41.3450011  60.6355008
  44.1944992  43.4660011  60.4675008  43.7594992  42.8850011  61.4575008
  45.4944992  43.7880011  60.3375008  45.8804992  44.2690011  59.5245008
  46.4634992  43.4750011  61.3515008  46.2144992  42.4630011  61.6695008
  47.8974992  43.5140011  60.8025008  48.1264992  44.4890011  60.3725008
  48.6254992  43.3350011  61.5935008  47.9574992  42.4430011  59.7655008
  47.5494992  42.7010011  58.4755008  47.1894992  43.6860011  58.2155008
  47.5954992  41.7180011  57.5145008  47.2744992  41.9330011  56.5055008
  48.0494992  40.4630011  57.8385008  48.0884992  39.6890011  57.0865008
  48.4544992  40.1960011  59.1245008  48.8114992  39.2100011  59.3835008
  48.4064992  41.1820011  60.0815008  48.7244992  40.9640011  61.0905008
  46.3864992  44.3790011  62.5505008  46.4694992  43.9210011  63.6895008
  46.2484992  45.6980011  62.3215008  46.0994992  46.0970011  61.3945008
  46.3004992  46.6730011  63.3785008  47.2334992  46.4600011  63.8995008
  46.3054992  48.0800011  62.8575008  45.4354992  48.2970011  62.2375008
  46.2504992  49.0440011  64.0545008  46.2534992  50.0730011  63.6935008
  45.3404992  48.8630011  64.6265008  47.1184992  48.8810011  64.6935008
  47.5484992  48.2640011  61.9685008  47.5704992  49.2820011  61.5795008
  48.4474992  48.0810011  62.5575008  47.5094992  47.5590011  61.1385008
  45.1474992  46.5570011  64.3275008  45.3354992  46.5990011  65.5435008
  43.9184992  46.4010011  63.8085008  43.7124992  46.2520011  62.8205008
  42.7784992  46.4410011  64.6805008  42.8424992  47.4060011  65.1825008
  41.4694992  46.3660011  63.9415008  41.3814992  45.4560011  63.3475008
  40.3324992  46.3390011  64.9765008  39.3734992  46.2850011  64.4615008
  40.4484992  45.4680011  65.6215008  40.3694992  47.2450011  65.5805008
  41.3864992  47.5370011  62.9475008  40.4404992  47.4900011  62.4075008
  41.4474992  48.4800011  63.4905008  42.2124992  47.4720011  62.2385008
  42.8104992  45.3320011  65.6935008  42.6234992  45.5920011  66.8845008
  43.0494992  44.1100011  65.3165008  42.7304992  43.6210011  63.9845008
  43.5644992  43.7750011  63.2995008  41.8734992  44.1500011  63.5675008
  42.4254992  42.1240011  64.1575008  42.8514992  41.5350011  63.3445008
  41.3524992  41.9350011  64.1595008  43.0624992  41.7560011  65.5105008
  44.0884992  41.4080011  65.3905008  42.5124992  40.9590011  66.0105008
  42.9994992  43.0640011  66.2975008  42.0794992  43.1050011  66.8815008
  44.0514992  43.2020011  67.3445008  43.8044992  42.8330011  68.4915008
  45.2384992  43.7080011  66.9725008  45.4754992  44.0210011  66.0315008
  46.2764992  43.8330011  67.9435008  46.3304992  42.8620011  68.4355008
  47.6794992  44.0900011  67.3765008  47.8984992  43.3630011  66.5945008
  47.7134992  45.0760011  66.9135008  48.7274992  44.0010011  68.4625008
  49.4404992  44.9830011  69.0855008  49.3744992  46.0370011  68.8575008
  50.2564992  44.4330011  70.0465008  50.8984992  44.9480011  70.6495008
  50.0594992  43.0680011  70.0575008  50.6154992  42.0880011  70.8315008
  51.3474992  42.3200011  71.5905008  50.2054992  40.7930011  70.6055008
  50.6294992  39.9940011  71.1965008  49.2654992  40.4930011  69.6415008
  48.9674992  39.4650011  69.4935008  48.6994992  41.4780011  68.8645008
  47.9604992  41.2450011  68.1125008  49.1104992  42.7630011  69.0835008
  45.9314992  44.9280011  68.8915008  46.3304992  44.9050011  70.0535008
  45.2034992  45.9470011  68.4065008  44.8794992  46.0320011  67.4435008
  44.8324992  47.0180011  69.2795008  45.7374992  47.5100011  69.6355008
  43.9754992  48.0900011  68.5855008  43.7264992  48.8750011  69.2995008
  44.5334992  48.5200011  67.7535008  43.0584992  47.6360011  68.2105008
  44.0124992  46.4070011  70.3645008  44.1494992  46.7590011  71.5335008
  43.1464992  45.4490011  69.9915008  43.0334992  45.1130011  69.0345008
  42.2984992  44.8190011  70.9545008  41.6834992  45.6040011  71.3955008
  41.3924992  43.7880011  70.3485008  41.9434992  42.9910011  69.8485008
  40.5854992  43.1280011  71.4785008  39.9194992  42.3740011  71.0575008
  41.2674992  42.6560011  72.1855008  39.9954992  43.8850011  71.9945008
  40.5284992  44.4640011  69.2675008  39.8644992  43.7260011  68.8185008
  39.9344992  45.2580011  69.7205008  41.1734992  44.8870011  68.4975008
  43.1494992  44.1210011  71.9685008  42.9404992  44.2720011  73.1695008
  44.1594992  43.3550011  71.5175008  44.4134992  43.2560011  70.5345008
  44.9724992  42.6010011  72.4305008  44.2954992  41.9370011  72.9685008
  46.0134992  41.7660011  71.7415008  46.6454992  42.3610011  71.0825008
  46.9364992  41.1480011  72.8065008  47.6974992  40.5390011  72.3195008
  47.4174992  41.9430011  73.3765008  46.3484992  40.5240011  73.4795008
  45.3004992  40.7230011  70.8645008  46.0424992  40.1070011  70.3555008
  44.6714992  40.0900011  71.4905008  44.6824992  41.2310011  70.1245008
  45.6924992  43.5390011  73.3425008  45.8234992  43.2860011  74.5385008
  46.1804992  44.6590011  72.7915008  46.0414992  44.9240011  71.8165008
  46.9534992  45.5890011  73.5545008  47.8354992  45.0830011  73.9475008
  47.4144992  46.7670011  72.6805008  47.5824992  46.4030011  71.6675008
  46.6064992  47.4970011  72.6265008  48.6804992  47.4760011  73.1595008
  48.7894992  48.4140011  72.6155008  48.5684992  47.7290011  74.2135008
  49.9514992  46.6440011  72.9785008  49.9134992  45.7890011  73.6525008
  49.9734992  46.2490011  71.9635008  51.2424992  47.4220011  73.2365008
  51.3124992  48.2650011  72.5485008  51.2334992  47.8340011  74.2455008
  52.4124992  46.5320011  73.0655008  53.2854992  47.0690011  73.2425008
  52.3494992  45.7420011  73.7385008  52.4264992  46.1590011  72.0945008
  46.0964992  46.1140011  74.6555008  46.5424992  46.2430011  75.7945008
  44.8314992  46.4320011  74.3355008  44.4194992  46.3190011  73.4095008
  43.9574992  46.9710011  75.3285008  44.4544992  47.8550011  75.7275008
  42.5914992  47.3910011  74.7605008  42.7394992  48.1280011  73.9715008
  42.1094992  46.5270011  74.3035008  41.4974992  48.0860011  76.0355008
  41.8804992  47.6750011  77.2075008  43.7064992  45.9460011  76.3885008
  43.7004992  46.2670011  77.5745008  43.4514992  44.6850011  75.9975008
  43.4594992  44.3320011  75.0405008  43.1364992  43.7430011  77.0305008
  42.3504992  44.2570011  77.5845008  42.6134992  42.3930011  76.5075008
  43.2594992  42.0600011  75.6955008  42.6974992  41.6540011  77.3045008
  41.1564992  42.4100011  76.0025008  40.9364992  41.4190011  75.6045008
  40.1734992  42.6620011  77.1535008  39.1544992  42.6690011  76.7665008
  40.2744992  41.8720011  77.8975008  40.3924992  43.6250011  77.6145008
  40.9594992  43.3870011  74.8375008  39.9184992  43.3640011  74.5155008
  41.2174992  44.3950011  75.1605008  41.6024992  43.0970011  74.0065008
  44.2964992  43.4320011  77.9325008  44.2124992  43.6430011  79.1415008
  45.3854992  42.8630011  77.3785008  45.5064992  42.6990011  76.3795008
  46.4884992  42.4360011  78.2035008  46.0124992  42.1530011  79.1425008
  47.2314992  41.2600011  77.5625008  47.7124992  41.5520011  76.6285008
  48.0134992  40.8760011  78.2175008  46.1654992  40.2500011  77.3345008
  45.6894992  39.4810011  78.3685008  46.0964992  39.6040011  79.3615008
  44.6974992  38.5560011  78.1455008  44.3284992  37.9540011  78.9625008
  44.1744992  38.3960011  76.8845008  43.3974992  37.6670011  76.7095008
  44.6424992  39.1650011  75.8475008  44.2324992  39.0440011  74.8555008
  45.6334992  40.0880011  76.0765008  45.9984992  40.6930011  75.2595008
  47.5004992  43.4950011  78.5195008  47.9024992  43.6890011  79.6675008
  47.9284992  44.1800011  77.4475008  47.4414992  44.0620011  76.5585008
  49.0114992  45.1120011  77.2905008  49.8274992  44.6400011  77.8375008
  49.3204992  45.3420011  75.8045008  48.4724992  45.8480011  75.3425008
  50.1754992  46.0130011  75.7225008  49.6194992  44.0610011  75.0205008
  48.9284992  43.2710011  75.3145008  49.4744992  44.2310011  73.9535008
  51.0494992  43.6330011  75.2925008  51.6164992  44.0750011  76.3275008
  51.5964992  42.8560011  74.4645008  48.7744992  46.4690011  77.8605008
  49.7254992  47.2360011  77.9525008  47.5174992  46.8390011  78.1555008
  46.7284992  46.1930011  78.1435008  47.1584992  48.1840011  78.5185008
  47.2814992  48.7600011  77.6015008  45.7094992  48.2720011  79.0255008
  45.0274992  47.8300011  78.2985008  45.5984992  47.7070011  79.9515008
  45.3584992  49.7330011  79.2555008  45.0974992  50.4760011  78.3095008
  45.3364992  50.1560011  80.5485008  45.0964992  51.1240011  80.7645008
  45.5594992  49.5060011  81.3015008  48.0394992  48.7540011  79.5935008
  47.7444992  48.6450011  80.7805008  49.1344992  49.4320011  79.1965008
  49.4094992  49.5510011  78.2215008  50.0134992  50.0500011  80.1405008
  49.4414992  50.2970011  81.0355008  51.1534992  49.1720011  80.5685008
  50.8094992  48.2280011  80.9905008  51.9994992  48.8390011  79.3285008
  52.8344992  48.2010011  79.6185008  51.3824992  48.3190011  78.5955008
  52.3824992  49.7610011  78.8905008  51.9454992  49.8970011  81.6715008
  52.7774992  49.2710011  81.9935008  52.3294992  50.8400011  81.2835008
  51.2904992  50.0940011  82.5205008  50.6094992  51.2110011  79.4285008
  50.8984992  51.1180011  78.2355008  50.8054992  52.3350011  80.1435008
  50.5604992  52.4550011  81.1265008  51.4004992  53.4730011  79.5165008
  51.4264992  54.2720011  80.2575008  52.8464992  53.2240011  79.0505008
  52.8584992  52.3650011  78.3795008  53.1844992  54.0840011  78.4725008
  53.8344992  52.9750011  80.1925008  53.8664992  53.8340011  80.8635008
  53.5214992  52.1170011  80.7875008  55.2064992  52.7260011  79.5795008
  56.1764992  53.4110011  79.9005008  55.2914992  51.7120011  78.6755008
  54.4614992  51.1690011  78.4385008  56.1854992  51.4950011  78.2355008
  50.5834992  53.8310011  78.3155008  49.3564992  53.8760011  78.3555008
  51.3034992  54.2750011  77.2735008  52.2606185  54.4771818  77.5247873
  50.8634992  54.6070011  75.9495008  49.8035204  54.8566916  75.9963933
  51.6194992  55.7900011  75.3245008  52.6840106  55.6957222  75.5390380
  51.4655531  55.7909444  74.2454272  50.8624992  57.3680011  75.8125008
  50.8454992  53.4670011  74.9705008  50.3884992  53.6670011  73.8475008
  51.3644992  52.2690011  75.3225008  51.7054992  52.0520011  76.2595008
  51.4804992  51.1780011  74.3825008  51.6664992  50.3090011  75.0135008
  50.2144992  50.9560011  73.5345008  50.0064992  51.8720011  72.9815008
  50.4264992  50.1810011  72.7985008  48.9694992  50.5650011  74.2905008
  48.7934992  50.2800011  75.6135008  49.5724992  50.2960011  76.3605008
  47.4764992  49.9690011  75.8525008  47.0794992  49.7170011  76.7575008
  46.7804992  50.0550011  74.6635008  45.4624992  49.8430011  74.3765008
  44.7614992  49.5540011  75.1455008  45.0614992  50.0120011  73.0695008
  44.0254992  49.8520011  72.8095008  45.9554992  50.3820011  72.0855008
  45.6054992  50.5060011  71.0715008  47.2864992  50.5960011  72.3715008
  47.9874992  50.8850011  71.6025008  47.6814992  50.4270011  73.6675008
  52.6064992  51.4160011  73.3815008  52.4584992  51.0460011  72.2215008
  53.7494992  52.0280011  73.7845008  53.8854992  52.3720011  74.7355008
  54.9054992  52.2620011  72.9115008  54.4914992  52.5250011  71.9375008
  55.7714992  53.3860011  73.3915008  56.5904992  53.5490011  72.6905008
  54.9114992  54.6550011  73.4945008  55.5264992  55.4840011  73.8435008
  54.4994992  54.8960011  72.5145008  54.0974992  54.4860011  74.1995008
  56.3254992  53.0680011  74.6575008  56.8914992  53.8080011  74.9625008
  55.7914992  50.9870011  72.8045008  55.5894992  50.0890011  73.6185008
  56.8024992  50.8490011  71.8455008  57.0344992  51.5600011  71.1525008
  57.6224992  49.6340011  71.7705008  57.5074992  49.2600011  72.7875008
  57.1064992  48.6100011  70.7455008  56.0854992  48.3210011  70.9935008
  57.0774992  49.0620011  69.7535008  57.9424992  47.4610011  70.7275008
  57.6004992  46.8180011  70.0715008  59.0804992  49.8130011  71.5445008
  59.5674992  50.7190011  70.8665008  59.7954992  48.8100011  72.0885008
  59.3344992  48.0450011  72.5815008  61.2094992  48.6490011  72.0755008
  61.6664992  49.4760011  72.6185008  61.6754992  47.3490011  72.7515008
  61.0974992  46.5000011  72.3865008  62.7204992  47.1490011  72.5135008
  61.4924992  47.5120011  74.2515008  62.1244992  48.3650011  74.8735008
  60.6064992  46.6730011  74.8525008  60.4444992  46.7370011  75.8575008
  60.1034992  45.9800011  74.2985008  61.5864992  48.5680011  70.6495008
  62.7524992  48.7760011  70.3175008  60.6064992  48.1650011  69.8045008
  59.6864992  47.8640011  70.1265008  60.7564992  48.1190011  68.3765008
  61.5714992  47.4350011  68.1385008  59.5204992  47.6010011  67.6225008
  59.1314992  46.6990011  68.0945008  58.7194992  48.3410011  67.6405008
  59.9574992  47.3150011  66.1895008  61.0874992  47.7380011  65.8275008
  59.1784992  46.6680011  65.4425008  60.9624992  49.5270011  67.9625008
  61.8754992  50.1900011  68.4545008  60.2164992  50.0180011  66.9535008
  59.5764992  49.5110011  66.3425008  60.3714992  51.4250011  66.7485008
  61.3914992  51.7000011  66.4785008  59.5184992  52.0120011  65.6125008
  58.4744992  51.7260011  65.7385008  59.5564992  53.1010011  65.6365008
  60.0494992  51.4950011  64.2825008  60.3664992  50.3160011  64.1395008
  60.1484992  52.4070011  63.2785008  60.4974992  52.1220011  62.3635008
  59.8744992  53.3760011  63.4405008  59.8234992  51.8990011  68.0265008
  58.8854992  51.2600011  68.4965008  60.4434992  52.9180011  68.6605008
  61.2634992  53.4270011  68.3295008  59.9014992  53.3270011  69.9195008
  60.0184992  52.5240011  70.6475008  60.5664992  54.5710011  70.5505008
  60.6754992  55.3300011  69.7765008  59.8894992  54.9770011  71.3025008
  61.9324992  54.3520011  71.2035008  62.1784992  55.2320011  71.7975008
  61.8564992  53.5120011  71.8945008  63.2954992  54.0320011  70.0535008
  62.8764992  52.2740011  69.9305008  63.5754992  51.7800011  69.2555008
  62.9384992  51.8150011  70.9175008  61.8624992  52.1680011  69.5445008
  58.5324992  53.7410011  69.5455008  58.3394992  54.7470011  68.8675008
  57.5474992  52.9330011  69.9645008  57.6844992  52.1080011  70.5485008
  56.1984992  53.1930011  69.6015008  55.5804992  53.2430011  70.4985008
  56.1314992  54.1650011  69.1135008  55.6674992  52.1230011  68.6785008
  54.5534992  51.6480011  68.8825008  56.4424992  51.6800011  67.6665008
  57.4004992  51.9940011  67.5085008  55.9724992  50.7080011  66.7065008
  55.0134992  51.0500011  66.3175008  56.9554992  50.5680011  65.5305008
  57.0354992  51.5190011  65.0045008  57.9494992  50.3280011  65.9095008
  56.5114992  49.5100011  64.5865008  55.5064992  49.7430011  63.6745008
  55.0234992  50.7080011  63.6445008  55.1134992  48.7540011  62.8005008
  54.3194992  48.9430011  62.0925008  55.7304992  47.5270011  62.8285008
  55.4204992  46.7490011  62.1465008  56.7434992  47.2920011  63.7275008
  57.2344992  46.3300011  63.7505008  57.1314992  48.2840011  64.5985008
  57.9314992  48.0970011  65.2995008  55.8154992  49.3800011  67.3765008
  56.7174992  48.9210011  68.0705008  54.6614992  48.7120011  67.1555008
  53.9274992  49.0370011  66.5265008  54.3734992  47.4610011  67.8065008
  54.6164992  47.5950011  68.8605008  52.8854992  47.0700011  67.7255008
  52.5624992  47.0970011  66.6845008  52.7644992  46.0430011  68.0705008
  51.9984992  47.9810011  68.5475008  52.3484992  48.8410011  69.5465008
  53.3544992  48.9870011  69.9125008  51.2374992  49.4950011  70.0205008
  51.2274992  50.1890011  70.7685008  50.1384992  49.0540011  69.3135008
  48.8184992  49.3980011  69.4025008  48.4774992  50.1310011  70.1185008
  47.9414992  48.7740011  68.5455008  46.8914992  49.0220011  68.5915008
  48.3754992  47.8380011  67.6285008  47.6574992  47.3680011  66.9725008
  49.7054992  47.4910011  67.5335008  50.0454992  46.7610011  66.8145008
  50.5764992  48.1080011  68.3865008  55.2104992  46.3670011  67.2145008
  55.4344992  46.3240011  66.0075008  55.6964992  45.4520011  68.0835008
  55.4414992  45.4570011  69.0715008  56.6064992  44.3820011  67.7525008
  57.4604992  44.8680011  67.2805008  57.0544992  43.6010011  69.0055008
  57.5044992  44.3050011  69.7055008  56.1674992  43.1920011  69.4905008
  58.0334992  42.4700011  68.7705008  59.3984992  42.4950011  68.7625008
  60.0014992  43.3770011  68.9205008  59.8954992  41.2360011  68.5245008
  60.8824992  40.9850011  68.4645008  58.8334992  40.3700011  68.3815008
  58.8014992  39.0250011  68.1455008  59.7104992  38.4520011  68.0335008
  57.5614992  38.4280011  68.0565008  57.4994992  37.3660011  67.8685008
  56.4004992  39.1550011  68.2025008  55.4474992  38.6520011  68.1255008
  56.4304992  40.5110011  68.4445008  55.5204992  41.0810011  68.5615008
  57.6574992  41.1050011  68.5305008  55.9934992  43.3900011  66.8125008
  56.5694992  43.0660011  65.7775008  54.7844992  42.9060011  67.1385008
  54.2544992  43.2440011  67.9415008  54.1064992  41.8730011  66.4065008
  54.7764992  41.0140011  66.3585008  52.8614992  41.4000011  67.1035008
  52.3044992  40.7050011  66.4745008  53.3114992  40.6830011  68.3875008
  52.4364992  40.3210011  68.9275008  53.9514992  39.8400011  68.1285008
  53.8654992  41.3790011  69.0175008  51.8704992  42.5470011  67.3595008
  51.1184574  42.1673146  68.0511453  52.4316699  43.3494068  67.8383870
  51.1854992  43.0830011  66.1095008  50.6237118  42.2812208  65.6302899
  50.5048618  43.8886691  66.3846936  51.9369252  43.4633111  65.4175303
  53.8164992  42.3230011  65.0085008  53.7354992  41.5050011  64.0955008
  53.6324992  43.6390011  64.8195008  53.7324992  44.3190011  65.5735008
  53.2804992  44.2420011  63.5645008  52.3704992  43.7290011  63.2525008
  52.9754992  45.7460011  63.6705008  53.8074992  46.2460011  64.1675008
  52.9024992  46.1680011  62.6685008  51.6754992  46.0420011  64.4395008
  51.8224992  45.7460011  65.4785008  51.3634992  47.5460011  64.4525008
  50.4394992  47.7210011  65.0035008  52.1804992  48.0830011  64.9345008
  51.2484992  47.9030011  63.4285008  50.5074992  45.2010011  63.9025008
  49.6034992  45.4320011  64.4655008  50.3474992  45.4310011  62.8495008
  50.7414992  44.1420011  64.0115008  54.3624992  44.0580011  62.5505008
  54.1354992  44.2730011  61.3625008  55.5814992  43.7090011  62.9865008
  55.8104992  43.5090011  63.9605008  56.6804992  43.5910011  62.0725008
  56.8614992  44.5920011  61.6815008  57.9404992  43.0580011  62.7645008
  57.7494992  42.0500011  63.1345008  58.7474992  42.9830011  62.0355008
  58.3884992  43.9430011  63.9225008  58.7614992  44.8860011  63.5225008
  57.5224992  44.1800011  64.5405008  59.4674992  43.3190011  64.8025008
  59.2564992  42.2660011  64.9905008  60.4424992  43.3670011  64.3175008
  59.4654992  44.0970011  66.0695008  58.5914992  44.4880011  66.4195008
  60.6174992  44.2930011  66.7675008  61.7954992  43.8080011  66.2885008
  61.8154992  43.2970011  65.4055008  62.6584992  43.9550011  66.8125008
  60.5854992  44.9680011  67.9525008  59.7004992  45.3240011  68.3125008
  61.4464992  45.1170011  68.4785008  56.3494992  42.6230011  60.9655008
  56.6704992  42.8770011  59.8045008  55.6744992  41.5010011  61.2855008
  55.2764992  41.3320011  62.2095008  55.4494992  40.4300011  60.3515008
  56.4474992  40.1170011  60.0445008  54.7014992  39.2510011  60.9945008
  53.7184992  39.5600011  61.3505008  54.5414992  38.4500011  60.2725008
  55.5564992  38.7880011  62.1235008  56.6824992  38.0300011  61.8905008
  56.9504992  37.7660011  60.8785008  57.4674992  37.6070011  62.9375008
  58.3494992  37.0140011  62.7445008  57.1324992  37.9370011  64.2285008
  57.7504992  37.6060011  65.0505008  56.0084992  38.6900011  64.4705008
  55.7394992  38.9510011  65.4835008  55.2264992  39.1110011  63.4205008
  54.3434992  39.7020011  63.6155008  54.6754992  40.8620011  59.1395008
  55.1044992  40.5490011  58.0325008  53.5674992  41.5470011  59.2335008
  52.7704992  41.6670011  60.4385008  53.3744992  41.9730011  61.2935008
  52.2964992  40.7220011  60.7045008  51.7334992  42.7380011  60.0605008
  52.0904992  43.7400011  60.2975008  50.7984992  42.5960011  60.6025008
  51.5384992  42.5530011  58.5405008  51.3384992  43.5050011  58.0485008
  50.6924992  41.9000011  58.3265008  52.8534992  41.9390011  58.0515008
  52.6084992  41.1130011  57.3845008  53.7144992  42.8330011  57.2205008
  53.6584992  42.7490011  55.9955008  54.5264992  43.6850011  57.8735008
  54.5694992  43.7610011  58.8895008  55.4124992  44.5700011  57.1795008
  54.8204992  45.1960011  56.5115008  56.1724992  45.4730011  58.1075008
  56.7524992  44.9150011  58.8425008  57.1794992  46.2930011  57.2845008
  57.7384992  46.9540011  57.9475008  57.8694992  45.6190011  56.7775008
  56.6454992  46.8890011  56.5445008  55.1634992  46.3280011  58.8925008
  55.6994992  46.9910011  59.5725008  54.5714992  46.9230011  58.1965008
  54.5034992  45.6770011  59.4655008  56.4104992  43.7170011  56.4705008
  56.7754992  43.9870011  55.3265008  56.8684992  42.6410011  57.1385008
  56.5714992  42.3720011  58.0765008  57.8414992  41.7780011  56.5405008
  58.7324992  42.3860011  56.3845008  58.2564992  40.5740011  57.4035008
  57.3724992  40.0520011  57.7695008  58.8234992  39.8610011  56.8055008
  59.0804992  41.0520011  58.5485008  60.3124992  41.6230011  58.3255008
  60.6754992  41.7310011  57.3145008  61.0874992  42.0580011  59.3755008
  62.0484992  42.5140011  59.1865008  60.6364992  41.9110011  60.6665008
  61.2384992  42.2540011  61.4955008  59.4154992  41.3250011  60.8945008
  59.0594992  41.2020011  61.9065008  58.6434992  40.8940011  59.8415008
  57.6874992  40.4280011  60.0315008  57.2434992  41.2220011  55.2945008
  57.9014992  41.1760011  54.2565008  55.9694992  40.7940011  55.3575008
  55.3744992  40.8380011  56.1855008  55.3634992  40.2250011  54.1915008
  55.9624992  39.3480011  53.9445008  53.9144992  39.7470011  54.3935008
  53.3754992  40.4870011  54.9855008  53.4194992  39.6930011  53.4235008
  53.8094992  38.3790011  55.0865008  52.7554992  38.1690011  55.2685008
  54.3484992  37.2680011  54.1695008  54.2664992  36.3060011  54.6765008
  53.7674992  37.2430011  53.2475008  55.3944992  37.4660011  53.9335008
  54.4814992  38.3840011  56.4665008  54.3844992  37.3980011  56.9215008
  55.5374992  38.6300011  56.3565008  54.0004992  39.1270011  57.1025008
  55.3494992  41.2470011  53.1065008  55.6604992  40.9390011  51.9575008
  55.0114992  42.5010011  53.4465008  54.7884992  42.8060011  54.3935008
  54.9444992  43.5240011  52.4465008  54.1974992  43.2140011  51.7165008
  54.5204992  44.8900011  53.0135008  54.4874992  45.6240011  52.2085008
  53.5334992  44.8050011  53.4675008  55.2394992  45.2100011  53.7675008
  56.3054992  43.6870011  51.8455008  56.4384992  43.8730011  50.6375008
  57.3554992  43.6460011  52.6865008  57.2764992  43.4990011  53.6925008
  58.6994992  43.8110011  52.2135008  58.7034992  44.7420011  51.6475008
  59.7024992  43.9190011  53.3245008  59.6274992  43.0740011  54.0085008
  61.1084992  43.9020011  52.7015008  61.8564992  43.9790011  53.4905008
  61.2524992  42.9700011  52.1545008  61.2134992  44.7440011  52.0175008
  59.4244992  45.1650011  54.1785008  59.6661361  46.0383030  53.5726491
  58.3603053  45.1701458  54.4142215  60.2324992  45.2050011  55.4735008
  61.2968674  45.2003492  55.2385570  59.9872083  46.1110559  56.0275734
  59.9910380  44.3321902  56.0801287  59.0964992  42.6470011  51.3565008
  59.6894992  42.8260011  50.2925008  58.7644992  41.4170011  51.7915008
  58.1974992  41.2320011  52.6195008  59.2064992  40.2450011  51.0875008
  60.2964992  40.2670011  51.0745008  58.7604992  38.9410011  51.7735008
  59.1444992  38.9270011  52.7935008  57.6724992  38.9300011  51.8425008
  59.2294992  37.6690011  51.0445008  58.9004992  37.7270011  50.0075008
  60.7644992  37.5830011  51.0185008  61.0694992  36.6750011  50.4975008
  61.1684992  38.4520011  50.4995008  61.1454992  37.5610011  52.0395008
  58.5754992  36.4120011  51.6405008  58.9264992  35.5300011  51.1045008
  58.8434992  36.3270011  52.6935008  57.4924992  36.4860011  51.5465008
  58.6354992  40.2630011  49.7065008  59.3324992  39.9990011  48.7285008
  57.3424992  40.6100011  49.5995008  56.7614992  40.8680011  50.3965008
  56.6574992  40.6490011  48.3435008  56.7044992  39.6670011  47.8735008
  55.2094992  41.0080011  48.5245008  55.0924992  41.9750011  49.0135008
  54.5574992  41.1140011  47.1375008  53.5044992  41.3740011  47.2495008
  55.0624992  41.8860011  46.5565008  54.6424992  40.1580011  46.6215008
  54.5354992  39.9750011  49.4465008  54.4141587  39.0587104  48.8687564
  55.2167969  39.7923986  50.2775178  53.1774992  40.4180011  49.9895008
  52.4954772  40.6003572  49.1590238  52.7688962  39.6360333  50.6295549
  53.2981153  41.3340473  50.5677837  57.3174992  41.6970011  47.5025008
  57.5314992  41.5030011  46.3075008  57.6874992  42.8350011  48.1245008
  57.5664992  43.0060011  49.1225008  58.2964992  43.9180011  47.4025008
  57.5444992  44.2550011  46.6895008  58.6944992  45.1260011  48.2805008
  59.0384992  44.7790011  49.2545008  59.5254992  45.6600011  47.8205008
  57.5064992  46.0660011  48.4545008  56.8774992  46.4720011  47.4785008
  57.2004992  46.4460011  49.7245008  56.4264992  47.0890011  49.8915008
  57.7454992  46.0880011  50.5095008  59.5504992  43.4260011  46.7575008
  59.8634992  43.8150011  45.6335008  60.3004992  42.5450011  47.4405008
  60.0604992  42.1560011  48.3525008  61.5414992  42.0870011  46.8855008
  62.1874992  42.9600011  46.7945008  62.2504992  41.0480011  47.7745008
  62.5524992  41.4960011  48.7215008  61.5774992  40.2240011  48.0115008
  63.4414992  40.5530011  47.0255008  64.6124992  41.2740011  46.9955008
  64.6744992  42.2160011  47.5205008  65.7054992  40.8070011  46.3025008
  66.6194992  41.3820011  46.2855008  65.6364992  39.6090011  45.6315008
  66.4934992  39.2430011  45.0855008  64.4714992  38.8800011  45.6595008
  64.4104992  37.9370011  45.1375008  63.3844992  39.3540011  46.3535008
  62.4714992  38.7770011  46.3715008  61.2714992  41.4340011  45.5675008
  61.9244992  41.7400011  44.5705008  60.2644992  40.5440011  45.5195008
  59.6544992  40.3240011  46.3075008  59.9724992  39.8210011  44.3165008
  60.8464992  39.2150011  44.0765008  58.7504992  38.8930011  44.4635008
  57.8824992  39.4610011  44.8005008  58.4904992  38.4550011  43.4995008
  59.0814992  37.8220011  45.4465008  59.7904992  36.7110011  45.0525008
  60.1084992  36.6160011  44.0245008  60.0984992  35.7200011  45.9545008
  60.6604992  34.8550011  45.6335008  59.6934992  35.8280011  47.2625008
  59.9314992  35.0490011  47.9715008  58.9834992  36.9350011  47.6635008
  58.6654992  37.0280011  48.6915008  58.6784992  37.9230011  46.7575008
  58.1164992  38.7880011  47.0785008  59.6284992  40.8140011  43.2585008
  60.0624992  40.6900011  42.1145008  58.8264992  41.8310011  43.6175008
  58.4704992  41.9780011  44.5615008  58.4064992  42.8080011  42.6575008
  57.9014992  42.2660011  41.8575008  57.4374992  43.8080011  43.2245008
  57.8344992  44.2780011  44.1245008  57.2154992  44.9040011  42.1685008
  56.5144992  45.6450011  42.5545008  58.1654992  45.3870011  41.9405008
  56.8084992  44.4580011  41.2615008  56.1374992  43.1080011  43.6605008
  55.6208956  42.7925794  42.7540072  56.4222901  42.2298498  44.2400212
  55.2084992  43.9900011  44.4955008  54.9228896  44.8681857  43.9164336
  54.3151627  43.4259731  44.7636829  55.7242853  44.3054581  45.4024470
  59.6034992  43.5530011  42.1525008  59.7424992  43.7780011  40.9515008
  60.5304992  43.9240011  43.0585008  60.4984992  43.6790011  44.0475008
  61.6624992  44.7170011  42.6725008  61.2794992  45.6810011  42.3355008
  62.6394992  44.9460011  43.8415008  62.1324992  45.4520011  44.6635008
  62.9974992  43.9910011  44.2275008  63.7854992  45.7690011  43.3565008
  64.8634992  45.1720011  42.7415008  64.8754992  44.1000011  42.6105008
  65.9254992  45.9210011  42.2915008  66.7614992  45.4390011  41.8065008
  65.9184992  47.2820011  42.4615008  66.7504992  47.8760011  42.1115008
  64.8494992  47.8880011  43.0785008  64.8424992  48.9600011  43.2125008
  63.7884992  47.1340011  43.5265008  62.9544992  47.6170011  44.0135008
  62.4164992  44.0050011  41.5955008  62.7084992  44.5810011  40.5465008
  62.7254992  42.7170011  41.8125008  62.4364992  42.1820011  42.6315008
  63.5154992  41.9890011  40.8615008  64.4744992  42.5020011  40.7925008
  63.7624992  40.5670011  41.2735008  62.8354992  40.0120011  41.4165008
  64.5374992  39.8620011  40.1485008  64.7264992  38.8260011  40.4305008
  63.9494992  39.8870011  39.2305008  65.4864992  40.3720011  39.9855008
  64.4914992  40.5640011  42.6295008  64.6774992  39.5360011  42.9405008
  65.4404992  41.0910011  42.5335008  63.8734992  41.0630011  43.3755008
  62.7914992  41.9520011  39.5525008  63.3814992  42.1580011  38.4945008
  61.4724992  41.7050011  39.5835008  60.9174992  41.5890011  40.4315008
  60.7484992  41.5870011  38.3535008  61.2084992  40.7680011  37.8015008
  59.2594992  41.2610011  38.5555008  59.1644992  40.4150011  39.2355008
  58.7654992  42.1090011  39.0305008  58.5514992  40.9350011  37.2405008
  57.4734992  40.9500011  37.3995008  58.7764992  41.7110011  36.5095008
  58.9584992  39.5760011  36.6735008  60.0324992  39.4240011  36.7775008
  58.4684992  38.7710011  37.2205008  58.5644992  39.5480011  35.2395008
  58.0044992  40.3040011  34.8445008  58.9594992  38.5010011  34.4585008
  59.5964992  37.4350011  35.0225008  59.7764992  37.4210011  36.0265008
  59.8924992  36.6510011  34.4405008  58.7294992  38.5240011  33.1145008
  58.2614992  39.3250011  32.6905008  59.0254992  37.7400011  32.5325008
  60.8194992  42.8880011  37.6175008  60.9854992  42.9050011  36.3975008
  60.7164992  44.0180011  38.3435008  60.6584992  44.0520011  39.3615008
  60.6814992  45.2960011  37.6865008  59.8024992  45.2690011  37.0415008
  60.5464992  46.4640011  38.6275008  61.3064992  46.4270011  39.4075008
  60.7494992  47.7550011  37.8105008  60.6574992  48.6200011  38.4675008
  61.7414992  47.7470011  37.3585008  59.9934992  47.8120011  37.0265008
  59.2014992  46.4170011  39.3745008  58.4133752  46.5905282  38.6418006
  59.0938169  45.4163548  39.7930830  59.0924992  47.4520011  40.4945008
  59.1996280  48.4529886  40.0765925  58.1199803  47.3631369  40.9786592
  59.8800717  47.2788163  41.2278741  61.9534992  45.5020011  36.9335008
  61.9274992  45.9230011  35.7785008  63.1084992  45.1950011  37.5525008
  63.2004992  44.7970011  38.4875008  64.3284992  45.4450011  36.8455008
  64.3384992  46.5100011  36.6145008  65.5804992  45.2070011  37.6465008
  66.4694992  45.2710011  37.0195008  65.6664992  46.2930011  38.7255008
  66.5664992  46.1430011  39.3215008  65.7034992  47.2740011  38.2525008
  64.7904992  46.2350011  39.3715008  65.5614992  43.7910011  38.2365008
  66.4704992  43.6260011  38.8145008  64.6924992  43.6790011  38.8855008
  65.5074992  43.0610011  37.4285008  64.3464992  44.6180011  35.5975008
  64.7584992  45.0910011  34.5385008  63.8544992  43.3710011  35.6745008
  63.4424992  42.9610011  36.5125008  63.8844992  42.5090011  34.5265008
  64.9374992  42.3510011  34.2915008  63.1304992  41.1900011  34.7645008
  62.1094992  41.4230011  35.0665008  63.0684992  40.6490011  33.8205008
  63.7494992  40.2680011  35.8135008  64.7474992  39.9520011  35.5105008
  63.8544992  40.7840011  36.7685008  62.8194992  39.0680011  35.9475008
  61.6104992  39.1670011  35.7405008  63.4024992  37.8930011  36.3045008
  64.4084992  37.8510011  36.4675008  62.8344992  37.0530011  36.4105008
  63.1024992  43.1450011  33.4225008  63.5334992  43.1520011  32.2715008
  61.9204992  43.6890011  33.7515008  61.5634992  43.7370011  34.7055008
  61.0444992  44.2600011  32.7635008  60.9004992  43.4900011  32.0055008
  59.6724992  44.6490011  33.3425008  59.8204992  45.3460011  34.1675008
  59.1024992  45.1770011  32.5785008  58.8464992  43.4490011  33.8435008
  59.3924992  42.9870011  34.6655008  57.4904992  43.9010011  34.4075008
  56.9314992  43.0310011  34.7525008  57.6524992  44.5830011  35.2425008
  56.9234992  44.4100011  33.6285008  58.6974992  42.3760011  32.7545008
  58.1094992  41.5440011  33.1415008  58.1934992  42.8040011  31.8885008
  59.6834992  42.0170011  32.4595008  61.6564992  45.4890011  32.1705008
  61.5324992  45.7340011  30.9725008  62.3334992  46.2940011  33.0085008
  62.5324992  46.0650011  33.9825008  62.8384992  47.5660011  32.5835008
  62.0344992  48.1770011  32.1735008  63.4424992  48.3110011  33.7875008
  62.8094992  48.1340011  34.6575008  64.4174992  47.8770011  34.0095008
  63.6124992  49.8270011  33.6075008  62.6214992  50.2770011  33.5475008
  64.2894992  50.4620011  34.8355008  64.3954992  51.5350011  34.6775008
  63.6784992  50.2840011  35.7205008  65.2744992  50.0170011  34.9785008
  64.2894992  50.1700011  32.2785008  64.3904992  51.2520011  32.1905008
  65.2764992  49.7090011  32.2435008  63.6834992  49.7940011  31.4535008
  63.8774992  47.3370011  31.5265008  63.8514992  47.9430011  30.4565008
  64.7904992  46.3870011  31.7855008  64.7874992  45.8180011  32.6325008
  65.8604992  46.0860011  30.8855008  66.4814992  46.9740011  30.7655008
  66.7044992  44.9600011  31.3995008  66.1434992  44.0300011  31.4925008
  67.8254992  44.6790011  30.3925008  68.4454992  43.8610011  30.7575008
  67.3904992  44.4040011  29.4315008  68.4384992  45.5720011  30.2715008
  67.1874992  45.3160011  32.8105008  67.8034992  44.5060011  33.1995008
  67.7754992  46.2330011  32.7735008  66.3274992  45.4630011  33.4635008
  65.2444992  45.6200011  29.6025008  65.7224992  45.9540011  28.5185008
  64.1734992  44.8180011  29.7065008  63.7474992  44.5400011  30.5905008
  63.5354992  44.2800011  28.5385008  64.3124992  43.7430011  27.9955008
  62.3964992  43.3040011  28.8775008  61.9514992  42.9300011  27.9555008
  62.7924992  42.4690011  29.4545008  61.6364992  43.8210011  29.4635008
  62.9494992  45.3810011  27.7095008  63.1354992  45.4080011  26.4945008
  62.2474992  46.3410011  28.3435008  62.1314992  46.3970011  29.3555008
  61.5954992  47.3840011  27.6025008  60.9034992  46.8940011  26.9175008
  60.8104992  48.3500011  28.5065008  61.4944992  48.8010011  29.2255008
  60.4084992  49.1600011  27.8985008  59.6654992  47.6740011  29.2605008
  60.0754992  46.9160011  29.9275008  59.1654992  48.4130011  29.8875008
  58.6374992  47.0240011  28.3365008  58.2284992  47.7820011  27.6685008
  59.1374992  46.2850011  27.7105008  57.4904992  46.3490011  29.0865008
  57.8804992  45.5540011  29.7215008  57.0004992  47.0700011  29.7415008
  56.5104992  45.7930011  28.1285008  55.6044992  45.6310011  28.6135008
  56.3694992  46.4650011  27.3475008  56.8674992  44.8920011  27.7505008
  62.6214992  48.1980011  26.8915008  62.4104992  48.6160011  25.7555008
  63.7574992  48.4620011  27.5585008  63.9654992  48.1280011  28.4995008
  64.7854992  49.2610011  26.9625008  64.3364992  50.2120011  26.6775008
  65.9364992  49.5650011  27.9355008  66.3424992  48.6270011  28.3145008
  66.7404992  50.0660011  27.3955008  65.4974992  50.4450011  29.1225008
  64.7654992  49.8850011  29.7035008  66.6694992  50.7380011  30.0735008
  66.3224992  51.3610011  30.8975008  67.0614992  49.8000011  30.4675008
  67.4564992  51.2610011  29.5305008  64.7924992  51.7240011  28.6365008
  64.4944992  52.3240011  29.4965008  65.4744992  52.3000011  28.0105008
  63.9084992  51.4550011  28.0585008  65.3344992  48.5410011  25.7675008
  65.5904992  49.1500011  24.7305008  65.5334992  47.2140011  25.8835008
  65.3154992  46.6780011  26.7235008  66.0814992  46.4320011  24.8075008
  67.0524992  46.8600011  24.5595008  66.2384992  44.9600011  25.2125008
  66.9814992  44.8910011  26.0075008  65.2944992  44.6060011  25.6265008
  66.6524992  44.0370011  24.0685008  66.1664992  44.3580011  23.1475008
  67.7274992  44.1170011  23.9065008  66.2864992  42.5830011  24.3585008
  66.4534992  41.9560011  23.4825008  66.9014992  42.1780011  25.1625008
  64.8454992  42.5920011  24.7415008  64.4434992  43.4270011  25.1685008
  64.0574992  41.5000011  24.5285008  64.5914992  40.3650011  23.9915008
  65.5814992  40.3330011  23.7485008  64.0004992  39.5490011  23.8325008
  62.7304992  41.5470011  24.8435008  62.3294992  42.3980011  25.2375008
  62.1394992  40.7310011  24.6845008  65.1464992  46.4590011  23.6335008
  65.5604992  46.6690011  22.4945008  63.8474992  46.2450011  23.9095008
  63.5254992  46.0910011  24.8645008  62.7684992  46.2010011  22.9625008
  63.0304992  45.4510011  22.2165008  61.4344992  45.8030011  23.6145008
  60.6504992  45.7840011  22.8575008  61.5294992  44.8140011  24.0635008
  61.1764992  46.5280011  24.3865008  62.5904992  47.5520011  22.3475008
  62.1114992  47.6650011  21.2215008  62.9584992  48.6160011  23.0895008
  63.4064992  48.5340011  24.0025008  62.7534992  49.9710011  22.6635008
  63.4074992  50.6030011  23.2645008  63.0994992  50.2190011  21.1845008
  62.4524992  49.5980011  20.5645008  62.8734992  51.2570011  20.9415008
  64.5544992  49.9330011  20.8165008  65.2074992  50.5580011  21.4255008
  64.7884992  48.8960011  21.0585008  64.8544992  50.1840011  19.3375008
  64.1404992  49.6550011  18.7065008  64.7634992  51.2440011  19.1025008
  66.2404992  49.7060011  19.0745008  66.8874992  49.5590011  19.8495008
  66.6404992  49.4660011  17.7925008  65.7794992  49.6870011  16.7565008
  64.8374992  50.0320011  16.9415008  66.0784992  49.5080011  15.7975008
  67.9004992  49.0020011  17.5465008  68.5424992  48.8350011  18.3215008
  68.1994992  48.8220011  16.5885008  61.2984992  50.2640011  22.8225008
  60.7504992  51.1510011  22.1685008  60.6384992  49.5090011  23.7205008
  61.0694992  48.7390011  24.2325008  59.2674992  49.7180011  24.0395008
  58.6624992  49.6510011  23.1355008  58.7444992  48.6650011  25.0325008
  58.9814992  47.6720011  24.6515008  59.2744992  48.7780011  25.9785008
  57.2414992  48.7480011  25.2945008  56.9754992  48.1770011  26.1845008
  56.9394992  49.7800011  25.4755008  56.5334992  48.1900011  24.0685008
  57.1694992  47.7080011  23.1345008  55.1744992  48.2540011  24.0725008
  54.6854992  48.6630011  24.8685008  54.6444992  47.8930011  23.2795008
  59.2014992  51.0580011  24.7045008  58.2214992  51.7850011  24.5595008
  60.2444992  51.4030011  25.4875008  61.0514992  50.8040011  25.6635008
  60.2904992  52.6800011  26.1485008  59.6334992  53.3340011  25.5745008
  59.7944992  52.6360011  27.6045008  59.5724992  53.6510011  27.9335008
  58.8594992  52.0770011  27.6425008  60.7904992  52.0050011  28.5805008
  60.9724992  50.9730011  28.2805008  61.7414992  52.5320011  28.5025008
  60.2474992  52.0250011  30.3155008  61.8884992  51.6790011  31.0115008
  61.8214992  51.6390011  32.0985008  62.2484992  50.7220011  30.6355008
  62.5814992  52.4680011  30.7195008  61.7114992  53.1750011  26.1915008
  62.6314992  52.4940011  25.7395008  61.9084992  54.4110011  26.7145008
  61.1464992  55.0090011  27.0355008  63.2134992  55.0030011  26.8685008
  63.9294992  54.1820011  26.8235008  63.5984992  56.0000011  25.7575008
  64.5154992  56.5120011  26.0475008  63.8174992  55.4430011  24.8465008
  62.5474992  57.0260011  25.4545008  62.5794992  58.3200011  25.9275008
  61.4864992  58.9490011  25.4275008  61.2424992  59.9820011  25.6275008
  60.7554992  58.1540011  24.6695008  59.8904992  58.3810011  24.1795008
  61.4254992  56.9430011  24.6855008  61.1044992  56.0550011  24.1625008
  63.2674992  55.7320011  28.1885008  62.2784992  55.8020011  28.9145008
  64.4454992  56.3100011  28.5275008  65.2384992  56.3500011  27.8875008
  64.7204992  56.9270011  29.8045008  64.4924992  56.1570011  30.5415008
  66.1954992  57.3410011  29.9675008  66.3124992  57.8680011  30.9145008
  66.8114992  56.4430011  30.0235008  66.7044992  58.2120011  28.8585008
  67.1424992  57.7310011  27.6445008  67.5244992  58.8070011  26.9125008
  67.9144992  58.7430011  25.9075008  67.3644992  59.9430011  27.5705008
  67.5744992  60.8870011  27.2465008  66.8484992  59.5630011  28.7965008
  66.5944992  60.2450011  29.5945008  63.8584992  58.1240011  30.0485008
  63.5284992  58.4340011  31.1925008  63.4964992  58.8490011  28.9835008
  63.7594992  58.6160011  28.0255008  62.6954992  60.0330011  29.0995008
  63.2244992  60.7180011  29.7625008  62.4634992  60.6900011  27.7785008
  61.8984992  60.0250011  27.1255008  61.6794992  61.9850011  28.0205008
  61.4974992  62.4840011  27.0685008  60.7264992  61.7500011  28.4945008
  62.2554992  62.6430011  28.6705008  63.6994992  60.9780011  27.1475008
  63.8934992  60.2890011  26.4785008  61.3464992  59.6420011  29.6045008
  60.6654992  60.4370011  30.2505008  60.9224992  58.4010011  29.2945008
  61.5054992  57.7110011  28.8215008  59.6034992  57.9330011  29.6035008
  58.9384992  58.5970011  29.0515008  59.3374992  56.4890011  29.1455008
  60.1454992  55.8320011  29.4655008  58.4204992  56.1090011  29.5945008
  59.2254992  56.4960011  27.6295008  59.2364992  57.6110011  27.0395008
  59.1204992  55.3880011  27.0395008  59.3294992  58.0070011  31.0695008
  60.2204992  57.9810011  31.9175008  58.0244992  58.1230011  31.3715008
  57.3004992  58.1100011  30.6525008  57.4884992  58.2750011  32.6855008
  57.9654992  59.1430011  33.1405008  55.9664992  58.4950011  32.6355008
  55.7384992  59.3740011  32.0335008  55.4844992  57.6450011  32.1535008
  55.4254992  58.6700011  34.0115008  55.6004992  59.8630011  34.6765008
  56.1424992  60.6660011  34.1995008  55.0934992  60.0420011  35.9405008
  55.2404992  60.9800011  36.4555008  54.3994992  59.0250011  36.5475008
  53.8764992  59.2090011  37.8455008  53.0404992  59.7170011  37.7925008
  54.2134992  57.8330011  35.8895008  53.6654992  57.0330011  36.3655008
  54.7254992  57.6590011  34.6245008  54.5764992  56.7210011  34.1095008
  57.7634992  57.0460011  33.4995008  58.0974992  57.1440011  34.6785008
  57.6264992  55.8490011  32.8995008  57.3914992  55.7100011  31.9165008
  57.8164992  54.6500011  33.6625008  57.0774992  54.6730011  34.4635008
  57.5984992  53.3760011  32.8315008  56.8004992  53.5530011  32.1105008
  58.5024992  53.1630011  32.2615008  57.2434992  52.1550011  33.6825008
  56.2574992  52.3060011  34.1225008  57.1734992  51.2810011  33.0345008
  58.2454992  51.8640011  34.8005008  58.2144992  52.6770011  35.5265008
  57.9404992  50.9580011  35.3235008  59.6824992  51.6940011  34.3045008
  59.7104992  50.9930011  33.4705008  60.0664992  52.6450011  33.9355008
  60.5274992  51.2000011  35.4115008  61.4684992  51.6400011  35.3535008
  60.0864992  51.4450011  36.3205008  60.6234992  50.1670011  35.3405008
  59.2184992  54.6080011  34.2025008  59.4414992  54.2590011  35.3605008
  60.2064992  54.9770011  33.3705008  60.0504992  55.3190011  32.4225008
  61.5894992  54.9190011  33.7565008  61.8164992  53.8880011  34.0275008
  62.5104992  55.3560011  32.6025008  62.2734992  54.7970011  31.6975008
  62.3564992  56.4110011  32.3745008  63.9224992  55.1150011  33.0035008
  64.4884992  53.8730011  32.8295008  63.9034992  53.0730011  32.4015008
  65.7934992  53.6430011  33.1965008  66.2304992  52.6650011  33.0595008
  66.5394992  54.6620011  33.7375008  67.5654992  54.4860011  34.0255008
  65.9814992  55.9050011  33.9125008  66.5674992  56.7050011  34.3385008
  64.6764992  56.1290011  33.5445008  64.2404992  57.1080011  33.6815008
  61.8244992  55.8480011  34.9135008  62.4394992  55.4790011  35.9125008
  61.3064992  57.0850011  34.8055008  60.7364992  57.3810011  34.0125008
  61.4984992  58.1120011  35.7865008  62.5694992  58.2640011  35.9215008
  60.8744992  59.4350011  35.3245008  59.8224992  59.2770011  35.0855008
  60.9114992  60.1580011  36.1395008  61.5954992  60.0070011  34.1005008
  62.5304992  60.4670011  34.4215008  61.8564992  59.1900011  33.4275008
  60.7694992  61.0380011  33.3355008  61.3994992  61.6140011  32.6575008
  60.0074992  60.5510011  32.7265008  60.1474992  61.9190011  34.3565008
  60.6364992  62.1080011  35.2315008  58.9244992  62.4760011  34.1275008
  58.2854992  62.2830011  32.9375008  58.7224992  61.7180011  32.2095008
  57.3704992  62.7040011  32.7755008  58.3394992  63.2190011  35.1105008
  58.8164992  63.3520011  36.0025008  57.4244992  63.6420011  34.9535008
  60.8744992  57.6890011  37.0855008  61.4064992  57.9820011  38.1545008
  59.7104992  57.0130011  37.0295008  59.2044992  56.8050011  36.1685008
  59.0884992  56.5250011  38.2315008  58.9284992  57.4250011  38.8245008
  57.7494992  55.8020011  38.0385008  57.8104992  55.1920011  37.1365008
  57.5994992  55.1200011  38.8755008  56.5294992  56.7140011  37.9285008
  56.5974992  57.2730011  36.9955008  55.2444992  55.8810011  37.8925008
  54.3834992  56.5440011  37.8135008  55.2674992  55.2130011  37.0315008
  55.1664992  55.2920011  38.8065008  56.5014992  57.7310011  39.0745008
  55.6234992  58.3690011  38.9735008  56.4594992  57.2040011  40.0275008
  57.4014992  58.3450011  39.0385008  59.9634992  55.4910011  38.8535008
  60.0754992  55.4110011  40.0745008  60.5944992  54.6610011  38.0075008
  60.5374992  54.7400011  36.9925008  61.4124992  53.5800011  38.4635008
  60.7754992  52.9030011  39.0315008  62.0484992  52.7890011  37.3085008
  62.6584992  51.9810011  37.7135008  61.2634992  52.3710011  36.6785008
  62.6754992  53.4540011  36.7135008  62.5214992  54.1490011  39.2775008
  62.9584992  53.5500011  40.2585008  63.0164992  55.3330011  38.8895008
  62.6674992  55.8880011  38.1085008  64.1194992  55.8960011  39.5995008
  64.9664992  55.2190011  39.4915008  64.5174992  57.2720011  39.0365008
  63.6214992  57.8790011  38.9095008  65.1504992  57.7850011  39.7605008
  65.2574992  57.1800011  37.6965008  66.1964992  56.6470011  37.8485008
  64.6614992  56.5840011  37.0055008  65.5564992  58.5340011  37.0515008
  65.9774992  58.3700011  36.0595008  64.6214992  59.0770011  36.9145008
  66.5214992  59.3990011  37.8675008  66.0934992  59.6090011  38.8475008
  67.4524992  58.8580011  38.0355008  66.7974992  60.6670011  37.1565008
  67.4534992  61.2450011  37.7195008  67.2254992  60.4600011  36.2315008
  65.9084992  61.1880011  37.0175008  63.7374992  56.0670011  41.0475008
  64.4974992  55.6910011  41.9375008  62.5514992  56.6480011  41.3285008
  61.8874992  56.9560011  40.6185008  62.1224992  56.8840011  42.6845008
  62.9794992  57.3600011  43.1605008  60.8904992  57.8020011  42.7595008
  60.0754992  57.3780011  42.1725008  60.5394992  57.8690011  43.7895008
  61.2144992  59.0960011  42.2735008  60.3944992  59.6230011  42.1735008
  61.7644992  55.6150011  43.4055008  62.2554992  55.3430011  44.4995008
  60.8844992  54.7960011  42.8075008  60.5184992  54.9360011  41.8655008
  60.3844992  53.6290011  43.4785008  60.0154992  53.9740011  44.4445008
  59.2364992  52.9980011  42.7495008  58.9424992  52.0770011  43.2535008
  58.0794992  54.0050011  42.7305008  57.2284992  53.5720011  42.2055008
  57.7904992  54.2460011  43.7535008  58.3964992  54.9140011  42.2195008
  59.6044992  52.6730011  41.4205008  59.6324992  53.4900011  40.8795008
  61.4624992  52.6190011  43.7185008  61.5254992  52.0090011  44.7845008
  62.3554992  52.4080011  42.7455008  62.3924992  52.9040011  41.8555008
  63.3554992  51.4060011  42.9455008  62.8184992  50.5050011  43.2415008
  64.1174992  51.0210011  41.6695008  64.4344992  51.9220011  41.1445008
  65.0214992  50.4710011  41.9325008  63.2344992  50.1600011  40.7415008
  62.7434992  49.4190011  41.3715008  62.0934992  50.9560011  40.0955008
  61.5074992  50.2970011  39.4545008  61.4524992  51.3690011  40.8735008
  62.5084992  51.7680011  39.4985008  64.0734992  49.3830011  39.7265008
  63.4174992  48.7890011  39.0905008  64.6394992  50.0820011  39.1105008
  64.7634992  48.7230011  40.2535008  64.2854992  51.7870011  44.0495008
  64.8434992  50.9060011  44.6975008  64.5664992  53.0850011  44.2525008
  64.2374992  53.8600011  43.6765008  65.3974992  53.4420011  45.3675008
  66.2264992  52.7350011  45.3325008  65.9594992  54.8290011  45.2775008
  66.5274992  54.9240011  44.3525008  64.8284992  55.8630011  45.2685008
  65.2524992  56.8650011  45.2025008  64.1804992  55.6860011  44.4105008
  64.2474992  55.7740011  46.1865008  66.8054992  55.0620011  46.3865008
  67.1764992  55.9670011  46.3305008  64.6554992  53.3170011  46.6725008
  65.1964992  52.8280011  47.6645008  63.3824992  53.7510011  46.6985008
  62.8754992  54.0450011  45.8645008  62.6104992  53.8430011  47.9085008
  63.1934992  54.4220011  48.6245008  61.2734992  54.5590011  47.6445008
  61.4554992  55.4030011  46.9795008  60.6104992  53.8740011  47.1155008
  60.5514992  55.0700011  48.9005008  60.4504992  54.2320011  49.5905008
  61.3684992  56.1670011  49.5945008  60.8354992  56.5120011  50.4805008
  62.3394992  55.7670011  49.8875008  61.5114992  57.0020011  48.9095008
  59.1484992  55.5790011  48.5585008  58.6594992  55.9350011  49.4655008
  59.2224992  56.3970011  47.8415008  58.5634992  54.7680011  48.1245008
  62.3484992  52.4830011  48.4965008  62.4204992  52.3120011  49.7135008
  62.0394992  51.4650011  47.6675008  62.0074992  51.5170011  46.6495008
  61.7234992  50.1850011  48.2415008  60.9124992  50.4000011  48.9375008
  61.1994992  49.1720011  47.2605008  61.7504992  49.2170011  46.3215008
  61.3864992  47.7790011  47.8845008  61.0154992  47.0190011  47.1965008
  62.4454992  47.6070011  48.0785008  60.8314992  47.7220011  48.8215008
  59.7314992  49.4700011  46.8975008  59.3825242  48.6232454  46.3064662
  59.1828844  49.5062018  47.8386761  59.4964992  50.7600011  46.1235008
  60.0444647  50.7243445  45.1819265  58.4317403  50.8731405  45.9195714
  59.8448274  51.6073012  46.7141359  62.8884992  49.6020011  48.9845008
  62.7084992  49.1520011  50.1145008  64.0724992  49.5680011  48.4455008
  64.2704992  49.3980011  47.0195008  63.8144992  50.2070011  46.4485008
  63.8324992  48.4670011  46.6585008  65.8024992  49.3980011  46.8835008
  66.1914992  50.4080011  46.7515008  66.1264992  48.8170011  46.0205008
  66.2964992  48.7720011  48.2015008  67.2274992  49.2310011  48.5335008
  66.4904992  47.7060011  48.0845008  65.1644992  49.0250011  49.2025008
  64.8894992  48.0840011  49.6785008  65.5374992  49.8680011  50.3845008
  65.9814992  49.3170011  51.3895008  65.3734992  51.2020011  50.2935008
  64.9714992  51.6800011  49.4875008  65.7714992  52.0640011  51.3695008
  66.8244992  51.8860011  51.5875008  65.5734992  53.5490011  50.9825008
  66.1234992  53.7350011  50.0595008  64.5174992  53.7030011  50.7605008
  66.0064992  54.6100011  52.0225008  65.8404992  55.5910011  51.5775008
  65.1284992  54.6100011  53.2855008  65.4834992  55.3760011  53.9755008
  64.0954992  54.8200011  53.0105008  65.1844992  53.6340011  53.7675008
  67.5064992  54.5040011  52.3195008  67.7864992  55.2600011  53.0535008
  67.7294992  53.5130011  52.7155008  68.0714992  54.6630011  51.4005008
  64.9174992  51.7740011  52.5635008  65.4194992  51.5020011  53.6525008
  63.5884992  51.8090011  52.3635008  63.1544992  51.9650011  51.4535008
  62.6584992  51.6250011  53.4375008  62.9524992  52.3160011  54.2275008
  61.2104992  51.9650011  53.0375008  60.9144992  51.3470011  52.1895008
  60.5404992  51.7190011  53.8615008  61.0424992  53.4540011  52.6685008
  61.5294992  53.6130011  51.7065008  59.5684992  53.8390011  52.4555008
  59.5024992  54.8960011  52.1975008  59.1494992  53.2410011  51.6455008
  59.0074992  53.6530011  53.3715008  61.7534992  54.3580011  53.6875008
  61.6194992  55.4020011  53.4035008  61.3294992  54.1940011  54.6775008
  62.8174992  54.1210011  53.7045008  62.7154992  50.2150011  53.9305008
  62.6144992  49.9710011  55.1325008  62.8584992  49.2390011  53.0155008
  62.9714992  49.3930011  52.0135008  62.8594992  47.8640011  53.4245008
  61.9414992  47.6420011  53.9675008  62.8744992  47.2190011  52.5455008
  64.0434992  47.5640011  54.2905008  63.9134992  46.9330011  55.3405008
  65.2384992  48.0170011  53.8715008  65.3774992  48.5830011  53.0345008
  66.4374992  47.7210011  54.6025008  66.5174992  46.6360011  54.6665008
  67.6794992  48.2350011  53.9285008  68.5714992  48.0400011  54.5245008
  67.8534992  47.4970011  52.5905008  68.7514992  47.8590011  52.0895008
  67.9474992  46.4270011  52.7745008  66.9854992  47.6810011  51.9575008
  67.5754992  49.7620011  53.7755008  68.4734992  50.1410011  53.2875008
  66.7024992  50.0080011  53.1715008  67.4764992  50.2200011  54.7595008
  66.3434992  48.3640011  55.9435008  66.7214992  47.7770011  56.9575008
  65.8184992  49.5980011  55.9825008  65.4464992  50.0970011  55.1745008
  65.7504992  50.3090011  57.2195008  66.7814992  50.3810011  57.5645008
  65.1374992  51.7060011  57.0955008  65.6854992  52.2900011  56.3555008
  64.1084992  51.6330011  56.7445008  65.1794992  52.3910011  58.4205008
  64.1994992  52.2830011  59.3815008  63.3194992  51.7730011  59.2985008
  64.6284992  52.9840011  60.4575008  64.0674992  53.0840011  61.3745008
  65.8144992  53.5320011  60.2565008  66.1614992  53.1540011  58.9735008
  67.0814992  53.4260011  58.4795008  64.8694992  49.5790011  58.1825008
  65.2054992  49.4450011  59.3565008  63.7134992  49.0880011  57.7055008
  63.4284992  49.1440011  56.7275008  62.7704992  48.4310011  58.5645008
  62.5174992  49.1210011  59.3695008  61.4784992  48.0630011  57.8135008
  61.1124992  48.9470011  57.2915008  61.7144992  47.3180011  57.0535008
  60.3614992  47.5200011  58.7045008  60.3974992  47.9900011  59.6875008
  59.3864992  47.7520011  58.2755008  60.5394992  46.0140011  58.8305008
  61.4594992  45.4640011  58.1685008  59.7494992  45.3940011  59.5905008
  63.3814992  47.1800011  59.1155008  63.1984992  46.8570011  60.2875008
  64.1224992  46.4310011  58.2775008  64.3154992  46.6730011  57.3055008
  64.7094992  45.1970011  58.7195008  63.8894992  44.5810011  59.0875008
  65.4144992  44.4650011  57.6135008  66.2014992  45.0660011  57.1585008
  66.0914992  43.2170011  58.2065008  66.6084992  42.6730011  57.4155008
  66.8094992  43.5200011  58.9685008  65.3364992  42.5720011  58.6565008
  64.3974992  44.1530011  56.4995008  64.8964992  43.6210011  55.6895008
  63.5964992  43.5330011  56.9015008  63.9784992  45.0840011  56.1185008
  65.7224992  45.4700011  59.7865008  65.7584992  44.7860011  60.8095008
  66.5694992  46.4940011  59.5785008  66.5354992  47.1120011  58.7675008
  67.6124992  46.7940011  60.5165008  68.2484992  45.9120011  60.5895008
  68.4594992  47.9560011  60.0865008  67.8694992  48.8570011  59.9175008
  69.4514992  48.2760011  61.2155008  70.0774992  49.1190011  60.9225008
  68.9014992  48.5300011  62.1215008  70.0804992  47.4060011  61.4045008
  69.1264992  47.6170011  58.7405008  69.7444992  48.4550011  58.4195008
  69.7494992  46.7300011  58.8565008  68.3574992  47.4250011  57.9915008
  66.9864992  47.1570011  61.8145008  67.4504992  46.7700011  62.8855008
  65.8924992  47.9200011  61.7305008  65.4574992  48.1950011  60.8495008
  65.2364992  48.4180011  62.8875008  65.9724992  48.9340011  63.5035008
  64.1514992  49.4180011  62.5115008  64.4784992  50.1260011  61.7495008
  63.2494992  48.9370011  62.1335008  63.9504992  50.0470011  63.8155008
  64.7534992  51.0870011  64.2185008  65.5274992  51.4490011  63.5585008
  64.5854992  51.6720011  65.4475008  65.2094992  52.4980011  65.7575008
  63.6084992  51.1840011  66.2715008  63.4444992  51.6230011  67.2445008
  62.8394992  50.1310011  65.8475008  62.0774992  49.7500011  66.5115008
  62.9914992  49.5460011  64.6335008  62.3734992  48.7140011  64.3295008
  64.6504992  47.2850011  63.6715008  64.6774992  47.2740011  64.9035008
  64.0804992  46.2950011  62.9705008  64.0324992  46.2500011  61.9525008
  63.4804992  45.1960011  63.6635008  62.7044992  45.6120011  64.3055008
  62.8364992  44.1770011  62.7105008  62.3964992  43.3650011  63.2895008
  62.0594992  44.6670011  62.1245008  63.5964992  43.7750011  62.0405008
  64.5354992  44.4740011  64.4455008  64.3384992  44.1730011  65.6195008
  65.6994992  44.2060011  63.8215008  65.9284992  44.5110011  62.8755008
  66.7314992  43.4440011  64.4745008  66.2414992  42.5200011  64.7825008
  67.9104992  43.0790011  63.5515008  68.2364992  43.9480011  62.9805008
  68.7664992  42.7420011  64.1355008  67.4354992  41.9990011  62.6415008
  67.4024992  40.6930011  63.0765008  67.7244992  40.4580011  64.0805008
  66.9654992  39.6850011  62.2515008  66.9444992  38.6660011  62.6075008
  66.5554992  39.9750011  60.9725008  66.2104992  39.1860011  60.3205008
  66.5864992  41.2760011  60.5275008  66.2664992  41.5100011  59.5225008
  67.0244992  42.2800011  61.3585008  67.0464992  43.2990011  61.0005008
  67.2784992  44.1740011  65.6575008  67.4244992  43.5990011  66.7345008
  67.5614992  45.4810011  65.5025008  67.3604992  46.0170011  64.6575008
  68.1854992  46.2290011  66.5535008  69.1504992  45.7620011  66.7505008
  68.4264992  47.6620011  66.1815008  67.5044992  48.1900011  65.9405008
  69.0494992  48.3770011  67.3895008  69.2324992  49.4220011  67.1395008
  68.3664992  48.3210011  68.2375008  69.9924992  47.8960011  67.6505008
  69.3024992  47.6980011  64.9175008  69.4874992  48.7340011  64.6325008
  70.2514992  47.2020011  65.1185008  68.7894992  47.1840011  64.1045008
  67.2974992  46.2100011  67.7535008  67.7604992  46.1290011  68.8905008
  65.9824992  46.2820011  67.5245008  65.5684992  46.3250011  66.5935008
  65.0344992  46.3040011  68.5945008  65.2844992  47.1970011  69.1675008
  63.6414992  46.3260011  68.1035008  63.4444992  45.5010011  67.4185008
  62.7584992  46.2140011  69.3405008  61.7104992  46.2250011  69.0415008
  62.9774992  45.2820011  69.8605008  62.9544992  47.0550011  70.0055008
  63.3754992  47.4970011  67.3495008  63.8154992  47.4310011  66.4765008
  65.1014992  45.0480011  69.4035008  65.0014992  45.0790011  70.6285008
  65.2534992  43.9050011  68.7155008  65.4084992  43.8840011  67.7075008
  65.2154992  42.6020011  69.3115008  64.2834992  42.5510011  69.8745008
  65.1894992  41.4710011  68.2685008  65.9194992  41.6520011  67.4795008
  65.4434992  40.5140011  68.7255008  63.7724992  41.4460011  67.7035008
  62.8174992  41.5270011  68.5245008  63.6164992  41.3410011  66.4595008
  66.3664992  42.4060011  70.2385008  66.3034992  41.5500011  71.1185008
  67.4494992  43.1840011  70.0625008  67.5234992  43.9210011  69.3615008
  68.6104992  43.0140011  70.8855008  69.0504992  42.0430011  70.6555008
  69.6654992  44.1060011  70.6335008  69.2134992  45.0820011  70.8115008
  70.4724992  43.9920011  71.3575008  70.2564992  44.0830011  69.2235008
  70.7464992  43.1290011  69.0305008  69.4694992  44.1940011  68.4775008
  71.2554992  45.2270011  69.1205008  71.5444992  45.8570011  70.1725008
  71.7384992  45.4900011  67.9885008  68.1784992  43.1400011  72.3135008
  68.5524992  42.3200011  73.1525008  67.3474992  44.1550011  72.6195008
  67.0154992  44.8460011  71.9465008  66.8574992  44.3390011  73.9535008
  66.2654992  45.2550011  73.9565008  65.9304992  43.1990011  74.4205008
  66.4144992  42.2430011  74.2185008  65.7994992  43.2680011  75.4995008
  64.5794992  43.2070011  73.7645008  64.2294992  42.3900011  72.7135008
  64.8244992  41.7010011  72.2545008  62.9394992  42.6780011  72.4065008
  62.3864992  42.1920011  71.6175008  62.4384992  43.6200011  73.1825008
  63.4754992  43.9520011  74.0365008  63.4154992  44.7010011  74.8135008
  68.0314992  44.4000011  74.8625008  67.9994992  43.8650011  75.9705008
  69.1094992  45.0640011  74.4145008  69.1904992  45.5250011  73.5085008
  70.2554992  45.1460011  75.2635008  70.5474992  44.1330011  75.5405008
  71.4764992  45.7950011  74.5875008  72.3084992  45.8240011  75.2905008
  71.7604992  45.2110011  73.7125008  71.2254992  46.8100011  74.2805008
  69.8664992  45.9990011  76.4205008  69.1834992  47.0080011  76.2595008
  70.2784992  45.5920011  77.6325008  70.8224992  44.7470011  77.8095008
  69.9574992  46.3630011  78.7925008  68.8754992  46.4910011  78.8305008
  70.3704992  45.6810011  80.1055008  69.8774992  44.7110011  80.1735008
  71.4434992  45.4920011  80.0875008  70.0284992  46.5050011  81.3485008
  70.6524992  47.3970011  81.3985008  68.9924992  46.8420011  81.3095008
  70.2574992  45.6270011  82.5685008  69.5234992  44.6670011  82.7995008
  71.3034992  45.9570011  83.3745008  71.8884992  46.7610011  83.1475008
  71.5024992  45.4000011  84.2055008  70.6914992  47.6550011  78.6765008
  70.1634992  48.7160011  79.0035008  71.9374992  47.5880011  78.1725008
  72.3864992  46.7290011  77.8545008  72.7364992  48.7670011  78.0485008
  72.7254992  49.3410011  78.9755008  73.7764992  48.5100011  77.8455008
  72.1604992  49.5610011  76.9285008  71.2434992  49.1150011  76.2405008
  72.6914992  50.7780011  76.7205008  73.4684992  51.1800011  77.2455008
  72.1494992  51.6040011  75.6895008  71.0814992  51.4030011  75.6055008
  72.3504992  53.0600011  75.9815008  71.8684992  53.6640011  75.2125008
  71.7404992  53.3690011  77.3585008  71.8774992  54.4260011  77.5885008
  70.6754992  53.1360011  77.3455008  72.2354992  52.7650011  78.1195008
  73.7394992  53.3610011  75.9965008  74.0874992  53.3450011  75.0805008
  72.9084992  51.3050011  74.4425008  73.1684992  52.1930011  73.6325008
  73.2814992  50.0270011  74.2475008  73.1094992  49.2540011  74.8905008
  73.9794992  49.6940011  73.0455008  74.8574992  50.3380011  72.9845008
  74.4594992  48.2320011  73.0085008  75.1144992  48.0510011  73.8605008
  73.5994992  47.5720011  73.1215008  75.2084992  47.8640011  71.7115008
  74.5734992  48.1310011  70.8665008  76.5014992  48.6820011  71.5625008
  77.0064992  48.3990011  70.6385008  76.2584992  49.7440011  71.5335008
  77.1574992  48.4830011  72.4095008  75.4484992  46.3480011  71.6135008
  75.9784992  46.1230011  70.6885008  76.0464992  46.0190011  72.4635008
  74.4914992  45.8270011  71.6195008  73.0284992  49.8720011  71.9115008
  73.3474992  50.5060011  70.9075008  71.8054992  49.3320011  72.0665008
  71.4714992  48.8660011  72.9095008  70.8714992  49.3970011  70.9855008
  71.3624992  48.9040011  70.1465008  69.5174992  48.7070011  71.2345008
  68.8004992  49.4670011  71.5455008  69.1624992  48.3020011  70.2865008
  69.4994992  47.5850011  72.2675008  68.7474992  46.8450011  71.9935008
  70.4624992  47.0740011  72.2725008  69.1994992  48.1340011  73.6635008
  68.9424992  47.3300011  74.3535008  70.0684992  48.6450011  74.0785008
  68.0544992  49.0770011  73.4875008  68.1694992  49.8980011  72.8925008
  66.8574992  48.8620011  74.1065008  66.7064992  47.8170011  74.9715008
  67.4904992  47.1920011  75.1585008  65.8094992  47.6610011  75.4315008
  65.8004992  49.6880011  73.8475008  65.9074992  50.4630011  73.1925008
  64.9044992  49.5300011  74.3085008  70.5114992  50.8300011  70.8105008
  70.3914992  51.3270011  69.6945008  70.3974992  51.5390011  71.9465008
  70.6934992  51.1850011  72.8555008  69.8494992  52.8610011  71.9965008
  68.7864992  52.7500011  71.7825008  70.0354992  53.5170011  73.3745008
  71.0964992  53.5690011  73.6205008  69.6624992  54.5410011  73.3515008
  69.3444992  52.7730011  74.3665008  69.4704992  53.1980011  75.2405008
  70.5074992  53.7470011  70.9965008  69.8304992  54.5260011  70.3265008
  71.8384992  53.6690011  70.8485008  72.4604992  53.0260011  71.3385008
  72.4544992  54.5670011  69.9185008  72.2344992  55.5810011  70.2535008
  73.9814992  54.3990011  69.8545008  74.3954992  55.1050011  69.1335008
  74.4104992  54.5910011  70.8385008  74.2234992  53.3820011  69.5465008
  71.9134992  54.2870011  68.5545008  71.5394992  55.2020011  67.8225008
  71.8254992  52.9970011  68.1885008  72.0584992  52.2090011  68.7935008
  71.3814992  52.6360011  66.8765008  72.0454992  53.1530011  66.1835008
  71.4734992  51.1260011  66.6015008  70.9144992  50.5880011  67.3675008
  70.9964992  50.9070011  65.6465008  72.9124992  50.6080011  66.5745008
  73.4304992  51.0460011  65.7215008  73.4284992  50.9500011  67.4715008
  73.0174992  49.0840011  66.4905008  72.5574992  48.7480011  65.5615008
  74.0694992  48.8030011  66.4445008  72.3594992  48.3560011  67.6625008
  71.3084992  48.6380011  67.7325008  72.3904992  47.2790011  67.4955008
  73.0554992  48.6900011  68.9235008  72.8724992  47.9480011  69.6285008
  74.0784992  48.7560011  68.7485008  72.7054992  49.6010011  69.2825008
  69.9584992  53.0510011  66.6805008  69.5944992  53.5450011  65.6145008
  69.1034992  52.8550011  67.7005008  69.3534992  52.4760011  68.6135008
  67.7204992  53.1950011  67.5265008  67.4084992  52.6550011  66.6325008
  66.7984992  52.7350011  68.6745008  67.2224992  53.0620011  69.6235008
  65.8304992  53.2260011  68.5715008  66.5854992  51.2060011  68.7175008
  66.3244992  50.8970011  67.7055008  67.8664992  50.4640011  69.0995008
  67.6734992  49.3910011  69.1185008  68.6444992  50.6800011  68.3675008
  68.1954992  50.7910011  70.0855008  65.4094992  50.8110011  69.6165008
  65.2984992  49.7270011  69.6155008  65.5974992  51.1550011  70.6335008
  64.4944992  51.2700011  69.2415008  67.5634992  54.6710011  67.3515008
  66.7994992  55.1190011  66.4995008  68.2904992  55.4800011  68.1405008
  68.9764992  55.1770011  68.8315008  68.1044992  56.8960011  68.0195008
  67.0374992  57.0700011  68.1555008  68.8124992  57.7180011  69.1105008
  69.8554992  57.4200011  69.2135008  68.8074992  58.7810011  68.8685008
  68.0474992  57.4460011  70.3615008  66.7584992  57.9140011  70.4995008
  66.3084992  58.4800011  69.6965008  66.0374992  57.6710011  71.6445008
  65.0264992  58.0410011  71.7355008  66.6034992  56.9580011  72.6715008
  66.0404992  56.7620011  73.5725008  67.8924992  56.4940011  72.5465008
  68.3434992  55.9350011  73.3535008  68.6084992  56.7390011  71.3985008
  69.6204992  56.3730011  71.3105008  68.5384992  57.3600011  66.6635008
  67.8694992  58.1940011  66.0565008  69.6714992  56.8440011  66.1455008
  70.2594992  56.1510011  66.6085008  70.1314992  57.2660011  64.8485008
  70.2744992  58.3420011  64.9435008  71.4514992  56.6030011  64.4155008
  72.2924992  57.0170011  64.9725008  71.4304992  55.5320011  64.6195008
  71.6074992  56.8610011  62.9495008  72.0914992  58.0620011  62.4855008
  72.3674992  58.8350011  63.1875008  72.2274992  58.2870011  61.1355008
  72.6064992  59.2350011  60.7845008  71.8834992  57.3120011  60.2305008
  71.9914992  57.4920011  59.1715008  71.4014992  56.1080011  60.6805008
  71.1284992  55.3360011  59.9765008  71.2674992  55.8890011  62.0325008
  70.8894992  54.9390011  62.3815008  69.1364992  56.9030011  63.7955008
  68.7484992  57.7410011  62.9825008  68.6834992  55.6350011  63.7915008
  68.9124992  54.9460011  64.5085008  67.8234992  55.1460011  62.7535008
  68.3654992  55.2760011  61.8165008  67.4754992  53.6550011  62.9295008
  67.1504992  53.4630011  63.9515008  66.6474992  53.3820011  62.2755008
  68.7044992  52.8130011  62.6015008  69.6074992  53.3280011  61.8925008
  68.7504992  51.6360011  63.0515008  66.5404992  55.9070011  62.7555008
  66.0484992  56.2940011  61.6975008  65.9654992  56.1340011  63.9505008
  66.3644992  55.8380011  64.8415008  64.7164992  56.8270011  64.0615008
  64.0174992  56.3180011  63.3975008  64.1264992  56.7770011  65.4795008
  64.8584992  57.1650011  66.1885008  63.2554992  57.4300011  65.5305008
  63.7194992  55.3510011  65.8965008  64.6254992  54.7530011  65.9875008
  63.0524992  55.3420011  67.2825008  62.7774992  54.3210011  67.5475008
  63.7484992  55.7340011  68.0235008  62.1584992  55.9650011  67.2595008
  62.8614992  54.6750011  64.8145008  62.5914992  53.6700011  65.1395008
  61.9564992  55.2590011  64.6505008  63.4284992  54.6150011  63.8855008
  64.8884992  58.2600011  63.6515008  63.9944992  58.8480011  63.0455008
  66.0404992  58.8720011  63.9825008  66.8084992  58.4310011  64.4875008
  66.2564992  60.2460011  63.6225008  65.4864992  60.8160011  64.1425008
  67.6414992  60.7680011  64.0375008  67.6594992  61.0350011  65.0945008
  68.4084992  60.0080011  63.8875008  67.8914992  61.9600011  63.1785008
  67.1714992  63.1160011  63.3455008  66.4104992  63.1620011  64.1105008
  67.4024992  64.2170011  62.5545008  66.8244992  65.1180011  62.6995008
  68.3684992  64.1690011  61.5805008  68.5544992  65.0310011  60.9565008
  69.0974992  63.0170011  61.4045008  69.8584992  62.9720011  60.6395008
  68.8594992  61.9210011  62.2015008  69.4384992  61.0210011  62.0585008
  66.1844992  60.3910011  62.1435008  65.4954992  61.2660011  61.6225008
  66.9064992  59.5210011  61.4325008  67.4484992  58.7680011  61.8555008
  66.9904992  59.5600011  60.0075008  67.2704992  60.5600011  59.6765008
  68.0714992  58.5690011  59.5325008  69.0084992  58.8120011  60.0345008
  67.7884992  57.5670011  59.8555008  68.3224992  58.5400011  58.0215008
  69.2094992  57.9380011  57.8255008  67.1674992  57.8560011  57.2875008
  67.3704992  57.8490011  56.2165008  67.0654992  56.8310011  57.6445008
  66.2424992  58.4000011  57.4775008  68.6304992  59.9470011  57.4865008
  68.8044992  59.8980011  56.4115008  67.7854992  60.6060011  57.6875008
  69.5204992  60.3370011  57.9805008  65.6484992  59.2300011  59.4125008
  65.2434992  59.8200011  58.4115008  64.9124992  58.2870011  60.0355008
  65.2014992  57.8420011  60.9065008  63.6464992  57.8120011  59.5375008
  63.8714992  57.4540011  58.5325008  63.0324992  56.7060011  60.4025008
  62.8474992  57.0820011  61.4085008  62.0684992  56.4060011  59.9915008
  63.8994992  55.5910011  60.4575008  64.5364992  55.7080011  61.1935008
  62.6204992  58.8950011  59.5775008  61.6584992  58.8670011  58.8115008
  62.7864992  59.8700011  60.4855008  63.6054992  59.9530011  61.0875008
  61.7994992  60.8940011  60.6825008  60.8834992  60.3860011  60.9855008
  62.2204992  61.9040011  61.7605008  63.1074992  62.4470011  61.4355008
  61.4314992  62.6420011  61.9075008  62.4854992  61.2310011  62.9795008
  63.1464992  60.5240011  62.8255008  61.6224992  61.6780011  59.4185008
  60.5454992  62.2060011  59.1515008  62.7064992  61.7880011  58.6325008
  63.5814992  61.3250011  58.8785008  62.8224992  62.5200011  57.3985008
  62.2884992  63.4480011  57.6005008  64.2764992  62.8540011  57.0255008
  64.9014992  61.9620011  57.0575008  64.3374992  63.2490011  56.0115008
  64.7394992  63.8650011  58.0205008  65.2644992  63.4680011  59.2295008
  65.3444992  62.4160011  59.4585008  65.6874992  64.3990011  60.1485008
  66.1014992  64.0750011  61.0925008  65.5854992  65.7400011  59.8695008
  65.9174992  66.4710011  60.5915008  65.0584992  66.1470011  58.6655008
  64.9754992  67.2000011  58.4395008  64.6384992  65.2120011  57.7515008
  64.2234992  65.5370011  56.8095008  62.1644992  61.8360011  56.2265008
  62.0074992  62.4390011  55.1665008  61.8164992  60.5440011  56.3515008
  61.8544992  60.0390011  57.2365008  61.3544992  59.7410011  55.2455008
  62.2034992  59.6930011  54.5645008  60.9554992  58.3210011  55.6855008
  60.1824992  58.3860011  56.4515008  60.5214992  57.7910011  54.8385008
  62.1404992  57.5180011  56.2305008  62.9164992  57.4340011  55.4695008
  62.5834992  58.0370011  57.0805008  61.6704992  56.1290011  56.6525008
  60.4744992  55.8440011  56.6875008  62.6424992  55.2410011  56.9905008
  63.6234992  55.5180011  56.9475008  62.3914992  54.2980011  57.2865008
  60.1794992  60.3540011  54.5285008  60.0874992  60.2430011  53.3075008
  59.2354992  60.9930011  55.2425008  59.2474992  61.1110011  56.2555008
  58.1034992  61.5700011  54.5665008  57.5564992  60.8010011  54.0215008
  57.4114992  62.0010011  55.2895008  58.5924992  62.6240011  53.6255008
  58.0574992  62.7940011  52.5295008  59.6134992  63.3830011  54.0545008
  60.0504992  63.2760011  54.9695008  60.1844992  64.4240011  53.2515008
  59.4004992  65.1410011  53.0085008  61.3104992  65.1670011  53.9995008
  60.9034992  65.5860011  54.9195008  62.0744992  64.4460011  54.2885008
  61.9754992  66.2970011  53.1925008  62.3854992  65.8650011  52.2795008
  60.9464992  67.3540011  52.7625008  61.4464992  68.1390011  52.1945008
  60.1824992  66.8870011  52.1405008  60.4794992  67.7880011  53.6465008
  63.1544992  66.9130011  53.9675008  63.6044992  67.7080011  53.3735008
  62.7944992  67.3240011  54.9105008  63.8994992  66.1430011  54.1675008
  60.7694992  63.8000011  52.0215008  60.6114992  64.3170011  50.9155008
  61.4454992  62.6490011  52.1875008  61.5434992  62.1840011  53.0905008
  62.0974992  61.9590011  51.1085008  62.8224992  62.6430011  50.6675008
  62.8234992  60.6930011  51.6225008  63.5474992  61.0020011  52.3765008
  62.0884992  60.0640011  52.1255008  63.5624992  59.8240011  50.5775008
  64.1284992  59.0750011  51.1305008  62.5924992  59.0400011  49.6795008
  63.1594992  58.4460011  48.9635008  61.9804992  58.3800011  50.2945008
  61.9484992  59.7370011  49.1435008  64.5894992  60.6380011  49.7775008
  65.0854992  59.9890011  49.0555008  64.0824992  61.4460011  49.2505008
  65.3314992  61.0570011  50.4575008  61.0874992  61.5360011  50.0845008
  61.2904992  61.7270011  48.8875008  59.9624992  60.9440011  50.5155008
  59.7194992  60.7770011  51.4925008  58.9994992  60.4960011  49.5475008
  59.5534992  59.8470011  48.8695008  57.8754992  59.6830011  50.1265008
  57.0984992  59.4920011  49.3865008  58.4354992  58.3300011  50.5755008
  57.6324992  57.7260011  50.9985008  58.8654992  57.8120011  49.7185008
  59.2064992  58.4880011  51.3295008  57.2204992  60.4670011  51.2705008
  56.4044992  59.8810011  51.6935008  57.9614992  60.6690011  52.0445008
  56.8294992  61.4100011  50.8885008  58.4094992  61.6650011  48.8315008
  58.1934992  61.6140011  47.6225008  58.1364992  62.7580011  49.5645008
  58.3424992  62.8520011  50.5595008  57.5154992  63.9010011  48.9675008
  56.5534992  63.5730011  48.5735008  57.2684992  65.0320011  49.9795008
  56.7954992  65.8750011  49.4755008  56.6154992  64.6720011  50.7745008
  58.2184992  65.3520011  50.4075008  58.4044992  64.4380011  47.8915008
  57.9224992  64.8230011  46.8275008  59.7274992  64.5110011  48.1445008
  60.1774992  64.2190011  49.0115008  60.6064992  65.0370011  47.1365008
  60.1594992  65.9930011  46.8655008  62.0094992  65.3050011  47.6135008
  62.6534992  65.6210011  46.7925008  61.9724992  66.4490011  48.6345008
  62.9824992  66.6540011  48.9885008  61.5644992  67.3440011  48.1635008
  61.3434992  66.1640011  49.4775008  62.6154992  64.0140011  48.1725008
  63.6304992  64.2080011  48.5175008  62.0104992  63.6590011  49.0065008
  62.6374992  63.2540011  47.3915008  60.6844992  64.1250011  45.9475008
  60.5254992  64.5720011  44.8135008  60.8924992  62.8100011  46.1645008
  60.9194992  62.3700011  47.0845008  61.0964992  61.9170011  45.0535008
  61.9534992  62.3420011  44.5315008  61.4114992  60.4670011  45.4785008
  60.7424992  60.1910011  46.2935008  61.1864992  59.8040011  44.6435008
  62.8654992  60.2160011  45.9285008  63.5234992  60.4880011  45.1025008
  63.2734992  61.1210011  47.0975008  64.3044992  60.9080011  47.3795008
  63.1874992  62.1650011  46.7965008  62.6184992  60.9340011  47.9485008
  63.0964992  58.7230011  46.2215008  64.1284992  58.5700011  46.5375008
  62.4224992  58.3990011  47.0145008  62.9024992  58.1410011  45.3205008
  59.8974992  61.8470011  44.1605008  60.0334992  61.8590011  42.9375008
  58.6934992  61.6850011  44.7375008  58.5304992  61.6360011  45.7435008
  57.5214992  61.5670011  43.9215008  57.8804992  60.9880011  43.0705008
  56.3804992  60.7990011  44.6165008  56.1584992  61.2340011  45.5915008
  55.4644992  60.8500011  44.0285008  56.8434992  59.3820011  44.7585008
  57.0154992  58.5840011  43.6455008  56.8134992  58.9910011  42.6655008
  57.4394992  57.2790011  43.7615008  57.5754992  56.6730011  42.8775008
  57.6894992  56.7490011  45.0045008  58.1224992  55.4130011  45.1415008
  58.9144992  55.3830011  45.7185008  57.5124992  57.5300011  46.1215008
  57.7054992  57.1180011  47.1005008  57.0904992  58.8350011  45.9985008
  56.9514992  59.4370011  46.8845008  56.9884992  62.8660011  43.3675008
  56.4454992  62.8820011  42.2645008  56.9094992  63.9320011  44.1895008
  57.2014992  63.9400011  45.1665008  56.3764992  65.1810011  43.6915008
  55.8034992  64.8290011  42.8335008  55.5054992  65.8880011  44.7445008
  54.8344992  65.1620011  45.2035008  56.1434992  66.2780011  45.5375008
  54.5284992  67.2470011  44.0345008  53.8144992  67.8020011  44.9685008
  57.3384992  66.1980011  43.1375008  57.2574992  66.6010011  41.9785008
  58.3034992  66.6130011  43.9875008  58.5154992  66.1420011  44.8675008
  59.1294992  67.7660011  43.7305008  58.4374992  68.5790011  43.5125008
  59.9864992  68.1500011  44.9505008  60.6284992  67.3210011  45.2485008
  60.6394992  68.9910011  44.7155008  59.0364992  68.5070011  46.0495008
  58.3564992  69.7050011  46.0355008  58.5114992  70.3950011  45.2195008
  57.4834992  70.0350011  47.0455008  56.9594992  70.9790011  47.0185008
  57.2764992  69.1650011  48.0895008  56.5884992  69.4180011  48.8825008
  57.9544992  67.9690011  48.1145008  57.8014992  67.2820011  48.9335008
  58.8264992  67.6440011  47.1015008  59.3524992  66.7010011  47.1315008
  60.0284992  67.5610011  42.5555008  60.1604992  68.4340011  41.7005008
  60.6974992  66.4050011  42.5065008  60.6054992  65.6800011  43.2185008
  61.6104992  66.0610011  41.4565008  62.2464992  66.9340011  41.3105008
  62.5094992  64.8730011  41.8295008  61.8914992  64.0580011  42.2065008
  63.0114992  64.5050011  40.9345008  63.5654992  65.2460011  42.8905008
  64.1354992  66.0900011  42.5025008  62.9274992  65.7340011  44.1985008
  63.7104992  65.9840011  44.9145008  62.3214992  66.6180011  43.9995008
  62.2964992  64.9470011  44.6115008  64.5544992  64.0970011  43.1125008
  65.2874992  64.3880011  43.8655008  64.0154992  63.2130011  43.4535008
  65.0654992  63.8710011  42.1765008  60.8884992  65.7630011  40.1785008
  61.4774992  65.8500011  39.1035008  59.6044992  65.3620011  40.2585008
  59.0764992  65.3300011  41.1305008  58.8554992  64.9380011  39.1035008
  59.3564992  64.0380011  38.7465008  57.3934992  64.5950011  39.4405008
  57.3504992  63.8910011  40.2715008  56.8554992  65.4900011  39.7525008
  56.7464992  63.9930011  38.2035008  55.8794992  64.6040011  37.5795008
  57.1914992  62.7640011  37.8255008  56.8044992  62.3140011  36.9955008
  57.9124992  62.2920011  38.3715008  58.8564992  65.9880011  38.0315008
  58.6564992  67.1750011  38.2895008  59.0894992  65.5410011  36.7745008
  59.2224992  64.5540011  36.5555008  59.1744992  66.3960011  35.6225008
  59.9184992  67.1460011  35.8925008  59.6364992  65.6600011  34.3535008
  60.5914992  65.1720011  34.5495008  58.9204992  64.8740011  34.1145008
  59.7844992  66.5890011  33.1485008  58.8144992  67.0250011  32.9085008
  60.4494992  67.4130011  33.4085008  60.3314992  65.8680011  31.9175008
  61.3064992  65.4460011  32.1615008  59.6734992  65.0320011  31.6775008
  60.4724992  66.7550011  30.6815008  59.5074992  67.1900011  30.4235008
  61.1494992  67.5830011  30.8925008  60.9874992  65.9560011  29.5465008
  61.0814992  66.5640011  28.7085008  61.9174992  65.5610011  29.7935008
  60.3254992  65.1810011  29.3395008  57.8574992  67.0430011  35.3115008
  57.8134992  68.2360011  35.0145008  56.7454992  66.2830011  35.3615008
  56.7224992  65.3010011  35.6345008  55.4714992  66.8540011  35.0125008
  55.6064992  67.2460011  34.0045008  54.3114992  65.8440011  34.9775008
  54.3554992  65.2210011  35.8705008  53.3664992  66.3860011  35.0135008
  54.3224992  64.9450011  33.7415008  53.3354992  64.5160011  33.5705008
  54.5784992  65.5200011  32.8515008  55.3434992  63.8520011  33.9805008
  55.7204992  63.6650011  35.1695008  55.7544992  63.1880011  32.9925008
  55.1004992  67.9170011  35.9925008  54.5504992  68.9490011  35.6165008
  55.3774992  67.6820011  37.2865008  55.8354992  66.8390011  37.6325008
  55.0334992  68.6380011  38.2995008  53.9554992  68.7890011  38.2525008
  55.3834992  68.1630011  39.6805008  56.4324992  67.8790011  39.7645008
  55.1494992  69.3170011  40.6695008  55.3994992  68.9880011  41.6785008
  55.7804992  70.1630011  40.3975008  54.1024992  69.6190011  40.6355008
  54.5514992  66.9060011  39.9925008  54.7944992  66.5480011  40.9935008
  53.4904992  67.1500011  39.9415008  54.7794992  66.1280011  39.2635008
  55.7904992  69.9030011  38.0435008  55.2294992  70.9970011  38.0835008
  57.0944992  69.7750011  37.7445008  57.5654992  68.8750011  37.6525008
  57.9484992  70.9060011  37.5265008  57.9374992  71.5030011  38.4385008
  59.3924992  70.4870011  37.2035008  59.3864992  69.8650011  36.3085008
  59.9734992  71.3790011  36.9685008  60.0924992  69.7250011  38.3295008
  60.1654992  70.3450011  39.2235008  59.5224992  68.8370011  38.6025008
  61.4784992  69.3380011  37.8335008  61.8754992  69.6880011  36.7235008
  62.2364992  68.5850011  38.6785008  61.8684992  68.3160011  39.5915008
  63.1714992  68.2900011  38.3985008  57.4504992  71.6520011  36.3325008
  57.4084992  72.8820011  36.3325008  57.0534992  70.9140011  35.2795008
  57.0274992  69.8940011  35.2745008  56.6264992  71.5260011  34.0545008
  57.4614992  72.1290011  33.6985008  56.2634992  70.4930011  32.9735008
  57.1234992  69.8570011  32.7645008  55.4664992  69.8420011  33.3345008
  55.8484992  71.1510011  31.7855008  55.6214992  70.4840011  31.1045008
  55.4084992  72.3540011  34.3085008  55.3224992  73.4920011  33.8515008
  54.4374992  71.8030011  35.0575008  54.4874992  70.8770011  35.4825008
  53.2224992  72.5220011  35.3105008  52.8084992  72.7760011  34.3355008
  52.1714992  71.6900011  36.0645008  52.6564992  71.1540011  36.8805008
  51.4394992  72.3600011  36.5145008  51.4474992  70.6860011  35.1635008
  52.1624992  70.1260011  34.5615008  50.8974992  69.9600011  35.7625008
  50.4974992  71.4770011  34.2715008  49.8604992  72.4290011  34.7965008
  50.3964992  71.1480011  33.0585008  53.5174992  73.7470011  36.1115008
  52.9374992  74.8030011  35.8675008  54.4294992  73.6400011  37.0955008
  54.9444992  72.7870011  37.3125008  54.7464992  74.7630011  37.9325008
  53.8144992  75.0680011  38.4085008  55.7694992  74.4240011  39.0325008
  56.6674992  74.0180011  38.5665008  56.0604992  75.3440011  39.5395008
  55.2524992  73.4190011  40.0795008  55.0524992  72.4760011  39.5715008
  56.3184992  73.1260011  41.1475008  55.9224992  72.4140011  41.8715008
  57.2044992  72.7050011  40.6715008  56.5854992  74.0510011  41.6585008
  53.9194992  73.8820011  40.6875008  53.5814992  73.1510011  41.4225008
  54.0574992  74.8480011  41.1735008  53.1724992  73.9750011  39.8985008
  55.3374992  75.8500011  37.0955008  54.9774992  77.0170011  37.2425008
  56.2614992  75.4940011  36.1865008  56.5674992  74.5360011  36.0175008
  56.8954992  76.4860011  35.3685008  57.3194992  77.2270011  36.0465008
  58.0734992  75.9440011  34.5345008  58.4864992  76.7640011  33.9465008
  58.8574992  75.6150011  35.2165008  57.7384992  74.7910011  33.5905008
  57.1944992  74.0230011  34.1405008  57.0744992  75.1510011  32.8045008
  58.9854992  74.1690011  32.9535008  58.7374992  73.2290011  32.4605008
  59.3984992  74.8300011  32.1915008  59.9734992  73.9450011  34.0495008
  59.8084992  74.3510011  34.9705008  61.0954992  73.2010011  33.8285008
  61.2964992  72.6090011  32.6165008  60.6074992  72.7220011  31.8735008
  62.1364992  72.0530011  32.4535008  62.0224992  73.0560011  34.8205008
  61.8754992  73.5040011  35.7255008  62.8614992  72.5000011  34.6565008
  55.8764992  77.1110011  34.4665008  55.9374992  78.3080011  34.1955008
  54.9094992  76.3140011  33.9715008  54.8154992  75.3210011  34.1835008
  53.9134992  76.8380011  33.0795008  54.4434992  77.2160011  32.2055008
  52.8904992  75.7740011  32.6375008  53.4244992  74.9370011  32.1885008
  52.3784992  75.3890011  33.5195008  51.8464992  76.2880011  31.6425008
  51.4714992  77.2510011  31.9895008  52.3304992  76.4620011  30.6815008
  50.6614992  75.3370011  31.4375008  50.5304992  75.1130011  30.3785008
  50.8414992  74.3890011  31.9435008  49.4424992  76.0000011  31.9865008
  48.8914992  76.6080011  31.3805008  49.0474992  75.8130011  33.2795008
  49.7634992  74.9970011  34.1035008  50.5974992  74.5240011  33.7545008
  49.4654992  74.8590011  35.0695008  47.9354992  76.4510011  33.7485008
  47.4024992  77.0650011  33.1335008  47.6374992  76.3130011  34.7145008
  53.1284992  77.8890011  33.8005008  52.8984992  78.9770011  33.2775008
  52.7164992  77.5830011  35.0435008  52.9544992  76.7090011  35.5115008
  51.9004992  78.4580011  35.8345008  50.9744992  78.6550011  35.2945008
  51.5564992  77.8260011  37.1945008  52.4754992  77.6600011  37.7565008
  50.9504992  78.5240011  37.7725008  50.8034992  76.5000011  37.0515008
  49.7884992  76.7080011  36.7125008  51.2844992  75.9070011  36.2735008
  50.7314992  75.6650011  38.3335008  50.6694992  74.6030011  38.0935008
  51.6324992  75.8050011  38.9305008  49.5284992  76.0970011  39.0975008
  49.6204992  76.7680011  39.8595008  48.3024992  75.5920011  38.7745008
  48.1724992  74.7470011  37.7105008  48.9914992  74.4930011  37.1575008
  47.2564992  74.3690011  37.4685008  47.2054992  75.9370011  39.5095008
  47.3014992  76.5730011  40.3015008  46.2894992  75.5590011  39.2675008
  52.6764992  79.7070011  36.0905008  52.1414992  80.8130011  36.0225008
  53.9784992  79.5470011  36.3755008  54.4444992  78.6400011  36.3925008
  54.8354992  80.6490011  36.6835008  54.4514992  81.1420011  37.5765008
  56.2784992  80.1770011  36.9405008  56.2654992  79.4700011  37.7705008
  56.6224992  79.6310011  36.0625008  57.2854992  81.2580011  37.2525008
  57.7284992  81.7080011  38.4615008  57.3934992  81.3400011  39.4205008
  58.6644992  82.6990011  38.2805008  59.1524992  83.2010011  39.0225008
  58.8324992  82.8990011  36.9265008  59.6394992  83.7610011  36.2395008
  60.2974992  84.4440011  36.7555008  59.5824992  83.7260011  34.8645008
  60.2064992  84.3970011  34.2925008  58.7454992  82.8530011  34.2005008
  58.7274992  82.8540011  33.1205008  57.9324992  81.9800011  34.8905008
  57.2784992  81.2940011  34.3735008  57.9874992  82.0170011  36.2545008
  54.8674992  81.5680011  35.5095008  54.6834992  82.7760011  35.6485008
  55.0884992  81.0090011  34.3085008  55.1744992  80.0070011  34.1385008
  55.2204992  81.8390011  33.1495008  56.0114992  82.5540011  33.3775008
  55.6264992  81.0590011  31.8875008  56.3944992  80.3300011  32.1465008
  54.7674992  80.4990011  31.5185008  56.1404992  81.9530011  30.7955008
  57.4654992  82.3090011  30.6705008  57.5514992  83.1210011  29.5875008
  58.4734992  83.5610011  29.2375008  56.3794992  83.3120011  29.0095008
  56.1744992  83.8770011  28.1855008  55.4904992  82.5740011  29.7725008
  54.4294992  82.5010011  29.5825008  53.9184992  82.5220011  32.8645008
  53.8844992  83.7180011  32.5845008  52.8024992  81.7740011  32.9545008
  52.7924992  80.8040011  33.2695008  51.5114992  82.2960011  32.6055008
  51.5554992  82.5940011  31.5575008  50.4054992  81.2390011  32.7825008
  50.6274992  80.3880011  32.1385008  50.4284992  80.8760011  33.8105008
  48.9954992  81.7380011  32.4685008  49.0624992  82.6420011  31.8625008
  48.4764992  80.9900011  31.8695008  48.1744992  82.0340011  33.7245008
  48.7004992  82.7400011  34.3675008  47.2224992  82.4930011  33.4595008
  47.9514992  80.7430011  34.4375008  48.6504992  80.3960011  35.0935008
  46.8114992  80.0260011  34.2115008  45.8854992  80.4800011  33.3175008
  46.0444992  81.3550011  32.8185008  45.0344992  79.9440011  33.1485008
  46.5914992  78.8580011  34.8835008  47.2794992  78.5190011  35.5565008
  45.7394992  78.3240011  34.7125008  51.1824992  83.4660011  33.4745008
  50.7724992  84.5160011  32.9835008  51.3794992  83.3250011  34.7965008
  51.7454992  82.4820011  35.2385008  51.0754992  84.3930011  35.6965008
  50.0864992  84.7800011  35.4485008  51.0404992  83.9310011  37.1645008
  50.2384992  83.2020011  37.2815008  51.9744992  83.4170011  37.3915008
  50.8404992  85.0350011  38.1715008  49.7094992  85.7190011  38.5095008
  48.7364992  85.5660011  38.0665008  49.9924992  86.6320011  39.4985008
  49.3244992  87.2730011  39.9265008  51.3304992  86.5350011  39.8135008
  52.0914992  87.2130011  40.7245008  51.6624992  87.9790011  41.3545008
  53.4264992  86.8820011  40.8085008  54.0554992  87.4000011  41.5175008
  53.9784992  85.9030011  40.0075008  55.0294992  85.6710011  40.1015008
  53.2134992  85.2170011  39.0905008  53.6424992  84.4490011  38.4645008
  51.8914992  85.5470011  39.0045008  52.1594992  85.4480011  35.5485008
  53.0854992  85.2340011  34.7215008  52.0784992  86.4840011  36.2615008
  70.0194992  59.7440011  43.8575008  62.7154992  61.3470011  40.6505008
  74.5074992  62.2340011  44.2015008  74.3404992  61.7500011  42.8965008
  73.2344992  60.9400011  42.5825008  71.1474992  59.7470011  43.1725008
  71.0784992  58.8650011  42.0605008  68.7174992  56.7280011  38.8515008
  68.6274992  56.1360011  41.6095008  68.1154992  55.5400011  39.2805008
  66.9484992  53.4480011  38.7475008  67.8544992  58.6600011  43.7495008
  64.9964992  60.9690011  41.3725008  64.6064992  59.7850011  42.0245008
  66.8674992  59.4970011  42.9165008  66.3274992  61.4200011  41.4835008
  63.9954992  61.7230011  40.5635008  72.2814992  60.5950011  43.5645008
  72.4544992  61.0920011  44.8775008  73.5634992  61.9030011  45.1875008
  73.7824992  62.5010011  46.7855008  75.4874992  62.1490011  41.6745008
  69.8334992  58.3130011  42.1115008  69.2644992  57.6020011  39.7965008
  69.2384992  57.3360011  41.1825008  68.0704992  55.2410011  40.6635008
  67.5614992  54.6550011  38.3335008  66.9074992  53.1570011  40.1255008
  67.4614992  54.0400011  41.0735008  67.2564992  60.6870011  42.2465008
  69.2044992  58.8660011  43.2255008  66.3874992  52.5340011  37.8825008
  65.8994992  53.0270011  36.6415008  64.3814992  62.6450011  39.8535008
  61.6464992  61.9960011  39.9045008  61.7254992  61.7060011  38.3975008
  60.5674992  62.3520011  37.6515008  60.8374992  63.1390011  36.7195008
  59.4054992  62.0520011  38.0175008  67.8034992  59.0470011  45.2405008
  65.5324992  59.0570011  42.7855008  62.4654992  60.5800011  41.2565008
  75.3614992  62.8600011  44.4485008  73.1124992  60.5730011  41.5665008
  71.8464992  58.6660011  41.3245008  68.7604992  56.9700011  37.7925008
  68.5854992  55.8980011  42.6695008  67.6014992  57.5990011  43.6865008
  63.5814992  59.4330011  41.9375008  66.6364992  62.3330011  40.9795008
  71.7294992  60.8470011  45.6495008  69.7284992  58.5220011  39.4495008
  67.6054992  54.9020011  37.2755008  66.4394992  52.2360011  40.4635008
  67.4184992  53.7920011  42.1305008  68.2824992  61.0360011  42.3245008
  66.7364992  53.1570011  35.9505008  65.4024992  53.9870011  36.8045008
  65.1874992  52.3060011  36.2305008  60.6884992  61.6370011  40.2885008
  61.7174992  63.0750011  40.0655008  62.6654992  62.0980011  38.0035008
  61.6934992  60.6260011  38.2365008  66.8534992  58.7310011  45.6765008
  68.6154992  58.5570011  45.7795008  67.8914992  60.1310011  45.3455008
  65.2184992  58.1420011  43.2815008  11.7414992  14.1200011  70.0915008
  12.3274992  15.0600011  70.0085008  10.7334992  14.3900011  69.7125008
  11.6874992  13.6140011  71.5245008  11.4054992  14.4960011  72.1385008
  12.5804992  13.1340011  71.9765008  10.6224992  12.6570011  71.6605008
   9.6224992  13.0620011  71.3965008  10.8894992  11.3450011  70.7995008
  11.6994992  10.7470011  71.2695008  10.0454992  10.6340011  70.9255008
  11.1794992  11.8280011  69.3295008  10.5564992  11.2160011  68.3305008
  10.0034992  10.2770011  68.4845008  10.7134992  11.6160011  66.9095008
  10.6684992  10.7230011  66.2495008   9.8424992  12.2010011  66.5425008
  12.0024992  12.4910011  66.6275008  12.9154992  11.8570011  66.5985008
  12.0794992  13.5890011  67.6455008  11.1584992  14.2060011  67.5755008
  12.1174992  13.0440011  69.1165008  13.1984992  14.6230011  67.3095008
  14.1024992  13.9850011  67.4085008  13.1754992  15.4250011  68.0785008
  13.2184992  15.2390011  65.8885008  14.2144992  15.7230011  65.7975008
  12.3334992  15.9040011  65.9755008  12.9744992  14.1550011  64.7825008
  11.8294992  13.2500011  65.2605008  10.9504992  13.9040011  65.4455008
  11.5044992  12.4130011  63.8985008  12.1424992  11.5040011  63.8965008
  10.4224992  12.1620011  63.9265008  11.7214992  13.3530011  62.7885008
  12.3024992  12.8480011  61.9865008  10.7474992  13.7020011  62.3855008
  12.3924992  14.6710011  63.3645008  11.5534992  15.3610011  63.5975008
  14.2474992  13.4190011  64.5585008  14.0374992  12.6350011  63.7995008
  15.0174992  14.1450011  64.2205008  14.6384992  13.1070011  65.5505008
  13.6064992  12.5820011  69.3385008  13.9834992  11.8590011  68.5845008
  14.3074992  13.4430011  69.3795008  13.6224992  12.0720011  70.3255008
  13.3374992  15.3400011  62.3415008  14.1134992  14.5790011  62.1135008
  13.9614992  16.5740011  63.0675008  14.7064992  17.1420011  62.4685008
  14.4734992  16.2920011  64.0115008  13.1294992  17.2850011  63.2635008
  12.5894992  15.6780011  61.0985008  12.2554992  14.7700011  60.5535008
  11.6894992  16.1810011  61.5125008  13.2814992  16.4920011  60.0285008
  13.6524992  17.4790011  60.3785008  14.1814992  15.9040011  59.7485008
  12.2904992  16.8100011  58.9045008  12.0704992  15.8740011  58.3465008
  11.3514992  17.1110011  59.4155008  12.6324992  17.9160011  57.8745008
  12.9054992  18.8840011  58.3455008  13.8054992  17.4780011  56.8785008
  14.0044992  18.1910011  56.0485008  14.7624992  17.5100011  57.4405008
  13.6234992  16.4540011  56.4885008  11.3844992  18.1570011  57.0005008
  11.0294992  17.3600011  56.3125008  10.5014992  18.4710011  57.5975008
  11.6704992  18.9890011  56.3215008  10.4754992  12.0990011  72.9685008
  10.3684992  12.8790011  73.5175008  17.5884992  98.0300011  69.2985008
  16.6604992  98.2870011  68.7435008  17.9014992  96.9770011  69.1375008
  17.3544992  97.9380011  70.8505008  16.7004992  97.0630011  71.0535008
  16.8414992  98.8610011  71.1955008  18.6704992  97.8310011  71.6345008
  19.1054992  96.9030011  71.2065008  19.6434992  99.0180011  71.2555008
  19.0644992  99.8850011  71.6425008  20.5764992  98.9320011  71.8525008
  19.9244992  99.0400011  69.7365008  21.1554992  98.9100011  69.2015008
  22.0484992  98.7870011  69.8315008  21.4694992  99.0210011  67.7195008
  22.1984992  99.8340011  67.5175008  22.0554992  98.1250011  67.4245008
  20.2524992  99.4710011  66.8765008  20.0944992 100.5670011  66.9625008
  19.0564992  98.7080011  67.4235008  19.2774992  97.6220011  67.5015008
  18.6554992  99.1080011  68.8745008  17.7924992  98.7600011  66.3975008
  17.3404992  99.7750011  66.4075008  16.9974992  98.0790011  66.7695008
  18.1644992  98.3450011  64.9715008  17.2894992  98.4000011  64.2895008
  18.4584992  97.2740011  64.9415008  19.3284992  99.1770011  64.4155008
  20.4224992  99.0050011  65.3865008  20.6824992  97.9300011  65.4985008
  21.6914992  99.6390011  64.8255008  21.7254992 100.7400011  64.9705008
  22.6124992  99.1630011  65.2245008  21.5764992  99.4150011  63.3295008
  21.8204992 100.2960011  62.6975008  22.2524992  98.5950011  63.0055008
  20.1154992  98.7850011  63.1365008  20.2944992  97.6950011  63.2555008
  18.9144992 100.6810011  64.2305008  18.0504992 100.7600011  63.5365008
  18.5914992 101.0890011  65.2115008  19.7594992 101.2520011  63.7895008
  18.0094992 100.4480011  69.0835008  18.6334992 101.3130011  68.7725008
  17.0704992 100.4420011  68.4885008  17.8464992 100.6360011  70.1655008
  19.5704992  99.0040011  61.6885008  19.4264992 100.0900011  61.5015008
  18.2824992  98.2990011  61.4275008  18.2904992  97.2470011  61.7845008
  18.0564992  98.3060011  60.3395008  17.4114992  98.6650011  62.0135008
  20.6634992  98.4450011  60.7455008  21.5604992  99.0830011  60.8985008
  21.0124992  97.4280011  61.0265008  20.5094992  98.6990011  59.2065008
  21.2914992  98.1880011  58.6055008  19.5214992  98.3590011  58.8285008
  20.7684992 100.0820011  58.8525008  20.2674992 100.8130011  59.5225008
  21.8554992 100.2780011  58.9695008  20.4934992 100.4650011  57.3715008
  21.0294992  99.7120011  56.7535008  18.9714992 100.4620011  57.0915008
  18.4524992 101.2910011  57.6195008  18.7184992 100.6380011  56.0235008
  18.6844992  99.4100011  57.3035008  20.9954992 101.8960011  57.0455008
  20.6704992 102.2580011  56.0465008  20.5694992 102.6480011  57.7435008
  22.0864992 101.9220011  57.2565008  18.3484992  97.7970011  72.9945008
  18.9784992  97.1710011  73.3575008  80.5354992  43.2360011  70.2595008
  80.5894992  42.1290011  70.3265008  81.5074992  43.7740011  70.2895008
  79.9984992  43.6860011  71.5965008  80.5774992  43.3710011  72.4915008
  78.9894992  43.2500011  71.7615008  79.8944992  45.2130011  71.6975008
  80.8864992  45.7110011  71.6555008  78.9654992  45.7040011  70.5785008
  77.9474992  45.2680011  70.6675008  78.8294992  46.7990011  70.7125008
  79.5424992  45.3610011  69.1615008  79.9514992  46.3070011  68.3245008
  79.8244992  47.3310011  68.7065008  80.5034992  45.9590011  67.0245008
  80.1394992  46.6630011  66.2465008  81.6044992  46.0400011  66.8995008
  80.2184992  44.4660011  66.6185008  79.1214992  44.4810011  66.4465008
  80.6014992  43.5730011  67.8035008  81.6794992  43.7170011  68.0295008
  79.7784992  43.8500011  69.0375008  80.6574992  42.0450011  67.3775008
  79.6714992  41.6020011  67.1225008  81.1994992  41.4050011  68.1055008
  81.3904992  41.8440011  66.0215008  81.3684992  40.7640011  65.7625008
  82.4754992  41.9600011  66.2275008  81.0024992  42.7740011  64.9205008
  81.0434992  44.2390011  65.3645008  82.0404992  44.4180011  65.8215008
  80.8764992  45.0820011  64.0815008  79.8494992  45.1470011  63.6645008
  81.3184992  46.0970011  64.1695008  81.7364992  44.2570011  63.0855008
  81.0754992  44.0270011  62.2225008  82.5874992  44.8210011  62.6485008
  82.0514992  42.8980011  63.7955008  83.0614992  43.0060011  64.2455008
  79.6184992  42.4110011  64.3095008  79.3644992  43.0400011  63.4295008
  79.5754992  41.3220011  64.0905008  78.8824992  42.6480011  65.1075008
  78.3424992  43.2640011  68.9515008  78.3214992  42.1660011  68.7845008
  77.7134992  43.4350011  69.8515008  77.8364992  43.7700011  68.1005008
  81.9764992  41.8670011  62.6965008  80.9964992  41.8170011  62.1765008
  82.2264992  40.4800011  63.2335008  82.4414992  39.7170011  62.4555008
  81.3154992  40.0600011  63.7105008  83.0704992  40.4590011  63.9545008
  83.0524992  42.1540011  61.5725008  83.0684992  43.2220011  61.2675008
  84.1074992  41.9850011  61.8795008  82.6714992  41.4470011  60.3115008
  82.7474992  40.3480011  60.4565008  81.5964992  41.5750011  60.0645008
  83.6864992  41.7390011  59.1435008  83.6314992  42.8370011  58.9885008
  84.7494992  41.4450011  59.2785008  83.2174992  41.0420011  57.8485008
  82.1474992  41.2910011  57.6815008  83.9414992  41.5840011  56.5995008
  84.9734992  41.1740011  56.6405008  83.6374992  41.1990011  55.6025008
  83.9634992  42.6880011  56.4825008  83.3004992  39.5400011  57.8285008
  82.5604992  39.1300011  58.5485008  82.8644992  39.1950011  56.8665008
  84.3024992  39.1410011  58.0965008  79.3654992  45.5690011  72.9315008
  79.3164992  46.5250011  72.8605008  11.8234992  59.4270011  69.4475008
  10.7584992  59.4120011  69.1345008  12.2564992  58.4850011  69.0475008
  11.8314992  59.3020011  71.0245008  11.4334992  58.3150011  71.3435008
  11.1254992  60.0900011  71.3635008  13.2064992  59.4770011  71.5945008
  13.8154992  58.5870011  71.3285008  13.9344992  60.7850011  71.1655008
  13.3644992  61.5790011  71.6935008  14.9304992  60.8220011  71.6555008
  14.0274992  60.8390011  69.6555008  15.2704992  60.9530011  69.1555008
  16.1394992  61.0420011  69.8245008  15.3854992  61.2180011  67.6855008
  16.1734992  61.9900011  67.5565008  15.8774992  60.2920011  67.3175008
  14.0474992  61.4820011  66.9875008  13.7464992  62.5330011  67.1845008
  12.9214992  60.5660011  67.4065008  13.3874992  59.5770011  67.2135008
  12.6144992  60.6860011  68.9235008  11.6644992  60.7880011  66.5305008
  11.2904992  61.8220011  66.6895008  10.9944992  59.9840011  66.9055008
  11.8704992  60.8100011  64.9475008  10.8714992  61.1100011  64.5665008
  12.1334992  59.8540011  64.4455008  13.1134992  61.6440011  64.5715008
  14.3134992  61.3040011  65.4545008  14.4814992  60.2310011  65.2195008
  15.4924992  61.9780011  64.8045008  15.5414992  63.0310011  65.1555008
  16.4464992  61.4380011  64.9835008  15.1094992  61.8960011  63.2905008
  15.2134992  62.9260011  62.8885008  15.7664992  61.1980011  62.7285008
  13.6464992  61.4050011  63.1735008  13.6774992  60.3110011  62.9825008
  12.8114992  63.1720011  64.6915008  12.3214992  63.5240011  63.7585008
  12.0144992  63.4020011  65.4315008  13.7304992  63.7600011  64.9035008
  11.7854992  61.8980011  69.1315008  10.7804992  61.8130011  68.6655008
  11.6024992  62.0740011  70.2135008  12.2404992  62.8520011  68.7865008
  12.9144992  61.9050011  61.8735008  13.1994992  62.9780011  61.9095008
  11.4344992  61.5830011  61.8145008  11.2534992  60.5760011  62.2485008
  11.0534992  61.6420011  60.7725008  10.9914992  62.3530011  62.4815008
  13.6154992  61.2820011  60.6925008  14.7184992  61.2480011  60.8225008
  13.2464992  60.2460011  60.5335008  13.3484992  62.0980011  59.4025008
  12.2574992  61.9560011  59.2475008  13.6604992  63.1230011  59.6935008
  14.1984992  61.6150011  58.1925008  14.0834992  62.3330011  57.3525008
  15.2734992  61.4810011  58.4385008  13.6374992  60.3290011  57.6185008
  13.6614992  59.4720011  58.3255008  12.2664992  60.3910011  57.0145008
  12.1514992  59.3910011  56.5445008  11.4614992  60.5980011  57.7525008
  12.3394992  61.1960011  56.2525008  14.4994992  59.8140011  56.3935008
  14.2924992  58.8140011  55.9555008  14.4474992  60.5410011  55.5555008
  15.5804992  59.7690011  56.6495008  13.0884992  59.4300011  73.0345008
  12.9084992  58.5050011  73.2145008  98.5134992  35.1380011  70.1455008
  98.6654992  36.1470011  69.7045008  97.4684992  35.0870011  70.5185008
  99.4884992  34.8310011  71.3185008  99.2384992  35.5520011  72.1255008
 100.4874992  35.0620011  70.8905008  99.4624992  33.3960011  71.8675008
  98.5074992  33.2380011  72.4125008  99.7234992  32.4370011  70.6325008
 100.7564992  32.7000011  70.3195008  99.5044992  31.4610011  71.1175008
  98.7524992  32.7350011  69.4425008  98.0784992  31.7700011  68.8985008
  98.1834992  30.7850011  69.3765008  97.2104992  31.9750011  67.6755008
  97.4314992  31.1130011  67.0105008  96.1124992  31.9300011  67.8415008
  97.5024992  33.3070011  66.9745008  98.4404992  33.1810011  66.3925008
  97.6324992  34.5480011  67.8925008  96.7104992  34.5030011  68.5105008
  98.7524992  34.2510011  68.9215008  97.7134992  35.8510011  67.0365008
  98.6784992  35.8760011  66.4865008  97.6664992  36.7180011  67.7305008
  96.6434992  35.9560011  65.9785008  96.9174992  36.7860011  65.2935008
  95.6174992  36.0850011  66.3855008  96.6424992  34.7740011  65.0615008
  96.4624992  33.5900011  65.9035008  95.4694992  33.7010011  66.3905008
  96.1844992  32.3670011  65.0105008  97.0964992  31.8870011  64.5965008
  95.5834992  31.6890011  65.6535008  95.3144992  32.9960011  63.9045008
  95.5534992  32.6700011  62.8695008  94.2684992  32.6230011  63.9145008
  95.3814992  34.5770011  64.1115008  94.5834992  34.9160011  64.8055008
  97.8934992  34.6830011  64.1815008  97.7874992  33.8820011  63.4185008
  98.0204992  35.6120011  63.5865008  98.8844992  34.5700011  64.6725008
 100.1154992  34.5820011  68.2915008 100.2384992  35.6860011  68.2835008
 101.0064992  34.2830011  68.8835008 100.1664992  34.1530011  67.2685008
  95.2034992  35.5210011  62.8425008  96.0474992  35.3380011  62.1445008
  95.0464992  36.9840011  63.1155008  94.2604992  37.3090011  63.8305008
  94.8954992  37.4780011  62.1315008  95.9944992  37.3600011  63.5555008
  94.0034992  35.0130011  62.0255008  93.9704992  33.9090011  61.9065008
  93.1594992  35.3030011  62.6885008  93.7514992  35.6350011  60.5585008
  92.8004992  35.2330011  60.1475008  93.6034992  36.7350011  60.6185008
  94.9264992  35.2700011  59.6315008  95.8034992  35.7590011  60.1085008
  95.1234992  34.1820011  59.5285008  94.8244992  35.8090011  58.2265008
  94.1414992  35.0840011  57.7325008  94.4514992  37.2410011  58.0395008
  95.1024992  37.9880011  58.5415008  94.3894992  37.5000011  56.9605008
  93.4374992  37.4890011  58.4195008  96.0974992  35.6440011  57.4025008
  95.9834992  36.0730011  56.3845008  96.8304992  36.2770011  57.9465008
  96.4904992  34.6300011  57.1745008 100.5424992  33.1940011  72.7615008
 100.4864992  32.3230011  73.1625008  18.9064992  41.7110011  69.3745008
  19.7014992  41.0760011  68.9275008  19.2014992  42.7460011  69.1005008
  18.9724992  41.6660011  70.8875008  19.9694992  42.0440011  71.2015008
  18.9334992  40.5990011  71.1925008  17.9274992  42.4040011  71.6545008
  18.0854992  43.5020011  71.7225008  16.4784992  42.0930011  71.1445008
  16.0874992  41.0810011  71.3845008  15.8354992  42.8300011  71.6715008
  16.4324992  42.2950011  69.6055008  15.6524992  43.1960011  69.0735008
  14.9594992  43.7870011  69.6905008  15.3984992  43.2810011  67.5735008
  14.3094992  43.2430011  67.3545008  15.7874992  44.2630011  67.2285008
  16.0504992  42.1150011  66.8715008  15.3574992  41.2480011  66.9165008
  17.4264992  41.7520011  67.3535008  18.0964992  42.6310011  67.2395008
  17.4804992  41.4480011  68.8505008  18.0474992  40.6080011  66.5075008
  17.5874992  39.5970011  66.5345008  19.0854992  40.4820011  66.8845008
  18.1594992  40.9850011  65.0215008  18.7234992  40.1440011  64.5655008
  18.7994992  41.8900011  64.9445008  16.7824992  41.3030011  64.5105008
  16.2894992  42.4330011  65.3705008  17.0424992  43.2460011  65.4525008
  15.0444992  43.0010011  64.6175008  14.1834992  42.4150011  65.0055008
  14.7824992  44.0630011  64.8105008  15.3924992  42.7700011  63.1205008
  14.4904992  42.2820011  62.6925008  15.5754992  43.7660011  62.6645008
  16.6914992  41.9490011  63.0815008  17.5404992  42.6630011  63.0255008
  15.7494992  40.0930011  64.4625008  15.4744992  39.8060011  65.5005008
  14.7864992  40.4100011  64.0085008  16.0964992  39.2260011  63.8615008
  17.1044992  39.9110011  69.0695008  17.0944992  39.8310011  70.1775008
  16.1034992  39.7290011  68.6255008  17.9564992  39.2910011  68.7155008
  16.7114992  40.9830011  61.8895008  15.8784992  40.2490011  61.8895008
  18.0244992  40.1700011  61.8865008  17.8014992  39.4290011  62.6835008
  18.9264992  40.7950011  62.0605008  18.0654992  39.6290011  60.9165008
  16.6544992  41.6990011  60.5315008  15.7354992  42.3240011  60.5185008
  17.5584992  42.3240011  60.3665008  16.3694992  40.8900011  59.2785008
  17.3064992  40.3370011  59.0555008  15.5504992  40.1770011  59.5115008
  16.0584992  41.8180011  58.1385008  15.1424992  42.3360011  58.4945008
  16.7964992  42.6290011  57.9585008  15.6574992  41.1940011  56.8195008
  15.0014992  40.3270011  57.0485008  14.9434992  42.2560011  55.9435008
  15.0064992  41.8170011  54.9255008  13.8464992  42.2670011  56.1165008
  15.4434992  43.2480011  55.9215008  16.8584992  40.6880011  56.0215008
  16.5514992  40.1010011  55.1295008  17.5534992  41.5380011  55.8485008
  17.3464992  39.9040011  56.6395008  17.8934992  41.9050011  72.9745008
  17.1834992  42.4500011  73.3185008  92.4904992  34.2090011  69.6505008
  93.3764992  33.5830011  69.4115008  92.7534992  35.2170011  69.2635008
  92.3624992  34.3240011  71.1735008  93.2064992  34.8510011  71.6685008
  92.2254992  33.3510011  71.6925008  91.0104992  35.0610011  71.5975008
  90.9324992  36.0470011  71.0905008  89.8514992  34.2040011  71.1125008
  89.9504992  33.1870011  71.5485008  88.9154992  34.6930011  71.4585008
  89.9214992  34.2170011  69.6105008  88.9654992  34.7420011  68.8355008
  88.0384992  35.2360011  69.1595008  89.0584992  34.7650011  67.3315008
  88.0634992  34.4940011  66.9195008  89.2524992  35.8070011  66.9995008
  90.0454992  33.8300011  66.6925008  89.6394992  32.7980011  66.7615008
  91.4064992  33.8140011  67.4675008  91.7244992  34.8730011  67.3655008
  91.2554992  33.6160011  68.9945008  92.4434992  32.9190011  66.6415008
  91.9834992  31.9080011  66.6275008  93.3774992  32.8960011  67.2425008
  92.6014992  33.4670011  65.1895008  93.3124992  32.8090011  64.6455008
  92.9354992  34.5260011  65.2075008  91.3064992  33.4490011  64.4395008
  90.3364992  34.4040011  65.2455008  90.8634992  35.3780011  65.3365008
  89.1234992  34.6480011  64.2725008  88.4194992  33.7880011  64.2655008
  88.5284992  35.5770011  64.4025008  89.7944992  34.5610011  62.7915008
  89.1884992  33.8530011  62.1875008  89.7194992  35.6000011  62.4075008
  91.2654992  34.0680011  63.0275008  91.7704992  35.0420011  63.1985008
  90.6934992  32.0360011  64.2685008  91.4344992  31.3680011  63.7795008
  90.2314992  31.6240011  65.1905008  89.8214992  32.2170011  63.6045008
  91.3334992  32.1200011  69.2715008  92.3584992  31.7520011  69.0505008
  91.1424992  32.0040011  70.3605008  90.5634992  31.6030011  68.6605008
  91.8564992  33.2590011  61.7515008  91.4004992  32.2570011  61.9015008
  93.3904992  33.2090011  61.7255008  93.6724992  33.0240011  62.7835008
  93.8244992  34.1120011  61.2445008  93.7774992  32.3540011  61.1305008
  91.2734992  33.8460011  60.4415008  90.1824992  33.6410011  60.3815008
  91.2284992  34.9550011  60.4835008  91.8534992  33.3800011  59.0955008
  92.9634992  33.3500011  59.0785008  91.4024992  32.4090011  58.8015008
  91.5674992  34.4070011  57.9955008  90.4734992  34.5170011  57.8335008
  91.8734992  35.4390011  58.2705008  92.2014992  33.9400011  56.7115008
  93.2464992  33.5760011  56.8155008  91.4884992  32.6770011  56.1225008
  91.6204992  31.7580011  56.7325008  90.4164992  32.9670011  56.1595008
  91.8434992  32.4950011  55.0855008  91.9954992  34.9820011  55.5575008
  92.3124992  34.5420011  54.5875008  90.9444992  35.3200011  55.4325008
  92.5664992  35.9180011  55.7345008  90.9494992  35.1810011  73.0315008
  90.0174992  35.3780011  73.1515008  20.3324992  88.6490011  69.4085008
  19.5264992  88.1120011  68.8645008  21.3064992  88.2100011  69.1055008
  20.1684992  88.3870011  70.8755008  20.0274992  87.3240011  71.1655008
  19.1644992  88.8350011  71.0375008  21.3074992  89.1910011  71.6215008
  22.2574992  88.6930011  71.3305008  21.3504992  90.6770011  71.2035008
  20.4224992  91.1070011  71.6375008  22.1534992  91.1790011  71.7845008
  21.4114992  90.8500011  69.6835008  22.4084992  91.4490011  69.0545008
  23.2554992  91.8490011  69.6305008  22.5794992  91.5790011  67.5665008
  22.8514992  92.6080011  67.2465008  23.2694992  90.7770011  67.2275008
  21.2864992  91.2360011  66.7615008  20.6374992  92.1210011  66.9355008
  20.5564992  90.0460011  67.4365008  21.2634992  89.1950011  67.3295008
  20.2534992  90.1150011  68.9495008  19.3774992  89.6430011  66.5315008
  18.4674992  90.2790011  66.5685008  19.0524992  88.6820011  66.9855008
  19.7494992  89.3720011  65.0775008  18.8414992  89.2760011  64.4445008
  20.3984992  88.4760011  64.9735008  20.4604992  90.6570011  64.5055008
  21.6544992  90.9380011  65.3145008  22.1984992  89.9700011  65.2835008
  22.5314992  91.8760011  64.4675008  22.1814992  92.9290011  64.5175008
  23.6034992  91.7860011  64.7465008  22.3194992  91.3390011  63.0385008
  22.1624992  92.2620011  62.4405008  23.1754992  90.7280011  62.6815008
  21.1124992  90.3340011  63.1465008  21.5554992  89.3290011  63.3135008
  19.6644992  91.9630011  64.3495008  20.1264992  92.7080011  63.6665008
  18.6944992  91.7660011  63.8455008  19.2484992  92.4330011  65.2665008
  18.8894992  90.9010011  69.2285008  19.0134992  91.8950011  68.7465008
  18.0034992  90.4050011  68.7775008  18.7044992  90.9860011  70.3215008
  20.2444992  90.1550011  61.8065008  19.7404992  91.1170011  61.5755008
  19.2064992  89.0680011  61.9395008  18.8804992  88.7600011  60.9235008
  18.2164992  89.3910011  62.3265008  19.5714992  88.1830011  62.5045008
  21.1324992  89.8830011  60.6365008  21.9704992  90.6130011  60.6105008
  21.6024992  88.8780011  60.6815008  20.3974992  90.0570011  59.3285008
  19.9134992  89.0810011  59.1125008  19.5644992  90.7840011  59.4405008
  21.2914992  90.5990011  58.2485008  21.6904992  91.5780011  58.5885008
  22.1934992  89.9970011  58.0095008  20.5794992  90.6670011  56.8935008
  19.5654992  91.1060011  57.0105008  21.3964992  91.5390011  55.8595008
  21.5024992  92.5450011  56.3185008  22.3884992  91.0960011  55.6265008
  20.7794992  91.6290011  54.9395008  20.6364992  89.2540011  56.3195008
  20.0754992  88.5550011  56.9755008  20.2264992  89.3590011  55.2925008
  21.6884992  88.9110011  56.2155008  21.0444992  89.1470011  73.0075008
  21.3154992  88.2580011  73.2485008  87.4814992  43.1740011  69.2835008
  86.5634992  43.4910011  68.7445008  87.6424992  42.0830011  69.1495008
  87.2034992  43.5840011  70.8185008  86.3014992  43.0070011  71.1145008
  86.8154992  44.6190011  70.9385008  88.4574992  43.1960011  71.6345008
  88.6334992  42.1060011  71.5105008  89.7094992  43.9040011  71.0615008
  89.5684992  44.9940011  71.2245008  90.6654992  43.7010011  71.5895008
  89.9374992  43.7020011  69.5915008  91.1264992  43.3530011  69.0885008
  91.9984992  43.1700011  69.7335008  91.5474992  43.2060011  67.6335008
  92.5704992  43.5920011  67.4345008  91.5634992  42.1150011  67.4265008
  90.3954992  43.7670011  66.7315008  90.5374992  44.8690011  66.7015008
  88.9434992  43.4160011  67.2475008  88.9364992  42.3090011  67.3335008
  88.7074992  43.9090011  68.6875008  87.8574992  43.8260011  66.2895008
  87.6664992  44.9160011  66.1915008  86.9464992  43.2350011  66.5255008
  88.1224992  43.3260011  64.8485008  87.3914992  43.8010011  64.1595008
  88.0094992  42.2210011  64.8385008  89.5094992  43.8260011  64.3305008
  90.4784992  43.2340011  65.3145008  90.3194992  42.1370011  65.3955008
  91.7734992  43.5160011  64.5745008  92.0864992  44.5740011  64.7055008
  92.6474992  42.9140011  64.9015008  91.4794992  43.2740011  63.0795008
  91.8094992  44.1820011  62.5315008  91.9014992  42.3430011  62.6445008
  89.9204992  43.1540011  62.9945008  89.6654992  42.0760011  63.0785008
  89.6484992  45.3430011  64.1595008  89.6404992  45.7930011  65.1745008
  90.4924992  45.6030011  63.4855008  88.7424992  45.6770011  63.6095008
  88.5884992  45.4690011  68.6155008  89.3834992  45.8620011  67.9455008
  87.5844992  45.7530011  68.2335008  88.8604992  45.8950011  69.6045008
  89.2174992  43.6240011  61.6965008  89.5344992  44.6850011  61.6105008
  87.6814992  43.4790011  61.6005008  87.3164992  43.7280011  60.5815008
  87.0454992  44.1150011  62.2515008  87.4224992  42.4090011  61.7525008
  89.9474992  42.9550011  60.5435008  91.0564992  42.9670011  60.6175008
  89.6744992  41.8790011  60.5555008  89.6294992  43.5400011  59.1495008
  88.6204992  43.0930011  59.0165008  89.5364992  44.6460011  59.1975008
  90.5704992  43.1150011  57.9545008  91.4504992  43.7850011  57.8545008
  90.9464992  42.0840011  58.1275008  90.0024992  43.0320011  56.4895008
  89.0864992  42.4020011  56.4825008  89.5894992  44.4040011  55.9405008
  89.4864992  44.5140011  54.8395008  88.6344992  44.6730011  56.4385008
  90.3294992  45.1600011  56.2785008  91.1134992  42.4830011  55.5485008
  90.7314992  42.3720011  54.5115008  91.9754992  43.1830011  55.5135008
  91.3994992  41.4500011  55.8415008  88.1834992  43.4530011  72.9945008
  88.0334992  44.3960011  73.0975008  26.7724992  40.5300011  69.3055008
  27.6404992  40.3380011  68.6395008  26.3684992  41.5200011  69.0065008
  27.2474992  40.4000011  70.7285008  27.7914992  41.3290011  71.0035008
  27.9714992  39.5760011  70.9045008  26.0844992  40.3710011  71.6755008
  25.6844992  41.4050011  71.7385008  24.9354992  39.4090011  71.2745008
  25.3184992  38.3950011  71.5155008  24.1454992  39.7520011  71.9775008
  24.5714992  39.5380011  69.8475008  23.2644992  39.7530011  69.3575008
  22.4444992  39.7550011  70.0905008  22.8704992  39.7190011  67.9635008
  21.9514992  39.1140011  67.8065008  22.4974992  40.7140011  67.6395008
  23.9904992  39.1170011  67.0565008  24.0544992  38.0180011  67.2045008
  25.3384992  39.7200011  67.4405008  25.1844992  40.7970011  67.2145008
  25.7204992  39.4120011  68.8995008  26.4834992  39.3100011  66.4095008
  26.8764992  38.2730011  66.4745008  27.3144992  40.0470011  66.4365008
  25.9734992  39.3520011  64.8975008  26.8194992  38.9640011  64.2915008
  25.8194992  40.4180011  64.6265008  24.6154992  38.7780011  64.6015008
  23.7034992  39.4350011  65.5875008  23.8114992  40.5390011  65.5355008
  22.2994992  39.0930011  65.1095008  21.8954992  38.1190011  65.4575008
  21.5854992  39.8430011  65.5115008  22.3134992  38.9410011  63.5705008
  21.9124992  37.9940011  63.1495008  21.7934992  39.7590011  63.0275008
  23.8724992  39.1520011  63.2845008  24.0414992  40.2490011  63.2395008
  24.5644992  37.2280011  64.7525008  23.5154992  36.8850011  64.8805008
  24.9354992  36.6550011  63.8765008  25.1294992  36.9130011  65.6565008
  26.4604992  37.9770011  69.0215008  25.8714992  37.0470011  68.8695008
  27.3334992  37.9490011  68.3345008  26.9404992  37.9260011  70.0225008
  24.3464992  38.4370011  61.9845008  24.3604992  37.3280011  62.0375008
  25.8314992  38.7570011  61.7415008  26.1594992  39.7610011  62.0875008
  26.1774992  38.6480011  60.6915008  26.3894992  37.9850011  62.3145008
  23.5864992  38.9220011  60.7395008  22.6024992  39.3140011  61.0745008
  24.1044992  39.7650011  60.2335008  23.2564992  37.7640011  59.7195008
  24.1844992  37.2580011  59.3795008  22.7554992  36.9370011  60.2665008
  22.4714992  38.2090011  58.4385008  21.7504992  39.0130011  58.7005008
  23.2634992  38.6330011  57.7835008  21.7924992  37.1150011  57.6565008
  22.4724992  36.2390011  57.7375008  20.4774992  36.8090011  58.3605008
  20.5524992  36.3980011  59.3895008  19.8884992  37.7360011  58.5295008
  19.8764992  36.0210011  57.8575008  21.4794992  37.5270011  56.1745008
  20.7654992  38.3680011  56.0395008  22.4374992  37.6600011  55.6285008
  20.8834992  36.7150011  55.7065008  26.6404992  40.1440011  72.9535008
  25.8964992  39.9200011  73.5165008  23.9074992  46.0250011  70.1355008
  23.8944992  44.9150011  70.1765008  24.8134992  46.3520011  69.5835008
  23.9504992  46.5490011  71.6655008  24.8844992  46.2240011  72.1725008
  23.0454992  46.0970011  72.1235008  23.7984992  48.1430011  71.6635008
  24.7294992  48.5500011  71.2145008  22.5084992  48.4910011  70.9485008
  21.6984992  47.9910011  71.5215008  22.2904992  49.5770011  71.0345008
  22.6864992  48.0080011  69.5535008  22.8524992  48.8550011  68.5535008
  22.8534992  49.9120011  68.8565008  22.9364992  48.5040011  67.0785008
  22.3504992  49.2990011  66.5705008  23.9984992  48.5750011  66.7595008
  22.3414992  47.1690011  66.7465008  21.2394992  47.2200011  66.6195008
  22.8394992  46.0970011  67.7335008  23.9414992  46.0450011  67.5975008
  22.6654992  46.5520011  69.2895008  22.4734992  44.6110011  67.4015008
  21.4144992  44.3210011  67.5725008  23.0564992  44.0040011  68.1265008
  22.8534992  44.2280011  65.9825008  22.3674992  43.2620011  65.7305008
  23.9524992  44.0740011  65.9235008  22.3904992  45.2280011  64.9345008
  22.8914992  46.6450011  65.3545008  23.9984992  46.5640011  65.3825008
  22.6324992  47.5430011  64.1595008  21.5744992  47.8720011  64.2375008
  23.3264992  48.4110011  64.1545008  22.8014992  46.5540011  62.9275008
  21.8124992  46.5660011  62.4215008  23.5424992  46.9630011  62.2085008
  23.0454992  45.1700011  63.4935008  24.1484992  45.0370011  63.5215008
  20.8924992  45.2320011  64.7115008  20.5184992  46.0190011  64.0225008
  20.5624992  44.2810011  64.2415008  20.3844992  45.3160011  65.6965008
  21.2844992  45.9350011  69.6925008  21.3854992  44.8320011  69.7785008
  21.0984992  46.3620011  70.7015008  20.3854992  46.1390011  69.0725008
  22.7014992  43.9710011  62.5065008  21.5934992  44.0420011  62.5485008
  23.0364992  42.5200011  62.9165008  22.4434992  41.7880011  62.3285008
  22.9314992  42.4560011  64.0205008  24.0764992  42.3070011  62.5885008
  23.0464992  44.3050011  61.0405008  22.4954992  45.2330011  60.7775008
  24.1454992  44.4240011  60.9355008  22.6004992  43.2680011  60.1045008
  23.2624992  42.3750011  60.1045008  21.5964992  42.8840011  60.3855008
  22.6254992  43.8150011  58.6445008  21.9594992  44.6990011  58.5405008
  23.6504992  44.1750011  58.4105008  22.3994992  42.8060011  57.5695008
  23.0754992  41.9510011  57.7865008  20.9884992  42.2140011  57.6675008
  20.2944992  43.0710011  57.8035008  20.7224992  41.7050011  56.7155008
  20.8984992  41.4370011  58.4565008  22.4854992  43.3960011  56.1705008
  23.2734992  44.1790011  56.1895008  22.7244992  42.5840011  55.4505008
  21.5134992  43.9110011  56.0175008  23.6704992  48.6530011  72.9655008
  24.3444992  48.3070011  73.5545008  91.6744992  11.8740011  69.3415008
  92.6514992  11.7370011  68.8295008  91.2464992  12.8820011  69.1535008
  91.8284992  11.6920011  70.8445008  92.3754992  12.5680011  71.2555008
  92.3784992  10.7830011  71.1675008  90.4554992  11.6530011  71.6135008
  90.0224992  12.6690011  71.4955008  89.5634992  10.5570011  71.0225008
  90.0644992   9.5870011  71.2275008  88.5944992  10.6060011  71.5645008
  89.3754992  10.8030011  69.5385008  88.1644992  11.0700011  69.0475008
  87.2844992  10.9030011  69.6855008  87.9014992  11.3630011  67.5895008
  86.8744992  11.1980011  67.2005008  87.9664992  12.4700011  67.5175008
  89.0764992  10.7930011  66.7015008  88.9634992   9.6900011  66.6215008
  90.4234992  11.3060011  67.2485008  90.2584992  12.3950011  67.3945008
  90.6604992  10.8800011  68.7325008  91.6584992  11.1320011  66.2555008
  92.1324992  10.1270011  66.2615008  92.3894992  11.9120011  66.5565008
  91.3404992  11.4410011  64.7725008  92.2814992  11.1930011  64.2355008
  91.1964992  12.5430011  64.7675008  90.0014992  10.8450011  64.2815008
  88.9444992  11.3140011  65.2995008  89.1644992  12.4020011  65.3305008
  87.5754992  11.2530011  64.5955008  87.2174992  10.2260011  64.8185008
  86.7054992  11.8520011  64.9395008  87.8804992  11.3690011  63.1685008
  87.5944992  10.4440011  62.6245008  87.4174992  12.2430011  62.6615008
  89.4384992  11.3210011  62.9285008  89.7144992  12.3960011  62.8675008
  90.0024992   9.2760011  64.2525008  88.9794992   8.8830011  64.0685008
  90.6114992   8.9500011  63.3825008  90.4104992   8.8340011  65.1865008
  91.2784992   9.4150011  68.6595008  92.1434992   9.1560011  68.0135008
  91.6834992   9.2150011  69.6745008  90.4414992   8.7330011  68.3955008
  90.0284992  10.6630011  61.6135008  89.8344992   9.5710011  61.6725008
  91.4834992  10.9040011  61.4495008  92.0644992  10.5600011  62.3315008
  91.7004992  11.9830011  61.2945008  91.8174992  10.2840011  60.5905008
  89.2204992  11.0510011  60.3475008  88.4844992  11.8490011  60.5835008
  89.9264992  11.3350011  59.5375008  88.3704992   9.8840011  59.7735008
  89.0734992   9.0870011  59.4495008  87.5664992   9.4420011  60.4005008
  87.5514992  10.4540011  58.5315008  86.8054992  11.1860011  58.9065008
  88.3104992  11.0370011  57.9685008  86.8094992   9.4100011  57.6345008
  87.5614992   8.7000011  57.2275008  85.8124992   8.5310011  58.3665008
  85.2764992   7.9220011  57.6075008  86.2974992   7.9630011  59.1895008
  84.9834992   9.1390011  58.7855008  86.1814992  10.1480011  56.4535008
  86.9644992  10.6260011  55.8265008  85.5464992   9.4900011  55.8235008
  85.4904992  10.9320011  56.8295008  90.6004992  11.4050011  73.0155008
  89.7154992  11.2490011  73.3545008  11.6724992  36.6530011  69.4045008
  11.1144992  37.5260011  69.0045008  11.1554992  35.7090011  69.1295008
  11.4824992  36.6940011  71.0015008  10.4114992  36.5720011  71.2705008
  11.7844992  37.6840011  71.4075008  12.2704992  35.5330011  71.6025008
  11.7944992  34.6410011  71.1435008  13.6724992  35.5690011  71.1295008
  14.0514992  36.4780011  71.6435008  14.2444992  34.7550011  71.6225008
  13.9194992  35.6820011  69.6235008  14.7084992  34.7810011  69.0765008
  15.1284992  33.9530011  69.6665008  15.0004992  34.8300011  67.5975008
  16.0994992  34.7740011  67.4485008  14.6104992  33.8780011  67.1795008
  14.4254992  36.0240011  66.8605008  15.2004992  36.8120011  66.9705008
  13.0044992  36.4470011  67.3095008  12.2454992  35.6560011  67.1265008
  13.1164992  36.7730011  68.8155008  12.6474992  37.6300011  66.3575008
  13.1814992  38.5860011  66.5485008  11.6104992  37.8700011  66.6745008
  12.6424992  37.3050011  64.8905008  12.3064992  38.1800011  64.2945008
  11.8354992  36.6080011  64.5775008  13.9564992  36.6740011  64.3505008
  14.3544992  35.6410011  65.3755008  13.5074992  34.9260011  65.3075008
  15.5594992  34.8590011  64.7745008  16.5814992  35.1520011  65.0955008
  15.4164992  33.7820011  65.0065008  15.3844992  35.0530011  63.2565008
  16.2684992  35.6560011  62.9555008  15.4674992  34.0840011  62.7205008
  14.0904992  35.8530011  63.0755008  13.1954992  35.2050011  62.9585008
  15.0694992  37.8130011  64.2305008  14.9444992  38.4870011  63.3555008
  14.9834992  38.4590011  65.1305008  16.0924992  37.3810011  64.2225008
  13.7984992  38.1410011  69.1525008  13.5104992  38.4170011  70.1895008
  14.8994992  38.0200011  69.0625008  13.3414992  39.0100011  68.6335008
  14.0504992  36.5290011  61.6655008  14.8724992  37.2710011  61.5825008
  12.7064992  37.2990011  61.5075008  12.7084992  38.2060011  62.1495008
  11.8584992  36.7180011  61.9305008  12.5574992  37.5440011  60.4345008
  14.3394992  35.5850011  60.4775008  14.9444992  34.6950011  60.7555008
  13.4364992  35.0570011  60.1015008  14.9594992  36.3530011  59.3015008
  14.3004992  37.1930011  58.9935008  15.8874992  36.8500011  59.6585008
  15.2134992  35.3640011  58.1725008  15.9534992  34.6320011  58.5615008
  14.3684992  34.7240011  57.8405008  15.7464992  36.0890011  56.9755008
  16.4344992  36.8870011  57.3265008  16.5874992  35.0920011  56.0955008
  15.9574992  34.2610011  55.7115008  16.9534992  35.7090011  55.2475008
  17.4364992  34.6700011  56.6745008  14.6644992  36.6570011  56.1485008
  13.8584992  35.9250011  55.9295008  14.2164992  37.4830011  56.7415008
  15.0984992  37.0300011  55.1955008  12.1494992  35.4460011  73.0265008
  11.1974992  35.4550011  73.1465008  12.6834992  93.0960011  69.6895008
  13.1624992  94.0760011  69.4745008  11.5974992  93.0410011  69.4655008
  12.9734992  92.7430011  71.2265008  12.3324992  93.4410011  71.8075008
  14.0634992  92.8850011  71.3865008  12.4524992  91.3090011  71.6395008
  11.3464992  91.2870011  71.5435008  12.9134992  90.2400011  70.6815008
  14.0144992  90.1560011  70.8075008  12.4484992  89.2670011  70.9525008
  12.5764992  90.6730011  69.1965008  11.8844992  89.8490011  68.3845008
  11.4004992  88.9250011  68.7335008  11.6904992  90.1010011  66.9265008
  11.5694992  89.1410011  66.3795008  10.7864992  90.7450011  66.8865008
  12.7914992  91.0240011  66.4075008  13.7534992  90.4770011  66.5065008
  12.8184992  92.3260011  67.2915008  11.7724992  92.6990011  67.2485008
  13.2654992  92.0030011  68.7565008  13.6034992  93.5580011  66.7225008
  14.6904992  93.4230011  66.9085008  13.2344992  94.4950011  67.1905008
  13.4204992  93.7690011  65.2145008  14.1164992  94.5500011  64.8405008
  12.4404992  94.2570011  65.0295008  13.6584992  92.5210011  64.3985008
  12.6054992  91.4540011  64.9535008  11.6524992  92.0250011  64.9525008
  12.3804992  90.4080011  63.7935008  13.1044992  89.5710011  63.8875008
  11.3214992  90.1290011  63.6085008  12.8084992  91.1910011  62.5025008
  13.6934992  90.6360011  62.1225008  11.9384992  91.1640011  61.8125008
  13.2554992  92.6130011  62.9195008  12.2924992  93.1310011  63.1165008
  15.0604992  91.9370011  64.4505008  15.8234992  92.5790011  63.9615008
  15.4204992  91.7390011  65.4825008  14.9524992  90.9670011  63.9195008
  14.7854992  91.7490011  68.9135008  15.2644992  90.9030011  68.3765008
  15.3314992  92.6780011  68.6395008  15.0584992  91.5940011  69.9795008
  14.0384992  93.3230011  61.7815008  14.8604992  92.6160011  61.5405008
  14.6234992  94.6610011  62.2675008  15.4844992  94.5800011  62.9655008
  13.8274992  95.2510011  62.7695008  15.0744992  95.2540011  61.4425008
  13.1504992  93.5360011  60.5735008  12.4254992  92.7540011  60.2645008
  12.5324992  94.4100011  60.8715008  13.9924992  93.8450011  59.3075008
  13.3244992  94.2840011  58.5355008  14.8044992  94.5770011  59.5055008
  14.6194992  92.6380011  58.6155008  15.2764992  93.0050011  57.7985008
  15.3784992  92.1200011  59.2405008  13.5264992  91.6850011  58.1545008
  12.7324992  91.4320011  58.8895008  12.7974992  92.2790011  56.9215008
  12.2424992  91.4770011  56.3885008  12.0064992  92.9880011  57.2465008
  13.5004992  92.7650011  56.2115008  14.2634992  90.3640011  57.6685008
  15.0114992  90.5230011  56.8625008  14.7414992  89.8770011  58.5455008
  13.4894992  89.6710011  57.2755008  12.7684992  91.0220011  72.9895008
  12.6034992  91.8320011  73.4785008  57.5604992 108.2540011  70.2185008
  58.0224992 109.2620011  70.1575008  56.5984992 108.3070011  69.6655008
  57.0974992 108.0300011  71.6235008  56.3904992 108.7690011  72.0585008
  57.9484992 107.8560011  72.3155008  56.3254992 106.6800011  71.6755008
  55.3894992 106.6720011  71.0775008  57.1894992 105.5200011  71.3045008
  58.0054992 105.7140011  72.0335008  56.7364992 104.5280011  71.5205008
  57.8244992 105.7380011  69.9495008  57.7664992 104.8380011  68.9555008
  57.2944992 103.8660011  69.1615008  58.4584992 104.9080011  67.6415008
  59.0944992 104.0010011  67.5565008  57.7394992 105.0060011  66.8005008
  59.3784992 106.0810011  67.4255008  60.4044992 105.9840011  67.8415008
  58.7544992 107.3310011  68.1345008  57.7374992 107.4050011  67.6945008
  58.4644992 107.1320011  69.6575008  59.5134992 108.6710011  67.8365008
  60.5434992 108.5740011  68.2425008  58.8614992 109.4880011  68.2125008
  59.6444992 108.8080011  66.3405008  60.1894992 109.7260011  66.0335008
  58.6794992 108.9900011  65.8205008  60.3694992 107.6040011  65.6725008
  59.6234992 106.3460011  65.8915008  58.6654992 106.6280011  65.4055008
  60.1694992 105.2120011  64.9705008  61.1094992 104.7800011  65.3765008
  59.4544992 104.3990011  64.7215008  60.6204992 106.0610011  63.7575008
  61.6834992 105.9770011  63.4455008  60.0384992 105.8470011  62.8355008
  60.3884992 107.5450011  64.0965008  59.3694992 107.7600011  63.7095008
  61.9054992 107.5640011  66.1375008  62.2894992 106.5420011  65.9315008
  62.4774992 108.3630011  65.6185008  62.0134992 107.6920011  67.2355008
  59.9554992 107.2020011  70.2425008  59.8164992 106.9370011  71.3125008
  60.5794992 106.4270011  69.7485008  60.5354992 108.1480011  70.1885008
  61.2754992 108.5600011  63.3355008  62.3214992 108.1880011  63.3045008
  61.3754992 110.0450011  63.7615008  61.9634992 110.0750011  64.7035008
  60.3994992 110.5530011  63.9155008  61.9154992 110.5870011  62.9545008
  60.8704992 108.4820011  61.8515008  61.0504992 107.4180011  61.5855008
  59.7824992 108.6270011  61.6815008  61.6254992 109.3820011  60.8615008
  61.5274992 110.4740011  61.0415008  62.7044992 109.1970011  61.0505008
  61.0894992 109.1360011  59.4635008  60.9864992 108.0350011  59.3525008
  60.1244992 109.6460011  59.2565008  62.0434992 109.4790011  58.3275008
  63.0844992 109.1650011  58.5575008  61.6284992 108.8890011  56.9445008
  62.3994992 109.0800011  56.1685008  61.4244992 107.8040011  57.0755008
  60.6394992 109.2330011  56.5725008  61.9734992 110.9950011  58.1365008
  62.1704992 111.5380011  59.0855008  62.6254992 111.3770011  57.3225008
  60.9484992 111.3610011  57.9105008  55.8314992 106.5610011  72.9535008
  55.2164992 105.8300011  72.8495008  64.8004992  75.8150011  53.4285008
  65.3454992  74.9610011  53.8855008  65.3204992  76.7150011  53.8215008
  64.9094992  75.8140011  52.3225008  63.4404992  75.7640011  53.8785008
  62.8754992  76.4720011  53.2345008  62.8894992  74.8010011  53.8075008
  63.3104992  76.0580011  55.3915008  63.9334992  75.2890011  55.8965008
  63.7994992  77.0180011  55.6615008  61.8614992  75.9900011  55.8245008
  61.3534992  76.8520011  55.3425008  61.2454992  75.0950011  55.5905008
  61.7474992  76.1520011  57.3455008  62.5554992  75.6380011  57.9095008
  61.7664992  77.2560011  57.4715008  60.5034992  75.4900011  57.8965008
  59.5914992  75.8080011  57.3465008  60.5494992  74.4270011  57.5755008
  60.4824992  75.4370011  59.4005008  60.6284992  76.4190011  59.8975008
  59.4984992  75.0920011  59.7855008  61.6274992  74.6070011  60.0725008
  61.3644992  73.5780011  59.7455008  62.6334992  74.7900011  59.6385008
  61.7344992  74.7470011  61.5455008  60.7264992  74.8380011  62.0025008
  62.1924992  73.8780011  62.0645008  62.5144992  75.9930011  62.0185008
  63.5104992  75.9150011  61.5315008  62.0954992  76.8880011  61.5115008
  62.5124992  76.2090011  63.5375008  62.7504992  77.2870011  63.6605008
  61.5554992  76.0460011  64.0795008  63.7804992  75.5310011  64.1365008
  63.5554992  74.4440011  64.1405008  64.7044992  75.7920011  63.5765008
  64.0634992  76.0230011  65.5835008  65.0104992  75.5250011  65.8825008
  64.1614992  77.1290011  65.5895008  62.9424992  75.7810011  66.6325008
  63.3594992  76.0250011  67.6325008  62.0894992  76.4060011  66.2915008
  62.3114992  74.3290011  66.6785008  61.8234992  74.1790011  65.6915008
  63.0394992  73.5000011  66.8075008  61.1254992  74.3140011  67.6525008
  59.9674992  74.2130011  67.3315008  61.5914992  74.5390011  68.8645008
  60.6014992  74.2980011  69.9045008  60.4334992  75.3150011  70.3195008
  59.5834992  73.8710011  69.7755008  61.3484992  73.4570011  71.0345008
  60.6434992  73.3330011  71.8835008  62.6644992  74.0490011  71.4925008
  63.1854992  73.3890011  72.2195008  63.3084992  74.2510011  70.6095008
  62.4114992  75.2230011  72.1915008  63.7284992  76.1260011  72.4825008
  64.8654992  75.0630011  72.5435008  66.2704992  75.2310011  72.4755008
  66.5544992  74.7540011  71.5135008  66.4994992  76.3140011  72.3875008
  66.8914992  74.6190011  73.7385008  67.9484992  74.4220011  73.6305008
  66.7504992  75.3990011  74.4725008  66.2104992  73.3260011  74.3085008
  66.0134992  72.2780011  73.2145008  65.3734992  72.6250011  72.4165008
  66.9674992  71.9860011  72.8015008  65.6364992  71.3670011  73.6535008
  67.0174992  72.7220011  75.4515008  67.0314992  73.3200011  76.3505008
  66.4874992  71.8130011  75.6965008  68.0184992  72.4250011  75.1755008
  64.8874992  73.6180011  74.9125008  64.3464992  74.0990011  74.1115008
  65.0774992  74.2890011  75.7365008  64.3974992  72.7570011  75.3435008
  63.9184992  77.0260011  71.3175008  63.5664992  76.7610011  73.8245008
  61.6364992  72.2170011  70.4455008  61.9274992  71.1590011  71.2535008
  61.7944992  71.1640011  72.4305008  62.5744992  70.0550011  70.4435008
  61.7524992  69.4550011  69.9955008  63.0944992  69.2630011  71.0245008
  63.4884992  70.5560011  69.3305008  62.9334992  71.0970011  68.5345008
  63.9124992  69.6320011  68.8835008  64.7684992  71.4010011  69.6555008
  65.5164992  70.7880011  70.2045008  64.4454992  72.2380011  70.3095008
  65.4414992  71.8030011  68.4015008  64.6534992  72.3520011  67.8435008
  65.7554992  70.8730011  67.8815008  66.6784992  72.7790011  68.5005008
  67.5194992  72.2570011  69.0045008  66.3364992  73.6740011  69.0635008
  67.2314992  73.3230011  67.1565008  68.0044992  74.0730011  67.4285008
  66.4034992  73.8850011  66.6735008  67.9404992  72.2860011  66.2685008
  67.3084992  71.3750011  66.1945008  68.8244992  71.9190011  66.8335008
  68.2254992  72.8060011  64.8685008  68.6674992  73.7990011  64.6955008
  67.8574992  72.1510011  63.7325008  68.0264992  72.8290011  62.8825008
  67.1484992  70.8170011  63.5835008  66.0814992  71.0270011  63.8095008
  67.4304992  70.1140011  64.3975008  67.4474992  70.1480011  62.2505008
  67.0284992  69.1190011  62.2435008  68.5514992  70.1620011  62.1235008
  66.7254992  70.9270011  61.0735008  66.7364992  70.2730011  60.1755008
  67.2844992  71.7930011  60.6605008  65.3344992  71.5640011  61.1935008
  65.2274992  72.1210011  62.1485008  64.6194992  70.7560011  61.4585008
  64.7504992  72.2320011  59.9965008  65.3484992  73.1190011  59.6955008
  63.8084992  72.7550011  60.2685008  64.4354992  71.2730011  58.8515008
  63.4584992  70.8070011  59.0985008  65.2504992  70.5460011  58.6465008
  64.1674992  71.9660011  57.4895008  65.0484992  72.6250011  57.3345008
  63.2234992  72.5450011  57.4025008  64.1314992  71.1540011  56.2215008
  65.0584992  70.5960011  55.9725008  64.0674992  71.9020011  55.4015008
  63.2004992  70.5480011  56.2535008  61.6784992  79.0020011  55.7695008
  61.9784992  79.1790011  54.7145008  61.8334992  77.9040011  55.7065008
  62.4204992  79.5580011  56.3815008  60.2264992  79.4260011  56.0455008
  59.6194992  78.9410011  55.2515008  59.8874992  79.1390011  57.0635008
  59.9304992  80.9080011  55.8375008  60.2954992  81.2180011  54.8345008
  58.8324992  81.0600011  55.9205008  60.6244992  81.8720011  56.8985008
  60.5004992  81.5810011  57.9635008  61.6964992  82.0510011  56.6665008
  59.8994992  83.2390011  56.8275008  60.6544992  84.0530011  56.8575008
  59.5164992  83.4430011  55.8045008  59.0494992  83.5540011  58.0425008
  59.6534992  83.5100011  58.9745008  58.7424992  84.6130011  57.9075008
  57.9094992  82.6100011  58.1075008  57.5354992  82.5350011  57.0635008
  58.3464992  81.7020011  58.5755008  56.7104992  82.9620011  58.9825008
  57.0514992  83.0960011  60.0305008  56.5444992  83.9740011  58.5545008
  55.6244992  81.9410011  58.7765008  55.3694992  82.0400011  57.6995008
  55.9184992  80.8750011  58.8815008  54.4324992  82.1280011  59.7175008
  54.0094992  83.1340011  59.5085008  53.6754992  81.3300011  59.5595008
  54.7474992  82.1110011  61.2015008  55.5574992  81.3860011  61.4305008
  55.0674992  83.1260011  61.5195008  53.5274992  81.7710011  62.0765008
  52.6884992  82.4580011  61.8375008  53.1384992  80.7580011  61.8385008
  53.7944992  81.8210011  63.5775008  54.3664992  82.7450011  63.8105008
  52.8734992  81.6970011  64.1865008  54.6234992  80.5740011  64.0105008
  54.0984992  79.6730011  63.6265008  55.6464992  80.5920011  63.5765008
  54.7434992  80.5270011  65.5855008  55.0404992  81.5480011  65.9075008
  53.6974992  80.4340011  65.9495008  55.6544992  79.5140011  66.1525008
  56.2984992  78.7620011  65.4235008  55.6864992  79.5970011  67.4145008
  56.6454992  78.8080011  68.1265008  56.2934992  77.7940011  68.4125008
  57.6204992  78.8830011  67.5975008  57.0104992  79.5620011  69.5035008
  57.8614992  79.1050011  70.0525008  55.9014992  79.6510011  70.5585008
  55.0274992  80.2180011  70.1725008  55.3424992  78.7100011  70.7475008
  56.1944992  80.3020011  71.8435008  57.1664992  79.5030011  72.8965008
  58.6914992  79.7010011  72.3375008  59.3334992  80.9450011  72.4945008
  59.9474992  81.0540011  71.5755008  58.6404992  81.8120011  72.5535008
  60.2354992  81.0530011  73.7625008  60.6634992  82.0430011  73.8095008
  59.5994992  80.9940011  74.6335008  61.3544992  80.0660011  73.9165008
  62.1704992  80.4220011  75.1715008  62.5034992  81.4390011  75.0275008
  61.4494992  80.4490011  75.9755008  63.0384992  79.8380011  75.4395008
  60.7534992  78.7010011  74.2075008  60.1644992  78.3130011  73.3895008
  61.5314992  77.9620011  74.3315008  60.2524992  78.6030011  75.1595008
  62.2624992  80.0300011  72.7165008  63.2894992  79.8150011  72.9745008
  62.3234992  81.0260011  72.3045008  61.7864992  79.3780011  71.9985008
  57.0004992  80.2120011  74.1535008  56.7214992  78.1080011  72.9575008
  57.4574992  80.9130011  69.2085008  58.4714992  81.1650011  68.4425008
  59.3934992  80.4360011  68.0835008  58.4234992  82.6530011  68.1515008
  59.0134992  83.1890011  68.9245008  57.4474992  83.0940011  67.8535008
  59.2424992  82.9230011  66.8265008  60.2964992  82.5800011  66.9015008
  59.2044992  84.0330011  66.8665008  58.6084992  82.7190011  65.4655008
  59.2354992  83.2170011  64.6945008  57.5944992  83.1570011  65.3445008
  58.5344992  81.2210011  64.9285008  57.9054992  81.2540011  64.0135008
  58.0484992  80.6160011  65.7235008  59.8944992  80.6590011  64.4885008
  60.6434992  80.6930011  65.3085008  60.3194992  81.2900011  63.6785008
  59.6714992  79.2110011  63.9675008  58.8444992  79.2420011  63.2255008
  59.3114992  78.4790011  64.7225008  60.9204992  78.5370011  63.2805008
  60.6484992  77.4630011  63.1875008  61.7384992  78.4260011  64.0225008
  61.4114992  79.1730011  61.9885008  62.2674992  79.8580011  62.0755008
  60.7974992  79.0810011  60.7525008  61.2664992  79.5470011  59.8735008
  59.5514992  78.3180011  60.3645008  58.8424992  78.7780011  59.6435008
  58.8834992  78.1470011  61.2355008  59.9254992  76.8410011  59.9745008
  60.6304992  76.3050011  60.6455008  60.4734992  76.9650011  59.0165008
  58.6274992  76.0230011  59.7565008  58.1974992  75.9430011  60.7775008
  58.9634992  74.9680011  59.6695008  57.5554992  76.4570011  58.8165008
  57.1114992  77.3690011  59.2705008  56.8354992  75.6110011  58.7965008
  58.0514992  76.7710011  57.4095008  58.4154992  75.8730011  56.8665008
  58.9144992  77.4670011  57.3465008  56.8904992  77.3160011  56.4795008
  56.1034992  76.5370011  56.3885008  57.2784992  77.3760011  55.4395008
  56.4404992  78.6740011  56.9155008  57.2704992  79.2290011  57.4015008
  55.7124992  78.5610011  57.7475008  55.6694992  79.5580011  55.8715008
  56.1794992  79.7020011  54.8945008  55.5244992  80.5370011  56.3775008
  54.6574992  79.1290011  55.7125008  47.3904992  74.2330011  51.6255008
  46.8144992  75.1200011  51.9655008  46.8234992  73.7800011  50.7835008
  48.3904992  74.6090011  51.3205008  47.6744992  73.1430011  52.6945008
  48.3034992  72.2610011  52.4495008  48.0924992  73.7830011  53.5015008
  46.3884992  72.5860011  53.2595008  45.7324992  73.4320011  53.5545008
  45.8194992  72.1070011  52.4345008  46.4244992  71.5930011  54.3825008
  45.4454992  71.0690011  54.4255008  47.1994992  70.8110011  54.2355008
  46.7554992  72.2010011  55.7475008  46.9974992  71.3470011  56.4155008
  47.6984992  72.7760011  55.6305008  45.6434992  72.9680011  56.4925008
  45.4014992  73.9380011  56.0075008  44.7624992  72.2910011  56.5095008
  46.0144992  73.3730011  57.9545008  45.1454992  73.5820011  58.6135008
  46.5294992  72.5420011  58.4835008  46.9284992  74.6010011  57.9545008
  46.7544992  75.1760011  57.0195008  46.6894992  75.2430011  58.8285008
  48.5004992  74.4150011  58.0945008  48.7454992  73.4370011  57.6275008
  48.9664992  75.2670011  57.5545008  48.8924992  74.5000011  59.6325008
  49.9774992  74.2610011  59.6445008  48.8844992  75.5990011  59.7955008
  48.1354992  73.6580011  60.6355008  47.0464992  73.8750011  60.6735008
  48.2104992  72.5640011  60.4545008  48.7084992  73.9140011  62.0085008
  49.5944992  73.2830011  62.2365008  49.1064992  74.9520011  62.0055008
  47.7254992  73.6420011  63.1175008  46.7314992  74.1000011  62.9245008
  47.4944992  72.5550011  63.1315008  48.2214992  73.9260011  64.4935008
  49.2054992  73.4690011  64.7325008  48.4544992  75.0040011  64.6275008
  47.2824992  73.3140011  65.5775008  46.2414992  73.6000011  65.3145008
  47.3464992  72.2070011  65.5005008  47.6654992  73.7810011  66.9635008
  48.7904992  73.9950011  67.3885008  46.5044992  74.0730011  67.5535008
  46.5254992  74.1230011  68.9775008  47.5244992  74.3930011  69.3825008
  45.6594992  74.7240011  69.3285008  46.1514992  72.7800011  69.6615008
  45.2094992  72.4860011  69.1515008  46.1334992  72.9060011  71.2325008
  45.6344992  73.8900011  71.3625008  45.6284992  72.0250011  71.6835008
  47.4624992  73.1820011  71.7075008  47.6764992  72.9810011  73.2805008
  47.5124992  71.4230011  73.3985008  48.6934992  70.5860011  73.2105008
  49.3244992  71.0400011  72.4175008  49.2624992  70.3670011  74.1395008
  48.2004992  69.1700011  72.6215008  47.6904992  69.4390011  71.7095008
  49.0584992  68.5530011  72.3975008  47.2324992  68.3840011  73.5375008
  45.8764992  68.9850011  73.3895008  45.3874992  68.6130011  72.5015008
  45.3624992  68.6300011  74.2715008  45.8164992  70.0480011  73.5705008
  47.1244992  66.9800011  72.8635008  46.3824992  66.3780011  73.3655008
  46.7214992  67.1220011  71.8715008  48.1294992  66.5890011  72.7945008
  47.7464992  68.2780011  74.9715008  48.7214992  67.8290011  75.0935008
  47.0944992  67.6230011  75.5295008  47.8664992  69.3230011  75.2165008
  49.0674992  73.4830011  73.4455008  46.6064992  73.6930011  74.0325008
  47.1014992  71.7990011  69.2145008  46.7264992  70.5800011  69.3305008
  45.6064992  70.1390011  69.7045008  47.7574992  69.7300011  68.5905008
  47.9564992  68.7530011  69.0815008  48.7734992  70.1750011  68.6355008
  47.4864992  69.4630011  67.0745008  47.7924992  70.3770011  66.5215008
  46.3884992  69.3220011  66.9835008  48.3344992  68.3550011  66.5745008
  48.0364992  67.4030011  67.0635008  49.4174992  68.5930011  66.6345008
  48.3374992  68.3630011  64.9475008  49.0304992  67.5250011  64.7195008
  48.7154992  69.3360011  64.5665008  46.9454992  68.2720011  64.3645008
  46.4484992  69.2500011  64.5415008  46.3774992  67.4210011  64.7975008
  46.8724992  68.1090011  62.8985008  47.3014992  67.0840011  62.8825008
  47.4934992  68.8240011  62.3175008  45.4234992  67.8810011  62.3965008
  44.9094992  67.2220011  63.1275008  45.4884992  67.3400011  61.4285008
  44.6724992  69.2240011  62.2835008  44.6084992  69.7750011  63.2335008
  43.9894992  69.6730011  61.2125008  43.4184992  70.6130011  61.2295008
  43.7504992  68.9560011  59.8815008  42.6564992  68.8950011  59.6995008
  44.1324992  67.9130011  59.8555008  44.5224992  69.6920011  58.7955008
  44.1544992  70.7310011  58.9375008  44.1044992  69.3620011  57.8205008
  46.0444992  69.4650011  58.7575008  46.4224992  69.9430011  59.6875008
  46.4004992  70.1010011  57.9195008  46.7144992  68.0700011  58.5475008
  45.9824992  67.2650011  58.3235008  47.3764992  67.6760011  59.3485008
  47.6614992  68.2190011  57.3035008  48.2294992  69.1640011  57.4365008
  47.0204992  68.4260011  56.4205008  48.4514992  66.9140011  57.1245008
  47.7744992  66.0480011  56.9625008  49.0284992  66.6700011  58.0425008
  49.3584992  67.0220011  55.8575008  48.7444992  67.2460011  54.9595008
  49.7814992  65.9990011  55.7565008  50.6404992  67.9640011  55.9805008
  51.4274992  67.5660011  56.6545008  50.2074992  68.9020011  56.3905008
  51.2474992  68.0950011  55.0595008  79.9084992  53.8300011  54.5935008
  80.9504992  53.5940011  54.8975008  80.0584992  54.7860011  54.0485008
  79.4984992  53.0840011  53.8785008  78.9614992  53.8830011  55.7435008
  78.3614992  54.8010011  55.5655008  78.3144992  52.9810011  55.6995008
  79.6204992  53.8780011  57.0785008  80.1894992  52.9250011  57.1155008
  80.2814992  54.7700011  57.0555008  78.6424992  53.9040011  58.2555008
  78.2084992  54.9000011  58.0225008  77.9234992  53.0670011  58.1265008
  79.3554992  53.7380011  59.5665008  80.4154992  54.0700011  59.5305008
  78.7384992  54.4370011  60.1705008  79.3694992  52.2590011  59.9735008
  78.3694992  51.7850011  60.0685008  79.8854992  51.7610011  59.1245008
  80.0654992  51.9880011  61.3445008  80.3604992  50.9170011  61.3145008
  80.9954992  52.5890011  61.2525008  79.4364992  52.4760011  62.7075008
  79.3444992  53.5830011  62.6635008  78.4134992  52.0480011  62.7685008
  80.2094992  51.9800011  63.9165008  80.5574992  50.9430011  63.7215008
  81.1564992  52.5150011  64.1425008  79.4464992  51.9110011  65.2445008
  78.6104992  51.1910011  65.1155008  80.0854992  51.3340011  65.9455008
  79.0444992  53.3100011  65.6925008  79.9804992  53.9040011  65.7635008
  78.3044992  53.7530011  64.9915008  78.1494992  53.4580011  66.9895008
  77.4574992  54.2750011  66.6945008  77.5644992  52.5470011  67.2375008
  78.9544992  53.8820011  68.2265008  79.4664992  54.7690011  67.7965008
  78.3364992  54.1850011  69.0985008  80.1584992  52.9730011  68.5975008
  79.7884992  51.9260011  68.6385008  81.0324992  53.1160011  67.9275008
  80.7064992  53.4270011  69.9405008  79.8064992  53.5300011  70.5835008
  81.5034992  52.7900011  70.3815008  81.3664992  54.8180011  69.9225008
  81.5594992  55.6440011  69.0535008  81.6924992  54.9750011  71.2295008
  82.2534992  56.2550011  71.5785008  82.8544992  56.1300011  72.5055008
  83.0094992  56.6600011  70.8725008  81.1164992  57.2450011  71.9775008
  81.5954992  58.1410011  72.4285008  80.1124992  56.6990011  73.1285008
  80.5864992  56.1730011  73.9845008  79.5004992  57.5460011  73.5075008
  79.1864992  55.7340011  72.5295008  77.6014992  55.8340011  72.8665008
  77.3564992  54.5080011  73.6515008  78.3544992  54.0610011  74.5815008
  78.7634992  54.8190011  75.2835008  77.8324992  53.3440011  75.2515008
  79.5144992  53.3210011  73.9565008  79.7654992  53.8050011  73.0235008
  80.3484992  53.3810011  74.6395008  79.3664992  51.8670011  73.5395008
  78.7714992  51.1230011  74.6995008  77.8324992  51.6430011  74.8245008
  78.5484992  50.1920011  74.1995008  79.4014992  51.1510011  75.5755008
  78.5144992  51.6840011  72.3565008  77.5174992  52.0320011  72.5835008
  78.9354992  52.2300011  71.5245008  78.4924992  50.6540011  72.0325008
  80.7104992  51.3940011  73.0575008  81.4864992  51.4740011  73.8045008
  81.0674992  51.8980011  72.1725008  80.7074992  50.3160011  72.9865008
  77.2814992  57.0150011  73.7095008  76.9514992  55.8110011  71.5115008
  80.3754992  57.6560011  70.7605008  79.5954992  58.7980011  70.8725008
  79.5744992  59.5360011  71.8315008  78.7444992  58.8930011  69.5025008
  78.9264992  57.9900011  68.8815008  79.1584992  59.7520011  68.9325008
  77.2404992  59.0470011  69.7785008  77.0724992  60.0380011  70.2515008
  76.9634992  58.2070011  70.4515008  76.5204992  58.9830011  68.4425008
  77.1094992  59.6120011  67.7415008  75.5684992  59.5240011  68.6315008
  76.2304992  57.6480011  67.7655008  75.7364992  57.0150011  68.5325008
  77.1664992  57.1210011  67.4815008  75.2544992  57.7370011  66.6785008
  74.3034992  58.2690011  66.8935008  75.0284992  56.6800011  66.4215008
  75.6004992  58.5290011  65.4295008  75.7364992  59.5920011  65.7235008
  74.7294992  58.4090011  64.7505008  76.8574992  57.9510011  64.6265008
  77.7054992  57.9600011  65.3435008  77.2094992  58.7700011  63.9625008
  76.7404992  56.6390011  63.8455008  75.9004992  56.0040011  64.1645008
  77.5434992  56.2760011  62.7775008  77.3004992  55.3020011  62.3285008
  78.6584992  57.0130011  62.1165008  79.6854992  56.6040011  62.2295008
  78.7204992  58.0050011  62.6135008  78.4704992  57.3440011  60.6755008
  77.6304992  58.0420011  60.4685008  78.3874992  56.4460011  60.0265008
  79.5684992  58.3780011  60.2025008  80.5714992  57.9640011  60.4395008
  79.5774992  59.3270011  60.7805008  79.4964992  58.6980011  58.7575008
  78.7444992  59.4750011  58.5035008  79.2104992  57.8390011  58.1125008
  80.8544992  59.2840011  58.2015008  81.1144992  60.0960011  58.9135008
  80.6934992  59.9780011  57.3495008  82.0224992  58.3030011  57.9835008
  82.4084992  57.8140011  58.9025008  82.7854992  59.0240011  57.6205008
  81.7674992  57.1960011  56.8865008  81.5844992  57.6980011  55.9125008
  80.8154992  56.6910011  57.1545008  82.8824992  56.2690011  56.7455008
  83.7614992  56.8980011  56.4895008  82.6654992  55.6340011  55.8605008
  83.1144992  55.6450011  57.6345008  42.0044992  35.7440011  55.4225008
  42.2044992  35.2410011  54.4515008  42.5794992  36.6870011  55.5375008
  40.9384992  36.0480011  55.3485008  42.4104992  34.9740011  56.6925008
  42.0624992  35.6600011  57.4935008  41.8214992  34.0500011  56.8785008
  43.9474992  34.7570011  56.8605008  44.2844992  34.2550011  55.9285008
  44.3694992  35.7830011  56.9295008  44.2414992  33.8630011  58.1205008
  43.7754992  32.8550011  58.0765008  45.3304992  33.6460011  58.1195008
  43.8914992  34.5220011  59.4985008  44.1694992  35.5960011  59.4455008
  42.8254992  34.5670011  59.8065008  44.6964992  33.8470011  60.5795008
  44.7854992  32.7600011  60.3675008  45.7004992  34.3170011  60.6545008
  44.1244992  34.1030011  62.0405008  43.9764992  35.2000011  62.1355008
  43.0714992  33.7500011  62.0405008  44.8934992  33.4240011  63.1575008
  44.7084992  32.3290011  63.1115008  45.9944992  33.5560011  63.0915008
  44.4394992  33.9530011  64.5085008  45.0414992  34.8560011  64.7455008
  43.3364992  34.0790011  64.5515008  44.6864992  32.8840011  65.6265008
  44.4174992  31.8450011  65.3425008  45.7824992  32.8770011  65.8105008
  44.0974992  33.2910011  66.9685008  44.4624992  34.2290011  67.4375008
  43.0204992  33.4600011  66.7555008  44.1544992  32.2430011  68.0255008
  43.6094992  32.7280011  68.8635008  43.5654992  31.3390011  67.7595008
  45.5214992  31.8000011  68.6435008  45.3274992  31.1520011  69.5255008
  45.9684992  31.1100011  67.8965008  46.5254992  32.9060011  68.9215008
  47.5504992  32.4780011  68.9605008  46.5374992  33.5920011  68.0475008
  46.1794992  33.6210011  70.2025008  45.0894992  33.8190011  70.2895008
  46.4264992  32.8220011  70.9345008  46.9494992  34.9190011  70.4135008
  47.1414992  35.7700011  69.5835008  47.4594992  34.8690011  71.6895008
  48.2714992  36.0010011  72.1405008  49.0324992  35.5630011  72.8225008
  48.7384992  36.5470011  71.2925008  47.4484992  37.1080011  72.8935008
  48.0864992  37.9150011  73.3135008  46.8074992  36.4730011  74.1955008
  46.3674992  35.5070011  73.8685008  47.4474992  36.0580011  75.0035008
  45.8734992  37.4030011  74.7995008  44.4814992  36.6480011  75.2445008
  43.9314992  36.2460011  73.8045008  43.2694992  35.0180011  73.7215008
  43.8034992  34.1430011  74.1505008  42.2854992  34.9910011  74.2375008
  42.9584992  34.5990011  72.2685008  43.8844992  34.6980011  71.7205008
  42.6584992  33.5630011  72.2115008  41.9464992  35.4380011  71.3955008
  40.5794992  35.5010011  72.0305008  40.1424992  34.5130011  72.0455008
  40.7664992  35.9540011  72.9925008  39.9404992  36.1790011  71.4855008
  42.3274992  36.8710011  71.2635008  42.2524992  37.4120011  72.1955008
  43.2844992  37.1400011  70.8425008  41.5834992  37.3600011  70.6525008
  41.8854992  34.6960011  70.0585008  41.3144992  33.7840011  70.1615008
  42.8904992  34.4410011  69.7565008  41.4204992  35.3120011  69.3035008
  44.8724992  35.3850011  75.9605008  43.4854992  37.5640011  75.9125008
  46.4104992  37.6370011  72.0305008  46.6944992  38.7490011  71.3435008
  47.8164992  39.1980011  71.3725008  45.3944992  39.1410011  70.6385008
  45.0674992  39.7300011  71.5215008  44.6464992  38.3470011  70.4275008
  45.7694992  39.9350011  69.4305008  46.5494992  40.6530011  69.7635008
  44.9364992  40.6280011  69.1885008  46.3974992  39.0710011  68.3985008
  47.0364992  38.2630011  68.8145008  47.0144992  39.8170011  67.8525008
  45.5614992  38.4640011  67.1835008  45.0094992  39.3810011  66.8855008
  44.7814992  37.7140011  67.4345008  46.4374992  38.0460011  65.9685008
  46.9704992  38.9400011  65.5785008  45.7734992  37.7040011  65.1465008
  47.5414992  37.0960011  66.4235008  47.0314992  36.1550011  66.7225008
  48.1764992  37.4690011  67.2555008  48.4824992  36.7230011  65.2985008
  49.2824992  36.0540011  65.6805008  48.9434992  37.6690011  64.9405008
  47.7394992  36.0280011  64.1215008  47.5994992  34.9380011  64.1685008
  47.2984992  36.6690011  62.9985008  46.8704992  36.1040011  62.1575008
  47.4674992  38.1720011  62.6995008  48.4014992  38.2440011  62.1025008
  47.6034992  38.6840011  63.6755008  46.3474992  39.0040011  62.0025008
  46.7784992  39.9880011  61.7225008  45.4784992  39.2730011  62.6405008
  45.7084992  38.4880011  60.6945008  45.1714992  39.3860011  60.3215008
  45.0334992  37.6310011  60.9045008  46.7724992  38.0200011  59.7085008
  47.3534992  37.1330011  60.0375008  47.5544992  38.8080011  59.7575008
  46.4024992  37.6450011  58.2475008  45.5394992  38.2830011  57.9625008
  45.9384992  36.6470011  58.0955008  47.5244992  37.8750011  57.2525008
  48.3544992  37.2330011  57.6175008  47.7674992  38.9580011  57.2985008
  47.1014992  37.4340011  55.8335008  46.8884992  36.3450011  55.8975008
  47.9954992  37.5470011  55.1835008  45.8924992  38.0350011  55.0705008
  45.8794992  37.6730011  54.0205008  46.0134992  39.1390011  55.0315008
  44.9814992  37.7530011  55.6415008  40.2924992  52.1530011  55.5445008
  39.7904992  53.1320011  55.6995008  39.4764992  51.4200011  55.7175008
  40.4804992  51.9860011  54.4625008  41.5054992  51.8540011  56.4055008
  41.5284992  50.7520011  56.5445008  42.4314992  51.9790011  55.8045008
  41.5444992  52.4700011  57.8345008  42.1464992  51.7920011  58.4765008
  41.9904992  53.4790011  57.7005008  40.2264992  52.5370011  58.5785008
  39.6164992  53.3480011  58.1265008  39.7014992  51.5690011  58.4335008
  40.4134992  52.8120011  60.1215008  40.7224992  51.8840011  60.6465008
  41.2364992  53.5500011  60.2355008  39.0244992  53.2650011  60.7265008
  38.2174992  52.5520011  60.4525008  39.0804992  53.3660011  61.8315008
  38.7704992  54.7650011  60.2975008  38.6134992  54.9250011  59.2095008
  37.7334992  54.9340011  60.6585008  39.7934992  55.8080011  60.8305008
  40.8484992  55.5090011  60.6515008  39.5824992  56.6600011  60.1505008
  39.6474992  56.1160011  62.3185008  40.0574992  55.2220011  62.8345008
  40.2914992  56.9860011  62.5685008  38.2834992  56.6270011  62.7585008
  37.8734992  57.4600011  62.1495008  37.5244992  55.8240011  62.6395008
  38.3264992  57.0400011  64.2655008  39.3204992  57.4610011  64.5285008
  37.6444992  57.8860011  64.4965008  38.1754992  55.9080011  65.2385008
  39.2094992  55.5200011  65.1205008  37.9394992  56.3060011  66.2485008
  37.1204992  54.8020011  65.0755008  37.2284992  54.2220011  64.1335008
  37.3674992  54.1450011  65.9365008  35.7144992  55.2220011  65.2855008
  35.6454992  56.1780011  65.8475008  35.4104992  55.6750011  64.3175008
  34.7224992  54.1230011  65.6185008  33.7104992  54.4170011  65.2655008
  35.1244992  53.3070011  64.9815008  34.9414992  53.9780011  67.1695008
  34.6604992  54.8160011  67.9635008  35.5844992  52.7800011  67.3905008
  35.8144992  52.4300011  68.7815008  35.1924992  53.0730011  69.4395008
  35.4304992  51.3930011  68.8835008  37.2834992  52.5280011  69.3445008
  37.3564992  51.8080011  70.1875008  37.4944992  53.9650011  69.7885008
  37.2454992  54.6250011  68.9305008  36.8054992  54.2470011  70.6135008
  38.8784992  54.1140011  70.1865008  39.6674992  53.3240011  71.2735008
  38.6114992  52.9850011  72.4175008  38.1504992  53.9260011  73.3725008
  38.4414992  54.9880011  73.2295008  37.0514992  53.8530011  73.2265008
  38.6154992  53.4260011  74.7775008  39.6934992  53.3660011  74.8275008
  38.3164992  54.2350011  75.4275008  37.9814992  52.1120011  75.3635008
  36.5094992  52.1960011  75.4675008  36.0974992  51.4920011  76.1755008
  36.3394992  53.1500011  75.9455008  36.0394992  52.1470011  74.4965008
  38.3264992  50.9950011  74.4235008  38.0474992  51.2390011  73.4085008
  39.3884992  50.7990011  74.4485008  37.7674992  50.1410011  74.7745008
  38.6484992  51.8300011  76.6995008  37.8384992  52.0770011  77.3695008
  39.4824992  52.4950011  76.8665008  38.8374992  50.7660011  76.6845008
  40.0544992  51.9780011  70.7225008  40.7914992  54.2060011  71.7565008
  38.1744992  52.1470011  68.2915008  38.3494992  50.8320011  67.9495008
  37.6784992  49.9470011  68.4485008  39.3994992  50.6870011  66.8465008
  39.5674992  49.6220011  66.5765008  40.3144992  51.0670011  67.3495008
  39.1964992  51.5640011  65.5815008  40.2144992  51.8790011  65.2675008
  38.6884992  52.5160011  65.8465008  38.3724992  50.8630011  64.4835008
  38.9644992  49.9540011  64.2435008  38.3694992  51.5860011  63.6395008
  36.8994992  50.4330011  64.8995008  36.4764992  51.2640011  65.5035008
  36.8954992  49.5050011  65.5085008  35.8604992  50.1790011  63.7445008
  35.0134992  49.6300011  64.2065008  36.3504992  49.4100011  63.1105008
  35.4264992  51.2660011  62.8495008  36.2454992  51.9080011  62.4615008
  34.8024992  51.9750011  63.4345008  34.6184992  50.6720011  61.6755008
  33.8784992  49.9070011  61.9955008  35.2644992  50.2050011  60.9005008
  33.7884992  51.8210011  60.9865008  32.9224992  52.1000011  61.6035008
  33.9084992  52.4050011  59.7915008  33.2704992  53.2610011  59.5265008
  34.9764992  52.1060011  58.6855008  34.5504992  51.8670011  57.6875008
  35.5654992  51.2420011  59.0595008  35.8724992  53.2960011  58.3185008
  36.6574992  52.8590011  57.6645008  36.4554992  53.6070011  59.2115008
  35.1654992  54.4090011  57.6115008  34.3874992  54.9190011  58.2185008
  34.7564992  53.9820011  56.6705008  36.1234992  55.5510011  57.2045008
  37.0904992  55.1440011  56.8395008  36.2704992  56.0920011  58.1625008
  35.5734992  56.5360011  56.2095008  35.7554992  57.6070011  56.4415008
  34.4624992  56.5330011  56.2405008  36.2164992  56.3370011  54.8575008
  37.2874992  56.0770011  54.9985008  35.9784992  57.2190011  54.2265008
  35.7504992  55.2480011  53.8655008  34.6444992  55.3490011  53.8505008
  36.1434992  54.2630011  54.1945008  36.2314992  55.2400011  52.3695008
  36.0884992  56.2390011  51.9045008  35.7534992  54.4700011  51.7275008
  37.3404992  55.1750011  52.3355008  42.6284992  66.2130011  57.0335008
  42.3584992  66.9310011  56.2295008  43.4674992  65.6470011  56.5745008
  42.9164992  66.8440011  57.9005008  41.3084992  65.4010011  57.1225008
  41.5464992  64.5920011  57.8465008  40.5864992  66.1040011  57.5915008
  40.8904992  64.7000011  55.8485008  40.8534992  65.3820011  54.9715008
  41.6324992  63.8940011  55.6625008  39.5344992  63.9610011  56.0545008
  38.7864992  64.7810011  56.0175008  39.2904992  63.3230011  55.1775008
  39.2534992  63.0910011  57.2555008  39.4174992  63.7260011  58.1525008
  38.2044992  62.7240011  57.2655008  40.2354992  61.9450011  57.4375008
  40.3114992  61.3800011  56.4835008  41.1564992  62.5560011  57.5485008
  40.0144992  61.0380011  58.6685008  39.2554992  60.3300011  58.2725008
  40.8864992  60.3810011  58.8715008  39.4504992  61.7760011  59.8515008
  40.2314992  62.4860011  60.1975008  38.5484992  62.4150011  59.7365008
  39.3084992  60.8610011  61.0945008  39.1004992  61.5470011  61.9435008
  38.4394992  60.1760011  61.0005008  40.6054992  60.1240011  61.4395008
  40.9234992  59.3790011  60.6785008  41.3594992  60.9350011  61.5245008
  40.4554992  59.2530011  62.7175008  39.5364992  58.6400011  62.5975008
  41.3524992  58.6130011  62.8625008  40.3444992  60.1920011  63.9005008
  41.1284992  60.9800011  63.9025008  39.3654992  60.6980011  63.7615008
  40.4104992  59.4080011  65.1795008  39.5294992  58.7510011  65.0185008
  41.2954992  58.7370011  65.1725008  40.3634992  60.2160011  66.5345008
  40.3514992  59.5120011  67.3935008  41.2324992  60.8830011  66.7195008
  39.0164992  60.8440011  66.6955008  38.9114992  61.6470011  65.9345008
  38.1674992  60.1330011  66.6055008  38.8004992  61.5740011  68.0365008
  37.8064992  62.1600011  68.3245008  39.9004992  61.4450011  68.8285008
  39.6834992  61.8190011  70.2085008  39.6734992  62.9250011  70.3035008
  38.7144992  61.4010011  70.5585008  40.7474992  61.2450011  71.1445008
  40.5014992  60.1630011  71.0835008  40.5694992  61.6470011  72.6455008
  40.3604992  62.7220011  72.8315008  39.6634992  61.1040011  72.9895008
  41.7134992  61.1600011  73.4185008  42.3574992  62.0520011  74.5835008
  42.6554992  63.4330011  74.0525008  43.9084992  64.1070011  73.9575008
  44.1874992  64.2250011  75.0255008  44.7724992  63.5820011  73.4985008
  43.7424992  65.5530011  73.3435008  43.1864992  66.1420011  74.0585008
  44.7464992  65.9450011  73.2875008  43.0444992  65.6040011  71.9725008
  41.5744992  65.0980011  71.9355008  41.1314992  65.1660011  70.9525008
  41.4384992  64.1820011  72.4905008  40.9914992  65.7630011  72.5555008
  43.0574992  67.0550011  71.5755008  42.3514992  67.6160011  72.1705008
  43.9954992  67.5740011  71.7035008  42.7864992  67.1380011  70.5335008
  43.8684992  64.8680011  70.9995008  44.8244992  65.3100011  70.7625008
  43.3344992  64.7750011  70.0645008  43.9244992  63.8480011  71.3495008
  41.3574992  62.1720011  75.6795008  43.6674992  61.4340011  74.9435008
  42.0024992  61.5590011  70.6645008  43.0744992  60.7260011  70.7445008
  43.1504992  59.6460011  71.3265008  44.2944992  61.3650011  70.0755008
  44.8004992  61.6980011  71.0065008  44.0514992  62.2990011  69.5255008
  45.0464992  60.3530011  69.1965008  45.1324992  59.3800011  69.7265008
  46.0284992  60.8670011  69.1245008  44.5444992  60.2840011  67.6975008
  43.4594992  60.0470011  67.6555008  45.0694992  59.4210011  67.2355008
  44.9534992  61.4610011  66.7515008  46.0524992  61.6040011  66.6645008
  44.4694992  62.3310011  67.2445008  44.3614992  61.4390011  65.3605008
  43.2624992  61.2750011  65.3635008  44.9204992  60.6410011  64.8265008
  44.5474992  62.8330011  64.7715008  45.6014992  62.8730011  64.4215008
  44.4134992  63.6530011  65.5085008  43.5854992  62.9470011  63.5875008
  42.5994992  62.8160011  64.0835008  43.6544992  62.0580011  62.9235008
  43.7924992  64.1970011  62.6755008  43.3104992  65.1380011  62.9785008
  44.4004992  64.3200011  61.5595008  44.4294992  65.3470011  61.1685008
  45.0884992  63.3360011  60.6635008  44.9254992  62.2970011  61.0225008
  46.1924992  63.4630011  60.6535008  44.3804992  63.5430011  59.2605008
  44.4404992  64.5720011  58.8465008  43.2884992  63.3680011  59.3615008
  44.8454992  62.6230011  58.0885008  43.9824992  62.5340011  57.3945008
  45.1104992  61.6120011  58.4665008  45.9614992  63.3230011  57.2595008
  46.9144992  63.1610011  57.8065008  45.7754992  64.4190011  57.2605008
  46.0024992  62.8120011  55.8095008  45.7044992  61.7430011  55.7615008
  47.0344992  62.9940011  55.4415008  44.9974992  63.4040011  54.8285008
  44.1064992  63.4400011  55.4915008  44.7364992  62.6660011  54.0405008
  45.3214992  64.8210011  54.3295008  46.2164992  64.8350011  53.6715008
  45.4894992  65.5670011  55.1355008  44.1324992  65.3330011  53.4305008
  43.2204992  64.9330011  53.9225008  44.2874992  64.9540011  52.3975008
  44.1434992  66.4420011  53.3635008  76.5514992  62.1570011  54.2835008
  75.6914992  62.0680011  53.5865008  77.3934992  61.7160011  53.7095008
  76.8184992  63.2170011  54.4795008  76.3014992  61.3640011  55.5215008
  75.2074992  61.2620011  55.6875008  76.6494992  60.3160011  55.4005008
  77.0224992  61.8830011  56.7985008  77.2984992  61.0450011  57.4745008
  77.9134992  62.4250011  56.4135008  76.1854992  62.8920011  57.5755008
  76.8254992  63.5550011  58.1955008  75.7684992  63.5360011  56.7725008
  75.0754992  62.3890011  58.4735008  74.7114992  63.3600011  58.8745008
  74.2584992  61.8010011  58.0045008  75.4854992  61.5370011  59.7325008
  74.6654992  61.6180011  60.4775008  75.4904992  60.4500011  59.5055008
  76.6884992  62.0030011  60.5055008  77.6224992  62.1010011  59.9125008
  76.3544992  62.9870011  60.8995008  76.9964992  61.2200011  61.7595008
  76.2284992  61.5380011  62.4975008  76.8044992  60.1520011  61.5245008
  78.3774992  61.3650011  62.3815008  79.1704992  60.8170011  61.8295008
  78.7324992  62.4070011  62.5285008  78.4904992  60.8980011  63.8755008
  78.0304992  59.8980011  64.0295008  79.5974992  60.8240011  63.9405008
  77.8614992  61.8640011  64.8775008  78.4144992  62.8260011  64.8235008
  76.7874992  62.0030011  64.6295008  77.9154992  61.4850011  66.3415008
  77.2184992  60.6330011  66.4945008  78.9584992  61.2530011  66.6445008
  77.6204992  62.4830011  67.4065008  76.5324992  62.7010011  67.3635008
  77.9464992  62.0870011  68.3925008  78.3904992  63.8060011  67.2895008
  79.4704992  63.5460011  67.2745008  78.1594992  64.3590011  66.3535008
  78.3124992  64.7100011  68.5945008  78.4544992  64.1460011  69.5405008
  79.1074992  65.4790011  68.4905008  76.9204992  65.4590011  68.5975008
  76.7024992  66.3620011  67.7365008  76.2784992  65.1770011  69.6825008
  74.9884992  65.6860011  69.9175008  74.8544992  66.0850011  70.9455008
  74.8034992  66.5190011  69.2055008  74.0094992  64.4980011  69.8715008
  73.0524992  64.9680011  70.1825008  74.3294992  63.4300011  71.0225008
  74.3724992  63.9750011  71.9895008  73.6054992  62.5890011  70.9695008
  75.6344992  62.8230011  70.7025008  76.8184992  62.7090011  71.7915008
  75.9984992  62.2140011  73.0545008  75.5554992  60.8680011  73.0605008
  75.4884992  60.3390011  72.0865008  76.1394992  60.2880011  73.8075008
  74.0054992  60.9690011  73.4975008  73.4344992  61.5460011  72.7835008
  73.5794992  59.9770011  73.4985008  73.5554992  61.4450011  74.8725008
  74.4134992  60.9980011  75.9965008  75.4664992  61.0850011  75.7735008
  74.3554992  61.6480011  76.8575008  74.3514992  59.9650011  76.3065008
  73.4034992  62.9780011  74.7765008  72.5034992  63.3350011  74.2985008
  73.4374992  63.5130011  75.7145008  74.2274992  63.3840011  74.2095008
  72.2104992  60.7710011  75.1555008  71.8644992  61.1780011  76.0945008
  72.5554992  59.7500011  75.2225008  71.5324992  60.9270011  74.3295008
  77.7824992  61.6280011  71.4335008  77.3914992  64.0360011  72.1175008
  74.0264992  63.7980011  68.6215008  73.4304992  64.4160011  67.5935008
  72.9304992  65.5160011  67.6495008  73.4684992  63.4480011  66.3465008
  72.4074992  63.2460011  66.0865008  73.8674992  62.4820011  66.7225008
  74.4814992  63.7950011  65.2175008  74.8744992  62.8080011  64.8925008
  75.2864992  64.3940011  65.6955008  73.8724992  64.5210011  63.9925008
  73.5114992  65.4880011  64.4015008  72.9994992  63.8940011  63.7095008
  74.7624992  64.5800011  62.6995008  74.3404992  63.9280011  61.9055008
  75.7164992  64.0540011  62.9165008  75.0304992  66.0140011  62.3035008
  75.2074992  66.7210011  63.1415008  74.1024992  66.3900011  61.8205008
  76.1524992  66.4240011  61.3135008  76.1444992  65.7670011  60.4175008
  77.1604992  66.3870011  61.7785008  76.0484992  67.8970011  60.8375008
  76.9964992  68.2470011  60.3745008  75.8234992  68.5520011  61.7055008
  74.9074992  67.8980011  59.8365008  73.9384992  67.8590011  60.3555008
  74.9334992  68.1120011  58.4875008  74.0444992  67.8630011  57.8905008
  76.1884992  68.3780011  57.7135008  76.8174992  69.0100011  58.3765008
  76.0564992  69.0710011  56.8545008  76.9354992  67.1180011  57.2925008
  76.8384992  66.4190011  58.1505008  77.9424992  67.5700011  57.1645008
  76.5954992  66.4550011  55.9905008  75.6064992  65.9490011  55.9635008
  77.2804992  65.5860011  55.8905008  76.6164992  67.4450011  54.8135008
  77.6724992  67.7600011  54.9535008  75.9784992  68.3460011  54.9365008
  76.4824992  66.6130011  53.4205008  77.1824992  65.7550011  53.3395008
  76.7034992  67.3360011  52.6055008  75.0904992  66.0030011  53.2895008
  74.3324992  66.7860011  53.0735008  74.8444992  65.4370011  54.2145008
  74.9244992  65.0710011  52.0605008  75.5534992  64.1780011  52.2635008
  75.3084992  65.5580011  51.1385008  73.5584992  64.6770011  51.9455008
  73.3734992  63.7940011  51.2965008  72.9804992  65.5540011  51.5835008
  73.1334992  64.2880011  52.8955008  48.8094992  34.5090011  56.7765008
  48.1844992  34.5440011  57.6945008  48.8764992  33.5000011  56.3175008
  48.4414992  35.3120011  56.1025008  50.2844992  34.8000011  57.2155008
  50.7374992  33.8720011  57.6265008  50.8934992  35.0590011  56.3225008
  50.4304992  35.9980011  58.2625008  51.4704992  36.3440011  58.4445008
  49.8234992  36.7860011  57.7675008  49.8414992  35.6050011  59.5775008
  49.7684992  36.4990011  60.2335008  48.9184992  34.9870011  59.6055008
  50.8124992  34.6380011  60.3585008  50.9944992  33.7600011  59.7015008
  51.7384992  35.2340011  60.4985008  50.3494992  34.2340011  61.8165008
  50.8584992  33.3060011  62.1545008  50.7234992  34.9870011  62.5425008
  48.8464992  33.9340011  61.9525008  48.3024992  34.8710011  62.1995008
  48.2904992  33.6450011  61.0345008  48.4544992  32.9030011  63.0735008
  47.3454992  32.8900011  62.9985008  48.7264992  31.8810011  62.7315008
  48.9464992  33.3930011  64.4235008  50.0194992  33.6630011  64.3285008
  48.3144992  34.2440011  64.7555008  48.7574992  32.3480011  65.5885008
  47.7024992  32.1430011  65.8665008  49.0204992  31.4110011  65.0525008
  49.6844992  32.4590011  66.7605008  50.6684992  32.8870011  66.4755008
  49.3084992  33.2890011  67.3965008  49.7394992  31.1250011  67.5525008
  48.6774992  30.8810011  67.7725008  50.2134992  30.2960011  66.9845008
  50.5394992  31.2690011  68.8135008  51.5014992  31.7670011  68.5645008
  49.9704992  31.9680011  69.4635008  50.7154992  29.9930011  69.5745008
  49.6614992  29.6820011  69.7385008  51.3354992  29.2810011  68.9875008
  51.2684992  30.2280011  71.0065008  50.5884992  30.9450011  71.5145008
  51.2094992  29.3120011  71.6325008  52.7244992  30.6410011  71.1155008
  53.5384992  30.6890011  70.2075008  53.0034992  30.8220011  72.3855008
  54.3434992  30.8820011  72.8955008  54.4874992  30.1150011  73.6865008
  55.0884992  30.5840011  72.1275008  54.7554992  32.2440011  73.5865008
  55.8264992  32.2280011  73.8815008  53.7994992  32.5780011  74.8505008
  52.7744992  32.5000011  74.4295008  53.8954992  31.8780011  75.7085008
  53.9044992  33.9050011  75.3645008  53.0884992  35.1780011  74.8635008
  51.6354992  34.6710011  74.3165008  50.5494992  35.4920011  74.1205008
  49.9034992  35.5140011  75.0255008  50.8704992  36.4550011  73.6705008
  49.6204992  34.9410011  73.0175008  49.1574992  34.0040011  73.2915008
  48.8644992  35.7060011  73.1135008  50.1224992  34.7450011  71.6465008
  51.1914992  33.6750011  71.5705008  51.8454992  33.9040011  72.3995008
  50.8214992  32.6780011  71.7545008  51.6884992  33.9130011  70.6405008
  48.9494992  34.5140011  70.7075008  48.2184992  35.2700011  70.9535008
  49.1064992  34.7220011  69.6595008  48.4614992  33.5510011  70.7405008
  50.6914992  36.1220011  71.2205008  49.8964992  36.8480011  71.2905008
  51.0934992  36.1340011  70.2185008  51.4604992  36.3520011  71.9435008
  52.8894992  36.0870011  75.9865008  53.7924992  35.7300011  73.6445008
  54.6544992  33.3310011  72.6785008  55.6164992  33.4360011  71.8425008
  56.6674992  32.8130011  71.8065008  55.0854992  34.3140011  70.7355008
  55.3694992  35.3730011  70.9185008  53.9744992  34.3350011  70.7285008
  55.6694992  33.7320011  69.4285008  55.4774992  32.6510011  69.2575008
  56.7384992  33.9780011  69.6055008  55.1494992  34.5680011  68.2475008
  55.9354992  34.3260011  67.5015008  55.2654992  35.6670011  68.3575008
  53.7214992  34.2410011  67.8335008  53.0094992  34.3080011  68.6845008
  53.5904992  33.1940011  67.4855008  53.2314992  35.2040011  66.6975008
  53.5154992  36.2250011  67.0305008  52.1214992  35.1790011  66.6715008
  53.8174992  34.9740011  65.3315008  54.9244992  35.0730011  65.3145008
  53.4714992  35.6860011  64.5525008  53.4984992  33.6370011  64.4905008
  53.8014992  33.8370011  63.4405008  52.4004992  33.4760011  64.5465008
  54.3524992  32.4800011  64.8905008  55.2994992  32.6640011  65.4185008
  54.0894992  31.1710011  64.5925008  54.7564992  30.4630011  65.1045008
  52.9324992  30.5740011  63.8745008  52.2994992  31.3160011  63.3425008
  52.2514992  29.9860011  64.5275008  53.2264992  29.6560011  62.6655008
  52.3224992  29.4440011  62.0545008  53.4994992  28.6620011  63.0805008
  54.2314992  30.1510011  61.6115008  54.4934992  29.3240011  60.9185008
  55.1704992  30.4060011  62.1485008  53.7494992  31.3400011  60.8285008
  53.3754992  32.1220011  61.5225008  52.9074992  31.0880011  60.1485008
  54.7964992  32.0150011  59.9205008  54.9754992  31.2660011  59.1195008
  55.6954992  32.2030011  60.5465008  54.2754992  33.3020011  59.1995008
  53.8524992  34.0190011  59.9355008  53.3394992  32.9720011  58.7005008
  55.2784992  33.9630011  58.2415008  56.0924992  33.2980011  57.8805008
  55.7014992  34.7440011  58.9085008  54.6114992  34.7090011  57.0305008
  55.2794992  35.5570011  56.7665008  53.6124992  35.0890011  57.3325008
  54.5794992  33.9840011  56.1895008  56.4074992  36.8370011  57.3475008
  55.6144992  36.1250011  57.0315008  57.0044992  37.2070011  56.4865008
  55.9324992  37.7750011  57.7085008  57.1184992  36.3030011  58.5285008
  56.5254992  36.0390011  59.4315008  57.6734992  35.3820011  58.2495008
  58.2814992  37.2510011  58.9755008  57.7474992  38.0680011  59.5045008
  59.0054992  36.7020011  59.6145008  59.1394992  37.9520011  57.8355008
  58.5274992  38.6330011  57.2075008  59.9374992  38.5980011  58.2605008
  59.9064992  36.9860011  56.9565008  59.2434992  36.5130011  56.2005008
  60.5414992  37.6320011  56.3135008  60.7884992  35.8340011  57.6695008
  60.1574992  35.1990011  58.3285008  61.2964992  35.2130011  56.9005008
  61.9184992  36.2940011  58.5555008  62.6124992  36.8940011  57.9305008
  61.5474992  36.9730011  59.3525008  62.6934992  35.1430011  59.3205008
  63.0334992  34.3730011  58.5955008  63.5894992  35.7020011  59.6665008
  62.0784992  34.4750011  60.5855008  61.0914992  34.0600011  60.2865008
  62.6214992  33.5540011  60.8875008  61.8664992  35.3440011  61.8665008
  62.7754992  35.8730011  62.2245008  61.1364992  36.0780011  61.4645008
  61.2324992  34.6380011  63.0515008  60.4654992  33.9370011  62.6565008
  61.9414992  33.9620011  63.5765008  60.4984992  35.5500011  64.0765008
  59.8144992  36.2680011  63.5755008  59.8404992  35.0340011  64.8085008
  61.4584992  36.3260011  64.9545008  61.8674992  35.4730011  65.5365008
  62.2384992  36.8010011  64.3225008  60.6984992  37.3100011  65.7685008
  61.3224992  38.2080011  65.9665008  59.9284992  37.8480011  65.1755008
  60.0124992  36.7140011  67.0565008  59.2324992  36.1020011  66.5555008
  60.7954992  36.0800011  67.5265008  59.4054992  37.6490011  68.0795008
  58.8314992  38.7100011  67.8495008  59.4734992  37.0660011  69.3015008
  58.7114992  37.8040011  70.2925008  59.1664992  38.8000011  70.4825008
  57.6464992  37.8370011  69.9785008  58.6924992  37.1040011  71.6825008
  58.1124992  37.6720011  72.4405008  60.1484992  36.9940011  72.2565008
  60.8154992  36.5190011  71.5055008  60.5164992  38.0410011  72.2245008
  60.3434992  36.3930011  73.5185008  59.8554992  34.9490011  73.9385008
  59.9254992  34.0730011  72.6145008  61.1314992  33.4900011  72.1785008
  61.3974992  34.0420011  71.2525008  61.9544992  33.6610011  72.9055008
  60.8714992  31.9800011  71.9115008  60.0884992  31.9240011  71.1705008
  61.7694992  31.5120011  71.5345008  60.4134992  31.0550011  73.0105008
  59.2334992  31.5210011  73.8155008  58.9644992  30.8020011  74.5745008
  59.4064992  32.4680011  74.3055008  58.4034992  31.5900011  73.1285008
  60.1134992  29.7400011  72.3765008  59.9884992  29.0420011  73.1905008
  59.2004992  29.7780011  71.8005008  60.9234992  29.5650011  71.6845008
  61.6024992  30.8670011  73.9865008  61.9104992  31.8380011  74.3435008
  62.2904992  30.1910011  73.5015008  61.1694992  30.3340011  74.8205008
  60.8574992  34.4010011  74.8625008  58.4294992  35.0210011  74.2465008
  58.1894992  35.7380011  71.5185008  56.9014992  35.5120011  71.8755008
  56.1244992  36.3250011  72.3275008  56.4284992  34.1740011  71.4215008
  55.3484992  34.1970011  71.6775008  56.8704992  33.4570011  72.1465008
  56.7354992  33.7690011  69.9785008  56.3174992  32.7570011  69.7885008
  57.8374992  33.6620011  69.8895008  56.1644992  34.7670011  68.8685008
  56.6884992  35.7230011  69.0835008  55.0684992  34.9100011  68.9795008
  56.6204992  34.4080011  67.4165008  57.7204992  34.4780011  67.2785008
  56.2994992  35.2070011  66.7135008  56.0434992  33.0490011  66.9825008
  54.9644992  32.9560011  67.2295008  56.6234992  32.2470011  67.4875008
  56.0454992  32.7640011  65.4735008  55.4054992  33.5280011  64.9815008
  55.5204992  31.8030011  65.2845008  57.4124992  32.7650011  64.7455008
  58.1544992  32.0870011  65.2195008  57.7214992  33.8290011  64.8305008
  57.1564992  32.4740011  63.3015008  56.4574992  33.2380011  62.9315008
  57.6654992  31.5600011  62.4855008  57.1964992  31.4860011  61.4935008
  58.6694992  30.4880011  62.8745008  58.5424992  29.4490011  62.4995008
  58.6474992  30.2900011  63.9675008  60.1764992  30.8770011  62.5725008
  60.8164992  30.0600011  62.9685008  60.3974992  31.7750011  63.1885008
  60.4634992  31.1410011  61.0745008  61.5394992  31.4080011  61.0055008
  59.9094992  32.0170011  60.6745008  60.0364992  29.8400011  60.3025008
  58.9314992  29.8090011  60.1925008  60.4184992  28.9530011  60.8525008
  60.5574992  29.7850011  58.8485008  60.1664992  28.8460011  58.3995008
  61.6544992  29.6090011  58.8525008  60.2174992  30.9650011  57.9195008
  60.4294992  31.9870011  58.3005008  59.1364992  30.9270011  57.6655008
  61.1124992  30.9690011  56.6325008  61.2904992  29.8970011  56.4035008
  62.0924992  31.4870011  56.7185008  60.3764992  31.4480011  55.4605008
  59.3454992  31.0330011  55.4405008  60.9154992  31.0860011  54.5595008
  60.3274992  32.5540011  55.3675008  77.1494992  40.9920011  54.3255008
  76.5824992  40.2790011  53.6885008  78.1564992  40.5370011  54.4335008
  77.3394992  41.9430011  53.7845008  76.4834992  41.1970011  55.6965008
  77.2264992  41.5650011  56.4365008  75.5674992  41.8090011  55.5535008
  75.9134992  39.9640011  56.2625008  75.1384992  40.1660011  57.0325008
  75.4924992  39.3230011  55.4595008  76.9874992  39.1050011  56.9725008
  77.7854992  38.7570011  56.2815008  77.5604992  39.5730011  57.8005008
  76.2994992  37.8090011  57.4725008  75.3294992  37.7200011  56.9395008
  76.9034992  36.8840011  57.3475008  75.8574992  37.7960011  58.9425008
  76.7574992  38.0970011  59.5205008  75.0504992  38.5510011  59.0495008
  75.3674992  36.4130011  59.2985008  74.5814992  35.9650011  58.6545008
  76.2474992  35.7350011  59.2895008  74.7704992  36.3060011  60.6945008
  75.3524992  36.9110011  61.4225008  73.6844992  36.5310011  60.6265008
  74.8554992  34.8510011  61.2255008  74.1234992  34.3340011  60.5695008
  75.8644992  34.3890011  61.1765008  74.3404992  34.6550011  62.6155008
  74.3484992  33.6000011  62.9645008  75.0954992  35.2140011  63.2075008
  72.9004992  35.1610011  62.7725008  72.9214992  36.2720011  62.7845008
  72.3374992  34.7180011  61.9235008  72.3084992  34.8020011  64.1085008
  71.2354992  35.0830011  64.0325008  72.4354992  33.7140011  64.2935008
  72.7354992  35.7370011  65.2895008  73.8314992  35.5630011  65.3415008
  72.4494992  36.7550011  64.9515008  72.0124992  35.5560011  66.6315008
  70.9914992  35.9880011  66.6995008  71.8694992  34.4630011  66.7725008
  72.8774992  36.1070011  67.8075008  73.4054992  37.0210011  67.4625008
  72.3344992  36.3600011  68.7435008  74.0264992  35.0920011  68.1285008
  74.0874992  33.9840011  67.6735008  74.8184992  35.6280011  69.0685008
  75.7414992  34.7840011  69.7845008  75.4044992  33.7600011  70.0535008
  76.6294992  34.5620011  69.1525008  76.2454992  35.5080011  71.0445008
  76.9204992  34.9100011  71.6935008  75.0434992  35.9670011  71.9235008
  74.2964992  35.1490011  72.0125008  75.5724992  36.1800011  72.8765008
  74.4354992  37.1890011  71.4445008  73.1194992  37.5590011  72.1955008
  73.7374992  38.4900011  73.3235008  72.9984992  38.7860011  74.4355008
  72.1594992  38.0930011  74.6605008  73.6864992  38.7380011  75.3055008
  72.4534992  40.2310011  74.2845008  71.9084992  40.2530011  73.3515008
  71.6574992  40.5410011  74.9455008  73.3834992  41.3800011  74.2515008
  72.4934992  42.5740011  74.0915008  73.1384992  43.4010011  73.8325008
  71.8824992  42.3290011  73.2365008  72.0334992  42.7430011  75.0545008
  74.3344992  41.4990011  75.4315008  74.9754992  42.3660011  75.3775008
  73.7604992  41.5310011  76.3455008  74.9574992  40.6170011  75.4095008
  74.1614992  41.3510011  72.9945008  74.8254992  40.5090011  73.1215008
  74.6124992  42.3160011  72.8185008  73.5384992  41.0650011  72.1595008
  72.3584992  38.2710011  71.2015008  72.4974992  36.3600011  72.8055008
  76.9214992  36.7400011  70.6675008  77.6734992  37.2690011  71.6385008
  77.8534992  36.8910011  72.7925008  78.4144992  38.5670011  71.0675008
  79.4944992  38.3070011  71.0905008  78.3034992  39.3280011  71.8705008
  78.0864992  39.0480011  69.6655008  78.3314992  38.2640011  68.9165008
  78.7654992  39.8310011  69.2655008  76.6194992  39.6150011  69.6515008
  76.4114992  40.1130011  70.6225008  76.0814992  38.6750011  69.4025008
  76.2374992  40.5020011  68.4635008  76.5774992  39.9570011  67.5565008
  76.8454992  41.4290011  68.5355008  74.7534992  40.8240011  68.3875008
  74.5434992  41.5110011  69.2355008  74.1484992  39.8940011  68.4525008
  74.3674992  41.4440011  67.0895008  75.0884992  41.1620011  66.2925008
  74.3714992  42.5470011  67.2245008  72.9414992  41.1060011  66.5845008
  72.6164992  41.9150011  65.8965008  72.1814992  41.1140011  67.3945008
  72.8994992  39.7610011  65.8945008  72.8964992  38.8080011  66.4435008
  72.6934992  39.6500011  64.5775008  72.4874992  38.6600011  64.1425008
  72.4964992  40.7920011  63.6535008  73.2644992  41.5830011  63.7895008
  71.4664992  41.1150011  63.9185008  72.6614992  40.4940011  62.1205008
  73.5774992  39.8840011  61.9705008  72.8094992  41.4650011  61.5995008
  71.5194992  39.7180011  61.4365008  70.5474992  40.2570011  61.4565008
  71.4204992  38.6960011  61.8615008  71.8134992  39.4860011  59.9265008
  72.7694992  39.0000011  59.6355008  71.8174992  40.5420011  59.5805008
  70.6724992  38.7990011  59.1595008  69.7214992  39.2440011  59.5255008
  70.7484992  37.7130011  59.3785008  70.6834992  38.9220011  57.6225008
  70.8084992  39.9920011  57.3525008  69.6944992  38.5760011  57.2525008
  71.8134992  38.0670011  56.9645008  72.3944992  37.6590011  57.8205008
  72.4264992  38.8210011  56.4275008  71.1484992  36.9440011  56.1625008
  71.9364992  36.3450011  55.6585008  70.3974992  37.3360011  55.4435008
  70.6294992  36.2100011  56.8155008  72.8284992  71.1880011  56.4355008
  73.6814992  71.6570011  55.8995008  72.6824992  71.7420011  57.3875008
  71.9914992  71.2620011  55.7095008  73.1884992  69.7020011  56.6765008
  73.5044992  69.2680011  55.7035008  74.0794992  69.4610011  57.2955008
  72.0434992  68.9310011  57.3345008  71.8124992  69.3920011  58.3185008
  71.1834992  68.9830011  56.6335008  72.4544992  67.5140011  57.5475008
  71.6244992  66.7830011  57.6525008  73.0424992  67.1050011  56.6985008
  73.4974992  67.2880011  58.6955008  73.8794992  66.2450011  58.6495008
  74.2274992  68.1240011  58.6735008  72.8214992  67.3870011  60.1715008
  72.0104992  68.1400011  60.2665008  72.4214992  66.3870011  60.4455008
  73.9094992  67.6520011  61.2645008  74.7604992  66.9380011  61.2925008
  74.2964992  68.6800011  61.0995008  73.2944992  67.6050011  62.6625008
  72.6794992  68.4990011  62.8995008  72.6064992  66.7350011  62.7325008
  74.4574992  67.3550011  63.7375008  75.0784992  66.5250011  63.3375008
  75.0954992  68.2620011  63.7975008  73.9694992  66.9490011  65.1335008
  73.4644992  67.8150011  65.6125008  73.2974992  66.0720011  65.0125008
  75.1254992  66.5030011  66.0375008  75.5424992  65.5670011  65.6075008
  75.9544992  67.2420011  65.9965008  74.7184992  66.2680011  67.4795008
  74.5884992  67.2830011  67.9125008  73.7164992  65.7880011  67.5015008
  75.6964992  65.4220011  68.3485008  75.7474992  64.4260011  67.8565008
  76.6604992  65.9740011  68.3345008  75.2144992  65.1160011  69.8075008
  74.1834992  64.7340011  69.6465008  75.8704992  64.3460011  70.2665008
  75.0744992  66.3700011  70.7195008  74.3364992  66.9560011  70.1305008
  74.5794992  65.8580011  71.5715008  76.3644992  67.0940011  70.9195008
  77.4754992  66.7780011  70.5495008  76.0434992  68.2600011  71.4825008
  77.1974992  69.1470011  71.5715008  77.8324992  68.9210011  72.4545008
  77.8634992  69.2420011  70.6875008  76.4824992  70.5290011  71.6965008
  77.2604992  71.3160011  71.7955008  75.7284992  70.5900011  73.0615008
  76.5184992  70.2120011  73.7455008  75.4394992  71.6430011  73.2715008
  74.5884992  69.7420011  72.9455008  73.8984992  69.0420011  74.1695008
  72.3334992  69.0940011  73.7515008  71.5034992  70.0980011  74.2915008
  70.4504992  69.8710011  74.0195008  71.5354992  70.1100011  75.4015008
  71.8074992  71.4590011  73.8085008  71.2254992  72.0820011  74.4705008
  72.8464992  71.7160011  73.9495008  71.4564992  71.7950011  72.3435008
  71.5614992  70.6760011  71.3245008  70.7544992  70.0100011  71.5925008
  71.5274992  70.9980011  70.2935008  72.4994992  70.1510011  71.4255008
  70.1384992  72.5150011  72.2815008  69.2824992  71.9970011  72.6885008
  70.2134992  73.4120011  72.8775008  70.0134992  72.7440011  71.2335008
  72.5994992  72.7750011  71.9945008  72.5184992  73.6250011  72.6555008
  72.5864992  73.0630011  70.9535008  73.4954992  72.2270011  72.2485008
  74.3824992  67.6410011  74.2485008  74.1494992  69.9810011  75.3025008
  75.5334992  70.6510011  70.6445008  75.9224992  71.0730011  69.4685008
  77.0074992  71.4830011  69.1445008  74.7254992  70.8660011  68.5155008
  73.8794992  71.3850011  69.0145008  74.4604992  69.8130011  68.2785008
  74.9344992  71.5910011  67.3005008  75.4624992  72.5470011  67.5035008
  73.9654992  71.7820011  66.7925008  75.7684992  70.8120011  66.2715008
  75.2724992  69.8610011  65.9805008  76.6874992  70.4310011  66.7675008
  76.0504992  71.5340011  64.9465008  76.8444992  71.0610011  64.3285008
  76.5244992  72.5060011  65.2005008  74.8754992  71.5100011  63.9475008
  73.9454992  72.0540011  64.2195008  74.4364992  70.6040011  63.4775008
  75.3404992  72.3870011  62.7675008  76.2264992  71.8880011  62.3215008
  75.5884992  73.4150011  63.1085008  74.2034992  72.5350011  61.7265008
  73.1754992  72.6500011  62.1335008  74.2114992  71.5970011  61.1325008
  74.3974992  73.7260011  60.8325008  73.6944992  74.5480011  61.0365008
  75.2364992  73.7770011  59.7945008  75.2564992  74.7040011  59.2025008
  76.1244992  72.6870011  59.2365008  75.7604992  71.6740011  59.5125008
  77.1394992  72.7970011  59.6725008  76.2744992  72.7970011  57.7295008
  76.8574992  73.7400011  57.6655008  75.2534992  73.0060011  57.3445008
  76.8574992  71.5930011  57.0325008  76.2424992  70.7160011  57.3275008
  77.8034992  71.3370011  57.5565008  76.9284992  71.6820011  55.4615008
  77.4564992  72.6500011  55.3235008  75.9734992  71.6280011  54.8975008
  77.7154992  70.4990011  54.8745008  77.1524992  69.6150011  55.2445008
  78.7234992  70.4180011  55.3335008  77.7144992  70.6150011  53.3335008
  78.2264992  71.5670011  53.0765008  76.6364992  70.6790011  53.0745008
  78.2784992  69.3930011  52.6265008  79.3694992  69.2440011  52.7765008
  78.1344992  69.4530011  51.5265008  77.5674992  68.1720011  53.1555008
  76.4904992  68.3700011  52.9675008  77.6334992  67.9650011  54.2445008
  77.8544992  67.2990011  52.5315008  30.0604992  41.7620011  55.3465008
  30.1784992  40.7440011  55.7765008  30.2674992  41.8100011  54.2565008
  28.9694992  41.9610011  55.4185008  30.7904992  42.7980011  56.2335008
  30.5664992  43.8450011  55.9365008  30.4444992  42.6370011  57.2775008
  32.3354992  42.5790011  56.3855008  32.6414992  41.5210011  56.5325008
  32.8254992  42.8070011  55.4145008  32.9064992  43.6180011  57.3375008
  32.9964992  44.6110011  56.8465008  32.1784992  43.9260011  58.1175008
  34.2864992  43.1790011  57.8945008  34.2594992  42.0850011  58.0835008
  35.0394992  43.6080011  57.1995008  34.7374992  43.9170011  59.1905008
  35.8044992  43.8400011  59.4905008  34.5654992  45.0130011  59.1245008
  33.9804992  43.4560011  60.4485008  32.9914992  43.0890011  60.1005008
  34.5124992  42.5540011  60.8205008  33.9134992  44.5740011  61.5325008
  34.9154992  44.8140011  61.9485008  33.5604992  45.5200011  61.0705008
  32.8974992  44.2880011  62.7235008  33.1494992  43.2940011  63.1505008
  32.9954992  45.1010011  63.4745008  31.3964992  44.3690011  62.3255008
  31.2214992  45.3460011  61.8275008  31.2534992  43.4900011  61.6605008
  30.5104992  44.1520011  63.6095008  29.4654992  44.0870011  63.2395008
  30.8944992  43.2340011  64.1045008  30.4974992  45.3170011  64.5785008
  31.4674992  45.7000011  64.9615008  30.0464992  46.1410011  63.9855008
  29.7744992  44.9420011  65.8855008  29.7384992  45.9450011  66.3625008
  28.7524992  44.5670011  65.6625008  30.5494992  43.9900011  66.7795008
  30.6494992  42.9950011  66.2955008  31.6304992  44.2420011  66.7315008
  29.8594992  43.9080011  68.2485008  30.0514992  44.9090011  68.6895008
  28.7664992  43.7760011  68.1045008  30.3834992  42.7540011  69.1245008
  31.0514992  41.7350011  68.7995008  30.1084992  43.0950011  70.4045008
  30.4414992  42.1900011  71.4205008  29.5904992  42.2040011  72.1355008
  30.5034992  41.1740011  70.9755008  31.8174992  42.5910011  72.1435008
  31.9614992  41.8760011  72.9815008  31.7794992  44.0050011  72.7945008
  30.9844992  43.9850011  73.5695008  32.7834992  44.0690011  73.2655008
  31.6194992  45.0180011  71.7955008  30.8354992  46.3930011  72.3055008
  31.9504992  46.9940011  73.2275008  33.0704992  47.6640011  72.6645008
  33.0364992  47.7900011  71.5615008  32.9724992  48.7000011  73.0525008
  34.3534992  46.9040011  72.9935008  34.2554992  45.9540011  72.4895008
  35.2334992  47.3060011  72.5125008  34.6914992  46.6240011  74.4185008
  33.5294992  46.0040011  75.1665008  33.9564992  45.9960011  76.1585008
  32.6454992  46.6140011  75.2865008  33.3324992  44.9960011  74.8345008
  35.8434992  45.6570011  74.4505008  36.6464992  46.0170011  73.8245008
  36.0764992  45.6340011  75.5055008  35.5474992  44.6680011  74.1325008
  35.0544992  47.9180011  75.1195008  34.1534992  48.5080011  75.2145008
  35.8104992  48.4680011  74.5775008  35.4014992  47.7520011  76.1285008
  30.8284992  47.3300011  71.2095008  29.6014992  46.1930011  73.1085008
  32.7994992  42.5320011  71.1155008  34.0994992  42.4970011  71.4875008
  34.4204992  42.4460011  72.6395008  35.0304992  42.5550011  70.3345008
  35.2304992  41.5500011  69.9055008  36.0334992  42.9420011  70.6165008
  34.6244992  43.4900011  69.1125008  33.6164992  43.1920011  68.7545008
  35.3654992  43.3930011  68.2895008  34.5784992  44.9580011  69.5435008
  35.5674992  45.2360011  69.9675008  33.8564992  45.0840011  70.3785008
  34.2014992  45.8370011  68.3595008  33.3524992  45.3940011  67.7975008
  35.0854992  45.9630011  67.6975008  33.7324992  47.2700011  68.7995008
  34.5574992  47.9500011  69.1005008  33.2114992  47.0480011  69.7555008
  32.6684992  48.0000011  67.9325008  32.6364992  49.0670011  68.2395008
  31.7614992  47.4450011  68.2535008  33.0464992  47.8980011  66.3975008
  32.2974992  48.2790011  65.6715008  33.1774992  46.8360011  66.0995008
  34.4224992  48.4870011  66.1575008  35.1454992  48.2610011  66.9555008
  34.8374992  49.2060011  65.1325008  35.8874992  49.5000011  64.9845008
  34.0254992  49.6290011  63.8975008  33.9134992  50.7340011  63.8745008
  32.9674992  49.3020011  63.8015008  34.8094992  49.0660011  62.6965008
  34.8434992  47.9630011  62.8285008  35.8194992  49.4970011  62.8645008
  34.1654992  49.4290011  61.2885008  34.3204992  50.5090011  61.0815008
  33.0714992  49.2350011  61.2915008  34.7404992  48.5660011  60.0665008
  34.6154992  47.5100011  60.3875008  35.8354992  48.7560011  60.0415008
  33.9444992  48.7230011  58.7965008  33.7224992  49.7990011  58.6345008
  32.9464992  48.2970011  59.0345008  34.5014992  48.1130011  57.5855008
  34.7664992  47.0470011  57.7505008  35.4584992  48.5820011  57.2725008
  33.4604992  48.4100011  56.4145008  33.3644992  49.5090011  56.2825008
  32.4424992  48.0090011  56.6105008  34.0364992  47.8490011  55.1485008
  33.2614992  47.5910011  54.3945008  34.4284992  46.8380011  55.3885008
  34.8884992  48.4670011  54.7935008  33.4214992  62.1730011  54.0825008
  32.7914992  63.0570011  54.3215008  32.7834992  61.3910011  53.6175008
  34.1384992  62.4110011  53.2685008  34.0834992  61.6320011  55.3575008
  34.6664992  62.4940011  55.7465008  33.2544992  61.3680011  56.0485008
  35.0244992  60.3710011  55.2495008  34.4294992  59.4590011  55.0315008
  35.7114992  60.5840011  54.4025008  35.7624992  60.1530011  56.5685008
  36.4784992  60.9730011  56.7905008  35.0554992  60.1030011  57.4245008
  36.5594992  58.9040011  56.5685008  35.8774992  58.0270011  56.6005008
  36.9784992  58.7860011  55.5465008  37.6244992  58.7600011  57.6725008
  38.0394992  57.7360011  57.7915008  38.5394992  59.3640011  57.4905008
  37.1934992  59.0330011  59.1015008  37.1594992  60.1430011  59.0645008
  36.1914992  58.6150011  59.3355008  38.3204992  58.7180011  60.1665008
  38.6324992  57.6530011  60.1135008  39.1614992  59.3530011  59.8155008
  37.9804992  58.9680011  61.6415008  37.9474992  60.0510011  61.8845008
  36.9824992  58.5000011  61.7835008  38.9094992  58.3400011  62.6585008
  39.3124992  57.4680011  62.1005008  39.7494992  59.0510011  62.8095008
  38.2144992  57.8470011  63.9475008  37.2804992  58.4390011  64.0475008
  37.8434992  56.8040011  63.8565008  39.0284992  57.7990011  65.1865008
  39.2734992  56.7590011  65.4915008  40.0844992  58.1390011  65.1295008
  38.2504992  58.2490011  66.4355008  37.1934992  57.9740011  66.2345008
  38.7074992  57.7370011  67.3095008  38.0424992  59.7760011  66.5155008
  39.0224992  60.2910011  66.4235008  37.3484992  60.0800011  65.7025008
  37.4194992  60.2780011  67.8045008  36.3614992  59.9410011  67.7705008
  37.9384992  59.8270011  68.6765008  37.5434992  61.8770011  67.8485008
  37.6664992  62.6420011  66.8915008  37.0954992  62.1570011  69.0555008
  36.6354992  63.5090011  69.1525008  37.4274992  64.2840011  69.2365008
  36.1044992  63.8720011  68.2465008  35.7064992  63.6980011  70.4505008
  35.5364992  64.7780011  70.6515008  36.4024992  63.2810011  71.8245008
  36.9134992  62.3270011  71.5715008  37.2044992  64.0290011  72.0015008
  35.4404992  63.2050011  72.7895008  35.9034992  62.7120011  74.2445008
  36.3004992  61.1870011  74.0295008  35.1284992  60.3170011  73.7795008
  34.6254992  60.0640011  74.7365008  34.5014992  60.7480011  72.9705008
  35.6404992  58.9160011  73.4125008  36.0104992  58.5350011  74.3535008
  34.7694992  58.3030011  73.2355008  36.6844992  58.6830011  72.3395008
  37.9684992  59.3450011  72.8235008  37.9304992  60.3950011  72.5735008
  37.9934992  59.2340011  73.8975008  38.8314992  58.8990011  72.3515008
  36.8134992  57.2100011  72.2715008  35.8624992  56.9130011  71.8545008
  37.5424992  56.8640011  71.5535008  36.9744992  56.9080011  73.2955008
  36.3764992  59.2580011  70.9655008  36.5194992  60.3250011  70.8735008
  35.4254992  58.8600011  70.6435008  37.0824992  58.7300011  70.3425008
  37.0524992  63.5510011  74.6415008  34.7564992  62.8410011  75.1625008
  34.5004992  62.9210011  70.2565008  33.7974992  63.2250011  69.0425008
  33.8084992  64.3070011  68.4655008  33.0984992  61.9880011  68.5345008
  32.1124992  61.8560011  69.0285008  33.6094992  61.0530011  68.8485008
  32.9584992  62.0450011  67.0045008  32.5454992  63.0010011  66.6195008
  32.2094992  61.2740011  66.7255008  34.2034992  61.6130011  66.2975008
  34.4254992  60.6100011  66.7195008  35.1044992  62.1900011  66.5965008
  34.2284992  61.4400011  64.7555008  33.4064992  60.7340011  64.5095008
  35.1824992  60.9740011  64.4275008  34.0014992  62.8100011  64.0105008
  34.2754992  63.6700011  64.6575008  32.9104992  62.9360011  64.1715008
  34.2834992  62.7550011  62.5625008  33.6824992  63.5300011  62.0405008
  33.9574992  61.8080011  62.0835008  35.7944992  62.8740011  62.2675008
  36.0544992  62.3450011  61.3255008  36.3864992  62.3740011  63.0635008
  36.0614992  64.3330011  62.1435008  36.0344992  64.8140011  63.1325008
  36.4064992  65.0400011  61.0445008  36.6054992  66.1100011  61.2015008
  36.5874992  64.5090011  59.6175008  36.0474992  65.2780011  59.0245008
  36.1304992  63.5320011  59.3495008  38.0844992  64.6520011  59.0895008
  38.6654992  63.7060011  59.1325008  38.5974992  65.4190011  59.7095008
  38.1924992  65.1750011  57.6665008  39.2794992  65.2800011  57.4615008
  37.7694992  66.1940011  57.5335008  37.6764992  64.2930011  56.5065008
  36.5744992  64.1620011  56.5525008  38.0834992  63.2700011  56.6535008
  38.0604992  64.8240011  55.1235008  39.1694992  64.8850011  55.1395008
  37.7034992  65.8750011  55.0825008  37.4934992  64.1050011  53.9045008
  37.6434992  64.7070011  52.9835008  36.4084992  64.3330011  53.9735008
  37.9634992  62.6970011  53.6015008  37.6884992  62.0220011  54.4405008
  39.0724992  62.6510011  53.5495008  37.5644992  62.2290011  52.2625008
  37.9124992  61.2100011  51.9895008  38.1194992  62.8240011  51.5065008
  36.4754992  62.3060011  52.0555008  73.0414992  31.4800011  55.8585008
  74.1124992  31.6900011  56.0665008  72.8134992  32.1790011  55.0255008
  72.9084992  30.4040011  55.6185008  72.1934992  31.8600011  57.1235008
  72.8134992  31.6760011  58.0275008  71.9074992  32.9330011  57.0905008
  70.7914992  31.1380011  57.2705008  70.2094992  31.8160011  57.9305008
  70.3434992  31.2010011  56.2555008  70.7354992  29.8100011  57.9455008
  69.7024992  29.4180011  57.8315008  71.2674992  29.0790011  57.2995008
  71.2114992  29.6940011  59.4295008  70.9384992  28.6630011  59.7405008
  72.3094992  29.8250011  59.5375008  70.4414992  30.6540011  60.4145008
  70.6364992  31.7090011  60.1295008  69.3644992  30.4180011  60.2795008
  70.8164992  30.5270011  61.8535008  70.2274992  31.2910011  62.4045008
  70.3614992  29.5770011  62.2085008  72.3464992  30.7640011  62.1385008
  72.7984992  29.8360011  61.7265008  72.7454992  31.5800011  61.4995008
  72.7594992  31.0390011  63.5475008  72.7034992  32.1280011  63.7595008
  72.0014992  30.4630011  64.1195008  74.1994992  30.5770011  63.8285008
  74.1294992  29.4900011  63.6095008  74.8364992  31.0460011  63.0485008
  74.5984992  30.8090011  65.2245008  75.5944992  30.3500011  65.4035008
  74.8754992  31.8570011  65.4685008  73.6224992  30.2420011  66.2715008
  72.6684992  30.8050011  66.1915008  73.3614992  29.2230011  65.9155008
  74.1084992  30.4080011  67.7455008  74.9114992  29.6830011  67.9975008
  74.5604992  31.4230011  67.7845008  72.9404992  30.3350011  68.7215008
  73.4924992  30.3480011  69.6865008  72.3784992  31.2920011  68.6795008
  72.0914992  29.0690011  68.7495008  71.3504992  29.1590011  67.9265008
  72.7934992  28.2100011  68.6835008  71.2564992  28.9500011  69.9695008
  70.0494992  29.1080011  69.9585008  71.9674992  28.6680011  71.0495008
  71.4804992  28.8400011  72.3795008  70.4054992  29.1210011  72.3915008
  71.5054992  27.8400011  72.8635008  72.3334992  29.8520011  73.0965008
  73.3524992  29.4170011  73.0125008  71.8834992  30.0440011  74.5565008
  71.9864992  29.0140011  74.9605008  72.6674992  30.5920011  75.1225008
  70.6084992  30.6110011  74.5795008  70.3044992  32.1300011  75.0115008
  69.0864992  32.5070011  74.0385008  68.0504992  31.5550011  73.6975008
  68.4544992  30.7100011  73.1005008  67.6354992  31.0480011  74.5945008
  66.8424992  32.2320011  73.0175008  66.1614992  31.4310011  72.7725008
  66.3924992  32.9180011  73.7195008  67.1714992  32.9490011  71.6005008
  68.1734992  32.2010011  70.7965008  67.7764992  31.2160011  70.6005008
  68.3464992  32.8610011  69.9595008  69.0164992  32.0360011  71.4515008
  65.9044992  33.0400011  70.8295008  65.6214992  32.0340011  70.5555008
  65.2194992  33.4670011  71.5465008  66.0814992  33.5260011  69.8815008
  67.6874992  34.3850011  71.7845008  66.9054992  34.8720011  72.3485008
  67.8764992  34.8160011  70.8125008  68.6024992  34.3710011  72.3575008
  69.8794992  32.1000011  76.4555008  71.4344992  33.0540011  74.6485008
  72.2774992  31.0970011  72.3605008  73.4244992  31.7760011  72.2255008
  74.4714992  31.5700011  72.8325008  73.2794992  32.8830011  71.1585008
  73.7294992  32.4370011  70.2455008  73.9444992  33.7160011  71.4735008
  71.7984992  33.1640011  70.7385008  71.0994992  33.3150011  71.5895008
  71.3884992  32.3020011  70.1705008  71.7194992  34.4450011  69.8705008
  72.4284992  34.2320011  69.0415008  72.0564992  35.3230011  70.4615008
  70.3574992  34.8180011  69.2415008  70.4934992  35.8360011  68.8185008
  69.6644992  34.8440011  70.1105008  69.8334992  33.7950011  68.2065008
  69.6894992  32.7680011  68.6055008  70.6114992  33.7540011  67.4145008
  68.6244992  34.2180011  67.2765008  68.8624992  35.1750011  66.7645008
  67.7694992  34.5070011  67.9245008  68.1944992  33.2220011  66.2345008
  68.1054992  32.2430011  66.7505008  69.0594992  32.9870011  65.5775008
  66.8994992  33.7040011  65.5885008  66.0374992  33.7040011  66.2715008
  66.5814992  33.8100011  64.3005008  65.5784992  34.1580011  64.0115008
  67.5284992  33.4430011  63.0995008  68.4634992  33.0230011  63.5285008
  67.7434992  34.3440011  62.4855008  66.9584992  32.3800011  62.1155008
  66.5434992  31.5330011  62.7025008  67.8174992  32.0530011  61.4925008
  65.9204992  32.9930011  61.0635008  65.0144992  33.4130011  61.5505008
  65.5614992  32.1140011  60.4865008  66.6954992  33.8430011  60.0675008
  67.4664992  33.3030011  59.4785008  67.1654992  34.6760011  60.6325008
  65.7344992  34.4360011  59.0955008  65.1434992  35.1130011  59.7485008
  65.1494992  33.7250011  58.4745008  66.3794992  35.4180011  58.1245008
  66.9914992  36.1820011  58.6485008  65.5224992  35.9520011  57.6615008
  67.0674992  34.7520011  56.8955008  66.9814992  35.4260011  56.0165008
  66.4494992  33.8770011  56.6015008  68.5814992  34.4690011  56.9615008
  68.8234992  33.5840011  57.5875008  69.2234992  35.3080011  57.3045008
  68.9334992  34.1900011  55.9455008  32.9014992  39.1320011  53.9295008
  33.0184992  38.4610011  53.0515008  33.3894992  38.7430011  54.8485008
  33.4414992  40.0460011  53.6005008  31.3864992  39.4370011  54.1365008
  31.2604992  40.0270011  55.0695008  30.9094992  39.8640011  53.2285008
  30.5584992  38.1760011  54.3215008  29.5274992  38.5890011  54.3035008
  30.7414992  37.5890011  53.3965008  30.8964992  37.4330011  55.6555008
  30.2164992  36.5600011  55.7575008  31.9254992  37.0830011  55.4245008
  30.9724992  38.1650011  57.0285008  31.6494992  39.0460011  57.0525008
  29.9334992  38.4740011  57.2705008  31.5514992  37.1480011  58.0385008
  31.0824992  36.1430011  58.0915008  32.6074992  36.9620011  57.7485008
  31.5294992  37.7390011  59.4935008  31.8264992  38.7920011  59.3035008
  30.5384992  37.8580011  59.9825008  32.3794992  37.0540011  60.4385008
  32.2734992  35.9510011  60.5075008  33.4314992  37.1160011  60.0865008
  32.3124992  37.6230011  61.8685008  31.2314992  37.7430011  62.0945008
  32.9194992  37.1110011  62.6445008  32.7074992  39.1580011  61.9165008
  33.7804992  39.3230011  61.6815008  32.0714992  39.7210011  61.2005008
  32.5394992  39.8410011  63.3135008  33.4024992  39.5620011  63.9545008
  32.6544992  40.9330011  63.1405008  31.1894992  39.5620011  63.9885008
  30.3144992  39.9930011  63.4565008  31.1354992  38.4830011  64.2475008
  31.1224992  40.1660011  65.3835008  31.3084992  41.2540011  65.2545008
  30.0844992  40.0640011  65.7665008  32.0844992  39.7610011  66.5405008
  31.7714992  38.7530011  66.8885008  33.1424992  39.8030011  66.2025008
  31.8924992  40.7350011  67.7815008  32.7864992  40.6040011  68.4265008
  31.7934992  41.7920011  67.4535008  30.5694992  40.4470011  68.5505008
  29.4544992  40.9210011  68.3015008  30.8904992  39.6490011  69.5825008
  29.8184992  39.4190011  70.4825008  29.5384992  40.3830011  70.9595008
  28.9784992  38.9560011  69.9205008  30.3264992  38.4500011  71.6535008
  29.4984992  38.5020011  72.3915008  31.6464992  38.9660011  72.2625008
  31.4764992  40.0350011  72.5125008  31.7864992  38.4890011  73.2555008
  32.7794992  38.5660011  71.4005008  34.0834992  39.3510011  71.4955008
  34.4524992  39.0640011  73.0345008  35.8034992  39.1940011  73.5055008
  36.4934992  39.7160011  72.8095008  35.7784992  39.9590011  74.3115008
  36.3564992  37.7760011  73.7485008  36.1194992  37.0580011  72.9775008
  37.4094992  38.0100011  73.7845008  35.8224992  37.0170011  75.0175008
  34.5714992  36.2570011  74.6975008  34.7484992  35.2590011  74.3245008
  33.9324992  36.1650011  75.5645008  33.9804992  36.7410011  73.9345008
  36.9124992  36.0690011  75.5055008  37.7544992  36.6630011  75.8305008
  36.4964992  35.4740011  76.3055008  37.1654992  35.3800011  74.7135008
  35.5504992  38.0290011  76.1125008  34.9704992  38.8920011  75.8205008
  36.4924992  38.4890011  76.3715008  35.0374992  37.5580011  76.9375008
  35.0634992  38.8000011  70.6055008  33.8844992  40.8100011  71.3365008
  30.4424992  37.1290011  71.0885008  30.5204992  36.1080011  72.0165008
  30.3484992  36.2790011  73.2135008  30.9964992  34.7910011  71.2805008
  30.2524992  34.4580011  70.5245008  31.1194992  33.9240011  71.9645008
  32.2784992  34.9250011  70.5745008  32.6724992  33.8900011  70.4975008
  33.0824992  35.5740011  70.9835008  32.0714992  35.2890011  69.0885008
  31.6634992  36.3220011  69.0565008  31.3684992  34.5530011  68.6415008
  33.3794992  35.2720011  68.3625008  33.9214992  34.3560011  68.6805008
  34.0274992  36.0590011  68.8035008  33.2424992  35.4630011  66.7725008
  32.7634992  36.4020011  66.4225008  32.5404992  34.6250011  66.5735008
  34.6054992  35.1660011  66.0225008  34.4384992  35.1150011  64.9255008
  35.1044992  34.2170011  66.3155008  35.7104992  36.3250011  66.1235008
  35.6094992  36.5770011  67.2005008  35.4024992  37.2370011  65.5695008
  37.1384992  35.9470011  65.8985008  37.7054992  35.7140011  66.8115008
  37.7134992  35.8940011  64.6765008  38.7294992  35.4750011  64.6305008
  37.0064992  36.2420011  63.3845008  36.1944992  36.9740011  63.5835008
  36.6214992  35.3710011  62.8135008  37.9344992  37.1040011  62.4735008
  38.8284992  36.4950011  62.2215008  38.1914992  38.0700011  62.9605008
  37.1514992  37.5120011  61.2315008  36.3984992  38.3250011  61.3075008
  36.5304992  36.6330011  60.9575008  38.0054992  37.6760011  59.9525008
  38.9944992  37.1870011  60.0835008  38.1024992  38.7650011  59.7555008
  37.4474992  37.1020011  58.6325008  37.4424992  35.9910011  58.6205008
  38.1744992  37.5120011  57.8995008  36.0634992  37.6320011  58.3975008
  35.8694992  38.7140011  58.5595008  35.3484992  37.0320011  58.9995008
  35.5864992  37.3460011  56.9605008  34.6924992  38.0020011  56.8825008
  35.1744992  36.3490011  56.6915008  36.5184992  37.8460011  55.8145008
  36.6404992  38.9420011  55.9505008  36.0134992  37.6090011  54.8535008
  37.4914992  37.3220011  55.9255008  49.3664992  76.0560011  53.1415008
  48.2564992  76.0040011  53.1695008  49.8504992  75.3290011  53.8285008
  49.7994992  75.7770011  52.1575008  49.6694992  77.5850011  53.2045008
  49.1624992  78.1720011  52.4085008  49.0434992  77.8530011  54.0815008
  51.0964992  78.1050011  53.4985008  51.5454992  77.6260011  54.3955008
  51.7104992  77.8010011  52.6245008  51.3294992  79.6140011  53.4835008
  52.4014992  79.8770011  53.6095008  51.1114992  79.9330011  52.4425008
  50.4654992  80.5140011  54.3645008  50.8214992  81.5630011  54.2805008
  49.4304992  80.6000011  53.9705008  50.4084992  80.0840011  55.8495008
  50.0324992  79.0390011  55.8215008  51.4514992  80.1660011  56.2215008
  49.5204992  80.9520011  56.7355008  49.8374992  82.0170011  56.7715008
  48.4884992  81.0290011  56.3315008  49.4554992  80.3130011  58.2115008
  49.1164992  79.2560011  58.1585008  50.4294992  80.3120011  58.7465008
  48.3084992  80.7840011  59.1505008  47.3634992  80.8820011  58.5735008
  48.2744992  79.9610011  59.8965008  48.7094992  82.0620011  59.9415008
  49.6184992  81.7100011  60.4755008  48.9854992  82.9210011  59.2935008
  47.7924992  82.6060011  60.9925008  48.2214992  83.5620011  61.3625008
  46.7674992  82.7120011  60.5775008  47.5374992  81.7330011  62.2875008
  46.8494992  80.9290011  61.9475008  48.5184992  81.3380011  62.6275008
  46.7744992  82.3570011  63.4995008  47.4414992  82.8830011  64.2145008
  46.0304992  83.0570011  63.0625008  45.9414992  81.3560011  64.3485008
  45.3864992  82.0560011  65.0085008  45.1984992  80.9190011  63.6475008
  46.8744992  80.2690011  65.0175008  47.4824992  79.6650011  64.3115008
  47.5604992  80.7920011  65.7175008  46.0294992  79.4110011  65.9445008
  44.8014992  79.4650011  66.1005008  46.8564992  78.6480011  66.6165008
  46.1584992  77.9310011  67.6575008  45.4104992  78.5450011  68.2035008
  45.5814992  77.0760011  67.2455008  47.3144992  77.3110011  68.5235008
  46.9034992  76.5310011  69.1985008  47.9904992  78.3200011  69.3915008
  48.4384992  79.1140011  68.7575008  47.2714992  78.8700011  70.0365008
  49.1794992  77.7770011  70.0105008  49.8564992  78.4440011  71.2335008
  48.7284992  78.6130011  72.2805008  48.2984992  77.4680011  73.1095008
  47.2084992  77.5800011  73.2935008  48.4544992  76.5620011  72.4855008
  49.0024992  77.4060011  74.5085008  48.5904992  76.5830011  75.0735008
  50.0794992  77.3210011  74.5065008  48.7974992  78.6040011  75.4255008
  49.5884992  79.8500011  75.0465008  49.0134992  80.7000011  75.3815008
  50.5144992  79.7490011  75.5935008  49.8904992  79.9020011  74.0105008
  47.3574992  78.9360011  75.4555008  46.9444992  77.9830011  75.7525008
  47.2884992  79.6690011  76.2455008  46.9094992  79.2690011  74.5315008
  49.1374992  78.2450011  76.8135008  49.0524992  79.1220011  77.4375008
  50.1734992  77.9460011  76.8805008  48.5184992  77.4190011  77.1325008
  50.8914992  77.5720011  71.7195008  50.3254992  79.7720011  70.8565008
  48.3264992  76.7490011  67.6325008  48.0114992  75.4940011  67.0765008
  47.0784992  74.8730011  67.4425008  49.0234992  75.2210011  66.0145008
  49.3654992  74.1660011  66.0765008  49.9194992  75.8750011  66.0745008
  48.4744992  75.3400011  64.6375008  47.3634992  75.3450011  64.6555008
  48.6244992  74.3960011  64.0705008  49.0074992  76.5120011  63.7865008
  50.1134992  76.5830011  63.7005008  48.9294992  77.4040011  64.4445008
  48.3954992  76.5590011  62.4055008  48.7344992  75.6670011  61.8375008
  48.8614992  77.4470011  61.9265008  46.9154992  76.8180011  62.1965008
  46.6514992  77.5590011  62.9805008  46.2884992  75.9090011  62.3155008
  46.4104992  77.6490011  60.9785008  46.7084992  78.7090011  61.1325008
  45.3054992  77.6160011  60.8745008  46.9514992  77.3010011  59.5735008
  48.0344992  77.4410011  59.3695008  46.4144992  78.0650011  58.9715008
  46.5274992  75.9350011  59.1495008  47.1174992  75.1600011  59.6605008
  45.6054992  75.5330011  58.1995008  45.4994992  74.4490011  58.0445008
  44.7814992  76.5040011  57.3405008  45.0134992  77.5420011  57.6635008
  43.6974992  76.2960011  57.4645008  45.1024992  76.3960011  55.7585008
  44.2854992  76.9810011  55.2855008  45.0194992  75.3520011  55.3885008
  46.4494992  77.0380011  55.3375008  46.4314992  77.0050011  54.2265008
  47.2734992  76.4310011  55.7695008  46.6234992  78.5470011  55.7945008
  47.6124992  78.8050011  55.3585008  46.7204992  78.4550011  56.8975008
  45.5574992  79.5950011  55.5165008  45.8494992  80.5650011  55.9725008
  44.5834992  79.3740011  56.0035008  45.2294992  79.7820011  54.0455008
  44.3654992  80.4750011  53.9585008  44.9284992  78.8140011  53.5925008
  46.4184992  80.2130011  53.1335008  47.0454992  79.3040011  53.0105008
  47.1184992  80.9920011  53.5035008  45.9284992  80.5800011  51.6915008
  44.9654992  81.1090011  51.8585008  45.8994992  79.5990011  51.1715008
  46.7374992  81.2390011  51.3115008  64.3704992  84.9180011  55.4945008
  64.8904992  83.9370011  55.5455008  64.7184992  85.5770011  56.3185008
  64.6124992  85.2850011  54.4735008  62.8654992  84.6980011  55.8035008
  62.4524992  85.7270011  55.7285008  62.4554992  83.9910011  55.0515008
  62.5794992  84.2280011  57.2285008  62.9764992  84.8440011  58.0635008
  61.4754992  84.3560011  57.2135008  63.1364992  82.8100011  57.5845008
  62.7334992  81.9920011  56.9495008  64.2374992  82.8530011  57.4425008
  62.9744992  82.3790011  59.1155008  63.2384992  83.2530011  59.7485008
  61.8994992  82.2100011  59.3395008  63.8064992  81.1760011  59.6055008
  63.5594992  80.3470011  58.9085008  64.8814992  81.3690011  59.4015008
  63.6234992  80.6150011  61.0405008  62.6374992  80.1030011  61.0345008
  64.4374992  79.9550011  61.4105008  63.6994992  81.5940011  62.2015008
  64.6384992  82.1780011  62.1035008  63.0044992  82.4570011  62.1195008
  63.6774992  80.8680011  63.5095008  62.7554992  80.2500011  63.5625008
  64.5734992  80.2280011  63.6615008  63.5624992  81.7420011  64.7505008
  62.8254992  82.5690011  64.6565008  63.1774992  81.2500011  65.6695008
  64.8634992  82.5490011  65.1795008  65.7284992  81.8890011  65.4045008
  65.1124992  83.1280011  64.2645008  64.6514992  83.4940011  66.3275008
  64.1764992  84.4380011  65.9865008  63.9564992  82.9940011  67.0355008
  66.0344992  83.9380011  66.9425008  66.5504992  83.0840011  67.4315008
  66.7044992  84.2720011  66.1215008  65.9024992  84.9580011  68.0345008
  66.8914992  85.0800011  68.5265008  65.7274992  85.9600011  67.5885008
  64.8184992  84.5810011  69.1005008  63.9174992  84.1440011  68.6185008
  65.2744992  83.8190011  69.7685008  64.4414992  85.7220011  69.9925008
  65.2314992  86.3580011  70.6415008  63.1614992  85.8530011  69.9575008
  62.7354992  87.0890011  70.6405008  63.1074992  86.9470011  71.6785008
  63.2114992  87.9280011  70.0895008  61.1994992  87.1020011  70.8285008
  60.8254992  88.0270011  71.3165008  60.7044992  85.9870011  71.8675008
  61.0754992  86.1530011  72.9015008  59.5944992  86.0370011  71.8485008
  61.0974992  84.7830011  71.3475008  60.9664992  83.4390011  72.2335008
  62.3014992  83.4920011  73.0855008  63.4924992  82.8410011  72.5595008
  63.4514992  81.7320011  72.6075008  63.5964992  83.1440011  71.4965008
  64.8144992  83.3940011  73.1445008  65.6734992  83.0580011  72.5825008
  64.8424992  84.4680011  73.0345008  64.9514992  83.1180011  74.5575008
  66.2694992  83.5190011  74.9405008  66.5474992  83.1670011  75.9225008
  67.0434992  83.0230011  74.3735008  66.4354992  84.5780011  74.8015008
  63.7984992  83.8170011  75.3505008  63.7994992  83.5230011  76.3895008
  64.0564992  84.8660011  75.3445008  62.8124992  83.5860011  74.9775008
  64.8084992  81.6830011  74.8455008  64.1204992  81.2290011  74.1475008
  64.5064992  81.6050011  75.8795008  65.7484992  81.2270011  74.5715008
  59.8034992  83.4750011  73.1205008  61.0414992  82.2940011  71.2735008
  60.5774992  86.9400011  69.5745008  60.6544992  87.9440011  68.6675008
  60.9324992  89.0630011  69.0125008  60.3474992  87.3830011  67.2095008
  60.5784992  88.1310011  66.4215008  59.2614992  87.1520011  67.1735008
  61.1414992  86.1230011  66.8315008  61.0254992  85.3870011  67.6555008
  62.2304992  86.3350011  66.7735008  60.7744992  85.4440011  65.5205008
  59.6954992  85.1850011  65.4545008  61.3394992  84.4920011  65.6055008
  61.1684992  86.1090011  64.2655008  62.2214992  86.2390011  64.5945008
  60.6104992  87.0550011  64.0975008  61.0574992  85.0820011  63.1075008
  59.9904992  84.8960011  62.8605008  61.5574992  84.1310011  63.3875008
  61.7454992  85.5740011  61.8855008  61.9554992  84.7970011  61.1195008
  62.7074992  85.9460011  62.2975008  61.0534992  86.6110011  60.9885008
  61.8724992  86.8540011  60.2785008  60.8164992  87.5680011  61.5015008
  59.7454992  86.0690011  60.3645008  59.1424992  85.4190011  61.0155008
  59.4024992  86.2940011  59.1035008  58.3954992  85.9470011  58.8265008
  60.2184992  87.1050011  58.1335008  59.9674992  86.8380011  57.0845008
  61.3154992  86.9670011  58.2375008  59.8494992  88.6030011  58.2835008
  60.1234992  88.9900011  59.2875008  58.7464992  88.6600011  58.1655008
  60.4564992  89.4210011  57.1145008  59.8144992  90.2890011  56.8495008
  60.4764992  88.8550011  56.1585008  61.8734992  89.8850011  57.4295008
  62.5274992  89.0260011  57.6905008  61.7444992  90.4350011  58.3865008
  62.5834992  90.6470011  56.3325008  63.5754992  91.0080011  56.6795008
  61.9474992  91.5170011  56.0635008  62.7554992  89.8880011  55.0125008
  63.0414992  90.6470011  54.2535008  61.7634992  89.6070011  54.5975008
  63.6964992  88.6960011  55.0765008  63.7404992  88.2660011  54.0535008
  63.2334992  87.9870011  55.7955008  65.1124992  88.9840011  55.4805008
  65.6514992  89.5170011  54.6685008  65.6774992  88.0280011  55.5195008
  65.1364992  89.5520011  56.4345008  55.3824992  84.3170011  52.5755008
  54.8634992  84.3960011  51.5965008  56.0454992  83.4250011  52.5765008
  55.9994992  85.1690011  52.9315008  54.2764992  84.1320011  53.6025008
  53.7054992  83.2410011  53.2655008  54.8004992  83.8580011  54.5425008
  53.4104992  85.3590011  53.7705008  53.2304992  85.6170011  52.7055008
  52.4854992  85.1460011  54.3475008  54.0634992  86.5900011  54.5165008
  54.9944992  86.8650011  53.9765008  53.3424992  87.4190011  54.3505008
  54.5194992  86.3030011  55.9605008  53.9404992  85.4980011  56.4625008
  55.5704992  85.9510011  55.8895008  54.4324992  87.4810011  56.8385008
  55.1254992  88.2830011  56.5035008  53.4474992  87.9570011  56.6465008
  54.6874992  87.2060011  58.3445008  53.9394992  86.4310011  58.6135008
  55.6984992  86.8230011  58.6005008  54.5414992  88.4950011  59.2495008
  55.1724992  89.3770011  59.0105008  53.4634992  88.7370011  59.1345008
  54.7854992  88.2820011  60.7495008  55.8594992  88.2580011  61.0315008
  54.3994992  89.2660011  61.0925008  54.0464992  87.1060011  61.3435008
  52.9834992  87.1320011  61.0215008  54.5444992  86.1280011  61.1735008
  54.0414992  87.2890011  62.8815008  54.9984992  87.1830011  63.4375008
  53.6334992  88.3070011  63.0605008  53.0614992  86.2710011  63.6045008
  52.0544992  86.2850011  63.1355008  53.5384992  85.2700011  63.5445008
  52.7054992  86.7170011  65.0275008  53.5724992  87.0660011  65.6265008
  52.1914992  87.6940011  64.8995008  51.7084992  85.8570011  65.8755008
  50.8344992  85.7320011  65.2015008  52.1664992  84.8450011  65.8945008
  51.3054992  86.5090011  67.2185008  51.1234992  87.6030011  67.1515008
  50.3694992  86.0020011  67.5375008  52.3614992  86.2470011  68.3215008
  53.4864992  85.7650011  68.1375008  51.7424992  86.6680011  69.5115008
  52.3614992  86.2140011  70.6845008  53.4634992  86.3540011  70.6825008
  51.8894992  86.8270011  71.4805008  51.9914992  84.7620011  71.0855008
  50.8924992  84.6420011  70.9755008  52.3514992  84.4670011  72.6075008
  53.2074992  85.1630011  72.7375008  51.5104992  84.6970011  73.2965008
  52.7464992  83.0640011  72.7895008  53.5634992  82.8320011  74.1995008
  55.0544992  83.2530011  73.9385008  55.7484992  83.0370011  72.7035008
  56.7324992  82.5790011  72.9425008  55.1164992  82.4080011  72.0415008
  55.9124992  84.3900011  72.0225008  56.1294992  84.1260011  70.9975008
  54.9504992  84.8770011  72.0975008  56.9024992  85.3640011  72.6015008
  58.3544992  84.9280011  72.4595008  58.5664992  84.9660011  71.4015008
  58.9374992  85.7210011  72.9025008  58.4274992  83.9600011  72.9335008
  56.7584992  86.7120011  71.9565008  55.7754992  87.1190011  72.1415008
  57.4894992  87.4070011  72.3435008  57.0184992  86.4980011  70.9305008
  56.6914992  85.4540011  74.1695008  57.1524992  84.6100011  74.6595008
  55.6524992  85.6500011  74.3905008  57.3454992  86.2890011  74.3715008
  52.9164992  83.7560011  75.2005008  53.4354992  81.3590011  74.4165008
  52.7374992  83.8450011  70.3035008  52.1734992  82.9390011  69.4765008
  50.9804992  82.8110011  69.2855008  53.3824992  82.2160011  68.8105008
  54.0514992  81.8830011  69.6325008  53.8974992  82.8290011  68.0395008
  52.9024992  81.0160011  67.9385008  52.3134992  81.4980011  67.1295008
  52.2044992  80.4550011  68.5965008  53.9824992  80.0150011  67.4515008
  54.5084992  79.4520011  68.2525008  54.7464992  80.6110011  66.9085008
  53.4814992  79.1620011  66.2885008  52.5564992  78.6100011  66.5615008
  54.3574992  78.4800011  66.2465008  53.3114992  79.9610011  64.9705008
  54.1484992  80.5830011  64.5865008  52.3654992  80.5120011  65.1625008
  52.8054992  79.0460011  63.7615008  51.8824992  78.5240011  64.0925008
  53.6064992  78.3000011  63.5695008  52.6734992  79.8520011  62.3895008
  52.3914992  79.1120011  61.6105008  53.6604992  80.3360011  62.2225008
  51.4394992  80.7800011  62.4865008  50.5584992  80.1460011  62.6625008
  51.4034992  82.1100011  62.2975008  50.4394992  82.6240011  62.1635008
  52.4944992  83.0670011  61.9575008  53.3354992  83.0260011  62.6825008
  52.1004992  84.0950011  62.1075008  53.2264992  82.9310011  60.6165008
  53.6504992  81.9110011  60.5045008  54.1054992  83.6070011  60.6925008
  52.4714992  83.4680011  59.4605008  52.4464992  84.5690011  59.6075008
  51.4354992  83.0900011  59.3285008  53.1924992  83.1010011  58.0665008
  54.2614992  83.0060011  58.3545008  52.9854992  83.8660011  57.2875008
  52.7994992  81.7230011  57.5355008  51.6894992  81.7130011  57.4715008
  53.0524992  80.9400011  58.2825008  53.4724992  81.3090011  56.2265008
  53.3624992  82.1610011  55.5225008  52.9464992  80.4350011  55.7855008
  54.9594992  80.9190011  56.3665008  55.1614992  80.1510011  57.1425008
  55.3824992  81.8710011  56.7525008  55.6464992  80.5900011  55.0485008
  55.6984992  81.4510011  54.3485008  55.1094992  79.6880011  54.6845008
  56.6564992  80.3310011  55.4315008  54.8754992  25.3720011  52.6725008
  53.8144992  25.4520011  52.9925008  54.8344992  24.3710011  52.1915008
  54.9734992  26.1750011  51.9095008  55.9094992  25.4840011  53.8055008
  56.9394992  25.1740011  53.5265008  56.0714992  26.5820011  53.8605008
  55.5594992  24.9390011  55.1865008  54.6104992  25.3940011  55.5435008
  55.3334992  23.8530011  55.1425008  56.5894992  25.2870011  56.3055008
  57.5444992  24.8500011  55.9435008  56.7174992  26.3890011  56.3725008
  56.1954992  24.8150011  57.7995008  55.1824992  25.2180011  58.0125008
  56.2544992  23.7060011  57.7625008  57.2744992  25.3960011  58.8185008
  58.1624992  25.4170011  58.1505008  56.9444992  26.4550011  58.8855008
  57.4644992  24.6720011  60.1955008  57.6684992  23.6070011  59.9555008
  58.4374992  25.1320011  60.4705008  56.3964992  24.9350011  61.1875008
  56.8194992  24.9600011  62.2145008  56.0634992  25.9950011  61.1785008
  55.0554992  24.1370011  61.0045008  54.4884992  24.5750011  60.1565008
  55.3284992  23.1220011  60.6435008  54.1584992  23.9950011  62.1485008
  53.6264992  23.0190011  62.1425008  54.7894992  23.9960011  63.0635008
  53.0854992  25.0320011  62.2335008  53.6624992  25.9800011  62.2755008
  52.5234992  24.8010011  61.3035008  52.3424992  25.0720011  63.4905008
  51.6724992  25.9540011  63.4075008  51.7804992  24.1360011  63.6955008
  53.2494992  25.4320011  64.6155008  53.8084992  24.4970011  64.8305008
  53.8754992  26.3250011  64.3995008  52.5414992  25.8080011  65.9265008
  52.1734992  26.7650011  65.4995008  51.6814992  25.1350011  66.1295008
  53.3764992  25.9970011  67.2195008  54.1724992  26.6900011  66.8725008
  52.7974992  26.6720011  67.8865008  53.6364992  24.6290011  67.8095008
  52.7574992  23.8250011  68.0685008  54.9244992  24.5670011  68.0265008
  55.3634992  23.2480011  68.5565008  54.6014992  22.4430011  68.4815008
  56.2174992  22.8050011  68.0015008  55.9064992  23.4920011  70.0045008
  56.1754992  22.5190011  70.4665008  54.7804992  24.1330011  70.8895008
  53.8364992  23.5670011  70.7355008  55.1364992  24.0950011  71.9415008
  54.4624992  25.4750011  70.5445008  53.2714992  26.2350011  71.2915008
  54.0044992  26.5240011  72.6325008  55.0484992  27.5730011  72.7385008
  55.7594992  27.6600011  71.8885008  54.5464992  28.5640011  72.7635008
  55.8724992  27.3760011  74.0605008  56.4434992  26.4640011  73.9685008
  56.5444992  28.2190011  74.1215008  55.1814992  27.3000011  75.4045008
  56.1824992  27.1400011  76.5355008  55.6634992  27.0120011  77.4745008
  56.7844992  26.2480011  76.4415008  56.9114992  27.9370011  76.5155008
  54.4324992  28.6300011  75.6545008  54.0224992  28.5050011  76.6455008
  55.1294992  29.4540011  75.7025008  53.6274992  28.7660011  74.9485008
  54.2124992  26.1850011  75.5075008  53.4624992  26.3180011  74.7425008
  53.7304992  26.1830011  76.4735008  54.7014992  25.2240011  75.4355008
  52.9304992  27.4930011  70.6895008  52.1414992  25.3000011  71.4015008
  57.1564992  24.2590011  69.8505008  57.6804992  24.5210011  71.0035008
  57.4584992  23.9410011  72.0765008  58.7654992  25.6040011  70.8375008
  59.7754992  25.1520011  70.7375008  58.7764992  26.1440011  71.8085008
  58.7144992  26.5930011  69.6275008  58.7324992  25.9320011  68.7345008
  59.5584992  27.3140011  69.6745008  57.5024992  27.4990011  69.7865008
  57.6634992  28.3510011  70.4805008  56.6324992  26.9210011  70.1665008
  57.1434992  28.3380011  68.5275008  56.9084992  27.6440011  67.6925008
  57.9964992  29.0000011  68.2655008  55.9234992  29.2560011  68.6755008
  56.1604992  29.7500011  69.6425008  55.0054992  28.6560011  68.8535008
  55.7534992  30.2560011  67.4865008  56.8064992  30.4760011  67.2085008
  55.2864992  31.2120011  67.8055008  54.9814992  29.6080011  66.2915008
  54.6824992  30.3880011  65.5595008  54.0714992  29.1800011  66.7645008
  55.5974992  28.5550011  65.5105008  55.6514992  27.6000011  66.0535008
  55.9454992  28.5180011  64.2275008  56.1884992  27.5130011  63.8535008
  55.8684992  29.5680011  63.1545008  56.8554992  30.0590011  63.0235008
  55.1444992  30.3590011  63.4475008  55.3804992  29.1180011  61.7315008
  56.0374992  28.2340011  61.5815008  55.6944992  29.9980011  61.1305008
  53.9214992  28.6800011  61.5405008  53.3114992  29.6080011  61.5895008
  53.6114992  28.0230011  62.3805008  53.7164992  28.1610011  60.1395008
  54.0504992  27.1040011  60.0605008  54.3404992  28.7600011  59.4425008
  52.2264992  28.2360011  59.6245008  51.7664992  29.2010011  59.9285008
  51.7854992  27.3340011  60.0985008  52.0974992  28.0560011  58.1325008
  52.4584992  28.9930011  57.6575008  50.9984992  27.9030011  58.0805008
  52.7294992  26.7330011  57.6555008  52.6544992  25.9500011  58.4405008
  53.8214992  26.9130011  57.5575008  52.1484992  26.2210011  56.3395008
  52.4094992  26.9910011  55.5825008  51.0404992  26.1710011  56.4075008
  52.4294992  25.1950011  56.0175008  84.2654992  50.0750011  56.6885008
  83.3804992  50.2000011  57.3485008  84.2034992  48.9990011  56.4225008
  84.0334992  50.7490011  55.8365008  85.4374992  50.5210011  57.5775008
  86.4224992  50.3810011  57.0835008  85.4834992  51.5980011  57.8445008
  85.4834992  49.6670011  58.8235008  85.5354992  48.5800011  58.5995008
  86.3514992  49.9270011  59.4665008  84.1844992  49.8070011  59.7245008
  83.3014992  49.5620011  59.0975008  84.2584992  49.1290011  60.6015008
  84.0084992  51.1190011  60.4515008  84.9684992  51.3680011  60.9535008
  83.7814992  51.9230011  59.7195008  83.0214992  51.1870011  61.6085008
  82.7474992  52.2270011  61.8875008  82.1744992  50.5090011  61.3675008
  83.5274992  50.6880011  62.9875008  83.9614992  49.6700011  62.8825008
  84.3524992  51.3990011  63.2055008  82.4834992  50.6080011  64.0595008
  81.6344992  49.9510011  63.7725008  82.9314992  50.2730011  65.0195008
  81.8444992  52.0130011  64.4205008  82.6484992  52.6720011  64.8135008
  81.5224992  52.4410011  63.4475008  80.4934992  51.9820011  65.1645008
  79.7744992  52.5550011  64.5415008  80.1634992  50.9270011  65.0535008
  80.4814992  52.4300011  66.6435008  80.8834992  53.4610011  66.7395008
  79.4544992  52.5410011  67.0535008  81.1114992  51.4800011  67.7605008
  80.7814992  50.4370011  67.5675008  82.2104992  51.4990011  67.6005008
  80.7604992  51.8310011  69.2375008  79.7384992  52.2510011  69.3475008
  80.6474992  50.8770011  69.7965008  81.8574992  52.7190011  69.9415008
  82.8654992  52.3090011  69.7165008  81.8114992  53.6920011  69.4075008
  81.7494992  53.0410011  71.4085008  82.5954992  53.6730011  71.7545008
  80.8214992  53.6200011  71.6015008  81.6734992  51.7940011  72.3205008
  81.2974992  51.6920011  73.4875008  82.2314992  50.7930011  71.6325008
  82.0114992  49.4620011  72.2235008  81.3134992  49.4570011  73.0875008
  81.6544992  48.8840011  71.3445008  83.4154992  48.8500011  72.6315008
  83.3934992  47.7530011  72.8085008  83.9074992  49.4920011  73.9725008
  83.0854992  49.6040011  74.7115008  84.7814992  48.9690011  74.4165008
  84.3054992  50.8250011  73.6285008  84.8924992  51.7070011  74.8355008
  86.4014992  51.9640011  74.4515008  87.1514992  50.8260011  74.0095008
  88.1644992  50.7240011  74.4535008  86.8284992  49.8340011  74.3905008
  87.2134992  50.7080011  72.4695008  87.5494992  49.7240011  72.1815008
  86.3054992  50.9610011  71.9425008  88.1134992  51.7290011  71.6895008
  87.7074992  53.1430011  72.0625008  86.7824992  53.3710011  71.5545008
  87.4544992  53.2900011  73.1015008  88.4484992  53.8360011  71.6895008
  89.5894992  51.6170011  72.0995008  89.5464992  51.6470011  73.1775008
  89.9694992  50.6510011  71.8005008  90.2424992  52.4250011  71.8035008
  88.0604992  51.5000011  70.1915008  88.0444992  50.4240011  70.0925008
  88.9664992  51.9400011  69.8005008  87.1894992  52.0190011  69.8205008
  84.2604992  53.0490011  74.8835008  84.8114992  50.9650011  76.1385008
  84.4554992  49.1010011  71.6675008  84.2744992  48.6290011  70.4015008
  83.3554992  47.8640011  70.1485008  85.2494992  49.2260011  69.4305008
  85.5444992  50.2020011  69.8705008  84.7484992  49.4680011  68.4685008
  86.4364992  48.2520011  69.2445008  86.7924992  47.9070011  70.2385008
  87.2384992  48.7180011  68.6335008  86.0614992  46.9230011  68.4185008
  85.3114992  46.2990011  68.9515008  86.9854992  46.3080011  68.4575008
  85.6704992  47.1170011  66.9285008  86.5134992  47.7570011  66.5915008
  84.6214992  47.4650011  66.8115008  85.6064992  45.8450011  66.1345008
  84.8424992  45.1950011  66.6125008  86.5924992  45.3350011  66.1685008
  85.0434992  46.1650011  64.7235008  84.0144992  46.5770011  64.8065008
  85.0384992  45.2650011  64.0725008  85.9264992  47.1800011  63.8935008
  85.8774992  48.1770011  64.3815008  85.4144992  47.2680011  62.9115008
  87.3434992  46.7190011  63.6295008  87.4594992  45.6430011  63.4325008
  88.4164992  47.5190011  63.7785008  89.4084992  47.0830011  63.5875008
  88.5274992  48.9650011  64.1855008  89.4334992  49.2210011  64.7745008
  87.6954992  49.3220011  64.8305008  88.4874992  50.0790011  63.0475008
  89.0824992  50.8900011  63.5205008  87.4754992  50.3600011  62.6845008
  89.1374992  49.4880011  61.7475008  88.3094992  48.8270011  61.4145008
  90.1254992  49.0250011  61.9585008  89.2774992  50.6410011  60.7475008
  89.6274992  51.5600011  61.2635008  88.2304992  50.8780011  60.4605008
  90.1524992  50.2760011  59.5975008  89.7424992  49.2790011  59.3285008
  91.1584992  50.2250011  60.0675008  90.0774992  51.1840011  58.3645008
  90.6264992  52.1460011  58.4475008  88.9894992  51.3770011  58.2555008
  90.4914992  50.5360011  57.0255008  90.0434992  49.5200011  56.9895008
  91.5654992  50.2540011  57.0235008  90.1954992  51.2770011  55.6915008
  89.1364992  51.2620011  55.3575008  90.8414992  50.8780011  54.8805008
  90.3934992  52.3540011  55.8815008  86.8724992  62.6310011  51.5545008
  86.8714992  61.6450011  51.0435008  87.8364992  62.8190011  52.0735008
  87.0024992  63.2960011  50.6735008  85.7354992  62.9810011  52.4765008
  85.8394992  64.0610011  52.7145008  84.7854992  63.0050011  51.9005008
  85.6144992  62.1830011  53.8385008  86.3644992  62.6270011  54.5275008
  84.6024992  62.2530011  54.2915008  86.0834992  60.6830011  53.7115008
  85.2564992  60.0660011  53.2975008  86.9924992  60.6760011  53.0735008
  86.3724992  60.0950011  55.1275008  86.9184992  59.1430011  54.9545008
  86.9384992  60.7350011  55.8375008  84.9744992  59.7040011  55.7585008
  84.3124992  60.5160011  56.1275008  84.4174992  59.1510011  54.9715008
  85.2334992  58.6830011  56.9085008  84.2694992  58.2010011  57.1775008
  85.8674992  57.8570011  56.5225008  85.8124992  59.3520011  58.2605008
  86.8184992  59.7300011  57.9785008  85.1974992  60.2700011  58.3795008
  85.7294992  58.4230011  59.4685008  84.6934992  58.1420011  59.7575008
  86.1684992  57.4450011  59.1795008  86.5854992  58.9840011  60.6215008
  87.6294992  58.7800011  60.3005008  86.3234992  60.0370011  60.8635008
  86.3644992  58.3130011  61.9425008  86.5104992  57.2110011  61.9625008
  87.2064992  58.6900011  62.5625008  84.9714992  58.4850011  62.4555008
  84.4234992  59.2750011  61.8985008  84.2944992  57.6370011  62.2175008
  84.9654992  58.7060011  63.9515008  83.9594992  58.4510011  64.3475008
  85.7734992  58.1890011  64.5125008  85.2084992  60.2250011  64.3055008
  86.3124992  60.3390011  64.2535008  84.7254992  60.9630011  63.6295008
  84.8244992  60.4850011  65.8475008  83.7404992  60.4850011  66.0915008
  85.2544992  59.6930011  66.4965008  85.3584992  61.8190011  66.2945008
  85.7184992  62.6970011  65.5355008  85.7444992  61.7950011  67.5725008
  86.2074992  62.8910011  68.3285008  87.2574992  62.7840011  68.6735008
  86.1674992  63.8430011  67.7565008  85.4154992  63.1310011  69.5675008
  85.7814992  64.1120011  69.9385008  85.6124992  62.0070011  70.6055008
  85.5244992  60.9810011  70.1885008  86.6564992  62.0620011  70.9825008
  84.7994992  62.0740011  71.7795008  83.2684992  61.4780011  71.6645008
  83.4504992  60.2680011  72.7295008  83.5104992  60.6160011  74.1405008
  84.3834992  61.2840011  74.2995008  82.5324992  61.0560011  74.4325008
  83.5814992  59.3220011  75.0145008  83.5364992  59.5820011  76.0615008
  82.6324992  58.8960011  74.7205008  84.5804992  58.3120011  74.6815008
  84.4634992  57.5230011  73.3845008  83.7344992  56.7350011  73.5095008
  84.2364992  58.1270011  72.5185008  85.4654992  57.1410011  73.2545008
  85.8984992  59.0680011  74.7965008  85.8244992  59.8900011  74.1005008
  86.1474992  59.5020011  75.7535008  86.7114992  58.4420011  74.4615008
  84.5364992  57.1670011  75.6925008  85.0284992  56.2970011  75.2825008
  83.5034992  56.9680011  75.9335008  85.1154992  57.5600011  76.5155008
  82.1984992  62.3510011  72.2595008  83.0464992  60.7930011  70.3155008
  84.0614992  63.2680011  69.1915008  83.6234992  64.2790011  68.3465008
  84.3294992  65.2480011  68.0285008  82.1564992  64.2250011  67.9245008
  81.8044992  65.2770011  67.8555008  81.5224992  63.7320011  68.6925008
  82.0774992  63.4280011  66.6465008  81.0834992  62.9420011  66.5515008
  82.7214992  62.5270011  66.7395008  82.4554992  64.2940011  65.3875008
  83.5294992  64.5140011  65.5675008  81.9084992  65.2540011  65.2755008
  82.3974992  63.6300011  64.0345008  81.3804992  63.2600011  63.7835008
  83.0384992  62.7380011  64.2025008  83.0144992  64.4650011  62.9515008
  83.9264992  64.9830011  63.3175008  82.3044992  65.2740011  62.6745008
  83.4124992  63.5930011  61.6775008  84.2164992  62.8480011  61.8615008
  83.7474992  64.2760011  60.8675008  82.2554992  62.6730011  61.1905008
  81.3904992  63.3470011  61.0065008  82.1314992  61.8650011  61.9425008
  82.5464992  61.9400011  59.9515008  83.3434992  61.2030011  60.1265008
  81.9294992  62.0350011  58.7145008  82.2294992  61.3110011  57.9435008
  80.8484992  62.9300011  58.2805008  80.6514992  63.6370011  59.1145008
  79.8694992  62.4900011  57.9915008  81.3584992  63.8170011  57.1465008
  82.2524992  64.4180011  57.4195008  80.5894992  64.6100011  57.0225008
  81.4434992  63.1660011  55.7435008  81.6694992  62.0860011  55.8765008
  82.2434992  63.5580011  55.0795008  80.1144992  63.2320011  54.9725008
  79.8024992  64.2650011  54.7105008  79.2924992  62.7210011  55.5175008
  80.1164992  62.4560011  53.6245008  80.9184992  63.0030011  53.0845008
  79.0814992  62.5250011  53.2245008  80.4654992  60.9380011  53.7075008
  79.7204992  60.4610011  54.3795008  81.4904992  60.7740011  54.1015008
  80.4324992  60.2860011  52.2795008  80.8734992  59.2680011  52.2315008
  81.1704992  60.9140011  51.7365008  79.0834992  60.1230011  51.6045008
  78.2884992  59.7410011  52.2795008  79.1354992  59.5900011  50.6305008
  78.7404992  61.1350011  51.3025008  78.5644992  68.3100011  54.8015008
  79.1904992  69.2040011  54.5915008  77.5884992  68.5520011  54.3285008
  78.9214992  67.3380011  54.4005008  78.2774992  68.3150011  56.3565008
  77.5864992  67.4630011  56.5355008  79.1604992  68.1270011  57.0045008
  77.5534992  69.5290011  56.9995008  76.6324992  69.7360011  56.4125008
  77.1944992  69.2680011  58.0175008  78.3684992  70.8360011  57.0985008
  78.7004992  71.0520011  56.0605008  77.5494992  71.5310011  57.3835008
  79.5454992  70.7240011  58.0715008  79.0934992  70.6480011  59.0845008
  79.9394992  69.6940011  57.9435008  80.6014992  71.7890011  58.1275008
  81.1254992  71.9640011  57.1635008  80.0194992  72.7000011  58.3795008
  81.6784992  71.5430011  59.1885008  81.4164992  72.2230011  60.0265008
  81.5184992  70.5400011  59.6385008  83.0694992  71.7670011  58.7385008
  83.3584992  70.8620011  58.1615008  83.2824992  72.6360011  58.0795008
  84.0304992  71.7340011  59.9785008  85.0154992  71.5930011  59.4845008
  83.9984992  72.7510011  60.4265008  83.7394992  70.5900011  61.0295008
  82.7274992  70.7190011  61.4695008  83.5494992  69.6940011  60.3995008
  84.8824992  70.4420011  61.9895008  84.9944992  69.4990011  62.5675008
  85.8174992  70.6260011  61.4195008  84.7504992  71.4580011  63.1345008
  84.8314992  72.5100011  62.7865008  83.7174992  71.3110011  63.5165008
  85.7254992  71.2800011  64.2335008  85.9964992  70.2050011  64.3095008
  86.6794992  71.8110011  64.0295008  85.1614992  71.7870011  65.5805008
  86.0114992  71.8660011  66.2915008  84.8634992  72.8500011  65.4485008
  84.0184992  70.8720011  66.0555008  83.1074992  71.1720011  65.4955008
  84.3534992  69.8290011  65.8695008  83.7334992  71.1080011  67.5315008
  84.3584992  71.9480011  68.1085008  82.8474992  70.3730011  68.0585008
  82.3994992  70.5840011  69.4085008  82.3944992  69.5940011  69.9115008
  82.8654992  71.3990011  70.0035008  80.8964992  70.9960011  69.3915008
  80.7334992  71.9740011  68.8915008  80.3204992  71.1630011  70.8995008
  81.0614992  71.7730011  71.4595008  79.3164992  71.6380011  70.8695008
  80.1434992  69.8630011  71.4845008  79.3754992  69.7770011  72.8505008
  80.2854992  68.7770011  73.7075008  80.8094992  67.5990011  72.9895008
  79.9234992  66.9440011  72.8475008  81.3494992  67.8100011  72.0415008
  81.9014992  66.8220011  73.8975008  81.4744992  66.6840011  74.8795008
  82.0274992  65.8700011  73.4025008  83.2514992  67.4050011  73.8435008
  83.1974992  68.6150011  74.6915008  82.7284992  69.4960011  74.2805008
  82.5394992  68.4070011  75.5225008  84.2184992  68.8520011  74.9535008
  84.2334992  66.4000011  74.4655008  84.1934992  65.5130011  73.8495008
  85.2444992  66.7780011  74.4365008  83.9684992  66.1330011  75.4775008
  83.7214992  67.6410011  72.3945008  82.9944992  68.2260011  71.8505008
  83.9584992  66.7630011  71.8125008  84.5374992  68.3460011  72.4465008
  79.5764992  71.0940011  73.4645008  78.0364992  69.1580011  72.6705008
  80.0764992  70.0100011  68.7485008  78.8334992  70.3570011  68.4795008
  78.2604992  71.3990011  68.7275008  78.0614992  69.1080011  67.8905008
  77.0624992  69.0760011  68.3755008  78.6504992  68.1880011  68.0925008
  77.8144992  69.3710011  66.4425008  77.6374992  70.4540011  66.2715008
  76.8364992  68.9960011  66.0715008  78.9794992  68.9610011  65.5315008
  79.1394992  67.8750011  65.7015008  79.9274992  69.4130011  65.8965008
  78.7764992  69.2430011  64.0105008  79.8104992  69.1980011  63.6065008
  78.2214992  70.1800011  63.7895008  77.7934992  68.3440011  63.3535008
  76.7714992  68.5410011  63.7405008  77.9414992  67.2820011  63.6445008
  77.7444992  68.6100011  61.8755008  77.4974992  69.6370011  61.5315008
  77.0224992  67.9470011  61.3525008  79.0964992  68.2930011  61.1295008
  79.7064992  69.2150011  61.2365008  78.9174992  68.2670011  60.0335008
  79.7224992  67.0840011  61.6855008  80.0194992  67.1340011  62.7435008
  79.9794992  65.9110011  61.0015008  80.4614992  65.0650011  61.5125008
  79.5824992  65.6640011  59.5745008  78.7434992  66.3120011  59.2445008
  79.1984992  64.6390011  59.3815008  80.6924992  65.7250011  58.4495008
  80.2384992  65.5490011  57.4505008  81.3774992  64.8860011  58.6965008
  81.4524992  67.1170011  58.4205008  81.7814992  67.2920011  59.4675008
  80.7904992  68.0050011  58.3375008  82.6014992  67.2340011  57.4045008
  83.1974992  68.0850011  57.7985008  82.2274992  67.4240011  56.3765008
  83.5414992  66.0650011  57.4415008  83.0804992  65.1920011  56.9325008
  83.6224992  65.5540011  58.4245008  84.9474992  66.3550011  56.8255008
  85.6764992  65.5160011  56.8405008  85.4594992  67.1880011  57.3535008
  84.8034992  66.5970011  55.2785008  83.8124992  67.0550011  55.0705008
  84.8284992  65.5690011  54.8595008  85.8874992  67.5060011  54.6165008
  86.9434992  67.1620011  54.5915008  85.9314992  68.4560011  55.1905008
  85.5524992  67.8590011  53.6175008  79.7204992  38.4510011  56.7395008
  80.1144992  37.4130011  56.7045008  79.2554992  38.6380011  55.7485008
  78.8944992  38.4460011  57.4835008  80.7204992  39.5450011  57.1905008
  81.6774992  39.5050011  56.6265008  80.1324992  40.4600011  56.9635008
  81.0924992  39.5150011  58.7225008  81.0564992  40.5640011  59.0855008
  80.2904992  38.9240011  59.2145008  82.5484992  38.9780011  59.0295008
  82.5414992  37.8680011  59.0635008  83.2274992  39.3530011  58.2345008
  82.9624992  39.5530011  60.4555008  83.0814992  40.6560011  60.3865008
  82.2144992  39.2010011  61.1965008  84.3244992  38.8520011  60.8785008
  85.0514992  39.6450011  61.1575008  84.2464992  38.2480011  61.8075008
  85.1094992  38.0060011  59.8715008  84.4454992  37.2630011  59.3815008
  85.4564992  38.6400011  59.0285008  86.3854992  37.2270011  60.2405008
  86.9154992  37.0050011  59.2895008  87.0924992  37.8610011  60.8165008
  86.1464992  35.8660011  61.0175008  85.5514992  35.1940011  60.3635008
  87.1104992  35.3840011  61.2885008  85.3194992  35.9560011  62.3215008
  85.4014992  36.8980011  62.9055008  84.2374992  35.8890011  62.0765008
  85.6124992  34.7730011  63.2265008  85.4434992  33.8090011  62.7005008
  86.7044992  34.8170011  63.4265008  84.7234992  34.9030011  64.4795008
  84.2714992  35.9070011  64.6275008  83.8824992  34.2000011  64.3015008
  85.5084992  34.8080011  65.7995008  85.9464992  33.8000011  65.9615008
  86.2354992  35.6420011  65.9025008  84.5344992  34.8190011  66.9785008
  84.0304992  35.8080011  67.0195008  83.7114992  34.1410011  66.6675008
  85.1714992  34.5280011  68.3595008  84.3274992  34.6320011  69.0745008
  85.6784992  33.5540011  68.5315008  86.1994992  35.6770011  68.7335008
  87.3584992  35.5820011  68.4755008  85.5464992  36.7420011  69.2075008
  86.3304992  37.8790011  69.5055008  87.4154992  37.6550011  69.5835008
  86.2144992  38.5290011  68.6125008  85.8274992  38.5810011  70.8215008
  86.3904992  39.4890011  71.1245008  85.8244992  37.6040011  71.9555008
  85.1354992  36.8090011  71.5985008  86.9004992  37.3260011  71.9275008
  85.6234992  38.1770011  73.2595008  84.0934992  38.4900011  73.7405008
  83.1414992  37.5580011  72.8485008  82.8104992  36.2370011  73.1755008
  83.6614992  35.5570011  72.9595008  82.5474992  36.1060011  74.2465008
  81.5734992  35.7990011  72.3975008  81.7784992  36.1320011  71.3915008
  81.5934992  34.7270011  72.2625008  80.1724992  36.2100011  72.9885008
  80.0424992  37.7100011  73.0765008  80.7454992  38.1560011  73.7645008
  80.0894992  38.1200011  72.0785008  79.0514992  37.9810011  73.4105008
  79.1304992  35.6550011  72.0385008  78.1364992  35.8370011  72.4185008
  79.1924992  36.0260011  71.0255008  79.2354992  34.5940011  71.8665008
  79.9674992  35.6090011  74.3385008  79.9794992  34.5400011  74.1815008
  79.0184992  35.9160011  74.7535008  80.7634992  35.8380011  75.0305008
  84.0024992  38.0850011  75.1385008  83.7384992  39.8630011  73.4585008
  84.4404992  38.9870011  70.7165008  84.1024992  39.8110011  69.7625008
  84.9274992  40.4290011  69.0315008  82.5634992  39.9590011  69.6385008
  82.2394992  40.7140011  70.3865008  81.9514992  39.0410011  69.7625008
  82.1464992  40.5140011  68.1945008  82.5814992  41.5290011  68.0775008
  81.0984992  40.8640011  68.3065008  82.3454992  39.5580011  67.0565008
  83.3854992  39.1670011  67.0785008  82.2694992  40.1960011  66.1505008
  81.2934992  38.4720011  66.9355008  80.3624992  39.0370011  66.7175008
  81.1014992  37.8320011  67.8225008  81.5594992  37.4890011  65.8295008
  82.5744992  37.0370011  65.8285008  81.5534992  38.0570011  64.8745008
  80.5424992  36.3220011  65.6915008  79.5284992  36.7650011  65.7975008
  80.6894992  35.5420011  66.4685008  80.6044992  35.6050011  64.3425008
  79.9784992  34.6890011  64.4005008  81.6604992  35.2590011  64.3225008
  80.1074992  36.5820011  63.2805008  79.4694992  37.4080011  63.6285008
  80.5234992  36.7140011  62.0125008  80.2524992  37.5690011  61.3755008
  81.6824992  35.9030011  61.3815008  82.3024992  35.3730011  62.1355008
  82.4464992  36.6090011  60.9905008  81.3704992  34.7990011  60.3285008
  80.7394992  35.2810011  59.5505008  80.8084992  33.9830011  60.8315008
  82.6704992  34.2590011  59.7085008  82.9494992  33.5620011  60.5285008
  83.4364992  35.0340011  59.4935008  82.5394992  33.5230011  58.4185008
  81.7624992  32.7380011  58.5365008  83.5514992  33.1060011  58.2285008
  82.0944992  34.4580011  57.1505008  81.2024992  35.0380011  57.4735008
  81.9154992  33.7630011  56.3025008  83.1884992  35.4740011  56.6905008
  84.0074992  34.7950011  56.3695008  83.5064992  36.1230011  57.5345008
  82.7834992  36.2160011  55.4835008  81.7464992  36.5890011  55.6295008
  82.6974992  35.5400011  54.6055008  83.6894992  37.3910011  55.1485008
  84.7294992  37.0110011  55.0525008  83.5614992  38.1860011  55.9125008
  83.1704992  37.7820011  54.2475008  70.5554992  80.4450011  56.8805008
  69.5354992  80.3850011  57.3175008  71.0914992  79.5020011  57.1175008
  70.5234992  80.5010011  55.7715008  71.2954992  81.6400011  57.5495008
  72.2554992  81.7040011  56.9935008  70.6944992  82.5720011  57.4755008
  71.5384992  81.4520011  59.0645008  71.9374992  80.4280011  59.2265008
  72.1884992  82.2310011  59.5165008  70.1424992  81.7590011  59.7455008
  70.1784992  82.7760011  60.1905008  69.2894992  81.5930011  59.0535008
  69.8584992  80.7990011  60.8845008  68.8564992  80.9930011  61.3225008
  69.8034992  79.7630011  60.4885008  70.8154992  80.6860011  62.0655008
  70.3794992  80.0800011  62.8885008  71.7414992  80.1640011  61.7425008
  71.3054992  81.9790011  62.8235008  71.8214992  82.5840011  62.0475008
  70.3894992  82.5440011  63.0985008  72.1534992  81.8190011  64.1485008
  71.6314992  82.2620011  65.0235008  72.0784992  80.7300011  64.3575008
  73.5344992  82.3120011  64.0185008  74.1504992  81.8700011  64.8305008
  74.0414992  81.9320011  63.1065008  73.7114992  83.8350011  64.0795008
  73.0134992  84.5040011  63.5325008  73.6554992  83.9650011  65.1815008
  75.1284992  84.3090011  63.7065008  75.3114992  84.1010011  62.6305008
  75.0174992  85.3870011  63.9495008  76.3114992  83.7770011  64.5055008
  76.5864992  82.7430011  64.2065008  77.1764992  84.4450011  64.3065008
  76.0784992  83.7760011  65.9965008  75.2254992  83.1210011  66.2725008
  76.9704992  83.2630011  66.4155008  75.8504992  85.1960011  66.6065008
  76.8074992  85.7440011  66.4705008  74.9624992  85.6710011  66.1355008
  75.3984992  85.1560011  68.0935008  76.0944992  84.5430011  68.7045008
  75.6334992  86.1340011  68.5645008  73.9974992  84.5770011  68.3445008
  73.0894992  84.6320011  67.4835008  73.9884992  83.9660011  69.5225008
  72.8064992  83.2930011  69.9685008  72.1684992  84.0690011  70.4445008
  72.1884992  82.8740011  69.1465008  73.0014992  82.1340011  70.8995008
  72.0664992  81.6830011  71.2945008  73.8084992  82.5490011  72.1865008
  74.5154992  83.3830011  71.9885008  72.9864992  83.0460011  72.7465008
  74.4454992  81.4390011  72.8095008  73.7144992  80.2050011  73.5655008
  72.8504992  79.4390011  72.4685008  72.2784992  78.2050011  72.8755008
  72.1384992  77.6450011  71.9265008  72.9894992  77.5410011  73.4125008
  70.9774992  78.4480011  73.7645008  70.5264992  77.5170011  74.0745008
  71.2184992  78.9500011  74.6895008  69.7734992  79.2790011  73.1985008
  68.7204992  79.2110011  74.2615008  68.5034992  78.1760011  74.4785008
  69.0484992  79.7110011  75.1615008  67.9074992  79.8460011  73.9395008
  70.0604992  80.7090011  72.8765008  69.3364992  81.0130011  72.1345008
  69.9564992  81.1280011  73.8665008  70.9864992  80.8160011  72.3315008
  69.2834992  78.5530011  71.9505008  68.3144992  78.9380011  71.6685008
  69.2194992  77.5060011  72.2075008  69.9394992  78.6560011  71.0985008
  74.6924992  79.3320011  74.2165008  72.8004992  80.9260011  74.4715008
  73.7374992  81.0910011  70.1755008  72.9464992  80.2660011  69.5095008
  71.7504992  80.4120011  69.4395008  73.9324992  79.2010011  68.9085008
  73.5554992  78.1580011  68.8455008  74.8074992  79.1190011  69.5875008
  74.5214992  79.6480011  67.5445008  74.7644992  80.7280011  67.6365008
  73.8614992  79.6880011  66.6515008  75.7934992  78.9500011  67.0445008
  75.6594992  77.8570011  66.8995008  76.6014992  78.9530011  67.8065008
  76.4334992  79.6260011  65.8215008  76.6304992  80.7010011  66.0195008
  75.7804992  79.6300011  64.9225008  77.7474992  78.8780011  65.3075008
  77.4604992  77.8290011  65.0805008  78.5644992  78.9840011  66.0525008
  78.3254992  79.5390011  64.0205008  79.3454992  79.1370011  63.8405008
  78.5424992  80.6160011  64.1855008  77.4314992  79.5180011  62.7335008
  77.8984992  80.2340011  62.0245008  76.5254992  80.0860011  63.0345008
  77.1514992  78.2770011  62.0035008  78.0974992  77.7580011  61.7895008
  75.9844992  77.7090011  61.6545008  76.1054992  76.7590011  61.1135008
  74.5784992  78.1160011  61.8695008  74.5214992  79.0310011  62.4965008
  73.9474992  77.3260011  62.3315008  73.8284992  78.4590011  60.5815008
  74.2234992  79.4400011  60.2395008  72.7324992  78.5080011  60.7565008
  74.0874992  77.4790011  59.4165008  73.7414992  76.4470011  59.6375008
  75.1614992  77.5070011  59.1335008  73.3094992  77.7130011  58.1185008
  73.7274992  78.5120011  57.4685008  72.2694992  78.0750011  58.2665008
  73.0954992  76.3960011  57.2855008  72.2024992  75.8710011  57.6855008
  73.9694992  75.7180011  57.1755008  72.7434992  76.7560011  55.7855008
  71.9094992  77.4890011  55.7255008  72.4414992  75.8430011  55.2295008
  73.8004992  77.5630011  55.0345008  74.2794992  78.3610011  55.6415008
  73.3334992  78.1590011  54.2205008  74.9004992  76.7930011  54.5195008
  75.6754992  77.4820011  54.1185008  74.5314992  76.0340011  53.7975008
  75.4664992  76.2380011  55.2975008  42.9174992  76.8940011  55.2625008
  42.0044992  76.3770011  55.6285008  43.7044992  76.5070011  55.9445008
  43.2024992  76.3900011  54.3145008  42.7894992  78.4210011  55.1165008
  43.6854992  78.7920011  54.5745008  42.0874992  78.6480011  54.2855008
  42.6964992  79.2110011  56.3775008  43.6364992  79.1420011  56.9655008
  42.5694992  80.2640011  56.0485008  41.4894992  78.9240011  57.2995008
  41.1504992  79.8860011  57.7405008  40.6974992  78.6230011  56.5805008
  41.5074992  77.8490011  58.3475008  40.4844992  77.5580011  58.6675008
  42.1184992  76.9700011  58.0505008  42.1934992  78.2510011  59.7075008
  43.1814992  78.7070011  59.4855008  41.5924992  78.9280011  60.3515008
  42.5674992  76.9970011  60.5395008  41.7154992  76.3000011  60.6915008
  43.3274992  76.3860011  60.0075008  42.9934992  77.2950011  61.9675008
  43.8474992  77.9980011  61.8545008  42.1734992  77.7630011  62.5525008
  43.3764992  76.0050011  62.6545008  42.5314992  75.2840011  62.6355008
  44.1144992  75.5000011  61.9945008  43.9064992  76.1330011  64.0625008
  44.6544992  75.3480011  64.3015008  44.5844992  77.0120011  64.1205008
  42.9434992  76.4460011  65.2465008  42.1044992  75.7200011  65.3215008
  43.5594992  76.2200011  66.1425008  42.5034992  77.9310011  65.3405008
  43.0814992  78.6440011  64.7145008  41.4694992  77.9870011  64.9385008
  42.4324992  78.5320011  66.7345008  42.3234992  77.6510011  67.4025008
  43.3444992  79.0950011  67.0275008  41.2434992  79.4810011  67.0355008
  41.1284992  80.2450011  66.2375008  40.3154992  78.8930011  66.8665008
  41.2864992  80.1280011  68.5305008  40.9964992  79.2630011  69.1655008
  42.3284992  80.4190011  68.7805008  40.2834992  81.2710011  68.7775008
  39.3174992  81.5780011  68.0865008  40.5864992  81.7560011  69.9635008
  39.5024992  82.3400011  70.6955008  39.9304992  83.0750011  71.4105008
  38.7834992  82.8960011  70.0565008  38.7334992  81.3220011  71.5205008
  38.1734992  82.0000011  72.1995008  39.6314992  80.3890011  72.3325008
  40.4144992  81.0060011  72.8235008  39.0724992  79.9360011  73.1785008
  40.2064992  79.3170011  71.5345008  41.5684992  78.5580011  72.0015008
  40.9814992  77.7570011  73.2795008  39.7554992  77.0380011  72.9825008
  38.8824992  77.7240011  72.9255008  39.7944992  76.4690011  72.0285008
  39.4214992  75.9750011  74.1175008  39.0864992  76.5130011  74.9925008
  38.5464992  75.4330011  73.7925008  40.4724992  74.9750011  74.5975008
  39.8654992  73.9010011  75.3545008  39.4364992  73.1430011  74.7145008
  40.5774992  73.3170011  75.9185008  39.1644992  74.2180011  76.1115008
  41.3484992  74.3910011  73.5395008  41.9944992  75.1420011  73.1095008
  41.9934992  73.5990011  73.8915008  40.7314992  74.0120011  72.7385008
  41.3584992  75.7860011  75.4975008  40.8054992  76.1030011  76.3685008
  41.6944992  76.6520011  74.9465008  42.1324992  75.0930011  75.7915008
  42.0624992  77.4750011  71.0865008  42.5194992  79.5940011  72.4695008
  37.9394992  80.6930011  70.5405008  37.2784992  79.6860011  70.9985008
  37.0364992  79.3760011  72.1455008  36.8734992  78.9130011  69.7315008
  37.8264992  78.8510011  69.1645008  36.0304992  79.4040011  69.1985008
  36.4144992  77.4760011  70.0355008  35.4004992  77.5140011  70.4885008
  37.0194992  76.7930011  70.6705008  35.9114992  76.7170011  68.8335008
  35.1664992  77.3980011  68.3705008  35.4074992  75.7950011  69.1955008
  37.0654992  76.4080011  67.8155008  37.9034992  75.8300011  68.2575008
  37.3634992  77.4140011  67.4505008  36.5204992  75.7950011  66.5685008
  35.5874992  76.3820011  66.4315008  36.3154992  74.7160011  66.7355008
  37.4224992  75.8680011  65.2965008  37.7254992  76.8980011  65.0085008
  36.7504992  75.4620011  64.5095008  38.5924992  74.8760011  65.3165008
  38.2404992  73.9000011  65.7145008  39.3564992  75.2120011  66.0485008
  39.2404992  74.4650011  63.9965008  40.0474992  73.7320011  64.1425008
  38.9764992  74.7860011  62.6465008  39.5774992  74.2020011  61.9345008
  37.9504992  75.6420011  61.9305008  36.9434992  75.3770011  62.3165008
  37.8814992  75.4570011  60.8375008  38.2664992  77.1490011  62.1225008
  39.3344992  77.4380011  62.0175008  37.9494992  77.4380011  63.1475008
  37.3784992  78.1250011  61.2295008  36.3004992  78.1270011  61.4955008
  37.6384992  77.8680011  60.1805008  37.8924992  79.5250011  61.2525008
  38.8964992  79.5620011  61.7265008  37.2784992  80.1560011  61.9305008
  38.0414992  80.2360011  59.9825008  38.4714992  79.5910011  59.1875008
  38.4444992  81.2510011  60.1875008  36.6464992  80.4340011  59.3015008
  36.0114992  80.8830011  60.0945008  36.2134992  79.4600011  58.9915008
  36.7384992  81.4170011  58.1255008  37.1984992  80.8260011  57.3045008
  37.3934992  82.2290011  58.5085008  35.4074992  81.9440011  57.5695008
  34.9774992  82.6140011  58.3435008  34.8264992  81.0040011  57.4515008
  35.5804992  82.4260011  56.5835008  33.2854992  54.0580011  56.2115008
  33.5434992  55.0530011  55.7895008  32.8824992  53.4630011  55.3645008
  34.2234992  53.6170011  56.6115008  32.1884992  54.2430011  57.3115008
  32.5784992  54.8270011  58.1725008  31.3134992  54.7980011  56.9095008
  31.6054992  52.8300011  57.8125008  31.4294992  52.1970011  56.9165008
  32.3784992  52.3060011  58.4165008  30.1404992  52.9750011  58.3975008
  29.5534992  53.4780011  57.5995008  29.6524992  52.0010011  58.6135008
  29.9444992  53.7510011  59.7105008  30.4014992  54.7350011  59.4745008
  28.8824992  53.8980011  60.0005008  30.7524992  53.2340011  60.9055008
  31.6774992  52.7170011  60.5725008  31.0304992  54.1590011  61.4545008
  29.9234992  52.2720011  61.7925008  28.8894992  52.5160011  62.1205008
  29.9434992  51.3400011  61.1885008  30.7284992  52.0210011  63.0585008
  30.4114992  51.0590011  63.5145008  31.8104992  52.0070011  62.8055008
  30.6974992  53.2100011  64.0895008  31.2524992  54.0540011  63.6255008
  29.6644992  53.5810011  64.2575008  31.3034992  52.7980011  65.4255008
  30.6444992  52.1180011  66.0075008  32.1794992  52.1580011  65.1875008
  31.7674992  53.9490011  66.2765008  32.8144992  54.1980011  65.9985008
  31.1804992  54.8380011  65.9635008  31.6014992  53.7090011  67.7655008
  30.6264992  53.3060011  68.1145008  32.2414992  52.8590011  68.0865008
  32.1104992  54.8610011  68.5205008  32.3514992  54.5360011  69.5555008
  33.0754992  55.1620011  68.0605008  31.1614992  56.0950011  68.6655008
  30.8254992  56.5150011  67.6935008  30.2794992  55.6530011  69.1765008
  31.7694992  57.1920011  69.4785008  32.1254992  56.6980011  70.4085008
  32.5424992  57.7760011  68.9355008  30.7394992  58.2810011  69.9475008
  29.7014992  58.3260011  69.3585008  31.0944992  58.9150011  71.0955008
  30.1274992  59.7440011  71.6605008  30.5044992  60.6840011  72.1175008
  29.4464992  60.2240011  70.9255008  29.3074992  59.0130011  72.7285008
  28.6324992  59.7010011  73.2815008  30.1974992  58.4960011  73.8975008
  31.0324992  57.8880011  73.4895008  30.6014992  59.3840011  74.4305008
  29.3964992  57.7100011  74.7295008  29.5034992  56.1330011  74.9755008
  29.3084992  55.3930011  73.6475008  30.4844992  55.1240011  72.7915008
  30.7504992  56.0840011  72.2995008  31.3244992  54.6590011  73.3495008
  30.1924992  54.2400011  71.5705008  29.4244992  54.6700011  70.9455008
  31.0544992  54.2020011  70.9215008  29.7444992  52.7330011  71.8445008
  30.7194992  52.0740011  72.8645008  30.8454992  52.7350011  73.7095008
  30.2444992  51.1520011  73.1695008  31.6844992  51.9890011  72.3865008
  28.2364992  52.7600011  72.2655008  28.1724992  53.1630011  73.2655008
  27.5924992  53.2430011  71.5455008  27.9644992  51.7320011  72.4555008
  29.7674992  52.1440011  70.4705008  30.6564992  52.4440011  69.9355008
  28.9944992  52.5570011  69.8395008  29.6364992  51.0760011  70.5625008
  30.8644992  55.7040011  75.4615008  28.3424992  55.7880011  75.8395008
  28.6524992  57.9110011  72.1755008  27.4164992  58.1310011  71.7425008
  26.8244992  59.1730011  71.6995008  26.7564992  56.8130011  71.3205008
  26.2144992  56.4220011  72.2075008  27.5734992  56.0740011  71.1805008
  25.9604992  56.9540011  69.9615008  26.6754992  57.5080011  69.3165008
  24.9444992  57.3910011  70.0715008  25.6034992  55.6610011  69.1385008
  24.9454992  55.9330011  68.2855008  24.9334992  55.1270011  69.8455008
  26.7344992  54.6650011  68.8425008  26.2114992  53.7070011  68.6355008
  27.4674992  54.6430011  69.6775008  27.4664992  54.7980011  67.4815008
  27.9694992  53.8360011  67.2465008  28.2374992  55.5930011  67.5745008
  26.5784992  55.1560011  66.2355008  25.9564992  56.0140011  66.5695008
  26.0524992  54.1910011  66.0785008  27.3974992  55.5280011  64.9615008
  26.7014992  55.8000011  64.1395008  27.9684992  54.6780011  64.5305008
  28.4304992  56.6080011  65.2095008  29.4024992  56.2940011  65.6175008
  28.2604992  57.9330011  65.0025008  29.1324992  58.5730011  65.2055008
  27.1094992  58.7240011  64.4425008  26.6094992  59.4170011  65.1525008
  26.3204992  57.9820011  64.1965008  27.5334992  59.6230011  63.2655008
  28.3364992  60.3330011  63.5565008  26.6724992  60.2690011  62.9925008
  27.9094992  58.8490011  61.9885008  27.0674992  58.4070011  61.4145008
  28.4574992  57.9360011  62.3075008  28.5374992  59.7250011  60.8605008
  29.4664992  60.2230011  61.2115008  27.8714992  60.5760011  60.5995008
  28.9714992  58.8000011  59.7165008  28.0624992  58.2320011  59.4215008
  29.7604992  58.0830011  60.0275008  29.4944992  59.4990011  58.4195008
  30.4884992  59.9370011  58.6535008  28.8074992  60.3510011  58.2335008
  29.4704992  58.4950011  57.2235008  28.4864992  58.0000011  57.0775008
  30.2184992  57.7210011  57.4965008  30.0374992  59.1590011  55.9775008
  31.0744992  59.5130011  56.1615008  29.5264992  60.1120011  55.7235008
  30.0524992  58.4350011  55.1345008  45.7834992  24.3570011  51.8255008
  45.3384992  24.1220011  52.8155008  46.5944992  23.6530011  51.5385008
  45.0444992  24.4440011  51.0005008  46.5364992  25.6680011  52.0245008
  47.0954992  25.7920011  52.9765008  47.3744992  25.6320011  51.2955008
  45.6694992  26.9220011  51.7825008  46.3694992  27.7830011  51.8205008
  45.1514992  26.8690011  50.8005008  44.5834992  27.2120011  52.9265008
  44.0864992  28.0970011  52.4755008  43.8774992  26.3540011  52.9265008
  45.2084992  27.5010011  54.2305008  45.9004992  26.7230011  54.6175008
  45.9104992  28.3580011  54.1375008  44.1024992  27.8310011  55.3185008
  44.6784992  28.1840011  56.2005008  43.4594992  28.7120011  55.1075008
  43.0924992  26.6980011  55.5545008  42.3684992  27.1200011  56.2845008
  42.4784992  26.4170011  54.6725008  43.6304992  25.3990011  56.1675008
  42.7864992  24.7140011  56.3985008  44.3014992  24.9600011  55.3985008
  44.5244992  25.4400011  57.4225008  44.9624992  24.4330011  57.5915008
  45.3544992  26.1700011  57.3085008  43.7884992  25.9300011  58.7275008
  43.3344992  26.8790011  58.3685008  42.9924992  25.1820011  58.9265008
  44.5134992  26.1040011  60.0315008  45.3034992  26.8480011  59.7935008
  43.8834992  26.6240011  60.7845008  45.1474992  25.0170011  60.9245008
  44.3424992  24.6210011  61.5795008  45.4384992  24.1750011  60.2605008
  46.4204992  25.4160011  61.6885008  46.9624992  24.6000011  62.2125008
  47.1404992  25.8660011  60.9725008  46.1044992  26.4920011  62.6965008
  45.9944992  27.5040011  62.2525008  45.1554992  26.3440011  63.2545008
  47.2124992  26.6740011  63.7375008  48.1714992  26.3110011  63.3095008
  47.1354992  27.7140011  64.1195008  46.9094992  25.7330011  64.9625008
  46.3654992  24.6430011  64.9495008  47.4824992  26.2700011  65.9775008
  47.2254992  25.5760011  67.2295008  46.5604992  24.6940011  67.1085008
  48.1954992  25.1560011  67.5715008  46.3614992  26.3780011  68.4225008
  46.8974992  27.3480011  68.4955008  46.4104992  25.6040011  69.7725008
  45.7734992  24.6990011  69.6725008  47.4494992  25.2900011  70.0105008
  45.8914992  26.4420011  70.7835008  46.7664992  27.7360011  71.1505008
  46.4624992  27.8770011  72.6765008  46.3354992  29.1830011  73.2675008
  47.2204992  29.8360011  73.1105008  45.3884992  29.6360011  72.9055008
  46.2054992  28.9850011  74.8085008  47.1974992  28.7140011  75.1405008
  46.1414992  29.9800011  75.2235008  45.0984992  28.0680011  75.4045008
  45.6024992  26.6180011  75.4215008  45.7504992  26.1760011  74.4475008
  46.5734992  26.5980011  75.8925008  44.8204992  26.0630011  75.9195008
  44.9064992  28.4540011  76.8275008  45.6824992  27.9700011  77.4015008
  44.8874992  29.5330011  76.8655008  44.0204992  28.0340011  77.2805008
  43.7964992  28.1970011  74.7045008  43.8844992  27.7840011  73.7105008
  43.4424992  29.2160011  74.6525008  43.0834992  27.5800011  75.2305008
  48.2024992  27.4240011  71.0275008  46.2674992  28.9270011  70.3885008
  45.0004992  26.5220011  67.9935008  44.6734992  27.4820011  67.1235008
  45.4104992  28.3150011  66.6625008  43.2144992  27.3490011  66.8035008
  42.5994992  27.5280011  67.7105008  42.9384992  26.3460011  66.4115008
  42.7144992  28.2090011  65.5915008  41.6374992  28.0850011  65.3475008
  43.3784992  28.0300011  64.7185008  42.6984992  29.6530011  66.0635008
  43.6444992  29.8510011  66.6125008  41.9164992  29.8280011  66.8335008
  42.6124992  30.6210011  64.8465008  43.5344992  30.5200011  64.2335008
  42.5064992  31.6390011  65.2785008  41.4304992  30.3580011  63.9345008
  40.5874992  30.5570011  64.6305008  41.4274992  29.2990011  63.5995008
  41.3004992  31.2200011  62.6745008  41.3634992  32.2750011  63.0145008
  40.2804992  31.0840011  62.2535008  42.4264992  31.0170011  61.5825008
  42.4684992  29.9350011  61.3325008  43.3744992  31.1930011  62.1335008
  42.1924992  31.7410011  60.2185008  41.1614992  31.9690011  59.9135008
  43.1734992  32.2130011  59.3955008  42.9034992  32.6210011  58.4105008
  44.6534992  32.1070011  59.6245008  44.7984992  31.5230011  60.5585008
  45.1864992  33.0810011  59.6675008  45.2504992  31.1930011  58.5465008
  45.0044992  31.5800011  57.5345008  44.6334992  30.2780011  58.6795008
  46.7674992  30.9720011  58.8075008  47.0154992  30.6090011  59.8275008
  47.1624992  32.0090011  58.7545008  47.5584992  30.0090011  57.8765008
  48.5594992  30.4910011  57.8695008  47.2754992  30.1950011  56.8185008
  47.6334992  28.5830011  58.3725008  46.6314992  28.4770011  58.8405008
  48.4004992  28.4660011  59.1675008  47.8124992  27.5220011  57.3375008
  47.0824992  27.6660011  56.5125008  47.5614992  26.5520011  57.8185008
  49.1444992  27.3600011  56.7195008  49.7524992  26.6660011  57.3385008
  49.6234992  28.3610011  56.7675008  49.2664992  26.8390011  55.2615008
  48.6084992  27.3510011  54.5265008  48.8264992  25.8220011  55.3355008
  50.3264992  26.7370011  54.9465008  37.0934992  31.6960011  56.9295008
  38.0864992  31.7540011  56.4355008  36.3844992  31.6430011  56.0765008
  36.9364992  30.7440011  57.4815008  36.8884992  32.8720011  57.8795008
  36.5854992  33.7950011  57.3405008  35.9714992  32.5990011  58.4445008
  38.0224992  33.1040011  58.8995008  38.9714992  33.4410011  58.4295008
  37.6884992  34.0470011  59.3815008  38.5154992  31.9330011  59.7715008
  38.9794992  31.1070011  59.1915008  39.4584992  32.3980011  60.1295008
  37.4734992  31.5050011  60.8415008  37.2154992  32.4900011  61.2855008
  36.5704992  31.0220011  60.4115008  38.0404992  30.6350011  61.9575008
  39.0594992  30.9730011  62.2455008  37.4764992  30.6210011  62.9145008
  38.2004992  29.1980011  61.5415008  37.3614992  29.0750011  60.8245008
  39.1184992  28.9810011  60.9545008  38.0344992  28.0920011  62.6245008
  36.9644992  27.9650011  62.8945008  38.4074992  27.1760011  62.1185008
  38.8354992  28.4820011  63.8615008  39.8984992  28.7060011  63.6275008
  38.3764992  29.3470011  64.3855008  38.9424992  27.3530011  64.8705008
  37.9684992  26.8520011  65.0555008  39.5494992  26.5940011  64.3315008
  39.6614992  27.8410011  66.1625008  39.8054992  26.9740011  66.8425008
  40.6174992  28.2560011  65.7765008  39.0744992  29.0610011  66.8495008
  39.7914992  29.4050011  67.6255008  38.6694992  29.8920011  66.2345008
  37.7734992  28.7730011  67.6735008  36.9354992  28.2510011  67.1645008
  38.0584992  28.1130011  68.5205008  37.2864992  30.1150011  68.3785008
  36.6224992  29.8460011  69.2275008  38.1784992  30.6280011  68.7975008
  36.5664992  30.9340011  67.3325008  37.3184992  31.4090011  66.6665008
  35.8654992  30.3710011  66.6785008  35.7284992  32.0590011  68.0235008
  36.1444992  33.2020011  68.2495008  34.6424992  31.4440011  68.5125008
  33.8234992  32.3770011  69.2215008  34.4344992  33.1460011  69.7415008
  33.0524992  32.8050011  68.5465008  33.0824992  31.5950011  70.3945008
  32.4764992  32.4300011  70.8075008  34.1104992  31.0760011  71.4945008
  34.7744992  31.8780011  71.8845008  33.4064992  30.8060011  72.3105008
  34.8044992  29.9700011  71.1095008  35.4584992  28.8570011  72.0175008
  36.2804992  29.5730011  73.2445008  37.2484992  30.6200011  72.9575008
  38.0224992  30.3750011  72.1995008  36.7564992  31.5530011  72.6085008
  38.0074992  30.9060011  74.2065008  38.2844992  31.9490011  74.2335008
  37.2844992  30.7200011  74.9875008  39.0974992  30.0290011  74.6245008
  39.3204992  30.0490011  76.1515008  38.3794992  30.1640011  76.6685008
  39.8854992  29.1680011  76.4175008  39.9004992  30.9010011  76.4745008
  38.7634992  28.5910011  74.2925008  37.9274992  28.2950011  74.9075008
  38.4044992  28.4710011  73.2805008  39.6464992  28.0290011  74.5595008
  40.3234992  30.5360011  73.9785008  40.1994992  30.3480011  72.9215008
  41.1424992  29.9620011  74.3875008  40.3554992  31.5990011  74.1625008
  34.3944992  28.0710011  72.7095008  36.4204992  28.1240011  71.1695008
  32.3134992  30.6170011  69.6385008  31.6354992  29.6950011  70.2325008
  31.6154992  29.4350011  71.4115008  30.8374992  28.8820011  69.1285008
  31.1574992  29.3460011  68.1715008  29.7484992  29.0600011  69.2615008
  31.1874992  27.3940011  69.0655008  30.6264992  27.0210011  68.1815008
  30.8664992  26.9040011  70.0095008  32.6574992  27.1960011  68.9475008
  33.1104992  27.5570011  69.8955008  33.1114992  27.7030011  68.0685008
  32.9624992  25.7330011  68.7655008  32.3394992  25.3480011  67.9295008
  32.6454992  25.1680011  69.6685008  34.4814992  25.6010011  68.5975008
  34.8654992  25.3230011  69.6015008  34.8724992  26.6210011  68.3925008
  34.9364992  24.7950011  67.3505008  34.2304992  23.9420011  67.2635008
  35.9364992  24.3330011  67.4985008  35.0774992  25.4320011  65.9735008
  35.2314992  24.6270011  65.2235008  35.8484992  26.2280011  65.8875008
  33.6794992  25.9080011  65.5795008  32.8724992  25.1610011  65.6195008
  33.3254992  27.1590011  65.1935008  32.2704992  27.3360011  64.9375008
  34.2264992  28.3220011  65.0325008  35.2634992  27.9330011  64.9485008
  34.1464992  28.8870011  65.9855008  33.8944992  29.3070011  63.8975008
  34.7854992  29.9400011  63.7015008  33.0954992  29.9460011  64.3295008
  33.4594992  28.6330011  62.5995008  32.4204992  28.2440011  62.6695008
  34.0984992  27.7570011  62.3595008  33.4224992  29.6390011  61.4685008
  34.4424992  29.7490011  61.0415008  33.0524992  30.6040011  61.8755008
  32.6134992  29.3530011  60.2225008  31.5284992  29.3300011  60.4605008
  32.9054992  28.3250011  59.9215008  32.7634992  30.3610011  59.0805008
  33.8354992  30.3380011  58.7925008  32.4944992  31.4290011  59.2285008
  31.8544992  30.0590011  57.8645008  32.1954992  29.0330011  57.6085008
  31.9724992  30.6630011  56.9395008  30.3644992  30.0310011  58.1175008
  30.0244992  29.3170011  58.8975008  29.8184992  29.8190011  57.1725008
  30.0024992  30.9680011  58.5915008  58.4594992  89.2380011  52.4955008
  57.4294992  88.8360011  52.3825008  58.6814992  89.5870011  51.4645008
  58.4794992  90.1070011  53.1875008  59.5304992  88.2140011  52.7835008
  59.1734992  87.7600011  53.7335008  59.6124992  87.4240011  52.0065008
  60.9184992  88.8140011  52.9975008  61.2794992  89.2360011  52.0345008
  60.6224992  89.7500011  53.5175008  62.1014992  88.0730011  53.7495008
  62.5644992  87.3320011  53.0625008  62.9774992  88.7070011  54.0045008
  61.8714992  87.4190011  55.1725008  61.0244992  86.7050011  55.0965008
  62.6734992  86.6880011  55.4105008  61.6994992  88.4160011  56.3405008
  62.6334992  89.0150011  56.3925008  60.8514992  89.0880011  56.0875008
  61.5424992  87.8540011  57.7735008  60.4654992  87.5830011  57.7185008
  62.2574992  87.0260011  57.9665008  61.8184992  88.9420011  58.8425008
  61.2434992  89.8710011  58.6415008  61.3914992  88.7510011  59.8505008
  63.3124992  89.2320011  59.0505008  63.8394992  89.6070011  58.1465008
  63.2714992  90.0210011  59.8305008  64.1934992  88.0490011  59.4565008
  64.2224992  87.1680011  58.7805008  65.2384992  88.4230011  59.4215008
  63.7684992  87.4250011  60.7495008  62.8244992  86.8820011  60.5275008
  64.4614992  86.6500011  61.1425008  63.5264992  88.4150011  61.9045008
  64.3954992  89.0470011  62.1855008  62.7574992  89.1420011  61.5675008
  63.0834992  87.7150011  63.1885008  62.1804992  87.1010011  62.9835008
  63.9364992  87.0870011  63.5265008  62.7584992  88.7640011  64.3005008
  63.7904992  89.0860011  64.5595008  62.2114992  89.6880011  64.0165008
  61.9474992  88.1050011  65.4795008  60.8844992  88.1860011  65.1665008
  62.2874992  87.0610011  65.6515008  62.2974992  88.7600011  66.8095008
  62.5444992  89.9530011  66.8755008  62.1444992  87.9630011  67.8815008
  62.5444992  88.4070011  69.2165008  62.8134992  87.5300011  69.8435008
  63.4634992  89.0190011  69.0945008  61.4574992  89.1990011  69.9755008
  61.6584992  89.4260011  71.0445008  60.1234992  88.3770011  70.1415008
  59.6734992  88.1960011  69.1415008  60.3234992  87.3850011  70.5995008
  59.2084992  89.1770011  70.9335008  59.0994992  89.2880011  72.5905008
  60.4664992  89.9160011  72.9005008  60.4474992  91.3830011  73.0265008
  59.7844992  91.8860011  72.2895008  60.0354992  91.6800011  74.0145008
  61.9164992  91.9690011  72.9945008  62.3804992  91.6190011  72.0845008
  61.7794992  93.0390011  72.9545008  62.7704992  91.7610011  74.1895008
  64.2034992  92.1770011  73.8115008  64.5814992  91.5000011  73.0585008
  64.1804992  93.2290011  73.5665008  64.6834992  92.1340011  74.7775008
  62.2204992  92.6090011  75.3355008  62.0874992  93.5500011  74.8215008
  61.2714992  92.3240011  75.7635008  62.9644992  92.8180011  76.0905008
  62.7674992  90.3340011  74.5705008  63.3154992  90.1330011  75.4785008
  62.9974992  89.7790011  73.6735008  61.7114992  90.1590011  74.7165008
  57.9674992  90.1800011  72.8725008  59.0694992  87.9360011  73.2345008
  61.0684992  90.3620011  69.3675008  61.8434992  91.3960011  69.4025008
  62.8744992  91.5470011  70.0335008  61.2254992  92.5280011  68.4995008
  60.2514992  92.8340011  68.9375008  61.0354992  92.0520011  67.5145008
  62.1644992  93.7510011  68.1905008  62.4974992  94.1310011  69.1795008
  61.6114992  94.5700011  67.6835008  63.3904992  93.5550011  67.2275008
  63.9714992  92.7820011  67.7735008  64.0074992  94.4790011  67.2065008
  63.1934992  93.0010011  65.8145008  62.3674992  93.4450011  65.2195008
  62.8664992  91.9400011  65.8165008  64.4084992  93.0740011  64.9675008
  65.1894992  92.6290011  65.6205008  64.5864992  94.1400011  64.7095008
  64.1894992  92.3640011  63.6215008  63.2574992  92.6480011  63.0885008
  64.1984992  91.2670011  63.8005008  65.4174992  92.6420011  62.6715008
  66.2354992  92.2750011  63.3275008  65.4754992  93.7450011  62.5455008
  65.2804992  91.8210011  61.4295008  65.4984992  90.7640011  61.6415008
  65.0764992  92.2600011  60.1765008  65.0094992  91.4870011  59.3965008
  64.9654992  93.6790011  59.8065008  65.4434992  93.8610011  58.8205008
  65.4434992  94.3830011  60.5215008  63.5324992  94.2310011  59.8225008
  63.6644992  95.3280011  59.6985008  63.0534992  94.0310011  60.8045008
  62.6894992  93.7850011  58.5465008  62.4024992  92.7260011  58.7205008
  63.5014992  93.8200011  57.7895008  61.5074992  94.6440011  58.1165008
  61.8584992  95.5530011  57.5815008  60.9574992  94.9010011  59.0465008
  60.6294992  93.9380011  57.0925008  61.2384992  93.6240011  56.2175008
  60.0124992  94.7910011  56.7345008  59.6734992  92.9100011  57.7035008
  59.3974992  93.1350011  58.7555008  60.2374992  91.9540011  57.7475008
  58.5604992  92.6510011  56.7395008  57.9164992  93.5430011  56.5845008
  57.8884992  91.8790011  57.1725008  58.8824992  92.1650011  55.3185008
  57.8904992  92.2420011  54.8235008  59.1284992  91.0830011  55.2505008
  59.6574992  92.7380011  54.7655008  33.7144992  69.5580011  52.9855008
  32.8764992  70.2260011  53.2815008  33.5534992  68.7480011  53.7295008
  33.6624992  69.2700011  51.9145008  35.0684992  70.1470011  53.2545008
  35.7404992  69.4140011  52.7605008  35.1484992  71.0890011  52.6705008
  35.4864992  70.2640011  54.7475008  36.3854992  70.9160011  54.7305008
  34.7634992  70.7470011  55.4395008  35.8694992  68.9640011  55.4005008
  34.9594992  68.3290011  55.4655008  36.5964992  68.5240011  54.6855008
  36.6634992  69.1470011  56.7295008  37.7144992  68.9940011  56.4035008
  36.4324992  70.1690011  57.0975008  36.1884992  68.1780011  57.8755008
  35.1014992  68.2710011  58.0805008  36.5404992  67.1960011  57.4915008
  37.0064992  68.5040011  59.1535008  38.0994992  68.4290011  58.9725008
  36.7314992  69.5700011  59.3055008  36.7614992  67.6570011  60.3515008
  37.1234992  66.6640011  60.0105008  37.4244992  67.8160011  61.2285008
  35.2794992  67.8500011  60.7635008  34.6714992  68.1230011  59.8745008
  34.8494992  66.9300011  61.2155008  35.0654992  68.9860011  61.8335008
  35.5694992  69.8990011  61.4495008  33.9654992  69.1400011  61.8315008
  35.6054992  68.6200011  63.1835008  35.4064992  67.5950011  63.5635008
  36.7164992  68.6080011  63.2195008  35.0084992  69.5130011  64.2505008
  33.8984992  69.4910011  64.2125008  35.2104992  69.2390011  65.3075008
  35.5414992  70.9210011  64.0595008  36.6504992  70.9840011  64.0985008
  35.1454992  71.2360011  63.0705008  34.9814992  71.7990011  65.1545008
  35.1524992  72.8500011  64.8375008  33.8894992  71.6630011  65.3075008
  35.7464992  71.7360011  66.4815008  35.8684992  70.6760011  66.7935008
  36.7614992  72.1810011  66.4005008  34.9894992  72.5750011  67.5135008
  35.5864992  73.5660011  67.9115008  34.0094992  71.9430011  67.9425008
  33.1954992  72.5610011  68.9245008  33.8494992  73.0270011  69.6925008
  32.6114992  73.3530011  68.4065008  32.2244992  71.5960011  69.5005008
  31.4974992  72.2870011  69.9785008  32.7964992  70.5690011  70.4415008
  32.0744992  70.2280011  71.2145008  32.9934992  69.6110011  69.9155008
  34.1214992  70.9750011  70.9935008  34.1204992  71.5280011  72.4345008
  34.5764992  70.1630011  73.2225008  35.9274992  69.6940011  72.9325008
  35.9684992  69.2690011  71.9075008  36.6404992  70.5460011  72.9615008
  36.4304992  68.7370011  73.9925008  37.3254992  68.3270011  73.5485008
  36.7234992  69.1490011  74.9465008  35.5684992  67.4700011  74.3405008
  35.0534992  66.9190011  73.0115008  34.4644992  66.0280011  73.1745008
  34.4654992  67.6920011  72.5385008  35.8134992  66.6730011  72.2845008
  36.4474992  66.3950011  74.9655008  35.9264992  65.4580011  75.0975008
  37.3104992  66.2520011  74.3315008  36.8594992  66.8300011  75.8635008
  34.4174992  67.8400011  75.1775008  34.6414992  68.3980011  76.0745008
  33.6484992  67.1100011  75.3805008  33.8454992  68.5610011  74.6135008
  35.1714992  72.5350011  72.5295008  32.7774992  71.9580011  72.8605008
  31.6024992  71.0100011  68.3125008  30.6244992  70.1390011  68.4665008
  30.2284992  69.5560011  69.4615008  29.9904992  69.9370011  67.1115008
  29.3964992  70.8350011  66.8395008  29.2584992  69.1050011  67.1925008
  30.9944992  69.7220011  66.0465008  31.7914992  69.0310011  66.3945008
  31.5794992  70.6370011  65.8125008  30.4084992  69.2040011  64.6935008
  29.9234992  68.2340011  64.9365008  31.3394992  69.0400011  64.1095008
  29.2624992  70.1440011  64.1425008  29.3954992  71.2000011  64.4605008
  28.3144992  69.7910011  64.6025008  29.1774992  70.1070011  62.5475008
  28.3014992  70.7620011  62.3525008  28.9684992  69.0820011  62.1725008
  30.3184992  70.7780011  61.7595008  31.2994992  70.4460011  62.1625008
  30.2314992  71.8640011  61.9735008  30.3264992  70.4790011  60.2585008
  29.4304992  70.9230011  59.7725008  30.3424992  69.3770011  60.3985008
  31.5324992  70.8430011  59.3985008  32.2954992  70.0680011  59.5625008
  31.8184992  71.7080011  58.4135008  32.8304992  71.7560011  57.9855008
  30.8684992  72.7270011  57.8675008  31.4044992  73.6900011  57.7305008
  30.0454992  73.0020011  58.5605008  30.3724992  72.2340011  56.4385008
  29.5514992  72.9690011  56.2945008  29.9624992  71.2080011  56.5595008
  31.3394992  72.1520011  55.2455008  30.6944992  71.9750011  54.3595008
  31.9134992  71.2020011  55.2715008  32.2624992  73.3110011  55.0175008
  33.2314992  73.1330011  55.5305008  31.7544992  74.2270011  55.3865008
  32.7794992  73.6220011  53.5705008  31.8114992  73.8310011  53.0685008
  33.1624992  72.6870011  53.1085008  33.7794992  74.7940011  53.5905008
  34.7434992  74.5610011  54.0925008  33.3214992  75.5690011  54.2405008
  34.0924992  75.3600011  52.1895008  34.6984992  76.2840011  52.3015008
  33.1204992  75.6170011  51.7155008  34.9214992  74.4930011  51.2195008
  35.7684992  75.1310011  50.8885008  34.3014992  74.2730011  50.3245008
  35.2264992  73.5320011  51.6865008  65.1124992  28.4050011  54.6635008
  65.7514992  28.1390011  53.7945008  64.9394992  29.4750011  54.9085008
  64.1024992  28.0370011  54.3835008  65.5924992  27.7290011  55.9435008
  65.4004992  26.6400011  55.8335008  66.6854992  27.8890011  56.0625008
  64.9814992  28.1860011  57.3335008  65.1914992  29.2770011  57.3255008
  63.8844992  28.0450011  57.4385008  65.5474992  27.5530011  58.5735008
  65.5744992  26.4510011  58.4345008  66.6194992  27.8300011  58.4865008
  64.8784992  28.0410011  59.8715008  64.9664992  29.1470011  59.9305008
  63.7864992  27.8520011  59.7965008  65.4014992  27.4060011  61.1665008
  66.4504992  27.7490011  61.2965008  64.6954992  27.6570011  61.9865008
  65.4294992  25.9050011  61.0575008  64.5104992  25.5180011  60.5675008
  66.2594992  25.5260011  60.4225008  65.4514992  25.1100011  62.4045008
  64.6064992  25.4050011  63.0625008  65.3594992  24.0200011  62.2115008
  66.7684992  25.1690011  63.2475008  67.6424992  25.0810011  62.5675008
  66.8204992  26.1510011  63.7635008  66.8474992  24.1670011  64.3665008
  65.8824992  24.1820011  64.9175008  66.9434992  23.1200011  64.0085008
  68.0014992  24.4330011  65.3505008  68.8554992  24.1790011  64.6865008
  68.1734992  25.5110011  65.5555008  68.0934992  23.5350011  66.5875008
  68.1174992  22.4620011  66.2975008  69.0994992  23.4810011  67.0545008
  67.0184992  23.7870011  67.5965008  66.0534992  23.6190011  67.0735008
  67.1094992  23.0500011  68.4225008  67.0774992  25.1940011  68.3325008
  67.1544992  26.0670011  67.6495008  66.1324992  25.3150011  68.9045008
  68.2144992  25.1450011  69.3405008  68.0964992  24.3260011  70.0815008
  69.1694992  24.9450011  68.8085008  68.3564992  26.4240011  70.2265008
  68.5244992  27.5310011  69.8695008  68.1374992  26.0360011  71.5045008
  67.7924992  27.0550011  72.4725008  68.3664992  26.7690011  73.3795008
  68.2234992  28.0550011  72.2535008  66.2494992  27.1530011  72.7935008
  66.0704992  28.1330011  73.2845008  65.8154992  26.1410011  73.8825008
  66.5554992  26.1480011  74.7115008  64.8084992  26.5340011  74.1405008
  65.6584992  24.8360011  73.3355008  64.6994992  23.8020011  74.0195008
  63.2614992  24.3840011  73.6255008  62.8774992  24.5360011  72.2355008
  63.7084992  24.2570011  71.5535008  62.0594992  23.8320011  71.9695008
  62.5044992  25.9910011  72.0035008  63.4454992  26.5070011  72.1245008
  62.2034992  26.1200011  70.9745008  61.4554992  26.6490011  72.8825008
  62.0894992  27.2250011  74.0495008  61.3724992  27.7500011  74.6625008
  62.5484992  26.4560011  74.6535008  62.8284992  27.9510011  73.7485008
  60.7634992  27.7590011  72.1885008  61.4604992  28.5140011  71.8555008
  60.2434992  27.2880011  71.3675008  59.9594992  28.2270011  72.7365008
  60.4344992  25.6290011  73.2765008  60.1044992  25.2650011  72.3145008
  59.5864992  26.0260011  73.8145008  60.9554992  24.8470011  73.8085008
  64.8874992  22.4360011  73.3835008  64.8294992  23.9330011  75.4595008
  65.5604992  26.9900011  71.6105008  65.4014992  28.0450011  70.8085008
  65.8904992  29.1820011  71.0195008  64.5244992  27.5420011  69.6105008
  64.3914992  26.4440011  69.7135008  65.0184992  27.6640011  68.6225008
  63.2014992  28.3440011  69.7465008  62.7494992  28.3780011  70.7615008
  62.4974992  27.7750011  69.1015008  63.1034992  29.8040011  69.2705008
  63.6434992  30.4310011  70.0115008  62.0664992  30.1780011  69.4075008
  63.7544992  30.0880011  67.8735008  64.8144992  29.7620011  67.9325008
  63.9354992  31.1820011  67.8045008  63.0044992  29.4750011  66.6585008
  63.1944992  28.3850011  66.7585008  63.4114992  29.8560011  65.6975008
  61.4594992  29.7020011  66.6875008  61.1984992  30.7800011  66.6175008
  61.0194992  29.3450011  67.6425008  60.5904992  29.0790011  65.5495008
  60.8894992  29.4310011  64.5395008  59.5674992  29.5080011  65.6015008
  60.5204992  27.5350011  65.6405008  60.3494992  27.2150011  66.6785008
  60.7084992  26.7520011  64.5565008  60.7104992  25.6750011  64.7795008
  61.0394992  27.2220011  63.1225008  61.9554992  27.8480011  63.0495008
  60.3074992  27.8760011  62.6025008  61.3014992  26.0740011  62.2535008
  61.9834992  25.3550011  62.7565008  61.8834992  26.4890011  61.4025008
  60.0494992  25.3230011  61.7375008  59.4114992  26.0440011  61.1825008
  59.5214992  25.2000011  62.7075008  60.2674992  23.9430011  61.1185008
  59.3394992  23.4700011  60.7325008  60.5704992  23.2310011  61.9155008
  61.2674992  23.7810011  59.9675008  61.1974992  22.7550011  59.5455008
  62.3454992  23.8410011  60.2275008  60.9494992  24.7250011  58.7435008
  60.9864992  25.7770011  59.0975008  59.8774992  24.6010011  58.4815008
  61.8344992  24.6010011  57.4965008  61.9234992  23.5870011  57.0525008
  62.8774992  24.9060011  57.7265008  61.2694992  25.4390011  56.3085008
  61.9904992  25.5860011  55.4765008  60.9974992  26.3970011  56.8005008
  60.3304992  25.0530011  55.8575008  74.7664992  30.6860011  53.5635008
  75.1664992  31.7170011  53.6725008  74.5124992  30.2520011  54.5545008
  73.8504992  30.6670011  52.9345008  75.8684992  29.8340011  52.8015008
  75.8574992  30.2450011  51.7695008  76.9294992  30.0020011  53.0845008
  75.6124992  28.3250011  52.7645008  74.5504992  28.2200011  52.4565008
  76.1384992  27.9150011  51.8765008  75.9694992  27.6500011  54.0875008
  77.0174992  27.8100011  54.4215008  75.3014992  27.9930011  54.9065008
  75.7134992  26.0870011  54.1725008  74.6184992  25.9340011  54.0595008
  76.2554992  25.5820011  53.3445008  76.3104992  25.4480011  55.3815008
  76.2084992  24.3480011  55.2555008  77.3704992  25.7730011  55.4485008
  75.5424992  25.7210011  56.7005008  75.3764992  26.8180011  56.7615008
  74.5244992  25.2780011  56.6635008  76.2314992  25.1200011  57.9975008
  76.3564992  24.0200011  57.8945008  77.2944992  25.4410011  58.0235008
  75.4844992  25.1940011  59.3495008  74.5624992  24.6490011  59.0525008
  76.1564992  24.6460011  60.0435008  75.0814992  26.5880011  59.7605008
  74.8554992  27.2750011  58.9175008  74.1844992  26.5030011  60.4105008
  76.1454992  27.3110011  60.6735008  76.4864992  26.6080011  61.4635008
  77.1094992  27.4840011  60.1485008  75.6044992  28.5270011  61.4235008
  76.5624992  29.0060011  61.7175008  75.1254992  29.2110011  60.6905008
  74.7834992  28.2060011  62.6695008  73.7464992  27.9410011  62.3715008
  75.1834992  27.4010011  63.3225008  74.7204992  29.4400011  63.4545008
  75.7314992  29.8920011  63.5325008  74.1824992  30.2700011  62.9485008
  74.1804992  29.3240011  64.9595008  74.1604992  30.2940011  65.5015008
  73.1454992  28.9230011  64.9225008  74.9674992  28.3700011  65.8675008
  75.8694992  27.6340011  65.6115008  74.3234992  28.4490011  67.0665008
  74.8644992  27.5440011  68.0625008  74.0474992  27.4020011  68.8015008
  75.0204992  26.5590011  67.5725008  76.0734992  28.0510011  68.8655008
  76.3284992  27.3600011  69.6965008  75.7934992  29.4270011  69.6125008
  75.3264992  30.1500011  68.9095008  75.0824992  29.2550011  70.4485008
  77.0104992  29.9850011  69.9655008  77.6654992  29.8920011  71.3905008
  76.4004992  30.2940011  72.2985008  75.7624992  29.4320011  73.1705008
  74.6824992  29.6850011  73.2335008  75.7114992  28.3710011  72.8455008
  76.4284992  29.3820011  74.5335008  75.8654992  28.7080011  75.1625008
  77.4834992  29.1500011  74.5095008  76.3864992  30.7390011  75.2965008
  76.8744992  30.5550011  76.7605008  77.0154992  31.4530011  77.3435008
  76.1914992  29.9980011  77.3845008  77.8164992  30.0370011  76.8635008
  77.4024992  31.6770011  74.6035008  78.4054992  31.2770011  74.6325008
  77.2774992  31.7580011  73.5345008  77.4524992  32.6760011  75.0115008
  75.0514992  31.3850011  75.2255008  74.3704992  30.6380011  75.6045008
  74.8064992  31.6020011  74.1965008  75.1124992  32.2880011  75.8155008
  77.9754992  28.4630011  71.6265008  78.7144992  30.9470011  71.5885008
  77.1764992  28.2530011  67.9445008  78.0264992  27.1920011  67.9045008
  77.8664992  26.1800011  68.5515008  79.2444992  27.4790011  67.0215008
  79.4744992  26.5880011  66.3995008  80.1384992  27.6690011  67.6545008
  79.1974992  28.6980011  66.1375008  78.2904992  28.7100011  65.4955008
  80.0564992  28.7910011  65.4395008  79.3034992  30.0800011  66.7885008
  80.3444992  30.4380011  66.6395008  79.0264992  30.0650011  67.8645008
  78.4274992  31.1480011  66.1055008  77.3674992  30.8170011  66.0915008
  78.7254992  31.2220011  65.0375008  78.4084992  32.4910011  66.7945008
  79.3664992  33.0250011  66.6205008  78.3494992  32.0620011  67.8175008
  77.3184992  33.5240011  66.4595008  77.4134992  34.3720011  67.1715008
  76.3534992  33.0180011  66.6775008  77.1294992  34.2630011  65.1625008
  76.6694992  35.2670011  65.2875008  76.3674992  33.6860011  64.5965008
  78.3634992  34.4400011  64.2665008  78.9594992  35.3300011  64.5165008
  78.7724992  33.7740011  63.2235008  79.6694992  34.0950011  62.6735008
  78.0084992  32.5720011  62.6375008  76.9704992  32.4700011  63.0205008
  78.4324992  31.6080011  62.9915008  77.8534992  32.6190011  61.0995008
  78.8294992  32.4930011  60.5825008  77.4904992  33.6230011  60.7935008
  76.9814992  31.5820011  60.3875008  76.0224992  31.4420011  60.9315008
  77.5054992  30.6320011  60.6255008  76.8714992  31.7220011  58.8435008
  76.5024992  32.7550011  58.6655008  76.2204992  30.9150011  58.4435008
  78.2054992  31.6620011  58.0305008  78.8784992  30.8120011  58.2725008
  78.7354992  32.5580011  58.4185008  78.0244992  31.9240011  56.5615008
  77.6144992  32.9490011  56.4375008  77.3654992  31.1380011  56.1325008
  79.3184992  31.8920011  55.6115008  80.1594992  32.3900011  56.1395008
  79.0554992  32.4490011  54.6865008  79.8634992  30.4960011  55.1785008
  80.1434992  29.7670011  55.9685008  80.8294992  30.6920011  54.6665008
  79.0894992  30.0630011  54.5095008  78.5164992  78.4070011  54.0115008
  78.8154992  79.4530011  53.7845008  78.8984992  77.8380011  53.1375008
  79.1024992  78.0850011  54.8985008  77.0134992  78.1930011  54.2345008
  76.7254992  78.8570011  55.0775008  76.4194992  78.4290011  53.3255008
  76.6264992  76.7690011  54.5505008  75.5214992  76.7850011  54.4355008
  76.8694992  75.9700011  53.8175008  77.0054992  76.2600011  55.9795008
  77.9704992  75.7110011  55.9275008  77.0034992  77.1560011  56.6345008
  75.7904992  75.3870011  56.4965008  74.8134992  75.6930011  56.0645008
  75.9774992  74.3520011  56.1375008  75.6314992  75.4000011  58.0085008
  75.2734992  76.4210011  58.2595008  74.7674992  74.7330011  58.2165008
  76.8864992  75.1500011  58.6995008  77.1494992  74.1090011  58.4155008
  77.7064992  75.8060011  58.3345008  76.7364992  75.2470011  60.2525008
  77.7694992  75.1420011  60.6475008  76.4594992  76.2820011  60.5475008
  75.7514992  74.2640011  60.8855008  74.7224992  74.6830011  60.8745008
  75.8054992  73.2540011  60.4265008  75.8334992  74.2470011  62.4485008
  75.6994992  73.2130011  62.8315008  76.8934992  74.5080011  62.6515008
  75.0334992  75.3040011  63.1075008  75.2504992  76.2490011  62.5665008
  73.9614992  75.0220011  63.0305008  75.2634992  75.6010011  64.6035008
  74.5134992  76.3470011  64.9405008  74.9804992  74.6880011  65.1695008
  76.7064992  75.9350011  64.9335008  77.3334992  75.0560011  64.6725008
  77.2194992  76.7350011  64.3585008  76.9474992  76.2380011  66.4105008
  78.0574992  76.2860011  66.4455008  76.5144992  77.2390011  66.6235008
  76.4554992  75.1030011  67.3115008  75.3464992  75.1520011  67.3065008
  76.8244992  74.1360011  66.9075008  77.0184992  75.3270011  68.7365008
  77.4244992  76.4480011  69.0585008  76.8134992  74.3540011  69.4825008
  77.2924992  74.3940011  70.8475008  77.5214992  75.4190011  71.2115008
  76.5674992  73.8860011  71.5185008  78.6744992  73.6860011  70.8565008
  78.6304992  72.7350011  70.2845008  79.1094992  73.5920011  72.3565008
  78.2784992  73.1840011  72.9725008  79.9894992  72.9200011  72.4445008
  79.4384992  74.9290011  72.7975008  80.2264992  74.9870011  74.2235008
  80.2714992  76.5440011  74.4725008  79.1344992  77.3170011  74.7315008
  78.4774992  76.8630011  75.5035008  79.5784992  78.2230011  75.1975008
  78.2294992  77.6670011  73.4605008  77.7604992  76.7960011  73.0275008
  77.4414992  78.3300011  73.7845008  78.7814992  78.3500011  72.2135008
  79.7434992  77.4750011  71.4865008  79.2984992  76.5690011  71.1025008
  80.2024992  78.0070011  70.6665008  80.5474992  77.2380011  72.1665008
  77.6314992  78.5650011  71.3215008  77.3594992  77.5870011  70.9515008
  76.8124992  79.0280011  71.8525008  77.8644992  79.1880011  70.4705008
  79.4144992  79.6910011  72.4485008  78.8504992  80.3050011  73.1345008
  79.6194992  80.2030011  71.5205008  80.3574992  79.4490011  72.9175008
  79.4864992  74.3880011  75.3345008  81.5874992  74.4570011  73.9685008
  79.6284992  74.5170011  70.1665008  80.7764992  73.8550011  69.9085008
  80.9984992  72.7020011  70.1565008  81.7754992  74.9110011  69.3265008
  82.7714992  74.7760011  69.8005008  81.2904992  75.8670011  69.6205008
  81.9734992  74.8810011  67.8225008  81.9964992  73.8230011  67.4855008
  82.8484992  75.4720011  67.4775008  80.9574992  75.5270011  66.8335008
  80.0274992  74.9720011  66.5865008  81.4304992  75.5430011  65.8285008
  80.4664992  76.9700011  67.1015008  79.6954992  77.0330011  67.8995008
  80.0574992  77.2650011  66.1125008  81.5954992  78.0910011  67.3125008
  82.0294992  77.8960011  68.3175008  81.3674992  79.1780011  67.3435008
  82.7134992  78.0790011  66.2135008  83.0054992  77.0490011  65.9145008
  83.5994992  78.4350011  66.7825008  82.4814992  78.9270011  65.0265008
  83.4494992  79.0230011  64.4905008  82.2894992  79.9360011  65.4495008
  81.4294992  78.5610011  63.9605008  80.4144992  78.9090011  64.2015008
  81.7064992  77.9610011  62.7495008  80.8144992  77.8500011  62.1145008
  83.0394992  77.5880011  62.2445008  83.7974992  78.0720011  62.8975008
  83.2494992  77.8200011  61.1785008  83.4794992  76.1540011  62.3075008
  83.0104992  75.6080011  63.1525008  84.5794992  76.0310011  62.4045008
  83.2244992  75.2510011  61.0645008  83.6354992  74.2270011  61.1915008
  83.7594992  75.7560011  60.2325008  81.7524992  75.0240011  60.6635008
  81.3364992  75.9920011  60.3105008  81.1544992  74.7030011  61.5435008
  81.6644992  73.8280011  59.6875008  81.7164992  72.8210011  60.1545008
  82.5184992  73.8060011  58.9775008  80.4584992  74.0770011  58.7865008
  80.5524992  75.0770011  58.3105008  79.6034992  74.1020011  59.4945008
  80.2264992  72.9860011  57.7035008  79.5374992  73.5580011  57.0455008
  79.6314992  72.0940011  57.9945008  81.4074992  72.5420011  56.8035008
  80.9954992  71.9920011  55.9305008  82.0164992  71.7850011  57.3415008
  82.0064992  73.3570011  56.3435008  46.1104992  88.7950011  55.7695008
  45.8354992  89.0070011  54.7145008  47.0724992  89.3460011  55.7065008
  45.3184992  89.2770011  56.3815008  46.2564992  87.2890011  56.0455008
  46.9324992  86.9050011  55.2515008  46.6484992  87.0800011  57.0635008
  44.9904992  86.4640011  55.8375008  44.5674992  86.6880011  54.8345008
  45.2564992  85.3880011  55.9205008  43.8374992  86.7500011  56.8985008
  44.1534992  86.7430011  57.9635008  43.2734992  87.6790011  56.6665008
  42.8374992  85.5700011  56.8275008  41.8014992  85.9690011  56.8575008
  42.7894992  85.1380011  55.8045008  42.8604992  84.6640011  58.0425008
  42.6774992  85.2400011  58.9745008  41.9914992  83.9850011  57.9075008
  44.1604992  83.9560011  58.1075008  44.3694992  83.6360011  57.0635008
  44.8414992  84.6980011  58.5755008  44.2784992  82.7110011  58.9825008
  44.0284992  82.9780011  60.0305008  43.4014992  82.1810011  58.5545008
  45.6294992  82.0820011  58.7765008  45.6324992  81.8090011  57.6995008
  46.5104992  82.7510011  58.8815008  45.8994992  80.9060011  59.7175008
  45.1224992  80.1400011  59.5085008  46.9214992  80.4990011  59.5595008
  45.7984992  81.2040011  61.2015008  46.1694992  82.2260011  61.4305008
  44.7364992  81.1250011  61.5195008  46.5664992  80.1980011  62.0765008
  46.2404992  79.1640011  61.8375008  47.6514992  80.2130011  61.8385008
  46.4204992  80.4270011  63.5775008  45.3504992  80.6150011  63.8105008
  46.8774992  79.6180011  64.1865008  47.2704992  81.6600011  64.0105008
  48.3024992  81.5070011  63.6265008  46.8744992  82.6030011  63.5765008
  47.2694992  81.7880011  65.5855008  46.2114992  81.6850011  65.9075008
  47.7444992  80.8520011  65.9495008  47.8714992  83.0110011  66.1525008
  48.3314992  83.8880011  65.4235008  47.7834992  83.0100011  67.4145008
  48.1594992  84.1940011  68.1265008  49.2324992  84.2430011  68.4125008
  47.7284992  85.0700011  67.5975008  47.3244992  84.2520011  69.5035008
  47.4334992  85.2120011  70.0525008  47.6534992  83.1900011  70.5585008
  47.4514992  82.1680011  70.1725008  48.7344992  83.0190011  70.7475008
  46.9404992  83.2200011  71.8435008  47.3214992  84.4190011  72.8965008
  46.5714992  85.7620011  72.3375008  45.1774992  85.8960011  72.4945008
  44.8484992  86.4250011  71.5755008  44.6304992  84.9310011  72.5535008
  44.7424992  86.6930011  73.7625008  43.6634992  86.7230011  73.8095008
  45.0334992  86.1240011  74.6335008  45.2434992  88.0980011  73.9165008
  44.6104992  88.7240011  75.1715008  43.5424992  88.6550011  75.0275008
  44.8524992  88.0440011  75.9755008  44.8294992  89.7470011  75.4395008
  46.7334992  88.0470011  74.2075008  47.3124992  87.6450011  73.3895008
  47.1314992  89.0440011  74.3315008  47.0114992  87.6190011  75.1595008
  44.9404992  88.9550011  72.7165008  44.7584992  89.9880011  72.9745008
  43.9924992  88.6420011  72.3045008  45.7214992  88.7550011  71.9985008
  46.7244992  84.0010011  74.1535008  48.7814992  84.5240011  72.9575008
  45.9034992  84.1660011  69.2085008  45.2934992  85.0130011  68.4425008
  45.6274992  86.1400011  68.0835008  43.9294992  84.4160011  68.1515008
  43.2124992  84.7650011  68.9245008  43.8824992  83.3470011  67.8535008
  43.3744992  85.0760011  66.8265008  43.3024992  86.1830011  66.9015008
  42.3584992  84.6300011  66.8665008  43.7994992  84.5640011  65.4655008
  43.1044992  84.9610011  64.6945008  43.7694992  83.4600011  65.3445008
  45.2184992  85.0510011  64.9285008  45.4214992  84.4550011  64.0135008
  45.9594992  84.8240011  65.7235008  45.2344992  86.5220011  64.4885008
  44.9254992  87.2050011  65.3085008  44.4904992  86.6830011  63.6785008
  46.6624992  86.8530011  63.9675008  46.9404992  86.0740011  63.2255008
  47.4754992  86.7910011  64.7225008  46.8244992  88.2630011  63.2805008
  47.9224992  88.4090011  63.1875008  46.6234992  89.0640011  64.0225008
  46.0514992  88.4830011  61.9885008  45.0974992  89.0240011  62.0755008
  46.3644992  87.9470011  60.7525008  45.7574992  88.2090011  59.8735008
  47.5364992  87.0740011  60.3645008  47.3714992  86.2450011  59.6435008
  47.9424992  86.5160011  61.2355008  48.7684992  87.9690011  59.9745008
  49.0044992  88.8230011  60.6455008  48.4504992  88.4320011  59.0165008
  50.0094992  87.0680011  59.7565008  50.2444992  86.6980011  60.7775008
  50.8644992  87.7720011  59.6695008  50.0044992  85.9110011  58.8165008
  49.3224992  85.1600011  59.2705008  51.0574992  85.5570011  58.7965008
  49.5294992  86.2550011  57.4095008  50.2274992  86.9270011  56.8665008
  48.5624992  86.7980011  57.3465008  49.4544992  84.9750011  56.4795008
  50.4694992  84.5330011  56.3885008  49.2544992  85.3120011  55.4395008
  48.3604992  84.0530011  56.9155008  47.5364992  84.6180011  57.4015008
  48.7354992  83.4180011  57.7475008  47.8254992  83.0090011  55.8715008
  47.5024992  83.4280011  54.8945008  46.9704992  82.5110011  56.3775008
  48.6004992  82.2290011  55.7125008  53.3944992  90.4210011  54.3385008
  53.1354992  89.3660011  54.1035008  53.9804992  90.8460011  53.4955008
  52.4114992  90.9370011  54.3675008  54.2664992  90.6180011  55.5835008
  55.2414992  90.1270011  55.3755008  54.4624992  91.7080011  55.6725008
  53.6654992  90.1370011  56.9455008  52.5774992  90.3490011  56.8815008
  53.6504992  89.0580011  57.2115008  54.2724992  90.7380011  58.2015008
  55.3704992  90.5840011  58.1375008  53.9634992  91.8050011  58.2385008
  53.7954992  90.1570011  59.5025008  52.7144992  90.2550011  59.7395008
  53.9624992  89.0590011  59.5215008  54.4924992  90.8290011  60.7395008
  54.0194992  90.4310011  61.6625008  55.5654992  90.5410011  60.7515008
  54.4854992  92.3730011  60.8705008  55.1144992  92.8440011  60.0855008
  53.4434992  92.7510011  60.9405008  55.1844992  92.7830011  62.2115008
  55.0044992  92.0460011  63.0225008  56.2584992  92.7430011  61.9305008
  54.8814992  94.2160011  62.7175008  55.6614992  94.4940011  63.4585008
  54.9874992  94.9700011  61.9085008  53.4934992  94.3050011  63.2335008
  52.8444992  94.0970011  62.3555008  53.5244992  93.4780011  63.9745008
  52.8734992  95.5600011  63.8465008  52.6014992  96.1900011  62.9725008
  51.8274992  95.3530011  64.1585008  53.7274992  96.3600011  64.9045008
  54.7744992  96.4210011  64.5365008  53.3904992  97.3900011  65.1485008
  53.6564992  95.5880011  66.2265008  54.1784992  94.6130011  66.1165008
  54.2784992  96.2870011  66.8265008  52.2234992  95.4890011  66.7885008
  51.8904992  96.4870011  67.1445008  51.4794992  95.1300011  66.0455008
  52.0784992  94.5440011  68.0735008  52.3734992  93.4910011  67.8765008
  52.7504992  95.0800011  68.7785008  50.6484992  94.4990011  68.7035008
  49.7624992  93.8970011  68.1525008  50.5644992  95.2310011  69.8005008
  49.3094992  95.3150011  70.5185008  49.1964992  96.2860011  71.0455008
  48.4334992  95.1690011  69.8515008  49.4774992  94.2300011  71.6665008
  48.7024992  94.3180011  72.4585008  50.7444992  94.5010011  72.5045008
  51.7234992  94.4060011  71.9885008  50.6514992  95.5670011  72.8005008
  50.5974992  93.6950011  73.6315008  51.5494992  93.7060011  74.8525008
  52.4884992  92.4330011  74.5055008  53.6554992  92.7630011  73.6565008
  53.4694992  93.6060011  72.9565008  54.4704992  93.1830011  74.2835008
  54.1954992  91.5590011  72.7725008  55.0494992  91.9370011  72.2305008
  54.4734992  90.7770011  73.4625008  53.2764992  90.8440011  71.7775008
  54.0844992  89.7530011  71.0635008  54.9334992  90.1580011  70.5335008
  54.3974992  88.9930011  71.7635008  53.5364992  89.4000011  70.2015008
  52.0534992  90.1830011  72.4705008  51.4424992  90.9520011  72.9185008
  51.4834992  89.7030011  71.6895008  52.4384992  89.5160011  73.2285008
  52.8884992  91.8570011  70.7195008  52.1444992  91.3240011  70.1455008
  53.7714992  91.9370011  70.1025008  52.5344992  92.8310011  71.0215008
  52.3364992  95.0210011  74.9255008  50.8214992  93.3190011  76.0845008
  49.5294992  92.8680011  71.1165008  48.5064992  92.4160011  70.3965008
  47.4264992  93.0350011  70.3515008  48.8114992  91.0470011  70.0255008
  48.3214992  90.4270011  70.8055008  49.9014992  90.8350011  69.9725008
  48.2734992  90.7710011  68.5725008  48.5574992  91.6430011  67.9435008
  47.1694992  90.8780011  68.5145008  48.7214992  89.5020011  67.7865008
  48.1064992  89.4350011  66.8635008  48.6004992  88.6890011  68.5335008
  50.2344992  89.6240011  67.3125008  50.6334992  88.6260011  67.0315008
  50.9274992  89.8380011  68.1545008  50.4704992  90.6690011  66.1225008
  50.4734992  91.6860011  66.5715008  49.7074992  90.4560011  65.3435008
  51.8544992  90.4650011  65.3685008  52.0744992  89.3870011  65.2105008
  52.5114992  90.9380011  66.1295008  51.9524992  91.2340011  64.0575008
  52.9804992  91.0930011  63.6585008  51.7684992  92.3190011  64.2135008
  50.9664992  90.7360011  62.9895008  50.8594992  89.6430011  62.9285008
  50.1344992  91.4570011  62.2385008  49.4124992  90.9030011  61.6215008
  49.9054992  92.9980011  62.2575008  50.6304992  93.4820011  61.5685008
  50.1274992  93.3450011  63.2895008  48.4764992  93.4430011  61.7905008
  47.7874992  93.0310011  62.5585008  48.2404992  92.8590011  60.8755008
  48.4664992  94.9850011  61.6765008  49.0804992  95.4220011  62.4915008
  47.4084992  95.3250011  61.6645008  48.9854992  95.5020011  60.3495008
  49.9204992  94.9340011  60.1555008  49.2564992  96.5740011  60.4615008
  48.0644992  95.1970011  59.1165008  47.0264992  95.5260011  59.3415008
  47.9604992  94.0960011  59.0115008  48.5084992  95.9400011  57.8275008
  48.2004992  96.9670011  58.1145008  47.7214992  95.5940011  57.1235008
  49.9704992  95.6960011  57.3905008  50.5444992  96.1510011  58.2255008
  50.0624992  96.3640011  56.5075008  50.3984992  94.2160011  57.1035008
  50.4594992  93.6180011  58.0375008  51.3954992  94.1710011  56.6155008
  49.7374992  93.8320011  56.2975008  28.2664992  65.4280011  56.0085008
  28.5344992  66.4910011  55.8295008  28.6444992  64.7970011  55.1755008
  28.6974992  65.0980011  56.9775008  26.7224992  65.3680011  56.0155008
  26.3464992  66.2210011  56.6185008  26.4194992  65.5110011  54.9555008
  26.0494992  64.0320011  56.3865008  24.9554992  63.9720011  56.2055008
  26.3424992  63.2370011  55.6695008  26.2114992  63.5050011  57.8595008
  25.7894992  62.4780011  57.8415008  27.2404992  63.3430011  58.2455008
  25.3844992  64.4020011  58.7975008  25.6864992  65.4390011  58.5385008
  24.3174992  64.3070011  58.5025008  25.5774992  64.0230011  60.2395008
  24.8014992  64.3920011  60.9435008  25.4314992  62.9550011  60.5075008
  26.9644992  64.3400011  60.8385008  27.1534992  63.6330011  61.6735008
  27.7704992  64.1670011  60.0925008  27.2054992  65.7470011  61.3635008
  28.2864992  65.6360011  61.5935008  27.1584992  66.4450011  60.5005008
  26.3774992  66.3210011  62.5465008  26.8164992  67.3290011  62.7045008
  25.3164992  66.4490011  62.2435008  26.4984992  65.4510011  63.7895008
  26.1274992  64.4040011  63.7785008  27.5764992  65.4150011  64.0555008
  25.7234992  66.0130011  65.0045008  26.1624992  66.9970011  65.2765008
  24.6994992  66.2470011  64.6415008  25.5704992  64.9960011  66.2075008
  26.4744992  64.3620011  66.3325008  25.4584992  65.5250011  67.1775008
  24.5264992  63.9440011  66.0705008  23.4924992  64.3490011  66.0715008
  24.6314992  63.6240011  65.0115008  24.7074992  62.7580011  67.0515008
  25.7664992  62.4220011  67.0775008  24.6314992  63.3150011  68.0095008
  23.7504992  61.5840011  66.7365008  22.6784992  61.8750011  66.7475008
  23.9794992  61.0880011  65.7695008  23.7594992  60.5740011  67.9495008
  24.3034992  59.4520011  67.9885008  23.2464992  61.2270011  68.9535008
  23.3424992  60.5310011  70.2605008  22.3884992  60.6180011  70.8235008
  23.4674992  59.4330011  70.1475008  24.4954992  61.1050011  71.0765008
  24.4774992  60.7970011  72.1435008  24.5734992  62.6250011  71.1805008
  24.9434992  63.1180011  70.2555008  23.5404992  62.9830011  71.3765008
  25.2784992  62.8840011  72.3395008  25.5284992  64.3080011  72.8505008
  26.4984992  64.0780011  74.1105008  27.0964992  62.8540011  74.4545008
  27.4914992  63.0010011  75.4825008  26.3124992  62.0670011  74.4485008
  28.2754992  62.4750011  73.4535008  28.5074992  61.4320011  73.6135008
  27.8634992  62.5250011  72.4565008  29.5704992  63.2970011  73.5395008
  29.3374992  64.8350011  73.4225008  30.2764992  65.2600011  73.7475008
  29.0284992  65.2300011  72.4665008  28.6554992  65.1210011  74.2095008
  30.1994992  62.8740011  74.8605008  29.9164992  61.8350011  74.9415008
  31.2334992  63.1530011  75.0005008  29.6614992  63.4140011  75.6255008
  30.4474992  62.9360011  72.3715008  31.4374992  63.3540011  72.4785008
  30.0024992  63.2520011  71.4395008  30.5734992  61.8650011  72.3195008
  26.2514992  64.9590011  71.7195008  24.3254992  65.0290011  73.3375008
  25.7204992  60.6380011  70.3055008  26.6974992  60.0870011  70.9965008
  26.7954992  59.9970011  72.2125008  27.8044992  59.8440011  69.9055008
  27.2044992  59.6050011  69.0025008  28.4354992  59.0030011  70.2665008
  28.6954992  61.1120011  69.6745008  28.7384992  61.8150011  70.5335008
  28.2454992  61.7010011  68.8475008  30.1344992  60.6460011  69.2245008
  30.5754992  60.0270011  70.0345008  30.7584992  61.5600011  69.1275008
  30.1304992  59.8260011  67.8705008  29.5154992  58.9060011  67.9655008
  31.2194992  59.6950011  67.6945008  29.4414992  60.6380011  66.7125008
  28.3314992  60.5910011  66.7155008  29.6984992  60.1690011  65.7385008
  29.7624992  62.1370011  66.4015008  30.7584992  62.4080011  66.8145008
  29.0664992  62.7550011  67.0085008  29.6104992  62.5200011  64.9365008
  30.4594992  62.1230011  64.3405008  29.6914992  63.6190011  64.7945008
  28.1804992  62.0970011  64.4735008  27.3694992  62.7030011  64.9015008
  27.8584992  61.1530011  63.5385008  26.7694992  61.1220011  63.3825008
  28.7504992  60.2820011  62.7065008  28.5144992  59.1970011  62.7495008
  29.7954992  60.2700011  63.0855008  28.9114992  60.6510011  61.2145008
  29.6634992  60.0190011  60.6955008  29.3554992  61.6560011  61.3805008
  27.5374992  60.6250011  60.5255008  27.7154992  61.0190011  59.5015008
  26.8244992  61.2690011  61.0825008  27.0784992  59.1890011  60.3125008
  26.9674992  58.6460011  61.2755008  27.8794992  58.6990011  59.7185008
  25.6954992  59.0400011  59.6635008  25.0244992  59.5770011  60.3675008
  25.4584992  57.9560011  59.6025008  25.4764992  59.6600011  58.2765008
  25.8814992  59.0920011  57.4125008  25.9464992  60.6670011  58.2775008
  23.9654992  59.7790011  57.8735008  23.5094992  60.4640011  58.6195008
  23.4834992  58.7850011  57.9915008  23.7744992  60.5360011  56.5415008
  24.4314992  61.4300011  56.4825008  22.7204992  60.8670011  56.4245008
  24.0104992  59.8930011  55.6675008  72.7824992  89.0850011  53.9605008
  73.5674992  88.4940011  54.4795008  73.3764992  89.7010011  53.2515008
  72.0794992  88.3980011  53.4425008  71.9664992  89.8750011  55.1165008
  72.7364992  90.4330011  55.6915008  71.1894992  90.5630011  54.7205008
  71.3274992  88.9270011  56.1135008  70.3204992  88.7720011  55.6705008
  71.8994992  87.9840011  56.2495008  71.1554992  89.5760011  57.4385008
  72.0614992  89.8200011  58.0345008  70.7024992  90.5610011  57.2005008
  70.3184992  88.8130011  58.4375008  70.1444992  89.4530011  59.3285008
  69.4174992  88.4460011  57.9005008  70.9974992  87.5060011  58.9855008
  71.3654992  86.9500011  58.0975008  71.8174992  87.8560011  59.6485008
  70.0104992  86.3950011  59.6285008  69.1304992  86.2550011  58.9645008
  70.5384992  85.4210011  59.5425008  69.6054992  86.5490011  61.1025008
  68.8834992  87.3690011  61.3055008  68.9924992  85.6510011  61.3265008
  70.8494992  86.5980011  61.9885008  71.4424992  85.7120011  61.6775008
  71.3834992  87.5380011  61.7305008  70.6704992  86.5020011  63.4555008
  69.8454992  85.7600011  63.5295008  71.6024992  86.1380011  63.9385008
  70.2484992  87.7820011  64.0815008  70.0634992  88.5580011  63.3075008
  69.2194992  87.6680011  64.4845008  71.0704992  88.4230011  65.2265008
  71.2324992  87.8220011  66.1465008  72.0724992  88.6840011  64.8235008
  70.4194992  89.7650011  65.6815008  69.8594992  90.1960011  64.8245008
  69.6194992  89.5470011  66.4215008  71.3974992  90.8660011  66.2475008
  72.0324992  91.1560011  65.3845008  70.8704992  91.7950011  66.5545008
  72.2864992  90.4380011  67.4355008  72.8554992  89.5170011  67.1845008
  72.9774992  91.2380011  67.7785008  71.4384992  90.1560011  68.6565008
  70.8534992  89.1210011  68.8545008  71.3294992  91.3050011  69.4765008
  70.7414992  91.1920011  70.8115008  70.9884992  90.1910011  71.2245008
  71.2074992  92.0050011  71.4085008  69.2654992  91.4270011  70.6725008
  69.1324992  92.4790011  70.3415008  68.5694992  91.3130011  72.0295008
  69.1044992  92.0060011  72.7125008  67.5814992  91.7790011  71.8255008
  68.6374992  89.9440011  72.4225008  67.6674992  89.5040011  73.5975008
  68.4544992  88.2300011  74.0885008  68.5774992  87.2130011  73.0805008
  68.6654992  86.2500011  73.6285008  67.7254992  87.2560011  72.3695008
  69.8534992  87.4570011  72.2695008  69.9054992  86.6120011  71.5985008
  69.8054992  88.3480011  71.6615008  71.1554992  87.5010011  73.0965008
  72.3774992  87.4580011  72.2295008  72.3174992  88.3340011  71.6005008
  73.2574992  87.4370011  72.8545008  72.4164992  86.5200011  71.6945008
  71.2214992  88.7390011  73.9935008  70.2604992  88.8830011  74.4635008
  71.9804992  88.5990011  74.7495008  71.3894992  89.6000011  73.3635008
  71.0574992  86.2630011  73.9795008  70.9704992  85.3650011  73.3855008
  70.0994992  86.2070011  74.4735008  71.8754992  86.1510011  74.6755008
  67.6714992  90.5220011  74.6935008  66.3174992  89.1680011  73.0095008
  68.6674992  90.5250011  69.7275008  67.4724992  90.8270011  69.2075008
  67.0074992  91.9410011  69.1915008  67.0054992  89.6630011  68.4005008
  66.2624992  89.0950011  69.0005008  67.8324992  88.9360011  68.2495008
  66.4804992  90.1840011  67.0615008  67.2034992  90.8850011  66.5925008
  65.6444992  90.8820011  67.2775008  66.1164992  89.0640011  66.0345008
  65.3064992  88.5700011  66.6105008  66.9944992  88.3980011  65.8885008
  65.5614992  89.5490011  64.7255008  66.1934992  90.1750011  64.0595008
  64.5994992  90.0640011  64.9355008  65.1634992  88.3930011  63.7645008
  64.3164992  87.8600011  64.2455008  66.0214992  87.6980011  63.6405008
  64.8164992  88.7740011  62.2995008  64.3124992  89.7460011  62.4865008
  63.9664992  88.1670011  61.9225008  65.9934992  88.6810011  61.2855008
  65.6774992  89.0370011  60.2815008  66.1784992  87.6010011  61.0995008
  67.2434992  89.3940011  61.7805008  67.8664992  88.9720011  62.5835008
  67.7634992  90.5270011  61.2495008  68.6134992  90.9620011  61.7945008
  67.2754992  91.2780011  60.1015008  66.4574992  92.0050011  60.2905008
  66.9804992  90.6100011  59.2635008  68.4064992  92.1370011  59.5145008
  69.3774992  91.6400011  59.7245008  68.4084992  93.1300011  60.0145008
  68.2544992  92.3670011  58.0635008  68.3514992  91.3790011  57.5655008
  69.0804992  93.0690011  57.8165008  66.8194992  92.9060011  57.7035008
  66.6694992  93.8910011  58.1955008  65.9994992  92.2340011  58.0355008
  66.7754992  93.1630011  56.1495008  67.7504992  93.6400011  55.9105008
  66.0514992  93.9230011  55.7845008  66.6214992  91.9050011  55.2855008
  65.5344992  91.6990011  55.3885008  67.2484992  91.0320011  55.5655008
  66.9114992  92.1380011  53.8135008  66.7524992  93.2140011  53.5895008
  66.0904992  91.6600011  53.2385008  68.2904992  91.6620011  53.3795008
  68.4234992  90.5790011  53.5905008  69.1164992  92.1290011  53.9575008
  68.4984992  91.8310011  52.3015008  29.1954992  31.8580011  51.6025008
  28.4974992  32.6570011  51.2715008  28.5284992  30.9730011  51.6875008
  29.9864992  31.7400011  50.8305008  29.8884992  32.1940011  52.9095008
  30.7064992  31.4650011  53.0945008  30.2904992  33.2290011  52.8735008
  28.9934992  31.9480011  54.1315008  28.8974992  30.8540011  54.2995008
  29.6104992  32.3310011  54.9725008  27.7084992  32.7360011  54.0205008
  28.0224992  33.7430011  53.6725008  27.0894992  32.3500011  53.1825008
  26.8794992  32.8730011  55.2995008  26.0114992  33.5560011  55.1865008
  26.4874992  31.8510011  55.4885008  27.5914992  33.4200011  56.5635008
  28.3324992  32.6870011  56.9475008  28.1854992  34.3040011  56.2475008
  26.6244992  33.5570011  57.7485008  25.8914992  34.3510011  57.4905008
  26.1684992  32.6110011  58.1115008  27.3254992  34.3000011  58.8795008
  28.2444992  33.7490011  59.1745008  27.5134992  35.3260011  58.4975008
  26.5994992  34.2780011  60.2635008  27.1674992  35.0400011  60.8395008
  25.5764992  34.6800011  60.1025008  26.6124992  32.8450011  60.8955008
  26.0974992  32.1420011  60.2065008  27.6954992  32.5970011  60.8715008
  26.2464992  32.8420011  62.3785008  25.3694992  33.4980011  62.5615008
  26.1584992  31.8020011  62.7575008  27.4944992  33.3900011  63.1975008
  28.3634992  32.7860011  62.8605008  27.5994992  34.4210011  62.7975008
  27.2474992  33.3430011  64.6395008  26.7284992  32.4280011  64.9965008
  28.2474992  33.5440011  65.0795008  26.3714992  34.4510011  65.2415008
  26.8984992  35.3940011  64.9825008  25.3944992  34.4250011  64.7135008
  26.1464992  34.2850011  66.7085008  27.1074992  34.2300011  67.2645008
  25.6164992  35.1890011  67.0795008  25.1744992  33.1620011  67.1675008
  24.2094992  32.7360011  66.5535008  25.5984992  32.6650011  68.2885008
  25.4614992  31.3140011  68.6355008  24.7944992  31.2040011  69.5175008
  25.2084992  30.6960011  67.7485008  26.9254992  30.7640011  68.9225008
  26.9214992  29.6770011  69.1485008  27.6914992  31.3820011  70.2255008
  27.4754992  32.4710011  70.1815008  27.2104992  31.0110011  71.1555008
  29.1024992  30.8970011  70.2465008  29.8784992  31.9870011  71.1915008
  28.8454992  32.2440011  72.3755008  29.3404992  32.9210011  73.5515008
  30.3644992  32.5600011  73.7845008  29.4644992  34.0210011  73.4655008
  28.4014992  32.8630011  74.7405008  28.6214992  33.6210011  75.4785008
  27.4334992  33.0940011  74.3195008  28.0364992  31.4950011  75.3585008
  27.3934992  31.8510011  76.7155008  28.1314992  32.4000011  77.2825008
  26.4234992  32.2820011  76.5175008  27.2124992  30.9220011  77.2355008
  27.1014992  30.6440011  74.5285008  26.8604992  29.6880011  74.9685008
  26.1294992  31.1150011  74.5245008  27.4584992  30.5520011  73.5135008
  29.1744992  30.6060011  75.6035008  29.9034992  30.6480011  74.8075008
  28.8454992  29.5850011  75.7285008  29.7084992  30.8620011  76.5075008
  31.0984992  31.4010011  71.7015008  30.0334992  33.2470011  70.4475008
  27.6874992  30.9510011  67.7045008  28.4654992  29.9740011  67.2205008
  28.3984992  28.8080011  67.5895008  29.2784992  30.4930011  66.0915008
  28.6234992  30.9750011  65.3345008  29.8654992  29.6870011  65.6015008
  30.3404992  31.4490011  66.7535008  30.7934992  31.0520011  67.6875008
  29.9404992  32.4140011  67.1315008  31.4364992  31.8730011  65.7825008
  31.8214992  30.9740011  65.2545008  32.3294992  32.2500011  66.3255008
  31.0114992  32.8920011  64.6645008  30.7834992  33.8540011  65.1705008
  30.1274992  32.4450011  64.1605008  32.2364992  33.2130011  63.7365008
  32.7494992  32.3050011  63.3555008  33.0014992  33.6980011  64.3795008
  31.9404992  34.2020011  62.5185008  32.9264992  34.4990011  62.1015008
  31.5524992  35.1380011  62.9765008  31.1694992  33.5430011  61.4275008
  30.9874992  34.3440011  60.6795008  30.1624992  33.2810011  61.8175008
  31.7694992  32.3390011  60.7525008  32.6464992  32.5700011  60.1295008
  31.3244992  31.0930011  60.8005008  31.9404992  30.3240011  60.3105008
  30.1054992  30.5420011  61.5995008  29.8014992  31.0830011  62.5215008
  30.3744992  29.5390011  61.9945008  28.7604992  30.0890011  60.9315008
  28.4314992  30.8570011  60.1995008  27.9814992  30.0620011  61.7235008
  28.9904992  28.7820011  60.1275008  29.0874992  28.0170011  60.9275008
  29.9464992  28.9090011  59.5745008  27.8574992  28.2720011  59.1705008
  26.9114992  28.1230011  59.7335008  28.0834992  27.2260011  58.8705008
  27.5414992  29.0450011  57.8705008  27.3184992  30.1110011  58.0875008
  26.7034992  28.6170011  57.2805008  28.6654992  29.1620011  56.8695008
[truncated: 4,053,363 more chars]
