# Supplementary material for: Intermolecular Interactions in G Protein-Coupled Receptor Allosteric Sites at the Membrane Interface from Molecular Dynamics Simulations and Quantum Chemical Calculations
Source: J Chem Inf Model. 2022 Sep 30;62(19):4736–47. doi: 10.1021/acs.jcim.2c00788 (PMC9554917; doi:10.1021/acs.jcim.2c00788)
Supplement: Supplementary file 2 — ci2c00788_si_002.zip [file ci2c00788_si_002.zip › MD_simulations_inputs/GCGR_MD_simulations_inputs/popc_chol/gcgr-5mv-cholpopc.pdb]

CRYST1  111.989  111.614  108.629  90.00  90.00  90.00 P 1           1
ATOM      1  N   TYR     1      69.262  62.347  74.513  1.00  0.00           N  
ATOM      2  H1  TYR     1      69.755  61.432  74.560  1.00  0.00           H  
ATOM      3  H2  TYR     1      69.731  62.958  73.814  1.00  0.00           H  
ATOM      4  H3  TYR     1      69.291  62.804  75.447  1.00  0.00           H  
ATOM      5  CA  TYR     1      67.852  62.129  74.113  1.00  0.00           C  
ATOM      6  HA  TYR     1      67.867  61.469  73.246  1.00  0.00           H  
ATOM      7  CB  TYR     1      67.052  61.481  75.257  1.00  0.00           C  
ATOM      8  HB2 TYR     1      67.414  60.472  75.456  1.00  0.00           H  
ATOM      9  HB3 TYR     1      67.170  62.050  76.179  1.00  0.00           H  
ATOM     10  CG  TYR     1      65.618  61.452  74.836  1.00  0.00           C  
ATOM     11  CD1 TYR     1      65.116  60.399  74.105  1.00  0.00           C  
ATOM     12  HD1 TYR     1      65.765  59.581  73.831  1.00  0.00           H  
ATOM     13  CE1 TYR     1      63.795  60.379  73.720  1.00  0.00           C  
ATOM     14  HE1 TYR     1      63.414  59.545  73.150  1.00  0.00           H  
ATOM     15  CZ  TYR     1      62.958  61.417  74.058  1.00  0.00           C  
ATOM     16  OH  TYR     1      61.604  61.399  73.662  1.00  0.00           O  
ATOM     17  HH  TYR     1      61.158  62.209  73.986  1.00  0.00           H  
ATOM     18  CE2 TYR     1      63.451  62.474  74.782  1.00  0.00           C  
ATOM     19  HE2 TYR     1      62.802  63.294  75.052  1.00  0.00           H  
ATOM     20  CD2 TYR     1      64.772  62.489  75.164  1.00  0.00           C  
ATOM     21  HD2 TYR     1      65.152  63.327  75.730  1.00  0.00           H  
ATOM     22  C   TYR     1      67.191  63.411  73.756  1.00  0.00           C  
ATOM     23  O   TYR     1      66.320  63.452  72.888  1.00  0.00           O  
ATOM     24  N   SER     2      67.603  64.508  74.412  1.00  0.00           N  
ATOM     25  H   SER     2      68.339  64.531  75.118  1.00  0.00           H  
ATOM     26  CA  SER     2      66.984  65.762  74.125  1.00  0.00           C  
ATOM     27  HA  SER     2      65.926  65.698  74.378  1.00  0.00           H  
ATOM     28  CB  SER     2      67.584  66.920  74.942  1.00  0.00           C  
ATOM     29  HB2 SER     2      67.479  66.716  76.008  1.00  0.00           H  
ATOM     30  HB3 SER     2      68.651  67.005  74.737  1.00  0.00           H  
ATOM     31  OG  SER     2      66.931  68.137  74.616  1.00  0.00           O  
ATOM     32  HG  SER     2      67.319  68.867  75.142  1.00  0.00           H  
ATOM     33  C   SER     2      67.230  66.038  72.682  1.00  0.00           C  
ATOM     34  O   SER     2      66.338  66.485  71.962  1.00  0.00           O  
ATOM     35  N   SER     3      68.459  65.753  72.213  1.00  0.00           N  
ATOM     36  H   SER     3      69.212  65.355  72.774  1.00  0.00           H  
ATOM     37  CA  SER     3      68.796  66.002  70.843  1.00  0.00           C  
ATOM     38  HA  SER     3      68.587  67.054  70.651  1.00  0.00           H  
ATOM     39  CB  SER     3      70.282  65.752  70.532  1.00  0.00           C  
ATOM     40  HB2 SER     3      70.509  66.082  69.518  1.00  0.00           H  
ATOM     41  HB3 SER     3      70.906  66.340  71.206  1.00  0.00           H  
ATOM     42  OG  SER     3      70.589  64.372  70.671  1.00  0.00           O  
ATOM     43  HG  SER     3      71.537  64.226  70.469  1.00  0.00           H  
ATOM     44  C   SER     3      67.983  65.097  69.972  1.00  0.00           C  
ATOM     45  O   SER     3      67.548  65.492  68.893  1.00  0.00           O  
ATOM     46  N   PHE     4      67.750  63.849  70.418  1.00  0.00           N  
ATOM     47  H   PHE     4      68.071  63.487  71.316  1.00  0.00           H  
ATOM     48  CA  PHE     4      67.005  62.917  69.621  1.00  0.00           C  
ATOM     49  HA  PHE     4      67.526  62.838  68.667  1.00  0.00           H  
ATOM     50  CB  PHE     4      66.934  61.512  70.243  1.00  0.00           C  
ATOM     51  HB2 PHE     4      67.926  61.063  70.290  1.00  0.00           H  
ATOM     52  HB3 PHE     4      66.559  61.564  71.265  1.00  0.00           H  
ATOM     53  CG  PHE     4      66.026  60.689  69.393  1.00  0.00           C  
ATOM     54  CD1 PHE     4      66.440  60.207  68.173  1.00  0.00           C  
ATOM     55  HD1 PHE     4      67.436  60.429  67.819  1.00  0.00           H  
ATOM     56  CE1 PHE     4      65.595  59.444  67.400  1.00  0.00           C  
ATOM     57  HE1 PHE     4      65.930  59.070  66.444  1.00  0.00           H  
ATOM     58  CZ  PHE     4      64.326  59.157  67.843  1.00  0.00           C  
ATOM     59  HZ  PHE     4      63.660  58.564  67.234  1.00  0.00           H  
ATOM     60  CE2 PHE     4      63.908  59.628  69.064  1.00  0.00           C  
ATOM     61  HE2 PHE     4      62.914  59.401  69.419  1.00  0.00           H  
ATOM     62  CD2 PHE     4      64.756  60.389  69.833  1.00  0.00           C  
ATOM     63  HD2 PHE     4      64.423  60.756  70.793  1.00  0.00           H  
ATOM     64  C   PHE     4      65.607  63.416  69.454  1.00  0.00           C  
ATOM     65  O   PHE     4      65.044  63.357  68.361  1.00  0.00           O  
ATOM     66  N   GLN     5      65.012  63.925  70.548  1.00  0.00           N  
ATOM     67  H   GLN     5      65.469  64.017  71.455  1.00  0.00           H  
ATOM     68  CA  GLN     5      63.658  64.386  70.518  1.00  0.00           C  
ATOM     69  HA  GLN     5      63.047  63.537  70.210  1.00  0.00           H  
ATOM     70  CB  GLN     5      63.189  64.891  71.885  1.00  0.00           C  
ATOM     71  HB2 GLN     5      63.288  64.087  72.614  1.00  0.00           H  
ATOM     72  HB3 GLN     5      63.845  65.698  72.210  1.00  0.00           H  
ATOM     73  CG  GLN     5      61.748  65.390  71.888  1.00  0.00           C  
ATOM     74  HG2 GLN     5      61.595  66.137  71.109  1.00  0.00           H  
ATOM     75  HG3 GLN     5      61.054  64.573  71.688  1.00  0.00           H  
ATOM     76  CD  GLN     5      61.500  65.984  73.260  1.00  0.00           C  
ATOM     77  OE1 GLN     5      60.831  65.387  74.102  1.00  0.00           O  
ATOM     78  NE2 GLN     5      62.036  67.211  73.489  1.00  0.00           N  
ATOM     79 HE21 GLN     5      62.585  67.671  72.763  1.00  0.00           H  
ATOM     80 HE22 GLN     5      61.890  67.672  74.387  1.00  0.00           H  
ATOM     81  C   GLN     5      63.540  65.534  69.579  1.00  0.00           C  
ATOM     82  O   GLN     5      62.615  65.595  68.769  1.00  0.00           O  
ATOM     83  N   VAL     6      64.487  66.484  69.653  1.00  0.00           N  
ATOM     84  H   VAL     6      65.296  66.468  70.275  1.00  0.00           H  
ATOM     85  CA  VAL     6      64.378  67.625  68.800  1.00  0.00           C  
ATOM     86  HA  VAL     6      63.407  68.076  69.005  1.00  0.00           H  
ATOM     87  CB  VAL     6      65.412  68.686  69.062  1.00  0.00           C  
ATOM     88  HB  VAL     6      65.292  69.540  68.395  1.00  0.00           H  
ATOM     89  CG1 VAL     6      65.224  69.201  70.497  1.00  0.00           C  
ATOM     90 HG11 VAL     6      65.965  69.972  70.707  1.00  0.00           H  
ATOM     91 HG12 VAL     6      64.224  69.620  70.605  1.00  0.00           H  
ATOM     92 HG13 VAL     6      65.349  68.377  71.199  1.00  0.00           H  
ATOM     93  CG2 VAL     6      66.814  68.129  68.773  1.00  0.00           C  
ATOM     94 HG21 VAL     6      67.559  68.901  68.964  1.00  0.00           H  
ATOM     95 HG22 VAL     6      67.005  67.272  69.419  1.00  0.00           H  
ATOM     96 HG23 VAL     6      66.874  67.818  67.730  1.00  0.00           H  
ATOM     97  C   VAL     6      64.504  67.175  67.379  1.00  0.00           C  
ATOM     98  O   VAL     6      63.781  67.650  66.507  1.00  0.00           O  
ATOM     99  N   MET     7      65.426  66.234  67.108  1.00  0.00           N  
ATOM    100  H   MET     7      65.988  65.762  67.816  1.00  0.00           H  
ATOM    101  CA  MET     7      65.689  65.818  65.762  1.00  0.00           C  
ATOM    102  HA  MET     7      65.930  66.723  65.204  1.00  0.00           H  
ATOM    103  CB  MET     7      66.879  64.850  65.696  1.00  0.00           C  
ATOM    104  HB2 MET     7      66.700  64.018  66.377  1.00  0.00           H  
ATOM    105  HB3 MET     7      66.943  64.432  64.691  1.00  0.00           H  
ATOM    106  CG  MET     7      68.215  65.510  66.051  1.00  0.00           C  
ATOM    107  HG2 MET     7      68.391  66.337  65.362  1.00  0.00           H  
ATOM    108  HG3 MET     7      68.139  65.938  67.050  1.00  0.00           H  
ATOM    109  SD  MET     7      69.650  64.395  66.002  1.00  0.00           S  
ATOM    110  CE  MET     7      69.217  63.496  67.520  1.00  0.00           C  
ATOM    111  HE1 MET     7      69.968  62.730  67.716  1.00  0.00           H  
ATOM    112  HE2 MET     7      69.181  64.192  68.358  1.00  0.00           H  
ATOM    113  HE3 MET     7      68.242  63.025  67.398  1.00  0.00           H  
ATOM    114  C   MET     7      64.490  65.166  65.132  1.00  0.00           C  
ATOM    115  O   MET     7      64.145  65.482  63.993  1.00  0.00           O  
ATOM    116  N   TYR     8      63.811  64.237  65.834  1.00  0.00           N  
ATOM    117  H   TYR     8      64.035  63.931  66.781  1.00  0.00           H  
ATOM    118  CA  TYR     8      62.672  63.607  65.226  1.00  0.00           C  
ATOM    119  HA  TYR     8      63.032  63.252  64.260  1.00  0.00           H  
ATOM    120  CB  TYR     8      62.128  62.346  65.943  1.00  0.00           C  
ATOM    121  HB2 TYR     8      61.383  61.868  65.307  1.00  0.00           H  
ATOM    122  HB3 TYR     8      62.941  61.632  66.073  1.00  0.00           H  
ATOM    123  CG  TYR     8      61.517  62.638  67.275  1.00  0.00           C  
ATOM    124  CD1 TYR     8      60.288  63.252  67.376  1.00  0.00           C  
ATOM    125  HD1 TYR     8      59.761  63.538  66.478  1.00  0.00           H  
ATOM    126  CE1 TYR     8      59.723  63.506  68.604  1.00  0.00           C  
ATOM    127  HE1 TYR     8      58.766  64.003  68.666  1.00  0.00           H  
ATOM    128  CZ  TYR     8      60.376  63.128  69.751  1.00  0.00           C  
ATOM    129  OH  TYR     8      59.800  63.386  71.015  1.00  0.00           O  
ATOM    130  HH  TYR     8      60.259  62.854  71.698  1.00  0.00           H  
ATOM    131  CE2 TYR     8      61.588  62.488  69.659  1.00  0.00           C  
ATOM    132  HE2 TYR     8      62.102  62.179  70.557  1.00  0.00           H  
ATOM    133  CD2 TYR     8      62.151  62.239  68.428  1.00  0.00           C  
ATOM    134  HD2 TYR     8      63.099  61.726  68.367  1.00  0.00           H  
ATOM    135  C   TYR     8      61.568  64.606  65.092  1.00  0.00           C  
ATOM    136  O   TYR     8      60.792  64.557  64.139  1.00  0.00           O  
ATOM    137  N   THR     9      61.434  65.527  66.064  1.00  0.00           N  
ATOM    138  H   THR     9      62.032  65.624  66.885  1.00  0.00           H  
ATOM    139  CA  THR     9      60.357  66.465  65.949  1.00  0.00           C  
ATOM    140  HA  THR     9      59.437  65.881  65.915  1.00  0.00           H  
ATOM    141  CB  THR     9      60.218  67.395  67.126  1.00  0.00           C  
ATOM    142  HB  THR     9      59.382  68.072  66.954  1.00  0.00           H  
ATOM    143  CG2 THR     9      59.964  66.555  68.387  1.00  0.00           C  
ATOM    144 HG21 THR     9      59.861  67.214  69.249  1.00  0.00           H  
ATOM    145 HG22 THR     9      59.049  65.977  68.261  1.00  0.00           H  
ATOM    146 HG23 THR     9      60.802  65.877  68.547  1.00  0.00           H  
ATOM    147  OG1 THR     9      61.384  68.185  67.289  1.00  0.00           O  
ATOM    148  HG1 THR     9      62.138  67.754  66.834  1.00  0.00           H  
ATOM    149  C   THR     9      60.551  67.271  64.703  1.00  0.00           C  
ATOM    150  O   THR     9      59.611  67.497  63.942  1.00  0.00           O  
ATOM    151  N   VAL    10      61.791  67.710  64.440  1.00  0.00           N  
ATOM    152  H   VAL    10      62.609  67.530  65.022  1.00  0.00           H  
ATOM    153  CA  VAL    10      62.035  68.493  63.269  1.00  0.00           C  
ATOM    154  HA  VAL    10      61.396  69.374  63.329  1.00  0.00           H  
ATOM    155  CB  VAL    10      63.463  68.943  63.170  1.00  0.00           C  
ATOM    156  HB  VAL    10      64.162  68.107  63.156  1.00  0.00           H  
ATOM    157  CG1 VAL    10      63.646  69.694  61.842  1.00  0.00           C  
ATOM    158 HG11 VAL    10      64.679  70.029  61.753  1.00  0.00           H  
ATOM    159 HG12 VAL    10      63.407  69.029  61.012  1.00  0.00           H  
ATOM    160 HG13 VAL    10      62.981  70.558  61.818  1.00  0.00           H  
ATOM    161  CG2 VAL    10      63.803  69.779  64.417  1.00  0.00           C  
ATOM    162 HG21 VAL    10      64.839  70.114  64.359  1.00  0.00           H  
ATOM    163 HG22 VAL    10      63.144  70.646  64.465  1.00  0.00           H  
ATOM    164 HG23 VAL    10      63.667  69.170  65.311  1.00  0.00           H  
ATOM    165  C   VAL    10      61.735  67.661  62.056  1.00  0.00           C  
ATOM    166  O   VAL    10      61.118  68.138  61.105  1.00  0.00           O  
ATOM    167  N   GLY    11      62.156  66.383  62.057  1.00  0.00           N  
ATOM    168  H   GLY    11      62.605  65.926  62.851  1.00  0.00           H  
ATOM    169  CA  GLY    11      61.993  65.552  60.896  1.00  0.00           C  
ATOM    170  HA2 GLY    11      62.497  66.012  60.046  1.00  0.00           H  
ATOM    171  HA3 GLY    11      62.473  64.588  61.068  1.00  0.00           H  
ATOM    172  C   GLY    11      60.544  65.338  60.563  1.00  0.00           C  
ATOM    173  O   GLY    11      60.155  65.444  59.400  1.00  0.00           O  
ATOM    174  N   TYR    12      59.706  65.011  61.566  1.00  0.00           N  
ATOM    175  H   TYR    12      59.982  64.924  62.544  1.00  0.00           H  
ATOM    176  CA  TYR    12      58.315  64.755  61.304  1.00  0.00           C  
ATOM    177  HA  TYR    12      58.323  64.019  60.500  1.00  0.00           H  
ATOM    178  CB  TYR    12      57.543  64.138  62.490  1.00  0.00           C  
ATOM    179  HB2 TYR    12      57.785  64.654  63.419  1.00  0.00           H  
ATOM    180  HB3 TYR    12      56.467  64.234  62.343  1.00  0.00           H  
ATOM    181  CG  TYR    12      57.941  62.703  62.563  1.00  0.00           C  
ATOM    182  CD1 TYR    12      57.492  61.819  61.607  1.00  0.00           C  
ATOM    183  HD1 TYR    12      56.858  62.175  60.809  1.00  0.00           H  
ATOM    184  CE1 TYR    12      57.840  60.489  61.654  1.00  0.00           C  
ATOM    185  HE1 TYR    12      57.483  59.809  60.895  1.00  0.00           H  
ATOM    186  CZ  TYR    12      58.642  60.029  62.669  1.00  0.00           C  
ATOM    187  OH  TYR    12      59.004  58.665  62.722  1.00  0.00           O  
ATOM    188  HH  TYR    12      59.575  58.508  63.503  1.00  0.00           H  
ATOM    189  CE2 TYR    12      59.088  60.902  63.635  1.00  0.00           C  
ATOM    190  HE2 TYR    12      59.715  60.543  64.437  1.00  0.00           H  
ATOM    191  CD2 TYR    12      58.737  62.230  63.581  1.00  0.00           C  
ATOM    192  HD2 TYR    12      59.089  62.908  64.344  1.00  0.00           H  
ATOM    193  C   TYR    12      57.607  66.003  60.885  1.00  0.00           C  
ATOM    194  O   TYR    12      56.747  65.964  60.007  1.00  0.00           O  
ATOM    195  N   SER    13      57.924  67.142  61.527  1.00  0.00           N  
ATOM    196  H   SER    13      58.628  67.210  62.262  1.00  0.00           H  
ATOM    197  CA  SER    13      57.269  68.379  61.208  1.00  0.00           C  
ATOM    198  HA  SER    13      56.203  68.223  61.371  1.00  0.00           H  
ATOM    199  CB  SER    13      57.752  69.540  62.088  1.00  0.00           C  
ATOM    200  HB2 SER    13      58.817  69.709  61.929  1.00  0.00           H  
ATOM    201  HB3 SER    13      57.238  70.459  61.807  1.00  0.00           H  
ATOM    202  OG  SER    13      57.507  69.246  63.454  1.00  0.00           O  
ATOM    203  HG  SER    13      58.196  68.632  63.785  1.00  0.00           H  
ATOM    204  C   SER    13      57.583  68.751  59.792  1.00  0.00           C  
ATOM    205  O   SER    13      56.686  69.095  59.022  1.00  0.00           O  
ATOM    206  N   LEU    14      58.873  68.686  59.407  1.00  0.00           N  
ATOM    207  H   LEU    14      59.641  68.394  60.011  1.00  0.00           H  
ATOM    208  CA  LEU    14      59.257  69.039  58.069  1.00  0.00           C  
ATOM    209  HA  LEU    14      58.928  70.071  57.950  1.00  0.00           H  
ATOM    210  CB  LEU    14      60.773  68.982  57.797  1.00  0.00           C  
ATOM    211  HB2 LEU    14      61.185  68.110  58.304  1.00  0.00           H  
ATOM    212  HB3 LEU    14      60.930  68.833  56.729  1.00  0.00           H  
ATOM    213  CG  LEU    14      61.560  70.226  58.241  1.00  0.00           C  
ATOM    214  HG  LEU    14      62.618  70.028  58.071  1.00  0.00           H  
ATOM    215  CD1 LEU    14      61.178  71.445  57.389  1.00  0.00           C  
ATOM    216 HD11 LEU    14      61.747  72.314  57.721  1.00  0.00           H  
ATOM    217 HD12 LEU    14      61.403  71.242  56.342  1.00  0.00           H  
ATOM    218 HD13 LEU    14      60.112  71.646  57.499  1.00  0.00           H  
ATOM    219  CD2 LEU    14      61.421  70.493  59.744  1.00  0.00           C  
ATOM    220 HD21 LEU    14      61.994  71.381  60.010  1.00  0.00           H  
ATOM    221 HD22 LEU    14      60.371  70.651  59.990  1.00  0.00           H  
ATOM    222 HD23 LEU    14      61.799  69.636  60.302  1.00  0.00           H  
ATOM    223  C   LEU    14      58.623  68.100  57.101  1.00  0.00           C  
ATOM    224  O   LEU    14      58.162  68.513  56.039  1.00  0.00           O  
ATOM    225  N   SER    15      58.591  66.799  57.434  1.00  0.00           N  
ATOM    226  H   SER    15      58.938  66.410  58.311  1.00  0.00           H  
ATOM    227  CA  SER    15      58.037  65.850  56.519  1.00  0.00           C  
ATOM    228  HA  SER    15      58.593  65.945  55.587  1.00  0.00           H  
ATOM    229  CB  SER    15      58.178  64.391  56.994  1.00  0.00           C  
ATOM    230  HB2 SER    15      57.798  63.714  56.229  1.00  0.00           H  
ATOM    231  HB3 SER    15      59.231  64.149  57.139  1.00  0.00           H  
ATOM    232  OG  SER    15      57.468  64.195  58.206  1.00  0.00           O  
ATOM    233  HG  SER    15      57.396  65.047  58.684  1.00  0.00           H  
ATOM    234  C   SER    15      56.583  66.147  56.338  1.00  0.00           C  
ATOM    235  O   SER    15      56.054  66.041  55.233  1.00  0.00           O  
ATOM    236  N   LEU    16      55.901  66.550  57.426  1.00  0.00           N  
ATOM    237  H   LEU    16      56.324  66.693  58.343  1.00  0.00           H  
ATOM    238  CA  LEU    16      54.493  66.815  57.375  1.00  0.00           C  
ATOM    239  HA  LEU    16      53.999  65.916  57.007  1.00  0.00           H  
ATOM    240  CB  LEU    16      53.926  67.155  58.767  1.00  0.00           C  
ATOM    241  HB2 LEU    16      54.127  66.322  59.440  1.00  0.00           H  
ATOM    242  HB3 LEU    16      54.460  68.019  59.162  1.00  0.00           H  
ATOM    243  CG  LEU    16      52.415  67.455  58.786  1.00  0.00           C  
ATOM    244  HG  LEU    16      52.216  68.245  58.062  1.00  0.00           H  
ATOM    245  CD1 LEU    16      51.595  66.232  58.339  1.00  0.00           C  
ATOM    246 HD11 LEU    16      50.533  66.477  58.364  1.00  0.00           H  
ATOM    247 HD12 LEU    16      51.880  65.954  57.324  1.00  0.00           H  
ATOM    248 HD13 LEU    16      51.790  65.397  59.012  1.00  0.00           H  
ATOM    249  CD2 LEU    16      51.976  67.985  60.161  1.00  0.00           C  
ATOM    250 HD21 LEU    16      50.905  68.189  60.147  1.00  0.00           H  
ATOM    251 HD22 LEU    16      52.194  67.239  60.925  1.00  0.00           H  
ATOM    252 HD23 LEU    16      52.517  68.904  60.387  1.00  0.00           H  
ATOM    253  C   LEU    16      54.243  67.981  56.467  1.00  0.00           C  
ATOM    254  O   LEU    16      53.336  67.944  55.638  1.00  0.00           O  
ATOM    255  N   GLY    17      55.053  69.048  56.590  1.00  0.00           N  
ATOM    256  H   GLY    17      55.843  69.104  57.233  1.00  0.00           H  
ATOM    257  CA  GLY    17      54.841  70.217  55.789  1.00  0.00           C  
ATOM    258  HA2 GLY    17      53.834  70.602  55.949  1.00  0.00           H  
ATOM    259  HA3 GLY    17      55.534  71.004  56.086  1.00  0.00           H  
ATOM    260  C   GLY    17      55.037  69.878  54.344  1.00  0.00           C  
ATOM    261  O   GLY    17      54.262  70.297  53.486  1.00  0.00           O  
ATOM    262  N   ALA    18      56.096  69.108  54.038  1.00  0.00           N  
ATOM    263  H   ALA    18      56.739  68.721  54.729  1.00  0.00           H  
ATOM    264  CA  ALA    18      56.405  68.766  52.680  1.00  0.00           C  
ATOM    265  HA  ALA    18      56.518  69.707  52.142  1.00  0.00           H  
ATOM    266  CB  ALA    18      57.715  67.970  52.547  1.00  0.00           C  
ATOM    267  HB1 ALA    18      57.896  67.740  51.497  1.00  0.00           H  
ATOM    268  HB2 ALA    18      58.542  68.563  52.936  1.00  0.00           H  
ATOM    269  HB3 ALA    18      57.636  67.042  53.113  1.00  0.00           H  
ATOM    270  C   ALA    18      55.301  67.930  52.108  1.00  0.00           C  
ATOM    271  O   ALA    18      54.941  68.084  50.942  1.00  0.00           O  
ATOM    272  N   LEU    19      54.752  67.000  52.913  1.00  0.00           N  
ATOM    273  H   LEU    19      55.022  66.869  53.888  1.00  0.00           H  
ATOM    274  CA  LEU    19      53.723  66.098  52.464  1.00  0.00           C  
ATOM    275  HA  LEU    19      54.120  65.605  51.577  1.00  0.00           H  
ATOM    276  CB  LEU    19      53.371  65.032  53.518  1.00  0.00           C  
ATOM    277  HB2 LEU    19      53.070  65.529  54.440  1.00  0.00           H  
ATOM    278  HB3 LEU    19      52.512  64.458  53.170  1.00  0.00           H  
ATOM    279  CG  LEU    19      54.532  64.064  53.825  1.00  0.00           C  
ATOM    280  HG  LEU    19      55.347  64.645  54.257  1.00  0.00           H  
ATOM    281  CD1 LEU    19      54.125  63.017  54.875  1.00  0.00           C  
ATOM    282 HD11 LEU    19      54.965  62.350  55.069  1.00  0.00           H  
ATOM    283 HD12 LEU    19      53.840  63.520  55.799  1.00  0.00           H  
ATOM    284 HD13 LEU    19      53.280  62.437  54.502  1.00  0.00           H  
ATOM    285  CD2 LEU    19      55.074  63.417  52.538  1.00  0.00           C  
ATOM    286 HD21 LEU    19      55.891  62.740  52.787  1.00  0.00           H  
ATOM    287 HD22 LEU    19      54.277  62.858  52.048  1.00  0.00           H  
ATOM    288 HD23 LEU    19      55.439  64.194  51.866  1.00  0.00           H  
ATOM    289  C   LEU    19      52.469  66.852  52.153  1.00  0.00           C  
ATOM    290  O   LEU    19      51.806  66.581  51.154  1.00  0.00           O  
ATOM    291  N   LEU    20      52.088  67.809  53.015  1.00  0.00           N  
ATOM    292  H   LEU    20      52.586  68.058  53.869  1.00  0.00           H  
ATOM    293  CA  LEU    20      50.898  68.563  52.757  1.00  0.00           C  
ATOM    294  HA  LEU    20      50.090  67.850  52.594  1.00  0.00           H  
ATOM    295  CB  LEU    20      50.451  69.426  53.945  1.00  0.00           C  
ATOM    296  HB2 LEU    20      51.316  69.927  54.379  1.00  0.00           H  
ATOM    297  HB3 LEU    20      49.774  70.205  53.596  1.00  0.00           H  
ATOM    298  CG  LEU    20      49.750  68.577  55.024  1.00  0.00           C  
ATOM    299  HG  LEU    20      48.894  68.094  54.554  1.00  0.00           H  
ATOM    300  CD1 LEU    20      50.646  67.440  55.537  1.00  0.00           C  
ATOM    301 HD11 LEU    20      50.111  66.869  56.295  1.00  0.00           H  
ATOM    302 HD12 LEU    20      50.911  66.784  54.708  1.00  0.00           H  
ATOM    303 HD13 LEU    20      51.553  67.860  55.972  1.00  0.00           H  
ATOM    304  CD2 LEU    20      49.194  69.452  56.153  1.00  0.00           C  
ATOM    305 HD21 LEU    20      48.707  68.821  56.896  1.00  0.00           H  
ATOM    306 HD22 LEU    20      50.010  70.002  56.623  1.00  0.00           H  
ATOM    307 HD23 LEU    20      48.470  70.157  55.744  1.00  0.00           H  
ATOM    308  C   LEU    20      51.099  69.400  51.534  1.00  0.00           C  
ATOM    309  O   LEU    20      50.170  69.586  50.751  1.00  0.00           O  
ATOM    310  N   LEU    21      52.321  69.932  51.334  1.00  0.00           N  
ATOM    311  H   LEU    21      53.114  69.813  51.965  1.00  0.00           H  
ATOM    312  CA  LEU    21      52.586  70.731  50.170  1.00  0.00           C  
ATOM    313  HA  LEU    21      51.932  71.599  50.251  1.00  0.00           H  
ATOM    314  CB  LEU    21      54.054  71.171  50.050  1.00  0.00           C  
ATOM    315  HB2 LEU    21      54.688  70.291  50.162  1.00  0.00           H  
ATOM    316  HB3 LEU    21      54.218  71.555  49.043  1.00  0.00           H  
ATOM    317  CG  LEU    21      54.514  72.231  51.054  1.00  0.00           C  
ATOM    318  HG  LEU    21      54.423  71.821  52.060  1.00  0.00           H  
ATOM    319  CD1 LEU    21      55.992  72.580  50.833  1.00  0.00           C  
ATOM    320 HD11 LEU    21      56.300  73.335  51.556  1.00  0.00           H  
ATOM    321 HD12 LEU    21      56.600  71.685  50.962  1.00  0.00           H  
ATOM    322 HD13 LEU    21      56.127  72.968  49.824  1.00  0.00           H  
ATOM    323  CD2 LEU    21      53.615  73.470  50.989  1.00  0.00           C  
ATOM    324 HD21 LEU    21      53.961  74.209  51.711  1.00  0.00           H  
ATOM    325 HD22 LEU    21      53.654  73.896  49.986  1.00  0.00           H  
ATOM    326 HD23 LEU    21      52.589  73.187  51.223  1.00  0.00           H  
ATOM    327  C   LEU    21      52.380  69.883  48.961  1.00  0.00           C  
ATOM    328  O   LEU    21      51.725  70.295  48.005  1.00  0.00           O  
ATOM    329  N   ALA    22      52.943  68.662  48.987  1.00  0.00           N  
ATOM    330  H   ALA    22      53.438  68.285  49.795  1.00  0.00           H  
ATOM    331  CA  ALA    22      52.894  67.774  47.863  1.00  0.00           C  
ATOM    332  HA  ALA    22      53.352  68.304  47.028  1.00  0.00           H  
ATOM    333  CB  ALA    22      53.676  66.470  48.096  1.00  0.00           C  
ATOM    334  HB1 ALA    22      53.602  65.838  47.211  1.00  0.00           H  
ATOM    335  HB2 ALA    22      54.723  66.703  48.289  1.00  0.00           H  
ATOM    336  HB3 ALA    22      53.258  65.943  48.954  1.00  0.00           H  
ATOM    337  C   ALA    22      51.474  67.409  47.576  1.00  0.00           C  
ATOM    338  O   ALA    22      51.078  67.305  46.415  1.00  0.00           O  
ATOM    339  N   LEU    23      50.670  67.186  48.632  1.00  0.00           N  
ATOM    340  H   LEU    23      50.975  67.264  49.602  1.00  0.00           H  
ATOM    341  CA  LEU    23      49.292  66.813  48.478  1.00  0.00           C  
ATOM    342  HA  LEU    23      49.271  65.899  47.885  1.00  0.00           H  
ATOM    343  CB  LEU    23      48.598  66.541  49.826  1.00  0.00           C  
ATOM    344  HB2 LEU    23      48.680  67.431  50.450  1.00  0.00           H  
ATOM    345  HB3 LEU    23      47.536  66.373  49.648  1.00  0.00           H  
ATOM    346  CG  LEU    23      49.170  65.335  50.600  1.00  0.00           C  
ATOM    347  HG  LEU    23      50.208  65.554  50.849  1.00  0.00           H  
ATOM    348  CD1 LEU    23      48.427  65.129  51.930  1.00  0.00           C  
ATOM    349 HD11 LEU    23      48.851  64.273  52.455  1.00  0.00           H  
ATOM    350 HD12 LEU    23      48.532  66.021  52.547  1.00  0.00           H  
ATOM    351 HD13 LEU    23      47.371  64.947  51.732  1.00  0.00           H  
ATOM    352  CD2 LEU    23      49.192  64.067  49.731  1.00  0.00           C  
ATOM    353 HD21 LEU    23      49.601  63.238  50.308  1.00  0.00           H  
ATOM    354 HD22 LEU    23      48.177  63.824  49.416  1.00  0.00           H  
ATOM    355 HD23 LEU    23      49.814  64.239  48.852  1.00  0.00           H  
ATOM    356  C   LEU    23      48.558  67.938  47.818  1.00  0.00           C  
ATOM    357  O   LEU    23      47.726  67.722  46.940  1.00  0.00           O  
ATOM    358  N   ALA    24      48.851  69.182  48.236  1.00  0.00           N  
ATOM    359  H   ALA    24      49.545  69.398  48.951  1.00  0.00           H  
ATOM    360  CA  ALA    24      48.185  70.325  47.686  1.00  0.00           C  
ATOM    361  HA  ALA    24      47.118  70.193  47.862  1.00  0.00           H  
ATOM    362  CB  ALA    24      48.629  71.644  48.345  1.00  0.00           C  
ATOM    363  HB1 ALA    24      48.093  72.477  47.890  1.00  0.00           H  
ATOM    364  HB2 ALA    24      48.408  71.610  49.412  1.00  0.00           H  
ATOM    365  HB3 ALA    24      49.701  71.780  48.200  1.00  0.00           H  
ATOM    366  C   ALA    24      48.517  70.418  46.231  1.00  0.00           C  
ATOM    367  O   ALA    24      47.656  70.735  45.413  1.00  0.00           O  
ATOM    368  N   ILE    25      49.789  70.148  45.877  1.00  0.00           N  
ATOM    369  H   ILE    25      50.506  69.835  46.531  1.00  0.00           H  
ATOM    370  CA  ILE    25      50.242  70.283  44.525  1.00  0.00           C  
ATOM    371  HA  ILE    25      49.996  71.298  44.212  1.00  0.00           H  
ATOM    372  CB  ILE    25      51.727  70.072  44.410  1.00  0.00           C  
ATOM    373  HB  ILE    25      52.022  69.097  44.798  1.00  0.00           H  
ATOM    374  CG2 ILE    25      52.106  70.115  42.921  1.00  0.00           C  
ATOM    375 HG21 ILE    25      53.180  69.964  42.814  1.00  0.00           H  
ATOM    376 HG22 ILE    25      51.574  69.327  42.387  1.00  0.00           H  
ATOM    377 HG23 ILE    25      51.833  71.084  42.504  1.00  0.00           H  
ATOM    378  CG1 ILE    25      52.477  71.109  45.271  1.00  0.00           C  
ATOM    379 HG12 ILE    25      52.384  72.073  44.770  1.00  0.00           H  
ATOM    380 HG13 ILE    25      51.974  71.151  46.237  1.00  0.00           H  
ATOM    381  CD1 ILE    25      53.957  70.786  45.481  1.00  0.00           C  
ATOM    382 HD11 ILE    25      54.461  70.744  44.515  1.00  0.00           H  
ATOM    383 HD12 ILE    25      54.415  71.561  46.095  1.00  0.00           H  
ATOM    384 HD13 ILE    25      54.052  69.822  45.981  1.00  0.00           H  
ATOM    385  C   ILE    25      49.566  69.280  43.644  1.00  0.00           C  
ATOM    386  O   ILE    25      49.051  69.615  42.578  1.00  0.00           O  
ATOM    387  N   LEU    26      49.537  68.017  44.091  1.00  0.00           N  
ATOM    388  H   LEU    26      49.883  67.741  45.010  1.00  0.00           H  
ATOM    389  CA  LEU    26      49.017  66.932  43.322  1.00  0.00           C  
ATOM    390  HA  LEU    26      49.496  66.877  42.345  1.00  0.00           H  
ATOM    391  CB  LEU    26      49.280  65.633  44.095  1.00  0.00           C  
ATOM    392  HB2 LEU    26      50.272  65.694  44.543  1.00  0.00           H  
ATOM    393  HB3 LEU    26      48.564  65.569  44.914  1.00  0.00           H  
ATOM    394  CG  LEU    26      49.197  64.345  43.279  1.00  0.00           C  
ATOM    395  HG  LEU    26      50.031  64.313  42.577  1.00  0.00           H  
ATOM    396  CD1 LEU    26      49.356  63.125  44.199  1.00  0.00           C  
ATOM    397 HD11 LEU    26      49.295  62.212  43.607  1.00  0.00           H  
ATOM    398 HD12 LEU    26      50.324  63.170  44.698  1.00  0.00           H  
ATOM    399 HD13 LEU    26      48.562  63.126  44.946  1.00  0.00           H  
ATOM    400  CD2 LEU    26      47.952  64.308  42.388  1.00  0.00           C  
ATOM    401 HD21 LEU    26      47.934  63.374  41.826  1.00  0.00           H  
ATOM    402 HD22 LEU    26      47.058  64.375  43.009  1.00  0.00           H  
ATOM    403 HD23 LEU    26      47.976  65.148  41.694  1.00  0.00           H  
ATOM    404  C   LEU    26      47.541  67.140  43.121  1.00  0.00           C  
ATOM    405  O   LEU    26      47.020  66.937  42.026  1.00  0.00           O  
ATOM    406  N   GLY    27      46.826  67.541  44.192  1.00  0.00           N  
ATOM    407  H   GLY    27      47.240  67.706  45.109  1.00  0.00           H  
ATOM    408  CA  GLY    27      45.407  67.776  44.147  1.00  0.00           C  
ATOM    409  HA2 GLY    27      44.907  66.905  43.724  1.00  0.00           H  
ATOM    410  HA3 GLY    27      45.026  67.900  45.161  1.00  0.00           H  
ATOM    411  C   GLY    27      45.070  68.993  43.332  1.00  0.00           C  
ATOM    412  O   GLY    27      44.074  69.011  42.609  1.00  0.00           O  
ATOM    413  N   GLY    28      45.875  70.060  43.474  1.00  0.00           N  
ATOM    414  H   GLY    28      46.722  70.043  44.043  1.00  0.00           H  
ATOM    415  CA  GLY    28      45.634  71.332  42.846  1.00  0.00           C  
ATOM    416  HA2 GLY    28      44.632  71.676  43.102  1.00  0.00           H  
ATOM    417  HA3 GLY    28      46.334  72.068  43.242  1.00  0.00           H  
ATOM    418  C   GLY    28      45.771  71.271  41.356  1.00  0.00           C  
ATOM    419  O   GLY    28      45.033  71.951  40.643  1.00  0.00           O  
ATOM    420  N   LEU    29      46.741  70.488  40.842  1.00  0.00           N  
ATOM    421  H   LEU    29      47.339  69.867  41.387  1.00  0.00           H  
ATOM    422  CA  LEU    29      46.990  70.492  39.427  1.00  0.00           C  
ATOM    423  HA  LEU    29      46.696  71.472  39.052  1.00  0.00           H  
ATOM    424  CB  LEU    29      48.472  70.250  39.094  1.00  0.00           C  
ATOM    425  HB2 LEU    29      48.746  69.238  39.391  1.00  0.00           H  
ATOM    426  HB3 LEU    29      48.612  70.314  38.015  1.00  0.00           H  
ATOM    427  CG  LEU    29      49.413  71.254  39.788  1.00  0.00           C  
ATOM    428  HG  LEU    29      49.382  71.061  40.860  1.00  0.00           H  
ATOM    429  CD1 LEU    29      50.877  71.044  39.367  1.00  0.00           C  
ATOM    430 HD11 LEU    29      51.510  71.770  39.877  1.00  0.00           H  
ATOM    431 HD12 LEU    29      51.192  70.036  39.636  1.00  0.00           H  
ATOM    432 HD13 LEU    29      50.968  71.177  38.289  1.00  0.00           H  
ATOM    433  CD2 LEU    29      48.927  72.697  39.600  1.00  0.00           C  
ATOM    434 HD21 LEU    29      49.613  73.380  40.101  1.00  0.00           H  
ATOM    435 HD22 LEU    29      48.892  72.934  38.537  1.00  0.00           H  
ATOM    436 HD23 LEU    29      47.930  72.804  40.028  1.00  0.00           H  
ATOM    437  C   LEU    29      46.212  69.382  38.793  1.00  0.00           C  
ATOM    438  O   LEU    29      46.496  68.204  39.004  1.00  0.00           O  
ATOM    439  N   SER    30      45.219  69.751  37.962  1.00  0.00           N  
ATOM    440  H   SER    30      45.027  70.725  37.726  1.00  0.00           H  
ATOM    441  CA  SER    30      44.329  68.822  37.323  1.00  0.00           C  
ATOM    442  HA  SER    30      43.931  68.198  38.123  1.00  0.00           H  
ATOM    443  CB  SER    30      43.173  69.528  36.593  1.00  0.00           C  
ATOM    444  HB2 SER    30      42.474  68.789  36.202  1.00  0.00           H  
ATOM    445  HB3 SER    30      42.618  70.153  37.292  1.00  0.00           H  
ATOM    446  OG  SER    30      43.683  70.323  35.531  1.00  0.00           O  
ATOM    447  HG  SER    30      42.941  70.768  35.070  1.00  0.00           H  
ATOM    448  C   SER    30      45.054  67.990  36.308  1.00  0.00           C  
ATOM    449  O   SER    30      44.705  66.832  36.090  1.00  0.00           O  
ATOM    450  N   LYS    31      46.083  68.558  35.656  1.00  0.00           N  
ATOM    451  H   LYS    31      46.425  69.499  35.848  1.00  0.00           H  
ATOM    452  CA  LYS    31      46.798  67.870  34.615  1.00  0.00           C  
ATOM    453  HA  LYS    31      46.066  67.593  33.856  1.00  0.00           H  
ATOM    454  CB  LYS    31      47.879  68.749  33.965  1.00  0.00           C  
ATOM    455  HB2 LYS    31      47.443  69.712  33.698  1.00  0.00           H  
ATOM    456  HB3 LYS    31      48.664  68.946  34.695  1.00  0.00           H  
ATOM    457  CG  LYS    31      48.501  68.118  32.718  1.00  0.00           C  
ATOM    458  HG2 LYS    31      49.356  68.716  32.402  1.00  0.00           H  
ATOM    459  HG3 LYS    31      48.880  67.127  32.968  1.00  0.00           H  
ATOM    460  CD  LYS    31      47.513  68.001  31.559  1.00  0.00           C  
ATOM    461  HD2 LYS    31      46.662  67.400  31.879  1.00  0.00           H  
ATOM    462  HD3 LYS    31      47.130  68.993  31.319  1.00  0.00           H  
ATOM    463  CE  LYS    31      48.110  67.381  30.294  1.00  0.00           C  
ATOM    464  HE2 LYS    31      48.853  68.053  29.865  1.00  0.00           H  
ATOM    465  HE3 LYS    31      48.625  66.453  30.542  1.00  0.00           H  
ATOM    466  NZ  LYS    31      47.038  67.117  29.309  1.00  0.00           N  
ATOM    467  HZ1 LYS    31      47.450  66.696  28.452  1.00  0.00           H  
ATOM    468  HZ2 LYS    31      46.344  66.459  29.719  1.00  0.00           H  
ATOM    469  HZ3 LYS    31      46.565  68.010  29.063  1.00  0.00           H  
ATOM    470  C   LYS    31      47.486  66.677  35.198  1.00  0.00           C  
ATOM    471  O   LYS    31      47.691  65.670  34.523  1.00  0.00           O  
ATOM    472  N   LEU    32      47.899  66.794  36.469  1.00  0.00           N  
ATOM    473  H   LEU    32      47.729  67.640  37.013  1.00  0.00           H  
ATOM    474  CA  LEU    32      48.606  65.798  37.218  1.00  0.00           C  
ATOM    475  HA  LEU    32      49.424  65.483  36.570  1.00  0.00           H  
ATOM    476  CB  LEU    32      49.206  66.344  38.524  1.00  0.00           C  
ATOM    477  HB2 LEU    32      48.414  66.783  39.131  1.00  0.00           H  
ATOM    478  HB3 LEU    32      49.629  65.521  39.100  1.00  0.00           H  
ATOM    479  CG  LEU    32      50.298  67.402  38.263  1.00  0.00           C  
ATOM    480  HG  LEU    32      49.815  68.294  37.865  1.00  0.00           H  
ATOM    481  CD1 LEU    32      50.987  67.831  39.566  1.00  0.00           C  
ATOM    482 HD11 LEU    32      51.751  68.577  39.345  1.00  0.00           H  
ATOM    483 HD12 LEU    32      50.248  68.258  40.245  1.00  0.00           H  
ATOM    484 HD13 LEU    32      51.452  66.964  40.034  1.00  0.00           H  
ATOM    485  CD2 LEU    32      51.289  66.932  37.186  1.00  0.00           C  
ATOM    486 HD21 LEU    32      52.045  67.701  37.027  1.00  0.00           H  
ATOM    487 HD22 LEU    32      51.772  66.011  37.513  1.00  0.00           H  
ATOM    488 HD23 LEU    32      50.754  66.750  36.254  1.00  0.00           H  
ATOM    489  C   LEU    32      47.741  64.616  37.536  1.00  0.00           C  
ATOM    490  O   LEU    32      48.257  63.566  37.908  1.00  0.00           O  
ATOM    491  N   HIE    33      46.404  64.758  37.484  1.00  0.00           N  
ATOM    492  H   HIE    33      45.917  65.607  37.196  1.00  0.00           H  
ATOM    493  CA  HIE    33      45.557  63.658  37.853  1.00  0.00           C  
ATOM    494  HA  HIE    33      45.730  63.518  38.920  1.00  0.00           H  
ATOM    495  CB  HIE    33      44.057  63.913  37.625  1.00  0.00           C  
ATOM    496  HB2 HIE    33      43.900  64.203  36.586  1.00  0.00           H  
ATOM    497  HB3 HIE    33      43.511  62.983  37.782  1.00  0.00           H  
ATOM    498  CG  HIE    33      43.485  64.971  38.518  1.00  0.00           C  
ATOM    499  ND1 HIE    33      42.158  65.343  38.517  1.00  0.00           N  
ATOM    500  CE1 HIE    33      42.023  66.315  39.454  1.00  0.00           C  
ATOM    501  HE1 HIE    33      41.088  66.805  39.684  1.00  0.00           H  
ATOM    502  NE2 HIE    33      43.168  66.593  40.053  1.00  0.00           N  
ATOM    503  HE2 HIE    33      43.337  67.279  40.788  1.00  0.00           H  
ATOM    504  CD2 HIE    33      44.087  65.745  39.460  1.00  0.00           C  
ATOM    505  HD2 HIE    33      45.137  65.704  39.711  1.00  0.00           H  
ATOM    506  C   HIE    33      45.903  62.453  37.041  1.00  0.00           C  
ATOM    507  O   HIE    33      45.612  62.364  35.850  1.00  0.00           O  
ATOM    508  N   CYS    34      46.548  61.475  37.697  1.00  0.00           N  
ATOM    509  H   CYS    34      46.847  61.547  38.669  1.00  0.00           H  
ATOM    510  CA  CYS    34      46.873  60.232  37.075  1.00  0.00           C  
ATOM    511  HA  CYS    34      46.217  60.074  36.219  1.00  0.00           H  
ATOM    512  CB  CYS    34      48.313  60.171  36.535  1.00  0.00           C  
ATOM    513  HB2 CYS    34      48.488  59.194  36.084  1.00  0.00           H  
ATOM    514  HB3 CYS    34      48.433  60.912  35.745  1.00  0.00           H  
ATOM    515  SG  CYS    34      49.553  60.466  37.830  1.00  0.00           S  
ATOM    516  HG  CYS    34      50.744  60.400  37.313  1.00  0.00           H  
ATOM    517  C   CYS    34      46.743  59.214  38.159  1.00  0.00           C  
ATOM    518  O   CYS    34      46.596  59.566  39.327  1.00  0.00           O  
ATOM    519  N   THR    35      46.760  57.919  37.799  1.00  0.00           N  
ATOM    520  H   THR    35      46.868  57.589  36.840  1.00  0.00           H  
ATOM    521  CA  THR    35      46.622  56.883  38.781  1.00  0.00           C  
ATOM    522  HA  THR    35      45.696  57.081  39.320  1.00  0.00           H  
ATOM    523  CB  THR    35      46.538  55.515  38.175  1.00  0.00           C  
ATOM    524  HB  THR    35      47.450  55.307  37.616  1.00  0.00           H  
ATOM    525  CG2 THR    35      46.369  54.485  39.304  1.00  0.00           C  
ATOM    526 HG21 THR    35      46.306  53.484  38.877  1.00  0.00           H  
ATOM    527 HG22 THR    35      47.224  54.539  39.977  1.00  0.00           H  
ATOM    528 HG23 THR    35      45.456  54.700  39.859  1.00  0.00           H  
ATOM    529  OG1 THR    35      45.439  55.438  37.278  1.00  0.00           O  
ATOM    530  HG1 THR    35      45.397  54.540  36.888  1.00  0.00           H  
ATOM    531  C   THR    35      47.817  56.899  39.679  1.00  0.00           C  
ATOM    532  O   THR    35      47.706  56.702  40.887  1.00  0.00           O  
ATOM    533  N   ARG    36      49.006  57.142  39.099  1.00  0.00           N  
ATOM    534  H   ARG    36      49.122  57.363  38.110  1.00  0.00           H  
ATOM    535  CA  ARG    36      50.229  57.108  39.845  1.00  0.00           C  
ATOM    536  HA  ARG    36      50.331  56.102  40.252  1.00  0.00           H  
ATOM    537  CB  ARG    36      51.453  57.418  38.970  1.00  0.00           C  
ATOM    538  HB2 ARG    36      51.494  56.696  38.155  1.00  0.00           H  
ATOM    539  HB3 ARG    36      51.322  58.401  38.518  1.00  0.00           H  
ATOM    540  CG  ARG    36      52.787  57.393  39.719  1.00  0.00           C  
ATOM    541  HG2 ARG    36      53.545  57.880  39.105  1.00  0.00           H  
ATOM    542  HG3 ARG    36      52.689  57.981  40.631  1.00  0.00           H  
ATOM    543  CD  ARG    36      53.276  55.988  40.086  1.00  0.00           C  
ATOM    544  HD2 ARG    36      53.242  55.335  39.214  1.00  0.00           H  
ATOM    545  HD3 ARG    36      54.314  56.023  40.417  1.00  0.00           H  
ATOM    546  NE  ARG    36      52.406  55.452  41.167  1.00  0.00           N  
ATOM    547  HE  ARG    36      51.605  55.989  41.500  1.00  0.00           H  
ATOM    548  CZ  ARG    36      52.692  54.233  41.708  1.00  0.00           C  
ATOM    549  NH1 ARG    36      53.765  53.521  41.252  1.00  0.00           N  
ATOM    550 HH11 ARG    36      54.351  53.901  40.508  1.00  0.00           H  
ATOM    551 HH12 ARG    36      53.981  52.609  41.655  1.00  0.00           H  
ATOM    552  NH2 ARG    36      51.935  53.734  42.727  1.00  0.00           N  
ATOM    553 HH21 ARG    36      51.149  54.273  43.090  1.00  0.00           H  
ATOM    554 HH22 ARG    36      52.155  52.822  43.126  1.00  0.00           H  
ATOM    555  C   ARG    36      50.175  58.144  40.915  1.00  0.00           C  
ATOM    556  O   ARG    36      50.605  57.904  42.041  1.00  0.00           O  
ATOM    557  N   ASN    37      49.655  59.336  40.580  1.00  0.00           N  
ATOM    558  H   ASN    37      49.292  59.561  39.654  1.00  0.00           H  
ATOM    559  CA  ASN    37      49.571  60.407  41.528  1.00  0.00           C  
ATOM    560  HA  ASN    37      50.566  60.518  41.959  1.00  0.00           H  
ATOM    561  CB  ASN    37      49.218  61.760  40.889  1.00  0.00           C  
ATOM    562  HB2 ASN    37      48.425  61.646  40.150  1.00  0.00           H  
ATOM    563  HB3 ASN    37      48.855  62.462  41.640  1.00  0.00           H  
ATOM    564  CG  ASN    37      50.498  62.274  40.238  1.00  0.00           C  
ATOM    565  OD1 ASN    37      51.574  61.709  40.429  1.00  0.00           O  
ATOM    566  ND2 ASN    37      50.396  63.390  39.470  1.00  0.00           N  
ATOM    567 HD21 ASN    37      51.228  63.785  39.031  1.00  0.00           H  
ATOM    568 HD22 ASN    37      49.488  63.833  39.333  1.00  0.00           H  
ATOM    569  C   ASN    37      48.587  60.071  42.600  1.00  0.00           C  
ATOM    570  O   ASN    37      48.749  60.494  43.743  1.00  0.00           O  
ATOM    571  N   ALA    38      47.517  59.330  42.266  1.00  0.00           N  
ATOM    572  H   ALA    38      47.311  58.991  41.326  1.00  0.00           H  
ATOM    573  CA  ALA    38      46.564  58.963  43.276  1.00  0.00           C  
ATOM    574  HA  ALA    38      46.171  59.885  43.704  1.00  0.00           H  
ATOM    575  CB  ALA    38      45.381  58.149  42.718  1.00  0.00           C  
ATOM    576  HB1 ALA    38      44.695  57.901  43.528  1.00  0.00           H  
ATOM    577  HB2 ALA    38      44.856  58.738  41.966  1.00  0.00           H  
ATOM    578  HB3 ALA    38      45.753  57.230  42.264  1.00  0.00           H  
ATOM    579  C   ALA    38      47.262  58.099  44.280  1.00  0.00           C  
ATOM    580  O   ALA    38      47.069  58.244  45.488  1.00  0.00           O  
ATOM    581  N   ILE    39      48.102  57.162  43.800  1.00  0.00           N  
ATOM    582  H   ILE    39      48.295  57.011  42.810  1.00  0.00           H  
ATOM    583  CA  ILE    39      48.803  56.286  44.695  1.00  0.00           C  
ATOM    584  HA  ILE    39      48.043  55.816  45.319  1.00  0.00           H  
ATOM    585  CB  ILE    39      49.539  55.168  44.011  1.00  0.00           C  
ATOM    586  HB  ILE    39      50.186  55.533  43.214  1.00  0.00           H  
ATOM    587  CG2 ILE    39      50.433  54.476  45.056  1.00  0.00           C  
ATOM    588 HG21 ILE    39      50.979  53.659  44.584  1.00  0.00           H  
ATOM    589 HG22 ILE    39      51.141  55.197  45.464  1.00  0.00           H  
ATOM    590 HG23 ILE    39      49.813  54.081  45.861  1.00  0.00           H  
ATOM    591  CG1 ILE    39      48.523  54.221  43.341  1.00  0.00           C  
ATOM    592 HG12 ILE    39      47.983  53.717  44.142  1.00  0.00           H  
ATOM    593 HG13 ILE    39      47.833  54.846  42.775  1.00  0.00           H  
ATOM    594  CD1 ILE    39      49.144  53.179  42.412  1.00  0.00           C  
ATOM    595 HD11 ILE    39      49.835  52.553  42.977  1.00  0.00           H  
ATOM    596 HD12 ILE    39      48.358  52.557  41.985  1.00  0.00           H  
ATOM    597 HD13 ILE    39      49.684  53.682  41.609  1.00  0.00           H  
ATOM    598  C   ILE    39      49.766  57.082  45.517  1.00  0.00           C  
ATOM    599  O   ILE    39      49.895  56.851  46.720  1.00  0.00           O  
ATOM    600  N   HIE    40      50.464  58.050  44.893  1.00  0.00           N  
ATOM    601  H   HIE    40      50.365  58.286  43.906  1.00  0.00           H  
ATOM    602  CA  HIE    40      51.427  58.840  45.607  1.00  0.00           C  
ATOM    603  HA  HIE    40      52.173  58.153  46.007  1.00  0.00           H  
ATOM    604  CB  HIE    40      52.158  59.855  44.711  1.00  0.00           C  
ATOM    605  HB2 HIE    40      51.422  60.470  44.193  1.00  0.00           H  
ATOM    606  HB3 HIE    40      52.748  60.524  45.337  1.00  0.00           H  
ATOM    607  CG  HIE    40      53.057  59.208  43.699  1.00  0.00           C  
ATOM    608  ND1 HIE    40      53.449  59.806  42.521  1.00  0.00           N  
ATOM    609  CE1 HIE    40      54.264  58.924  41.886  1.00  0.00           C  
ATOM    610  HE1 HIE    40      54.729  59.115  40.930  1.00  0.00           H  
ATOM    611  NE2 HIE    40      54.422  57.806  42.571  1.00  0.00           N  
ATOM    612  HE2 HIE    40      54.980  56.991  42.316  1.00  0.00           H  
ATOM    613  CD2 HIE    40      53.661  57.987  43.713  1.00  0.00           C  
ATOM    614  HD2 HIE    40      53.560  57.260  44.506  1.00  0.00           H  
ATOM    615  C   HIE    40      50.719  59.598  46.688  1.00  0.00           C  
ATOM    616  O   HIE    40      51.239  59.738  47.794  1.00  0.00           O  
ATOM    617  N   ALA    41      49.511  60.112  46.394  1.00  0.00           N  
ATOM    618  H   ALA    41      49.045  60.000  45.494  1.00  0.00           H  
ATOM    619  CA  ALA    41      48.772  60.879  47.359  1.00  0.00           C  
ATOM    620  HA  ALA    41      49.409  61.722  47.627  1.00  0.00           H  
ATOM    621  CB  ALA    41      47.441  61.416  46.804  1.00  0.00           C  
ATOM    622  HB1 ALA    41      46.928  61.987  47.578  1.00  0.00           H  
ATOM    623  HB2 ALA    41      47.638  62.061  45.948  1.00  0.00           H  
ATOM    624  HB3 ALA    41      46.813  60.581  46.493  1.00  0.00           H  
ATOM    625  C   ALA    41      48.444  60.025  48.549  1.00  0.00           C  
ATOM    626  O   ALA    41      48.545  60.479  49.687  1.00  0.00           O  
ATOM    627  N   ASN    42      48.037  58.762  48.318  1.00  0.00           N  
ATOM    628  H   ASN    42      47.961  58.345  47.390  1.00  0.00           H  
ATOM    629  CA  ASN    42      47.670  57.888  49.401  1.00  0.00           C  
ATOM    630  HA  ASN    42      46.885  58.396  49.962  1.00  0.00           H  
ATOM    631  CB  ASN    42      47.120  56.534  48.917  1.00  0.00           C  
ATOM    632  HB2 ASN    42      47.764  56.116  48.143  1.00  0.00           H  
ATOM    633  HB3 ASN    42      47.100  55.816  49.737  1.00  0.00           H  
ATOM    634  CG  ASN    42      45.715  56.762  48.375  1.00  0.00           C  
ATOM    635  OD1 ASN    42      44.789  57.069  49.123  1.00  0.00           O  
ATOM    636  ND2 ASN    42      45.552  56.613  47.034  1.00  0.00           N  
ATOM    637 HD21 ASN    42      44.634  56.757  46.613  1.00  0.00           H  
ATOM    638 HD22 ASN    42      46.347  56.357  46.449  1.00  0.00           H  
ATOM    639  C   ASN    42      48.876  57.615  50.247  1.00  0.00           C  
ATOM    640  O   ASN    42      48.784  57.543  51.472  1.00  0.00           O  
ATOM    641  N   LEU    43      50.045  57.436  49.606  1.00  0.00           N  
ATOM    642  H   LEU    43      50.147  57.475  48.592  1.00  0.00           H  
ATOM    643  CA  LEU    43      51.267  57.170  50.310  1.00  0.00           C  
ATOM    644  HA  LEU    43      51.133  56.262  50.898  1.00  0.00           H  
ATOM    645  CB  LEU    43      52.447  56.964  49.341  1.00  0.00           C  
ATOM    646  HB2 LEU    43      52.209  56.138  48.670  1.00  0.00           H  
ATOM    647  HB3 LEU    43      52.552  57.856  48.723  1.00  0.00           H  
ATOM    648  CG  LEU    43      53.797  56.673  50.023  1.00  0.00           C  
ATOM    649  HG  LEU    43      53.995  57.470  50.740  1.00  0.00           H  
ATOM    650  CD1 LEU    43      53.748  55.369  50.830  1.00  0.00           C  
ATOM    651 HD11 LEU    43      54.717  55.194  51.298  1.00  0.00           H  
ATOM    652 HD12 LEU    43      52.981  55.447  51.601  1.00  0.00           H  
ATOM    653 HD13 LEU    43      53.511  54.538  50.165  1.00  0.00           H  
ATOM    654  CD2 LEU    43      54.948  56.698  49.004  1.00  0.00           C  
ATOM    655 HD21 LEU    43      55.889  56.489  49.513  1.00  0.00           H  
ATOM    656 HD22 LEU    43      54.773  55.941  48.239  1.00  0.00           H  
ATOM    657 HD23 LEU    43      54.999  57.681  48.536  1.00  0.00           H  
ATOM    658  C   LEU    43      51.581  58.353  51.166  1.00  0.00           C  
ATOM    659  O   LEU    43      51.986  58.214  52.321  1.00  0.00           O  
ATOM    660  N   PHE    44      51.382  59.564  50.619  1.00  0.00           N  
ATOM    661  H   PHE    44      51.013  59.726  49.682  1.00  0.00           H  
ATOM    662  CA  PHE    44      51.694  60.745  51.362  1.00  0.00           C  
ATOM    663  HA  PHE    44      52.754  60.671  51.604  1.00  0.00           H  
ATOM    664  CB  PHE    44      51.501  62.068  50.593  1.00  0.00           C  
ATOM    665  HB2 PHE    44      50.482  62.140  50.213  1.00  0.00           H  
ATOM    666  HB3 PHE    44      51.654  62.918  51.258  1.00  0.00           H  
ATOM    667  CG  PHE    44      52.478  62.109  49.466  1.00  0.00           C  
ATOM    668  CD1 PHE    44      53.828  61.986  49.704  1.00  0.00           C  
ATOM    669  HD1 PHE    44      54.183  61.851  50.715  1.00  0.00           H  
ATOM    670  CE1 PHE    44      54.730  62.034  48.666  1.00  0.00           C  
ATOM    671  HE1 PHE    44      55.786  61.920  48.863  1.00  0.00           H  
ATOM    672  CZ  PHE    44      54.288  62.227  47.378  1.00  0.00           C  
ATOM    673  HZ  PHE    44      54.994  62.260  46.562  1.00  0.00           H  
ATOM    674  CE2 PHE    44      52.944  62.378  47.134  1.00  0.00           C  
ATOM    675  HE2 PHE    44      52.592  62.536  46.125  1.00  0.00           H  
ATOM    676  CD2 PHE    44      52.048  62.327  48.176  1.00  0.00           C  
ATOM    677  HD2 PHE    44      50.994  62.460  47.980  1.00  0.00           H  
ATOM    678  C   PHE    44      50.807  60.795  52.563  1.00  0.00           C  
ATOM    679  O   PHE    44      51.248  61.162  53.652  1.00  0.00           O  
ATOM    680  N   ALA    45      49.524  60.425  52.392  1.00  0.00           N  
ATOM    681  H   ALA    45      49.143  60.083  51.510  1.00  0.00           H  
ATOM    682  CA  ALA    45      48.573  60.485  53.464  1.00  0.00           C  
ATOM    683  HA  ALA    45      48.537  61.526  53.784  1.00  0.00           H  
ATOM    684  CB  ALA    45      47.163  60.047  53.033  1.00  0.00           C  
ATOM    685  HB1 ALA    45      46.485  60.113  53.884  1.00  0.00           H  
ATOM    686  HB2 ALA    45      46.807  60.699  52.235  1.00  0.00           H  
ATOM    687  HB3 ALA    45      47.195  59.018  52.674  1.00  0.00           H  
ATOM    688  C   ALA    45      49.001  59.576  54.571  1.00  0.00           C  
ATOM    689  O   ALA    45      48.915  59.938  55.743  1.00  0.00           O  
ATOM    690  N   SER    46      49.489  58.366  54.238  1.00  0.00           N  
ATOM    691  H   SER    46      49.626  58.027  53.286  1.00  0.00           H  
ATOM    692  CA  SER    46      49.857  57.453  55.281  1.00  0.00           C  
ATOM    693  HA  SER    46      48.971  57.281  55.893  1.00  0.00           H  
ATOM    694  CB  SER    46      50.306  56.083  54.745  1.00  0.00           C  
ATOM    695  HB2 SER    46      50.584  55.434  55.576  1.00  0.00           H  
ATOM    696  HB3 SER    46      49.478  55.600  54.227  1.00  0.00           H  
ATOM    697  OG  SER    46      51.406  56.231  53.861  1.00  0.00           O  
ATOM    698  HG  SER    46      52.239  56.039  54.340  1.00  0.00           H  
ATOM    699  C   SER    46      50.960  58.059  56.095  1.00  0.00           C  
ATOM    700  O   SER    46      50.964  57.955  57.320  1.00  0.00           O  
ATOM    701  N   PHE    47      51.926  58.726  55.435  1.00  0.00           N  
ATOM    702  H   PHE    47      51.956  58.824  54.420  1.00  0.00           H  
ATOM    703  CA  PHE    47      53.016  59.368  56.124  1.00  0.00           C  
ATOM    704  HA  PHE    47      53.477  58.603  56.749  1.00  0.00           H  
ATOM    705  CB  PHE    47      54.101  59.915  55.178  1.00  0.00           C  
ATOM    706  HB2 PHE    47      53.648  60.447  54.341  1.00  0.00           H  
ATOM    707  HB3 PHE    47      54.742  60.626  55.699  1.00  0.00           H  
ATOM    708  CG  PHE    47      54.895  58.752  54.692  1.00  0.00           C  
ATOM    709  CD1 PHE    47      55.959  58.291  55.432  1.00  0.00           C  
ATOM    710  HD1 PHE    47      56.212  58.778  56.362  1.00  0.00           H  
ATOM    711  CE1 PHE    47      56.705  57.218  55.003  1.00  0.00           C  
ATOM    712  HE1 PHE    47      57.538  56.866  55.593  1.00  0.00           H  
ATOM    713  CZ  PHE    47      56.386  56.596  53.820  1.00  0.00           C  
ATOM    714  HZ  PHE    47      56.969  55.754  53.476  1.00  0.00           H  
ATOM    715  CE2 PHE    47      55.323  57.048  53.076  1.00  0.00           C  
ATOM    716  HE2 PHE    47      55.069  56.559  52.147  1.00  0.00           H  
ATOM    717  CD2 PHE    47      54.581  58.121  53.511  1.00  0.00           C  
ATOM    718  HD2 PHE    47      53.746  58.470  52.921  1.00  0.00           H  
ATOM    719  C   PHE    47      52.488  60.509  56.938  1.00  0.00           C  
ATOM    720  O   PHE    47      53.011  60.813  58.009  1.00  0.00           O  
ATOM    721  N   VAL    48      51.458  61.207  56.422  1.00  0.00           N  
ATOM    722  H   VAL    48      51.026  61.006  55.520  1.00  0.00           H  
ATOM    723  CA  VAL    48      50.878  62.316  57.126  1.00  0.00           C  
ATOM    724  HA  VAL    48      51.668  63.051  57.280  1.00  0.00           H  
ATOM    725  CB  VAL    48      49.765  62.973  56.362  1.00  0.00           C  
ATOM    726  HB  VAL    48      48.991  62.261  56.074  1.00  0.00           H  
ATOM    727  CG1 VAL    48      49.096  64.020  57.269  1.00  0.00           C  
ATOM    728 HG11 VAL    48      48.285  64.506  56.727  1.00  0.00           H  
ATOM    729 HG12 VAL    48      48.697  63.530  58.157  1.00  0.00           H  
ATOM    730 HG13 VAL    48      49.832  64.767  57.567  1.00  0.00           H  
ATOM    731  CG2 VAL    48      50.338  63.560  55.059  1.00  0.00           C  
ATOM    732 HG21 VAL    48      49.539  64.041  54.494  1.00  0.00           H  
ATOM    733 HG22 VAL    48      51.106  64.295  55.298  1.00  0.00           H  
ATOM    734 HG23 VAL    48      50.775  62.760  54.461  1.00  0.00           H  
ATOM    735  C   VAL    48      50.300  61.809  58.411  1.00  0.00           C  
ATOM    736  O   VAL    48      50.443  62.451  59.451  1.00  0.00           O  
ATOM    737  N   LEU    49      49.626  60.641  58.372  1.00  0.00           N  
ATOM    738  H   LEU    49      49.498  60.085  57.527  1.00  0.00           H  
ATOM    739  CA  LEU    49      49.024  60.081  59.550  1.00  0.00           C  
ATOM    740  HA  LEU    49      48.296  60.825  59.873  1.00  0.00           H  
ATOM    741  CB  LEU    49      48.332  58.724  59.320  1.00  0.00           C  
ATOM    742  HB2 LEU    49      49.017  58.080  58.768  1.00  0.00           H  
ATOM    743  HB3 LEU    49      48.167  58.256  60.290  1.00  0.00           H  
ATOM    744  CG  LEU    49      46.993  58.760  58.568  1.00  0.00           C  
ATOM    745  HG  LEU    49      47.172  59.159  57.570  1.00  0.00           H  
ATOM    746  CD1 LEU    49      46.426  57.340  58.420  1.00  0.00           C  
ATOM    747 HD11 LEU    49      45.477  57.381  57.885  1.00  0.00           H  
ATOM    748 HD12 LEU    49      47.131  56.723  57.862  1.00  0.00           H  
ATOM    749 HD13 LEU    49      46.267  56.907  59.408  1.00  0.00           H  
ATOM    750  CD2 LEU    49      45.992  59.699  59.252  1.00  0.00           C  
ATOM    751 HD21 LEU    49      45.055  59.701  58.694  1.00  0.00           H  
ATOM    752 HD22 LEU    49      45.808  59.355  60.270  1.00  0.00           H  
ATOM    753 HD23 LEU    49      46.401  60.709  59.279  1.00  0.00           H  
ATOM    754  C   LEU    49      50.092  59.766  60.539  1.00  0.00           C  
ATOM    755  O   LEU    49      49.954  60.050  61.728  1.00  0.00           O  
ATOM    756  N   LYS    50      51.192  59.161  60.066  1.00  0.00           N  
ATOM    757  H   LYS    50      51.364  58.948  59.083  1.00  0.00           H  
ATOM    758  CA  LYS    50      52.231  58.765  60.968  1.00  0.00           C  
ATOM    759  HA  LYS    50      51.780  58.059  61.665  1.00  0.00           H  
ATOM    760  CB  LYS    50      53.412  58.097  60.245  1.00  0.00           C  
ATOM    761  HB2 LYS    50      53.051  57.218  59.711  1.00  0.00           H  
ATOM    762  HB3 LYS    50      53.806  58.785  59.497  1.00  0.00           H  
ATOM    763  CG  LYS    50      54.545  57.680  61.186  1.00  0.00           C  
ATOM    764  HG2 LYS    50      54.992  58.574  61.620  1.00  0.00           H  
ATOM    765  HG3 LYS    50      54.127  57.101  62.009  1.00  0.00           H  
ATOM    766  CD  LYS    50      55.640  56.857  60.505  1.00  0.00           C  
ATOM    767  HD2 LYS    50      55.207  55.930  60.128  1.00  0.00           H  
ATOM    768  HD3 LYS    50      56.015  57.408  59.642  1.00  0.00           H  
ATOM    769  CE  LYS    50      56.809  56.522  61.432  1.00  0.00           C  
ATOM    770  HE2 LYS    50      57.255  57.440  61.814  1.00  0.00           H  
ATOM    771  HE3 LYS    50      56.450  55.960  62.294  1.00  0.00           H  
ATOM    772  NZ  LYS    50      57.826  55.732  60.702  1.00  0.00           N  
ATOM    773  HZ1 LYS    50      58.616  55.509  61.340  1.00  0.00           H  
ATOM    774  HZ2 LYS    50      57.398  54.848  60.359  1.00  0.00           H  
ATOM    775  HZ3 LYS    50      58.179  56.283  59.893  1.00  0.00           H  
ATOM    776  C   LYS    50      52.786  59.969  61.658  1.00  0.00           C  
ATOM    777  O   LYS    50      52.884  59.999  62.885  1.00  0.00           O  
ATOM    778  N   ALA    51      53.135  61.009  60.880  1.00  0.00           N  
ATOM    779  H   ALA    51      52.976  61.038  59.873  1.00  0.00           H  
ATOM    780  CA  ALA    51      53.770  62.185  61.405  1.00  0.00           C  
ATOM    781  HA  ALA    51      54.673  61.841  61.909  1.00  0.00           H  
ATOM    782  CB  ALA    51      54.153  63.186  60.301  1.00  0.00           C  
ATOM    783  HB1 ALA    51      54.630  64.058  60.750  1.00  0.00           H  
ATOM    784  HB2 ALA    51      54.845  62.712  59.604  1.00  0.00           H  
ATOM    785  HB3 ALA    51      53.256  63.498  59.766  1.00  0.00           H  
ATOM    786  C   ALA    51      52.860  62.894  62.355  1.00  0.00           C  
ATOM    787  O   ALA    51      53.295  63.384  63.396  1.00  0.00           O  
ATOM    788  N   SER    52      51.562  62.988  62.018  1.00  0.00           N  
ATOM    789  H   SER    52      51.148  62.582  61.178  1.00  0.00           H  
ATOM    790  CA  SER    52      50.649  63.699  62.865  1.00  0.00           C  
ATOM    791  HA  SER    52      51.040  64.710  62.981  1.00  0.00           H  
ATOM    792  CB  SER    52      49.236  63.795  62.268  1.00  0.00           C  
ATOM    793  HB2 SER    52      48.854  62.797  62.052  1.00  0.00           H  
ATOM    794  HB3 SER    52      48.556  64.247  62.990  1.00  0.00           H  
ATOM    795  OG  SER    52      49.268  64.571  61.079  1.00  0.00           O  
ATOM    796  HG  SER    52      49.663  64.043  60.354  1.00  0.00           H  
ATOM    797  C   SER    52      50.544  62.982  64.172  1.00  0.00           C  
ATOM    798  O   SER    52      50.501  63.608  65.231  1.00  0.00           O  
ATOM    799  N   SER    53      50.498  61.641  64.132  1.00  0.00           N  
ATOM    800  H   SER    53      50.560  61.088  63.277  1.00  0.00           H  
ATOM    801  CA  SER    53      50.354  60.876  65.334  1.00  0.00           C  
ATOM    802  HA  SER    53      49.453  61.235  65.832  1.00  0.00           H  
ATOM    803  CB  SER    53      50.196  59.371  65.060  1.00  0.00           C  
ATOM    804  HB2 SER    53      51.068  58.997  64.523  1.00  0.00           H  
ATOM    805  HB3 SER    53      50.143  58.825  66.002  1.00  0.00           H  
ATOM    806  OG  SER    53      49.021  59.139  64.298  1.00  0.00           O  
ATOM    807  HG  SER    53      49.176  59.407  63.368  1.00  0.00           H  
ATOM    808  C   SER    53      51.573  61.058  66.188  1.00  0.00           C  
ATOM    809  O   SER    53      51.467  61.222  67.402  1.00  0.00           O  
ATOM    810  N   VAL    54      52.777  61.039  65.583  1.00  0.00           N  
ATOM    811  H   VAL    54      52.932  60.955  64.578  1.00  0.00           H  
ATOM    812  CA  VAL    54      53.960  61.144  66.390  1.00  0.00           C  
ATOM    813  HA  VAL    54      53.871  60.332  67.111  1.00  0.00           H  
ATOM    814  CB  VAL    54      55.252  60.941  65.644  1.00  0.00           C  
ATOM    815  HB  VAL    54      56.113  61.109  66.291  1.00  0.00           H  
ATOM    816  CG1 VAL    54      55.321  59.488  65.161  1.00  0.00           C  
ATOM    817 HG11 VAL    54      56.253  59.329  64.619  1.00  0.00           H  
ATOM    818 HG12 VAL    54      55.281  58.817  66.019  1.00  0.00           H  
ATOM    819 HG13 VAL    54      54.478  59.284  64.501  1.00  0.00           H  
ATOM    820  CG2 VAL    54      55.355  61.964  64.509  1.00  0.00           C  
ATOM    821 HG21 VAL    54      56.291  61.816  63.970  1.00  0.00           H  
ATOM    822 HG22 VAL    54      54.517  61.833  63.824  1.00  0.00           H  
ATOM    823 HG23 VAL    54      55.331  62.972  64.924  1.00  0.00           H  
ATOM    824  C   VAL    54      54.021  62.476  67.061  1.00  0.00           C  
ATOM    825  O   VAL    54      54.338  62.575  68.246  1.00  0.00           O  
ATOM    826  N   LEU    55      53.704  63.540  66.312  1.00  0.00           N  
ATOM    827  H   LEU    55      53.370  63.489  65.350  1.00  0.00           H  
ATOM    828  CA  LEU    55      53.820  64.862  66.838  1.00  0.00           C  
ATOM    829  HA  LEU    55      54.836  65.030  67.196  1.00  0.00           H  
ATOM    830  CB  LEU    55      53.522  65.895  65.738  1.00  0.00           C  
ATOM    831  HB2 LEU    55      54.065  65.611  64.837  1.00  0.00           H  
ATOM    832  HB3 LEU    55      52.460  65.852  65.497  1.00  0.00           H  
ATOM    833  CG  LEU    55      53.886  67.343  66.096  1.00  0.00           C  
ATOM    834  HG  LEU    55      53.699  67.969  65.224  1.00  0.00           H  
ATOM    835  CD1 LEU    55      52.985  67.892  67.204  1.00  0.00           C  
ATOM    836 HD11 LEU    55      53.272  68.919  67.431  1.00  0.00           H  
ATOM    837 HD12 LEU    55      51.947  67.870  66.873  1.00  0.00           H  
ATOM    838 HD13 LEU    55      53.094  67.279  68.099  1.00  0.00           H  
ATOM    839  CD2 LEU    55      55.386  67.473  66.412  1.00  0.00           C  
ATOM    840 HD21 LEU    55      55.617  68.508  66.662  1.00  0.00           H  
ATOM    841 HD22 LEU    55      55.637  66.831  67.256  1.00  0.00           H  
ATOM    842 HD23 LEU    55      55.969  67.172  65.541  1.00  0.00           H  
ATOM    843  C   LEU    55      52.858  65.017  67.980  1.00  0.00           C  
ATOM    844  O   LEU    55      53.209  65.575  69.021  1.00  0.00           O  
ATOM    845  N   VAL    56      51.614  64.507  67.824  1.00  0.00           N  
ATOM    846  H   VAL    56      51.299  64.001  66.996  1.00  0.00           H  
ATOM    847  CA  VAL    56      50.622  64.652  68.855  1.00  0.00           C  
ATOM    848  HA  VAL    56      50.549  65.719  69.063  1.00  0.00           H  
ATOM    849  CB  VAL    56      49.254  64.186  68.437  1.00  0.00           C  
ATOM    850  HB  VAL    56      48.519  64.325  69.230  1.00  0.00           H  
ATOM    851  CG1 VAL    56      48.803  65.040  67.239  1.00  0.00           C  
ATOM    852 HG11 VAL    56      47.812  64.721  66.917  1.00  0.00           H  
ATOM    853 HG12 VAL    56      48.769  66.089  67.533  1.00  0.00           H  
ATOM    854 HG13 VAL    56      49.509  64.916  66.418  1.00  0.00           H  
ATOM    855  CG2 VAL    56      49.276  62.675  68.162  1.00  0.00           C  
ATOM    856 HG21 VAL    56      48.282  62.346  67.860  1.00  0.00           H  
ATOM    857 HG22 VAL    56      49.987  62.461  67.364  1.00  0.00           H  
ATOM    858 HG23 VAL    56      49.575  62.145  69.066  1.00  0.00           H  
ATOM    859  C   VAL    56      51.045  63.898  70.078  1.00  0.00           C  
ATOM    860  O   VAL    56      51.000  64.423  71.189  1.00  0.00           O  
ATOM    861  N   ILE    57      51.508  62.650  69.910  1.00  0.00           N  
ATOM    862  H   ILE    57      51.612  62.171  69.015  1.00  0.00           H  
ATOM    863  CA  ILE    57      51.897  61.904  71.067  1.00  0.00           C  
ATOM    864  HA  ILE    57      51.023  61.825  71.713  1.00  0.00           H  
ATOM    865  CB  ILE    57      52.320  60.489  70.771  1.00  0.00           C  
ATOM    866  HB  ILE    57      52.677  59.999  71.677  1.00  0.00           H  
ATOM    867  CG2 ILE    57      51.090  59.735  70.257  1.00  0.00           C  
ATOM    868 HG21 ILE    57      51.363  58.704  70.033  1.00  0.00           H  
ATOM    869 HG22 ILE    57      50.311  59.747  71.020  1.00  0.00           H  
ATOM    870 HG23 ILE    57      50.719  60.217  69.352  1.00  0.00           H  
ATOM    871  CG1 ILE    57      53.528  60.430  69.825  1.00  0.00           C  
ATOM    872 HG12 ILE    57      53.201  60.781  68.846  1.00  0.00           H  
ATOM    873 HG13 ILE    57      54.289  61.105  70.216  1.00  0.00           H  
ATOM    874  CD1 ILE    57      54.115  59.024  69.691  1.00  0.00           C  
ATOM    875 HD11 ILE    57      53.355  58.348  69.298  1.00  0.00           H  
ATOM    876 HD12 ILE    57      54.966  59.048  69.009  1.00  0.00           H  
ATOM    877 HD13 ILE    57      54.444  58.672  70.668  1.00  0.00           H  
ATOM    878  C   ILE    57      53.023  62.632  71.728  1.00  0.00           C  
ATOM    879  O   ILE    57      53.077  62.745  72.951  1.00  0.00           O  
ATOM    880  N   ASP    58      53.953  63.173  70.929  1.00  0.00           N  
ATOM    881  H   ASP    58      53.938  63.136  69.910  1.00  0.00           H  
ATOM    882  CA  ASP    58      55.069  63.864  71.498  1.00  0.00           C  
ATOM    883  HA  ASP    58      55.624  63.149  72.105  1.00  0.00           H  
ATOM    884  CB  ASP    58      56.028  64.432  70.434  1.00  0.00           C  
ATOM    885  HB2 ASP    58      56.238  63.678  69.676  1.00  0.00           H  
ATOM    886  HB3 ASP    58      55.566  65.277  69.924  1.00  0.00           H  
ATOM    887  CG  ASP    58      57.323  64.871  71.113  1.00  0.00           C  
ATOM    888  OD1 ASP    58      57.545  64.470  72.288  1.00  0.00           O  
ATOM    889  OD2 ASP    58      58.108  65.615  70.466  1.00  0.00           O  
ATOM    890  C   ASP    58      54.543  65.016  72.290  1.00  0.00           C  
ATOM    891  O   ASP    58      55.005  65.269  73.397  1.00  0.00           O  
ATOM    892  N   GLY    59      53.546  65.748  71.762  1.00  0.00           N  
ATOM    893  H   GLY    59      53.086  65.556  70.872  1.00  0.00           H  
ATOM    894  CA  GLY    59      53.061  66.896  72.471  1.00  0.00           C  
ATOM    895  HA2 GLY    59      53.878  67.595  72.651  1.00  0.00           H  
ATOM    896  HA3 GLY    59      52.319  67.420  71.868  1.00  0.00           H  
ATOM    897  C   GLY    59      52.457  66.472  73.769  1.00  0.00           C  
ATOM    898  O   GLY    59      52.698  67.091  74.806  1.00  0.00           O  
ATOM    899  N   LEU    60      51.651  65.395  73.751  1.00  0.00           N  
ATOM    900  H   LEU    60      51.464  64.814  72.934  1.00  0.00           H  
ATOM    901  CA  LEU    60      50.984  65.001  74.956  1.00  0.00           C  
ATOM    902  HA  LEU    60      50.428  65.892  75.248  1.00  0.00           H  
ATOM    903  CB  LEU    60      49.996  63.830  74.775  1.00  0.00           C  
ATOM    904  HB2 LEU    60      50.464  63.076  74.142  1.00  0.00           H  
ATOM    905  HB3 LEU    60      49.824  63.368  75.747  1.00  0.00           H  
ATOM    906  CG  LEU    60      48.632  64.208  74.162  1.00  0.00           C  
ATOM    907  HG  LEU    60      48.227  65.034  74.747  1.00  0.00           H  
ATOM    908  CD1 LEU    60      48.759  64.744  72.732  1.00  0.00           C  
ATOM    909 HD11 LEU    60      47.770  64.995  72.348  1.00  0.00           H  
ATOM    910 HD12 LEU    60      49.385  65.636  72.732  1.00  0.00           H  
ATOM    911 HD13 LEU    60      49.212  63.983  72.097  1.00  0.00           H  
ATOM    912  CD2 LEU    60      47.639  63.041  74.272  1.00  0.00           C  
ATOM    913 HD21 LEU    60      46.685  63.332  73.833  1.00  0.00           H  
ATOM    914 HD22 LEU    60      48.034  62.176  73.740  1.00  0.00           H  
ATOM    915 HD23 LEU    60      47.492  62.786  75.321  1.00  0.00           H  
ATOM    916  C   LEU    60      51.953  64.590  76.015  1.00  0.00           C  
ATOM    917  O   LEU    60      51.790  64.968  77.172  1.00  0.00           O  
ATOM    918  N   LEU    61      52.932  63.730  75.680  1.00  0.00           N  
ATOM    919  H   LEU    61      53.078  63.354  74.743  1.00  0.00           H  
ATOM    920  CA  LEU    61      53.867  63.274  76.669  1.00  0.00           C  
ATOM    921  HA  LEU    61      53.311  63.159  77.599  1.00  0.00           H  
ATOM    922  CB  LEU    61      54.442  61.904  76.283  1.00  0.00           C  
ATOM    923  HB2 LEU    61      54.917  61.975  75.305  1.00  0.00           H  
ATOM    924  HB3 LEU    61      55.219  61.625  76.995  1.00  0.00           H  
ATOM    925  CG  LEU    61      53.362  60.800  76.247  1.00  0.00           C  
ATOM    926  HG  LEU    61      52.793  60.865  77.174  1.00  0.00           H  
ATOM    927  CD1 LEU    61      52.352  61.026  75.110  1.00  0.00           C  
ATOM    928 HD11 LEU    61      51.609  60.228  75.119  1.00  0.00           H  
ATOM    929 HD12 LEU    61      51.855  61.986  75.250  1.00  0.00           H  
ATOM    930 HD13 LEU    61      52.875  61.024  74.153  1.00  0.00           H  
ATOM    931  CD2 LEU    61      53.988  59.398  76.222  1.00  0.00           C  
ATOM    932 HD21 LEU    61      53.198  58.647  76.197  1.00  0.00           H  
ATOM    933 HD22 LEU    61      54.615  59.295  75.336  1.00  0.00           H  
ATOM    934 HD23 LEU    61      54.596  59.255  77.115  1.00  0.00           H  
ATOM    935  C   LEU    61      54.947  64.275  76.972  1.00  0.00           C  
ATOM    936  O   LEU    61      55.238  64.574  78.128  1.00  0.00           O  
ATOM    937  N   ARG    62      55.546  64.850  75.917  1.00  0.00           N  
ATOM    938  H   ARG    62      55.248  64.674  74.957  1.00  0.00           H  
ATOM    939  CA  ARG    62      56.652  65.761  76.001  1.00  0.00           C  
ATOM    940  HA  ARG    62      57.395  65.244  76.607  1.00  0.00           H  
ATOM    941  CB  ARG    62      57.286  66.101  74.644  1.00  0.00           C  
ATOM    942  HB2 ARG    62      57.634  65.182  74.173  1.00  0.00           H  
ATOM    943  HB3 ARG    62      56.523  66.524  73.991  1.00  0.00           H  
ATOM    944  CG  ARG    62      58.452  67.080  74.749  1.00  0.00           C  
ATOM    945  HG2 ARG    62      58.128  67.966  75.295  1.00  0.00           H  
ATOM    946  HG3 ARG    62      59.252  66.623  75.331  1.00  0.00           H  
ATOM    947  CD  ARG    62      59.000  67.502  73.387  1.00  0.00           C  
ATOM    948  HD2 ARG    62      59.647  68.373  73.489  1.00  0.00           H  
ATOM    949  HD3 ARG    62      59.605  66.705  72.956  1.00  0.00           H  
ATOM    950  NE  ARG    62      57.846  67.812  72.507  1.00  0.00           N  
ATOM    951  HE  ARG    62      57.203  67.072  72.224  1.00  0.00           H  
ATOM    952  CZ  ARG    62      57.650  69.092  72.079  1.00  0.00           C  
ATOM    953  NH1 ARG    62      58.542  70.070  72.414  1.00  0.00           N  
ATOM    954 HH11 ARG    62      59.356  69.844  72.985  1.00  0.00           H  
ATOM    955 HH12 ARG    62      58.394  71.027  72.093  1.00  0.00           H  
ATOM    956  NH2 ARG    62      56.556  69.389  71.321  1.00  0.00           N  
ATOM    957 HH21 ARG    62      55.890  68.656  71.077  1.00  0.00           H  
ATOM    958 HH22 ARG    62      56.404  70.344  70.998  1.00  0.00           H  
ATOM    959  C   ARG    62      56.224  67.043  76.618  1.00  0.00           C  
ATOM    960  O   ARG    62      57.073  67.714  77.202  1.00  0.00           O  
ATOM    961  N   THR    63      54.909  67.365  76.516  1.00  0.00           N  
ATOM    962  H   THR    63      54.239  66.686  76.154  1.00  0.00           H  
ATOM    963  CA  THR    63      54.254  68.607  76.863  1.00  0.00           C  
ATOM    964  HA  THR    63      53.582  68.808  76.029  1.00  0.00           H  
ATOM    965  CB  THR    63      53.446  68.532  78.130  1.00  0.00           C  
ATOM    966  HB  THR    63      53.043  69.519  78.357  1.00  0.00           H  
ATOM    967  CG2 THR    63      52.281  67.550  77.942  1.00  0.00           C  
ATOM    968 HG21 THR    63      51.697  67.498  78.861  1.00  0.00           H  
ATOM    969 HG22 THR    63      51.644  67.893  77.127  1.00  0.00           H  
ATOM    970 HG23 THR    63      52.673  66.561  77.704  1.00  0.00           H  
ATOM    971  OG1 THR    63      54.269  68.126  79.214  1.00  0.00           O  
ATOM    972  HG1 THR    63      55.038  68.729  79.284  1.00  0.00           H  
ATOM    973  C   THR    63      55.247  69.697  77.045  1.00  0.00           C  
ATOM    974  O   THR    63      55.667  70.020  78.156  1.00  0.00           O  
ATOM    975  N   ARG    64      55.654  70.288  75.907  1.00  0.00           N  
ATOM    976  H   ARG    64      55.325  70.030  74.977  1.00  0.00           H  
ATOM    977  CA  ARG    64      56.604  71.350  75.929  1.00  0.00           C  
ATOM    978  HA  ARG    64      56.595  71.790  76.926  1.00  0.00           H  
ATOM    979  CB  ARG    64      58.038  70.885  75.625  1.00  0.00           C  
ATOM    980  HB2 ARG    64      58.302  70.076  76.307  1.00  0.00           H  
ATOM    981  HB3 ARG    64      58.073  70.475  74.616  1.00  0.00           H  
ATOM    982  CG  ARG    64      59.078  71.999  75.747  1.00  0.00           C  
ATOM    983  HG2 ARG    64      58.784  72.830  75.107  1.00  0.00           H  
ATOM    984  HG3 ARG    64      59.080  72.371  76.772  1.00  0.00           H  
ATOM    985  CD  ARG    64      60.497  71.560  75.373  1.00  0.00           C  
ATOM    986  HD2 ARG    64      61.236  72.196  75.860  1.00  0.00           H  
ATOM    987  HD3 ARG    64      60.684  70.540  75.709  1.00  0.00           H  
ATOM    988  NE  ARG    64      60.620  71.654  73.891  1.00  0.00           N  
ATOM    989  HE  ARG    64      59.795  71.843  73.321  1.00  0.00           H  
ATOM    990  CZ  ARG    64      61.837  71.487  73.296  1.00  0.00           C  
ATOM    991  NH1 ARG    64      62.929  71.181  74.055  1.00  0.00           N  
ATOM    992 HH11 ARG    64      62.835  71.077  75.065  1.00  0.00           H  
ATOM    993 HH12 ARG    64      63.839  71.056  73.612  1.00  0.00           H  
ATOM    994  NH2 ARG    64      61.964  71.633  71.945  1.00  0.00           N  
ATOM    995 HH21 ARG    64      61.149  71.867  71.378  1.00  0.00           H  
ATOM    996 HH22 ARG    64      62.874  71.508  71.502  1.00  0.00           H  
ATOM    997  C   ARG    64      56.220  72.289  74.837  1.00  0.00           C  
ATOM    998  O   ARG    64      55.815  71.873  73.753  1.00  0.00           O  
ATOM    999  N   TYR    65      56.315  73.597  75.112  1.00  0.00           N  
ATOM   1000  H   TYR    65      56.575  73.983  76.020  1.00  0.00           H  
ATOM   1001  CA  TYR    65      56.043  74.564  74.096  1.00  0.00           C  
ATOM   1002  HA  TYR    65      55.798  74.066  73.158  1.00  0.00           H  
ATOM   1003  CB  TYR    65      54.843  75.468  74.423  1.00  0.00           C  
ATOM   1004  HB2 TYR    65      54.974  75.945  75.394  1.00  0.00           H  
ATOM   1005  HB3 TYR    65      54.749  76.266  73.686  1.00  0.00           H  
ATOM   1006  CG  TYR    65      53.628  74.602  74.420  1.00  0.00           C  
ATOM   1007  CD1 TYR    65      53.307  73.835  75.518  1.00  0.00           C  
ATOM   1008  HD1 TYR    65      53.941  73.862  76.392  1.00  0.00           H  
ATOM   1009  CE1 TYR    65      52.188  73.035  75.515  1.00  0.00           C  
ATOM   1010  HE1 TYR    65      51.949  72.439  76.383  1.00  0.00           H  
ATOM   1011  CZ  TYR    65      51.373  72.994  74.407  1.00  0.00           C  
ATOM   1012  OH  TYR    65      50.225  72.176  74.398  1.00  0.00           O  
ATOM   1013  HH  TYR    65      49.764  72.269  73.538  1.00  0.00           H  
ATOM   1014  CE2 TYR    65      51.686  73.755  73.308  1.00  0.00           C  
ATOM   1015  HE2 TYR    65      51.051  73.726  72.435  1.00  0.00           H  
ATOM   1016  CD2 TYR    65      52.805  74.554  73.316  1.00  0.00           C  
ATOM   1017  HD2 TYR    65      53.041  75.151  72.447  1.00  0.00           H  
ATOM   1018  C   TYR    65      57.271  75.406  74.058  1.00  0.00           C  
ATOM   1019  O   TYR    65      57.778  75.785  75.114  1.00  0.00           O  
ATOM   1020  N   SER    66      57.790  75.699  72.845  1.00  0.00           N  
ATOM   1021  H   SER    66      57.382  75.421  71.952  1.00  0.00           H  
ATOM   1022  CA  SER    66      59.004  76.455  72.755  1.00  0.00           C  
ATOM   1023  HA  SER    66      59.800  75.845  73.183  1.00  0.00           H  
ATOM   1024  CB  SER    66      59.438  76.795  71.313  1.00  0.00           C  
ATOM   1025  HB2 SER    66      58.620  77.288  70.788  1.00  0.00           H  
ATOM   1026  HB3 SER    66      60.272  77.497  71.334  1.00  0.00           H  
ATOM   1027  OG  SER    66      59.818  75.617  70.615  1.00  0.00           O  
ATOM   1028  HG  SER    66      60.088  75.850  69.702  1.00  0.00           H  
ATOM   1029  C   SER    66      58.771  77.735  73.472  1.00  0.00           C  
ATOM   1030  O   SER    66      57.841  78.474  73.150  1.00  0.00           O  
ATOM   1031  N   GLN    67      59.610  77.990  74.495  1.00  0.00           N  
ATOM   1032  H   GLN    67      60.366  77.362  74.767  1.00  0.00           H  
ATOM   1033  CA  GLN    67      59.523  79.168  75.301  1.00  0.00           C  
ATOM   1034  HA  GLN    67      59.958  80.019  74.777  1.00  0.00           H  
ATOM   1035  CB  GLN    67      58.082  79.607  75.632  1.00  0.00           C  
ATOM   1036  HB2 GLN    67      57.423  79.289  74.824  1.00  0.00           H  
ATOM   1037  HB3 GLN    67      57.754  79.089  76.533  1.00  0.00           H  
ATOM   1038  CG  GLN    67      57.916  81.120  75.842  1.00  0.00           C  
ATOM   1039  HG2 GLN    67      58.493  81.661  75.092  1.00  0.00           H  
ATOM   1040  HG3 GLN    67      56.872  81.398  75.702  1.00  0.00           H  
ATOM   1041  CD  GLN    67      58.373  81.527  77.233  1.00  0.00           C  
ATOM   1042  OE1 GLN    67      57.735  81.192  78.229  1.00  0.00           O  
ATOM   1043  NE2 GLN    67      59.514  82.264  77.309  1.00  0.00           N  
ATOM   1044 HE21 GLN    67      60.013  82.521  76.457  1.00  0.00           H  
ATOM   1045 HE22 GLN    67      59.870  82.560  78.218  1.00  0.00           H  
ATOM   1046  C   GLN    67      60.212  78.768  76.567  1.00  0.00           C  
ATOM   1047  O   GLN    67      61.310  78.215  76.530  1.00  0.00           O  
ATOM   1048  N   LYS    68      59.593  79.044  77.728  1.00  0.00           N  
ATOM   1049  H   LYS    68      58.700  79.530  77.816  1.00  0.00           H  
ATOM   1050  CA  LYS    68      60.200  78.642  78.960  1.00  0.00           C  
ATOM   1051  HA  LYS    68      61.165  79.141  79.053  1.00  0.00           H  
ATOM   1052  CB  LYS    68      59.369  79.009  80.203  1.00  0.00           C  
ATOM   1053  HB2 LYS    68      58.356  78.627  80.072  1.00  0.00           H  
ATOM   1054  HB3 LYS    68      59.792  78.501  81.069  1.00  0.00           H  
ATOM   1055  CG  LYS    68      59.294  80.508  80.501  1.00  0.00           C  
ATOM   1056  HG2 LYS    68      58.904  81.023  79.623  1.00  0.00           H  
ATOM   1057  HG3 LYS    68      58.581  80.671  81.309  1.00  0.00           H  
ATOM   1058  CD  LYS    68      60.633  81.138  80.889  1.00  0.00           C  
ATOM   1059  HD2 LYS    68      60.452  81.927  81.620  1.00  0.00           H  
ATOM   1060  HD3 LYS    68      61.248  80.384  81.380  1.00  0.00           H  
ATOM   1061  CE  LYS    68      61.415  81.724  79.713  1.00  0.00           C  
ATOM   1062  HE2 LYS    68      61.627  80.945  78.981  1.00  0.00           H  
ATOM   1063  HE3 LYS    68      60.816  82.482  79.208  1.00  0.00           H  
ATOM   1064  NZ  LYS    68      62.680  82.319  80.200  1.00  0.00           N  
ATOM   1065  HZ1 LYS    68      63.208  82.716  79.397  1.00  0.00           H  
ATOM   1066  HZ2 LYS    68      62.468  83.074  80.883  1.00  0.00           H  
ATOM   1067  HZ3 LYS    68      63.253  81.585  80.663  1.00  0.00           H  
ATOM   1068  C   LYS    68      60.256  77.154  78.906  1.00  0.00           C  
ATOM   1069  O   LYS    68      59.280  76.502  78.541  1.00  0.00           O  
ATOM   1070  N   ILE    69      61.415  76.566  79.249  1.00  0.00           N  
ATOM   1071  H   ILE    69      62.265  77.042  79.551  1.00  0.00           H  
ATOM   1072  CA  ILE    69      61.473  75.141  79.188  1.00  0.00           C  
ATOM   1073  HA  ILE    69      60.507  74.796  78.819  1.00  0.00           H  
ATOM   1074  CB  ILE    69      62.522  74.623  78.241  1.00  0.00           C  
ATOM   1075  HB  ILE    69      62.372  75.011  77.234  1.00  0.00           H  
ATOM   1076  CG2 ILE    69      63.899  75.122  78.706  1.00  0.00           C  
ATOM   1077 HG21 ILE    69      64.668  74.753  78.027  1.00  0.00           H  
ATOM   1078 HG22 ILE    69      63.909  76.212  78.708  1.00  0.00           H  
ATOM   1079 HG23 ILE    69      64.098  74.756  79.713  1.00  0.00           H  
ATOM   1080  CG1 ILE    69      62.408  73.094  78.101  1.00  0.00           C  
ATOM   1081 HG12 ILE    69      62.756  72.656  79.036  1.00  0.00           H  
ATOM   1082 HG13 ILE    69      61.354  72.859  77.959  1.00  0.00           H  
ATOM   1083  CD1 ILE    69      63.217  72.521  76.939  1.00  0.00           C  
ATOM   1084 HD11 ILE    69      64.273  72.756  77.079  1.00  0.00           H  
ATOM   1085 HD12 ILE    69      63.088  71.439  76.903  1.00  0.00           H  
ATOM   1086 HD13 ILE    69      62.870  72.959  76.003  1.00  0.00           H  
ATOM   1087  C   ILE    69      61.778  74.625  80.553  1.00  0.00           C  
ATOM   1088  O   ILE    69      62.744  75.038  81.193  1.00  0.00           O  
ATOM   1089  N   GLY    70      60.921  73.717  81.052  1.00  0.00           N  
ATOM   1090  H   GLY    70      60.070  73.402  80.586  1.00  0.00           H  
ATOM   1091  CA  GLY    70      61.175  73.119  82.324  1.00  0.00           C  
ATOM   1092  HA2 GLY    70      61.797  73.765  82.944  1.00  0.00           H  
ATOM   1093  HA3 GLY    70      60.247  72.951  82.871  1.00  0.00           H  
ATOM   1094  C   GLY    70      61.865  71.831  82.030  1.00  0.00           C  
ATOM   1095  O   GLY    70      62.240  71.568  80.888  1.00  0.00           O  
ATOM   1096  N   ASP    71      62.053  70.987  83.058  1.00  0.00           N  
ATOM   1097  H   ASP    71      61.799  71.170  84.029  1.00  0.00           H  
ATOM   1098  CA  ASP    71      62.657  69.719  82.800  1.00  0.00           C  
ATOM   1099  HA  ASP    71      63.386  69.801  81.994  1.00  0.00           H  
ATOM   1100  CB  ASP    71      63.408  69.164  84.022  1.00  0.00           C  
ATOM   1101  HB2 ASP    71      64.017  69.946  84.475  1.00  0.00           H  
ATOM   1102  HB3 ASP    71      62.698  68.834  84.780  1.00  0.00           H  
ATOM   1103  CG  ASP    71      64.287  68.002  83.586  1.00  0.00           C  
ATOM   1104  OD1 ASP    71      64.342  67.716  82.358  1.00  0.00           O  
ATOM   1105  OD2 ASP    71      64.921  67.386  84.481  1.00  0.00           O  
ATOM   1106  C   ASP    71      61.507  68.815  82.508  1.00  0.00           C  
ATOM   1107  O   ASP    71      61.186  67.919  83.287  1.00  0.00           O  
ATOM   1108  N   ASP    72      60.853  69.045  81.353  1.00  0.00           N  
ATOM   1109  H   ASP    72      61.131  69.746  80.666  1.00  0.00           H  
ATOM   1110  CA  ASP    72      59.686  68.296  81.003  1.00  0.00           C  
ATOM   1111  HA  ASP    72      59.274  67.925  81.942  1.00  0.00           H  
ATOM   1112  CB  ASP    72      58.604  69.127  80.292  1.00  0.00           C  
ATOM   1113  HB2 ASP    72      59.025  69.631  79.422  1.00  0.00           H  
ATOM   1114  HB3 ASP    72      57.806  68.479  79.930  1.00  0.00           H  
ATOM   1115  CG  ASP    72      58.051  70.147  81.277  1.00  0.00           C  
ATOM   1116  OD1 ASP    72      58.850  70.976  81.786  1.00  0.00           O  
ATOM   1117  OD2 ASP    72      56.813  70.120  81.517  1.00  0.00           O  
ATOM   1118  C   ASP    72      60.074  67.215  80.059  1.00  0.00           C  
ATOM   1119  O   ASP    72      60.881  67.417  79.154  1.00  0.00           O  
ATOM   1120  N   LEU    73      59.511  66.013  80.277  1.00  0.00           N  
ATOM   1121  H   LEU    73      58.880  65.810  81.052  1.00  0.00           H  
ATOM   1122  CA  LEU    73      59.765  64.903  79.411  1.00  0.00           C  
ATOM   1123  HA  LEU    73      60.187  65.281  78.480  1.00  0.00           H  
ATOM   1124  CB  LEU    73      60.770  63.895  79.998  1.00  0.00           C  
ATOM   1125  HB2 LEU    73      61.704  64.416  80.209  1.00  0.00           H  
ATOM   1126  HB3 LEU    73      60.385  63.532  80.951  1.00  0.00           H  
ATOM   1127  CG  LEU    73      61.073  62.684  79.095  1.00  0.00           C  
ATOM   1128  HG  LEU    73      60.124  62.223  78.821  1.00  0.00           H  
ATOM   1129  CD1 LEU    73      61.749  63.116  77.786  1.00  0.00           C  
ATOM   1130 HD11 LEU    73      61.949  62.237  77.173  1.00  0.00           H  
ATOM   1131 HD12 LEU    73      61.091  63.795  77.244  1.00  0.00           H  
ATOM   1132 HD13 LEU    73      62.688  63.622  78.011  1.00  0.00           H  
ATOM   1133  CD2 LEU    73      61.889  61.623  79.848  1.00  0.00           C  
ATOM   1134 HD21 LEU    73      62.088  60.780  79.186  1.00  0.00           H  
ATOM   1135 HD22 LEU    73      62.833  62.056  80.178  1.00  0.00           H  
ATOM   1136 HD23 LEU    73      61.326  61.278  80.715  1.00  0.00           H  
ATOM   1137  C   LEU    73      58.463  64.192  79.246  1.00  0.00           C  
ATOM   1138  O   LEU    73      57.539  64.386  80.031  1.00  0.00           O  
ATOM   1139  N   SER    74      58.355  63.356  78.198  1.00  0.00           N  
ATOM   1140  H   SER    74      59.075  63.230  77.487  1.00  0.00           H  
ATOM   1141  CA  SER    74      57.177  62.560  78.007  1.00  0.00           C  
ATOM   1142  HA  SER    74      56.309  63.208  77.885  1.00  0.00           H  
ATOM   1143  CB  SER    74      57.320  61.674  76.769  1.00  0.00           C  
ATOM   1144  HB2 SER    74      56.409  61.094  76.620  1.00  0.00           H  
ATOM   1145  HB3 SER    74      57.452  62.294  75.882  1.00  0.00           H  
ATOM   1146  OG  SER    74      58.433  60.799  76.919  1.00  0.00           O  
ATOM   1147  HG  SER    74      58.685  60.749  77.865  1.00  0.00           H  
ATOM   1148  C   SER    74      57.063  61.641  79.219  1.00  0.00           C  
ATOM   1149  O   SER    74      58.006  60.908  79.511  1.00  0.00           O  
ATOM   1150  N   VAL    75      55.924  61.663  79.978  1.00  0.00           N  
ATOM   1151  H   VAL    75      55.124  62.270  79.798  1.00  0.00           H  
ATOM   1152  CA  VAL    75      55.780  60.790  81.130  1.00  0.00           C  
ATOM   1153  HA  VAL    75      56.628  60.106  81.090  1.00  0.00           H  
ATOM   1154  CB  VAL    75      55.786  61.544  82.432  1.00  0.00           C  
ATOM   1155  HB  VAL    75      54.974  62.268  82.498  1.00  0.00           H  
ATOM   1156  CG1 VAL    75      55.578  60.539  83.577  1.00  0.00           C  
ATOM   1157 HG11 VAL    75      55.579  61.068  84.530  1.00  0.00           H  
ATOM   1158 HG12 VAL    75      54.623  60.030  83.446  1.00  0.00           H  
ATOM   1159 HG13 VAL    75      56.384  59.805  83.568  1.00  0.00           H  
ATOM   1160  CG2 VAL    75      57.093  62.342  82.528  1.00  0.00           C  
ATOM   1161 HG21 VAL    75      57.113  62.895  83.467  1.00  0.00           H  
ATOM   1162 HG22 VAL    75      57.941  61.658  82.491  1.00  0.00           H  
ATOM   1163 HG23 VAL    75      57.155  63.041  81.694  1.00  0.00           H  
ATOM   1164  C   VAL    75      54.456  60.069  81.076  1.00  0.00           C  
ATOM   1165  O   VAL    75      53.407  60.618  81.416  1.00  0.00           O  
ATOM   1166  N   SER    76      54.490  58.782  80.660  1.00  0.00           N  
ATOM   1167  H   SER    76      55.366  58.313  80.430  1.00  0.00           H  
ATOM   1168  CA  SER    76      53.344  57.923  80.488  1.00  0.00           C  
ATOM   1169  HA  SER    76      52.578  58.575  80.068  1.00  0.00           H  
ATOM   1170  CB  SER    76      53.628  56.749  79.539  1.00  0.00           C  
ATOM   1171  HB2 SER    76      52.716  56.176  79.371  1.00  0.00           H  
ATOM   1172  HB3 SER    76      53.951  57.125  78.568  1.00  0.00           H  
ATOM   1173  OG  SER    76      54.631  55.912  80.094  1.00  0.00           O  
ATOM   1174  HG  SER    76      55.150  55.500  79.372  1.00  0.00           H  
ATOM   1175  C   SER    76      52.871  57.332  81.775  1.00  0.00           C  
ATOM   1176  O   SER    76      51.735  56.871  81.868  1.00  0.00           O  
ATOM   1177  N   THR    77      53.731  57.307  82.800  1.00  0.00           N  
ATOM   1178  H   THR    77      54.649  57.752  82.803  1.00  0.00           H  
ATOM   1179  CA  THR    77      53.381  56.616  84.005  1.00  0.00           C  
ATOM   1180  HA  THR    77      53.200  55.580  83.718  1.00  0.00           H  
ATOM   1181  CB  THR    77      54.475  56.689  85.022  1.00  0.00           C  
ATOM   1182  HB  THR    77      54.651  57.726  85.306  1.00  0.00           H  
ATOM   1183  CG2 THR    77      54.048  55.870  86.248  1.00  0.00           C  
ATOM   1184 HG21 THR    77      54.833  55.910  87.003  1.00  0.00           H  
ATOM   1185 HG22 THR    77      53.127  56.284  86.659  1.00  0.00           H  
ATOM   1186 HG23 THR    77      53.880  54.834  85.953  1.00  0.00           H  
ATOM   1187  OG1 THR    77      55.679  56.164  84.483  1.00  0.00           O  
ATOM   1188  HG1 THR    77      56.389  56.218  85.156  1.00  0.00           H  
ATOM   1189  C   THR    77      52.162  57.220  84.635  1.00  0.00           C  
ATOM   1190  O   THR    77      51.268  56.502  85.078  1.00  0.00           O  
ATOM   1191  N   TRP    78      52.123  58.559  84.726  1.00  0.00           N  
ATOM   1192  H   TRP    78      52.835  59.160  84.310  1.00  0.00           H  
ATOM   1193  CA  TRP    78      51.090  59.291  85.409  1.00  0.00           C  
ATOM   1194  HA  TRP    78      50.896  58.623  86.248  1.00  0.00           H  
ATOM   1195  CB  TRP    78      51.540  60.668  85.939  1.00  0.00           C  
ATOM   1196  HB2 TRP    78      50.748  61.064  86.574  1.00  0.00           H  
ATOM   1197  HB3 TRP    78      52.414  60.520  86.574  1.00  0.00           H  
ATOM   1198  CG  TRP    78      51.880  61.710  84.907  1.00  0.00           C  
ATOM   1199  CD1 TRP    78      53.052  61.938  84.249  1.00  0.00           C  
ATOM   1200  HD1 TRP    78      53.950  61.348  84.358  1.00  0.00           H  
ATOM   1201  NE1 TRP    78      52.920  63.032  83.426  1.00  0.00           N  
ATOM   1202  HE1 TRP    78      53.646  63.413  82.820  1.00  0.00           H  
ATOM   1203  CE2 TRP    78      51.637  63.527  83.559  1.00  0.00           C  
ATOM   1204  CZ2 TRP    78      51.018  64.591  82.968  1.00  0.00           C  
ATOM   1205  HZ2 TRP    78      51.537  65.217  82.258  1.00  0.00           H  
ATOM   1206  CH2 TRP    78      49.705  64.836  83.312  1.00  0.00           C  
ATOM   1207  HH2 TRP    78      49.187  65.668  82.859  1.00  0.00           H  
ATOM   1208  CZ3 TRP    78      49.039  64.042  84.222  1.00  0.00           C  
ATOM   1209  HZ3 TRP    78      48.011  64.264  84.468  1.00  0.00           H  
ATOM   1210  CE3 TRP    78      49.663  62.971  84.823  1.00  0.00           C  
ATOM   1211  HE3 TRP    78      49.147  62.351  85.541  1.00  0.00           H  
ATOM   1212  CD2 TRP    78      50.962  62.724  84.475  1.00  0.00           C  
ATOM   1213  C   TRP    78      49.783  59.454  84.675  1.00  0.00           C  
ATOM   1214  O   TRP    78      48.781  59.731  85.331  1.00  0.00           O  
ATOM   1215  N   LEU    79      49.740  59.299  83.330  1.00  0.00           N  
ATOM   1216  H   LEU    79      50.504  58.891  82.791  1.00  0.00           H  
ATOM   1217  CA  LEU    79      48.605  59.696  82.520  1.00  0.00           C  
ATOM   1218  HA  LEU    79      48.767  60.774  82.513  1.00  0.00           H  
ATOM   1219  CB  LEU    79      48.590  59.142  81.081  1.00  0.00           C  
ATOM   1220  HB2 LEU    79      48.857  58.086  81.111  1.00  0.00           H  
ATOM   1221  HB3 LEU    79      47.573  59.203  80.694  1.00  0.00           H  
ATOM   1222  CG  LEU    79      49.532  59.859  80.102  1.00  0.00           C  
ATOM   1223  HG  LEU    79      49.315  60.926  80.144  1.00  0.00           H  
ATOM   1224  CD1 LEU    79      50.994  59.706  80.517  1.00  0.00           C  
ATOM   1225 HD11 LEU    79      51.632  60.226  79.802  1.00  0.00           H  
ATOM   1226 HD12 LEU    79      51.137  60.134  81.509  1.00  0.00           H  
ATOM   1227 HD13 LEU    79      51.258  58.649  80.537  1.00  0.00           H  
ATOM   1228  CD2 LEU    79      49.270  59.418  78.654  1.00  0.00           C  
ATOM   1229 HD21 LEU    79      49.952  59.943  77.985  1.00  0.00           H  
ATOM   1230 HD22 LEU    79      49.431  58.343  78.566  1.00  0.00           H  
ATOM   1231 HD23 LEU    79      48.241  59.655  78.382  1.00  0.00           H  
ATOM   1232  C   LEU    79      47.257  59.377  83.089  1.00  0.00           C  
ATOM   1233  O   LEU    79      47.032  58.345  83.714  1.00  0.00           O  
ATOM   1234  N   SER    80      46.324  60.336  82.872  1.00  0.00           N  
ATOM   1235  H   SER    80      46.535  61.188  82.352  1.00  0.00           H  
ATOM   1236  CA  SER    80      44.959  60.289  83.327  1.00  0.00           C  
ATOM   1237  HA  SER    80      44.984  59.785  84.293  1.00  0.00           H  
ATOM   1238  CB  SER    80      44.328  61.677  83.528  1.00  0.00           C  
ATOM   1239  HB2 SER    80      43.327  61.573  83.947  1.00  0.00           H  
ATOM   1240  HB3 SER    80      44.915  62.252  84.244  1.00  0.00           H  
ATOM   1241  OG  SER    80      44.264  62.368  82.288  1.00  0.00           O  
ATOM   1242  HG  SER    80      43.859  63.250  82.425  1.00  0.00           H  
ATOM   1243  C   SER    80      44.120  59.555  82.326  1.00  0.00           C  
ATOM   1244  O   SER    80      44.599  59.119  81.280  1.00  0.00           O  
ATOM   1245  N   ASP    81      42.820  59.410  82.646  1.00  0.00           N  
ATOM   1246  H   ASP    81      42.396  59.827  83.475  1.00  0.00           H  
ATOM   1247  CA  ASP    81      41.904  58.651  81.846  1.00  0.00           C  
ATOM   1248  HA  ASP    81      42.315  57.642  81.814  1.00  0.00           H  
ATOM   1249  CB  ASP    81      40.488  58.626  82.443  1.00  0.00           C  
ATOM   1250  HB2 ASP    81      40.515  58.263  83.471  1.00  0.00           H  
ATOM   1251  HB3 ASP    81      40.070  59.632  82.471  1.00  0.00           H  
ATOM   1252  CG  ASP    81      39.625  57.718  81.584  1.00  0.00           C  
ATOM   1253  OD1 ASP    81      40.189  57.008  80.710  1.00  0.00           O  
ATOM   1254  OD2 ASP    81      38.383  57.728  81.788  1.00  0.00           O  
ATOM   1255  C   ASP    81      41.777  59.231  80.472  1.00  0.00           C  
ATOM   1256  O   ASP    81      41.831  58.503  79.484  1.00  0.00           O  
ATOM   1257  N   GLY    82      41.577  60.554  80.368  1.00  0.00           N  
ATOM   1258  H   GLY    82      41.540  61.200  81.156  1.00  0.00           H  
ATOM   1259  CA  GLY    82      41.396  61.155  79.076  1.00  0.00           C  
ATOM   1260  HA2 GLY    82      40.591  60.650  78.543  1.00  0.00           H  
ATOM   1261  HA3 GLY    82      41.098  62.197  79.191  1.00  0.00           H  
ATOM   1262  C   GLY    82      42.661  61.074  78.280  1.00  0.00           C  
ATOM   1263  O   GLY    82      42.631  60.824  77.076  1.00  0.00           O  
ATOM   1264  N   ALA    83      43.806  61.318  78.945  1.00  0.00           N  
ATOM   1265  H   ALA    83      43.852  61.482  79.951  1.00  0.00           H  
ATOM   1266  CA  ALA    83      45.076  61.368  78.283  1.00  0.00           C  
ATOM   1267  HA  ALA    83      44.963  62.111  77.494  1.00  0.00           H  
ATOM   1268  CB  ALA    83      46.219  61.793  79.218  1.00  0.00           C  
ATOM   1269  HB1 ALA    83      47.156  61.813  78.661  1.00  0.00           H  
ATOM   1270  HB2 ALA    83      46.013  62.786  79.617  1.00  0.00           H  
ATOM   1271  HB3 ALA    83      46.300  61.082  80.040  1.00  0.00           H  
ATOM   1272  C   ALA    83      45.437  60.032  77.718  1.00  0.00           C  
ATOM   1273  O   ALA    83      45.915  59.933  76.591  1.00  0.00           O  
ATOM   1274  N   VAL    84      45.210  58.957  78.491  1.00  0.00           N  
ATOM   1275  H   VAL    84      44.776  58.987  79.413  1.00  0.00           H  
ATOM   1276  CA  VAL    84      45.584  57.652  78.038  1.00  0.00           C  
ATOM   1277  HA  VAL    84      46.661  57.653  77.867  1.00  0.00           H  
ATOM   1278  CB  VAL    84      45.279  56.580  79.048  1.00  0.00           C  
ATOM   1279  HB  VAL    84      45.537  55.587  78.681  1.00  0.00           H  
ATOM   1280  CG1 VAL    84      46.137  56.830  80.302  1.00  0.00           C  
ATOM   1281 HG11 VAL    84      45.928  56.061  81.045  1.00  0.00           H  
ATOM   1282 HG12 VAL    84      47.193  56.797  80.033  1.00  0.00           H  
ATOM   1283 HG13 VAL    84      45.899  57.809  80.717  1.00  0.00           H  
ATOM   1284  CG2 VAL    84      43.765  56.561  79.319  1.00  0.00           C  
ATOM   1285 HG21 VAL    84      43.536  55.786  80.051  1.00  0.00           H  
ATOM   1286 HG22 VAL    84      43.453  57.530  79.707  1.00  0.00           H  
ATOM   1287 HG23 VAL    84      43.232  56.353  78.391  1.00  0.00           H  
ATOM   1288  C   VAL    84      44.811  57.353  76.794  1.00  0.00           C  
ATOM   1289  O   VAL    84      45.334  56.751  75.858  1.00  0.00           O  
ATOM   1290  N   ALA    85      43.525  57.754  76.766  1.00  0.00           N  
ATOM   1291  H   ALA    85      43.070  58.271  77.519  1.00  0.00           H  
ATOM   1292  CA  ALA    85      42.681  57.473  75.641  1.00  0.00           C  
ATOM   1293  HA  ALA    85      42.715  56.391  75.515  1.00  0.00           H  
ATOM   1294  CB  ALA    85      41.226  57.919  75.872  1.00  0.00           C  
ATOM   1295  HB1 ALA    85      40.629  57.684  74.991  1.00  0.00           H  
ATOM   1296  HB2 ALA    85      40.818  57.396  76.737  1.00  0.00           H  
ATOM   1297  HB3 ALA    85      41.199  58.994  76.052  1.00  0.00           H  
ATOM   1298  C   ALA    85      43.171  58.168  74.406  1.00  0.00           C  
ATOM   1299  O   ALA    85      43.310  57.541  73.356  1.00  0.00           O  
ATOM   1300  N   GLY    86      43.476  59.476  74.497  1.00  0.00           N  
ATOM   1301  H   GLY    86      43.437  60.022  75.357  1.00  0.00           H  
ATOM   1302  CA  GLY    86      43.893  60.206  73.330  1.00  0.00           C  
ATOM   1303  HA2 GLY    86      43.140  60.130  72.546  1.00  0.00           H  
ATOM   1304  HA3 GLY    86      44.004  61.265  73.564  1.00  0.00           H  
ATOM   1305  C   GLY    86      45.189  59.639  72.862  1.00  0.00           C  
ATOM   1306  O   GLY    86      45.436  59.510  71.663  1.00  0.00           O  
ATOM   1307  N   CYX    87      46.070  59.307  73.820  1.00  0.00           N  
ATOM   1308  H   CYX    87      45.850  59.411  74.800  1.00  0.00           H  
ATOM   1309  CA  CYX    87      47.358  58.798  73.466  1.00  0.00           C  
ATOM   1310  HA  CYX    87      47.826  59.508  72.784  1.00  0.00           H  
ATOM   1311  CB  CYX    87      48.296  58.578  74.667  1.00  0.00           C  
ATOM   1312  HB2 CYX    87      48.451  59.524  75.186  1.00  0.00           H  
ATOM   1313  HB3 CYX    87      47.849  57.857  75.351  1.00  0.00           H  
ATOM   1314  SG  CYX    87      49.904  57.932  74.114  1.00  0.00           S  
ATOM   1315  C   CYX    87      47.226  57.483  72.774  1.00  0.00           C  
ATOM   1316  O   CYX    87      47.925  57.212  71.800  1.00  0.00           O  
ATOM   1317  N   ARG    88      46.332  56.616  73.274  1.00  0.00           N  
ATOM   1318  H   ARG    88      45.730  56.801  74.076  1.00  0.00           H  
ATOM   1319  CA  ARG    88      46.169  55.324  72.679  1.00  0.00           C  
ATOM   1320  HA  ARG    88      47.154  54.856  72.674  1.00  0.00           H  
ATOM   1321  CB  ARG    88      45.221  54.425  73.479  1.00  0.00           C  
ATOM   1322  HB2 ARG    88      44.352  55.001  73.796  1.00  0.00           H  
ATOM   1323  HB3 ARG    88      44.855  53.620  72.841  1.00  0.00           H  
ATOM   1324  CG  ARG    88      45.916  53.834  74.700  1.00  0.00           C  
ATOM   1325  HG2 ARG    88      46.585  53.038  74.374  1.00  0.00           H  
ATOM   1326  HG3 ARG    88      46.536  54.604  75.159  1.00  0.00           H  
ATOM   1327  CD  ARG    88      44.964  53.277  75.750  1.00  0.00           C  
ATOM   1328  HD2 ARG    88      44.449  54.084  76.272  1.00  0.00           H  
ATOM   1329  HD3 ARG    88      44.197  52.657  75.286  1.00  0.00           H  
ATOM   1330  NE  ARG    88      45.788  52.478  76.696  1.00  0.00           N  
ATOM   1331  HE  ARG    88      45.793  51.460  76.626  1.00  0.00           H  
ATOM   1332  CZ  ARG    88      46.537  53.092  77.657  1.00  0.00           C  
ATOM   1333  NH1 ARG    88      46.635  54.454  77.687  1.00  0.00           N  
ATOM   1334 HH11 ARG    88      46.147  55.016  76.989  1.00  0.00           H  
ATOM   1335 HH12 ARG    88      47.196  54.909  78.407  1.00  0.00           H  
ATOM   1336  NH2 ARG    88      47.199  52.336  78.581  1.00  0.00           N  
ATOM   1337 HH21 ARG    88      47.132  51.319  78.550  1.00  0.00           H  
ATOM   1338 HH22 ARG    88      47.761  52.788  79.302  1.00  0.00           H  
ATOM   1339  C   ARG    88      45.649  55.458  71.284  1.00  0.00           C  
ATOM   1340  O   ARG    88      46.090  54.735  70.392  1.00  0.00           O  
ATOM   1341  N   VAL    89      44.696  56.384  71.060  1.00  0.00           N  
ATOM   1342  H   VAL    89      44.329  57.009  71.777  1.00  0.00           H  
ATOM   1343  CA  VAL    89      44.112  56.563  69.761  1.00  0.00           C  
ATOM   1344  HA  VAL    89      43.662  55.612  69.478  1.00  0.00           H  
ATOM   1345  CB  VAL    89      43.047  57.617  69.745  1.00  0.00           C  
ATOM   1346  HB  VAL    89      43.420  58.592  70.058  1.00  0.00           H  
ATOM   1347  CG1 VAL    89      42.546  57.780  68.301  1.00  0.00           C  
ATOM   1348 HG11 VAL    89      41.769  58.544  68.269  1.00  0.00           H  
ATOM   1349 HG12 VAL    89      43.375  58.079  67.660  1.00  0.00           H  
ATOM   1350 HG13 VAL    89      42.138  56.833  67.948  1.00  0.00           H  
ATOM   1351  CG2 VAL    89      41.953  57.225  70.753  1.00  0.00           C  
ATOM   1352 HG21 VAL    89      41.170  57.983  70.753  1.00  0.00           H  
ATOM   1353 HG22 VAL    89      41.526  56.262  70.471  1.00  0.00           H  
ATOM   1354 HG23 VAL    89      42.387  57.151  71.750  1.00  0.00           H  
ATOM   1355  C   VAL    89      45.183  56.998  68.809  1.00  0.00           C  
ATOM   1356  O   VAL    89      45.274  56.503  67.686  1.00  0.00           O  
ATOM   1357  N   ALA    90      46.035  57.939  69.248  1.00  0.00           N  
ATOM   1358  H   ALA    90      45.994  58.358  70.177  1.00  0.00           H  
ATOM   1359  CA  ALA    90      47.092  58.434  68.417  1.00  0.00           C  
ATOM   1360  HA  ALA    90      46.636  58.885  67.536  1.00  0.00           H  
ATOM   1361  CB  ALA    90      47.953  59.507  69.107  1.00  0.00           C  
ATOM   1362  HB1 ALA    90      48.735  59.840  68.425  1.00  0.00           H  
ATOM   1363  HB2 ALA    90      47.326  60.355  69.382  1.00  0.00           H  
ATOM   1364  HB3 ALA    90      48.409  59.087  70.004  1.00  0.00           H  
ATOM   1365  C   ALA    90      47.989  57.285  68.105  1.00  0.00           C  
ATOM   1366  O   ALA    90      48.527  57.180  67.004  1.00  0.00           O  
ATOM   1367  N   ALA    91      48.186  56.395  69.092  1.00  0.00           N  
ATOM   1368  H   ALA    91      47.745  56.451  70.010  1.00  0.00           H  
ATOM   1369  CA  ALA    91      49.054  55.273  68.917  1.00  0.00           C  
ATOM   1370  HA  ALA    91      50.028  55.684  68.650  1.00  0.00           H  
ATOM   1371  CB  ALA    91      49.202  54.431  70.197  1.00  0.00           C  
ATOM   1372  HB1 ALA    91      49.872  53.593  70.006  1.00  0.00           H  
ATOM   1373  HB2 ALA    91      49.614  55.050  70.994  1.00  0.00           H  
ATOM   1374  HB3 ALA    91      48.225  54.053  70.499  1.00  0.00           H  
ATOM   1375  C   ALA    91      48.529  54.371  67.841  1.00  0.00           C  
ATOM   1376  O   ALA    91      49.294  53.859  67.025  1.00  0.00           O  
ATOM   1377  N   VAL    92      47.204  54.144  67.814  1.00  0.00           N  
ATOM   1378  H   VAL    92      46.534  54.556  68.464  1.00  0.00           H  
ATOM   1379  CA  VAL    92      46.633  53.273  66.828  1.00  0.00           C  
ATOM   1380  HA  VAL    92      47.102  52.297  66.949  1.00  0.00           H  
ATOM   1381  CB  VAL    92      45.152  53.099  66.989  1.00  0.00           C  
ATOM   1382  HB  VAL    92      44.617  54.049  66.974  1.00  0.00           H  
ATOM   1383  CG1 VAL    92      44.624  52.275  65.801  1.00  0.00           C  
ATOM   1384 HG11 VAL    92      43.547  52.139  65.902  1.00  0.00           H  
ATOM   1385 HG12 VAL    92      44.837  52.801  64.870  1.00  0.00           H  
ATOM   1386 HG13 VAL    92      45.113  51.301  65.788  1.00  0.00           H  
ATOM   1387  CG2 VAL    92      44.886  52.456  68.362  1.00  0.00           C  
ATOM   1388 HG21 VAL    92      43.813  52.321  68.499  1.00  0.00           H  
ATOM   1389 HG22 VAL    92      45.383  51.487  68.413  1.00  0.00           H  
ATOM   1390 HG23 VAL    92      45.273  53.104  69.148  1.00  0.00           H  
ATOM   1391  C   VAL    92      46.878  53.863  65.475  1.00  0.00           C  
ATOM   1392  O   VAL    92      47.252  53.157  64.540  1.00  0.00           O  
ATOM   1393  N   PHE    93      46.693  55.190  65.341  1.00  0.00           N  
ATOM   1394  H   PHE    93      46.422  55.813  66.102  1.00  0.00           H  
ATOM   1395  CA  PHE    93      46.872  55.835  64.071  1.00  0.00           C  
ATOM   1396  HA  PHE    93      46.176  55.337  63.396  1.00  0.00           H  
ATOM   1397  CB  PHE    93      46.538  57.338  64.063  1.00  0.00           C  
ATOM   1398  HB2 PHE    93      47.011  57.839  64.908  1.00  0.00           H  
ATOM   1399  HB3 PHE    93      46.921  57.810  63.158  1.00  0.00           H  
ATOM   1400  CG  PHE    93      45.061  57.476  64.136  1.00  0.00           C  
ATOM   1401  CD1 PHE    93      44.288  57.226  63.026  1.00  0.00           C  
ATOM   1402  HD1 PHE    93      44.760  56.926  62.102  1.00  0.00           H  
ATOM   1403  CE1 PHE    93      42.922  57.355  63.082  1.00  0.00           C  
ATOM   1404  HE1 PHE    93      42.325  57.153  62.205  1.00  0.00           H  
ATOM   1405  CZ  PHE    93      42.315  57.741  64.252  1.00  0.00           C  
ATOM   1406  HZ  PHE    93      41.241  57.840  64.298  1.00  0.00           H  
ATOM   1407  CE2 PHE    93      43.081  58.001  65.365  1.00  0.00           C  
ATOM   1408  HE2 PHE    93      42.609  58.308  66.287  1.00  0.00           H  
ATOM   1409  CD2 PHE    93      44.448  57.870  65.302  1.00  0.00           C  
ATOM   1410  HD2 PHE    93      45.046  58.079  66.177  1.00  0.00           H  
ATOM   1411  C   PHE    93      48.296  55.702  63.644  1.00  0.00           C  
ATOM   1412  O   PHE    93      48.584  55.545  62.459  1.00  0.00           O  
ATOM   1413  N   MET    94      49.236  55.805  64.598  1.00  0.00           N  
ATOM   1414  H   MET    94      49.046  55.942  65.591  1.00  0.00           H  
ATOM   1415  CA  MET    94      50.623  55.723  64.247  1.00  0.00           C  
ATOM   1416  HA  MET    94      50.795  56.522  63.526  1.00  0.00           H  
ATOM   1417  CB  MET    94      51.552  55.906  65.459  1.00  0.00           C  
ATOM   1418  HB2 MET    94      51.229  56.779  66.025  1.00  0.00           H  
ATOM   1419  HB3 MET    94      51.450  55.044  66.118  1.00  0.00           H  
ATOM   1420  CG  MET    94      53.026  56.074  65.082  1.00  0.00           C  
ATOM   1421  HG2 MET    94      53.281  55.335  64.322  1.00  0.00           H  
ATOM   1422  HG3 MET    94      53.164  57.056  64.630  1.00  0.00           H  
ATOM   1423  SD  MET    94      54.179  55.903  66.478  1.00  0.00           S  
ATOM   1424  CE  MET    94      53.335  57.116  67.532  1.00  0.00           C  
ATOM   1425  HE1 MET    94      53.862  57.201  68.482  1.00  0.00           H  
ATOM   1426  HE2 MET    94      53.325  58.086  67.034  1.00  0.00           H  
ATOM   1427  HE3 MET    94      52.311  56.790  67.713  1.00  0.00           H  
ATOM   1428  C   MET    94      50.934  54.367  63.681  1.00  0.00           C  
ATOM   1429  O   MET    94      51.617  54.259  62.663  1.00  0.00           O  
ATOM   1430  N   GLN    95      50.435  53.289  64.318  1.00  0.00           N  
ATOM   1431  H   GLN    95      49.831  53.335  65.139  1.00  0.00           H  
ATOM   1432  CA  GLN    95      50.732  51.957  63.865  1.00  0.00           C  
ATOM   1433  HA  GLN    95      51.817  51.857  63.886  1.00  0.00           H  
ATOM   1434  CB  GLN    95      50.107  50.866  64.751  1.00  0.00           C  
ATOM   1435  HB2 GLN    95      49.022  50.959  64.718  1.00  0.00           H  
ATOM   1436  HB3 GLN    95      50.356  49.888  64.340  1.00  0.00           H  
ATOM   1437  CG  GLN    95      50.568  50.927  66.205  1.00  0.00           C  
ATOM   1438  HG2 GLN    95      50.219  51.844  66.680  1.00  0.00           H  
ATOM   1439  HG3 GLN    95      50.153  50.095  66.774  1.00  0.00           H  
ATOM   1440  CD  GLN    95      52.085  50.870  66.205  1.00  0.00           C  
ATOM   1441  OE1 GLN    95      52.694  50.042  65.529  1.00  0.00           O  
ATOM   1442  NE2 GLN    95      52.713  51.795  66.975  1.00  0.00           N  
ATOM   1443 HE21 GLN    95      52.166  52.462  67.519  1.00  0.00           H  
ATOM   1444 HE22 GLN    95      53.732  51.823  67.010  1.00  0.00           H  
ATOM   1445  C   GLN    95      50.144  51.772  62.510  1.00  0.00           C  
ATOM   1446  O   GLN    95      50.766  51.192  61.621  1.00  0.00           O  
ATOM   1447  N   TYR    96      48.918  52.287  62.328  1.00  0.00           N  
ATOM   1448  H   TYR    96      48.420  52.820  63.041  1.00  0.00           H  
ATOM   1449  CA  TYR    96      48.194  52.133  61.106  1.00  0.00           C  
ATOM   1450  HA  TYR    96      48.039  51.070  60.921  1.00  0.00           H  
ATOM   1451  CB  TYR    96      46.816  52.825  61.174  1.00  0.00           C  
ATOM   1452  HB2 TYR    96      46.229  52.411  61.994  1.00  0.00           H  
ATOM   1453  HB3 TYR    96      46.940  53.889  61.376  1.00  0.00           H  
ATOM   1454  CG  TYR    96      46.101  52.629  59.882  1.00  0.00           C  
ATOM   1455  CD1 TYR    96      45.508  51.421  59.604  1.00  0.00           C  
ATOM   1456  HD1 TYR    96      45.569  50.618  60.323  1.00  0.00           H  
ATOM   1457  CE1 TYR    96      44.838  51.224  58.421  1.00  0.00           C  
ATOM   1458  HE1 TYR    96      44.380  50.269  58.212  1.00  0.00           H  
ATOM   1459  CZ  TYR    96      44.752  52.242  57.506  1.00  0.00           C  
ATOM   1460  OH  TYR    96      44.063  52.037  56.292  1.00  0.00           O  
ATOM   1461  HH  TYR    96      43.671  51.139  56.286  1.00  0.00           H  
ATOM   1462  CE2 TYR    96      45.333  53.459  57.779  1.00  0.00           C  
ATOM   1463  HE2 TYR    96      45.263  54.263  57.062  1.00  0.00           H  
ATOM   1464  CD2 TYR    96      46.003  53.652  58.964  1.00  0.00           C  
ATOM   1465  HD2 TYR    96      46.455  54.610  59.176  1.00  0.00           H  
ATOM   1466  C   TYR    96      48.987  52.784  60.019  1.00  0.00           C  
ATOM   1467  O   TYR    96      49.135  52.234  58.928  1.00  0.00           O  
ATOM   1468  N   GLY    97      49.526  53.984  60.299  1.00  0.00           N  
ATOM   1469  H   GLY    97      49.444  54.444  61.206  1.00  0.00           H  
ATOM   1470  CA  GLY    97      50.272  54.728  59.329  1.00  0.00           C  
ATOM   1471  HA2 GLY    97      49.662  54.891  58.441  1.00  0.00           H  
ATOM   1472  HA3 GLY    97      50.520  55.711  59.730  1.00  0.00           H  
ATOM   1473  C   GLY    97      51.529  54.002  58.954  1.00  0.00           C  
ATOM   1474  O   GLY    97      51.917  53.988  57.787  1.00  0.00           O  
ATOM   1475  N   ILE    98      52.216  53.395  59.939  1.00  0.00           N  
ATOM   1476  H   ILE    98      51.911  53.343  60.911  1.00  0.00           H  
ATOM   1477  CA  ILE    98      53.473  52.759  59.661  1.00  0.00           C  
ATOM   1478  HA  ILE    98      54.103  53.518  59.197  1.00  0.00           H  
ATOM   1479  CB  ILE    98      54.157  52.268  60.904  1.00  0.00           C  
ATOM   1480  HB  ILE    98      53.506  51.615  61.485  1.00  0.00           H  
ATOM   1481  CG2 ILE    98      55.389  51.449  60.486  1.00  0.00           C  
ATOM   1482 HG21 ILE    98      55.901  51.082  61.376  1.00  0.00           H  
ATOM   1483 HG22 ILE    98      55.074  50.604  59.875  1.00  0.00           H  
ATOM   1484 HG23 ILE    98      56.067  52.080  59.911  1.00  0.00           H  
ATOM   1485  CG1 ILE    98      54.495  53.457  61.820  1.00  0.00           C  
ATOM   1486 HG12 ILE    98      55.307  54.011  61.348  1.00  0.00           H  
ATOM   1487 HG13 ILE    98      53.609  54.089  61.874  1.00  0.00           H  
ATOM   1488  CD1 ILE    98      54.913  53.044  63.230  1.00  0.00           C  
ATOM   1489 HD11 ILE    98      55.801  52.413  63.176  1.00  0.00           H  
ATOM   1490 HD12 ILE    98      55.136  53.934  63.818  1.00  0.00           H  
ATOM   1491 HD13 ILE    98      54.102  52.490  63.702  1.00  0.00           H  
ATOM   1492  C   ILE    98      53.282  51.596  58.734  1.00  0.00           C  
ATOM   1493  O   ILE    98      54.007  51.455  57.751  1.00  0.00           O  
ATOM   1494  N   VAL    99      52.290  50.729  59.015  1.00  0.00           N  
ATOM   1495  H   VAL    99      51.654  50.820  59.807  1.00  0.00           H  
ATOM   1496  CA  VAL    99      52.057  49.578  58.186  1.00  0.00           C  
ATOM   1497  HA  VAL    99      52.996  49.026  58.138  1.00  0.00           H  
ATOM   1498  CB  VAL    99      51.007  48.663  58.740  1.00  0.00           C  
ATOM   1499  HB  VAL    99      50.035  49.148  58.830  1.00  0.00           H  
ATOM   1500  CG1 VAL    99      50.829  47.484  57.768  1.00  0.00           C  
ATOM   1501 HG11 VAL    99      50.068  46.806  58.154  1.00  0.00           H  
ATOM   1502 HG12 VAL    99      50.519  47.860  56.793  1.00  0.00           H  
ATOM   1503 HG13 VAL    99      51.774  46.950  57.667  1.00  0.00           H  
ATOM   1504  CG2 VAL    99      51.429  48.243  60.159  1.00  0.00           C  
ATOM   1505 HG21 VAL    99      50.677  47.576  60.580  1.00  0.00           H  
ATOM   1506 HG22 VAL    99      52.388  47.727  60.116  1.00  0.00           H  
ATOM   1507 HG23 VAL    99      51.522  49.128  60.788  1.00  0.00           H  
ATOM   1508  C   VAL    99      51.603  50.034  56.834  1.00  0.00           C  
ATOM   1509  O   VAL    99      51.962  49.450  55.813  1.00  0.00           O  
ATOM   1510  N   ALA   100      50.793  51.106  56.804  1.00  0.00           N  
ATOM   1511  H   ALA   100      50.516  51.618  57.641  1.00  0.00           H  
ATOM   1512  CA  ALA   100      50.236  51.638  55.595  1.00  0.00           C  
ATOM   1513  HA  ALA   100      49.647  50.841  55.142  1.00  0.00           H  
ATOM   1514  CB  ALA   100      49.315  52.845  55.845  1.00  0.00           C  
ATOM   1515  HB1 ALA   100      48.922  53.206  54.894  1.00  0.00           H  
ATOM   1516  HB2 ALA   100      48.488  52.545  56.489  1.00  0.00           H  
ATOM   1517  HB3 ALA   100      49.881  53.641  56.329  1.00  0.00           H  
ATOM   1518  C   ALA   100      51.347  52.097  54.701  1.00  0.00           C  
ATOM   1519  O   ALA   100      51.228  52.036  53.478  1.00  0.00           O  
ATOM   1520  N   ASN   101      52.447  52.609  55.287  1.00  0.00           N  
ATOM   1521  H   ASN   101      52.588  52.672  56.295  1.00  0.00           H  
ATOM   1522  CA  ASN   101      53.530  53.117  54.491  1.00  0.00           C  
ATOM   1523  HA  ASN   101      53.119  53.950  53.920  1.00  0.00           H  
ATOM   1524  CB  ASN   101      54.683  53.679  55.343  1.00  0.00           C  
ATOM   1525  HB2 ASN   101      55.040  52.917  56.037  1.00  0.00           H  
ATOM   1526  HB3 ASN   101      55.524  53.946  54.704  1.00  0.00           H  
ATOM   1527  CG  ASN   101      54.205  54.901  56.113  1.00  0.00           C  
ATOM   1528  OD1 ASN   101      53.318  55.622  55.661  1.00  0.00           O  
ATOM   1529  ND2 ASN   101      54.802  55.149  57.308  1.00  0.00           N  
ATOM   1530 HD21 ASN   101      54.519  55.957  57.862  1.00  0.00           H  
ATOM   1531 HD22 ASN   101      55.535  54.528  57.651  1.00  0.00           H  
ATOM   1532  C   ASN   101      54.071  52.023  53.618  1.00  0.00           C  
ATOM   1533  O   ASN   101      54.189  52.191  52.405  1.00  0.00           O  
ATOM   1534  N   TYR   102      54.398  50.861  54.215  1.00  0.00           N  
ATOM   1535  H   TYR   102      54.265  50.682  55.210  1.00  0.00           H  
ATOM   1536  CA  TYR   102      54.970  49.758  53.494  1.00  0.00           C  
ATOM   1537  HA  TYR   102      55.834  50.163  52.968  1.00  0.00           H  
ATOM   1538  CB  TYR   102      55.469  48.625  54.409  1.00  0.00           C  
ATOM   1539  HB2 TYR   102      54.696  48.331  55.119  1.00  0.00           H  
ATOM   1540  HB3 TYR   102      55.720  47.739  53.826  1.00  0.00           H  
ATOM   1541  CG  TYR   102      56.671  49.150  55.121  1.00  0.00           C  
ATOM   1542  CD1 TYR   102      57.900  49.144  54.503  1.00  0.00           C  
ATOM   1543  HD1 TYR   102      57.990  48.755  53.499  1.00  0.00           H  
ATOM   1544  CE1 TYR   102      59.015  49.626  55.146  1.00  0.00           C  
ATOM   1545  HE1 TYR   102      59.973  49.615  54.648  1.00  0.00           H  
ATOM   1546  CZ  TYR   102      58.910  50.122  56.422  1.00  0.00           C  
ATOM   1547  OH  TYR   102      60.055  50.619  57.086  1.00  0.00           O  
ATOM   1548  HH  TYR   102      60.769  50.775  56.434  1.00  0.00           H  
ATOM   1549  CE2 TYR   102      57.688  50.132  57.049  1.00  0.00           C  
ATOM   1550  HE2 TYR   102      57.600  50.520  58.053  1.00  0.00           H  
ATOM   1551  CD2 TYR   102      56.576  49.648  56.400  1.00  0.00           C  
ATOM   1552  HD2 TYR   102      55.619  49.659  56.900  1.00  0.00           H  
ATOM   1553  C   TYR   102      53.980  49.195  52.525  1.00  0.00           C  
ATOM   1554  O   TYR   102      54.347  48.778  51.428  1.00  0.00           O  
ATOM   1555  N   CYS   103      52.693  49.129  52.913  1.00  0.00           N  
ATOM   1556  H   CYS   103      52.346  49.450  53.817  1.00  0.00           H  
ATOM   1557  CA  CYS   103      51.692  48.580  52.042  1.00  0.00           C  
ATOM   1558  HA  CYS   103      52.012  47.566  51.801  1.00  0.00           H  
ATOM   1559  CB  CYS   103      50.305  48.504  52.698  1.00  0.00           C  
ATOM   1560  HB2 CYS   103      50.018  49.493  53.056  1.00  0.00           H  
ATOM   1561  HB3 CYS   103      49.566  48.208  51.953  1.00  0.00           H  
ATOM   1562  SG  CYS   103      50.276  47.327  54.081  1.00  0.00           S  
ATOM   1563  HG  CYS   103      49.566  46.289  53.753  1.00  0.00           H  
ATOM   1564  C   CYS   103      51.575  49.430  50.812  1.00  0.00           C  
ATOM   1565  O   CYS   103      51.395  48.913  49.712  1.00  0.00           O  
ATOM   1566  N   TRP   104      51.628  50.765  50.973  1.00  0.00           N  
ATOM   1567  H   TRP   104      51.728  51.223  51.879  1.00  0.00           H  
ATOM   1568  CA  TRP   104      51.546  51.670  49.860  1.00  0.00           C  
ATOM   1569  HA  TRP   104      50.701  51.339  49.257  1.00  0.00           H  
ATOM   1570  CB  TRP   104      51.236  53.120  50.268  1.00  0.00           C  
ATOM   1571  HB2 TRP   104      51.899  53.423  51.078  1.00  0.00           H  
ATOM   1572  HB3 TRP   104      51.432  53.788  49.429  1.00  0.00           H  
ATOM   1573  CG  TRP   104      49.797  53.263  50.707  1.00  0.00           C  
ATOM   1574  CD1 TRP   104      49.264  53.423  51.952  1.00  0.00           C  
ATOM   1575  HD1 TRP   104      49.836  53.516  52.864  1.00  0.00           H  
ATOM   1576  NE1 TRP   104      47.890  53.449  51.875  1.00  0.00           N  
ATOM   1577  HE1 TRP   104      47.251  53.559  52.662  1.00  0.00           H  
ATOM   1578  CE2 TRP   104      47.524  53.301  50.553  1.00  0.00           C  
ATOM   1579  CZ2 TRP   104      46.293  53.254  49.962  1.00  0.00           C  
ATOM   1580  HZ2 TRP   104      45.388  53.339  50.545  1.00  0.00           H  
ATOM   1581  CH2 TRP   104      46.250  53.094  48.594  1.00  0.00           C  
ATOM   1582  HH2 TRP   104      45.292  53.058  48.096  1.00  0.00           H  
ATOM   1583  CZ3 TRP   104      47.404  52.979  47.847  1.00  0.00           C  
ATOM   1584  HZ3 TRP   104      47.333  52.855  46.777  1.00  0.00           H  
ATOM   1585  CE3 TRP   104      48.644  53.020  48.443  1.00  0.00           C  
ATOM   1586  HE3 TRP   104      49.549  52.926  47.861  1.00  0.00           H  
ATOM   1587  CD2 TRP   104      48.688  53.184  49.797  1.00  0.00           C  
ATOM   1588  C   TRP   104      52.800  51.607  49.041  1.00  0.00           C  
ATOM   1589  O   TRP   104      52.770  51.822  47.832  1.00  0.00           O  
ATOM   1590  N   LEU   105      53.961  51.362  49.673  1.00  0.00           N  
ATOM   1591  H   LEU   105      54.080  51.273  50.682  1.00  0.00           H  
ATOM   1592  CA  LEU   105      55.152  51.208  48.884  1.00  0.00           C  
ATOM   1593  HA  LEU   105      55.301  52.164  48.382  1.00  0.00           H  
ATOM   1594  CB  LEU   105      56.414  50.852  49.674  1.00  0.00           C  
ATOM   1595  HB2 LEU   105      56.174  50.040  50.360  1.00  0.00           H  
ATOM   1596  HB3 LEU   105      57.161  50.471  48.978  1.00  0.00           H  
ATOM   1597  CG  LEU   105      57.037  51.992  50.474  1.00  0.00           C  
ATOM   1598  HG  LEU   105      56.326  52.320  51.232  1.00  0.00           H  
ATOM   1599  CD1 LEU   105      58.300  51.496  51.184  1.00  0.00           C  
ATOM   1600 HD11 LEU   105      58.742  52.313  51.754  1.00  0.00           H  
ATOM   1601 HD12 LEU   105      58.041  50.681  51.860  1.00  0.00           H  
ATOM   1602 HD13 LEU   105      59.017  51.140  50.444  1.00  0.00           H  
ATOM   1603  CD2 LEU   105      57.319  53.210  49.585  1.00  0.00           C  
ATOM   1604 HD21 LEU   105      57.762  54.004  50.186  1.00  0.00           H  
ATOM   1605 HD22 LEU   105      58.009  52.928  48.790  1.00  0.00           H  
ATOM   1606 HD23 LEU   105      56.386  53.565  49.147  1.00  0.00           H  
ATOM   1607  C   LEU   105      54.943  50.011  48.026  1.00  0.00           C  
ATOM   1608  O   LEU   105      55.378  49.965  46.876  1.00  0.00           O  
ATOM   1609  N   LEU   106      54.291  48.989  48.602  1.00  0.00           N  
ATOM   1610  H   LEU   106      53.930  49.008  49.556  1.00  0.00           H  
ATOM   1611  CA  LEU   106      54.048  47.767  47.901  1.00  0.00           C  
ATOM   1612  HA  LEU   106      55.009  47.343  47.609  1.00  0.00           H  
ATOM   1613  CB  LEU   106      53.310  46.738  48.774  1.00  0.00           C  
ATOM   1614  HB2 LEU   106      53.906  46.539  49.665  1.00  0.00           H  
ATOM   1615  HB3 LEU   106      52.368  47.171  49.111  1.00  0.00           H  
ATOM   1616  CG  LEU   106      53.019  45.406  48.061  1.00  0.00           C  
ATOM   1617  HG  LEU   106      52.497  45.625  47.130  1.00  0.00           H  
ATOM   1618  CD1 LEU   106      54.323  44.684  47.676  1.00  0.00           C  
ATOM   1619 HD11 LEU   106      54.085  43.746  47.174  1.00  0.00           H  
ATOM   1620 HD12 LEU   106      54.905  45.317  47.006  1.00  0.00           H  
ATOM   1621 HD13 LEU   106      54.903  44.477  48.575  1.00  0.00           H  
ATOM   1622  CD2 LEU   106      52.078  44.523  48.895  1.00  0.00           C  
ATOM   1623 HD21 LEU   106      51.891  43.589  48.365  1.00  0.00           H  
ATOM   1624 HD22 LEU   106      52.540  44.308  49.858  1.00  0.00           H  
ATOM   1625 HD23 LEU   106      51.135  45.045  49.054  1.00  0.00           H  
ATOM   1626  C   LEU   106      53.178  48.078  46.724  1.00  0.00           C  
ATOM   1627  O   LEU   106      53.462  47.629  45.617  1.00  0.00           O  
ATOM   1628  N   VAL   107      52.110  48.879  46.917  1.00  0.00           N  
ATOM   1629  H   VAL   107      51.850  49.307  47.805  1.00  0.00           H  
ATOM   1630  CA  VAL   107      51.245  49.177  45.808  1.00  0.00           C  
ATOM   1631  HA  VAL   107      50.898  48.212  45.438  1.00  0.00           H  
ATOM   1632  CB  VAL   107      49.985  49.936  46.135  1.00  0.00           C  
ATOM   1633  HB  VAL   107      49.416  50.147  45.229  1.00  0.00           H  
ATOM   1634  CG1 VAL   107      49.099  49.069  47.035  1.00  0.00           C  
ATOM   1635 HG11 VAL   107      48.185  49.611  47.276  1.00  0.00           H  
ATOM   1636 HG12 VAL   107      48.846  48.145  46.515  1.00  0.00           H  
ATOM   1637 HG13 VAL   107      49.635  48.833  47.955  1.00  0.00           H  
ATOM   1638  CG2 VAL   107      50.325  51.296  46.738  1.00  0.00           C  
ATOM   1639 HG21 VAL   107      49.404  51.832  46.969  1.00  0.00           H  
ATOM   1640 HG22 VAL   107      50.902  51.155  47.652  1.00  0.00           H  
ATOM   1641 HG23 VAL   107      50.912  51.874  46.024  1.00  0.00           H  
ATOM   1642  C   VAL   107      52.030  49.945  44.798  1.00  0.00           C  
ATOM   1643  O   VAL   107      51.798  49.826  43.599  1.00  0.00           O  
ATOM   1644  N   GLU   108      52.988  50.767  45.259  1.00  0.00           N  
ATOM   1645  H   GLU   108      53.207  50.896  46.247  1.00  0.00           H  
ATOM   1646  CA  GLU   108      53.791  51.542  44.362  1.00  0.00           C  
ATOM   1647  HA  GLU   108      53.141  52.225  43.815  1.00  0.00           H  
ATOM   1648  CB  GLU   108      54.856  52.357  45.119  1.00  0.00           C  
ATOM   1649  HB2 GLU   108      54.369  52.912  45.921  1.00  0.00           H  
ATOM   1650  HB3 GLU   108      55.558  51.668  45.589  1.00  0.00           H  
ATOM   1651  CG  GLU   108      55.637  53.336  44.246  1.00  0.00           C  
ATOM   1652  HG2 GLU   108      56.612  53.545  44.686  1.00  0.00           H  
ATOM   1653  HG3 GLU   108      55.818  52.907  43.260  1.00  0.00           H  
ATOM   1654  CD  GLU   108      54.821  54.616  44.128  1.00  0.00           C  
ATOM   1655  OE1 GLU   108      54.152  54.984  45.129  1.00  0.00           O  
ATOM   1656  OE2 GLU   108      54.861  55.245  43.037  1.00  0.00           O  
ATOM   1657  C   GLU   108      54.520  50.589  43.467  1.00  0.00           C  
ATOM   1658  O   GLU   108      54.588  50.789  42.255  1.00  0.00           O  
ATOM   1659  N   GLY   109      55.083  49.512  44.048  1.00  0.00           N  
ATOM   1660  H   GLY   109      55.023  49.313  45.047  1.00  0.00           H  
ATOM   1661  CA  GLY   109      55.826  48.538  43.299  1.00  0.00           C  
ATOM   1662  HA2 GLY   109      56.635  49.024  42.754  1.00  0.00           H  
ATOM   1663  HA3 GLY   109      56.286  47.818  43.976  1.00  0.00           H  
ATOM   1664  C   GLY   109      54.916  47.834  42.344  1.00  0.00           C  
ATOM   1665  O   GLY   109      55.288  47.576  41.202  1.00  0.00           O  
ATOM   1666  N   LEU   110      53.695  47.482  42.791  1.00  0.00           N  
ATOM   1667  H   LEU   110      53.334  47.672  43.726  1.00  0.00           H  
ATOM   1668  CA  LEU   110      52.803  46.784  41.914  1.00  0.00           C  
ATOM   1669  HA  LEU   110      53.353  45.894  41.608  1.00  0.00           H  
ATOM   1670  CB  LEU   110      51.487  46.298  42.557  1.00  0.00           C  
ATOM   1671  HB2 LEU   110      51.083  47.101  43.174  1.00  0.00           H  
ATOM   1672  HB3 LEU   110      50.762  46.108  41.766  1.00  0.00           H  
ATOM   1673  CG  LEU   110      51.617  45.029  43.422  1.00  0.00           C  
ATOM   1674  HG  LEU   110      52.173  44.293  42.841  1.00  0.00           H  
ATOM   1675  CD1 LEU   110      52.444  45.267  44.687  1.00  0.00           C  
ATOM   1676 HD11 LEU   110      52.505  44.342  45.261  1.00  0.00           H  
ATOM   1677 HD12 LEU   110      53.448  45.589  44.410  1.00  0.00           H  
ATOM   1678 HD13 LEU   110      51.969  46.039  45.292  1.00  0.00           H  
ATOM   1679  CD2 LEU   110      50.238  44.424  43.724  1.00  0.00           C  
ATOM   1680 HD21 LEU   110      50.359  43.530  44.336  1.00  0.00           H  
ATOM   1681 HD22 LEU   110      49.631  45.152  44.262  1.00  0.00           H  
ATOM   1682 HD23 LEU   110      49.744  44.160  42.789  1.00  0.00           H  
ATOM   1683  C   LEU   110      52.438  47.674  40.770  1.00  0.00           C  
ATOM   1684  O   LEU   110      52.353  47.219  39.631  1.00  0.00           O  
ATOM   1685  N   TYR   111      52.220  48.974  41.041  1.00  0.00           N  
ATOM   1686  H   TYR   111      52.328  49.390  41.966  1.00  0.00           H  
ATOM   1687  CA  TYR   111      51.809  49.892  40.021  1.00  0.00           C  
ATOM   1688  HA  TYR   111      50.869  49.513  39.620  1.00  0.00           H  
ATOM   1689  CB  TYR   111      51.574  51.317  40.562  1.00  0.00           C  
ATOM   1690  HB2 TYR   111      50.760  51.316  41.287  1.00  0.00           H  
ATOM   1691  HB3 TYR   111      52.463  51.675  41.082  1.00  0.00           H  
ATOM   1692  CG  TYR   111      51.246  52.219  39.418  1.00  0.00           C  
ATOM   1693  CD1 TYR   111      49.979  52.250  38.882  1.00  0.00           C  
ATOM   1694  HD1 TYR   111      49.210  51.611  39.289  1.00  0.00           H  
ATOM   1695  CE1 TYR   111      49.683  53.088  37.832  1.00  0.00           C  
ATOM   1696  HE1 TYR   111      48.686  53.100  37.418  1.00  0.00           H  
ATOM   1697  CZ  TYR   111      50.653  53.910  37.308  1.00  0.00           C  
ATOM   1698  OH  TYR   111      50.349  54.770  36.232  1.00  0.00           O  
ATOM   1699  HH  TYR   111      51.148  55.281  35.986  1.00  0.00           H  
ATOM   1700  CE2 TYR   111      51.920  53.892  37.840  1.00  0.00           C  
ATOM   1701  HE2 TYR   111      52.687  54.536  37.435  1.00  0.00           H  
ATOM   1702  CD2 TYR   111      52.209  53.052  38.890  1.00  0.00           C  
ATOM   1703  HD2 TYR   111      53.205  53.045  39.307  1.00  0.00           H  
ATOM   1704  C   TYR   111      52.867  49.977  38.973  1.00  0.00           C  
ATOM   1705  O   TYR   111      52.563  49.889  37.785  1.00  0.00           O  
ATOM   1706  N   LEU   112      54.143  50.130  39.376  1.00  0.00           N  
ATOM   1707  H   LEU   112      54.459  50.190  40.344  1.00  0.00           H  
ATOM   1708  CA  LEU   112      55.166  50.219  38.373  1.00  0.00           C  
ATOM   1709  HA  LEU   112      54.895  51.121  37.825  1.00  0.00           H  
ATOM   1710  CB  LEU   112      56.622  50.354  38.864  1.00  0.00           C  
ATOM   1711  HB2 LEU   112      56.773  49.642  39.675  1.00  0.00           H  
ATOM   1712  HB3 LEU   112      57.283  50.055  38.050  1.00  0.00           H  
ATOM   1713  CG  LEU   112      57.067  51.735  39.355  1.00  0.00           C  
ATOM   1714  HG  LEU   112      58.137  51.701  39.559  1.00  0.00           H  
ATOM   1715  CD1 LEU   112      56.902  52.799  38.260  1.00  0.00           C  
ATOM   1716 HD11 LEU   112      57.227  53.767  38.641  1.00  0.00           H  
ATOM   1717 HD12 LEU   112      57.508  52.528  37.395  1.00  0.00           H  
ATOM   1718 HD13 LEU   112      55.854  52.858  37.965  1.00  0.00           H  
ATOM   1719  CD2 LEU   112      56.429  52.094  40.697  1.00  0.00           C  
ATOM   1720 HD21 LEU   112      56.771  53.081  41.010  1.00  0.00           H  
ATOM   1721 HD22 LEU   112      55.344  52.101  40.594  1.00  0.00           H  
ATOM   1722 HD23 LEU   112      56.717  51.356  41.446  1.00  0.00           H  
ATOM   1723  C   LEU   112      55.195  48.937  37.611  1.00  0.00           C  
ATOM   1724  O   LEU   112      55.335  48.932  36.391  1.00  0.00           O  
ATOM   1725  N   HID   113      55.065  47.806  38.327  1.00  0.00           N  
ATOM   1726  H   HID   113      54.882  47.780  39.330  1.00  0.00           H  
ATOM   1727  CA  HID   113      55.179  46.519  37.706  1.00  0.00           C  
ATOM   1728  HA  HID   113      56.188  46.463  37.297  1.00  0.00           H  
ATOM   1729  CB  HID   113      54.969  45.370  38.707  1.00  0.00           C  
ATOM   1730  HB2 HID   113      55.749  45.412  39.467  1.00  0.00           H  
ATOM   1731  HB3 HID   113      54.017  45.512  39.219  1.00  0.00           H  
ATOM   1732  CG  HID   113      54.983  44.017  38.064  1.00  0.00           C  
ATOM   1733  ND1 HID   113      53.870  43.431  37.503  1.00  0.00           N  
ATOM   1734  HD1 HID   113      52.932  43.830  37.454  1.00  0.00           H  
ATOM   1735  CE1 HID   113      54.261  42.221  37.028  1.00  0.00           C  
ATOM   1736  HE1 HID   113      53.600  41.527  36.531  1.00  0.00           H  
ATOM   1737  NE2 HID   113      55.543  41.991  37.243  1.00  0.00           N  
ATOM   1738  CD2 HID   113      55.997  43.123  37.896  1.00  0.00           C  
ATOM   1739  HD2 HID   113      57.014  43.277  38.227  1.00  0.00           H  
ATOM   1740  C   HID   113      54.147  46.369  36.635  1.00  0.00           C  
ATOM   1741  O   HID   113      54.462  45.971  35.515  1.00  0.00           O  
ATOM   1742  N   ASN   114      52.882  46.689  36.954  1.00  0.00           N  
ATOM   1743  H   ASN   114      52.600  47.050  37.865  1.00  0.00           H  
ATOM   1744  CA  ASN   114      51.804  46.545  36.016  1.00  0.00           C  
ATOM   1745  HA  ASN   114      51.847  45.515  35.662  1.00  0.00           H  
ATOM   1746  CB  ASN   114      50.410  46.820  36.606  1.00  0.00           C  
ATOM   1747  HB2 ASN   114      50.405  47.774  37.133  1.00  0.00           H  
ATOM   1748  HB3 ASN   114      49.670  46.890  35.810  1.00  0.00           H  
ATOM   1749  CG  ASN   114      50.052  45.689  37.561  1.00  0.00           C  
ATOM   1750  OD1 ASN   114      49.015  45.042  37.423  1.00  0.00           O  
ATOM   1751  ND2 ASN   114      50.936  45.443  38.567  1.00  0.00           N  
ATOM   1752 HD21 ASN   114      50.749  44.700  39.240  1.00  0.00           H  
ATOM   1753 HD22 ASN   114      51.785  46.003  38.647  1.00  0.00           H  
ATOM   1754  C   ASN   114      51.964  47.530  34.900  1.00  0.00           C  
ATOM   1755  O   ASN   114      51.698  47.216  33.742  1.00  0.00           O  
ATOM   1756  N   LEU   115      52.410  48.758  35.226  1.00  0.00           N  
ATOM   1757  H   LEU   115      52.670  49.033  36.173  1.00  0.00           H  
ATOM   1758  CA  LEU   115      52.559  49.798  34.252  1.00  0.00           C  
ATOM   1759  HA  LEU   115      51.590  50.023  33.807  1.00  0.00           H  
ATOM   1760  CB  LEU   115      53.103  51.095  34.876  1.00  0.00           C  
ATOM   1761  HB2 LEU   115      52.426  51.414  35.668  1.00  0.00           H  
ATOM   1762  HB3 LEU   115      54.064  50.883  35.344  1.00  0.00           H  
ATOM   1763  CG  LEU   115      53.282  52.254  33.881  1.00  0.00           C  
ATOM   1764  HG  LEU   115      53.869  51.893  33.036  1.00  0.00           H  
ATOM   1765  CD1 LEU   115      51.927  52.711  33.321  1.00  0.00           C  
ATOM   1766 HD11 LEU   115      52.081  53.531  32.620  1.00  0.00           H  
ATOM   1767 HD12 LEU   115      51.447  51.879  32.806  1.00  0.00           H  
ATOM   1768 HD13 LEU   115      51.290  53.048  34.139  1.00  0.00           H  
ATOM   1769  CD2 LEU   115      54.081  53.410  34.510  1.00  0.00           C  
ATOM   1770 HD21 LEU   115      54.191  54.214  33.783  1.00  0.00           H  
ATOM   1771 HD22 LEU   115      53.552  53.783  35.387  1.00  0.00           H  
ATOM   1772 HD23 LEU   115      55.067  53.052  34.807  1.00  0.00           H  
ATOM   1773  C   LEU   115      53.561  49.305  33.267  1.00  0.00           C  
ATOM   1774  O   LEU   115      53.439  49.507  32.061  1.00  0.00           O  
ATOM   1775  N   LEU   116      54.572  48.600  33.789  1.00  0.00           N  
ATOM   1776  H   LEU   116      54.652  48.427  34.791  1.00  0.00           H  
ATOM   1777  CA  LEU   116      55.637  48.016  33.041  1.00  0.00           C  
ATOM   1778  HA  LEU   116      56.112  48.817  32.475  1.00  0.00           H  
ATOM   1779  CB  LEU   116      56.743  47.406  33.917  1.00  0.00           C  
ATOM   1780  HB2 LEU   116      56.295  46.853  34.742  1.00  0.00           H  
ATOM   1781  HB3 LEU   116      57.323  46.692  33.332  1.00  0.00           H  
ATOM   1782  CG  LEU   116      57.672  48.497  34.470  1.00  0.00           C  
ATOM   1783  HG  LEU   116      57.093  49.148  35.125  1.00  0.00           H  
ATOM   1784  CD1 LEU   116      58.791  47.920  35.351  1.00  0.00           C  
ATOM   1785 HD11 LEU   116      59.420  48.731  35.717  1.00  0.00           H  
ATOM   1786 HD12 LEU   116      58.352  47.391  36.197  1.00  0.00           H  
ATOM   1787 HD13 LEU   116      59.396  47.228  34.765  1.00  0.00           H  
ATOM   1788  CD2 LEU   116      58.223  49.335  33.304  1.00  0.00           C  
ATOM   1789 HD21 LEU   116      58.883  50.110  33.693  1.00  0.00           H  
ATOM   1790 HD22 LEU   116      58.781  48.691  32.625  1.00  0.00           H  
ATOM   1791 HD23 LEU   116      57.396  49.799  32.766  1.00  0.00           H  
ATOM   1792  C   LEU   116      55.077  46.986  32.134  1.00  0.00           C  
ATOM   1793  O   LEU   116      55.688  46.614  31.136  1.00  0.00           O  
ATOM   1794  N   GLY   117      53.852  46.530  32.424  1.00  0.00           N  
ATOM   1795  H   GLY   117      53.312  46.854  33.226  1.00  0.00           H  
ATOM   1796  CA  GLY   117      53.177  45.541  31.637  1.00  0.00           C  
ATOM   1797  HA2 GLY   117      53.674  44.575  31.728  1.00  0.00           H  
ATOM   1798  HA3 GLY   117      52.153  45.407  31.986  1.00  0.00           H  
ATOM   1799  C   GLY   117      53.191  46.010  30.207  1.00  0.00           C  
ATOM   1800  O   GLY   117      53.044  45.175  29.314  1.00  0.00           O  
ATOM   1801  N   LEU   118      53.318  47.354  30.004  1.00  0.00           N  
ATOM   1802  H   LEU   118      53.340  47.979  30.810  1.00  0.00           H  
ATOM   1803  CA  LEU   118      53.436  48.120  28.781  1.00  0.00           C  
ATOM   1804  HA  LEU   118      52.795  48.992  28.913  1.00  0.00           H  
ATOM   1805  CB  LEU   118      54.861  48.627  28.498  1.00  0.00           C  
ATOM   1806  HB2 LEU   118      55.535  47.772  28.435  1.00  0.00           H  
ATOM   1807  HB3 LEU   118      54.876  49.117  27.524  1.00  0.00           H  
ATOM   1808  CG  LEU   118      55.394  49.606  29.558  1.00  0.00           C  
ATOM   1809  HG  LEU   118      55.467  49.074  30.507  1.00  0.00           H  
ATOM   1810  CD1 LEU   118      56.813  50.080  29.209  1.00  0.00           C  
ATOM   1811 HD11 LEU   118      57.165  50.771  29.975  1.00  0.00           H  
ATOM   1812 HD12 LEU   118      57.482  49.221  29.161  1.00  0.00           H  
ATOM   1813 HD13 LEU   118      56.801  50.585  28.243  1.00  0.00           H  
ATOM   1814  CD2 LEU   118      54.417  50.769  29.789  1.00  0.00           C  
ATOM   1815 HD21 LEU   118      54.824  51.442  30.544  1.00  0.00           H  
ATOM   1816 HD22 LEU   118      54.273  51.314  28.856  1.00  0.00           H  
ATOM   1817 HD23 LEU   118      53.459  50.377  30.131  1.00  0.00           H  
ATOM   1818  C   LEU   118      53.017  47.290  27.637  1.00  0.00           C  
ATOM   1819  O   LEU   118      53.768  46.470  27.115  1.00  0.00           O  
ATOM   1820  N   ALA   119      51.763  47.533  27.249  1.00  0.00           N  
ATOM   1821  H   ALA   119      51.236  48.337  27.589  1.00  0.00           H  
ATOM   1822  CA  ALA   119      51.020  46.733  26.343  1.00  0.00           C  
ATOM   1823  HA  ALA   119      51.067  47.083  25.312  1.00  0.00           H  
ATOM   1824  CB  ALA   119      51.464  45.262  26.269  1.00  0.00           C  
ATOM   1825  HB1 ALA   119      50.840  44.729  25.552  1.00  0.00           H  
ATOM   1826  HB2 ALA   119      52.505  45.212  25.951  1.00  0.00           H  
ATOM   1827  HB3 ALA   119      51.362  44.801  27.252  1.00  0.00           H  
ATOM   1828  C   ALA   119      49.750  46.762  27.089  1.00  0.00           C  
ATOM   1829  O   ALA   119      49.047  47.771  27.111  1.00  0.00           O  
ATOM   1830  N   THR   120      49.424  45.638  27.737  1.00  0.00           N  
ATOM   1831  H   THR   120      49.906  44.740  27.695  1.00  0.00           H  
ATOM   1832  CA  THR   120      48.277  45.725  28.570  1.00  0.00           C  
ATOM   1833  HA  THR   120      47.581  46.415  28.092  1.00  0.00           H  
ATOM   1834  CB  THR   120      47.574  44.410  28.743  1.00  0.00           C  
ATOM   1835  HB  THR   120      46.715  44.537  29.402  1.00  0.00           H  
ATOM   1836  CG2 THR   120      47.110  43.919  27.361  1.00  0.00           C  
ATOM   1837 HG21 THR   120      46.597  42.963  27.468  1.00  0.00           H  
ATOM   1838 HG22 THR   120      46.429  44.650  26.925  1.00  0.00           H  
ATOM   1839 HG23 THR   120      47.975  43.795  26.710  1.00  0.00           H  
ATOM   1840  OG1 THR   120      48.444  43.455  29.334  1.00  0.00           O  
ATOM   1841  HG1 THR   120      48.657  43.729  30.250  1.00  0.00           H  
ATOM   1842  C   THR   120      48.714  46.196  29.931  1.00  0.00           C  
ATOM   1843  O   THR   120      48.505  45.488  30.916  1.00  0.00           O  
ATOM   1844  N   LEU   121      49.347  47.397  30.029  1.00  0.00           N  
ATOM   1845  H   LEU   121      49.732  47.943  29.258  1.00  0.00           H  
ATOM   1846  CA  LEU   121      49.488  47.953  31.346  1.00  0.00           C  
ATOM   1847  HA  LEU   121      50.170  47.379  31.974  1.00  0.00           H  
ATOM   1848  CB  LEU   121      49.954  49.421  31.378  1.00  0.00           C  
ATOM   1849  HB2 LEU   121      49.126  50.051  31.054  1.00  0.00           H  
ATOM   1850  HB3 LEU   121      50.173  49.689  32.412  1.00  0.00           H  
ATOM   1851  CG  LEU   121      51.183  49.759  30.520  1.00  0.00           C  
ATOM   1852  HG  LEU   121      51.989  49.077  30.789  1.00  0.00           H  
ATOM   1853  CD1 LEU   121      50.875  49.553  29.029  1.00  0.00           C  
ATOM   1854 HD11 LEU   121      51.758  49.798  28.438  1.00  0.00           H  
ATOM   1855 HD12 LEU   121      50.598  48.513  28.855  1.00  0.00           H  
ATOM   1856 HD13 LEU   121      50.050  50.202  28.735  1.00  0.00           H  
ATOM   1857  CD2 LEU   121      51.678  51.188  30.806  1.00  0.00           C  
ATOM   1858 HD21 LEU   121      52.549  51.402  30.186  1.00  0.00           H  
ATOM   1859 HD22 LEU   121      50.885  51.900  30.577  1.00  0.00           H  
ATOM   1860 HD23 LEU   121      51.951  51.275  31.858  1.00  0.00           H  
ATOM   1861  C   LEU   121      48.009  48.084  31.621  1.00  0.00           C  
ATOM   1862  O   LEU   121      47.422  48.783  30.803  1.00  0.00           O  
ATOM   1863  N   PRO   122      47.449  47.512  32.704  1.00  0.00           N  
ATOM   1864  CD  PRO   122      48.344  47.053  33.754  1.00  0.00           C  
ATOM   1865  HD2 PRO   122      49.001  47.857  34.087  1.00  0.00           H  
ATOM   1866  HD3 PRO   122      48.984  46.246  33.397  1.00  0.00           H  
ATOM   1867  CG  PRO   122      47.440  46.574  34.896  1.00  0.00           C  
ATOM   1868  HG2 PRO   122      47.291  47.354  35.643  1.00  0.00           H  
ATOM   1869  HG3 PRO   122      47.868  45.715  35.413  1.00  0.00           H  
ATOM   1870  CB  PRO   122      46.127  46.211  34.189  1.00  0.00           C  
ATOM   1871  HB2 PRO   122      45.274  46.305  34.861  1.00  0.00           H  
ATOM   1872  HB3 PRO   122      46.139  45.181  33.831  1.00  0.00           H  
ATOM   1873  CA  PRO   122      46.038  47.204  33.030  1.00  0.00           C  
ATOM   1874  HA  PRO   122      45.702  46.970  32.020  1.00  0.00           H  
ATOM   1875  C   PRO   122      44.871  48.132  33.324  1.00  0.00           C  
ATOM   1876  O   PRO   122      45.030  49.276  33.752  1.00  0.00           O  
ATOM   1877  N   GLU   123      43.663  47.507  33.231  1.00  0.00           N  
ATOM   1878  H   GLU   123      43.661  46.501  33.062  1.00  0.00           H  
ATOM   1879  CA  GLU   123      42.292  47.964  33.322  1.00  0.00           C  
ATOM   1880  HA  GLU   123      42.138  48.519  32.397  1.00  0.00           H  
ATOM   1881  CB  GLU   123      41.286  46.803  33.427  1.00  0.00           C  
ATOM   1882  HB2 GLU   123      41.469  46.104  32.611  1.00  0.00           H  
ATOM   1883  HB3 GLU   123      41.467  46.263  34.356  1.00  0.00           H  
ATOM   1884  CG  GLU   123      39.821  47.239  33.386  1.00  0.00           C  
ATOM   1885  HG2 GLU   123      39.645  48.052  34.090  1.00  0.00           H  
ATOM   1886  HG3 GLU   123      39.562  47.613  32.396  1.00  0.00           H  
ATOM   1887  CD  GLU   123      38.966  46.034  33.740  1.00  0.00           C  
ATOM   1888  OE1 GLU   123      39.296  44.915  33.267  1.00  0.00           O  
ATOM   1889  OE2 GLU   123      37.975  46.216  34.496  1.00  0.00           O  
ATOM   1890  C   GLU   123      42.050  48.854  34.507  1.00  0.00           C  
ATOM   1891  O   GLU   123      42.833  48.901  35.452  1.00  0.00           O  
ATOM   1892  N   ARG   124      40.933  49.615  34.417  1.00  0.00           N  
ATOM   1893  H   ARG   124      40.277  49.481  33.647  1.00  0.00           H  
ATOM   1894  CA  ARG   124      40.489  50.663  35.301  1.00  0.00           C  
ATOM   1895  HA  ARG   124      41.424  51.214  35.399  1.00  0.00           H  
ATOM   1896  CB  ARG   124      39.372  51.533  34.692  1.00  0.00           C  
ATOM   1897  HB2 ARG   124      39.069  52.274  35.432  1.00  0.00           H  
ATOM   1898  HB3 ARG   124      39.785  52.080  33.844  1.00  0.00           H  
ATOM   1899  CG  ARG   124      38.127  50.782  34.223  1.00  0.00           C  
ATOM   1900  HG2 ARG   124      37.952  49.930  34.880  1.00  0.00           H  
ATOM   1901  HG3 ARG   124      37.259  51.435  34.310  1.00  0.00           H  
ATOM   1902  CD  ARG   124      38.247  50.290  32.778  1.00  0.00           C  
ATOM   1903  HD2 ARG   124      38.743  51.037  32.159  1.00  0.00           H  
ATOM   1904  HD3 ARG   124      38.852  49.384  32.730  1.00  0.00           H  
ATOM   1905  NE  ARG   124      36.870  50.027  32.279  1.00  0.00           N  
ATOM   1906  HE  ARG   124      36.473  49.089  32.332  1.00  0.00           H  
ATOM   1907  CZ  ARG   124      36.145  51.055  31.750  1.00  0.00           C  
ATOM   1908  NH1 ARG   124      36.686  52.307  31.681  1.00  0.00           N  
ATOM   1909 HH11 ARG   124      37.632  52.474  32.025  1.00  0.00           H  
ATOM   1910 HH12 ARG   124      36.144  53.076  31.286  1.00  0.00           H  
ATOM   1911  NH2 ARG   124      34.879  50.836  31.291  1.00  0.00           N  
ATOM   1912 HH21 ARG   124      34.472  49.902  31.343  1.00  0.00           H  
ATOM   1913 HH22 ARG   124      34.339  51.606  30.896  1.00  0.00           H  
ATOM   1914  C   ARG   124      40.102  50.310  36.720  1.00  0.00           C  
ATOM   1915  O   ARG   124      40.444  51.075  37.616  1.00  0.00           O  
ATOM   1916  N   SER   125      39.372  49.209  36.996  1.00  0.00           N  
ATOM   1917  H   SER   125      39.106  48.518  36.294  1.00  0.00           H  
ATOM   1918  CA  SER   125      38.894  48.907  38.335  1.00  0.00           C  
ATOM   1919  HA  SER   125      38.527  49.852  38.734  1.00  0.00           H  
ATOM   1920  CB  SER   125      37.758  47.874  38.332  1.00  0.00           C  
ATOM   1921  HB2 SER   125      37.389  47.723  39.346  1.00  0.00           H  
ATOM   1922  HB3 SER   125      36.920  48.243  37.740  1.00  0.00           H  
ATOM   1923  OG  SER   125      38.227  46.644  37.797  1.00  0.00           O  
ATOM   1924  HG  SER   125      38.083  46.633  36.828  1.00  0.00           H  
ATOM   1925  C   SER   125      39.987  48.362  39.187  1.00  0.00           C  
ATOM   1926  O   SER   125      39.778  48.010  40.348  1.00  0.00           O  
ATOM   1927  N   PHE   126      41.193  48.295  38.626  1.00  0.00           N  
ATOM   1928  H   PHE   126      41.400  48.675  37.702  1.00  0.00           H  
ATOM   1929  CA  PHE   126      42.316  47.686  39.260  1.00  0.00           C  
ATOM   1930  HA  PHE   126      42.071  46.648  39.483  1.00  0.00           H  
ATOM   1931  CB  PHE   126      43.546  47.720  38.331  1.00  0.00           C  
ATOM   1932  HB2 PHE   126      43.259  47.401  37.329  1.00  0.00           H  
ATOM   1933  HB3 PHE   126      43.916  48.742  38.247  1.00  0.00           H  
ATOM   1934  CG  PHE   126      44.627  46.835  38.851  1.00  0.00           C  
ATOM   1935  CD1 PHE   126      44.555  45.471  38.682  1.00  0.00           C  
ATOM   1936  HD1 PHE   126      43.705  45.041  38.173  1.00  0.00           H  
ATOM   1937  CE1 PHE   126      45.552  44.649  39.153  1.00  0.00           C  
ATOM   1938  HE1 PHE   126      45.478  43.580  39.020  1.00  0.00           H  
ATOM   1939  CZ  PHE   126      46.642  45.187  39.793  1.00  0.00           C  
ATOM   1940  HZ  PHE   126      47.426  44.545  40.166  1.00  0.00           H  
ATOM   1941  CE2 PHE   126      46.726  46.549  39.955  1.00  0.00           C  
ATOM   1942  HE2 PHE   126      47.581  46.979  40.455  1.00  0.00           H  
ATOM   1943  CD2 PHE   126      45.727  47.366  39.483  1.00  0.00           C  
ATOM   1944  HD2 PHE   126      45.806  48.436  39.610  1.00  0.00           H  
ATOM   1945  C   PHE   126      42.635  48.425  40.533  1.00  0.00           C  
ATOM   1946  O   PHE   126      43.146  47.831  41.480  1.00  0.00           O  
ATOM   1947  N   PHE   127      42.343  49.740  40.586  1.00  0.00           N  
ATOM   1948  H   PHE   127      41.852  50.221  39.832  1.00  0.00           H  
ATOM   1949  CA  PHE   127      42.678  50.611  41.683  1.00  0.00           C  
ATOM   1950  HA  PHE   127      43.766  50.576  41.733  1.00  0.00           H  
ATOM   1951  CB  PHE   127      42.236  52.071  41.473  1.00  0.00           C  
ATOM   1952  HB2 PHE   127      42.606  52.454  40.522  1.00  0.00           H  
ATOM   1953  HB3 PHE   127      41.149  52.145  41.445  1.00  0.00           H  
ATOM   1954  CG  PHE   127      42.792  52.860  42.614  1.00  0.00           C  
ATOM   1955  CD1 PHE   127      44.113  53.248  42.604  1.00  0.00           C  
ATOM   1956  HD1 PHE   127      44.740  52.979  41.767  1.00  0.00           H  
ATOM   1957  CE1 PHE   127      44.645  53.973  43.644  1.00  0.00           C  
ATOM   1958  HE1 PHE   127      45.684  54.266  43.623  1.00  0.00           H  
ATOM   1959  CZ  PHE   127      43.853  54.325  44.711  1.00  0.00           C  
ATOM   1960  HZ  PHE   127      44.267  54.896  45.529  1.00  0.00           H  
ATOM   1961  CE2 PHE   127      42.531  53.946  44.731  1.00  0.00           C  
ATOM   1962  HE2 PHE   127      41.904  54.220  45.567  1.00  0.00           H  
ATOM   1963  CD2 PHE   127      42.006  53.219  43.688  1.00  0.00           C  
ATOM   1964  HD2 PHE   127      40.967  52.926  43.711  1.00  0.00           H  
ATOM   1965  C   PHE   127      42.061  50.143  42.961  1.00  0.00           C  
ATOM   1966  O   PHE   127      42.641  50.327  44.031  1.00  0.00           O  
ATOM   1967  N   SER   128      40.861  49.550  42.895  1.00  0.00           N  
ATOM   1968  H   SER   128      40.362  49.358  42.026  1.00  0.00           H  
ATOM   1969  CA  SER   128      40.177  49.132  44.083  1.00  0.00           C  
ATOM   1970  HA  SER   128      39.904  50.024  44.646  1.00  0.00           H  
ATOM   1971  CB  SER   128      38.908  48.330  43.761  1.00  0.00           C  
ATOM   1972  HB2 SER   128      39.173  47.393  43.271  1.00  0.00           H  
ATOM   1973  HB3 SER   128      38.387  48.071  44.683  1.00  0.00           H  
ATOM   1974  OG  SER   128      38.058  49.094  42.921  1.00  0.00           O  
ATOM   1975  HG  SER   128      38.352  49.005  41.990  1.00  0.00           H  
ATOM   1976  C   SER   128      41.082  48.220  44.839  1.00  0.00           C  
ATOM   1977  O   SER   128      41.159  48.280  46.066  1.00  0.00           O  
ATOM   1978  N   LEU   129      41.816  47.359  44.115  1.00  0.00           N  
ATOM   1979  H   LEU   129      41.811  47.310  43.096  1.00  0.00           H  
ATOM   1980  CA  LEU   129      42.684  46.421  44.758  1.00  0.00           C  
ATOM   1981  HA  LEU   129      42.073  45.794  45.408  1.00  0.00           H  
ATOM   1982  CB  LEU   129      43.414  45.514  43.749  1.00  0.00           C  
ATOM   1983  HB2 LEU   129      42.672  44.979  43.156  1.00  0.00           H  
ATOM   1984  HB3 LEU   129      43.982  46.140  43.060  1.00  0.00           H  
ATOM   1985  CG  LEU   129      44.369  44.490  44.393  1.00  0.00           C  
ATOM   1986  HG  LEU   129      45.034  45.023  45.073  1.00  0.00           H  
ATOM   1987  CD1 LEU   129      43.601  43.470  45.252  1.00  0.00           C  
ATOM   1988 HD11 LEU   129      44.304  42.762  45.692  1.00  0.00           H  
ATOM   1989 HD12 LEU   129      43.067  43.992  46.046  1.00  0.00           H  
ATOM   1990 HD13 LEU   129      42.888  42.932  44.628  1.00  0.00           H  
ATOM   1991  CD2 LEU   129      45.265  43.827  43.334  1.00  0.00           C  
ATOM   1992 HD21 LEU   129      45.929  43.109  43.816  1.00  0.00           H  
ATOM   1993 HD22 LEU   129      44.643  43.311  42.602  1.00  0.00           H  
ATOM   1994 HD23 LEU   129      45.860  44.590  42.831  1.00  0.00           H  
ATOM   1995  C   LEU   129      43.726  47.186  45.517  1.00  0.00           C  
ATOM   1996  O   LEU   129      44.087  46.818  46.634  1.00  0.00           O  
ATOM   1997  N   TYR   130      44.235  48.290  44.935  1.00  0.00           N  
ATOM   1998  H   TYR   130      43.944  48.651  44.027  1.00  0.00           H  
ATOM   1999  CA  TYR   130      45.258  49.051  45.588  1.00  0.00           C  
ATOM   2000  HA  TYR   130      46.073  48.341  45.727  1.00  0.00           H  
ATOM   2001  CB  TYR   130      45.798  50.245  44.778  1.00  0.00           C  
ATOM   2002  HB2 TYR   130      44.975  50.854  44.403  1.00  0.00           H  
ATOM   2003  HB3 TYR   130      46.409  50.889  45.411  1.00  0.00           H  
ATOM   2004  CG  TYR   130      46.605  49.710  43.648  1.00  0.00           C  
ATOM   2005  CD1 TYR   130      47.774  49.028  43.898  1.00  0.00           C  
ATOM   2006  HD1 TYR   130      48.096  48.877  44.918  1.00  0.00           H  
ATOM   2007  CE1 TYR   130      48.536  48.537  42.864  1.00  0.00           C  
ATOM   2008  HE1 TYR   130      49.445  47.992  43.071  1.00  0.00           H  
ATOM   2009  CZ  TYR   130      48.135  48.743  41.566  1.00  0.00           C  
ATOM   2010  OH  TYR   130      48.909  48.245  40.498  1.00  0.00           O  
ATOM   2011  HH  TYR   130      48.320  47.992  39.757  1.00  0.00           H  
ATOM   2012  CE2 TYR   130      46.978  49.440  41.309  1.00  0.00           C  
ATOM   2013  HE2 TYR   130      46.664  49.605  40.289  1.00  0.00           H  
ATOM   2014  CD2 TYR   130      46.220  49.927  42.347  1.00  0.00           C  
ATOM   2015  HD2 TYR   130      45.318  50.483  42.139  1.00  0.00           H  
ATOM   2016  C   TYR   130      44.743  49.608  46.869  1.00  0.00           C  
ATOM   2017  O   TYR   130      45.460  49.654  47.867  1.00  0.00           O  
ATOM   2018  N   LEU   131      43.484  50.065  46.862  1.00  0.00           N  
ATOM   2019  H   LEU   131      42.859  50.013  46.058  1.00  0.00           H  
ATOM   2020  CA  LEU   131      42.915  50.676  48.022  1.00  0.00           C  
ATOM   2021  HA  LEU   131      43.524  51.535  48.304  1.00  0.00           H  
ATOM   2022  CB  LEU   131      41.484  51.165  47.749  1.00  0.00           C  
ATOM   2023  HB2 LEU   131      41.458  51.668  46.782  1.00  0.00           H  
ATOM   2024  HB3 LEU   131      40.820  50.303  47.678  1.00  0.00           H  
ATOM   2025  CG  LEU   131      40.953  52.119  48.824  1.00  0.00           C  
ATOM   2026  HG  LEU   131      41.070  51.649  49.801  1.00  0.00           H  
ATOM   2027  CD1 LEU   131      41.778  53.416  48.825  1.00  0.00           C  
ATOM   2028 HD11 LEU   131      41.395  54.090  49.591  1.00  0.00           H  
ATOM   2029 HD12 LEU   131      42.822  53.183  49.035  1.00  0.00           H  
ATOM   2030 HD13 LEU   131      41.702  53.896  47.849  1.00  0.00           H  
ATOM   2031  CD2 LEU   131      39.447  52.376  48.660  1.00  0.00           C  
ATOM   2032 HD21 LEU   131      39.107  53.057  49.440  1.00  0.00           H  
ATOM   2033 HD22 LEU   131      39.258  52.821  47.683  1.00  0.00           H  
ATOM   2034 HD23 LEU   131      38.906  51.433  48.740  1.00  0.00           H  
ATOM   2035  C   LEU   131      42.871  49.651  49.112  1.00  0.00           C  
ATOM   2036  O   LEU   131      43.182  49.940  50.267  1.00  0.00           O  
ATOM   2037  N   GLY   132      42.489  48.409  48.764  1.00  0.00           N  
ATOM   2038  H   GLY   132      42.262  48.118  47.813  1.00  0.00           H  
ATOM   2039  CA  GLY   132      42.376  47.382  49.754  1.00  0.00           C  
ATOM   2040  HA2 GLY   132      41.677  47.691  50.531  1.00  0.00           H  
ATOM   2041  HA3 GLY   132      41.971  46.476  49.304  1.00  0.00           H  
ATOM   2042  C   GLY   132      43.716  47.096  50.359  1.00  0.00           C  
ATOM   2043  O   GLY   132      43.830  46.927  51.571  1.00  0.00           O  
ATOM   2044  N   ILE   133      44.765  47.009  49.519  1.00  0.00           N  
ATOM   2045  H   ILE   133      44.713  47.166  48.512  1.00  0.00           H  
ATOM   2046  CA  ILE   133      46.071  46.677  50.013  1.00  0.00           C  
ATOM   2047  HA  ILE   133      45.950  45.731  50.541  1.00  0.00           H  
ATOM   2048  CB  ILE   133      47.088  46.547  48.913  1.00  0.00           C  
ATOM   2049  HB  ILE   133      47.119  47.450  48.304  1.00  0.00           H  
ATOM   2050  CG2 ILE   133      48.468  46.358  49.564  1.00  0.00           C  
ATOM   2051 HG21 ILE   133      49.226  46.261  48.787  1.00  0.00           H  
ATOM   2052 HG22 ILE   133      48.697  47.221  50.189  1.00  0.00           H  
ATOM   2053 HG23 ILE   133      48.460  45.458  50.178  1.00  0.00           H  
ATOM   2054  CG1 ILE   133      46.707  45.428  47.930  1.00  0.00           C  
ATOM   2055 HG12 ILE   133      46.847  44.477  48.443  1.00  0.00           H  
ATOM   2056 HG13 ILE   133      45.654  45.554  47.679  1.00  0.00           H  
ATOM   2057  CD1 ILE   133      47.541  45.443  46.648  1.00  0.00           C  
ATOM   2058 HD11 ILE   133      48.595  45.317  46.897  1.00  0.00           H  
ATOM   2059 HD12 ILE   133      47.223  44.629  45.997  1.00  0.00           H  
ATOM   2060 HD13 ILE   133      47.402  46.394  46.134  1.00  0.00           H  
ATOM   2061  C   ILE   133      46.588  47.772  50.890  1.00  0.00           C  
ATOM   2062  O   ILE   133      47.057  47.527  52.000  1.00  0.00           O  
ATOM   2063  N   GLY   134      46.525  49.022  50.397  1.00  0.00           N  
ATOM   2064  H   GLY   134      46.074  49.285  49.521  1.00  0.00           H  
ATOM   2065  CA  GLY   134      47.125  50.098  51.127  1.00  0.00           C  
ATOM   2066  HA2 GLY   134      48.167  49.853  51.334  1.00  0.00           H  
ATOM   2067  HA3 GLY   134      47.126  50.994  50.507  1.00  0.00           H  
ATOM   2068  C   GLY   134      46.425  50.393  52.415  1.00  0.00           C  
ATOM   2069  O   GLY   134      47.079  50.571  53.440  1.00  0.00           O  
ATOM   2070  N   TRP   135      45.093  50.598  52.364  1.00  0.00           N  
ATOM   2071  H   TRP   135      44.542  50.563  51.506  1.00  0.00           H  
ATOM   2072  CA  TRP   135      44.334  50.889  53.549  1.00  0.00           C  
ATOM   2073  HA  TRP   135      45.048  51.404  54.192  1.00  0.00           H  
ATOM   2074  CB  TRP   135      43.132  51.794  53.251  1.00  0.00           C  
ATOM   2075  HB2 TRP   135      42.458  51.290  52.558  1.00  0.00           H  
ATOM   2076  HB3 TRP   135      42.572  51.971  54.169  1.00  0.00           H  
ATOM   2077  CG  TRP   135      43.569  53.114  52.662  1.00  0.00           C  
ATOM   2078  CD1 TRP   135      43.281  53.655  51.442  1.00  0.00           C  
ATOM   2079  HD1 TRP   135      42.633  53.207  50.703  1.00  0.00           H  
ATOM   2080  NE1 TRP   135      43.936  54.854  51.292  1.00  0.00           N  
ATOM   2081  HE1 TRP   135      43.884  55.464  50.476  1.00  0.00           H  
ATOM   2082  CE2 TRP   135      44.676  55.093  52.431  1.00  0.00           C  
ATOM   2083  CZ2 TRP   135      45.500  56.132  52.763  1.00  0.00           C  
ATOM   2084  HZ2 TRP   135      45.665  56.956  52.084  1.00  0.00           H  
ATOM   2085  CH2 TRP   135      46.112  56.089  53.996  1.00  0.00           C  
ATOM   2086  HH2 TRP   135      46.765  56.897  54.292  1.00  0.00           H  
ATOM   2087  CZ3 TRP   135      45.907  55.033  54.860  1.00  0.00           C  
ATOM   2088  HZ3 TRP   135      46.404  55.031  55.819  1.00  0.00           H  
ATOM   2089  CE3 TRP   135      45.082  53.980  54.526  1.00  0.00           C  
ATOM   2090  HE3 TRP   135      44.927  53.151  55.200  1.00  0.00           H  
ATOM   2091  CD2 TRP   135      44.469  54.029  53.308  1.00  0.00           C  
ATOM   2092  C   TRP   135      43.849  49.678  54.299  1.00  0.00           C  
ATOM   2093  O   TRP   135      44.009  49.574  55.515  1.00  0.00           O  
ATOM   2094  N   GLY   136      43.213  48.734  53.576  1.00  0.00           N  
ATOM   2095  H   GLY   136      43.173  48.736  52.557  1.00  0.00           H  
ATOM   2096  CA  GLY   136      42.526  47.626  54.190  1.00  0.00           C  
ATOM   2097  HA2 GLY   136      41.805  48.011  54.911  1.00  0.00           H  
ATOM   2098  HA3 GLY   136      41.960  47.092  53.427  1.00  0.00           H  
ATOM   2099  C   GLY   136      43.440  46.666  54.880  1.00  0.00           C  
ATOM   2100  O   GLY   136      43.180  46.255  56.010  1.00  0.00           O  
ATOM   2101  N   ALA   137      44.547  46.293  54.221  1.00  0.00           N  
ATOM   2102  H   ALA   137      44.856  46.690  53.334  1.00  0.00           H  
ATOM   2103  CA  ALA   137      45.394  45.268  54.755  1.00  0.00           C  
ATOM   2104  HA  ALA   137      44.771  44.378  54.847  1.00  0.00           H  
ATOM   2105  CB  ALA   137      46.587  44.944  53.837  1.00  0.00           C  
ATOM   2106  HB1 ALA   137      47.194  44.161  54.292  1.00  0.00           H  
ATOM   2107  HB2 ALA   137      46.219  44.602  52.870  1.00  0.00           H  
ATOM   2108  HB3 ALA   137      47.193  45.839  53.699  1.00  0.00           H  
ATOM   2109  C   ALA   137      45.940  45.686  56.083  1.00  0.00           C  
ATOM   2110  O   ALA   137      45.977  44.882  57.011  1.00  0.00           O  
ATOM   2111  N   PRO   138      46.367  46.907  56.231  1.00  0.00           N  
ATOM   2112  CD  PRO   138      46.948  47.661  55.133  1.00  0.00           C  
ATOM   2113  HD2 PRO   138      46.181  48.200  54.577  1.00  0.00           H  
ATOM   2114  HD3 PRO   138      47.450  47.001  54.425  1.00  0.00           H  
ATOM   2115  CG  PRO   138      47.944  48.632  55.788  1.00  0.00           C  
ATOM   2116  HG2 PRO   138      47.897  49.619  55.328  1.00  0.00           H  
ATOM   2117  HG3 PRO   138      48.970  48.279  55.682  1.00  0.00           H  
ATOM   2118  CB  PRO   138      47.519  48.683  57.269  1.00  0.00           C  
ATOM   2119  HB2 PRO   138      46.803  49.484  57.455  1.00  0.00           H  
ATOM   2120  HB3 PRO   138      48.371  48.858  57.926  1.00  0.00           H  
ATOM   2121  CA  PRO   138      46.899  47.308  57.503  1.00  0.00           C  
ATOM   2122  HA  PRO   138      47.664  46.626  57.874  1.00  0.00           H  
ATOM   2123  C   PRO   138      45.863  47.255  58.580  1.00  0.00           C  
ATOM   2124  O   PRO   138      46.205  46.982  59.729  1.00  0.00           O  
ATOM   2125  N   MET   139      44.590  47.507  58.233  1.00  0.00           N  
ATOM   2126  H   MET   139      44.286  47.701  57.279  1.00  0.00           H  
ATOM   2127  CA  MET   139      43.540  47.521  59.205  1.00  0.00           C  
ATOM   2128  HA  MET   139      43.823  48.233  59.981  1.00  0.00           H  
ATOM   2129  CB  MET   139      42.196  47.972  58.612  1.00  0.00           C  
ATOM   2130  HB2 MET   139      42.343  48.906  58.070  1.00  0.00           H  
ATOM   2131  HB3 MET   139      41.862  47.231  57.886  1.00  0.00           H  
ATOM   2132  CG  MET   139      41.101  48.171  59.660  1.00  0.00           C  
ATOM   2133  HG2 MET   139      40.957  47.235  60.200  1.00  0.00           H  
ATOM   2134  HG3 MET   139      41.440  48.910  60.386  1.00  0.00           H  
ATOM   2135  SD  MET   139      39.503  48.707  58.981  1.00  0.00           S  
ATOM   2136  CE  MET   139      40.079  50.365  58.521  1.00  0.00           C  
ATOM   2137  HE1 MET   139      39.260  50.921  58.066  1.00  0.00           H  
ATOM   2138  HE2 MET   139      40.424  50.890  59.412  1.00  0.00           H  
ATOM   2139  HE3 MET   139      40.900  50.280  57.809  1.00  0.00           H  
ATOM   2140  C   MET   139      43.371  46.143  59.756  1.00  0.00           C  
ATOM   2141  O   MET   139      43.110  45.960  60.944  1.00  0.00           O  
ATOM   2142  N   LEU   140      43.539  45.125  58.895  1.00  0.00           N  
ATOM   2143  H   LEU   140      43.848  45.220  57.928  1.00  0.00           H  
ATOM   2144  CA  LEU   140      43.275  43.789  59.328  1.00  0.00           C  
ATOM   2145  HA  LEU   140      42.226  43.741  59.619  1.00  0.00           H  
ATOM   2146  CB  LEU   140      43.513  42.745  58.214  1.00  0.00           C  
ATOM   2147  HB2 LEU   140      43.066  43.120  57.293  1.00  0.00           H  
ATOM   2148  HB3 LEU   140      44.586  42.669  58.040  1.00  0.00           H  
ATOM   2149  CG  LEU   140      42.961  41.319  58.478  1.00  0.00           C  
ATOM   2150  HG  LEU   140      41.879  41.419  58.567  1.00  0.00           H  
ATOM   2151  CD1 LEU   140      43.277  40.393  57.294  1.00  0.00           C  
ATOM   2152 HD11 LEU   140      42.883  39.397  57.496  1.00  0.00           H  
ATOM   2153 HD12 LEU   140      42.816  40.789  56.389  1.00  0.00           H  
ATOM   2154 HD13 LEU   140      44.357  40.335  57.156  1.00  0.00           H  
ATOM   2155  CD2 LEU   140      43.412  40.712  59.817  1.00  0.00           C  
ATOM   2156 HD21 LEU   140      42.985  39.715  59.927  1.00  0.00           H  
ATOM   2157 HD22 LEU   140      44.500  40.645  59.838  1.00  0.00           H  
ATOM   2158 HD23 LEU   140      43.072  41.345  60.636  1.00  0.00           H  
ATOM   2159  C   LEU   140      44.194  43.466  60.468  1.00  0.00           C  
ATOM   2160  O   LEU   140      43.759  42.885  61.458  1.00  0.00           O  
ATOM   2161  N   PHE   141      45.494  43.788  60.338  1.00  0.00           N  
ATOM   2162  H   PHE   141      45.880  44.269  59.525  1.00  0.00           H  
ATOM   2163  CA  PHE   141      46.463  43.475  61.352  1.00  0.00           C  
ATOM   2164  HA  PHE   141      46.214  42.463  61.670  1.00  0.00           H  
ATOM   2165  CB  PHE   141      47.897  43.514  60.803  1.00  0.00           C  
ATOM   2166  HB2 PHE   141      48.126  44.489  60.373  1.00  0.00           H  
ATOM   2167  HB3 PHE   141      48.625  43.335  61.594  1.00  0.00           H  
ATOM   2168  CG  PHE   141      47.957  42.443  59.766  1.00  0.00           C  
ATOM   2169  CD1 PHE   141      47.549  42.701  58.476  1.00  0.00           C  
ATOM   2170  HD1 PHE   141      47.189  43.686  58.216  1.00  0.00           H  
ATOM   2171  CE1 PHE   141      47.595  41.718  57.515  1.00  0.00           C  
ATOM   2172  HE1 PHE   141      47.274  41.933  56.506  1.00  0.00           H  
ATOM   2173  CZ  PHE   141      48.049  40.463  57.839  1.00  0.00           C  
ATOM   2174  HZ  PHE   141      48.088  39.689  57.087  1.00  0.00           H  
ATOM   2175  CE2 PHE   141      48.454  40.196  59.125  1.00  0.00           C  
ATOM   2176  HE2 PHE   141      48.811  39.210  59.384  1.00  0.00           H  
ATOM   2177  CD2 PHE   141      48.406  41.182  60.082  1.00  0.00           C  
ATOM   2178  HD2 PHE   141      48.724  40.964  61.091  1.00  0.00           H  
ATOM   2179  C   PHE   141      46.386  44.379  62.551  1.00  0.00           C  
ATOM   2180  O   PHE   141      46.469  43.921  63.690  1.00  0.00           O  
ATOM   2181  N   VAL   142      46.248  45.698  62.322  1.00  0.00           N  
ATOM   2182  H   VAL   142      46.099  46.097  61.395  1.00  0.00           H  
ATOM   2183  CA  VAL   142      46.300  46.673  63.379  1.00  0.00           C  
ATOM   2184  HA  VAL   142      47.233  46.460  63.900  1.00  0.00           H  
ATOM   2185  CB  VAL   142      46.305  48.080  62.858  1.00  0.00           C  
ATOM   2186  HB  VAL   142      45.435  48.297  62.238  1.00  0.00           H  
ATOM   2187  CG1 VAL   142      46.250  49.044  64.055  1.00  0.00           C  
ATOM   2188 HG11 VAL   142      46.253  50.073  63.694  1.00  0.00           H  
ATOM   2189 HG12 VAL   142      45.340  48.863  64.627  1.00  0.00           H  
ATOM   2190 HG13 VAL   142      47.118  48.881  64.694  1.00  0.00           H  
ATOM   2191  CG2 VAL   142      47.548  48.264  61.969  1.00  0.00           C  
ATOM   2192 HG21 VAL   142      47.570  49.282  61.580  1.00  0.00           H  
ATOM   2193 HG22 VAL   142      48.447  48.081  62.558  1.00  0.00           H  
ATOM   2194 HG23 VAL   142      47.509  47.559  61.139  1.00  0.00           H  
ATOM   2195  C   VAL   142      45.147  46.557  64.328  1.00  0.00           C  
ATOM   2196  O   VAL   142      45.335  46.599  65.544  1.00  0.00           O  
ATOM   2197  N   VAL   143      43.918  46.401  63.809  1.00  0.00           N  
ATOM   2198  H   VAL   143      43.712  46.252  62.821  1.00  0.00           H  
ATOM   2199  CA  VAL   143      42.778  46.441  64.681  1.00  0.00           C  
ATOM   2200  HA  VAL   143      42.842  47.406  65.183  1.00  0.00           H  
ATOM   2201  CB  VAL   143      41.469  46.366  63.942  1.00  0.00           C  
ATOM   2202  HB  VAL   143      41.381  45.456  63.348  1.00  0.00           H  
ATOM   2203  CG1 VAL   143      40.332  46.339  64.977  1.00  0.00           C  
ATOM   2204 HG11 VAL   143      39.373  46.285  64.462  1.00  0.00           H  
ATOM   2205 HG12 VAL   143      40.448  45.468  65.622  1.00  0.00           H  
ATOM   2206 HG13 VAL   143      40.369  47.245  65.581  1.00  0.00           H  
ATOM   2207  CG2 VAL   143      41.386  47.537  62.948  1.00  0.00           C  
ATOM   2208 HG21 VAL   143      40.440  47.490  62.408  1.00  0.00           H  
ATOM   2209 HG22 VAL   143      41.447  48.480  63.491  1.00  0.00           H  
ATOM   2210 HG23 VAL   143      42.212  47.472  62.239  1.00  0.00           H  
ATOM   2211  C   VAL   143      42.810  45.332  65.694  1.00  0.00           C  
ATOM   2212  O   VAL   143      42.623  45.592  66.885  1.00  0.00           O  
ATOM   2213  N   PRO   144      43.049  44.110  65.317  1.00  0.00           N  
ATOM   2214  CD  PRO   144      42.730  43.621  63.985  1.00  0.00           C  
ATOM   2215  HD2 PRO   144      43.564  43.775  63.300  1.00  0.00           H  
ATOM   2216  HD3 PRO   144      41.873  44.150  63.568  1.00  0.00           H  
ATOM   2217  CG  PRO   144      42.425  42.124  64.158  1.00  0.00           C  
ATOM   2218  HG2 PRO   144      42.851  41.535  63.345  1.00  0.00           H  
ATOM   2219  HG3 PRO   144      41.352  41.935  64.160  1.00  0.00           H  
ATOM   2220  CB  PRO   144      43.062  41.756  65.511  1.00  0.00           C  
ATOM   2221  HB2 PRO   144      44.088  41.408  65.391  1.00  0.00           H  
ATOM   2222  HB3 PRO   144      42.512  40.959  66.011  1.00  0.00           H  
ATOM   2223  CA  PRO   144      42.999  43.064  66.298  1.00  0.00           C  
ATOM   2224  HA  PRO   144      42.079  43.105  66.882  1.00  0.00           H  
ATOM   2225  C   PRO   144      44.051  43.202  67.345  1.00  0.00           C  
ATOM   2226  O   PRO   144      43.804  42.833  68.492  1.00  0.00           O  
ATOM   2227  N   TRP   145      45.238  43.708  66.973  1.00  0.00           N  
ATOM   2228  H   TRP   145      45.475  44.021  66.032  1.00  0.00           H  
ATOM   2229  CA  TRP   145      46.276  43.833  67.944  1.00  0.00           C  
ATOM   2230  HA  TRP   145      46.330  42.862  68.436  1.00  0.00           H  
ATOM   2231  CB  TRP   145      47.679  44.090  67.377  1.00  0.00           C  
ATOM   2232  HB2 TRP   145      47.898  43.363  66.595  1.00  0.00           H  
ATOM   2233  HB3 TRP   145      47.713  45.076  66.914  1.00  0.00           H  
ATOM   2234  CG  TRP   145      48.727  44.001  68.463  1.00  0.00           C  
ATOM   2235  CD1 TRP   145      49.440  44.983  69.086  1.00  0.00           C  
ATOM   2236  HD1 TRP   145      49.374  46.037  68.858  1.00  0.00           H  
ATOM   2237  NE1 TRP   145      50.256  44.433  70.047  1.00  0.00           N  
ATOM   2238  HE1 TRP   145      50.898  44.948  70.650  1.00  0.00           H  
ATOM   2239  CE2 TRP   145      50.059  43.068  70.058  1.00  0.00           C  
ATOM   2240  CZ2 TRP   145      50.615  42.088  70.832  1.00  0.00           C  
ATOM   2241  HZ2 TRP   145      51.347  42.320  71.591  1.00  0.00           H  
ATOM   2242  CH2 TRP   145      50.205  40.793  70.606  1.00  0.00           C  
ATOM   2243  HH2 TRP   145      50.629  39.994  71.197  1.00  0.00           H  
ATOM   2244  CZ3 TRP   145      49.265  40.493  69.642  1.00  0.00           C  
ATOM   2245  HZ3 TRP   145      48.967  39.465  69.494  1.00  0.00           H  
ATOM   2246  CE3 TRP   145      48.699  41.478  68.865  1.00  0.00           C  
ATOM   2247  HE3 TRP   145      47.960  41.245  68.113  1.00  0.00           H  
ATOM   2248  CD2 TRP   145      49.110  42.763  69.084  1.00  0.00           C  
ATOM   2249  C   TRP   145      45.931  44.928  68.892  1.00  0.00           C  
ATOM   2250  O   TRP   145      46.330  44.905  70.054  1.00  0.00           O  
ATOM   2251  N   ALA   146      45.203  45.947  68.407  1.00  0.00           N  
ATOM   2252  H   ALA   146      44.879  46.032  67.444  1.00  0.00           H  
ATOM   2253  CA  ALA   146      44.832  47.018  69.280  1.00  0.00           C  
ATOM   2254  HA  ALA   146      45.737  47.510  69.636  1.00  0.00           H  
ATOM   2255  CB  ALA   146      43.975  48.090  68.586  1.00  0.00           C  
ATOM   2256  HB1 ALA   146      43.726  48.875  69.300  1.00  0.00           H  
ATOM   2257  HB2 ALA   146      44.533  48.520  67.754  1.00  0.00           H  
ATOM   2258  HB3 ALA   146      43.058  47.636  68.211  1.00  0.00           H  
ATOM   2259  C   ALA   146      44.012  46.407  70.365  1.00  0.00           C  
ATOM   2260  O   ALA   146      44.149  46.759  71.534  1.00  0.00           O  
ATOM   2261  N   VAL   147      43.146  45.449  69.992  1.00  0.00           N  
ATOM   2262  H   VAL   147      43.033  45.113  69.035  1.00  0.00           H  
ATOM   2263  CA  VAL   147      42.298  44.819  70.955  1.00  0.00           C  
ATOM   2264  HA  VAL   147      41.683  45.604  71.396  1.00  0.00           H  
ATOM   2265  CB  VAL   147      41.392  43.788  70.349  1.00  0.00           C  
ATOM   2266  HB  VAL   147      41.943  42.991  69.849  1.00  0.00           H  
ATOM   2267  CG1 VAL   147      40.585  43.128  71.479  1.00  0.00           C  
ATOM   2268 HG11 VAL   147      39.919  42.374  71.058  1.00  0.00           H  
ATOM   2269 HG12 VAL   147      41.267  42.656  72.186  1.00  0.00           H  
ATOM   2270 HG13 VAL   147      39.995  43.885  71.995  1.00  0.00           H  
ATOM   2271  CG2 VAL   147      40.528  44.464  69.268  1.00  0.00           C  
ATOM   2272 HG21 VAL   147      39.864  43.726  68.819  1.00  0.00           H  
ATOM   2273 HG22 VAL   147      39.934  45.258  69.721  1.00  0.00           H  
ATOM   2274 HG23 VAL   147      41.173  44.887  68.498  1.00  0.00           H  
ATOM   2275  C   VAL   147      43.149  44.121  71.969  1.00  0.00           C  
ATOM   2276  O   VAL   147      42.940  44.272  73.170  1.00  0.00           O  
ATOM   2277  N   VAL   148      44.159  43.355  71.518  1.00  0.00           N  
ATOM   2278  H   VAL   148      44.413  43.256  70.535  1.00  0.00           H  
ATOM   2279  CA  VAL   148      44.972  42.601  72.431  1.00  0.00           C  
ATOM   2280  HA  VAL   148      44.295  41.937  72.969  1.00  0.00           H  
ATOM   2281  CB  VAL   148      46.013  41.766  71.742  1.00  0.00           C  
ATOM   2282  HB  VAL   148      46.645  42.361  71.083  1.00  0.00           H  
ATOM   2283  CG1 VAL   148      46.936  41.148  72.807  1.00  0.00           C  
ATOM   2284 HG11 VAL   148      47.697  40.539  72.320  1.00  0.00           H  
ATOM   2285 HG12 VAL   148      47.417  41.943  73.377  1.00  0.00           H  
ATOM   2286 HG13 VAL   148      46.348  40.524  73.480  1.00  0.00           H  
ATOM   2287  CG2 VAL   148      45.300  40.723  70.865  1.00  0.00           C  
ATOM   2288 HG21 VAL   148      46.042  40.107  70.356  1.00  0.00           H  
ATOM   2289 HG22 VAL   148      44.671  40.090  71.491  1.00  0.00           H  
ATOM   2290 HG23 VAL   148      44.682  41.231  70.125  1.00  0.00           H  
ATOM   2291  C   VAL   148      45.692  43.539  73.343  1.00  0.00           C  
ATOM   2292  O   VAL   148      45.823  43.286  74.539  1.00  0.00           O  
ATOM   2293  N   LYS   149      46.180  44.659  72.792  1.00  0.00           N  
ATOM   2294  H   LYS   149      46.041  44.924  71.817  1.00  0.00           H  
ATOM   2295  CA  LYS   149      46.953  45.589  73.555  1.00  0.00           C  
ATOM   2296  HA  LYS   149      47.835  45.083  73.948  1.00  0.00           H  
ATOM   2297  CB  LYS   149      47.414  46.767  72.681  1.00  0.00           C  
ATOM   2298  HB2 LYS   149      47.582  46.403  71.668  1.00  0.00           H  
ATOM   2299  HB3 LYS   149      46.606  47.497  72.627  1.00  0.00           H  
ATOM   2300  CG  LYS   149      48.680  47.476  73.160  1.00  0.00           C  
ATOM   2301  HG2 LYS   149      48.789  48.414  72.616  1.00  0.00           H  
ATOM   2302  HG3 LYS   149      48.568  47.729  74.214  1.00  0.00           H  
ATOM   2303  CD  LYS   149      49.951  46.644  72.979  1.00  0.00           C  
ATOM   2304  HD2 LYS   149      49.913  45.789  73.653  1.00  0.00           H  
ATOM   2305  HD3 LYS   149      49.973  46.249  71.964  1.00  0.00           H  
ATOM   2306  CE  LYS   149      51.242  47.422  73.237  1.00  0.00           C  
ATOM   2307  HE2 LYS   149      51.312  48.265  72.549  1.00  0.00           H  
ATOM   2308  HE3 LYS   149      51.233  47.834  74.246  1.00  0.00           H  
ATOM   2309  NZ  LYS   149      52.412  46.532  73.066  1.00  0.00           N  
ATOM   2310  HZ1 LYS   149      53.285  47.069  73.243  1.00  0.00           H  
ATOM   2311  HZ2 LYS   149      52.349  45.742  73.739  1.00  0.00           H  
ATOM   2312  HZ3 LYS   149      52.426  46.159  72.095  1.00  0.00           H  
ATOM   2313  C   LYS   149      46.096  46.114  74.656  1.00  0.00           C  
ATOM   2314  O   LYS   149      46.542  46.243  75.795  1.00  0.00           O  
ATOM   2315  N   CYS   150      44.831  46.432  74.336  1.00  0.00           N  
ATOM   2316  H   CYS   150      44.419  46.319  73.410  1.00  0.00           H  
ATOM   2317  CA  CYS   150      43.957  46.971  75.329  1.00  0.00           C  
ATOM   2318  HA  CYS   150      44.454  47.855  75.728  1.00  0.00           H  
ATOM   2319  CB  CYS   150      42.591  47.391  74.761  1.00  0.00           C  
ATOM   2320  HB2 CYS   150      42.739  48.128  73.972  1.00  0.00           H  
ATOM   2321  HB3 CYS   150      42.109  46.527  74.304  1.00  0.00           H  
ATOM   2322  SG  CYS   150      41.497  48.086  76.036  1.00  0.00           S  
ATOM   2323  HG  CYS   150      41.880  47.675  77.208  1.00  0.00           H  
ATOM   2324  C   CYS   150      43.706  45.946  76.389  1.00  0.00           C  
ATOM   2325  O   CYS   150      43.700  46.267  77.575  1.00  0.00           O  
ATOM   2326  N   LEU   151      43.451  44.685  75.998  1.00  0.00           N  
ATOM   2327  H   LEU   151      43.459  44.332  75.041  1.00  0.00           H  
ATOM   2328  CA  LEU   151      43.136  43.743  77.031  1.00  0.00           C  
ATOM   2329  HA  LEU   151      42.350  44.257  77.585  1.00  0.00           H  
ATOM   2330  CB  LEU   151      42.613  42.393  76.508  1.00  0.00           C  
ATOM   2331  HB2 LEU   151      43.259  42.060  75.696  1.00  0.00           H  
ATOM   2332  HB3 LEU   151      42.697  41.654  77.305  1.00  0.00           H  
ATOM   2333  CG  LEU   151      41.156  42.410  76.003  1.00  0.00           C  
ATOM   2334  HG  LEU   151      40.936  41.419  75.605  1.00  0.00           H  
ATOM   2335  CD1 LEU   151      40.173  42.662  77.154  1.00  0.00           C  
ATOM   2336 HD11 LEU   151      39.154  42.669  76.767  1.00  0.00           H  
ATOM   2337 HD12 LEU   151      40.274  41.872  77.898  1.00  0.00           H  
ATOM   2338 HD13 LEU   151      40.392  43.625  77.615  1.00  0.00           H  
ATOM   2339  CD2 LEU   151      40.959  43.387  74.838  1.00  0.00           C  
ATOM   2340 HD21 LEU   151      39.918  43.364  74.516  1.00  0.00           H  
ATOM   2341 HD22 LEU   151      41.217  44.395  75.161  1.00  0.00           H  
ATOM   2342 HD23 LEU   151      41.602  43.097  74.007  1.00  0.00           H  
ATOM   2343  C   LEU   151      44.296  43.432  77.933  1.00  0.00           C  
ATOM   2344  O   LEU   151      44.212  43.643  79.142  1.00  0.00           O  
ATOM   2345  N   PHE   152      45.385  42.863  77.379  1.00  0.00           N  
ATOM   2346  H   PHE   152      45.506  42.699  76.380  1.00  0.00           H  
ATOM   2347  CA  PHE   152      46.488  42.436  78.204  1.00  0.00           C  
ATOM   2348  HA  PHE   152      46.012  42.153  79.143  1.00  0.00           H  
ATOM   2349  CB  PHE   152      47.231  41.260  77.563  1.00  0.00           C  
ATOM   2350  HB2 PHE   152      47.712  41.552  76.629  1.00  0.00           H  
ATOM   2351  HB3 PHE   152      48.013  40.876  78.218  1.00  0.00           H  
ATOM   2352  CG  PHE   152      46.165  40.250  77.335  1.00  0.00           C  
ATOM   2353  CD1 PHE   152      45.689  39.481  78.369  1.00  0.00           C  
ATOM   2354  HD1 PHE   152      46.096  39.604  79.362  1.00  0.00           H  
ATOM   2355  CE1 PHE   152      44.697  38.556  78.146  1.00  0.00           C  
ATOM   2356  HE1 PHE   152      44.328  37.954  78.963  1.00  0.00           H  
ATOM   2357  CZ  PHE   152      44.174  38.396  76.885  1.00  0.00           C  
ATOM   2358  HZ  PHE   152      43.397  37.667  76.710  1.00  0.00           H  
ATOM   2359  CE2 PHE   152      44.642  39.165  75.848  1.00  0.00           C  
ATOM   2360  HE2 PHE   152      44.232  39.044  74.856  1.00  0.00           H  
ATOM   2361  CD2 PHE   152      45.633  40.088  76.077  1.00  0.00           C  
ATOM   2362  HD2 PHE   152      45.998  40.693  75.260  1.00  0.00           H  
ATOM   2363  C   PHE   152      47.500  43.495  78.520  1.00  0.00           C  
ATOM   2364  O   PHE   152      47.902  43.689  79.668  1.00  0.00           O  
ATOM   2365  N   GLU   153      47.928  44.180  77.448  1.00  0.00           N  
ATOM   2366  H   GLU   153      47.441  44.062  76.559  1.00  0.00           H  
ATOM   2367  CA  GLU   153      49.011  45.112  77.291  1.00  0.00           C  
ATOM   2368  HA  GLU   153      49.827  44.640  77.838  1.00  0.00           H  
ATOM   2369  CB  GLU   153      49.320  45.342  75.805  1.00  0.00           C  
ATOM   2370  HB2 GLU   153      48.472  45.848  75.343  1.00  0.00           H  
ATOM   2371  HB3 GLU   153      50.175  46.013  75.723  1.00  0.00           H  
ATOM   2372  CG  GLU   153      49.619  44.061  75.021  1.00  0.00           C  
ATOM   2373  HG2 GLU   153      48.928  43.271  75.315  1.00  0.00           H  
ATOM   2374  HG3 GLU   153      49.474  44.231  73.954  1.00  0.00           H  
ATOM   2375  CD  GLU   153      51.049  43.633  75.293  1.00  0.00           C  
ATOM   2376  OE1 GLU   153      51.616  44.075  76.328  1.00  0.00           O  
ATOM   2377  OE2 GLU   153      51.596  42.856  74.465  1.00  0.00           O  
ATOM   2378  C   GLU   153      48.774  46.469  77.861  1.00  0.00           C  
ATOM   2379  O   GLU   153      49.725  47.236  77.953  1.00  0.00           O  
ATOM   2380  N   ASN   154      47.517  46.839  78.156  1.00  0.00           N  
ATOM   2381  H   ASN   154      46.728  46.193  78.144  1.00  0.00           H  
ATOM   2382  CA  ASN   154      47.158  48.184  78.519  1.00  0.00           C  
ATOM   2383  HA  ASN   154      47.281  48.760  77.602  1.00  0.00           H  
ATOM   2384  CB  ASN   154      45.709  48.272  79.026  1.00  0.00           C  
ATOM   2385  HB2 ASN   154      45.027  47.830  78.299  1.00  0.00           H  
ATOM   2386  HB3 ASN   154      45.598  47.707  79.952  1.00  0.00           H  
ATOM   2387  CG  ASN   154      45.358  49.733  79.256  1.00  0.00           C  
ATOM   2388  OD1 ASN   154      45.097  50.476  78.310  1.00  0.00           O  
ATOM   2389  ND2 ASN   154      45.336  50.156  80.549  1.00  0.00           N  
ATOM   2390 HD21 ASN   154      45.096  51.124  80.765  1.00  0.00           H  
ATOM   2391 HD22 ASN   154      45.559  49.506  81.302  1.00  0.00           H  
ATOM   2392  C   ASN   154      48.039  48.754  79.594  1.00  0.00           C  
ATOM   2393  O   ASN   154      47.744  48.645  80.781  1.00  0.00           O  
ATOM   2394  N   VAL   155      49.134  49.432  79.197  1.00  0.00           N  
ATOM   2395  H   VAL   155      49.409  49.551  78.222  1.00  0.00           H  
ATOM   2396  CA  VAL   155      50.013  50.050  80.141  1.00  0.00           C  
ATOM   2397  HA  VAL   155      49.441  50.297  81.036  1.00  0.00           H  
ATOM   2398  CB  VAL   155      51.153  49.172  80.569  1.00  0.00           C  
ATOM   2399  HB  VAL   155      50.809  48.228  80.991  1.00  0.00           H  
ATOM   2400  CG1 VAL   155      51.999  48.839  79.329  1.00  0.00           C  
ATOM   2401 HG11 VAL   155      52.834  48.201  79.619  1.00  0.00           H  
ATOM   2402 HG12 VAL   155      51.382  48.319  78.596  1.00  0.00           H  
ATOM   2403 HG13 VAL   155      52.382  49.761  78.891  1.00  0.00           H  
ATOM   2404  CG2 VAL   155      51.945  49.897  81.672  1.00  0.00           C  
ATOM   2405 HG21 VAL   155      52.777  49.271  81.994  1.00  0.00           H  
ATOM   2406 HG22 VAL   155      52.329  50.840  81.284  1.00  0.00           H  
ATOM   2407 HG23 VAL   155      51.290  50.094  82.521  1.00  0.00           H  
ATOM   2408  C   VAL   155      50.609  51.211  79.429  1.00  0.00           C  
ATOM   2409  O   VAL   155      50.898  51.118  78.236  1.00  0.00           O  
ATOM   2410  N   GLN   156      50.805  52.335  80.144  1.00  0.00           N  
ATOM   2411  H   GLN   156      50.560  52.455  81.127  1.00  0.00           H  
ATOM   2412  CA  GLN   156      51.400  53.473  79.517  1.00  0.00           C  
ATOM   2413  HA  GLN   156      51.426  54.272  80.258  1.00  0.00           H  
ATOM   2414  CB  GLN   156      52.846  53.224  79.051  1.00  0.00           C  
ATOM   2415  HB2 GLN   156      52.858  52.365  78.380  1.00  0.00           H  
ATOM   2416  HB3 GLN   156      53.184  54.084  78.473  1.00  0.00           H  
ATOM   2417  CG  GLN   156      53.834  52.975  80.193  1.00  0.00           C  
ATOM   2418  HG2 GLN   156      53.866  53.834  80.864  1.00  0.00           H  
ATOM   2419  HG3 GLN   156      53.521  52.117  80.788  1.00  0.00           H  
ATOM   2420  CD  GLN   156      55.206  52.726  79.580  1.00  0.00           C  
ATOM   2421  OE1 GLN   156      56.176  53.411  79.901  1.00  0.00           O  
ATOM   2422  NE2 GLN   156      55.291  51.712  78.676  1.00  0.00           N  
ATOM   2423 HE21 GLN   156      54.461  51.169  78.439  1.00  0.00           H  
ATOM   2424 HE22 GLN   156      56.185  51.495  78.236  1.00  0.00           H  
ATOM   2425  C   GLN   156      50.583  53.831  78.316  1.00  0.00           C  
ATOM   2426  O   GLN   156      49.356  53.876  78.356  1.00  0.00           O  
ATOM   2427  N   CYX   157      51.303  54.275  77.274  1.00  0.00           N  
ATOM   2428  H   CYX   157      52.261  54.477  77.525  1.00  0.00           H  
ATOM   2429  CA  CYX   157      50.863  54.607  75.950  1.00  0.00           C  
ATOM   2430  HA  CYX   157      49.804  54.857  75.996  1.00  0.00           H  
ATOM   2431  CB  CYX   157      51.619  55.790  75.325  1.00  0.00           C  
ATOM   2432  HB2 CYX   157      52.684  55.696  75.539  1.00  0.00           H  
ATOM   2433  HB3 CYX   157      51.466  55.791  74.245  1.00  0.00           H  
ATOM   2434  SG  CYX   157      50.862  57.368  75.813  1.00  0.00           S  
ATOM   2435  C   CYX   157      50.845  53.467  74.971  1.00  0.00           C  
ATOM   2436  O   CYX   157      50.388  53.667  73.848  1.00  0.00           O  
ATOM   2437  N   TRP   158      51.364  52.269  75.323  1.00  0.00           N  
ATOM   2438  H   TRP   158      51.705  52.052  76.260  1.00  0.00           H  
ATOM   2439  CA  TRP   158      51.480  51.178  74.383  1.00  0.00           C  
ATOM   2440  HA  TRP   158      51.666  50.309  75.014  1.00  0.00           H  
ATOM   2441  CB  TRP   158      50.214  50.956  73.535  1.00  0.00           C  
ATOM   2442  HB2 TRP   158      50.006  51.872  72.982  1.00  0.00           H  
ATOM   2443  HB3 TRP   158      50.426  50.181  72.799  1.00  0.00           H  
ATOM   2444  CG  TRP   158      48.969  50.565  74.291  1.00  0.00           C  
ATOM   2445  CD1 TRP   158      48.793  50.280  75.614  1.00  0.00           C  
ATOM   2446  HD1 TRP   158      49.572  50.296  76.361  1.00  0.00           H  
ATOM   2447  NE1 TRP   158      47.476  49.969  75.853  1.00  0.00           N  
ATOM   2448  HE1 TRP   158      47.079  49.717  76.758  1.00  0.00           H  
ATOM   2449  CE2 TRP   158      46.780  50.055  74.664  1.00  0.00           C  
ATOM   2450  CZ2 TRP   158      45.462  49.843  74.377  1.00  0.00           C  
ATOM   2451  HZ2 TRP   158      44.761  49.554  75.146  1.00  0.00           H  
ATOM   2452  CH2 TRP   158      45.061  50.012  73.070  1.00  0.00           C  
ATOM   2453  HH2 TRP   158      44.025  49.852  72.810  1.00  0.00           H  
ATOM   2454  CZ3 TRP   158      45.955  50.382  72.086  1.00  0.00           C  
ATOM   2455  HZ3 TRP   158      45.605  50.506  71.072  1.00  0.00           H  
ATOM   2456  CE3 TRP   158      47.286  50.596  72.372  1.00  0.00           C  
ATOM   2457  HE3 TRP   158      47.987  50.885  71.603  1.00  0.00           H  
ATOM   2458  CD2 TRP   158      47.681  50.427  73.668  1.00  0.00           C  
ATOM   2459  C   TRP   158      52.606  51.416  73.382  1.00  0.00           C  
ATOM   2460  O   TRP   158      52.458  51.046  72.222  1.00  0.00           O  
ATOM   2461  N   THR   159      53.749  52.028  73.785  1.00  0.00           N  
ATOM   2462  H   THR   159      53.885  52.372  74.736  1.00  0.00           H  
ATOM   2463  CA  THR   159      54.905  52.262  72.912  1.00  0.00           C  
ATOM   2464  HA  THR   159      54.491  52.525  71.938  1.00  0.00           H  
ATOM   2465  CB  THR   159      55.771  53.386  73.392  1.00  0.00           C  
ATOM   2466  HB  THR   159      56.590  53.549  72.691  1.00  0.00           H  
ATOM   2467  CG2 THR   159      54.911  54.655  73.495  1.00  0.00           C  
ATOM   2468 HG21 THR   159      55.526  55.484  73.844  1.00  0.00           H  
ATOM   2469 HG22 THR   159      54.499  54.896  72.515  1.00  0.00           H  
ATOM   2470 HG23 THR   159      54.097  54.486  74.200  1.00  0.00           H  
ATOM   2471  OG1 THR   159      56.325  53.068  74.658  1.00  0.00           O  
ATOM   2472  HG1 THR   159      56.891  53.808  74.963  1.00  0.00           H  
ATOM   2473  C   THR   159      55.791  50.987  72.805  1.00  0.00           C  
ATOM   2474  O   THR   159      55.589  50.089  73.619  1.00  0.00           O  
ATOM   2475  N   SER   160      56.802  50.849  71.846  1.00  0.00           N  
ATOM   2476  H   SER   160      57.034  51.560  71.153  1.00  0.00           H  
ATOM   2477  CA  SER   160      57.622  49.634  71.771  1.00  0.00           C  
ATOM   2478  HA  SER   160      57.507  49.260  72.788  1.00  0.00           H  
ATOM   2479  CB  SER   160      57.106  48.610  70.746  1.00  0.00           C  
ATOM   2480  HB2 SER   160      56.085  48.321  70.994  1.00  0.00           H  
ATOM   2481  HB3 SER   160      57.077  49.062  69.754  1.00  0.00           H  
ATOM   2482  OG  SER   160      57.942  47.461  70.728  1.00  0.00           O  
ATOM   2483  HG  SER   160      57.600  46.818  70.072  1.00  0.00           H  
ATOM   2484  C   SER   160      59.080  49.813  71.545  1.00  0.00           C  
ATOM   2485  O   SER   160      59.567  50.719  70.867  1.00  0.00           O  
ATOM   2486  N   ASN   161      59.795  48.810  72.089  1.00  0.00           N  
ATOM   2487  H   ASN   161      59.334  48.045  72.582  1.00  0.00           H  
ATOM   2488  CA  ASN   161      61.209  48.649  72.076  1.00  0.00           C  
ATOM   2489  HA  ASN   161      61.666  49.476  72.619  1.00  0.00           H  
ATOM   2490  CB  ASN   161      61.675  47.349  72.752  1.00  0.00           C  
ATOM   2491  HB2 ASN   161      61.097  46.500  72.387  1.00  0.00           H  
ATOM   2492  HB3 ASN   161      62.720  47.149  72.514  1.00  0.00           H  
ATOM   2493  CG  ASN   161      61.492  47.512  74.252  1.00  0.00           C  
ATOM   2494  OD1 ASN   161      62.124  48.365  74.874  1.00  0.00           O  
ATOM   2495  ND2 ASN   161      60.606  46.673  74.853  1.00  0.00           N  
ATOM   2496 HD21 ASN   161      60.444  46.737  75.858  1.00  0.00           H  
ATOM   2497 HD22 ASN   161      60.103  45.980  74.299  1.00  0.00           H  
ATOM   2498  C   ASN   161      61.586  48.568  70.650  1.00  0.00           C  
ATOM   2499  O   ASN   161      62.752  48.776  70.318  1.00  0.00           O  
ATOM   2500  N   ASP   162      60.606  48.165  69.805  1.00  0.00           N  
ATOM   2501  H   ASP   162      59.686  47.864  70.127  1.00  0.00           H  
ATOM   2502  CA  ASP   162      60.756  48.119  68.377  1.00  0.00           C  
ATOM   2503  HA  ASP   162      61.571  47.435  68.139  1.00  0.00           H  
ATOM   2504  CB  ASP   162      59.520  47.601  67.623  1.00  0.00           C  
ATOM   2505  HB2 ASP   162      59.131  46.699  68.095  1.00  0.00           H  
ATOM   2506  HB3 ASP   162      58.719  48.341  67.641  1.00  0.00           H  
ATOM   2507  CG  ASP   162      59.957  47.315  66.190  1.00  0.00           C  
ATOM   2508  OD1 ASP   162      61.087  47.738  65.828  1.00  0.00           O  
ATOM   2509  OD2 ASP   162      59.178  46.668  65.443  1.00  0.00           O  
ATOM   2510  C   ASP   162      60.962  49.527  67.963  1.00  0.00           C  
ATOM   2511  O   ASP   162      61.875  50.190  68.455  1.00  0.00           O  
ATOM   2512  N   ASN   163      60.216  50.018  66.954  1.00  0.00           N  
ATOM   2513  H   ASN   163      59.576  49.511  66.343  1.00  0.00           H  
ATOM   2514  CA  ASN   163      60.371  51.425  66.749  1.00  0.00           C  
ATOM   2515  HA  ASN   163      61.391  51.700  66.479  1.00  0.00           H  
ATOM   2516  CB  ASN   163      59.518  52.012  65.613  1.00  0.00           C  
ATOM   2517  HB2 ASN   163      58.474  51.726  65.739  1.00  0.00           H  
ATOM   2518  HB3 ASN   163      59.556  53.101  65.637  1.00  0.00           H  
ATOM   2519  CG  ASN   163      60.049  51.495  64.283  1.00  0.00           C  
ATOM   2520  OD1 ASN   163      60.366  50.316  64.140  1.00  0.00           O  
ATOM   2521  ND2 ASN   163      60.148  52.407  63.279  1.00  0.00           N  
ATOM   2522 HD21 ASN   163      60.497  52.122  62.364  1.00  0.00           H  
ATOM   2523 HD22 ASN   163      59.874  53.376  63.441  1.00  0.00           H  
ATOM   2524  C   ASN   163      59.823  51.899  68.027  1.00  0.00           C  
ATOM   2525  O   ASN   163      58.885  51.260  68.497  1.00  0.00           O  
ATOM   2526  N   MET   164      60.443  52.918  68.661  1.00  0.00           N  
ATOM   2527  H   MET   164      61.263  53.427  68.330  1.00  0.00           H  
ATOM   2528  CA  MET   164      59.901  53.327  69.920  1.00  0.00           C  
ATOM   2529  HA  MET   164      60.018  52.524  70.648  1.00  0.00           H  
ATOM   2530  CB  MET   164      60.566  54.571  70.551  1.00  0.00           C  
ATOM   2531  HB2 MET   164      60.675  55.330  69.777  1.00  0.00           H  
ATOM   2532  HB3 MET   164      59.889  54.977  71.303  1.00  0.00           H  
ATOM   2533  CG  MET   164      61.932  54.352  71.204  1.00  0.00           C  
ATOM   2534  HG2 MET   164      62.178  55.232  71.798  1.00  0.00           H  
ATOM   2535  HG3 MET   164      61.856  53.512  71.895  1.00  0.00           H  
ATOM   2536  SD  MET   164      63.295  54.032  70.054  1.00  0.00           S  
ATOM   2537  CE  MET   164      62.876  52.274  69.931  1.00  0.00           C  
ATOM   2538  HE1 MET   164      63.575  51.780  69.256  1.00  0.00           H  
ATOM   2539  HE2 MET   164      62.938  51.815  70.918  1.00  0.00           H  
ATOM   2540  HE3 MET   164      61.862  52.168  69.545  1.00  0.00           H  
ATOM   2541  C   MET   164      58.532  53.741  69.546  1.00  0.00           C  
ATOM   2542  O   MET   164      58.339  54.747  68.868  1.00  0.00           O  
ATOM   2543  N   GLY   165      57.547  52.933  69.965  1.00  0.00           N  
ATOM   2544  H   GLY   165      57.684  52.108  70.549  1.00  0.00           H  
ATOM   2545  CA  GLY   165      56.198  53.193  69.602  1.00  0.00           C  
ATOM   2546  HA2 GLY   165      55.580  53.243  70.499  1.00  0.00           H  
ATOM   2547  HA3 GLY   165      56.131  54.165  69.114  1.00  0.00           H  
ATOM   2548  C   GLY   165      55.667  52.123  68.679  1.00  0.00           C  
ATOM   2549  O   GLY   165      54.553  51.648  68.883  1.00  0.00           O  
ATOM   2550  N   PHE   166      56.442  51.680  67.667  1.00  0.00           N  
ATOM   2551  H   PHE   166      57.400  51.994  67.509  1.00  0.00           H  
ATOM   2552  CA  PHE   166      55.972  50.708  66.707  1.00  0.00           C  
ATOM   2553  HA  PHE   166      55.013  51.050  66.318  1.00  0.00           H  
ATOM   2554  CB  PHE   166      56.955  50.568  65.531  1.00  0.00           C  
ATOM   2555  HB2 PHE   166      57.035  51.519  65.005  1.00  0.00           H  
ATOM   2556  HB3 PHE   166      57.949  50.328  65.910  1.00  0.00           H  
ATOM   2557  CG  PHE   166      56.511  49.510  64.587  1.00  0.00           C  
ATOM   2558  CD1 PHE   166      55.506  49.743  63.675  1.00  0.00           C  
ATOM   2559  HD1 PHE   166      55.023  50.708  63.645  1.00  0.00           H  
ATOM   2560  CE1 PHE   166      55.113  48.754  62.801  1.00  0.00           C  
ATOM   2561  HE1 PHE   166      54.319  48.943  62.093  1.00  0.00           H  
ATOM   2562  CZ  PHE   166      55.730  47.527  62.829  1.00  0.00           C  
ATOM   2563  HZ  PHE   166      55.420  46.749  62.147  1.00  0.00           H  
ATOM   2564  CE2 PHE   166      56.743  47.292  63.728  1.00  0.00           C  
ATOM   2565  HE2 PHE   166      57.234  46.330  63.751  1.00  0.00           H  
ATOM   2566  CD2 PHE   166      57.131  48.284  64.599  1.00  0.00           C  
ATOM   2567  HD2 PHE   166      57.931  48.097  65.300  1.00  0.00           H  
ATOM   2568  C   PHE   166      55.815  49.380  67.377  1.00  0.00           C  
ATOM   2569  O   PHE   166      56.717  48.921  68.071  1.00  0.00           O  
ATOM   2570  N   TRP   167      54.661  48.712  67.156  1.00  0.00           N  
ATOM   2571  H   TRP   167      53.927  49.037  66.527  1.00  0.00           H  
ATOM   2572  CA  TRP   167      54.373  47.461  67.807  1.00  0.00           C  
ATOM   2573  HA  TRP   167      54.616  47.595  68.861  1.00  0.00           H  
ATOM   2574  CB  TRP   167      52.885  47.070  67.726  1.00  0.00           C  
ATOM   2575  HB2 TRP   167      52.562  47.097  66.685  1.00  0.00           H  
ATOM   2576  HB3 TRP   167      52.764  46.043  68.071  1.00  0.00           H  
ATOM   2577  CG  TRP   167      51.998  47.981  68.548  1.00  0.00           C  
ATOM   2578  CD1 TRP   167      52.348  48.841  69.547  1.00  0.00           C  
ATOM   2579  HD1 TRP   167      53.354  48.987  69.913  1.00  0.00           H  
ATOM   2580  NE1 TRP   167      51.237  49.495  70.021  1.00  0.00           N  
ATOM   2581  HE1 TRP   167      51.227  50.189  70.769  1.00  0.00           H  
ATOM   2582  CE2 TRP   167      50.138  49.054  69.314  1.00  0.00           C  
ATOM   2583  CZ2 TRP   167      48.818  49.398  69.403  1.00  0.00           C  
ATOM   2584  HZ2 TRP   167      48.477  50.131  70.119  1.00  0.00           H  
ATOM   2585  CH2 TRP   167      47.941  48.774  68.546  1.00  0.00           C  
ATOM   2586  HH2 TRP   167      46.891  49.022  68.592  1.00  0.00           H  
ATOM   2587  CZ3 TRP   167      48.375  47.838  67.629  1.00  0.00           C  
ATOM   2588  HZ3 TRP   167      47.657  47.368  66.973  1.00  0.00           H  
ATOM   2589  CE3 TRP   167      49.705  47.491  67.534  1.00  0.00           C  
ATOM   2590  HE3 TRP   167      50.045  46.761  66.815  1.00  0.00           H  
ATOM   2591  CD2 TRP   167      50.576  48.108  68.387  1.00  0.00           C  
ATOM   2592  C   TRP   167      55.210  46.367  67.215  1.00  0.00           C  
ATOM   2593  O   TRP   167      55.434  46.324  66.008  1.00  0.00           O  
ATOM   2594  N   TRP   168      55.696  45.452  68.084  1.00  0.00           N  
ATOM   2595  H   TRP   168      55.441  45.457  69.072  1.00  0.00           H  
ATOM   2596  CA  TRP   168      56.606  44.382  67.753  1.00  0.00           C  
ATOM   2597  HA  TRP   168      57.460  44.868  67.281  1.00  0.00           H  
ATOM   2598  CB  TRP   168      57.054  43.601  69.006  1.00  0.00           C  
ATOM   2599  HB2 TRP   168      57.504  44.305  69.706  1.00  0.00           H  
ATOM   2600  HB3 TRP   168      56.167  43.192  69.491  1.00  0.00           H  
ATOM   2601  CG  TRP   168      58.033  42.470  68.771  1.00  0.00           C  
ATOM   2602  CD1 TRP   168      59.398  42.495  68.763  1.00  0.00           C  
ATOM   2603  HD1 TRP   168      60.001  43.377  68.921  1.00  0.00           H  
ATOM   2604  NE1 TRP   168      59.895  41.236  68.525  1.00  0.00           N  
ATOM   2605  HE1 TRP   168      60.882  40.985  68.465  1.00  0.00           H  
ATOM   2606  CE2 TRP   168      58.833  40.370  68.382  1.00  0.00           C  
ATOM   2607  CZ2 TRP   168      58.801  39.025  68.146  1.00  0.00           C  
ATOM   2608  HZ2 TRP   168      59.710  38.452  68.034  1.00  0.00           H  
ATOM   2609  CH2 TRP   168      57.561  38.428  68.057  1.00  0.00           C  
ATOM   2610  HH2 TRP   168      57.499  37.366  67.869  1.00  0.00           H  
ATOM   2611  CZ3 TRP   168      56.400  39.155  68.203  1.00  0.00           C  
ATOM   2612  HZ3 TRP   168      55.447  38.652  68.126  1.00  0.00           H  
ATOM   2613  CE3 TRP   168      56.430  40.511  68.445  1.00  0.00           C  
ATOM   2614  HE3 TRP   168      55.520  41.081  68.562  1.00  0.00           H  
ATOM   2615  CD2 TRP   168      57.657  41.105  68.531  1.00  0.00           C  
ATOM   2616  C   TRP   168      55.993  43.390  66.813  1.00  0.00           C  
ATOM   2617  O   TRP   168      56.569  43.066  65.778  1.00  0.00           O  
ATOM   2618  N   ILE   169      54.784  42.906  67.139  1.00  0.00           N  
ATOM   2619  H   ILE   169      54.254  43.244  67.942  1.00  0.00           H  
ATOM   2620  CA  ILE   169      54.106  41.873  66.407  1.00  0.00           C  
ATOM   2621  HA  ILE   169      54.776  41.014  66.359  1.00  0.00           H  
ATOM   2622  CB  ILE   169      52.861  41.400  67.104  1.00  0.00           C  
ATOM   2623  HB  ILE   169      52.304  40.705  66.475  1.00  0.00           H  
ATOM   2624  CG2 ILE   169      53.311  40.683  68.388  1.00  0.00           C  
ATOM   2625 HG21 ILE   169      52.436  40.321  68.928  1.00  0.00           H  
ATOM   2626 HG22 ILE   169      53.951  39.840  68.129  1.00  0.00           H  
ATOM   2627 HG23 ILE   169      53.865  41.379  69.018  1.00  0.00           H  
ATOM   2628  CG1 ILE   169      51.870  42.547  67.360  1.00  0.00           C  
ATOM   2629 HG12 ILE   169      51.118  42.167  68.051  1.00  0.00           H  
ATOM   2630 HG13 ILE   169      52.432  43.349  67.838  1.00  0.00           H  
ATOM   2631  CD1 ILE   169      51.185  43.083  66.110  1.00  0.00           C  
ATOM   2632 HD11 ILE   169      50.624  42.281  65.630  1.00  0.00           H  
ATOM   2633 HD12 ILE   169      50.505  43.889  66.385  1.00  0.00           H  
ATOM   2634 HD13 ILE   169      51.937  43.463  65.418  1.00  0.00           H  
ATOM   2635  C   ILE   169      53.816  42.323  65.009  1.00  0.00           C  
ATOM   2636  O   ILE   169      53.735  41.505  64.096  1.00  0.00           O  
ATOM   2637  N   LEU   170      53.632  43.639  64.820  1.00  0.00           N  
ATOM   2638  H   LEU   170      53.732  44.319  65.574  1.00  0.00           H  
ATOM   2639  CA  LEU   170      53.280  44.242  63.565  1.00  0.00           C  
ATOM   2640  HA  LEU   170      52.370  43.729  63.253  1.00  0.00           H  
ATOM   2641  CB  LEU   170      52.975  45.746  63.671  1.00  0.00           C  
ATOM   2642  HB2 LEU   170      53.807  46.246  64.168  1.00  0.00           H  
ATOM   2643  HB3 LEU   170      52.902  46.168  62.669  1.00  0.00           H  
ATOM   2644  CG  LEU   170      51.675  46.042  64.440  1.00  0.00           C  
ATOM   2645  HG  LEU   170      51.822  45.746  65.479  1.00  0.00           H  
ATOM   2646  CD1 LEU   170      51.363  47.546  64.453  1.00  0.00           C  
ATOM   2647 HD11 LEU   170      50.439  47.721  65.004  1.00  0.00           H  
ATOM   2648 HD12 LEU   170      52.180  48.083  64.935  1.00  0.00           H  
ATOM   2649 HD13 LEU   170      51.248  47.903  63.429  1.00  0.00           H  
ATOM   2650  CD2 LEU   170      50.507  45.201  63.903  1.00  0.00           C  
ATOM   2651 HD21 LEU   170      49.603  45.432  64.466  1.00  0.00           H  
ATOM   2652 HD22 LEU   170      50.347  45.431  62.850  1.00  0.00           H  
ATOM   2653 HD23 LEU   170      50.741  44.142  64.012  1.00  0.00           H  
ATOM   2654  C   LEU   170      54.362  44.058  62.551  1.00  0.00           C  
ATOM   2655  O   LEU   170      54.135  44.273  61.363  1.00  0.00           O  
ATOM   2656  N   ARG   171      55.581  43.709  62.987  1.00  0.00           N  
ATOM   2657  H   ARG   171      55.810  43.509  63.961  1.00  0.00           H  
ATOM   2658  CA  ARG   171      56.680  43.591  62.073  1.00  0.00           C  
ATOM   2659  HA  ARG   171      56.861  44.592  61.682  1.00  0.00           H  
ATOM   2660  CB  ARG   171      57.940  43.058  62.765  1.00  0.00           C  
ATOM   2661  HB2 ARG   171      57.749  42.050  63.135  1.00  0.00           H  
ATOM   2662  HB3 ARG   171      58.747  42.983  62.036  1.00  0.00           H  
ATOM   2663  CG  ARG   171      58.388  43.943  63.923  1.00  0.00           C  
ATOM   2664  HG2 ARG   171      58.761  44.886  63.523  1.00  0.00           H  
ATOM   2665  HG3 ARG   171      57.522  44.180  64.541  1.00  0.00           H  
ATOM   2666  CD  ARG   171      59.467  43.319  64.803  1.00  0.00           C  
ATOM   2667  HD2 ARG   171      59.256  42.266  64.991  1.00  0.00           H  
ATOM   2668  HD3 ARG   171      60.442  43.367  64.318  1.00  0.00           H  
ATOM   2669  NE  ARG   171      59.465  44.097  66.070  1.00  0.00           N  
ATOM   2670  HE  ARG   171      58.591  44.488  66.420  1.00  0.00           H  
ATOM   2671  CZ  ARG   171      60.617  44.293  66.768  1.00  0.00           C  
ATOM   2672  NH1 ARG   171      61.795  43.808  66.289  1.00  0.00           N  
ATOM   2673 HH11 ARG   171      61.815  43.297  65.406  1.00  0.00           H  
ATOM   2674 HH12 ARG   171      62.658  43.955  66.813  1.00  0.00           H  
ATOM   2675  NH2 ARG   171      60.585  44.968  67.953  1.00  0.00           N  
ATOM   2676 HH21 ARG   171      59.700  45.324  68.313  1.00  0.00           H  
ATOM   2677 HH22 ARG   171      61.446  45.117  68.479  1.00  0.00           H  
ATOM   2678  C   ARG   171      56.349  42.623  60.966  1.00  0.00           C  
ATOM   2679  O   ARG   171      56.670  42.877  59.805  1.00  0.00           O  
ATOM   2680  N   PHE   172      55.674  41.501  61.286  1.00  0.00           N  
ATOM   2681  H   PHE   172      55.276  41.332  62.210  1.00  0.00           H  
ATOM   2682  CA  PHE   172      55.449  40.430  60.352  1.00  0.00           C  
ATOM   2683  HA  PHE   172      56.447  40.117  60.045  1.00  0.00           H  
ATOM   2684  CB  PHE   172      54.701  39.251  60.995  1.00  0.00           C  
ATOM   2685  HB2 PHE   172      53.718  39.560  61.351  1.00  0.00           H  
ATOM   2686  HB3 PHE   172      54.541  38.450  60.273  1.00  0.00           H  
ATOM   2687  CG  PHE   172      55.556  38.788  62.124  1.00  0.00           C  
ATOM   2688  CD1 PHE   172      56.682  38.030  61.891  1.00  0.00           C  
ATOM   2689  HD1 PHE   172      56.950  37.766  60.879  1.00  0.00           H  
ATOM   2690  CE1 PHE   172      57.467  37.607  62.938  1.00  0.00           C  
ATOM   2691  HE1 PHE   172      58.349  37.014  62.745  1.00  0.00           H  
ATOM   2692  CZ  PHE   172      57.132  37.937  64.229  1.00  0.00           C  
ATOM   2693  HZ  PHE   172      57.750  37.606  65.051  1.00  0.00           H  
ATOM   2694  CE2 PHE   172      56.008  38.690  64.471  1.00  0.00           C  
ATOM   2695  HE2 PHE   172      55.739  38.951  65.484  1.00  0.00           H  
ATOM   2696  CD2 PHE   172      55.226  39.111  63.421  1.00  0.00           C  
ATOM   2697  HD2 PHE   172      54.343  39.702  63.616  1.00  0.00           H  
ATOM   2698  C   PHE   172      54.675  40.862  59.140  1.00  0.00           C  
ATOM   2699  O   PHE   172      55.104  40.549  58.033  1.00  0.00           O  
ATOM   2700  N   PRO   173      53.567  41.547  59.234  1.00  0.00           N  
ATOM   2701  CD  PRO   173      52.770  41.667  60.439  1.00  0.00           C  
ATOM   2702  HD2 PRO   173      53.374  41.973  61.294  1.00  0.00           H  
ATOM   2703  HD3 PRO   173      52.296  40.722  60.705  1.00  0.00           H  
ATOM   2704  CG  PRO   173      51.733  42.738  60.061  1.00  0.00           C  
ATOM   2705  HG2 PRO   173      52.090  43.740  60.298  1.00  0.00           H  
ATOM   2706  HG3 PRO   173      50.798  42.596  60.603  1.00  0.00           H  
ATOM   2707  CB  PRO   173      51.538  42.553  58.541  1.00  0.00           C  
ATOM   2708  HB2 PRO   173      51.338  43.505  58.049  1.00  0.00           H  
ATOM   2709  HB3 PRO   173      50.692  41.900  58.327  1.00  0.00           H  
ATOM   2710  CA  PRO   173      52.853  41.939  58.052  1.00  0.00           C  
ATOM   2711  HA  PRO   173      52.608  41.113  57.385  1.00  0.00           H  
ATOM   2712  C   PRO   173      53.714  42.833  57.221  1.00  0.00           C  
ATOM   2713  O   PRO   173      53.658  42.749  55.996  1.00  0.00           O  
ATOM   2714  N   VAL   174      54.526  43.685  57.874  1.00  0.00           N  
ATOM   2715  H   VAL   174      54.569  43.761  58.890  1.00  0.00           H  
ATOM   2716  CA  VAL   174      55.412  44.570  57.180  1.00  0.00           C  
ATOM   2717  HA  VAL   174      54.820  45.196  56.512  1.00  0.00           H  
ATOM   2718  CB  VAL   174      56.172  45.473  58.108  1.00  0.00           C  
ATOM   2719  HB  VAL   174      56.752  44.915  58.843  1.00  0.00           H  
ATOM   2720  CG1 VAL   174      57.179  46.293  57.285  1.00  0.00           C  
ATOM   2721 HG11 VAL   174      57.738  46.954  57.948  1.00  0.00           H  
ATOM   2722 HG12 VAL   174      57.869  45.619  56.778  1.00  0.00           H  
ATOM   2723 HG13 VAL   174      56.645  46.889  56.545  1.00  0.00           H  
ATOM   2724  CG2 VAL   174      55.163  46.328  58.893  1.00  0.00           C  
ATOM   2725 HG21 VAL   174      55.699  46.991  59.573  1.00  0.00           H  
ATOM   2726 HG22 VAL   174      54.571  46.923  58.197  1.00  0.00           H  
ATOM   2727 HG23 VAL   174      54.503  45.677  59.466  1.00  0.00           H  
ATOM   2728  C   VAL   174      56.410  43.717  56.471  1.00  0.00           C  
ATOM   2729  O   VAL   174      56.775  43.987  55.327  1.00  0.00           O  
ATOM   2730  N   PHE   175      56.868  42.641  57.139  1.00  0.00           N  
ATOM   2731  H   PHE   175      56.571  42.372  58.077  1.00  0.00           H  
ATOM   2732  CA  PHE   175      57.841  41.778  56.541  1.00  0.00           C  
ATOM   2733  HA  PHE   175      58.732  42.386  56.385  1.00  0.00           H  
ATOM   2734  CB  PHE   175      58.256  40.574  57.404  1.00  0.00           C  
ATOM   2735  HB2 PHE   175      57.372  40.052  57.770  1.00  0.00           H  
ATOM   2736  HB3 PHE   175      58.823  39.861  56.806  1.00  0.00           H  
ATOM   2737  CG  PHE   175      59.080  41.052  58.549  1.00  0.00           C  
ATOM   2738  CD1 PHE   175      60.312  41.623  58.326  1.00  0.00           C  
ATOM   2739  HD1 PHE   175      60.675  41.731  57.315  1.00  0.00           H  
ATOM   2740  CE1 PHE   175      61.087  42.058  59.376  1.00  0.00           C  
ATOM   2741  HE1 PHE   175      62.048  42.514  59.187  1.00  0.00           H  
ATOM   2742  CZ  PHE   175      60.636  41.911  60.667  1.00  0.00           C  
ATOM   2743  HZ  PHE   175      61.238  42.254  61.496  1.00  0.00           H  
ATOM   2744  CE2 PHE   175      59.415  41.325  60.895  1.00  0.00           C  
ATOM   2745  HE2 PHE   175      59.059  41.202  61.907  1.00  0.00           H  
ATOM   2746  CD2 PHE   175      58.643  40.894  59.842  1.00  0.00           C  
ATOM   2747  HD2 PHE   175      57.687  40.428  60.032  1.00  0.00           H  
ATOM   2748  C   PHE   175      57.243  41.222  55.295  1.00  0.00           C  
ATOM   2749  O   PHE   175      57.901  41.176  54.257  1.00  0.00           O  
ATOM   2750  N   LEU   176      55.969  40.794  55.358  1.00  0.00           N  
ATOM   2751  H   LEU   176      55.374  40.838  56.186  1.00  0.00           H  
ATOM   2752  CA  LEU   176      55.363  40.225  54.192  1.00  0.00           C  
ATOM   2753  HA  LEU   176      55.962  39.348  53.945  1.00  0.00           H  
ATOM   2754  CB  LEU   176      53.914  39.747  54.394  1.00  0.00           C  
ATOM   2755  HB2 LEU   176      53.375  40.487  54.986  1.00  0.00           H  
ATOM   2756  HB3 LEU   176      53.419  39.693  53.424  1.00  0.00           H  
ATOM   2757  CG  LEU   176      53.809  38.379  55.087  1.00  0.00           C  
ATOM   2758  HG  LEU   176      52.755  38.169  55.269  1.00  0.00           H  
ATOM   2759  CD1 LEU   176      54.348  37.268  54.170  1.00  0.00           C  
ATOM   2760 HD11 LEU   176      54.266  36.306  54.677  1.00  0.00           H  
ATOM   2761 HD12 LEU   176      53.767  37.243  53.248  1.00  0.00           H  
ATOM   2762 HD13 LEU   176      55.394  37.466  53.934  1.00  0.00           H  
ATOM   2763  CD2 LEU   176      54.481  38.384  56.467  1.00  0.00           C  
ATOM   2764 HD21 LEU   176      54.384  37.398  56.922  1.00  0.00           H  
ATOM   2765 HD22 LEU   176      55.537  38.630  56.357  1.00  0.00           H  
ATOM   2766 HD23 LEU   176      54.000  39.127  57.103  1.00  0.00           H  
ATOM   2767  C   LEU   176      55.349  41.247  53.107  1.00  0.00           C  
ATOM   2768  O   LEU   176      55.660  40.939  51.958  1.00  0.00           O  
ATOM   2769  N   ALA   177      55.011  42.501  53.447  1.00  0.00           N  
ATOM   2770  H   ALA   177      54.788  42.806  54.394  1.00  0.00           H  
ATOM   2771  CA  ALA   177      54.944  43.524  52.447  1.00  0.00           C  
ATOM   2772  HA  ALA   177      54.197  43.214  51.717  1.00  0.00           H  
ATOM   2773  CB  ALA   177      54.520  44.890  53.014  1.00  0.00           C  
ATOM   2774  HB1 ALA   177      54.487  45.624  52.209  1.00  0.00           H  
ATOM   2775  HB2 ALA   177      53.533  44.805  53.468  1.00  0.00           H  
ATOM   2776  HB3 ALA   177      55.239  45.210  53.768  1.00  0.00           H  
ATOM   2777  C   ALA   177      56.305  43.687  51.846  1.00  0.00           C  
ATOM   2778  O   ALA   177      56.438  43.873  50.638  1.00  0.00           O  
ATOM   2779  N   ILE   178      57.355  43.646  52.687  1.00  0.00           N  
ATOM   2780  H   ILE   178      57.276  43.499  53.693  1.00  0.00           H  
ATOM   2781  CA  ILE   178      58.699  43.811  52.214  1.00  0.00           C  
ATOM   2782  HA  ILE   178      58.703  44.742  51.648  1.00  0.00           H  
ATOM   2783  CB  ILE   178      59.702  43.919  53.325  1.00  0.00           C  
ATOM   2784  HB  ILE   178      59.627  43.074  54.009  1.00  0.00           H  
ATOM   2785  CG2 ILE   178      61.108  43.902  52.702  1.00  0.00           C  
ATOM   2786 HG21 ILE   178      61.856  43.979  53.491  1.00  0.00           H  
ATOM   2787 HG22 ILE   178      61.252  42.970  52.155  1.00  0.00           H  
ATOM   2788 HG23 ILE   178      61.213  44.744  52.018  1.00  0.00           H  
ATOM   2789  CG1 ILE   178      59.424  45.165  54.179  1.00  0.00           C  
ATOM   2790 HG12 ILE   178      59.666  46.038  53.573  1.00  0.00           H  
ATOM   2791 HG13 ILE   178      58.360  45.170  54.414  1.00  0.00           H  
ATOM   2792  CD1 ILE   178      60.232  45.205  55.474  1.00  0.00           C  
ATOM   2793 HD11 ILE   178      61.297  45.200  55.239  1.00  0.00           H  
ATOM   2794 HD12 ILE   178      59.987  46.111  56.028  1.00  0.00           H  
ATOM   2795 HD13 ILE   178      59.991  44.332  56.080  1.00  0.00           H  
ATOM   2796  C   ILE   178      59.096  42.647  51.357  1.00  0.00           C  
ATOM   2797  O   ILE   178      59.689  42.826  50.293  1.00  0.00           O  
ATOM   2798  N   LEU   179      58.764  41.417  51.792  1.00  0.00           N  
ATOM   2799  H   LEU   179      58.197  41.232  52.620  1.00  0.00           H  
ATOM   2800  CA  LEU   179      59.206  40.245  51.088  1.00  0.00           C  
ATOM   2801  HA  LEU   179      60.296  40.267  51.075  1.00  0.00           H  
ATOM   2802  CB  LEU   179      58.760  38.941  51.774  1.00  0.00           C  
ATOM   2803  HB2 LEU   179      59.144  38.927  52.794  1.00  0.00           H  
ATOM   2804  HB3 LEU   179      57.672  38.930  51.843  1.00  0.00           H  
ATOM   2805  CG  LEU   179      59.229  37.669  51.045  1.00  0.00           C  
ATOM   2806  HG  LEU   179      58.900  37.727  50.008  1.00  0.00           H  
ATOM   2807  CD1 LEU   179      60.764  37.583  51.019  1.00  0.00           C  
ATOM   2808 HD11 LEU   179      61.069  36.675  50.498  1.00  0.00           H  
ATOM   2809 HD12 LEU   179      61.168  38.452  50.500  1.00  0.00           H  
ATOM   2810 HD13 LEU   179      61.145  37.561  52.040  1.00  0.00           H  
ATOM   2811  CD2 LEU   179      58.575  36.412  51.641  1.00  0.00           C  
ATOM   2812 HD21 LEU   179      58.926  35.530  51.105  1.00  0.00           H  
ATOM   2813 HD22 LEU   179      58.843  36.327  52.694  1.00  0.00           H  
ATOM   2814 HD23 LEU   179      57.492  36.486  51.547  1.00  0.00           H  
ATOM   2815  C   LEU   179      58.635  40.263  49.707  1.00  0.00           C  
ATOM   2816  O   LEU   179      59.332  39.999  48.729  1.00  0.00           O  
ATOM   2817  N   ILE   180      57.342  40.610  49.600  1.00  0.00           N  
ATOM   2818  H   ILE   180      56.761  40.868  50.397  1.00  0.00           H  
ATOM   2819  CA  ILE   180      56.657  40.649  48.344  1.00  0.00           C  
ATOM   2820  HA  ILE   180      56.704  39.667  47.874  1.00  0.00           H  
ATOM   2821  CB  ILE   180      55.209  41.008  48.525  1.00  0.00           C  
ATOM   2822  HB  ILE   180      55.092  41.975  49.014  1.00  0.00           H  
ATOM   2823  CG2 ILE   180      54.557  41.114  47.138  1.00  0.00           C  
ATOM   2824 HG21 ILE   180      53.504  41.374  47.250  1.00  0.00           H  
ATOM   2825 HG22 ILE   180      55.062  41.886  46.557  1.00  0.00           H  
ATOM   2826 HG23 ILE   180      54.642  40.158  46.622  1.00  0.00           H  
ATOM   2827  CG1 ILE   180      54.535  39.975  49.447  1.00  0.00           C  
ATOM   2828 HG12 ILE   180      54.414  39.059  48.869  1.00  0.00           H  
ATOM   2829 HG13 ILE   180      55.217  39.792  50.278  1.00  0.00           H  
ATOM   2830  CD1 ILE   180      53.177  40.418  49.990  1.00  0.00           C  
ATOM   2831 HD11 ILE   180      52.495  40.600  49.159  1.00  0.00           H  
ATOM   2832 HD12 ILE   180      52.769  39.636  50.630  1.00  0.00           H  
ATOM   2833 HD13 ILE   180      53.298  41.334  50.568  1.00  0.00           H  
ATOM   2834  C   ILE   180      57.317  41.697  47.503  1.00  0.00           C  
ATOM   2835  O   ILE   180      57.531  41.503  46.308  1.00  0.00           O  
ATOM   2836  N   ASN   181      57.687  42.835  48.125  1.00  0.00           N  
ATOM   2837  H   ASN   181      57.566  43.006  49.123  1.00  0.00           H  
ATOM   2838  CA  ASN   181      58.296  43.918  47.403  1.00  0.00           C  
ATOM   2839  HA  ASN   181      57.544  44.255  46.690  1.00  0.00           H  
ATOM   2840  CB  ASN   181      58.694  45.126  48.281  1.00  0.00           C  
ATOM   2841  HB2 ASN   181      59.038  44.779  49.255  1.00  0.00           H  
ATOM   2842  HB3 ASN   181      59.525  45.660  47.821  1.00  0.00           H  
ATOM   2843  CG  ASN   181      57.506  46.066  48.455  1.00  0.00           C  
ATOM   2844  OD1 ASN   181      56.877  46.472  47.479  1.00  0.00           O  
ATOM   2845  ND2 ASN   181      57.200  46.446  49.725  1.00  0.00           N  
ATOM   2846 HD21 ASN   181      56.426  47.089  49.892  1.00  0.00           H  
ATOM   2847 HD22 ASN   181      57.745  46.088  50.510  1.00  0.00           H  
ATOM   2848  C   ASN   181      59.550  43.426  46.758  1.00  0.00           C  
ATOM   2849  O   ASN   181      59.863  43.815  45.634  1.00  0.00           O  
ATOM   2850  N   PHE   182      60.300  42.545  47.441  1.00  0.00           N  
ATOM   2851  H   PHE   182      60.060  42.156  48.353  1.00  0.00           H  
ATOM   2852  CA  PHE   182      61.541  42.087  46.886  1.00  0.00           C  
ATOM   2853  HA  PHE   182      62.187  42.960  46.795  1.00  0.00           H  
ATOM   2854  CB  PHE   182      62.250  41.048  47.775  1.00  0.00           C  
ATOM   2855  HB2 PHE   182      62.552  41.496  48.722  1.00  0.00           H  
ATOM   2856  HB3 PHE   182      61.577  40.224  48.012  1.00  0.00           H  
ATOM   2857  CG  PHE   182      63.441  40.553  47.026  1.00  0.00           C  
ATOM   2858  CD1 PHE   182      64.612  41.274  46.996  1.00  0.00           C  
ATOM   2859  HD1 PHE   182      64.674  42.216  47.521  1.00  0.00           H  
ATOM   2860  CE1 PHE   182      65.705  40.807  46.303  1.00  0.00           C  
ATOM   2861  HE1 PHE   182      66.619  41.382  46.286  1.00  0.00           H  
ATOM   2862  CZ  PHE   182      65.636  39.609  45.632  1.00  0.00           C  
ATOM   2863  HZ  PHE   182      66.493  39.243  45.086  1.00  0.00           H  
ATOM   2864  CE2 PHE   182      64.471  38.880  45.660  1.00  0.00           C  
ATOM   2865  HE2 PHE   182      64.410  37.937  45.138  1.00  0.00           H  
ATOM   2866  CD2 PHE   182      63.384  39.354  46.354  1.00  0.00           C  
ATOM   2867  HD2 PHE   182      62.471  38.777  46.372  1.00  0.00           H  
ATOM   2868  C   PHE   182      61.271  41.434  45.568  1.00  0.00           C  
ATOM   2869  O   PHE   182      61.924  41.740  44.571  1.00  0.00           O  
ATOM   2870  N   PHE   183      60.264  40.544  45.520  1.00  0.00           N  
ATOM   2871  H   PHE   183      59.654  40.324  46.308  1.00  0.00           H  
ATOM   2872  CA  PHE   183      59.972  39.821  44.317  1.00  0.00           C  
ATOM   2873  HA  PHE   183      60.846  39.215  44.077  1.00  0.00           H  
ATOM   2874  CB  PHE   183      58.750  38.893  44.464  1.00  0.00           C  
ATOM   2875  HB2 PHE   183      57.882  39.461  44.801  1.00  0.00           H  
ATOM   2876  HB3 PHE   183      58.490  38.455  43.500  1.00  0.00           H  
ATOM   2877  CG  PHE   183      59.081  37.822  45.447  1.00  0.00           C  
ATOM   2878  CD1 PHE   183      59.790  36.711  45.053  1.00  0.00           C  
ATOM   2879  HD1 PHE   183      60.108  36.616  44.025  1.00  0.00           H  
ATOM   2880  CE1 PHE   183      60.098  35.720  45.955  1.00  0.00           C  
ATOM   2881  HE1 PHE   183      60.660  34.855  45.634  1.00  0.00           H  
ATOM   2882  CZ  PHE   183      59.693  35.828  47.263  1.00  0.00           C  
ATOM   2883  HZ  PHE   183      59.931  35.049  47.972  1.00  0.00           H  
ATOM   2884  CE2 PHE   183      58.983  36.935  47.664  1.00  0.00           C  
ATOM   2885  HE2 PHE   183      58.665  37.028  48.692  1.00  0.00           H  
ATOM   2886  CD2 PHE   183      58.678  37.923  46.758  1.00  0.00           C  
ATOM   2887  HD2 PHE   183      58.116  38.788  47.079  1.00  0.00           H  
ATOM   2888  C   PHE   183      59.628  40.814  43.259  1.00  0.00           C  
ATOM   2889  O   PHE   183      60.062  40.690  42.115  1.00  0.00           O  
ATOM   2890  N   ILE   184      58.826  41.831  43.618  1.00  0.00           N  
ATOM   2891  H   ILE   184      58.470  41.978  44.562  1.00  0.00           H  
ATOM   2892  CA  ILE   184      58.406  42.808  42.658  1.00  0.00           C  
ATOM   2893  HA  ILE   184      57.901  42.266  41.858  1.00  0.00           H  
ATOM   2894  CB  ILE   184      57.437  43.808  43.225  1.00  0.00           C  
ATOM   2895  HB  ILE   184      57.834  44.278  44.125  1.00  0.00           H  
ATOM   2896  CG2 ILE   184      57.215  44.904  42.169  1.00  0.00           C  
ATOM   2897 HG21 ILE   184      56.514  45.645  42.555  1.00  0.00           H  
ATOM   2898 HG22 ILE   184      58.165  45.387  41.941  1.00  0.00           H  
ATOM   2899 HG23 ILE   184      56.808  44.458  41.262  1.00  0.00           H  
ATOM   2900  CG1 ILE   184      56.137  43.108  43.661  1.00  0.00           C  
ATOM   2901 HG12 ILE   184      55.621  42.793  42.754  1.00  0.00           H  
ATOM   2902 HG13 ILE   184      56.422  42.230  44.240  1.00  0.00           H  
ATOM   2903  CD1 ILE   184      55.208  43.990  44.496  1.00  0.00           C  
ATOM   2904 HD11 ILE   184      54.923  44.868  43.916  1.00  0.00           H  
ATOM   2905 HD12 ILE   184      54.315  43.426  44.764  1.00  0.00           H  
ATOM   2906 HD13 ILE   184      55.724  44.305  45.402  1.00  0.00           H  
ATOM   2907  C   ILE   184      59.603  43.553  42.153  1.00  0.00           C  
ATOM   2908  O   ILE   184      59.742  43.778  40.952  1.00  0.00           O  
ATOM   2909  N   PHE   185      60.530  43.924  43.059  1.00  0.00           N  
ATOM   2910  H   PHE   185      60.498  43.679  44.048  1.00  0.00           H  
ATOM   2911  CA  PHE   185      61.662  44.717  42.673  1.00  0.00           C  
ATOM   2912  HA  PHE   185      61.279  45.681  42.336  1.00  0.00           H  
ATOM   2913  CB  PHE   185      62.639  44.946  43.842  1.00  0.00           C  
ATOM   2914  HB2 PHE   185      62.132  45.452  44.664  1.00  0.00           H  
ATOM   2915  HB3 PHE   185      62.997  43.991  44.228  1.00  0.00           H  
ATOM   2916  CG  PHE   185      63.785  45.769  43.357  1.00  0.00           C  
ATOM   2917  CD1 PHE   185      64.863  45.172  42.742  1.00  0.00           C  
ATOM   2918  HD1 PHE   185      64.875  44.100  42.611  1.00  0.00           H  
ATOM   2919  CE1 PHE   185      65.925  45.921  42.292  1.00  0.00           C  
ATOM   2920  HE1 PHE   185      66.761  45.439  41.807  1.00  0.00           H  
ATOM   2921  CZ  PHE   185      65.918  47.282  42.462  1.00  0.00           C  
ATOM   2922  HZ  PHE   185      66.750  47.876  42.112  1.00  0.00           H  
ATOM   2923  CE2 PHE   185      64.849  47.888  43.079  1.00  0.00           C  
ATOM   2924  HE2 PHE   185      64.842  48.960  43.213  1.00  0.00           H  
ATOM   2925  CD2 PHE   185      63.788  47.134  43.527  1.00  0.00           C  
ATOM   2926  HD2 PHE   185      62.954  47.617  44.014  1.00  0.00           H  
ATOM   2927  C   PHE   185      62.416  44.005  41.596  1.00  0.00           C  
ATOM   2928  O   PHE   185      62.708  44.581  40.547  1.00  0.00           O  
ATOM   2929  N   VAL   186      62.725  42.717  41.813  1.00  0.00           N  
ATOM   2930  H   VAL   186      62.436  42.182  42.632  1.00  0.00           H  
ATOM   2931  CA  VAL   186      63.515  41.989  40.862  1.00  0.00           C  
ATOM   2932  HA  VAL   186      64.474  42.502  40.793  1.00  0.00           H  
ATOM   2933  CB  VAL   186      63.762  40.567  41.274  1.00  0.00           C  
ATOM   2934  HB  VAL   186      62.835  40.012  41.417  1.00  0.00           H  
ATOM   2935  CG1 VAL   186      64.537  39.862  40.149  1.00  0.00           C  
ATOM   2936 HG11 VAL   186      64.726  38.826  40.431  1.00  0.00           H  
ATOM   2937 HG12 VAL   186      63.949  39.887  39.231  1.00  0.00           H  
ATOM   2938 HG13 VAL   186      65.486  40.372  39.986  1.00  0.00           H  
ATOM   2939  CG2 VAL   186      64.491  40.564  42.630  1.00  0.00           C  
ATOM   2940 HG21 VAL   186      64.677  39.536  42.941  1.00  0.00           H  
ATOM   2941 HG22 VAL   186      65.440  41.091  42.534  1.00  0.00           H  
ATOM   2942 HG23 VAL   186      63.873  41.063  43.376  1.00  0.00           H  
ATOM   2943  C   VAL   186      62.791  41.952  39.553  1.00  0.00           C  
ATOM   2944  O   VAL   186      63.381  42.158  38.495  1.00  0.00           O  
ATOM   2945  N   ARG   187      61.472  41.705  39.584  1.00  0.00           N  
ATOM   2946  H   ARG   187      60.917  41.589  40.432  1.00  0.00           H  
ATOM   2947  CA  ARG   187      60.748  41.587  38.354  1.00  0.00           C  
ATOM   2948  HA  ARG   187      61.208  40.768  37.802  1.00  0.00           H  
ATOM   2949  CB  ARG   187      59.259  41.261  38.556  1.00  0.00           C  
ATOM   2950  HB2 ARG   187      59.164  40.415  39.236  1.00  0.00           H  
ATOM   2951  HB3 ARG   187      58.765  42.109  39.031  1.00  0.00           H  
ATOM   2952  CG  ARG   187      58.551  40.935  37.241  1.00  0.00           C  
ATOM   2953  HG2 ARG   187      57.473  40.950  37.400  1.00  0.00           H  
ATOM   2954  HG3 ARG   187      58.776  41.711  36.510  1.00  0.00           H  
ATOM   2955  CD  ARG   187      58.958  39.576  36.674  1.00  0.00           C  
ATOM   2956  HD2 ARG   187      60.032  39.424  36.778  1.00  0.00           H  
ATOM   2957  HD3 ARG   187      58.468  38.771  37.221  1.00  0.00           H  
ATOM   2958  NE  ARG   187      58.564  39.548  35.240  1.00  0.00           N  
ATOM   2959  HE  ARG   187      58.004  40.304  34.845  1.00  0.00           H  
ATOM   2960  CZ  ARG   187      58.959  38.501  34.459  1.00  0.00           C  
ATOM   2961  NH1 ARG   187      59.596  37.435  35.023  1.00  0.00           N  
ATOM   2962 HH11 ARG   187      59.776  37.421  36.027  1.00  0.00           H  
ATOM   2963 HH12 ARG   187      59.892  36.651  34.441  1.00  0.00           H  
ATOM   2964  NH2 ARG   187      58.729  38.524  33.115  1.00  0.00           N  
ATOM   2965 HH21 ARG   187      58.261  39.325  32.691  1.00  0.00           H  
ATOM   2966 HH22 ARG   187      59.025  37.740  32.533  1.00  0.00           H  
ATOM   2967  C   ARG   187      60.819  42.888  37.618  1.00  0.00           C  
ATOM   2968  O   ARG   187      60.985  42.905  36.398  1.00  0.00           O  
ATOM   2969  N   ILE   188      60.716  44.018  38.344  1.00  0.00           N  
ATOM   2970  H   ILE   188      60.658  44.052  39.362  1.00  0.00           H  
ATOM   2971  CA  ILE   188      60.681  45.296  37.687  1.00  0.00           C  
ATOM   2972  HA  ILE   188      59.802  45.269  37.042  1.00  0.00           H  
ATOM   2973  CB  ILE   188      60.546  46.464  38.628  1.00  0.00           C  
ATOM   2974  HB  ILE   188      61.306  46.427  39.408  1.00  0.00           H  
ATOM   2975  CG2 ILE   188      60.749  47.755  37.811  1.00  0.00           C  
ATOM   2976 HG21 ILE   188      60.657  48.620  38.468  1.00  0.00           H  
ATOM   2977 HG22 ILE   188      61.741  47.747  37.359  1.00  0.00           H  
ATOM   2978 HG23 ILE   188      59.993  47.812  37.027  1.00  0.00           H  
ATOM   2979  CG1 ILE   188      59.201  46.417  39.375  1.00  0.00           C  
ATOM   2980 HG12 ILE   188      58.413  46.591  38.642  1.00  0.00           H  
ATOM   2981 HG13 ILE   188      59.094  45.416  39.793  1.00  0.00           H  
ATOM   2982  CD1 ILE   188      59.092  47.452  40.495  1.00  0.00           C  
ATOM   2983 HD11 ILE   188      59.200  48.453  40.077  1.00  0.00           H  
ATOM   2984 HD12 ILE   188      58.120  47.363  40.979  1.00  0.00           H  
ATOM   2985 HD13 ILE   188      59.880  47.279  41.228  1.00  0.00           H  
ATOM   2986  C   ILE   188      61.953  45.502  36.934  1.00  0.00           C  
ATOM   2987  O   ILE   188      61.927  45.923  35.779  1.00  0.00           O  
ATOM   2988  N   VAL   189      63.108  45.195  37.553  1.00  0.00           N  
ATOM   2989  H   VAL   189      63.200  44.797  38.488  1.00  0.00           H  
ATOM   2990  CA  VAL   189      64.328  45.445  36.846  1.00  0.00           C  
ATOM   2991  HA  VAL   189      64.338  46.510  36.615  1.00  0.00           H  
ATOM   2992  CB  VAL   189      65.580  45.207  37.647  1.00  0.00           C  
ATOM   2993  HB  VAL   189      66.469  45.271  37.020  1.00  0.00           H  
ATOM   2994  CG1 VAL   189      65.666  46.293  38.726  1.00  0.00           C  
ATOM   2995 HG11 VAL   189      66.566  46.143  39.322  1.00  0.00           H  
ATOM   2996 HG12 VAL   189      65.703  47.274  38.253  1.00  0.00           H  
ATOM   2997 HG13 VAL   189      64.790  46.235  39.372  1.00  0.00           H  
ATOM   2998  CG2 VAL   189      65.561  43.791  38.237  1.00  0.00           C  
ATOM   2999 HG21 VAL   189      66.470  43.626  38.815  1.00  0.00           H  
ATOM   3000 HG22 VAL   189      64.692  43.679  38.886  1.00  0.00           H  
ATOM   3001 HG23 VAL   189      65.507  43.061  37.429  1.00  0.00           H  
ATOM   3002  C   VAL   189      64.346  44.618  35.598  1.00  0.00           C  
ATOM   3003  O   VAL   189      64.758  45.091  34.539  1.00  0.00           O  
ATOM   3004  N   GLN   190      63.854  43.371  35.675  1.00  0.00           N  
ATOM   3005  H   GLN   190      63.442  42.961  36.513  1.00  0.00           H  
ATOM   3006  CA  GLN   190      63.884  42.509  34.527  1.00  0.00           C  
ATOM   3007  HA  GLN   190      64.937  42.351  34.292  1.00  0.00           H  
ATOM   3008  CB  GLN   190      63.130  41.190  34.765  1.00  0.00           C  
ATOM   3009  HB2 GLN   190      62.109  41.423  35.067  1.00  0.00           H  
ATOM   3010  HB3 GLN   190      63.068  40.649  33.821  1.00  0.00           H  
ATOM   3011  CG  GLN   190      63.749  40.268  35.814  1.00  0.00           C  
ATOM   3012  HG2 GLN   190      64.747  39.952  35.511  1.00  0.00           H  
ATOM   3013  HG3 GLN   190      63.854  40.784  36.769  1.00  0.00           H  
ATOM   3014  CD  GLN   190      62.819  39.068  35.948  1.00  0.00           C  
ATOM   3015  OE1 GLN   190      61.610  39.167  35.741  1.00  0.00           O  
ATOM   3016  NE2 GLN   190      63.402  37.893  36.305  1.00  0.00           N  
ATOM   3017 HE21 GLN   190      64.408  37.851  36.468  1.00  0.00           H  
ATOM   3018 HE22 GLN   190      62.834  37.053  36.411  1.00  0.00           H  
ATOM   3019  C   GLN   190      63.102  43.145  33.423  1.00  0.00           C  
ATOM   3020  O   GLN   190      63.533  43.152  32.272  1.00  0.00           O  
ATOM   3021  N   LEU   191      61.920  43.689  33.752  1.00  0.00           N  
ATOM   3022  H   LEU   191      61.563  43.737  34.706  1.00  0.00           H  
ATOM   3023  CA  LEU   191      61.044  44.260  32.764  1.00  0.00           C  
ATOM   3024  HA  LEU   191      60.900  43.490  32.006  1.00  0.00           H  
ATOM   3025  CB  LEU   191      59.672  44.649  33.343  1.00  0.00           C  
ATOM   3026  HB2 LEU   191      59.820  45.346  34.168  1.00  0.00           H  
ATOM   3027  HB3 LEU   191      59.102  45.177  32.579  1.00  0.00           H  
ATOM   3028  CG  LEU   191      58.846  43.449  33.844  1.00  0.00           C  
ATOM   3029  HG  LEU   191      59.392  42.987  34.666  1.00  0.00           H  
ATOM   3030  CD1 LEU   191      57.490  43.901  34.408  1.00  0.00           C  
ATOM   3031 HD11 LEU   191      56.931  43.031  34.753  1.00  0.00           H  
ATOM   3032 HD12 LEU   191      57.652  44.583  35.243  1.00  0.00           H  
ATOM   3033 HD13 LEU   191      56.923  44.410  33.629  1.00  0.00           H  
ATOM   3034  CD2 LEU   191      58.697  42.376  32.755  1.00  0.00           C  
ATOM   3035 HD21 LEU   191      58.109  41.544  33.142  1.00  0.00           H  
ATOM   3036 HD22 LEU   191      58.193  42.804  31.889  1.00  0.00           H  
ATOM   3037 HD23 LEU   191      59.683  42.017  32.460  1.00  0.00           H  
ATOM   3038  C   LEU   191      61.656  45.489  32.171  1.00  0.00           C  
ATOM   3039  O   LEU   191      61.532  45.734  30.973  1.00  0.00           O  
ATOM   3040  N   LEU   192      62.333  46.294  33.009  1.00  0.00           N  
ATOM   3041  H   LEU   192      62.532  46.065  33.983  1.00  0.00           H  
ATOM   3042  CA  LEU   192      62.838  47.566  32.584  1.00  0.00           C  
ATOM   3043  HA  LEU   192      62.034  48.177  32.174  1.00  0.00           H  
ATOM   3044  CB  LEU   192      63.442  48.311  33.788  1.00  0.00           C  
ATOM   3045  HB2 LEU   192      62.809  48.134  34.658  1.00  0.00           H  
ATOM   3046  HB3 LEU   192      64.417  47.877  34.010  1.00  0.00           H  
ATOM   3047  CG  LEU   192      63.612  49.827  33.608  1.00  0.00           C  
ATOM   3048  HG  LEU   192      62.621  50.277  33.548  1.00  0.00           H  
ATOM   3049  CD1 LEU   192      64.289  50.462  34.836  1.00  0.00           C  
ATOM   3050 HD11 LEU   192      64.395  51.535  34.678  1.00  0.00           H  
ATOM   3051 HD12 LEU   192      63.678  50.284  35.721  1.00  0.00           H  
ATOM   3052 HD13 LEU   192      65.274  50.017  34.979  1.00  0.00           H  
ATOM   3053  CD2 LEU   192      64.289  50.170  32.279  1.00  0.00           C  
ATOM   3054 HD21 LEU   192      64.390  51.252  32.191  1.00  0.00           H  
ATOM   3055 HD22 LEU   192      65.276  49.709  32.244  1.00  0.00           H  
ATOM   3056 HD23 LEU   192      63.683  49.794  31.454  1.00  0.00           H  
ATOM   3057  C   LEU   192      63.877  47.337  31.527  1.00  0.00           C  
ATOM   3058  O   LEU   192      63.851  47.943  30.457  1.00  0.00           O  
ATOM   3059  N   VAL   193      64.790  46.387  31.786  1.00  0.00           N  
ATOM   3060  H   VAL   193      64.787  45.818  32.633  1.00  0.00           H  
ATOM   3061  CA  VAL   193      65.860  46.086  30.886  1.00  0.00           C  
ATOM   3062  HA  VAL   193      66.481  46.974  30.766  1.00  0.00           H  
ATOM   3063  CB  VAL   193      66.704  44.960  31.400  1.00  0.00           C  
ATOM   3064  HB  VAL   193      66.143  44.030  31.493  1.00  0.00           H  
ATOM   3065  CG1 VAL   193      67.825  44.679  30.393  1.00  0.00           C  
ATOM   3066 HG11 VAL   193      68.445  43.861  30.758  1.00  0.00           H  
ATOM   3067 HG12 VAL   193      67.390  44.404  29.432  1.00  0.00           H  
ATOM   3068 HG13 VAL   193      68.438  45.572  30.272  1.00  0.00           H  
ATOM   3069  CG2 VAL   193      67.187  45.316  32.811  1.00  0.00           C  
ATOM   3070 HG21 VAL   193      67.803  44.506  33.200  1.00  0.00           H  
ATOM   3071 HG22 VAL   193      67.775  46.233  32.774  1.00  0.00           H  
ATOM   3072 HG23 VAL   193      66.327  45.463  33.464  1.00  0.00           H  
ATOM   3073  C   VAL   193      65.244  45.620  29.603  1.00  0.00           C  
ATOM   3074  O   VAL   193      65.722  45.954  28.519  1.00  0.00           O  
ATOM   3075  N   ALA   194      64.173  44.818  29.707  1.00  0.00           N  
ATOM   3076  H   ALA   194      63.747  44.540  30.591  1.00  0.00           H  
ATOM   3077  CA  ALA   194      63.535  44.280  28.539  1.00  0.00           C  
ATOM   3078  HA  ALA   194      64.312  43.743  27.996  1.00  0.00           H  
ATOM   3079  CB  ALA   194      62.396  43.304  28.878  1.00  0.00           C  
ATOM   3080  HB1 ALA   194      61.951  42.930  27.956  1.00  0.00           H  
ATOM   3081  HB2 ALA   194      62.792  42.469  29.455  1.00  0.00           H  
ATOM   3082  HB3 ALA   194      61.636  43.821  29.464  1.00  0.00           H  
ATOM   3083  C   ALA   194      62.949  45.381  27.710  1.00  0.00           C  
ATOM   3084  O   ALA   194      63.135  45.408  26.495  1.00  0.00           O  
ATOM   3085  N   LYS   195      62.247  46.341  28.344  1.00  0.00           N  
ATOM   3086  H   LYS   195      62.131  46.397  29.356  1.00  0.00           H  
ATOM   3087  CA  LYS   195      61.595  47.384  27.603  1.00  0.00           C  
ATOM   3088  HA  LYS   195      60.903  46.894  26.918  1.00  0.00           H  
ATOM   3089  CB  LYS   195      60.810  48.350  28.507  1.00  0.00           C  
ATOM   3090  HB2 LYS   195      61.494  48.801  29.226  1.00  0.00           H  
ATOM   3091  HB3 LYS   195      60.408  49.160  27.899  1.00  0.00           H  
ATOM   3092  CG  LYS   195      59.665  47.674  29.261  1.00  0.00           C  
ATOM   3093  HG2 LYS   195      60.075  46.916  29.928  1.00  0.00           H  
ATOM   3094  HG3 LYS   195      59.165  48.413  29.888  1.00  0.00           H  
ATOM   3095  CD  LYS   195      58.637  47.024  28.337  1.00  0.00           C  
ATOM   3096  HD2 LYS   195      58.228  47.782  27.669  1.00  0.00           H  
ATOM   3097  HD3 LYS   195      59.137  46.285  27.711  1.00  0.00           H  
ATOM   3098  CE  LYS   195      57.490  46.349  29.087  1.00  0.00           C  
ATOM   3099  HE2 LYS   195      57.880  45.554  29.722  1.00  0.00           H  
ATOM   3100  HE3 LYS   195      57.000  47.070  29.742  1.00  0.00           H  
ATOM   3101  NZ  LYS   195      56.510  45.793  28.129  1.00  0.00           N  
ATOM   3102  HZ1 LYS   195      55.604  45.631  28.614  1.00  0.00           H  
ATOM   3103  HZ2 LYS   195      56.369  46.465  27.348  1.00  0.00           H  
ATOM   3104  HZ3 LYS   195      56.867  44.892  27.751  1.00  0.00           H  
ATOM   3105  C   LYS   195      62.621  48.198  26.892  1.00  0.00           C  
ATOM   3106  O   LYS   195      62.410  48.616  25.756  1.00  0.00           O  
ATOM   3107  N   LEU   196      63.757  48.462  27.559  1.00  0.00           N  
ATOM   3108  H   LEU   196      63.965  48.128  28.500  1.00  0.00           H  
ATOM   3109  CA  LEU   196      64.785  49.261  26.963  1.00  0.00           C  
ATOM   3110  HA  LEU   196      64.336  50.212  26.678  1.00  0.00           H  
ATOM   3111  CB  LEU   196      65.936  49.565  27.936  1.00  0.00           C  
ATOM   3112  HB2 LEU   196      66.342  48.627  28.315  1.00  0.00           H  
ATOM   3113  HB3 LEU   196      66.740  50.066  27.396  1.00  0.00           H  
ATOM   3114  CG  LEU   196      65.497  50.445  29.123  1.00  0.00           C  
ATOM   3115  HG  LEU   196      64.765  49.885  29.704  1.00  0.00           H  
ATOM   3116  CD1 LEU   196      66.669  50.738  30.074  1.00  0.00           C  
ATOM   3117 HD11 LEU   196      66.322  51.361  30.898  1.00  0.00           H  
ATOM   3118 HD12 LEU   196      67.061  49.800  30.468  1.00  0.00           H  
ATOM   3119 HD13 LEU   196      67.456  51.261  29.531  1.00  0.00           H  
ATOM   3120  CD2 LEU   196      64.792  51.724  28.637  1.00  0.00           C  
ATOM   3121 HD21 LEU   196      64.494  52.324  29.497  1.00  0.00           H  
ATOM   3122 HD22 LEU   196      65.474  52.300  28.011  1.00  0.00           H  
ATOM   3123 HD23 LEU   196      63.908  51.455  28.059  1.00  0.00           H  
ATOM   3124  C   LEU   196      65.334  48.541  25.768  1.00  0.00           C  
ATOM   3125  O   LEU   196      65.590  49.150  24.731  1.00  0.00           O  
ATOM   3126  N   ARG   197      65.533  47.214  25.884  1.00  0.00           N  
ATOM   3127  H   ARG   197      65.315  46.678  26.724  1.00  0.00           H  
ATOM   3128  CA  ARG   197      66.081  46.432  24.808  1.00  0.00           C  
ATOM   3129  HA  ARG   197      67.052  46.860  24.560  1.00  0.00           H  
ATOM   3130  CB  ARG   197      66.238  44.960  25.213  1.00  0.00           C  
ATOM   3131  HB2 ARG   197      66.981  44.891  26.008  1.00  0.00           H  
ATOM   3132  HB3 ARG   197      65.294  44.606  25.627  1.00  0.00           H  
ATOM   3133  CG  ARG   197      66.652  44.037  24.069  1.00  0.00           C  
ATOM   3134  HG2 ARG   197      66.166  44.358  23.148  1.00  0.00           H  
ATOM   3135  HG3 ARG   197      67.727  44.117  23.907  1.00  0.00           H  
ATOM   3136  CD  ARG   197      66.286  42.583  24.359  1.00  0.00           C  
ATOM   3137  HD2 ARG   197      66.453  41.956  23.483  1.00  0.00           H  
ATOM   3138  HD3 ARG   197      66.901  42.178  25.163  1.00  0.00           H  
ATOM   3139  NE  ARG   197      64.845  42.592  24.742  1.00  0.00           N  
ATOM   3140  HE  ARG   197      64.443  43.427  25.169  1.00  0.00           H  
ATOM   3141  CZ  ARG   197      64.057  41.500  24.529  1.00  0.00           C  
ATOM   3142  NH1 ARG   197      64.591  40.365  23.992  1.00  0.00           N  
ATOM   3143 HH11 ARG   197      65.581  40.333  23.749  1.00  0.00           H  
ATOM   3144 HH12 ARG   197      64.000  39.549  23.833  1.00  0.00           H  
ATOM   3145  NH2 ARG   197      62.730  41.547  24.844  1.00  0.00           N  
ATOM   3146 HH21 ARG   197      62.329  42.398  25.238  1.00  0.00           H  
ATOM   3147 HH22 ARG   197      62.139  40.731  24.685  1.00  0.00           H  
ATOM   3148  C   ARG   197      65.146  46.459  23.634  1.00  0.00           C  
ATOM   3149  O   ARG   197      65.560  46.669  22.495  1.00  0.00           O  
ATOM   3150  N   ALA   198      63.847  46.245  23.910  1.00  0.00           N  
ATOM   3151  H   ALA   198      63.525  46.091  24.865  1.00  0.00           H  
ATOM   3152  CA  ALA   198      62.768  46.201  22.963  1.00  0.00           C  
ATOM   3153  HA  ALA   198      63.030  45.451  22.217  1.00  0.00           H  
ATOM   3154  CB  ALA   198      61.434  45.803  23.615  1.00  0.00           C  
ATOM   3155  HB1 ALA   198      60.650  45.784  22.858  1.00  0.00           H  
ATOM   3156  HB2 ALA   198      61.529  44.814  24.064  1.00  0.00           H  
ATOM   3157  HB3 ALA   198      61.176  46.528  24.387  1.00  0.00           H  
ATOM   3158  C   ALA   198      62.590  47.552  22.348  1.00  0.00           C  
ATOM   3159  O   ALA   198      62.111  47.665  21.222  1.00  0.00           O  
ATOM   3160  N   ARG   199      62.958  48.616  23.090  1.00  0.00           N  
ATOM   3161  H   ARG   199      63.406  48.534  24.003  1.00  0.00           H  
ATOM   3162  CA  ARG   199      62.753  49.971  22.664  1.00  0.00           C  
ATOM   3163  HA  ARG   199      63.407  50.603  23.265  1.00  0.00           H  
ATOM   3164  CB  ARG   199      63.099  50.219  21.185  1.00  0.00           C  
ATOM   3165  HB2 ARG   199      62.452  49.598  20.565  1.00  0.00           H  
ATOM   3166  HB3 ARG   199      62.873  51.257  20.942  1.00  0.00           H  
ATOM   3167  CG  ARG   199      64.554  49.933  20.817  1.00  0.00           C  
ATOM   3168  HG2 ARG   199      65.207  50.558  21.426  1.00  0.00           H  
ATOM   3169  HG3 ARG   199      64.788  48.896  21.059  1.00  0.00           H  
ATOM   3170  CD  ARG   199      64.854  50.184  19.338  1.00  0.00           C  
ATOM   3171  HD2 ARG   199      64.140  49.655  18.707  1.00  0.00           H  
ATOM   3172  HD3 ARG   199      64.763  51.244  19.103  1.00  0.00           H  
ATOM   3173  NE  ARG   199      66.240  49.706  19.075  1.00  0.00           N  
ATOM   3174  HE  ARG   199      66.887  49.559  19.850  1.00  0.00           H  
ATOM   3175  CZ  ARG   199      66.640  49.466  17.793  1.00  0.00           C  
ATOM   3176  NH1 ARG   199      65.779  49.687  16.757  1.00  0.00           N  
ATOM   3177 HH11 ARG   199      64.837  50.032  16.942  1.00  0.00           H  
ATOM   3178 HH12 ARG   199      66.078  49.508  15.798  1.00  0.00           H  
ATOM   3179  NH2 ARG   199      67.900  49.002  17.547  1.00  0.00           N  
ATOM   3180 HH21 ARG   199      68.542  48.835  18.322  1.00  0.00           H  
ATOM   3181 HH22 ARG   199      68.199  48.822  16.589  1.00  0.00           H  
ATOM   3182  C   ARG   199      61.298  50.264  22.823  1.00  0.00           C  
ATOM   3183  O   ARG   199      60.750  51.151  22.169  1.00  0.00           O  
ATOM   3184  N   GLN   200      60.638  49.509  23.721  1.00  0.00           N  
ATOM   3185  H   GLN   200      61.069  48.739  24.233  1.00  0.00           H  
ATOM   3186  CA  GLN   200      59.267  49.718  24.040  1.00  0.00           C  
ATOM   3187  HA  GLN   200      58.662  49.651  23.136  1.00  0.00           H  
ATOM   3188  CB  GLN   200      58.744  48.665  25.033  1.00  0.00           C  
ATOM   3189  HB2 GLN   200      58.981  47.672  24.652  1.00  0.00           H  
ATOM   3190  HB3 GLN   200      59.274  48.778  25.979  1.00  0.00           H  
ATOM   3191  CG  GLN   200      57.241  48.748  25.295  1.00  0.00           C  
ATOM   3192  HG2 GLN   200      56.975  48.177  26.185  1.00  0.00           H  
ATOM   3193  HG3 GLN   200      56.939  49.780  25.476  1.00  0.00           H  
ATOM   3194  CD  GLN   200      56.533  48.190  24.069  1.00  0.00           C  
ATOM   3195  OE1 GLN   200      57.169  47.708  23.135  1.00  0.00           O  
ATOM   3196  NE2 GLN   200      55.174  48.254  24.073  1.00  0.00           N  
ATOM   3197 HE21 GLN   200      54.685  48.663  24.869  1.00  0.00           H  
ATOM   3198 HE22 GLN   200      54.644  47.893  23.280  1.00  0.00           H  
ATOM   3199  C   GLN   200      59.201  51.058  24.705  1.00  0.00           C  
ATOM   3200  O   GLN   200      58.221  51.785  24.560  1.00  0.00           O  
ATOM   3201  N   MET   201      60.244  51.403  25.488  1.00  0.00           N  
ATOM   3202  H   MET   201      61.051  50.804  25.664  1.00  0.00           H  
ATOM   3203  CA  MET   201      60.290  52.680  26.149  1.00  0.00           C  
ATOM   3204  HA  MET   201      59.633  53.334  25.575  1.00  0.00           H  
ATOM   3205  CB  MET   201      59.794  52.636  27.605  1.00  0.00           C  
ATOM   3206  HB2 MET   201      59.572  53.651  27.934  1.00  0.00           H  
ATOM   3207  HB3 MET   201      58.859  52.077  27.643  1.00  0.00           H  
ATOM   3208  CG  MET   201      60.790  52.005  28.581  1.00  0.00           C  
ATOM   3209  HG2 MET   201      60.972  50.973  28.281  1.00  0.00           H  
ATOM   3210  HG3 MET   201      61.741  52.532  28.503  1.00  0.00           H  
ATOM   3211  SD  MET   201      60.247  52.025  30.316  1.00  0.00           S  
ATOM   3212  CE  MET   201      61.888  51.679  31.012  1.00  0.00           C  
ATOM   3213  HE1 MET   201      61.821  51.639  32.099  1.00  0.00           H  
ATOM   3214  HE2 MET   201      62.248  50.722  30.636  1.00  0.00           H  
ATOM   3215  HE3 MET   201      62.581  52.468  30.720  1.00  0.00           H  
ATOM   3216  C   MET   201      61.711  53.175  26.192  1.00  0.00           C  
ATOM   3217  O   MET   201      62.631  52.494  25.740  1.00  0.00           O  
ATOM   3218  N   HIE   202      61.908  54.411  26.715  1.00  0.00           N  
ATOM   3219  H   HIE   202      61.146  55.009  27.036  1.00  0.00           H  
ATOM   3220  CA  HIE   202      63.213  55.003  26.869  1.00  0.00           C  
ATOM   3221  HA  HIE   202      63.929  54.182  26.824  1.00  0.00           H  
ATOM   3222  CB  HIE   202      63.598  56.000  25.758  1.00  0.00           C  
ATOM   3223  HB2 HIE   202      64.515  56.512  26.048  1.00  0.00           H  
ATOM   3224  HB3 HIE   202      63.817  55.443  24.847  1.00  0.00           H  
ATOM   3225  CG  HIE   202      62.547  57.026  25.455  1.00  0.00           C  
ATOM   3226  ND1 HIE   202      62.579  58.320  25.928  1.00  0.00           N  
ATOM   3227  CE1 HIE   202      61.486  58.949  25.428  1.00  0.00           C  
ATOM   3228  HE1 HIE   202      61.242  59.982  25.628  1.00  0.00           H  
ATOM   3229  NE2 HIE   202      60.755  58.154  24.670  1.00  0.00           N  
ATOM   3230  HE2 HIE   202      59.890  58.381  24.180  1.00  0.00           H  
ATOM   3231  CD2 HIE   202      61.425  56.943  24.686  1.00  0.00           C  
ATOM   3232  HD2 HIE   202      61.104  56.055  24.163  1.00  0.00           H  
ATOM   3233  C   HIE   202      63.267  55.732  28.189  1.00  0.00           C  
ATOM   3234  O   HIE   202      62.278  55.802  28.915  1.00  0.00           O  
ATOM   3235  N   HIE   203      64.445  56.310  28.528  1.00  0.00           N  
ATOM   3236  H   HIE   203      65.238  56.350  27.888  1.00  0.00           H  
ATOM   3237  CA  HIE   203      64.720  56.927  29.805  1.00  0.00           C  
ATOM   3238  HA  HIE   203      64.492  56.157  30.542  1.00  0.00           H  
ATOM   3239  CB  HIE   203      66.195  57.341  29.968  1.00  0.00           C  
ATOM   3240  HB2 HIE   203      66.312  57.868  30.915  1.00  0.00           H  
ATOM   3241  HB3 HIE   203      66.811  56.443  30.024  1.00  0.00           H  
ATOM   3242  CG  HIE   203      66.704  58.212  28.859  1.00  0.00           C  
ATOM   3243  ND1 HIE   203      67.142  57.731  27.645  1.00  0.00           N  
ATOM   3244  CE1 HIE   203      67.524  58.807  26.913  1.00  0.00           C  
ATOM   3245  HE1 HIE   203      67.914  58.743  25.908  1.00  0.00           H  
ATOM   3246  NE2 HIE   203      67.364  59.943  27.571  1.00  0.00           N  
ATOM   3247  HE2 HIE   203      67.574  60.887  27.247  1.00  0.00           H  
ATOM   3248  CD2 HIE   203      66.848  59.563  28.797  1.00  0.00           C  
ATOM   3249  HD2 HIE   203      66.594  60.245  29.595  1.00  0.00           H  
ATOM   3250  C   HIE   203      63.858  58.124  30.049  1.00  0.00           C  
ATOM   3251  O   HIE   203      63.528  58.434  31.193  1.00  0.00           O  
ATOM   3252  N   THR   204      63.496  58.849  28.984  1.00  0.00           N  
ATOM   3253  H   THR   204      63.759  58.616  28.026  1.00  0.00           H  
ATOM   3254  CA  THR   204      62.695  60.033  29.100  1.00  0.00           C  
ATOM   3255  HA  THR   204      63.224  60.718  29.763  1.00  0.00           H  
ATOM   3256  CB  THR   204      62.463  60.690  27.779  1.00  0.00           C  
ATOM   3257  HB  THR   204      61.898  60.025  27.126  1.00  0.00           H  
ATOM   3258  CG2 THR   204      61.679  61.985  28.021  1.00  0.00           C  
ATOM   3259 HG21 THR   204      61.497  62.484  27.069  1.00  0.00           H  
ATOM   3260 HG22 THR   204      60.726  61.750  28.495  1.00  0.00           H  
ATOM   3261 HG23 THR   204      62.255  62.643  28.671  1.00  0.00           H  
ATOM   3262  OG1 THR   204      63.699  60.978  27.148  1.00  0.00           O  
ATOM   3263  HG1 THR   204      63.893  60.289  26.479  1.00  0.00           H  
ATOM   3264  C   THR   204      61.346  59.642  29.605  1.00  0.00           C  
ATOM   3265  O   THR   204      60.665  60.437  30.251  1.00  0.00           O  
ATOM   3266  N   ASP   205      60.922  58.401  29.295  1.00  0.00           N  
ATOM   3267  H   ASP   205      61.505  57.711  28.822  1.00  0.00           H  
ATOM   3268  CA  ASP   205      59.603  57.933  29.604  1.00  0.00           C  
ATOM   3269  HA  ASP   205      58.938  58.597  29.052  1.00  0.00           H  
ATOM   3270  CB  ASP   205      59.337  56.489  29.146  1.00  0.00           C  
ATOM   3271  HB2 ASP   205      60.145  55.832  29.466  1.00  0.00           H  
ATOM   3272  HB3 ASP   205      58.420  56.109  29.595  1.00  0.00           H  
ATOM   3273  CG  ASP   205      59.225  56.496  27.630  1.00  0.00           C  
ATOM   3274  OD1 ASP   205      59.236  57.611  27.040  1.00  0.00           O  
ATOM   3275  OD2 ASP   205      59.120  55.388  27.040  1.00  0.00           O  
ATOM   3276  C   ASP   205      59.329  58.007  31.070  1.00  0.00           C  
ATOM   3277  O   ASP   205      60.220  57.981  31.918  1.00  0.00           O  
ATOM   3278  N   TYR   206      58.024  58.123  31.372  1.00  0.00           N  
ATOM   3279  H   TYR   206      57.300  58.110  30.653  1.00  0.00           H  
ATOM   3280  CA  TYR   206      57.488  58.275  32.686  1.00  0.00           C  
ATOM   3281  HA  TYR   206      57.965  59.143  33.141  1.00  0.00           H  
ATOM   3282  CB  TYR   206      55.966  58.495  32.636  1.00  0.00           C  
ATOM   3283  HB2 TYR   206      55.738  59.374  32.034  1.00  0.00           H  
ATOM   3284  HB3 TYR   206      55.484  57.645  32.154  1.00  0.00           H  
ATOM   3285  CG  TYR   206      55.425  58.670  34.012  1.00  0.00           C  
ATOM   3286  CD1 TYR   206      55.600  59.863  34.677  1.00  0.00           C  
ATOM   3287  HD1 TYR   206      56.142  60.666  34.200  1.00  0.00           H  
ATOM   3288  CE1 TYR   206      55.093  60.042  35.941  1.00  0.00           C  
ATOM   3289  HE1 TYR   206      55.240  60.980  36.456  1.00  0.00           H  
ATOM   3290  CZ  TYR   206      54.399  59.025  36.548  1.00  0.00           C  
ATOM   3291  OH  TYR   206      53.876  59.209  37.846  1.00  0.00           O  
ATOM   3292  HH  TYR   206      53.040  59.717  37.793  1.00  0.00           H  
ATOM   3293  CE2 TYR   206      54.213  57.833  35.890  1.00  0.00           C  
ATOM   3294  HE2 TYR   206      53.665  57.033  36.366  1.00  0.00           H  
ATOM   3295  CD2 TYR   206      54.725  57.659  34.625  1.00  0.00           C  
ATOM   3296  HD2 TYR   206      54.576  56.721  34.110  1.00  0.00           H  
ATOM   3297  C   TYR   206      57.763  57.046  33.500  1.00  0.00           C  
ATOM   3298  O   TYR   206      58.097  57.144  34.679  1.00  0.00           O  
ATOM   3299  N   LYS   207      57.626  55.849  32.900  1.00  0.00           N  
ATOM   3300  H   LYS   207      57.391  55.710  31.917  1.00  0.00           H  
ATOM   3301  CA  LYS   207      57.816  54.650  33.663  1.00  0.00           C  
ATOM   3302  HA  LYS   207      57.077  54.673  34.464  1.00  0.00           H  
ATOM   3303  CB  LYS   207      57.598  53.376  32.832  1.00  0.00           C  
ATOM   3304  HB2 LYS   207      56.800  53.553  32.111  1.00  0.00           H  
ATOM   3305  HB3 LYS   207      58.502  53.163  32.262  1.00  0.00           H  
ATOM   3306  CG  LYS   207      57.243  52.155  33.683  1.00  0.00           C  
ATOM   3307  HG2 LYS   207      56.257  52.306  34.123  1.00  0.00           H  
ATOM   3308  HG3 LYS   207      57.173  51.281  33.035  1.00  0.00           H  
ATOM   3309  CD  LYS   207      58.245  51.864  34.801  1.00  0.00           C  
ATOM   3310  HD2 LYS   207      58.214  52.677  35.527  1.00  0.00           H  
ATOM   3311  HD3 LYS   207      57.940  50.958  35.324  1.00  0.00           H  
ATOM   3312  CE  LYS   207      59.682  51.694  34.305  1.00  0.00           C  
ATOM   3313  HE2 LYS   207      59.710  50.993  33.471  1.00  0.00           H  
ATOM   3314  HE3 LYS   207      60.066  52.645  33.936  1.00  0.00           H  
ATOM   3315  NZ  LYS   207      60.527  51.200  35.412  1.00  0.00           N  
ATOM   3316  HZ1 LYS   207      61.468  51.640  35.354  1.00  0.00           H  
ATOM   3317  HZ2 LYS   207      60.086  51.445  36.321  1.00  0.00           H  
ATOM   3318  HZ3 LYS   207      60.623  50.167  35.341  1.00  0.00           H  
ATOM   3319  C   LYS   207      59.218  54.608  34.203  1.00  0.00           C  
ATOM   3320  O   LYS   207      59.441  54.259  35.361  1.00  0.00           O  
ATOM   3321  N   PHE   208      60.206  54.977  33.371  1.00  0.00           N  
ATOM   3322  H   PHE   208      60.050  55.319  32.423  1.00  0.00           H  
ATOM   3323  CA  PHE   208      61.589  54.919  33.757  1.00  0.00           C  
ATOM   3324  HA  PHE   208      61.816  53.888  34.028  1.00  0.00           H  
ATOM   3325  CB  PHE   208      62.510  55.356  32.603  1.00  0.00           C  
ATOM   3326  HB2 PHE   208      62.273  54.797  31.698  1.00  0.00           H  
ATOM   3327  HB3 PHE   208      62.356  56.411  32.375  1.00  0.00           H  
ATOM   3328  CG  PHE   208      63.922  55.115  33.004  1.00  0.00           C  
ATOM   3329  CD1 PHE   208      64.488  53.873  32.830  1.00  0.00           C  
ATOM   3330  HD1 PHE   208      63.903  53.073  32.402  1.00  0.00           H  
ATOM   3331  CE1 PHE   208      65.793  53.643  33.197  1.00  0.00           C  
ATOM   3332  HE1 PHE   208      66.230  52.665  33.060  1.00  0.00           H  
ATOM   3333  CZ  PHE   208      66.539  54.662  33.738  1.00  0.00           C  
ATOM   3334  HZ  PHE   208      67.565  54.486  34.026  1.00  0.00           H  
ATOM   3335  CE2 PHE   208      65.981  55.905  33.913  1.00  0.00           C  
ATOM   3336  HE2 PHE   208      66.567  56.705  34.339  1.00  0.00           H  
ATOM   3337  CD2 PHE   208      64.676  56.129  33.545  1.00  0.00           C  
ATOM   3338  HD2 PHE   208      64.240  57.108  33.682  1.00  0.00           H  
ATOM   3339  C   PHE   208      61.824  55.848  34.914  1.00  0.00           C  
ATOM   3340  O   PHE   208      62.439  55.479  35.913  1.00  0.00           O  
ATOM   3341  N   ARG   209      61.306  57.085  34.806  1.00  0.00           N  
ATOM   3342  H   ARG   209      60.736  57.381  34.013  1.00  0.00           H  
ATOM   3343  CA  ARG   209      61.498  58.112  35.787  1.00  0.00           C  
ATOM   3344  HA  ARG   209      62.569  58.264  35.922  1.00  0.00           H  
ATOM   3345  CB  ARG   209      60.874  59.435  35.325  1.00  0.00           C  
ATOM   3346  HB2 ARG   209      59.822  59.277  35.086  1.00  0.00           H  
ATOM   3347  HB3 ARG   209      60.911  60.158  36.140  1.00  0.00           H  
ATOM   3348  CG  ARG   209      61.595  60.007  34.101  1.00  0.00           C  
ATOM   3349  HG2 ARG   209      62.530  60.467  34.422  1.00  0.00           H  
ATOM   3350  HG3 ARG   209      61.856  59.190  33.428  1.00  0.00           H  
ATOM   3351  CD  ARG   209      60.769  61.038  33.336  1.00  0.00           C  
ATOM   3352  HD2 ARG   209      61.399  61.614  32.658  1.00  0.00           H  
ATOM   3353  HD3 ARG   209      60.007  60.551  32.727  1.00  0.00           H  
ATOM   3354  NE  ARG   209      60.147  61.919  34.357  1.00  0.00           N  
ATOM   3355  HE  ARG   209      60.636  62.108  35.232  1.00  0.00           H  
ATOM   3356  CZ  ARG   209      58.924  62.476  34.128  1.00  0.00           C  
ATOM   3357  NH1 ARG   209      58.285  62.283  32.938  1.00  0.00           N  
ATOM   3358 HH11 ARG   209      58.722  61.718  32.210  1.00  0.00           H  
ATOM   3359 HH12 ARG   209      57.370  62.704  32.776  1.00  0.00           H  
ATOM   3360  NH2 ARG   209      58.339  63.219  35.111  1.00  0.00           N  
ATOM   3361 HH21 ARG   209      58.816  63.352  36.003  1.00  0.00           H  
ATOM   3362 HH22 ARG   209      57.424  63.642  34.954  1.00  0.00           H  
ATOM   3363  C   ARG   209      60.874  57.689  37.086  1.00  0.00           C  
ATOM   3364  O   ARG   209      61.406  57.982  38.155  1.00  0.00           O  
ATOM   3365  N   LEU   210      59.710  57.013  37.030  1.00  0.00           N  
ATOM   3366  H   LEU   210      59.204  56.805  36.169  1.00  0.00           H  
ATOM   3367  CA  LEU   210      59.088  56.525  38.232  1.00  0.00           C  
ATOM   3368  HA  LEU   210      58.928  57.425  38.825  1.00  0.00           H  
ATOM   3369  CB  LEU   210      57.749  55.802  38.039  1.00  0.00           C  
ATOM   3370  HB2 LEU   210      57.810  55.192  37.137  1.00  0.00           H  
ATOM   3371  HB3 LEU   210      57.599  55.120  38.876  1.00  0.00           H  
ATOM   3372  CG  LEU   210      56.529  56.714  37.929  1.00  0.00           C  
ATOM   3373  HG  LEU   210      56.597  57.273  36.996  1.00  0.00           H  
ATOM   3374  CD1 LEU   210      55.244  55.881  37.893  1.00  0.00           C  
ATOM   3375 HD11 LEU   210      54.383  56.544  37.814  1.00  0.00           H  
ATOM   3376 HD12 LEU   210      55.267  55.213  37.032  1.00  0.00           H  
ATOM   3377 HD13 LEU   210      55.166  55.292  38.807  1.00  0.00           H  
ATOM   3378  CD2 LEU   210      56.501  57.731  39.075  1.00  0.00           C  
ATOM   3379 HD21 LEU   210      55.623  58.369  38.974  1.00  0.00           H  
ATOM   3380 HD22 LEU   210      56.459  57.204  40.028  1.00  0.00           H  
ATOM   3381 HD23 LEU   210      57.401  58.345  39.039  1.00  0.00           H  
ATOM   3382  C   LEU   210      59.963  55.491  38.854  1.00  0.00           C  
ATOM   3383  O   LEU   210      60.075  55.411  40.075  1.00  0.00           O  
ATOM   3384  N   ALA   211      60.594  54.661  38.008  1.00  0.00           N  
ATOM   3385  H   ALA   211      60.537  54.740  36.993  1.00  0.00           H  
ATOM   3386  CA  ALA   211      61.412  53.580  38.464  1.00  0.00           C  
ATOM   3387  HA  ALA   211      60.775  52.903  39.032  1.00  0.00           H  
ATOM   3388  CB  ALA   211      62.048  52.789  37.309  1.00  0.00           C  
ATOM   3389  HB1 ALA   211      62.658  51.981  37.714  1.00  0.00           H  
ATOM   3390  HB2 ALA   211      61.263  52.371  36.679  1.00  0.00           H  
ATOM   3391  HB3 ALA   211      62.675  53.454  36.714  1.00  0.00           H  
ATOM   3392  C   ALA   211      62.521  54.149  39.278  1.00  0.00           C  
ATOM   3393  O   ALA   211      62.958  53.550  40.259  1.00  0.00           O  
ATOM   3394  N   LYS   212      63.016  55.333  38.890  1.00  0.00           N  
ATOM   3395  H   LYS   212      62.667  55.888  38.109  1.00  0.00           H  
ATOM   3396  CA  LYS   212      64.119  55.896  39.600  1.00  0.00           C  
ATOM   3397  HA  LYS   212      64.966  55.219  39.492  1.00  0.00           H  
ATOM   3398  CB  LYS   212      64.517  57.272  39.037  1.00  0.00           C  
ATOM   3399  HB2 LYS   212      63.621  57.879  38.910  1.00  0.00           H  
ATOM   3400  HB3 LYS   212      65.150  57.785  39.761  1.00  0.00           H  
ATOM   3401  CG  LYS   212      65.257  57.180  37.697  1.00  0.00           C  
ATOM   3402  HG2 LYS   212      66.196  56.647  37.849  1.00  0.00           H  
ATOM   3403  HG3 LYS   212      64.661  56.584  37.006  1.00  0.00           H  
ATOM   3404  CD  LYS   212      65.556  58.534  37.052  1.00  0.00           C  
ATOM   3405  HD2 LYS   212      65.977  58.370  36.060  1.00  0.00           H  
ATOM   3406  HD3 LYS   212      64.621  59.077  36.915  1.00  0.00           H  
ATOM   3407  CE  LYS   212      66.521  59.399  37.868  1.00  0.00           C  
ATOM   3408  HE2 LYS   212      66.093  59.609  38.848  1.00  0.00           H  
ATOM   3409  HE3 LYS   212      67.452  58.858  38.036  1.00  0.00           H  
ATOM   3410  NZ  LYS   212      66.797  60.667  37.157  1.00  0.00           N  
ATOM   3411  HZ1 LYS   212      67.453  61.245  37.720  1.00  0.00           H  
ATOM   3412  HZ2 LYS   212      67.225  60.460  36.232  1.00  0.00           H  
ATOM   3413  HZ3 LYS   212      65.908  61.188  37.018  1.00  0.00           H  
ATOM   3414  C   LYS   212      63.737  56.067  41.048  1.00  0.00           C  
ATOM   3415  O   LYS   212      64.497  55.691  41.938  1.00  0.00           O  
ATOM   3416  N   SER   213      62.551  56.648  41.329  1.00  0.00           N  
ATOM   3417  H   SER   213      61.887  56.956  40.619  1.00  0.00           H  
ATOM   3418  CA  SER   213      62.122  56.884  42.685  1.00  0.00           C  
ATOM   3419  HA  SER   213      62.979  57.360  43.161  1.00  0.00           H  
ATOM   3420  CB  SER   213      60.890  57.802  42.760  1.00  0.00           C  
ATOM   3421  HB2 SER   213      60.075  57.378  42.173  1.00  0.00           H  
ATOM   3422  HB3 SER   213      60.539  57.869  43.790  1.00  0.00           H  
ATOM   3423  OG  SER   213      61.214  59.096  42.274  1.00  0.00           O  
ATOM   3424  HG  SER   213      60.394  59.623  42.174  1.00  0.00           H  
ATOM   3425  C   SER   213      61.764  55.615  43.406  1.00  0.00           C  
ATOM   3426  O   SER   213      62.255  55.343  44.500  1.00  0.00           O  
ATOM   3427  N   THR   214      60.884  54.796  42.808  1.00  0.00           N  
ATOM   3428  H   THR   214      60.518  54.936  41.866  1.00  0.00           H  
ATOM   3429  CA  THR   214      60.384  53.629  43.479  1.00  0.00           C  
ATOM   3430  HA  THR   214      60.015  53.974  44.445  1.00  0.00           H  
ATOM   3431  CB  THR   214      59.236  52.998  42.750  1.00  0.00           C  
ATOM   3432  HB  THR   214      58.942  52.077  43.254  1.00  0.00           H  
ATOM   3433  CG2 THR   214      58.079  54.005  42.731  1.00  0.00           C  
ATOM   3434 HG21 THR   214      57.228  53.572  42.206  1.00  0.00           H  
ATOM   3435 HG22 THR   214      57.790  54.246  43.754  1.00  0.00           H  
ATOM   3436 HG23 THR   214      58.396  54.914  42.220  1.00  0.00           H  
ATOM   3437  OG1 THR   214      59.604  52.673  41.421  1.00  0.00           O  
ATOM   3438  HG1 THR   214      59.632  53.490  40.880  1.00  0.00           H  
ATOM   3439  C   THR   214      61.462  52.619  43.719  1.00  0.00           C  
ATOM   3440  O   THR   214      61.525  52.009  44.785  1.00  0.00           O  
ATOM   3441  N   LEU   215      62.355  52.408  42.746  1.00  0.00           N  
ATOM   3442  H   LEU   215      62.392  52.904  41.856  1.00  0.00           H  
ATOM   3443  CA  LEU   215      63.355  51.406  42.946  1.00  0.00           C  
ATOM   3444  HA  LEU   215      62.818  50.505  43.242  1.00  0.00           H  
ATOM   3445  CB  LEU   215      64.117  51.021  41.670  1.00  0.00           C  
ATOM   3446  HB2 LEU   215      64.434  51.922  41.145  1.00  0.00           H  
ATOM   3447  HB3 LEU   215      65.021  50.471  41.933  1.00  0.00           H  
ATOM   3448  CG  LEU   215      63.234  50.160  40.742  1.00  0.00           C  
ATOM   3449  HG  LEU   215      62.743  49.419  41.372  1.00  0.00           H  
ATOM   3450  CD1 LEU   215      62.093  50.956  40.096  1.00  0.00           C  
ATOM   3451 HD11 LEU   215      61.507  50.297  39.455  1.00  0.00           H  
ATOM   3452 HD12 LEU   215      61.452  51.369  40.874  1.00  0.00           H  
ATOM   3453 HD13 LEU   215      62.508  51.768  39.499  1.00  0.00           H  
ATOM   3454  CD2 LEU   215      64.073  49.383  39.727  1.00  0.00           C  
ATOM   3455 HD21 LEU   215      63.417  48.789  39.091  1.00  0.00           H  
ATOM   3456 HD22 LEU   215      64.639  50.082  39.111  1.00  0.00           H  
ATOM   3457 HD23 LEU   215      64.763  48.723  40.254  1.00  0.00           H  
ATOM   3458  C   LEU   215      64.285  51.787  44.050  1.00  0.00           C  
ATOM   3459  O   LEU   215      64.843  50.906  44.698  1.00  0.00           O  
ATOM   3460  N   THR   216      64.566  53.085  44.253  1.00  0.00           N  
ATOM   3461  H   THR   216      64.237  53.860  43.677  1.00  0.00           H  
ATOM   3462  CA  THR   216      65.397  53.442  45.368  1.00  0.00           C  
ATOM   3463  HA  THR   216      66.226  52.735  45.333  1.00  0.00           H  
ATOM   3464  CB  THR   216      65.959  54.829  45.278  1.00  0.00           C  
ATOM   3465  HB  THR   216      66.527  54.924  44.353  1.00  0.00           H  
ATOM   3466  CG2 THR   216      64.828  55.863  45.269  1.00  0.00           C  
ATOM   3467 HG21 THR   216      65.252  56.865  45.203  1.00  0.00           H  
ATOM   3468 HG22 THR   216      64.180  55.686  44.411  1.00  0.00           H  
ATOM   3469 HG23 THR   216      64.247  55.774  46.187  1.00  0.00           H  
ATOM   3470  OG1 THR   216      66.805  55.062  46.387  1.00  0.00           O  
ATOM   3471  HG1 THR   216      67.176  55.967  46.331  1.00  0.00           H  
ATOM   3472  C   THR   216      64.655  53.317  46.673  1.00  0.00           C  
ATOM   3473  O   THR   216      65.196  52.828  47.665  1.00  0.00           O  
ATOM   3474  N   LEU   217      63.382  53.751  46.699  1.00  0.00           N  
ATOM   3475  H   LEU   217      62.875  54.045  45.865  1.00  0.00           H  
ATOM   3476  CA  LEU   217      62.610  53.843  47.909  1.00  0.00           C  
ATOM   3477  HA  LEU   217      63.193  54.422  48.625  1.00  0.00           H  
ATOM   3478  CB  LEU   217      61.273  54.559  47.645  1.00  0.00           C  
ATOM   3479  HB2 LEU   217      61.455  55.403  46.980  1.00  0.00           H  
ATOM   3480  HB3 LEU   217      60.610  53.874  47.116  1.00  0.00           H  
ATOM   3481  CG  LEU   217      60.551  55.070  48.901  1.00  0.00           C  
ATOM   3482  HG  LEU   217      60.450  54.232  49.591  1.00  0.00           H  
ATOM   3483  CD1 LEU   217      61.368  56.167  49.595  1.00  0.00           C  
ATOM   3484 HD11 LEU   217      60.835  56.512  50.481  1.00  0.00           H  
ATOM   3485 HD12 LEU   217      62.339  55.767  49.888  1.00  0.00           H  
ATOM   3486 HD13 LEU   217      61.511  57.002  48.910  1.00  0.00           H  
ATOM   3487  CD2 LEU   217      59.148  55.579  48.559  1.00  0.00           C  
ATOM   3488 HD21 LEU   217      58.659  55.935  49.466  1.00  0.00           H  
ATOM   3489 HD22 LEU   217      59.222  56.397  47.842  1.00  0.00           H  
ATOM   3490 HD23 LEU   217      58.563  54.768  48.125  1.00  0.00           H  
ATOM   3491  C   LEU   217      62.348  52.483  48.497  1.00  0.00           C  
ATOM   3492  O   LEU   217      62.420  52.312  49.714  1.00  0.00           O  
ATOM   3493  N   ILE   218      62.039  51.465  47.668  1.00  0.00           N  
ATOM   3494  H   ILE   218      62.007  51.517  46.650  1.00  0.00           H  
ATOM   3495  CA  ILE   218      61.723  50.185  48.242  1.00  0.00           C  
ATOM   3496  HA  ILE   218      60.912  50.400  48.938  1.00  0.00           H  
ATOM   3497  CB  ILE   218      61.199  49.172  47.261  1.00  0.00           C  
ATOM   3498  HB  ILE   218      61.750  49.217  46.322  1.00  0.00           H  
ATOM   3499  CG2 ILE   218      61.386  47.779  47.885  1.00  0.00           C  
ATOM   3500 HG21 ILE   218      61.015  47.019  47.197  1.00  0.00           H  
ATOM   3501 HG22 ILE   218      62.445  47.607  48.079  1.00  0.00           H  
ATOM   3502 HG23 ILE   218      60.831  47.722  48.822  1.00  0.00           H  
ATOM   3503  CG1 ILE   218      59.731  49.470  46.898  1.00  0.00           C  
ATOM   3504 HG12 ILE   218      59.383  48.623  46.306  1.00  0.00           H  
ATOM   3505 HG13 ILE   218      59.183  49.506  47.839  1.00  0.00           H  
ATOM   3506  CD1 ILE   218      59.496  50.760  46.124  1.00  0.00           C  
ATOM   3507 HD11 ILE   218      60.044  50.724  45.182  1.00  0.00           H  
ATOM   3508 HD12 ILE   218      58.432  50.873  45.920  1.00  0.00           H  
ATOM   3509 HD13 ILE   218      59.845  51.607  46.714  1.00  0.00           H  
ATOM   3510  C   ILE   218      62.888  49.602  48.985  1.00  0.00           C  
ATOM   3511  O   ILE   218      62.708  49.152  50.115  1.00  0.00           O  
ATOM   3512  N   PRO   219      64.072  49.568  48.446  1.00  0.00           N  
ATOM   3513  CD  PRO   219      64.270  49.398  47.020  1.00  0.00           C  
ATOM   3514  HD2 PRO   219      63.814  50.207  46.449  1.00  0.00           H  
ATOM   3515  HD3 PRO   219      63.832  48.467  46.659  1.00  0.00           H  
ATOM   3516  CG  PRO   219      65.802  49.398  46.884  1.00  0.00           C  
ATOM   3517  HG2 PRO   219      66.191  50.408  46.752  1.00  0.00           H  
ATOM   3518  HG3 PRO   219      66.126  48.817  46.021  1.00  0.00           H  
ATOM   3519  CB  PRO   219      66.296  48.772  48.202  1.00  0.00           C  
ATOM   3520  HB2 PRO   219      67.227  49.231  48.534  1.00  0.00           H  
ATOM   3521  HB3 PRO   219      66.490  47.706  48.085  1.00  0.00           H  
ATOM   3522  CA  PRO   219      65.164  49.025  49.203  1.00  0.00           C  
ATOM   3523  HA  PRO   219      64.889  48.084  49.679  1.00  0.00           H  
ATOM   3524  C   PRO   219      65.537  49.868  50.385  1.00  0.00           C  
ATOM   3525  O   PRO   219      65.981  49.317  51.390  1.00  0.00           O  
ATOM   3526  N   LEU   220      65.373  51.202  50.294  1.00  0.00           N  
ATOM   3527  H   LEU   220      64.971  51.680  49.488  1.00  0.00           H  
ATOM   3528  CA  LEU   220      65.771  52.064  51.370  1.00  0.00           C  
ATOM   3529  HA  LEU   220      66.824  51.886  51.588  1.00  0.00           H  
ATOM   3530  CB  LEU   220      65.573  53.549  50.983  1.00  0.00           C  
ATOM   3531  HB2 LEU   220      66.123  53.735  50.060  1.00  0.00           H  
ATOM   3532  HB3 LEU   220      64.517  53.703  50.761  1.00  0.00           H  
ATOM   3533  CG  LEU   220      66.006  54.610  52.023  1.00  0.00           C  
ATOM   3534  HG  LEU   220      65.840  55.591  51.578  1.00  0.00           H  
ATOM   3535  CD1 LEU   220      65.128  54.610  53.286  1.00  0.00           C  
ATOM   3536 HD11 LEU   220      65.483  55.376  53.976  1.00  0.00           H  
ATOM   3537 HD12 LEU   220      64.095  54.820  53.011  1.00  0.00           H  
ATOM   3538 HD13 LEU   220      65.184  53.634  53.768  1.00  0.00           H  
ATOM   3539  CD2 LEU   220      67.506  54.504  52.320  1.00  0.00           C  
ATOM   3540 HD21 LEU   220      67.786  55.260  53.054  1.00  0.00           H  
ATOM   3541 HD22 LEU   220      67.729  53.513  52.716  1.00  0.00           H  
ATOM   3542 HD23 LEU   220      68.071  54.663  51.401  1.00  0.00           H  
ATOM   3543  C   LEU   220      64.917  51.774  52.564  1.00  0.00           C  
ATOM   3544  O   LEU   220      65.419  51.502  53.653  1.00  0.00           O  
ATOM   3545  N   LEU   221      63.588  51.809  52.364  1.00  0.00           N  
ATOM   3546  H   LEU   221      63.154  51.965  51.454  1.00  0.00           H  
ATOM   3547  CA  LEU   221      62.658  51.625  53.438  1.00  0.00           C  
ATOM   3548  HA  LEU   221      62.952  52.316  54.228  1.00  0.00           H  
ATOM   3549  CB  LEU   221      61.210  51.965  53.038  1.00  0.00           C  
ATOM   3550  HB2 LEU   221      60.914  51.347  52.190  1.00  0.00           H  
ATOM   3551  HB3 LEU   221      60.540  51.719  53.862  1.00  0.00           H  
ATOM   3552  CG  LEU   221      61.042  53.454  52.669  1.00  0.00           C  
ATOM   3553  HG  LEU   221      61.529  53.613  51.707  1.00  0.00           H  
ATOM   3554  CD1 LEU   221      59.568  53.839  52.456  1.00  0.00           C  
ATOM   3555 HD11 LEU   221      59.502  54.896  52.198  1.00  0.00           H  
ATOM   3556 HD12 LEU   221      59.149  53.241  51.646  1.00  0.00           H  
ATOM   3557 HD13 LEU   221      59.007  53.653  53.372  1.00  0.00           H  
ATOM   3558  CD2 LEU   221      61.753  54.358  53.688  1.00  0.00           C  
ATOM   3559 HD21 LEU   221      61.619  55.402  53.404  1.00  0.00           H  
ATOM   3560 HD22 LEU   221      61.329  54.194  54.678  1.00  0.00           H  
ATOM   3561 HD23 LEU   221      62.817  54.121  53.705  1.00  0.00           H  
ATOM   3562  C   LEU   221      62.715  50.215  53.931  1.00  0.00           C  
ATOM   3563  O   LEU   221      62.614  49.971  55.133  1.00  0.00           O  
ATOM   3564  N   GLY   222      62.858  49.239  53.016  1.00  0.00           N  
ATOM   3565  H   GLY   222      62.971  49.393  52.014  1.00  0.00           H  
ATOM   3566  CA  GLY   222      62.859  47.864  53.425  1.00  0.00           C  
ATOM   3567  HA2 GLY   222      61.941  47.642  53.968  1.00  0.00           H  
ATOM   3568  HA3 GLY   222      62.874  47.219  52.546  1.00  0.00           H  
ATOM   3569  C   GLY   222      64.043  47.564  54.291  1.00  0.00           C  
ATOM   3570  O   GLY   222      63.913  46.933  55.341  1.00  0.00           O  
ATOM   3571  N   VAL   223      65.238  48.017  53.872  1.00  0.00           N  
ATOM   3572  H   VAL   223      65.377  48.583  53.035  1.00  0.00           H  
ATOM   3573  CA  VAL   223      66.437  47.721  54.603  1.00  0.00           C  
ATOM   3574  HA  VAL   223      66.517  46.636  54.667  1.00  0.00           H  
ATOM   3575  CB  VAL   223      67.679  48.235  53.929  1.00  0.00           C  
ATOM   3576  HB  VAL   223      68.571  48.040  54.525  1.00  0.00           H  
ATOM   3577  CG1 VAL   223      67.853  47.497  52.591  1.00  0.00           C  
ATOM   3578 HG11 VAL   223      68.751  47.859  52.090  1.00  0.00           H  
ATOM   3579 HG12 VAL   223      67.947  46.427  52.775  1.00  0.00           H  
ATOM   3580 HG13 VAL   223      66.985  47.681  51.958  1.00  0.00           H  
ATOM   3581  CG2 VAL   223      67.575  49.762  53.776  1.00  0.00           C  
ATOM   3582 HG21 VAL   223      68.473  50.141  53.288  1.00  0.00           H  
ATOM   3583 HG22 VAL   223      66.702  50.008  53.172  1.00  0.00           H  
ATOM   3584 HG23 VAL   223      67.476  50.220  54.760  1.00  0.00           H  
ATOM   3585  C   VAL   223      66.343  48.364  55.944  1.00  0.00           C  
ATOM   3586  O   VAL   223      66.721  47.777  56.958  1.00  0.00           O  
ATOM   3587  N   HID   224      65.818  49.598  55.983  1.00  0.00           N  
ATOM   3588  H   HID   224      65.446  50.097  55.175  1.00  0.00           H  
ATOM   3589  CA  HID   224      65.750  50.309  57.220  1.00  0.00           C  
ATOM   3590  HA  HID   224      66.781  50.381  57.565  1.00  0.00           H  
ATOM   3591  CB  HID   224      65.137  51.706  57.096  1.00  0.00           C  
ATOM   3592  HB2 HID   224      65.685  52.290  56.356  1.00  0.00           H  
ATOM   3593  HB3 HID   224      64.108  51.633  56.745  1.00  0.00           H  
ATOM   3594  CG  HID   224      65.179  52.391  58.421  1.00  0.00           C  
ATOM   3595  ND1 HID   224      64.199  52.283  59.382  1.00  0.00           N  
ATOM   3596  HD1 HID   224      63.319  51.773  59.299  1.00  0.00           H  
ATOM   3597  CE1 HID   224      64.628  52.984  60.458  1.00  0.00           C  
ATOM   3598  HE1 HID   224      64.067  53.084  61.375  1.00  0.00           H  
ATOM   3599  NE2 HID   224      65.814  53.532  60.257  1.00  0.00           N  
ATOM   3600  CD2 HID   224      66.161  53.154  58.974  1.00  0.00           C  
ATOM   3601  HD2 HID   224      67.081  53.426  58.480  1.00  0.00           H  
ATOM   3602  C   HID   224      64.869  49.579  58.183  1.00  0.00           C  
ATOM   3603  O   HID   224      65.205  49.445  59.357  1.00  0.00           O  
ATOM   3604  N   GLU   225      63.713  49.088  57.706  1.00  0.00           N  
ATOM   3605  H   GLU   225      63.428  49.144  56.728  1.00  0.00           H  
ATOM   3606  CA  GLU   225      62.770  48.431  58.565  1.00  0.00           C  
ATOM   3607  HA  GLU   225      62.517  49.121  59.370  1.00  0.00           H  
ATOM   3608  CB  GLU   225      61.478  48.063  57.814  1.00  0.00           C  
ATOM   3609  HB2 GLU   225      61.112  48.947  57.292  1.00  0.00           H  
ATOM   3610  HB3 GLU   225      61.714  47.318  57.054  1.00  0.00           H  
ATOM   3611  CG  GLU   225      60.361  47.520  58.705  1.00  0.00           C  
ATOM   3612  HG2 GLU   225      60.397  47.990  59.688  1.00  0.00           H  
ATOM   3613  HG3 GLU   225      59.386  47.752  58.276  1.00  0.00           H  
ATOM   3614  CD  GLU   225      60.539  46.014  58.831  1.00  0.00           C  
ATOM   3615  OE1 GLU   225      61.459  45.464  58.169  1.00  0.00           O  
ATOM   3616  OE2 GLU   225      59.749  45.394  59.591  1.00  0.00           O  
ATOM   3617  C   GLU   225      63.381  47.180  59.116  1.00  0.00           C  
ATOM   3618  O   GLU   225      63.198  46.857  60.288  1.00  0.00           O  
ATOM   3619  N   VAL   226      64.122  46.431  58.278  1.00  0.00           N  
ATOM   3620  H   VAL   226      64.315  46.673  57.306  1.00  0.00           H  
ATOM   3621  CA  VAL   226      64.709  45.197  58.720  1.00  0.00           C  
ATOM   3622  HA  VAL   226      63.889  44.581  59.088  1.00  0.00           H  
ATOM   3623  CB  VAL   226      65.414  44.465  57.614  1.00  0.00           C  
ATOM   3624  HB  VAL   226      66.201  45.066  57.159  1.00  0.00           H  
ATOM   3625  CG1 VAL   226      66.091  43.217  58.207  1.00  0.00           C  
ATOM   3626 HG11 VAL   226      66.608  42.673  57.416  1.00  0.00           H  
ATOM   3627 HG12 VAL   226      66.809  43.520  58.969  1.00  0.00           H  
ATOM   3628 HG13 VAL   226      65.336  42.572  58.657  1.00  0.00           H  
ATOM   3629  CG2 VAL   226      64.397  44.153  56.500  1.00  0.00           C  
ATOM   3630 HG21 VAL   226      64.896  43.621  55.690  1.00  0.00           H  
ATOM   3631 HG22 VAL   226      63.596  43.533  56.902  1.00  0.00           H  
ATOM   3632 HG23 VAL   226      63.978  45.084  56.119  1.00  0.00           H  
ATOM   3633  C   VAL   226      65.722  45.470  59.787  1.00  0.00           C  
ATOM   3634  O   VAL   226      65.758  44.786  60.810  1.00  0.00           O  
ATOM   3635  N   VAL   227      66.569  46.494  59.579  1.00  0.00           N  
ATOM   3636  H   VAL   227      66.535  47.112  58.768  1.00  0.00           H  
ATOM   3637  CA  VAL   227      67.612  46.794  60.517  1.00  0.00           C  
ATOM   3638  HA  VAL   227      68.248  45.912  60.590  1.00  0.00           H  
ATOM   3639  CB  VAL   227      68.459  47.956  60.087  1.00  0.00           C  
ATOM   3640  HB  VAL   227      67.869  48.857  59.918  1.00  0.00           H  
ATOM   3641  CG1 VAL   227      69.451  48.276  61.216  1.00  0.00           C  
ATOM   3642 HG11 VAL   227      70.077  49.119  60.923  1.00  0.00           H  
ATOM   3643 HG12 VAL   227      68.901  48.530  62.122  1.00  0.00           H  
ATOM   3644 HG13 VAL   227      70.080  47.406  61.405  1.00  0.00           H  
ATOM   3645  CG2 VAL   227      69.126  47.617  58.741  1.00  0.00           C  
ATOM   3646 HG21 VAL   227      69.744  48.455  58.420  1.00  0.00           H  
ATOM   3647 HG22 VAL   227      69.749  46.730  58.857  1.00  0.00           H  
ATOM   3648 HG23 VAL   227      68.357  47.425  57.992  1.00  0.00           H  
ATOM   3649  C   VAL   227      66.986  47.157  61.815  1.00  0.00           C  
ATOM   3650  O   VAL   227      67.450  46.770  62.886  1.00  0.00           O  
ATOM   3651  N   PHE   228      65.892  47.920  61.731  1.00  0.00           N  
ATOM   3652  H   PHE   228      65.457  48.195  60.850  1.00  0.00           H  
ATOM   3653  CA  PHE   228      65.236  48.418  62.888  1.00  0.00           C  
ATOM   3654  HA  PHE   228      65.972  48.934  63.504  1.00  0.00           H  
ATOM   3655  CB  PHE   228      64.151  49.418  62.512  1.00  0.00           C  
ATOM   3656  HB2 PHE   228      64.478  50.126  61.750  1.00  0.00           H  
ATOM   3657  HB3 PHE   228      63.249  48.937  62.134  1.00  0.00           H  
ATOM   3658  CG  PHE   228      63.950  50.047  63.816  1.00  0.00           C  
ATOM   3659  CD1 PHE   228      64.753  51.087  64.219  1.00  0.00           C  
ATOM   3660  HD1 PHE   228      65.527  51.449  63.559  1.00  0.00           H  
ATOM   3661  CE1 PHE   228      64.585  51.672  65.448  1.00  0.00           C  
ATOM   3662  HE1 PHE   228      65.209  52.498  65.758  1.00  0.00           H  
ATOM   3663  CZ  PHE   228      63.608  51.184  66.272  1.00  0.00           C  
ATOM   3664  HZ  PHE   228      63.444  51.623  67.245  1.00  0.00           H  
ATOM   3665  CE2 PHE   228      62.839  50.131  65.848  1.00  0.00           C  
ATOM   3666  HE2 PHE   228      62.077  49.750  66.512  1.00  0.00           H  
ATOM   3667  CD2 PHE   228      62.991  49.546  64.634  1.00  0.00           C  
ATOM   3668  HD2 PHE   228      62.373  48.714  64.330  1.00  0.00           H  
ATOM   3669  C   PHE   228      64.650  47.285  63.672  1.00  0.00           C  
ATOM   3670  O   PHE   228      64.677  47.274  64.904  1.00  0.00           O  
ATOM   3671  N   ALA   229      64.080  46.295  62.971  1.00  0.00           N  
ATOM   3672  H   ALA   229      64.032  46.250  61.953  1.00  0.00           H  
ATOM   3673  CA  ALA   229      63.480  45.196  63.664  1.00  0.00           C  
ATOM   3674  HA  ALA   229      62.704  45.612  64.306  1.00  0.00           H  
ATOM   3675  CB  ALA   229      62.836  44.177  62.711  1.00  0.00           C  
ATOM   3676  HB1 ALA   229      62.396  43.365  63.290  1.00  0.00           H  
ATOM   3677  HB2 ALA   229      62.059  44.667  62.125  1.00  0.00           H  
ATOM   3678  HB3 ALA   229      63.596  43.775  62.041  1.00  0.00           H  
ATOM   3679  C   ALA   229      64.535  44.474  64.446  1.00  0.00           C  
ATOM   3680  O   ALA   229      64.338  44.173  65.620  1.00  0.00           O  
ATOM   3681  N   PHE   230      65.699  44.206  63.822  1.00  0.00           N  
ATOM   3682  H   PHE   230      65.928  44.511  62.876  1.00  0.00           H  
ATOM   3683  CA  PHE   230      66.731  43.444  64.475  1.00  0.00           C  
ATOM   3684  HA  PHE   230      66.241  42.520  64.783  1.00  0.00           H  
ATOM   3685  CB  PHE   230      67.910  43.079  63.552  1.00  0.00           C  
ATOM   3686  HB2 PHE   230      68.236  43.948  62.981  1.00  0.00           H  
ATOM   3687  HB3 PHE   230      68.766  42.742  64.136  1.00  0.00           H  
ATOM   3688  CG  PHE   230      67.435  41.999  62.642  1.00  0.00           C  
ATOM   3689  CD1 PHE   230      67.402  40.693  63.077  1.00  0.00           C  
ATOM   3690  HD1 PHE   230      67.724  40.458  64.081  1.00  0.00           H  
ATOM   3691  CE1 PHE   230      66.965  39.685  62.252  1.00  0.00           C  
ATOM   3692  HE1 PHE   230      66.944  38.666  62.608  1.00  0.00           H  
ATOM   3693  CZ  PHE   230      66.555  39.975  60.973  1.00  0.00           C  
ATOM   3694  HZ  PHE   230      66.210  39.186  60.321  1.00  0.00           H  
ATOM   3695  CE2 PHE   230      66.586  41.276  60.528  1.00  0.00           C  
ATOM   3696  HE2 PHE   230      66.266  41.510  59.523  1.00  0.00           H  
ATOM   3697  CD2 PHE   230      67.024  42.280  61.359  1.00  0.00           C  
ATOM   3698  HD2 PHE   230      67.046  43.299  61.001  1.00  0.00           H  
ATOM   3699  C   PHE   230      67.278  44.174  65.658  1.00  0.00           C  
ATOM   3700  O   PHE   230      67.424  43.599  66.735  1.00  0.00           O  
ATOM   3701  N   VAL   231      67.561  45.481  65.503  1.00  0.00           N  
ATOM   3702  H   VAL   231      67.360  46.017  64.658  1.00  0.00           H  
ATOM   3703  CA  VAL   231      68.185  46.229  66.554  1.00  0.00           C  
ATOM   3704  HA  VAL   231      69.150  45.762  66.751  1.00  0.00           H  
ATOM   3705  CB  VAL   231      68.426  47.662  66.182  1.00  0.00           C  
ATOM   3706  HB  VAL   231      67.504  48.190  65.941  1.00  0.00           H  
ATOM   3707  CG1 VAL   231      69.049  48.377  67.390  1.00  0.00           C  
ATOM   3708 HG11 VAL   231      69.232  49.422  67.140  1.00  0.00           H  
ATOM   3709 HG12 VAL   231      68.366  48.321  68.238  1.00  0.00           H  
ATOM   3710 HG13 VAL   231      69.992  47.896  67.651  1.00  0.00           H  
ATOM   3711  CG2 VAL   231      69.302  47.698  64.918  1.00  0.00           C  
ATOM   3712 HG21 VAL   231      69.487  48.734  64.633  1.00  0.00           H  
ATOM   3713 HG22 VAL   231      70.251  47.202  65.119  1.00  0.00           H  
ATOM   3714 HG23 VAL   231      68.789  47.184  64.105  1.00  0.00           H  
ATOM   3715  C   VAL   231      67.297  46.210  67.754  1.00  0.00           C  
ATOM   3716  O   VAL   231      67.760  46.129  68.891  1.00  0.00           O  
ATOM   3717  N   THR   232      65.982  46.282  67.525  1.00  0.00           N  
ATOM   3718  H   THR   232      65.568  46.325  66.594  1.00  0.00           H  
ATOM   3719  CA  THR   232      65.034  46.304  68.595  1.00  0.00           C  
ATOM   3720  HA  THR   232      65.284  47.197  69.168  1.00  0.00           H  
ATOM   3721  CB  THR   232      63.641  46.326  68.104  1.00  0.00           C  
ATOM   3722  HB  THR   232      63.444  45.501  67.419  1.00  0.00           H  
ATOM   3723  CG2 THR   232      62.758  46.214  69.341  1.00  0.00           C  
ATOM   3724 HG21 THR   232      61.710  46.225  69.042  1.00  0.00           H  
ATOM   3725 HG22 THR   232      62.977  45.282  69.861  1.00  0.00           H  
ATOM   3726 HG23 THR   232      62.954  47.055  70.006  1.00  0.00           H  
ATOM   3727  OG1 THR   232      63.375  47.497  67.350  1.00  0.00           O  
ATOM   3728  HG1 THR   232      63.815  47.431  66.477  1.00  0.00           H  
ATOM   3729  C   THR   232      65.101  45.048  69.404  1.00  0.00           C  
ATOM   3730  O   THR   232      65.001  45.079  70.629  1.00  0.00           O  
ATOM   3731  N   ASP   233      65.253  43.905  68.716  1.00  0.00           N  
ATOM   3732  H   ASP   233      65.408  43.884  67.708  1.00  0.00           H  
ATOM   3733  CA  ASP   233      65.215  42.602  69.312  1.00  0.00           C  
ATOM   3734  HA  ASP   233      64.283  42.551  69.875  1.00  0.00           H  
ATOM   3735  CB  ASP   233      65.189  41.471  68.269  1.00  0.00           C  
ATOM   3736  HB2 ASP   233      65.919  41.652  67.480  1.00  0.00           H  
ATOM   3737  HB3 ASP   233      65.443  40.514  68.726  1.00  0.00           H  
ATOM   3738  CG  ASP   233      63.772  41.446  67.704  1.00  0.00           C  
ATOM   3739  OD1 ASP   233      62.817  41.527  68.525  1.00  0.00           O  
ATOM   3740  OD2 ASP   233      63.616  41.341  66.460  1.00  0.00           O  
ATOM   3741  C   ASP   233      66.366  42.406  70.239  1.00  0.00           C  
ATOM   3742  O   ASP   233      66.303  41.550  71.119  1.00  0.00           O  
ATOM   3743  N   GLU   234      67.449  43.184  70.063  1.00  0.00           N  
ATOM   3744  H   GLU   234      67.523  43.921  69.362  1.00  0.00           H  
ATOM   3745  CA  GLU   234      68.610  43.014  70.886  1.00  0.00           C  
ATOM   3746  HA  GLU   234      69.050  42.043  70.656  1.00  0.00           H  
ATOM   3747  CB  GLU   234      69.665  44.106  70.634  1.00  0.00           C  
ATOM   3748  HB2 GLU   234      69.213  45.082  70.812  1.00  0.00           H  
ATOM   3749  HB3 GLU   234      70.472  43.992  71.358  1.00  0.00           H  
ATOM   3750  CG  GLU   234      70.256  44.083  69.224  1.00  0.00           C  
ATOM   3751  HG2 GLU   234      70.746  43.129  69.031  1.00  0.00           H  
ATOM   3752  HG3 GLU   234      69.469  44.194  68.478  1.00  0.00           H  
ATOM   3753  CD  GLU   234      71.255  45.227  69.121  1.00  0.00           C  
ATOM   3754  OE1 GLU   234      71.544  45.857  70.173  1.00  0.00           O  
ATOM   3755  OE2 GLU   234      71.738  45.490  67.989  1.00  0.00           O  
ATOM   3756  C   GLU   234      68.178  43.140  72.314  1.00  0.00           C  
ATOM   3757  O   GLU   234      68.552  42.320  73.153  1.00  0.00           O  
ATOM   3758  N   HID   235      67.347  44.155  72.620  1.00  0.00           N  
ATOM   3759  H   HID   235      67.015  44.846  71.947  1.00  0.00           H  
ATOM   3760  CA  HID   235      66.857  44.339  73.954  1.00  0.00           C  
ATOM   3761  HA  HID   235      66.265  45.255  73.957  1.00  0.00           H  
ATOM   3762  CB  HID   235      65.930  43.199  74.421  1.00  0.00           C  
ATOM   3763  HB2 HID   235      66.414  42.243  74.219  1.00  0.00           H  
ATOM   3764  HB3 HID   235      65.799  43.268  75.500  1.00  0.00           H  
ATOM   3765  CG  HID   235      64.579  43.207  73.765  1.00  0.00           C  
ATOM   3766  ND1 HID   235      64.229  42.390  72.714  1.00  0.00           N  
ATOM   3767  HD1 HID   235      64.824  41.701  72.255  1.00  0.00           H  
ATOM   3768  CE1 HID   235      62.939  42.678  72.407  1.00  0.00           C  
ATOM   3769  HE1 HID   235      62.386  42.192  71.618  1.00  0.00           H  
ATOM   3770  NE2 HID   235      62.438  43.620  73.183  1.00  0.00           N  
ATOM   3771  CD2 HID   235      63.475  43.952  74.037  1.00  0.00           C  
ATOM   3772  HD2 HID   235      63.415  44.701  74.814  1.00  0.00           H  
ATOM   3773  C   HID   235      68.031  44.400  74.863  1.00  0.00           C  
ATOM   3774  O   HID   235      67.999  43.865  75.971  1.00  0.00           O  
ATOM   3775  N   ALA   236      69.109  45.064  74.415  1.00  0.00           N  
ATOM   3776  H   ALA   236      69.190  45.525  73.509  1.00  0.00           H  
ATOM   3777  CA  ALA   236      70.255  45.146  75.264  1.00  0.00           C  
ATOM   3778  HA  ALA   236      70.547  44.133  75.541  1.00  0.00           H  
ATOM   3779  CB  ALA   236      71.476  45.795  74.588  1.00  0.00           C  
ATOM   3780  HB1 ALA   236      72.308  45.824  75.291  1.00  0.00           H  
ATOM   3781  HB2 ALA   236      71.760  45.211  73.713  1.00  0.00           H  
ATOM   3782  HB3 ALA   236      71.225  46.810  74.281  1.00  0.00           H  
ATOM   3783  C   ALA   236      69.866  45.999  76.421  1.00  0.00           C  
ATOM   3784  O   ALA   236      69.183  47.008  76.260  1.00  0.00           O  
ATOM   3785  N   GLN   237      70.278  45.592  77.633  1.00  0.00           N  
ATOM   3786  H   GLN   237      70.822  44.747  77.810  1.00  0.00           H  
ATOM   3787  CA  GLN   237      69.957  46.363  78.793  1.00  0.00           C  
ATOM   3788  HA  GLN   237      68.875  46.491  78.831  1.00  0.00           H  
ATOM   3789  CB  GLN   237      70.370  45.681  80.106  1.00  0.00           C  
ATOM   3790  HB2 GLN   237      69.877  44.711  80.174  1.00  0.00           H  
ATOM   3791  HB3 GLN   237      71.443  45.492  80.088  1.00  0.00           H  
ATOM   3792  CG  GLN   237      70.028  46.505  81.349  1.00  0.00           C  
ATOM   3793  HG2 GLN   237      70.652  47.397  81.399  1.00  0.00           H  
ATOM   3794  HG3 GLN   237      68.992  46.842  81.310  1.00  0.00           H  
ATOM   3795  CD  GLN   237      70.257  45.627  82.569  1.00  0.00           C  
ATOM   3796  OE1 GLN   237      69.523  44.667  82.800  1.00  0.00           O  
ATOM   3797  NE2 GLN   237      71.303  45.957  83.375  1.00  0.00           N  
ATOM   3798 HE21 GLN   237      71.888  46.761  83.148  1.00  0.00           H  
ATOM   3799 HE22 GLN   237      71.502  45.400  84.206  1.00  0.00           H  
ATOM   3800  C   GLN   237      70.691  47.655  78.677  1.00  0.00           C  
ATOM   3801  O   GLN   237      70.163  48.716  79.004  1.00  0.00           O  
ATOM   3802  N   GLY   238      71.937  47.588  78.173  1.00  0.00           N  
ATOM   3803  H   GLY   238      72.386  46.729  77.855  1.00  0.00           H  
ATOM   3804  CA  GLY   238      72.736  48.767  78.049  1.00  0.00           C  
ATOM   3805  HA2 GLY   238      72.725  49.341  78.976  1.00  0.00           H  
ATOM   3806  HA3 GLY   238      73.776  48.510  77.846  1.00  0.00           H  
ATOM   3807  C   GLY   238      72.160  49.561  76.929  1.00  0.00           C  
ATOM   3808  O   GLY   238      71.243  49.115  76.241  1.00  0.00           O  
ATOM   3809  N   THR   239      72.691  50.778  76.721  1.00  0.00           N  
ATOM   3810  H   THR   239      73.468  51.180  77.246  1.00  0.00           H  
ATOM   3811  CA  THR   239      72.149  51.604  75.690  1.00  0.00           C  
ATOM   3812  HA  THR   239      71.081  51.403  75.606  1.00  0.00           H  
ATOM   3813  CB  THR   239      72.350  53.060  75.982  1.00  0.00           C  
ATOM   3814  HB  THR   239      71.868  53.664  75.213  1.00  0.00           H  
ATOM   3815  CG2 THR   239      71.740  53.369  77.359  1.00  0.00           C  
ATOM   3816 HG21 THR   239      71.877  54.426  77.589  1.00  0.00           H  
ATOM   3817 HG22 THR   239      70.675  53.136  77.346  1.00  0.00           H  
ATOM   3818 HG23 THR   239      72.235  52.765  78.120  1.00  0.00           H  
ATOM   3819  OG1 THR   239      73.739  53.361  75.997  1.00  0.00           O  
ATOM   3820  HG1 THR   239      74.087  53.345  75.081  1.00  0.00           H  
ATOM   3821  C   THR   239      72.908  51.305  74.443  1.00  0.00           C  
ATOM   3822  O   THR   239      73.168  52.193  73.633  1.00  0.00           O  
ATOM   3823  N   LEU   240      73.281  50.027  74.248  1.00  0.00           N  
ATOM   3824  H   LEU   240      73.109  49.254  74.891  1.00  0.00           H  
ATOM   3825  CA  LEU   240      73.979  49.694  73.046  1.00  0.00           C  
ATOM   3826  HA  LEU   240      74.857  50.338  72.985  1.00  0.00           H  
ATOM   3827  CB  LEU   240      74.459  48.232  73.009  1.00  0.00           C  
ATOM   3828  HB2 LEU   240      75.114  48.051  73.861  1.00  0.00           H  
ATOM   3829  HB3 LEU   240      73.599  47.572  73.122  1.00  0.00           H  
ATOM   3830  CG  LEU   240      75.208  47.864  71.712  1.00  0.00           C  
ATOM   3831  HG  LEU   240      74.573  48.131  70.867  1.00  0.00           H  
ATOM   3832  CD1 LEU   240      76.501  48.682  71.563  1.00  0.00           C  
ATOM   3833 HD11 LEU   240      77.006  48.399  70.639  1.00  0.00           H  
ATOM   3834 HD12 LEU   240      76.258  49.744  71.534  1.00  0.00           H  
ATOM   3835 HD13 LEU   240      77.157  48.483  72.410  1.00  0.00           H  
ATOM   3836  CD2 LEU   240      75.448  46.348  71.614  1.00  0.00           C  
ATOM   3837 HD21 LEU   240      75.978  46.123  70.689  1.00  0.00           H  
ATOM   3838 HD22 LEU   240      76.046  46.019  72.464  1.00  0.00           H  
ATOM   3839 HD23 LEU   240      74.491  45.827  71.620  1.00  0.00           H  
ATOM   3840  C   LEU   240      73.028  49.872  71.912  1.00  0.00           C  
ATOM   3841  O   LEU   240      73.347  50.506  70.908  1.00  0.00           O  
ATOM   3842  N   ARG   241      71.805  49.332  72.067  1.00  0.00           N  
ATOM   3843  H   ARG   241      71.471  48.866  72.910  1.00  0.00           H  
ATOM   3844  CA  ARG   241      70.871  49.397  70.986  1.00  0.00           C  
ATOM   3845  HA  ARG   241      71.362  48.904  70.147  1.00  0.00           H  
ATOM   3846  CB  ARG   241      69.517  48.707  71.235  1.00  0.00           C  
ATOM   3847  HB2 ARG   241      68.800  49.467  71.546  1.00  0.00           H  
ATOM   3848  HB3 ARG   241      69.162  48.302  70.287  1.00  0.00           H  
ATOM   3849  CG  ARG   241      69.499  47.585  72.268  1.00  0.00           C  
ATOM   3850  HG2 ARG   241      68.747  46.845  71.994  1.00  0.00           H  
ATOM   3851  HG3 ARG   241      70.462  47.074  72.273  1.00  0.00           H  
ATOM   3852  CD  ARG   241      69.199  48.134  73.664  1.00  0.00           C  
ATOM   3853  HD2 ARG   241      68.942  47.330  74.354  1.00  0.00           H  
ATOM   3854  HD3 ARG   241      70.068  48.645  74.079  1.00  0.00           H  
ATOM   3855  NE  ARG   241      68.054  49.077  73.488  1.00  0.00           N  
ATOM   3856  HE  ARG   241      68.169  49.898  72.893  1.00  0.00           H  
ATOM   3857  CZ  ARG   241      66.857  48.862  74.107  1.00  0.00           C  
ATOM   3858  NH1 ARG   241      66.706  47.817  74.972  1.00  0.00           N  
ATOM   3859 HH11 ARG   241      67.490  47.192  75.159  1.00  0.00           H  
ATOM   3860 HH12 ARG   241      65.809  47.661  75.432  1.00  0.00           H  
ATOM   3861  NH2 ARG   241      65.800  49.688  73.848  1.00  0.00           N  
ATOM   3862 HH21 ARG   241      65.907  50.463  73.193  1.00  0.00           H  
ATOM   3863 HH22 ARG   241      64.904  49.530  74.309  1.00  0.00           H  
ATOM   3864  C   ARG   241      70.511  50.830  70.811  1.00  0.00           C  
ATOM   3865  O   ARG   241      70.391  51.327  69.695  1.00  0.00           O  
ATOM   3866  N   SER   242      70.397  51.539  71.947  1.00  0.00           N  
ATOM   3867  H   SER   242      70.693  51.185  72.856  1.00  0.00           H  
ATOM   3868  CA  SER   242      69.849  52.861  71.997  1.00  0.00           C  
ATOM   3869  HA  SER   242      68.786  52.750  71.783  1.00  0.00           H  
ATOM   3870  CB  SER   242      70.035  53.517  73.375  1.00  0.00           C  
ATOM   3871  HB2 SER   242      71.096  53.569  73.621  1.00  0.00           H  
ATOM   3872  HB3 SER   242      69.662  54.541  73.352  1.00  0.00           H  
ATOM   3873  OG  SER   242      69.344  52.773  74.367  1.00  0.00           O  
ATOM   3874  HG  SER   242      69.470  53.198  75.241  1.00  0.00           H  
ATOM   3875  C   SER   242      70.507  53.747  70.997  1.00  0.00           C  
ATOM   3876  O   SER   242      69.830  54.526  70.327  1.00  0.00           O  
ATOM   3877  N   ALA   243      71.838  53.669  70.849  1.00  0.00           N  
ATOM   3878  H   ALA   243      72.460  53.026  71.339  1.00  0.00           H  
ATOM   3879  CA  ALA   243      72.454  54.567  69.919  1.00  0.00           C  
ATOM   3880  HA  ALA   243      72.234  55.581  70.254  1.00  0.00           H  
ATOM   3881  CB  ALA   243      73.981  54.399  69.855  1.00  0.00           C  
ATOM   3882  HB1 ALA   243      74.395  55.105  69.134  1.00  0.00           H  
ATOM   3883  HB2 ALA   243      74.410  54.591  70.839  1.00  0.00           H  
ATOM   3884  HB3 ALA   243      74.223  53.382  69.547  1.00  0.00           H  
ATOM   3885  C   ALA   243      71.913  54.287  68.555  1.00  0.00           C  
ATOM   3886  O   ALA   243      71.539  55.202  67.823  1.00  0.00           O  
ATOM   3887  N   LYS   244      71.825  52.997  68.189  1.00  0.00           N  
ATOM   3888  H   LYS   244      72.058  52.209  68.794  1.00  0.00           H  
ATOM   3889  CA  LYS   244      71.381  52.636  66.877  1.00  0.00           C  
ATOM   3890  HA  LYS   244      72.045  53.153  66.184  1.00  0.00           H  
ATOM   3891  CB  LYS   244      71.473  51.126  66.602  1.00  0.00           C  
ATOM   3892  HB2 LYS   244      70.914  50.588  67.368  1.00  0.00           H  
ATOM   3893  HB3 LYS   244      70.996  50.907  65.647  1.00  0.00           H  
ATOM   3894  CG  LYS   244      72.912  50.608  66.575  1.00  0.00           C  
ATOM   3895  HG2 LYS   244      73.430  51.046  65.722  1.00  0.00           H  
ATOM   3896  HG3 LYS   244      73.428  50.950  67.472  1.00  0.00           H  
ATOM   3897  CD  LYS   244      73.017  49.084  66.491  1.00  0.00           C  
ATOM   3898  HD2 LYS   244      72.557  48.748  65.562  1.00  0.00           H  
ATOM   3899  HD3 LYS   244      74.069  48.803  66.445  1.00  0.00           H  
ATOM   3900  CE  LYS   244      72.359  48.356  67.663  1.00  0.00           C  
ATOM   3901  HE2 LYS   244      71.308  48.638  67.733  1.00  0.00           H  
ATOM   3902  HE3 LYS   244      72.390  47.279  67.496  1.00  0.00           H  
ATOM   3903  NZ  LYS   244      73.055  48.690  68.924  1.00  0.00           N  
ATOM   3904  HZ1 LYS   244      72.872  47.948  69.629  1.00  0.00           H  
ATOM   3905  HZ2 LYS   244      74.078  48.756  68.749  1.00  0.00           H  
ATOM   3906  HZ3 LYS   244      72.705  49.601  69.283  1.00  0.00           H  
ATOM   3907  C   LYS   244      69.958  53.051  66.681  1.00  0.00           C  
ATOM   3908  O   LYS   244      69.594  53.545  65.615  1.00  0.00           O  
ATOM   3909  N   LEU   245      69.103  52.855  67.701  1.00  0.00           N  
ATOM   3910  H   LEU   245      69.353  52.476  68.614  1.00  0.00           H  
ATOM   3911  CA  LEU   245      67.720  53.195  67.527  1.00  0.00           C  
ATOM   3912  HA  LEU   245      67.408  52.655  66.633  1.00  0.00           H  
ATOM   3913  CB  LEU   245      66.798  52.735  68.675  1.00  0.00           C  
ATOM   3914  HB2 LEU   245      67.222  53.062  69.624  1.00  0.00           H  
ATOM   3915  HB3 LEU   245      65.830  53.226  68.572  1.00  0.00           H  
ATOM   3916  CG  LEU   245      66.585  51.206  68.718  1.00  0.00           C  
ATOM   3917  HG  LEU   245      66.324  50.897  67.706  1.00  0.00           H  
ATOM   3918  CD1 LEU   245      67.866  50.464  69.100  1.00  0.00           C  
ATOM   3919 HD11 LEU   245      67.673  49.391  69.119  1.00  0.00           H  
ATOM   3920 HD12 LEU   245      68.644  50.680  68.368  1.00  0.00           H  
ATOM   3921 HD13 LEU   245      68.195  50.791  70.086  1.00  0.00           H  
ATOM   3922  CD2 LEU   245      65.409  50.811  69.617  1.00  0.00           C  
ATOM   3923 HD21 LEU   245      65.298  49.727  69.616  1.00  0.00           H  
ATOM   3924 HD22 LEU   245      65.597  51.155  70.634  1.00  0.00           H  
ATOM   3925 HD23 LEU   245      64.494  51.270  69.242  1.00  0.00           H  
ATOM   3926  C   LEU   245      67.563  54.671  67.352  1.00  0.00           C  
ATOM   3927  O   LEU   245      66.799  55.119  66.500  1.00  0.00           O  
ATOM   3928  N   PHE   246      68.290  55.480  68.141  1.00  0.00           N  
ATOM   3929  H   PHE   246      68.976  55.177  68.832  1.00  0.00           H  
ATOM   3930  CA  PHE   246      68.104  56.896  68.020  1.00  0.00           C  
ATOM   3931  HA  PHE   246      67.037  57.070  68.156  1.00  0.00           H  
ATOM   3932  CB  PHE   246      68.812  57.718  69.111  1.00  0.00           C  
ATOM   3933  HB2 PHE   246      69.855  57.420  69.214  1.00  0.00           H  
ATOM   3934  HB3 PHE   246      68.807  58.781  68.869  1.00  0.00           H  
ATOM   3935  CG  PHE   246      68.047  57.446  70.362  1.00  0.00           C  
ATOM   3936  CD1 PHE   246      66.758  57.914  70.500  1.00  0.00           C  
ATOM   3937  HD1 PHE   246      66.308  58.480  69.697  1.00  0.00           H  
ATOM   3938  CE1 PHE   246      66.037  57.671  71.645  1.00  0.00           C  
ATOM   3939  HE1 PHE   246      65.026  58.041  71.736  1.00  0.00           H  
ATOM   3940  CZ  PHE   246      66.603  56.958  72.672  1.00  0.00           C  
ATOM   3941  HZ  PHE   246      66.040  56.762  73.573  1.00  0.00           H  
ATOM   3942  CE2 PHE   246      67.892  56.494  72.547  1.00  0.00           C  
ATOM   3943  HE2 PHE   246      68.343  55.935  73.354  1.00  0.00           H  
ATOM   3944  CD2 PHE   246      68.608  56.739  71.399  1.00  0.00           C  
ATOM   3945  HD2 PHE   246      69.620  56.373  71.311  1.00  0.00           H  
ATOM   3946  C   PHE   246      68.538  57.360  66.664  1.00  0.00           C  
ATOM   3947  O   PHE   246      67.869  58.194  66.057  1.00  0.00           O  
ATOM   3948  N   PHE   247      69.671  56.844  66.146  1.00  0.00           N  
ATOM   3949  H   PHE   247      70.259  56.151  66.609  1.00  0.00           H  
ATOM   3950  CA  PHE   247      70.131  57.266  64.849  1.00  0.00           C  
ATOM   3951  HA  PHE   247      70.274  58.342  64.944  1.00  0.00           H  
ATOM   3952  CB  PHE   247      71.451  56.603  64.416  1.00  0.00           C  
ATOM   3953  HB2 PHE   247      72.292  57.017  64.973  1.00  0.00           H  
ATOM   3954  HB3 PHE   247      71.430  55.532  64.620  1.00  0.00           H  
ATOM   3955  CG  PHE   247      71.607  56.861  62.950  1.00  0.00           C  
ATOM   3956  CD1 PHE   247      72.091  58.062  62.486  1.00  0.00           C  
ATOM   3957  HD1 PHE   247      72.367  58.835  63.188  1.00  0.00           H  
ATOM   3958  CE1 PHE   247      72.227  58.287  61.136  1.00  0.00           C  
ATOM   3959  HE1 PHE   247      72.606  59.235  60.785  1.00  0.00           H  
ATOM   3960  CZ  PHE   247      71.883  57.312  60.231  1.00  0.00           C  
ATOM   3961  HZ  PHE   247      71.991  57.492  59.172  1.00  0.00           H  
ATOM   3962  CE2 PHE   247      71.401  56.108  60.681  1.00  0.00           C  
ATOM   3963  HE2 PHE   247      71.128  55.336  59.977  1.00  0.00           H  
ATOM   3964  CD2 PHE   247      71.267  55.889  62.033  1.00  0.00           C  
ATOM   3965  HD2 PHE   247      70.889  54.939  62.382  1.00  0.00           H  
ATOM   3966  C   PHE   247      69.136  56.903  63.796  1.00  0.00           C  
ATOM   3967  O   PHE   247      68.748  57.741  62.983  1.00  0.00           O  
ATOM   3968  N   ASP   248      68.683  55.635  63.792  1.00  0.00           N  
ATOM   3969  H   ASP   248      68.912  54.946  64.509  1.00  0.00           H  
ATOM   3970  CA  ASP   248      67.823  55.146  62.754  1.00  0.00           C  
ATOM   3971  HA  ASP   248      68.365  55.276  61.817  1.00  0.00           H  
ATOM   3972  CB  ASP   248      67.475  53.655  62.930  1.00  0.00           C  
ATOM   3973  HB2 ASP   248      67.150  53.463  63.952  1.00  0.00           H  
ATOM   3974  HB3 ASP   248      66.647  53.382  62.276  1.00  0.00           H  
ATOM   3975  CG  ASP   248      68.704  52.813  62.602  1.00  0.00           C  
ATOM   3976  OD1 ASP   248      69.607  53.328  61.893  1.00  0.00           O  
ATOM   3977  OD2 ASP   248      68.750  51.636  63.052  1.00  0.00           O  
ATOM   3978  C   ASP   248      66.540  55.907  62.756  1.00  0.00           C  
ATOM   3979  O   ASP   248      66.048  56.294  61.698  1.00  0.00           O  
ATOM   3980  N   LEU   249      65.965  56.134  63.951  1.00  0.00           N  
ATOM   3981  H   LEU   249      66.364  55.838  64.842  1.00  0.00           H  
ATOM   3982  CA  LEU   249      64.716  56.827  64.062  1.00  0.00           C  
ATOM   3983  HA  LEU   249      64.017  56.318  63.398  1.00  0.00           H  
ATOM   3984  CB  LEU   249      64.126  56.777  65.480  1.00  0.00           C  
ATOM   3985  HB2 LEU   249      64.858  57.165  66.189  1.00  0.00           H  
ATOM   3986  HB3 LEU   249      63.255  57.430  65.531  1.00  0.00           H  
ATOM   3987  CG  LEU   249      63.719  55.351  65.897  1.00  0.00           C  
ATOM   3988  HG  LEU   249      64.625  54.753  65.988  1.00  0.00           H  
ATOM   3989  CD1 LEU   249      63.052  55.342  67.283  1.00  0.00           C  
ATOM   3990 HD11 LEU   249      62.777  54.321  67.548  1.00  0.00           H  
ATOM   3991 HD12 LEU   249      63.748  55.734  68.024  1.00  0.00           H  
ATOM   3992 HD13 LEU   249      62.158  55.965  67.260  1.00  0.00           H  
ATOM   3993  CD2 LEU   249      62.861  54.675  64.815  1.00  0.00           C  
ATOM   3994 HD21 LEU   249      62.591  53.670  65.140  1.00  0.00           H  
ATOM   3995 HD22 LEU   249      61.956  55.259  64.651  1.00  0.00           H  
ATOM   3996 HD23 LEU   249      63.428  54.615  63.886  1.00  0.00           H  
ATOM   3997  C   LEU   249      64.888  58.260  63.652  1.00  0.00           C  
ATOM   3998  O   LEU   249      63.994  58.848  63.046  1.00  0.00           O  
ATOM   3999  N   PHE   250      66.040  58.872  63.983  1.00  0.00           N  
ATOM   4000  H   PHE   250      66.808  58.431  64.488  1.00  0.00           H  
ATOM   4001  CA  PHE   250      66.256  60.246  63.623  1.00  0.00           C  
ATOM   4002  HA  PHE   250      65.486  60.816  64.143  1.00  0.00           H  
ATOM   4003  CB  PHE   250      67.641  60.768  64.038  1.00  0.00           C  
ATOM   4004  HB2 PHE   250      67.659  61.035  65.095  1.00  0.00           H  
ATOM   4005  HB3 PHE   250      68.408  60.008  63.888  1.00  0.00           H  
ATOM   4006  CG  PHE   250      67.891  61.960  63.179  1.00  0.00           C  
ATOM   4007  CD1 PHE   250      67.171  63.116  63.346  1.00  0.00           C  
ATOM   4008  HD1 PHE   250      66.410  63.162  64.111  1.00  0.00           H  
ATOM   4009  CE1 PHE   250      67.402  64.217  62.555  1.00  0.00           C  
ATOM   4010  HE1 PHE   250      66.824  65.118  62.700  1.00  0.00           H  
ATOM   4011  CZ  PHE   250      68.368  64.169  61.581  1.00  0.00           C  
ATOM   4012  HZ  PHE   250      68.554  65.031  60.957  1.00  0.00           H  
ATOM   4013  CE2 PHE   250      69.097  63.017  61.405  1.00  0.00           C  
ATOM   4014  HE2 PHE   250      69.858  62.972  60.640  1.00  0.00           H  
ATOM   4015  CD2 PHE   250      68.859  61.921  62.202  1.00  0.00           C  
ATOM   4016  HD2 PHE   250      69.438  61.021  62.059  1.00  0.00           H  
ATOM   4017  C   PHE   250      66.184  60.391  62.144  1.00  0.00           C  
ATOM   4018  O   PHE   250      65.495  61.266  61.623  1.00  0.00           O  
ATOM   4019  N   LEU   251      66.906  59.521  61.433  1.00  0.00           N  
ATOM   4020  H   LEU   251      67.448  58.768  61.856  1.00  0.00           H  
ATOM   4021  CA  LEU   251      66.990  59.560  60.008  1.00  0.00           C  
ATOM   4022  HA  LEU   251      67.270  60.560  59.677  1.00  0.00           H  
ATOM   4023  CB  LEU   251      68.071  58.569  59.533  1.00  0.00           C  
ATOM   4024  HB2 LEU   251      69.008  58.812  60.035  1.00  0.00           H  
ATOM   4025  HB3 LEU   251      67.788  57.567  59.856  1.00  0.00           H  
ATOM   4026  CG  LEU   251      68.322  58.540  58.022  1.00  0.00           C  
ATOM   4027  HG  LEU   251      69.209  57.938  57.826  1.00  0.00           H  
ATOM   4028  CD1 LEU   251      67.167  57.856  57.288  1.00  0.00           C  
ATOM   4029 HD11 LEU   251      67.370  57.849  56.217  1.00  0.00           H  
ATOM   4030 HD12 LEU   251      67.065  56.831  57.645  1.00  0.00           H  
ATOM   4031 HD13 LEU   251      66.242  58.400  57.478  1.00  0.00           H  
ATOM   4032  CD2 LEU   251      68.630  59.947  57.487  1.00  0.00           C  
ATOM   4033 HD21 LEU   251      68.804  59.898  56.412  1.00  0.00           H  
ATOM   4034 HD22 LEU   251      67.785  60.606  57.688  1.00  0.00           H  
ATOM   4035 HD23 LEU   251      69.520  60.337  57.981  1.00  0.00           H  
ATOM   4036  C   LEU   251      65.648  59.230  59.413  1.00  0.00           C  
ATOM   4037  O   LEU   251      65.243  59.820  58.412  1.00  0.00           O  
ATOM   4038  N   SER   252      64.912  58.287  60.036  1.00  0.00           N  
ATOM   4039  H   SER   252      65.201  57.842  60.907  1.00  0.00           H  
ATOM   4040  CA  SER   252      63.646  57.812  59.538  1.00  0.00           C  
ATOM   4041  HA  SER   252      63.871  57.454  58.533  1.00  0.00           H  
ATOM   4042  CB  SER   252      63.032  56.706  60.403  1.00  0.00           C  
ATOM   4043  HB2 SER   252      62.847  57.082  61.409  1.00  0.00           H  
ATOM   4044  HB3 SER   252      62.068  56.406  59.992  1.00  0.00           H  
ATOM   4045  OG  SER   252      63.899  55.591  60.458  1.00  0.00           O  
ATOM   4046  HG  SER   252      64.536  55.708  61.194  1.00  0.00           H  
ATOM   4047  C   SER   252      62.620  58.895  59.578  1.00  0.00           C  
ATOM   4048  O   SER   252      61.658  58.867  58.812  1.00  0.00           O  
ATOM   4049  N   SER   253      62.786  59.870  60.486  1.00  0.00           N  
ATOM   4050  H   SER   253      63.605  59.953  61.088  1.00  0.00           H  
ATOM   4051  CA  SER   253      61.799  60.894  60.683  1.00  0.00           C  
ATOM   4052  HA  SER   253      60.883  60.386  60.986  1.00  0.00           H  
ATOM   4053  CB  SER   253      62.220  61.904  61.761  1.00  0.00           C  
ATOM   4054  HB2 SER   253      63.107  62.447  61.436  1.00  0.00           H  
ATOM   4055  HB3 SER   253      61.431  62.642  61.908  1.00  0.00           H  
ATOM   4056  OG  SER   253      62.485  61.231  62.980  1.00  0.00           O  
ATOM   4057  HG  SER   253      63.146  60.524  62.826  1.00  0.00           H  
ATOM   4058  C   SER   253      61.622  61.678  59.419  1.00  0.00           C  
ATOM   4059  O   SER   253      60.545  62.206  59.152  1.00  0.00           O  
ATOM   4060  N   PHE   254      62.706  61.788  58.633  1.00  0.00           N  
ATOM   4061  H   PHE   254      63.581  61.325  58.879  1.00  0.00           H  
ATOM   4062  CA  PHE   254      62.822  62.520  57.399  1.00  0.00           C  
ATOM   4063  HA  PHE   254      62.288  63.448  57.601  1.00  0.00           H  
ATOM   4064  CB  PHE   254      64.276  62.854  57.026  1.00  0.00           C  
ATOM   4065  HB2 PHE   254      64.901  61.962  57.058  1.00  0.00           H  
ATOM   4066  HB3 PHE   254      64.337  63.249  56.012  1.00  0.00           H  
ATOM   4067  CG  PHE   254      64.739  63.865  58.021  1.00  0.00           C  
ATOM   4068  CD1 PHE   254      65.264  63.468  59.230  1.00  0.00           C  
ATOM   4069  HD1 PHE   254      65.344  62.416  59.459  1.00  0.00           H  
ATOM   4070  CE1 PHE   254      65.687  64.399  60.149  1.00  0.00           C  
ATOM   4071  HE1 PHE   254      66.101  64.075  61.093  1.00  0.00           H  
ATOM   4072  CZ  PHE   254      65.585  65.740  59.870  1.00  0.00           C  
ATOM   4073  HZ  PHE   254      65.917  66.471  60.592  1.00  0.00           H  
ATOM   4074  CE2 PHE   254      65.058  66.147  58.666  1.00  0.00           C  
ATOM   4075  HE2 PHE   254      64.975  67.200  58.440  1.00  0.00           H  
ATOM   4076  CD2 PHE   254      64.638  65.212  57.752  1.00  0.00           C  
ATOM   4077  HD2 PHE   254      64.223  65.537  56.810  1.00  0.00           H  
ATOM   4078  C   PHE   254      62.164  61.836  56.227  1.00  0.00           C  
ATOM   4079  O   PHE   254      62.007  62.439  55.167  1.00  0.00           O  
ATOM   4080  N   GLN   255      61.816  60.544  56.352  1.00  0.00           N  
ATOM   4081  H   GLN   255      61.854  60.039  57.237  1.00  0.00           H  
ATOM   4082  CA  GLN   255      61.354  59.741  55.246  1.00  0.00           C  
ATOM   4083  HA  GLN   255      62.203  59.693  54.565  1.00  0.00           H  
ATOM   4084  CB  GLN   255      60.955  58.321  55.686  1.00  0.00           C  
ATOM   4085  HB2 GLN   255      60.182  58.386  56.452  1.00  0.00           H  
ATOM   4086  HB3 GLN   255      60.521  57.791  54.839  1.00  0.00           H  
ATOM   4087  CG  GLN   255      62.140  57.518  56.231  1.00  0.00           C  
ATOM   4088  HG2 GLN   255      62.916  57.434  55.470  1.00  0.00           H  
ATOM   4089  HG3 GLN   255      62.583  58.037  57.081  1.00  0.00           H  
ATOM   4090  CD  GLN   255      61.670  56.129  56.653  1.00  0.00           C  
ATOM   4091  OE1 GLN   255      60.474  55.844  56.688  1.00  0.00           O  
ATOM   4092  NE2 GLN   255      62.642  55.241  56.991  1.00  0.00           N  
ATOM   4093 HE21 GLN   255      63.623  55.518  56.948  1.00  0.00           H  
ATOM   4094 HE22 GLN   255      62.391  54.298  57.287  1.00  0.00           H  
ATOM   4095  C   GLN   255      60.179  60.354  54.529  1.00  0.00           C  
ATOM   4096  O   GLN   255      60.087  60.243  53.308  1.00  0.00           O  
ATOM   4097  N   GLY   256      59.235  60.993  55.243  1.00  0.00           N  
ATOM   4098  H   GLY   256      59.247  61.111  56.256  1.00  0.00           H  
ATOM   4099  CA  GLY   256      58.103  61.570  54.567  1.00  0.00           C  
ATOM   4100  HA2 GLY   256      57.556  60.801  54.022  1.00  0.00           H  
ATOM   4101  HA3 GLY   256      57.411  62.001  55.290  1.00  0.00           H  
ATOM   4102  C   GLY   256      58.592  62.624  53.626  1.00  0.00           C  
ATOM   4103  O   GLY   256      58.057  62.794  52.530  1.00  0.00           O  
ATOM   4104  N   LEU   257      59.613  63.383  54.055  1.00  0.00           N  
ATOM   4105  H   LEU   257      60.050  63.276  54.970  1.00  0.00           H  
ATOM   4106  CA  LEU   257      60.184  64.424  53.252  1.00  0.00           C  
ATOM   4107  HA  LEU   257      59.400  65.141  53.009  1.00  0.00           H  
ATOM   4108  CB  LEU   257      61.310  65.167  54.000  1.00  0.00           C  
ATOM   4109  HB2 LEU   257      60.903  65.586  54.920  1.00  0.00           H  
ATOM   4110  HB3 LEU   257      62.074  64.446  54.289  1.00  0.00           H  
ATOM   4111  CG  LEU   257      61.975  66.297  53.193  1.00  0.00           C  
ATOM   4112  HG  LEU   257      62.385  65.865  52.280  1.00  0.00           H  
ATOM   4113  CD1 LEU   257      60.946  67.354  52.763  1.00  0.00           C  
ATOM   4114 HD11 LEU   257      61.446  68.139  52.195  1.00  0.00           H  
ATOM   4115 HD12 LEU   257      60.182  66.887  52.141  1.00  0.00           H  
ATOM   4116 HD13 LEU   257      60.479  67.788  53.647  1.00  0.00           H  
ATOM   4117  CD2 LEU   257      63.154  66.913  53.968  1.00  0.00           C  
ATOM   4118 HD21 LEU   257      63.604  67.708  53.374  1.00  0.00           H  
ATOM   4119 HD22 LEU   257      62.794  67.324  54.911  1.00  0.00           H  
ATOM   4120 HD23 LEU   257      63.899  66.143  54.168  1.00  0.00           H  
ATOM   4121  C   LEU   257      60.769  63.800  52.022  1.00  0.00           C  
ATOM   4122  O   LEU   257      60.611  64.317  50.916  1.00  0.00           O  
ATOM   4123  N   LEU   258      61.445  62.649  52.188  1.00  0.00           N  
ATOM   4124  H   LEU   258      61.543  62.184  53.091  1.00  0.00           H  
ATOM   4125  CA  LEU   258      62.097  61.959  51.109  1.00  0.00           C  
ATOM   4126  HA  LEU   258      62.822  62.643  50.668  1.00  0.00           H  
ATOM   4127  CB  LEU   258      62.823  60.693  51.623  1.00  0.00           C  
ATOM   4128  HB2 LEU   258      63.547  61.002  52.377  1.00  0.00           H  
ATOM   4129  HB3 LEU   258      62.088  60.064  52.126  1.00  0.00           H  
ATOM   4130  CG  LEU   258      63.562  59.824  50.578  1.00  0.00           C  
ATOM   4131  HG  LEU   258      64.128  59.075  51.131  1.00  0.00           H  
ATOM   4132  CD1 LEU   258      62.592  59.040  49.680  1.00  0.00           C  
ATOM   4133 HD11 LEU   258      63.159  58.446  48.964  1.00  0.00           H  
ATOM   4134 HD12 LEU   258      61.980  58.380  50.295  1.00  0.00           H  
ATOM   4135 HD13 LEU   258      61.948  59.737  49.144  1.00  0.00           H  
ATOM   4136  CD2 LEU   258      64.589  60.638  49.778  1.00  0.00           C  
ATOM   4137 HD21 LEU   258      65.085  59.989  49.056  1.00  0.00           H  
ATOM   4138 HD22 LEU   258      64.082  61.446  49.251  1.00  0.00           H  
ATOM   4139 HD23 LEU   258      65.331  61.057  50.458  1.00  0.00           H  
ATOM   4140  C   LEU   258      61.087  61.536  50.085  1.00  0.00           C  
ATOM   4141  O   LEU   258      61.290  61.727  48.888  1.00  0.00           O  
ATOM   4142  N   VAL   259      59.962  60.944  50.516  1.00  0.00           N  
ATOM   4143  H   VAL   259      59.719  60.777  51.493  1.00  0.00           H  
ATOM   4144  CA  VAL   259      58.999  60.496  49.548  1.00  0.00           C  
ATOM   4145  HA  VAL   259      59.553  59.847  48.870  1.00  0.00           H  
ATOM   4146  CB  VAL   259      57.875  59.683  50.127  1.00  0.00           C  
ATOM   4147  HB  VAL   259      57.098  59.492  49.387  1.00  0.00           H  
ATOM   4148  CG1 VAL   259      58.435  58.330  50.576  1.00  0.00           C  
ATOM   4149 HG11 VAL   259      57.632  57.726  50.999  1.00  0.00           H  
ATOM   4150 HG12 VAL   259      58.865  57.812  49.719  1.00  0.00           H  
ATOM   4151 HG13 VAL   259      59.206  58.488  51.330  1.00  0.00           H  
ATOM   4152  CG2 VAL   259      57.220  60.467  51.271  1.00  0.00           C  
ATOM   4153 HG21 VAL   259      56.404  59.881  51.694  1.00  0.00           H  
ATOM   4154 HG22 VAL   259      57.961  60.669  52.045  1.00  0.00           H  
ATOM   4155 HG23 VAL   259      56.829  61.410  50.889  1.00  0.00           H  
ATOM   4156  C   VAL   259      58.409  61.665  48.832  1.00  0.00           C  
ATOM   4157  O   VAL   259      58.193  61.614  47.623  1.00  0.00           O  
ATOM   4158  N   ALA   260      58.136  62.758  49.565  1.00  0.00           N  
ATOM   4159  H   ALA   260      58.342  62.852  50.560  1.00  0.00           H  
ATOM   4160  CA  ALA   260      57.515  63.901  48.968  1.00  0.00           C  
ATOM   4161  HA  ALA   260      56.553  63.573  48.574  1.00  0.00           H  
ATOM   4162  CB  ALA   260      57.268  65.032  49.980  1.00  0.00           C  
ATOM   4163  HB1 ALA   260      56.795  65.875  49.476  1.00  0.00           H  
ATOM   4164  HB2 ALA   260      56.615  64.672  50.775  1.00  0.00           H  
ATOM   4165  HB3 ALA   260      58.218  65.352  50.408  1.00  0.00           H  
ATOM   4166  C   ALA   260      58.404  64.438  47.892  1.00  0.00           C  
ATOM   4167  O   ALA   260      57.922  64.823  46.828  1.00  0.00           O  
ATOM   4168  N   VAL   261      59.727  64.511  48.145  1.00  0.00           N  
ATOM   4169  H   VAL   261      60.177  64.219  49.012  1.00  0.00           H  
ATOM   4170  CA  VAL   261      60.606  65.037  47.137  1.00  0.00           C  
ATOM   4171  HA  VAL   261      60.159  65.993  46.866  1.00  0.00           H  
ATOM   4172  CB  VAL   261      62.009  65.305  47.614  1.00  0.00           C  
ATOM   4173  HB  VAL   261      62.653  65.621  46.793  1.00  0.00           H  
ATOM   4174  CG1 VAL   261      61.972  66.449  48.635  1.00  0.00           C  
ATOM   4175 HG11 VAL   261      62.982  66.654  48.989  1.00  0.00           H  
ATOM   4176 HG12 VAL   261      61.564  67.344  48.164  1.00  0.00           H  
ATOM   4177 HG13 VAL   261      61.343  66.164  49.478  1.00  0.00           H  
ATOM   4178  CG2 VAL   261      62.615  64.014  48.173  1.00  0.00           C  
ATOM   4179 HG21 VAL   261      63.630  64.208  48.518  1.00  0.00           H  
ATOM   4180 HG22 VAL   261      62.010  63.659  49.007  1.00  0.00           H  
ATOM   4181 HG23 VAL   261      62.637  63.254  47.392  1.00  0.00           H  
ATOM   4182  C   VAL   261      60.684  64.125  45.948  1.00  0.00           C  
ATOM   4183  O   VAL   261      60.525  64.572  44.814  1.00  0.00           O  
ATOM   4184  N   LEU   262      60.892  62.810  46.165  1.00  0.00           N  
ATOM   4185  H   LEU   262      60.919  62.370  47.085  1.00  0.00           H  
ATOM   4186  CA  LEU   262      61.096  61.917  45.054  1.00  0.00           C  
ATOM   4187  HA  LEU   262      61.953  62.342  44.532  1.00  0.00           H  
ATOM   4188  CB  LEU   262      61.411  60.467  45.479  1.00  0.00           C  
ATOM   4189  HB2 LEU   262      60.742  60.191  46.294  1.00  0.00           H  
ATOM   4190  HB3 LEU   262      61.186  59.804  44.644  1.00  0.00           H  
ATOM   4191  CG  LEU   262      62.865  60.216  45.929  1.00  0.00           C  
ATOM   4192  HG  LEU   262      63.523  60.488  45.103  1.00  0.00           H  
ATOM   4193  CD1 LEU   262      63.273  61.121  47.098  1.00  0.00           C  
ATOM   4194 HD11 LEU   262      64.304  60.908  47.380  1.00  0.00           H  
ATOM   4195 HD12 LEU   262      63.187  62.165  46.797  1.00  0.00           H  
ATOM   4196 HD13 LEU   262      62.618  60.934  47.949  1.00  0.00           H  
ATOM   4197  CD2 LEU   262      63.096  58.723  46.222  1.00  0.00           C  
ATOM   4198 HD21 LEU   262      64.128  58.570  46.538  1.00  0.00           H  
ATOM   4199 HD22 LEU   262      62.422  58.399  47.015  1.00  0.00           H  
ATOM   4200 HD23 LEU   262      62.902  58.141  45.321  1.00  0.00           H  
ATOM   4201  C   LEU   262      59.897  61.847  44.161  1.00  0.00           C  
ATOM   4202  O   LEU   262      60.033  61.859  42.938  1.00  0.00           O  
ATOM   4203  N   TYR   263      58.693  61.685  44.738  1.00  0.00           N  
ATOM   4204  H   TYR   263      58.530  61.636  45.744  1.00  0.00           H  
ATOM   4205  CA  TYR   263      57.521  61.567  43.922  1.00  0.00           C  
ATOM   4206  HA  TYR   263      57.880  60.988  43.071  1.00  0.00           H  
ATOM   4207  CB  TYR   263      56.380  60.799  44.617  1.00  0.00           C  
ATOM   4208  HB2 TYR   263      56.158  61.234  45.592  1.00  0.00           H  
ATOM   4209  HB3 TYR   263      55.464  60.850  44.029  1.00  0.00           H  
ATOM   4210  CG  TYR   263      56.843  59.382  44.759  1.00  0.00           C  
ATOM   4211  CD1 TYR   263      57.015  58.584  43.646  1.00  0.00           C  
ATOM   4212  HD1 TYR   263      56.813  58.991  42.666  1.00  0.00           H  
ATOM   4213  CE1 TYR   263      57.439  57.279  43.762  1.00  0.00           C  
ATOM   4214  HE1 TYR   263      57.575  56.673  42.878  1.00  0.00           H  
ATOM   4215  CZ  TYR   263      57.689  56.749  45.005  1.00  0.00           C  
ATOM   4216  OH  TYR   263      58.122  55.413  45.142  1.00  0.00           O  
ATOM   4217  HH  TYR   263      58.914  55.383  45.719  1.00  0.00           H  
ATOM   4218  CE2 TYR   263      57.512  57.530  46.122  1.00  0.00           C  
ATOM   4219  HE2 TYR   263      57.705  57.118  47.101  1.00  0.00           H  
ATOM   4220  CD2 TYR   263      57.090  58.835  45.999  1.00  0.00           C  
ATOM   4221  HD2 TYR   263      56.951  59.437  46.885  1.00  0.00           H  
ATOM   4222  C   TYR   263      56.988  62.866  43.368  1.00  0.00           C  
ATOM   4223  O   TYR   263      56.445  62.882  42.265  1.00  0.00           O  
ATOM   4224  N   CYS   264      56.909  63.932  44.190  1.00  0.00           N  
ATOM   4225  H   CYS   264      57.201  63.940  45.167  1.00  0.00           H  
ATOM   4226  CA  CYS   264      56.376  65.181  43.692  1.00  0.00           C  
ATOM   4227  HA  CYS   264      55.803  64.829  42.834  1.00  0.00           H  
ATOM   4228  CB  CYS   264      55.505  65.888  44.745  1.00  0.00           C  
ATOM   4229  HB2 CYS   264      54.834  65.162  45.204  1.00  0.00           H  
ATOM   4230  HB3 CYS   264      56.143  66.278  45.538  1.00  0.00           H  
ATOM   4231  SG  CYS   264      54.528  67.247  44.035  1.00  0.00           S  
ATOM   4232  HG  CYS   264      53.814  67.802  44.969  1.00  0.00           H  
ATOM   4233  C   CYS   264      57.338  66.198  43.138  1.00  0.00           C  
ATOM   4234  O   CYS   264      57.257  66.601  41.979  1.00  0.00           O  
ATOM   4235  N   PHE   265      58.303  66.613  43.988  1.00  0.00           N  
ATOM   4236  H   PHE   265      58.515  66.142  44.868  1.00  0.00           H  
ATOM   4237  CA  PHE   265      59.129  67.766  43.731  1.00  0.00           C  
ATOM   4238  HA  PHE   265      58.437  68.579  43.513  1.00  0.00           H  
ATOM   4239  CB  PHE   265      59.986  68.150  44.951  1.00  0.00           C  
ATOM   4240  HB2 PHE   265      60.628  67.321  45.249  1.00  0.00           H  
ATOM   4241  HB3 PHE   265      60.639  68.991  44.716  1.00  0.00           H  
ATOM   4242  CG  PHE   265      59.036  68.507  46.050  1.00  0.00           C  
ATOM   4243  CD1 PHE   265      58.356  69.705  46.036  1.00  0.00           C  
ATOM   4244  HD1 PHE   265      58.511  70.395  45.220  1.00  0.00           H  
ATOM   4245  CE1 PHE   265      57.483  70.035  47.046  1.00  0.00           C  
ATOM   4246  HE1 PHE   265      56.959  70.979  47.019  1.00  0.00           H  
ATOM   4247  CZ  PHE   265      57.276  69.165  48.090  1.00  0.00           C  
ATOM   4248  HZ  PHE   265      56.588  69.418  48.883  1.00  0.00           H  
ATOM   4249  CE2 PHE   265      57.954  67.969  48.115  1.00  0.00           C  
ATOM   4250  HE2 PHE   265      57.801  67.282  48.934  1.00  0.00           H  
ATOM   4251  CD2 PHE   265      58.826  67.644  47.102  1.00  0.00           C  
ATOM   4252  HD2 PHE   265      59.352  66.701  47.132  1.00  0.00           H  
ATOM   4253  C   PHE   265      60.028  67.561  42.556  1.00  0.00           C  
ATOM   4254  O   PHE   265      60.160  68.434  41.701  1.00  0.00           O  
ATOM   4255  N   LEU   266      60.697  66.405  42.507  1.00  0.00           N  
ATOM   4256  H   LEU   266      60.605  65.680  43.219  1.00  0.00           H  
ATOM   4257  CA  LEU   266      61.610  66.061  41.457  1.00  0.00           C  
ATOM   4258  HA  LEU   266      62.246  66.934  41.311  1.00  0.00           H  
ATOM   4259  CB  LEU   266      62.509  64.873  41.830  1.00  0.00           C  
ATOM   4260  HB2 LEU   266      61.891  64.058  42.207  1.00  0.00           H  
ATOM   4261  HB3 LEU   266      63.011  64.505  40.935  1.00  0.00           H  
ATOM   4262  CG  LEU   266      63.565  65.246  42.891  1.00  0.00           C  
ATOM   4263  HG  LEU   266      64.135  66.090  42.503  1.00  0.00           H  
ATOM   4264  CD1 LEU   266      62.927  65.734  44.199  1.00  0.00           C  
ATOM   4265 HD11 LEU   266      63.710  65.984  44.915  1.00  0.00           H  
ATOM   4266 HD12 LEU   266      62.321  66.618  44.000  1.00  0.00           H  
ATOM   4267 HD13 LEU   266      62.296  64.947  44.612  1.00  0.00           H  
ATOM   4268  CD2 LEU   266      64.554  64.097  43.113  1.00  0.00           C  
ATOM   4269 HD21 LEU   266      65.287  64.388  43.866  1.00  0.00           H  
ATOM   4270 HD22 LEU   266      64.015  63.213  43.454  1.00  0.00           H  
ATOM   4271 HD23 LEU   266      65.065  63.871  42.177  1.00  0.00           H  
ATOM   4272  C   LEU   266      60.888  65.763  40.179  1.00  0.00           C  
ATOM   4273  O   LEU   266      61.477  65.850  39.104  1.00  0.00           O  
ATOM   4274  N   ASN   267      59.604  65.362  40.259  1.00  0.00           N  
ATOM   4275  H   ASN   267      59.076  65.330  41.131  1.00  0.00           H  
ATOM   4276  CA  ASN   267      58.855  64.938  39.104  1.00  0.00           C  
ATOM   4277  HA  ASN   267      59.356  64.038  38.747  1.00  0.00           H  
ATOM   4278  CB  ASN   267      57.393  64.595  39.441  1.00  0.00           C  
ATOM   4279  HB2 ASN   267      57.350  63.891  40.272  1.00  0.00           H  
ATOM   4280  HB3 ASN   267      56.855  65.490  39.753  1.00  0.00           H  
ATOM   4281  CG  ASN   267      56.746  63.993  38.204  1.00  0.00           C  
ATOM   4282  OD1 ASN   267      55.879  64.604  37.580  1.00  0.00           O  
ATOM   4283  ND2 ASN   267      57.191  62.764  37.826  1.00  0.00           N  
ATOM   4284 HD21 ASN   267      56.804  62.314  36.996  1.00  0.00           H  
ATOM   4285 HD22 ASN   267      57.912  62.292  38.372  1.00  0.00           H  
ATOM   4286  C   ASN   267      58.856  65.988  38.032  1.00  0.00           C  
ATOM   4287  O   ASN   267      58.656  67.175  38.290  1.00  0.00           O  
ATOM   4288  N   LYS   268      59.089  65.541  36.775  1.00  0.00           N  
ATOM   4289  H   LYS   268      59.222  64.554  36.556  1.00  0.00           H  
ATOM   4290  CA  LYS   268      59.174  66.396  35.623  1.00  0.00           C  
ATOM   4291  HA  LYS   268      59.918  67.146  35.893  1.00  0.00           H  
ATOM   4292  CB  LYS   268      59.636  65.660  34.354  1.00  0.00           C  
ATOM   4293  HB2 LYS   268      60.591  65.172  34.550  1.00  0.00           H  
ATOM   4294  HB3 LYS   268      58.920  64.874  34.115  1.00  0.00           H  
ATOM   4295  CG  LYS   268      59.784  66.589  33.149  1.00  0.00           C  
ATOM   4296  HG2 LYS   268      58.814  67.025  32.909  1.00  0.00           H  
ATOM   4297  HG3 LYS   268      60.449  67.413  33.409  1.00  0.00           H  
ATOM   4298  CD  LYS   268      60.331  65.868  31.918  1.00  0.00           C  
ATOM   4299  HD2 LYS   268      61.306  65.446  32.162  1.00  0.00           H  
ATOM   4300  HD3 LYS   268      59.673  65.032  31.678  1.00  0.00           H  
ATOM   4301  CE  LYS   268      60.472  66.755  30.682  1.00  0.00           C  
ATOM   4302  HE2 LYS   268      59.507  67.190  30.424  1.00  0.00           H  
ATOM   4303  HE3 LYS   268      61.149  67.583  30.893  1.00  0.00           H  
ATOM   4304  NZ  LYS   268      60.987  65.956  29.547  1.00  0.00           N  
ATOM   4305  HZ1 LYS   268      61.081  66.564  28.709  1.00  0.00           H  
ATOM   4306  HZ2 LYS   268      61.917  65.561  29.794  1.00  0.00           H  
ATOM   4307  HZ3 LYS   268      60.325  65.181  29.340  1.00  0.00           H  
ATOM   4308  C   LYS   268      57.857  67.043  35.312  1.00  0.00           C  
ATOM   4309  O   LYS   268      57.813  68.236  35.015  1.00  0.00           O  
ATOM   4310  N   GLU   269      56.745  66.283  35.362  1.00  0.00           N  
ATOM   4311  H   GLU   269      56.722  65.301  35.635  1.00  0.00           H  
ATOM   4312  CA  GLU   269      55.471  66.854  35.013  1.00  0.00           C  
ATOM   4313  HA  GLU   269      55.606  67.246  34.005  1.00  0.00           H  
ATOM   4314  CB  GLU   269      54.311  65.844  34.978  1.00  0.00           C  
ATOM   4315  HB2 GLU   269      54.355  65.221  35.871  1.00  0.00           H  
ATOM   4316  HB3 GLU   269      53.366  66.386  35.014  1.00  0.00           H  
ATOM   4317  CG  GLU   269      54.322  64.945  33.742  1.00  0.00           C  
ATOM   4318  HG2 GLU   269      53.335  64.516  33.571  1.00  0.00           H  
ATOM   4319  HG3 GLU   269      54.578  65.520  32.852  1.00  0.00           H  
ATOM   4320  CD  GLU   269      55.343  63.852  33.981  1.00  0.00           C  
ATOM   4321  OE1 GLU   269      55.720  63.665  35.170  1.00  0.00           O  
ATOM   4322  OE2 GLU   269      55.754  63.188  32.993  1.00  0.00           O  
ATOM   4323  C   GLU   269      55.100  67.917  35.993  1.00  0.00           C  
ATOM   4324  O   GLU   269      54.550  68.949  35.617  1.00  0.00           O  
ATOM   4325  N   VAL   270      55.377  67.682  37.287  1.00  0.00           N  
ATOM   4326  H   VAL   270      55.835  66.839  37.633  1.00  0.00           H  
ATOM   4327  CA  VAL   270      55.033  68.638  38.300  1.00  0.00           C  
ATOM   4328  HA  VAL   270      53.955  68.789  38.253  1.00  0.00           H  
ATOM   4329  CB  VAL   270      55.383  68.163  39.681  1.00  0.00           C  
ATOM   4330  HB  VAL   270      56.432  67.879  39.765  1.00  0.00           H  
ATOM   4331  CG1 VAL   270      55.149  69.317  40.670  1.00  0.00           C  
ATOM   4332 HG11 VAL   270      55.399  68.988  41.679  1.00  0.00           H  
ATOM   4333 HG12 VAL   270      55.780  70.163  40.398  1.00  0.00           H  
ATOM   4334 HG13 VAL   270      54.102  69.619  40.636  1.00  0.00           H  
ATOM   4335  CG2 VAL   270      54.551  66.906  39.993  1.00  0.00           C  
ATOM   4336 HG21 VAL   270      54.794  66.548  40.994  1.00  0.00           H  
ATOM   4337 HG22 VAL   270      53.490  67.150  39.942  1.00  0.00           H  
ATOM   4338 HG23 VAL   270      54.779  66.128  39.264  1.00  0.00           H  
ATOM   4339  C   VAL   270      55.790  69.903  38.044  1.00  0.00           C  
ATOM   4340  O   VAL   270      55.229  70.997  38.084  1.00  0.00           O  
ATOM   4341  N   GLN   271      57.094  69.775  37.745  1.00  0.00           N  
ATOM   4342  H   GLN   271      57.565  68.875  37.653  1.00  0.00           H  
ATOM   4343  CA  GLN   271      57.948  70.906  37.527  1.00  0.00           C  
ATOM   4344  HA  GLN   271      57.937  71.503  38.439  1.00  0.00           H  
ATOM   4345  CB  GLN   271      59.392  70.487  37.204  1.00  0.00           C  
ATOM   4346  HB2 GLN   271      59.386  69.865  36.309  1.00  0.00           H  
ATOM   4347  HB3 GLN   271      59.973  71.379  36.969  1.00  0.00           H  
ATOM   4348  CG  GLN   271      60.092  69.725  38.330  1.00  0.00           C  
ATOM   4349  HG2 GLN   271      60.165  70.345  39.224  1.00  0.00           H  
ATOM   4350  HG3 GLN   271      59.522  68.837  38.603  1.00  0.00           H  
ATOM   4351  CD  GLN   271      61.478  69.338  37.834  1.00  0.00           C  
ATOM   4352  OE1 GLN   271      61.875  69.688  36.724  1.00  0.00           O  
ATOM   4353  NE2 GLN   271      62.236  68.585  38.679  1.00  0.00           N  
ATOM   4354 HE21 GLN   271      61.868  68.316  39.592  1.00  0.00           H  
ATOM   4355 HE22 GLN   271      63.171  68.290  38.399  1.00  0.00           H  
ATOM   4356  C   GLN   271      57.450  71.652  36.333  1.00  0.00           C  
ATOM   4357  O   GLN   271      57.408  72.882  36.333  1.00  0.00           O  
ATOM   4358  N   SER   272      57.053  70.914  35.280  1.00  0.00           N  
ATOM   4359  H   SER   272      57.027  69.894  35.275  1.00  0.00           H  
ATOM   4360  CA  SER   272      56.626  71.526  34.055  1.00  0.00           C  
ATOM   4361  HA  SER   272      57.461  72.129  33.699  1.00  0.00           H  
ATOM   4362  CB  SER   272      56.263  70.493  32.974  1.00  0.00           C  
ATOM   4363  HB2 SER   272      57.123  69.857  32.765  1.00  0.00           H  
ATOM   4364  HB3 SER   272      55.466  69.842  33.335  1.00  0.00           H  
ATOM   4365  OG  SER   272      55.848  71.151  31.786  1.00  0.00           O  
ATOM   4366  HG  SER   272      55.621  70.484  31.105  1.00  0.00           H  
ATOM   4367  C   SER   272      55.408  72.354  34.309  1.00  0.00           C  
ATOM   4368  O   SER   272      55.322  73.492  33.852  1.00  0.00           O  
ATOM   4369  N   GLU   273      54.437  71.803  35.058  1.00  0.00           N  
ATOM   4370  H   GLU   273      54.487  70.877  35.483  1.00  0.00           H  
ATOM   4371  CA  GLU   273      53.222  72.522  35.311  1.00  0.00           C  
ATOM   4372  HA  GLU   273      52.808  72.776  34.336  1.00  0.00           H  
ATOM   4373  CB  GLU   273      52.171  71.690  36.065  1.00  0.00           C  
ATOM   4374  HB2 GLU   273      52.656  71.154  36.881  1.00  0.00           H  
ATOM   4375  HB3 GLU   273      51.439  72.360  36.515  1.00  0.00           H  
ATOM   4376  CG  GLU   273      51.447  70.686  35.164  1.00  0.00           C  
ATOM   4377  HG2 GLU   273      52.162  70.126  34.562  1.00  0.00           H  
ATOM   4378  HG3 GLU   273      50.897  69.960  35.763  1.00  0.00           H  
ATOM   4379  CD  GLU   273      50.497  71.477  34.272  1.00  0.00           C  
ATOM   4380  OE1 GLU   273      49.860  72.429  34.797  1.00  0.00           O  
ATOM   4381  OE2 GLU   273      50.396  71.148  33.059  1.00  0.00           O  
ATOM   4382  C   GLU   273      53.517  73.747  36.112  1.00  0.00           C  
ATOM   4383  O   GLU   273      52.937  74.803  35.868  1.00  0.00           O  
ATOM   4384  N   LEU   274      54.429  73.640  37.096  1.00  0.00           N  
ATOM   4385  H   LEU   274      54.944  72.787  37.313  1.00  0.00           H  
ATOM   4386  CA  LEU   274      54.746  74.763  37.933  1.00  0.00           C  
ATOM   4387  HA  LEU   274      53.814  75.068  38.409  1.00  0.00           H  
ATOM   4388  CB  LEU   274      55.769  74.424  39.033  1.00  0.00           C  
ATOM   4389  HB2 LEU   274      56.667  74.018  38.567  1.00  0.00           H  
ATOM   4390  HB3 LEU   274      56.060  75.344  39.540  1.00  0.00           H  
ATOM   4391  CG  LEU   274      55.252  73.419  40.080  1.00  0.00           C  
ATOM   4392  HG  LEU   274      55.052  72.476  39.572  1.00  0.00           H  
ATOM   4393  CD1 LEU   274      56.318  73.126  41.148  1.00  0.00           C  
ATOM   4394 HD11 LEU   274      55.922  72.414  41.872  1.00  0.00           H  
ATOM   4395 HD12 LEU   274      57.204  72.705  40.672  1.00  0.00           H  
ATOM   4396 HD13 LEU   274      56.585  74.051  41.659  1.00  0.00           H  
ATOM   4397  CD2 LEU   274      53.919  73.882  40.688  1.00  0.00           C  
ATOM   4398 HD21 LEU   274      53.581  73.151  41.423  1.00  0.00           H  
ATOM   4399 HD22 LEU   274      54.057  74.848  41.174  1.00  0.00           H  
ATOM   4400 HD23 LEU   274      53.172  73.975  39.899  1.00  0.00           H  
ATOM   4401  C   LEU   274      55.337  75.850  37.096  1.00  0.00           C  
ATOM   4402  O   LEU   274      54.977  77.017  37.243  1.00  0.00           O  
ATOM   4403  N   ARG   275      56.261  75.494  36.187  1.00  0.00           N  
ATOM   4404  H   ARG   275      56.567  74.536  36.018  1.00  0.00           H  
ATOM   4405  CA  ARG   275      56.895  76.486  35.369  1.00  0.00           C  
ATOM   4406  HA  ARG   275      57.319  77.227  36.047  1.00  0.00           H  
ATOM   4407  CB  ARG   275      58.073  75.944  34.535  1.00  0.00           C  
ATOM   4408  HB2 ARG   275      58.486  76.764  33.947  1.00  0.00           H  
ATOM   4409  HB3 ARG   275      58.857  75.615  35.217  1.00  0.00           H  
ATOM   4410  CG  ARG   275      57.738  74.791  33.591  1.00  0.00           C  
ATOM   4411  HG2 ARG   275      57.194  74.023  34.141  1.00  0.00           H  
ATOM   4412  HG3 ARG   275      57.074  75.151  32.805  1.00  0.00           H  
ATOM   4413  CD  ARG   275      58.985  74.169  32.954  1.00  0.00           C  
ATOM   4414  HD2 ARG   275      58.737  73.229  32.461  1.00  0.00           H  
ATOM   4415  HD3 ARG   275      59.398  74.830  32.192  1.00  0.00           H  
ATOM   4416  NE  ARG   275      59.973  73.945  34.050  1.00  0.00           N  
ATOM   4417  HE  ARG   275      59.808  74.351  34.971  1.00  0.00           H  
ATOM   4418  CZ  ARG   275      61.095  73.201  33.829  1.00  0.00           C  
ATOM   4419  NH1 ARG   275      61.296  72.609  32.617  1.00  0.00           N  
ATOM   4420 HH11 ARG   275      60.607  72.722  31.874  1.00  0.00           H  
ATOM   4421 HH12 ARG   275      62.136  72.053  32.454  1.00  0.00           H  
ATOM   4422  NH2 ARG   275      62.022  73.056  34.821  1.00  0.00           N  
ATOM   4423 HH21 ARG   275      61.875  73.504  35.726  1.00  0.00           H  
ATOM   4424 HH22 ARG   275      62.861  72.500  34.657  1.00  0.00           H  
ATOM   4425  C   ARG   275      55.876  77.111  34.467  1.00  0.00           C  
ATOM   4426  O   ARG   275      55.937  78.308  34.196  1.00  0.00           O  
ATOM   4427  N   ARG   276      54.909  76.314  33.972  1.00  0.00           N  
ATOM   4428  H   ARG   276      54.815  75.321  34.184  1.00  0.00           H  
ATOM   4429  CA  ARG   276      53.913  76.838  33.080  1.00  0.00           C  
ATOM   4430  HA  ARG   276      54.443  77.216  32.206  1.00  0.00           H  
ATOM   4431  CB  ARG   276      52.890  75.774  32.638  1.00  0.00           C  
ATOM   4432  HB2 ARG   276      53.424  74.937  32.189  1.00  0.00           H  
ATOM   4433  HB3 ARG   276      52.378  75.389  33.520  1.00  0.00           H  
ATOM   4434  CG  ARG   276      51.846  76.288  31.643  1.00  0.00           C  
ATOM   4435  HG2 ARG   276      51.471  77.251  31.990  1.00  0.00           H  
ATOM   4436  HG3 ARG   276      52.330  76.462  30.682  1.00  0.00           H  
ATOM   4437  CD  ARG   276      50.661  75.337  31.438  1.00  0.00           C  
ATOM   4438  HD2 ARG   276      50.530  75.113  30.379  1.00  0.00           H  
ATOM   4439  HD3 ARG   276      50.841  74.389  31.944  1.00  0.00           H  
ATOM   4440  NE  ARG   276      49.442  76.000  31.987  1.00  0.00           N  
ATOM   4441  HE  ARG   276      48.891  76.608  31.381  1.00  0.00           H  
ATOM   4442  CZ  ARG   276      49.047  75.813  33.280  1.00  0.00           C  
ATOM   4443  NH1 ARG   276      49.763  74.997  34.104  1.00  0.00           N  
ATOM   4444 HH11 ARG   276      50.597  74.524  33.755  1.00  0.00           H  
ATOM   4445 HH12 ARG   276      49.465  74.859  35.070  1.00  0.00           H  
ATOM   4446  NH2 ARG   276      47.935  76.451  33.749  1.00  0.00           N  
ATOM   4447 HH21 ARG   276      47.402  77.065  33.134  1.00  0.00           H  
ATOM   4448 HH22 ARG   276      47.637  76.313  34.715  1.00  0.00           H  
ATOM   4449  C   ARG   276      53.128  77.889  33.801  1.00  0.00           C  
ATOM   4450  O   ARG   276      52.898  78.977  33.278  1.00  0.00           O  
ATOM   4451  N   ARG   277      52.716  77.583  35.044  1.00  0.00           N  
ATOM   4452  H   ARG   277      52.954  76.709  35.512  1.00  0.00           H  
ATOM   4453  CA  ARG   277      51.900  78.458  35.835  1.00  0.00           C  
ATOM   4454  HA  ARG   277      50.974  78.655  35.295  1.00  0.00           H  
ATOM   4455  CB  ARG   277      51.556  77.826  37.195  1.00  0.00           C  
ATOM   4456  HB2 ARG   277      52.475  77.660  37.757  1.00  0.00           H  
ATOM   4457  HB3 ARG   277      50.950  78.524  37.773  1.00  0.00           H  
ATOM   4458  CG  ARG   277      50.803  76.500  37.052  1.00  0.00           C  
ATOM   4459  HG2 ARG   277      49.788  76.708  36.713  1.00  0.00           H  
ATOM   4460  HG3 ARG   277      51.284  75.907  36.274  1.00  0.00           H  
ATOM   4461  CD  ARG   277      50.731  75.665  38.334  1.00  0.00           C  
ATOM   4462  HD2 ARG   277      50.669  74.603  38.094  1.00  0.00           H  
ATOM   4463  HD3 ARG   277      51.632  75.805  38.931  1.00  0.00           H  
ATOM   4464  NE  ARG   277      49.528  76.097  39.098  1.00  0.00           N  
ATOM   4465  HE  ARG   277      49.620  76.768  39.860  1.00  0.00           H  
ATOM   4466  CZ  ARG   277      48.302  75.592  38.775  1.00  0.00           C  
ATOM   4467  NH1 ARG   277      48.172  74.747  37.711  1.00  0.00           N  
ATOM   4468 HH11 ARG   277      48.991  74.493  37.158  1.00  0.00           H  
ATOM   4469 HH12 ARG   277      47.256  74.369  37.469  1.00  0.00           H  
ATOM   4470  NH2 ARG   277      47.205  75.937  39.510  1.00  0.00           N  
ATOM   4471 HH21 ARG   277      47.301  76.573  40.302  1.00  0.00           H  
ATOM   4472 HH22 ARG   277      46.289  75.559  39.268  1.00  0.00           H  
ATOM   4473  C   ARG   277      52.676  79.707  36.091  1.00  0.00           C  
ATOM   4474  O   ARG   277      52.141  80.813  36.023  1.00  0.00           O  
ATOM   4475  N   TRP   278      53.978  79.547  36.376  1.00  0.00           N  
ATOM   4476  H   TRP   278      54.444  78.640  36.393  1.00  0.00           H  
ATOM   4477  CA  TRP   278      54.835  80.649  36.684  1.00  0.00           C  
ATOM   4478  HA  TRP   278      54.451  81.142  37.577  1.00  0.00           H  
ATOM   4479  CB  TRP   278      56.278  80.177  36.941  1.00  0.00           C  
ATOM   4480  HB2 TRP   278      56.265  79.470  37.771  1.00  0.00           H  
ATOM   4481  HB3 TRP   278      56.622  79.631  36.063  1.00  0.00           H  
ATOM   4482  CG  TRP   278      57.285  81.258  37.253  1.00  0.00           C  
ATOM   4483  CD1 TRP   278      57.728  81.708  38.462  1.00  0.00           C  
ATOM   4484  HD1 TRP   278      57.393  81.340  39.421  1.00  0.00           H  
ATOM   4485  NE1 TRP   278      58.664  82.699  38.281  1.00  0.00           N  
ATOM   4486  HE1 TRP   278      59.152  83.201  39.023  1.00  0.00           H  
ATOM   4487  CE2 TRP   278      58.832  82.899  36.927  1.00  0.00           C  
ATOM   4488  CZ2 TRP   278      59.639  83.761  36.240  1.00  0.00           C  
ATOM   4489  HZ2 TRP   278      60.297  84.444  36.756  1.00  0.00           H  
ATOM   4490  CH2 TRP   278      59.582  83.726  34.865  1.00  0.00           C  
ATOM   4491  HH2 TRP   278      60.206  84.397  34.293  1.00  0.00           H  
ATOM   4492  CZ3 TRP   278      58.745  82.853  34.201  1.00  0.00           C  
ATOM   4493  HZ3 TRP   278      58.727  82.854  33.121  1.00  0.00           H  
ATOM   4494  CE3 TRP   278      57.932  81.980  34.891  1.00  0.00           C  
ATOM   4495  HE3 TRP   278      57.278  81.294  34.374  1.00  0.00           H  
ATOM   4496  CD2 TRP   278      57.987  82.017  36.255  1.00  0.00           C  
ATOM   4497  C   TRP   278      54.867  81.568  35.510  1.00  0.00           C  
ATOM   4498  O   TRP   278      54.683  82.776  35.649  1.00  0.00           O  
ATOM   4499  N   HIE   279      55.088  81.009  34.309  1.00  0.00           N  
ATOM   4500  H   HIE   279      55.174  80.007  34.139  1.00  0.00           H  
ATOM   4501  CA  HIE   279      55.220  81.839  33.150  1.00  0.00           C  
ATOM   4502  HA  HIE   279      56.011  82.554  33.378  1.00  0.00           H  
ATOM   4503  CB  HIE   279      55.626  81.059  31.888  1.00  0.00           C  
ATOM   4504  HB2 HIE   279      56.394  80.330  32.147  1.00  0.00           H  
ATOM   4505  HB3 HIE   279      54.767  80.499  31.519  1.00  0.00           H  
ATOM   4506  CG  HIE   279      56.140  81.953  30.796  1.00  0.00           C  
ATOM   4507  ND1 HIE   279      57.465  82.309  30.671  1.00  0.00           N  
ATOM   4508  CE1 HIE   279      57.551  83.121  29.588  1.00  0.00           C  
ATOM   4509  HE1 HIE   279      58.473  83.561  29.238  1.00  0.00           H  
ATOM   4510  NE2 HIE   279      56.379  83.312  29.010  1.00  0.00           N  
ATOM   4511  HE2 HIE   279      56.174  83.877  28.186  1.00  0.00           H  
ATOM   4512  CD2 HIE   279      55.490  82.574  29.773  1.00  0.00           C  
ATOM   4513  HD2 HIE   279      54.429  82.501  29.583  1.00  0.00           H  
ATOM   4514  C   HIE   279      53.918  82.522  32.865  1.00  0.00           C  
ATOM   4515  O   HIE   279      53.884  83.718  32.585  1.00  0.00           O  
ATOM   4516  N   ARG   280      52.802  81.774  32.955  1.00  0.00           N  
ATOM   4517  H   ARG   280      52.792  80.804  33.270  1.00  0.00           H  
ATOM   4518  CA  ARG   280      51.511  82.296  32.606  1.00  0.00           C  
ATOM   4519  HA  ARG   280      51.555  82.594  31.558  1.00  0.00           H  
ATOM   4520  CB  ARG   280      50.405  81.239  32.783  1.00  0.00           C  
ATOM   4521  HB2 ARG   280      50.627  80.388  32.139  1.00  0.00           H  
ATOM   4522  HB3 ARG   280      50.428  80.876  33.811  1.00  0.00           H  
ATOM   4523  CG  ARG   280      48.995  81.738  32.469  1.00  0.00           C  
ATOM   4524  HG2 ARG   280      49.062  82.642  31.863  1.00  0.00           H  
ATOM   4525  HG3 ARG   280      48.476  80.990  31.870  1.00  0.00           H  
ATOM   4526  CD  ARG   280      48.174  82.034  33.725  1.00  0.00           C  
ATOM   4527  HD2 ARG   280      48.700  82.740  34.368  1.00  0.00           H  
ATOM   4528  HD3 ARG   280      47.222  82.493  33.460  1.00  0.00           H  
ATOM   4529  NE  ARG   280      47.951  80.743  34.438  1.00  0.00           N  
ATOM   4530  HE  ARG   280      48.650  80.396  35.094  1.00  0.00           H  
ATOM   4531  CZ  ARG   280      46.811  80.026  34.212  1.00  0.00           C  
ATOM   4532  NH1 ARG   280      45.885  80.480  33.318  1.00  0.00           N  
ATOM   4533 HH11 ARG   280      46.044  81.355  32.819  1.00  0.00           H  
ATOM   4534 HH12 ARG   280      45.034  79.944  33.149  1.00  0.00           H  
ATOM   4535  NH2 ARG   280      46.591  78.858  34.884  1.00  0.00           N  
ATOM   4536 HH21 ARG   280      47.279  78.519  35.557  1.00  0.00           H  
ATOM   4537 HH22 ARG   280      45.739  78.324  34.713  1.00  0.00           H  
ATOM   4538  C   ARG   280      51.182  83.466  33.475  1.00  0.00           C  
ATOM   4539  O   ARG   280      50.772  84.516  32.984  1.00  0.00           O  
ATOM   4540  N   TRP   281      51.379  83.325  34.797  1.00  0.00           N  
ATOM   4541  H   TRP   281      51.745  82.482  35.239  1.00  0.00           H  
ATOM   4542  CA  TRP   281      51.075  84.393  35.697  1.00  0.00           C  
ATOM   4543  HA  TRP   281      50.086  84.780  35.449  1.00  0.00           H  
ATOM   4544  CB  TRP   281      51.040  83.931  37.165  1.00  0.00           C  
ATOM   4545  HB2 TRP   281      50.238  83.202  37.282  1.00  0.00           H  
ATOM   4546  HB3 TRP   281      51.974  83.417  37.392  1.00  0.00           H  
ATOM   4547  CG  TRP   281      50.840  85.035  38.172  1.00  0.00           C  
ATOM   4548  CD1 TRP   281      49.709  85.719  38.510  1.00  0.00           C  
ATOM   4549  HD1 TRP   281      48.736  85.566  38.067  1.00  0.00           H  
ATOM   4550  NE1 TRP   281      49.992  86.632  39.499  1.00  0.00           N  
ATOM   4551  HE1 TRP   281      49.324  87.273  39.927  1.00  0.00           H  
ATOM   4552  CE2 TRP   281      51.330  86.535  39.814  1.00  0.00           C  
ATOM   4553  CZ2 TRP   281      52.091  87.213  40.725  1.00  0.00           C  
ATOM   4554  HZ2 TRP   281      51.662  87.979  41.355  1.00  0.00           H  
ATOM   4555  CH2 TRP   281      53.426  86.882  40.809  1.00  0.00           C  
ATOM   4556  HH2 TRP   281      54.055  87.400  41.518  1.00  0.00           H  
ATOM   4557  CZ3 TRP   281      53.978  85.903  40.008  1.00  0.00           C  
ATOM   4558  HZ3 TRP   281      55.029  85.671  40.102  1.00  0.00           H  
ATOM   4559  CE3 TRP   281      53.213  85.217  39.091  1.00  0.00           C  
ATOM   4560  HE3 TRP   281      53.642  84.449  38.465  1.00  0.00           H  
ATOM   4561  CD2 TRP   281      51.891  85.547  39.005  1.00  0.00           C  
ATOM   4562  C   TRP   281      52.159  85.448  35.549  1.00  0.00           C  
ATOM   4563  O   TRP   281      53.085  85.234  34.722  1.00  0.00           O  
ATOM   4564  OXT TRP   281      52.078  86.484  36.262  1.00  0.00           O  
TER    4565      TRP   281 
ATOM   4565  N1  5MV   282      70.019  59.744  43.858  1.00  0.00           N  
ATOM   4566  N3  5MV   282      62.715  61.347  40.651  1.00  0.00           N  
ATOM   4567  C4  5MV   282      74.507  62.234  44.202  1.00  0.00           C  
ATOM   4568  C5  5MV   282      74.340  61.750  42.897  1.00  0.00           C  
ATOM   4569  C6  5MV   282      73.234  60.940  42.583  1.00  0.00           C  
ATOM   4570  C7  5MV   282      71.147  59.747  43.173  1.00  0.00           C  
ATOM   4571  C8  5MV   282      71.078  58.865  42.061  1.00  0.00           C  
ATOM   4572  C10 5MV   282      68.717  56.728  38.852  1.00  0.00           C  
ATOM   4573  C13 5MV   282      68.627  56.136  41.610  1.00  0.00           C  
ATOM   4574  C15 5MV   282      68.115  55.540  39.281  1.00  0.00           C  
ATOM   4575  C17 5MV   282      66.948  53.448  38.748  1.00  0.00           C  
ATOM   4576  C20 5MV   282      67.854  58.660  43.750  1.00  0.00           C  
ATOM   4577  C21 5MV   282      64.996  60.969  41.373  1.00  0.00           C  
ATOM   4578  C22 5MV   282      64.606  59.785  42.025  1.00  0.00           C  
ATOM   4579  C24 5MV   282      66.867  59.497  42.917  1.00  0.00           C  
ATOM   4580  C26 5MV   282      66.327  61.420  41.484  1.00  0.00           C  
ATOM   4581  C28 5MV   282      63.995  61.723  40.564  1.00  0.00           C  
ATOM   4582  C1  5MV   282      72.281  60.595  43.565  1.00  0.00           C  
ATOM   4583  C2  5MV   282      72.454  61.092  44.878  1.00  0.00           C  
ATOM   4584  C3  5MV   282      73.563  61.903  45.188  1.00  0.00           C  
ATOM   4585 Cl1  5MV   282      73.782  62.501  46.786  1.00  0.00          CL  
ATOM   4586 Cl2  5MV   282      75.487  62.149  41.675  1.00  0.00          CL  
ATOM   4587  C9  5MV   282      69.833  58.313  42.112  1.00  0.00           C  
ATOM   4588  C11 5MV   282      69.264  57.602  39.797  1.00  0.00           C  
ATOM   4589  C12 5MV   282      69.238  57.336  41.183  1.00  0.00           C  
ATOM   4590  C14 5MV   282      68.070  55.241  40.664  1.00  0.00           C  
ATOM   4591  C16 5MV   282      67.561  54.655  38.334  1.00  0.00           C  
ATOM   4592  C18 5MV   282      66.907  53.157  40.126  1.00  0.00           C  
ATOM   4593  C19 5MV   282      67.461  54.040  41.074  1.00  0.00           C  
ATOM   4594  C25 5MV   282      67.256  60.687  42.247  1.00  0.00           C  
ATOM   4595  N2  5MV   282      69.204  58.866  43.226  1.00  0.00           N  
ATOM   4596  O1  5MV   282      66.387  52.534  37.883  1.00  0.00           O  
ATOM   4597  C27 5MV   282      65.899  53.027  36.642  1.00  0.00           C  
ATOM   4598  O2  5MV   282      64.381  62.645  39.854  1.00  0.00           O  
ATOM   4599  C29 5MV   282      61.646  61.996  39.905  1.00  0.00           C  
ATOM   4600  C30 5MV   282      61.725  61.706  38.398  1.00  0.00           C  
ATOM   4601  C31 5MV   282      60.567  62.352  37.652  1.00  0.00           C  
ATOM   4602  O3  5MV   282      60.837  63.139  36.720  1.00  0.00           O  
ATOM   4603  O4  5MV   282      59.405  62.052  38.018  1.00  0.00           O  
ATOM   4604  C32 5MV   282      67.803  59.047  45.241  1.00  0.00           C  
ATOM   4605  C23 5MV   282      65.532  59.057  42.786  1.00  0.00           C  
ATOM   4606  H3  5MV   282      62.465  60.580  41.257  1.00  0.00           H  
ATOM   4607  H4  5MV   282      75.361  62.860  44.449  1.00  0.00           H  
ATOM   4608  H6  5MV   282      73.112  60.573  41.567  1.00  0.00           H  
ATOM   4609  H8  5MV   282      71.846  58.666  41.325  1.00  0.00           H  
ATOM   4610  H10 5MV   282      68.760  56.970  37.793  1.00  0.00           H  
ATOM   4611  H13 5MV   282      68.585  55.898  42.670  1.00  0.00           H  
ATOM   4612  H20 5MV   282      67.601  57.599  43.687  1.00  0.00           H  
ATOM   4613  H22 5MV   282      63.581  59.433  41.938  1.00  0.00           H  
ATOM   4614  H26 5MV   282      66.636  62.333  40.980  1.00  0.00           H  
ATOM   4615  H2  5MV   282      71.729  60.847  45.650  1.00  0.00           H  
ATOM   4616  H11 5MV   282      69.728  58.522  39.450  1.00  0.00           H  
ATOM   4617  H16 5MV   282      67.605  54.902  37.276  1.00  0.00           H  
ATOM   4618  H18 5MV   282      66.439  52.236  40.464  1.00  0.00           H  
ATOM   4619  H19 5MV   282      67.418  53.792  42.131  1.00  0.00           H  
ATOM   4620  H25 5MV   282      68.282  61.036  42.325  1.00  0.00           H  
ATOM   4621 H271 5MV   282      66.736  53.157  35.951  1.00  0.00           H  
ATOM   4622 H272 5MV   282      65.402  53.987  36.805  1.00  0.00           H  
ATOM   4623 H273 5MV   282      65.187  52.306  36.231  1.00  0.00           H  
ATOM   4624 H292 5MV   282      60.688  61.637  40.289  1.00  0.00           H  
ATOM   4625 H293 5MV   282      61.717  63.075  40.066  1.00  0.00           H  
ATOM   4626 H302 5MV   282      62.665  62.098  38.004  1.00  0.00           H  
ATOM   4627 H303 5MV   282      61.693  60.626  38.237  1.00  0.00           H  
ATOM   4628 H321 5MV   282      66.853  58.731  45.677  1.00  0.00           H  
ATOM   4629 H322 5MV   282      68.615  58.557  45.780  1.00  0.00           H  
ATOM   4630 H323 5MV   282      67.891  60.131  45.346  1.00  0.00           H  
ATOM   4631  H23 5MV   282      65.218  58.142  43.282  1.00  0.00           H  
TER    4632      5MV   282 
ATOM   4632  C1  CHL   283      11.741  14.120  70.092  1.00  0.00           C  
ATOM   4633  H11 CHL   283      12.327  15.060  70.009  1.00  0.00           H  
ATOM   4634  H12 CHL   283      10.733  14.390  69.713  1.00  0.00           H  
ATOM   4635  C2  CHL   283      11.687  13.614  71.525  1.00  0.00           C  
ATOM   4636  H21 CHL   283      11.405  14.496  72.139  1.00  0.00           H  
ATOM   4637  H22 CHL   283      12.580  13.134  71.977  1.00  0.00           H  
ATOM   4638  C3  CHL   283      10.622  12.657  71.661  1.00  0.00           C  
ATOM   4639  H31 CHL   283       9.622  13.062  71.397  1.00  0.00           H  
ATOM   4640  C4  CHL   283      10.889  11.345  70.800  1.00  0.00           C  
ATOM   4641  H41 CHL   283      11.699  10.747  71.270  1.00  0.00           H  
ATOM   4642  H42 CHL   283      10.045  10.634  70.926  1.00  0.00           H  
ATOM   4643  C5  CHL   283      11.179  11.828  69.330  1.00  0.00           C  
ATOM   4644  C6  CHL   283      10.556  11.216  68.331  1.00  0.00           C  
ATOM   4645  H61 CHL   283      10.003  10.277  68.485  1.00  0.00           H  
ATOM   4646  C7  CHL   283      10.713  11.616  66.910  1.00  0.00           C  
ATOM   4647  H71 CHL   283      10.668  10.723  66.250  1.00  0.00           H  
ATOM   4648  H72 CHL   283       9.842  12.201  66.543  1.00  0.00           H  
ATOM   4649  C8  CHL   283      12.002  12.491  66.628  1.00  0.00           C  
ATOM   4650  H81 CHL   283      12.915  11.857  66.599  1.00  0.00           H  
ATOM   4651  C9  CHL   283      12.079  13.589  67.646  1.00  0.00           C  
ATOM   4652  H91 CHL   283      11.158  14.206  67.576  1.00  0.00           H  
ATOM   4653  C10 CHL   283      12.117  13.044  69.117  1.00  0.00           C  
ATOM   4654  C11 CHL   283      13.198  14.623  67.310  1.00  0.00           C  
ATOM   4655 H111 CHL   283      14.102  13.985  67.409  1.00  0.00           H  
ATOM   4656 H112 CHL   283      13.175  15.425  68.079  1.00  0.00           H  
ATOM   4657  C12 CHL   283      13.218  15.239  65.889  1.00  0.00           C  
ATOM   4658 H121 CHL   283      14.214  15.723  65.798  1.00  0.00           H  
ATOM   4659 H122 CHL   283      12.333  15.904  65.976  1.00  0.00           H  
ATOM   4660  C13 CHL   283      12.974  14.155  64.783  1.00  0.00           C  
ATOM   4661  C14 CHL   283      11.829  13.250  65.261  1.00  0.00           C  
ATOM   4662 H141 CHL   283      10.950  13.904  65.446  1.00  0.00           H  
ATOM   4663  C15 CHL   283      11.504  12.413  63.899  1.00  0.00           C  
ATOM   4664 H151 CHL   283      12.142  11.504  63.897  1.00  0.00           H  
ATOM   4665 H152 CHL   283      10.422  12.162  63.927  1.00  0.00           H  
ATOM   4666  C16 CHL   283      11.721  13.353  62.789  1.00  0.00           C  
ATOM   4667 H161 CHL   283      12.302  12.848  61.987  1.00  0.00           H  
ATOM   4668 H162 CHL   283      10.747  13.702  62.386  1.00  0.00           H  
ATOM   4669  C17 CHL   283      12.392  14.671  63.365  1.00  0.00           C  
ATOM   4670 H171 CHL   283      11.553  15.361  63.598  1.00  0.00           H  
ATOM   4671  C18 CHL   283      14.247  13.419  64.559  1.00  0.00           C  
ATOM   4672 H181 CHL   283      14.037  12.635  63.800  1.00  0.00           H  
ATOM   4673 H182 CHL   283      15.017  14.145  64.221  1.00  0.00           H  
ATOM   4674 H183 CHL   283      14.638  13.107  65.551  1.00  0.00           H  
ATOM   4675  C19 CHL   283      13.606  12.582  69.339  1.00  0.00           C  
ATOM   4676 H191 CHL   283      13.983  11.859  68.585  1.00  0.00           H  
ATOM   4677 H192 CHL   283      14.307  13.443  69.380  1.00  0.00           H  
ATOM   4678 H193 CHL   283      13.622  12.072  70.326  1.00  0.00           H  
ATOM   4679  C20 CHL   283      13.337  15.340  62.342  1.00  0.00           C  
ATOM   4680 H201 CHL   283      14.113  14.579  62.114  1.00  0.00           H  
ATOM   4681  C21 CHL   283      13.961  16.574  63.068  1.00  0.00           C  
ATOM   4682 H211 CHL   283      14.706  17.142  62.469  1.00  0.00           H  
ATOM   4683 H212 CHL   283      14.473  16.292  64.012  1.00  0.00           H  
ATOM   4684 H213 CHL   283      13.129  17.285  63.264  1.00  0.00           H  
ATOM   4685  C22 CHL   283      12.589  15.678  61.099  1.00  0.00           C  
ATOM   4686 H221 CHL   283      12.255  14.770  60.554  1.00  0.00           H  
ATOM   4687 H222 CHL   283      11.689  16.181  61.513  1.00  0.00           H  
ATOM   4688  C23 CHL   283      13.281  16.492  60.029  1.00  0.00           C  
ATOM   4689 H231 CHL   283      13.652  17.479  60.379  1.00  0.00           H  
ATOM   4690 H232 CHL   283      14.181  15.904  59.749  1.00  0.00           H  
ATOM   4691  C24 CHL   283      12.290  16.810  58.905  1.00  0.00           C  
ATOM   4692 H241 CHL   283      12.070  15.874  58.347  1.00  0.00           H  
ATOM   4693 H242 CHL   283      11.351  17.111  59.416  1.00  0.00           H  
ATOM   4694  C25 CHL   283      12.632  17.916  57.875  1.00  0.00           C  
ATOM   4695 H251 CHL   283      12.905  18.884  58.346  1.00  0.00           H  
ATOM   4696  C26 CHL   283      13.805  17.478  56.879  1.00  0.00           C  
ATOM   4697 H261 CHL   283      14.004  18.191  56.049  1.00  0.00           H  
ATOM   4698 H262 CHL   283      14.762  17.510  57.441  1.00  0.00           H  
ATOM   4699 H263 CHL   283      13.623  16.454  56.489  1.00  0.00           H  
ATOM   4700  C27 CHL   283      11.384  18.157  57.001  1.00  0.00           C  
ATOM   4701 H271 CHL   283      11.029  17.360  56.313  1.00  0.00           H  
ATOM   4702 H272 CHL   283      10.501  18.471  57.598  1.00  0.00           H  
ATOM   4703 H273 CHL   283      11.670  18.989  56.322  1.00  0.00           H  
ATOM   4704  O1  CHL   283      10.475  12.099  72.969  1.00  0.00           O  
ATOM   4705  HO1 CHL   283      10.368  12.879  73.518  1.00  0.00           H  
TER    4706      CHL   283 
ATOM   4706  C1  CHL   284      17.588  98.030  69.299  1.00  0.00           C  
ATOM   4707  H11 CHL   284      16.660  98.287  68.744  1.00  0.00           H  
ATOM   4708  H12 CHL   284      17.901  96.977  69.138  1.00  0.00           H  
ATOM   4709  C2  CHL   284      17.354  97.938  70.851  1.00  0.00           C  
ATOM   4710  H21 CHL   284      16.700  97.063  71.054  1.00  0.00           H  
ATOM   4711  H22 CHL   284      16.841  98.861  71.196  1.00  0.00           H  
ATOM   4712  C3  CHL   284      18.670  97.831  71.635  1.00  0.00           C  
ATOM   4713  H31 CHL   284      19.105  96.903  71.207  1.00  0.00           H  
ATOM   4714  C4  CHL   284      19.643  99.018  71.256  1.00  0.00           C  
ATOM   4715  H41 CHL   284      19.064  99.885  71.643  1.00  0.00           H  
ATOM   4716  H42 CHL   284      20.576  98.932  71.853  1.00  0.00           H  
ATOM   4717  C5  CHL   284      19.924  99.040  69.737  1.00  0.00           C  
ATOM   4718  C6  CHL   284      21.155  98.910  69.202  1.00  0.00           C  
ATOM   4719  H61 CHL   284      22.048  98.787  69.832  1.00  0.00           H  
ATOM   4720  C7  CHL   284      21.469  99.021  67.720  1.00  0.00           C  
ATOM   4721  H71 CHL   284      22.198  99.834  67.518  1.00  0.00           H  
ATOM   4722  H72 CHL   284      22.055  98.125  67.425  1.00  0.00           H  
ATOM   4723  C8  CHL   284      20.252  99.471  66.877  1.00  0.00           C  
ATOM   4724  H81 CHL   284      20.094 100.567  66.963  1.00  0.00           H  
ATOM   4725  C9  CHL   284      19.056  98.708  67.424  1.00  0.00           C  
ATOM   4726  H91 CHL   284      19.277  97.622  67.502  1.00  0.00           H  
ATOM   4727  C10 CHL   284      18.655  99.108  68.875  1.00  0.00           C  
ATOM   4728  C11 CHL   284      17.792  98.760  66.398  1.00  0.00           C  
ATOM   4729 H111 CHL   284      17.340  99.775  66.408  1.00  0.00           H  
ATOM   4730 H112 CHL   284      16.997  98.079  66.770  1.00  0.00           H  
ATOM   4731  C12 CHL   284      18.164  98.345  64.972  1.00  0.00           C  
ATOM   4732 H121 CHL   284      17.289  98.400  64.290  1.00  0.00           H  
ATOM   4733 H122 CHL   284      18.458  97.274  64.942  1.00  0.00           H  
ATOM   4734  C13 CHL   284      19.328  99.177  64.416  1.00  0.00           C  
ATOM   4735  C14 CHL   284      20.422  99.005  65.387  1.00  0.00           C  
ATOM   4736 H141 CHL   284      20.682  97.930  65.499  1.00  0.00           H  
ATOM   4737  C15 CHL   284      21.691  99.639  64.826  1.00  0.00           C  
ATOM   4738 H151 CHL   284      21.725 100.740  64.971  1.00  0.00           H  
ATOM   4739 H152 CHL   284      22.612  99.163  65.225  1.00  0.00           H  
ATOM   4740  C16 CHL   284      21.576  99.415  63.330  1.00  0.00           C  
ATOM   4741 H161 CHL   284      21.820 100.296  62.698  1.00  0.00           H  
ATOM   4742 H162 CHL   284      22.252  98.595  63.006  1.00  0.00           H  
ATOM   4743  C17 CHL   284      20.115  98.785  63.137  1.00  0.00           C  
ATOM   4744 H171 CHL   284      20.294  97.695  63.256  1.00  0.00           H  
ATOM   4745  C18 CHL   284      18.914 100.681  64.231  1.00  0.00           C  
ATOM   4746 H181 CHL   284      18.050 100.760  63.537  1.00  0.00           H  
ATOM   4747 H182 CHL   284      18.591 101.089  65.212  1.00  0.00           H  
ATOM   4748 H183 CHL   284      19.759 101.252  63.790  1.00  0.00           H  
ATOM   4749  C19 CHL   284      18.009 100.448  69.084  1.00  0.00           C  
ATOM   4750 H191 CHL   284      18.633 101.313  68.773  1.00  0.00           H  
ATOM   4751 H192 CHL   284      17.070 100.442  68.489  1.00  0.00           H  
ATOM   4752 H193 CHL   284      17.846 100.636  70.166  1.00  0.00           H  
ATOM   4753  C20 CHL   284      19.570  99.004  61.689  1.00  0.00           C  
ATOM   4754 H201 CHL   284      19.426 100.090  61.502  1.00  0.00           H  
ATOM   4755  C21 CHL   284      18.282  98.299  61.428  1.00  0.00           C  
ATOM   4756 H211 CHL   284      18.290  97.247  61.785  1.00  0.00           H  
ATOM   4757 H212 CHL   284      18.056  98.306  60.340  1.00  0.00           H  
ATOM   4758 H213 CHL   284      17.411  98.665  62.014  1.00  0.00           H  
ATOM   4759  C22 CHL   284      20.663  98.445  60.746  1.00  0.00           C  
ATOM   4760 H221 CHL   284      21.560  99.083  60.899  1.00  0.00           H  
ATOM   4761 H222 CHL   284      21.012  97.428  61.027  1.00  0.00           H  
ATOM   4762  C23 CHL   284      20.509  98.699  59.207  1.00  0.00           C  
ATOM   4763 H231 CHL   284      21.291  98.188  58.606  1.00  0.00           H  
ATOM   4764 H232 CHL   284      19.521  98.359  58.829  1.00  0.00           H  
ATOM   4765  C24 CHL   284      20.768 100.082  58.853  1.00  0.00           C  
ATOM   4766 H241 CHL   284      20.267 100.813  59.523  1.00  0.00           H  
ATOM   4767 H242 CHL   284      21.855 100.278  58.970  1.00  0.00           H  
ATOM   4768  C25 CHL   284      20.493 100.465  57.372  1.00  0.00           C  
ATOM   4769 H251 CHL   284      21.029  99.712  56.754  1.00  0.00           H  
ATOM   4770  C26 CHL   284      18.971 100.462  57.092  1.00  0.00           C  
ATOM   4771 H261 CHL   284      18.452 101.291  57.620  1.00  0.00           H  
ATOM   4772 H262 CHL   284      18.718 100.638  56.024  1.00  0.00           H  
ATOM   4773 H263 CHL   284      18.684  99.410  57.304  1.00  0.00           H  
ATOM   4774  C27 CHL   284      20.995 101.896  57.046  1.00  0.00           C  
ATOM   4775 H271 CHL   284      20.670 102.258  56.047  1.00  0.00           H  
ATOM   4776 H272 CHL   284      20.569 102.648  57.744  1.00  0.00           H  
ATOM   4777 H273 CHL   284      22.086 101.922  57.257  1.00  0.00           H  
ATOM   4778  O1  CHL   284      18.348  97.797  72.995  1.00  0.00           O  
ATOM   4779  HO1 CHL   284      18.978  97.171  73.358  1.00  0.00           H  
TER    4780      CHL   284 
ATOM   4780  C1  CHL   285      80.535  43.236  70.260  1.00  0.00           C  
ATOM   4781  H11 CHL   285      80.589  42.129  70.327  1.00  0.00           H  
ATOM   4782  H12 CHL   285      81.507  43.774  70.290  1.00  0.00           H  
ATOM   4783  C2  CHL   285      79.998  43.686  71.597  1.00  0.00           C  
ATOM   4784  H21 CHL   285      80.577  43.371  72.492  1.00  0.00           H  
ATOM   4785  H22 CHL   285      78.989  43.250  71.762  1.00  0.00           H  
ATOM   4786  C3  CHL   285      79.894  45.213  71.698  1.00  0.00           C  
ATOM   4787  H31 CHL   285      80.886  45.711  71.656  1.00  0.00           H  
ATOM   4788  C4  CHL   285      78.965  45.704  70.579  1.00  0.00           C  
ATOM   4789  H41 CHL   285      77.947  45.268  70.668  1.00  0.00           H  
ATOM   4790  H42 CHL   285      78.829  46.799  70.713  1.00  0.00           H  
ATOM   4791  C5  CHL   285      79.542  45.361  69.162  1.00  0.00           C  
ATOM   4792  C6  CHL   285      79.951  46.307  68.325  1.00  0.00           C  
ATOM   4793  H61 CHL   285      79.824  47.331  68.707  1.00  0.00           H  
ATOM   4794  C7  CHL   285      80.503  45.959  67.025  1.00  0.00           C  
ATOM   4795  H71 CHL   285      80.139  46.663  66.247  1.00  0.00           H  
ATOM   4796  H72 CHL   285      81.604  46.040  66.900  1.00  0.00           H  
ATOM   4797  C8  CHL   285      80.218  44.466  66.619  1.00  0.00           C  
ATOM   4798  H81 CHL   285      79.121  44.481  66.447  1.00  0.00           H  
ATOM   4799  C9  CHL   285      80.601  43.573  67.804  1.00  0.00           C  
ATOM   4800  H91 CHL   285      81.679  43.717  68.030  1.00  0.00           H  
ATOM   4801  C10 CHL   285      79.778  43.850  69.038  1.00  0.00           C  
ATOM   4802  C11 CHL   285      80.657  42.045  67.378  1.00  0.00           C  
ATOM   4803 H111 CHL   285      79.671  41.602  67.123  1.00  0.00           H  
ATOM   4804 H112 CHL   285      81.199  41.405  68.106  1.00  0.00           H  
ATOM   4805  C12 CHL   285      81.390  41.844  66.022  1.00  0.00           C  
ATOM   4806 H121 CHL   285      81.368  40.764  65.763  1.00  0.00           H  
ATOM   4807 H122 CHL   285      82.475  41.960  66.228  1.00  0.00           H  
ATOM   4808  C13 CHL   285      81.002  42.774  64.921  1.00  0.00           C  
ATOM   4809  C14 CHL   285      81.043  44.239  65.365  1.00  0.00           C  
ATOM   4810 H141 CHL   285      82.040  44.418  65.822  1.00  0.00           H  
ATOM   4811  C15 CHL   285      80.876  45.082  64.082  1.00  0.00           C  
ATOM   4812 H151 CHL   285      79.849  45.147  63.665  1.00  0.00           H  
ATOM   4813 H152 CHL   285      81.318  46.097  64.170  1.00  0.00           H  
ATOM   4814  C16 CHL   285      81.736  44.257  63.086  1.00  0.00           C  
ATOM   4815 H161 CHL   285      81.075  44.027  62.223  1.00  0.00           H  
ATOM   4816 H162 CHL   285      82.587  44.821  62.649  1.00  0.00           H  
ATOM   4817  C17 CHL   285      82.051  42.898  63.796  1.00  0.00           C  
ATOM   4818 H171 CHL   285      83.061  43.006  64.246  1.00  0.00           H  
ATOM   4819  C18 CHL   285      79.618  42.411  64.310  1.00  0.00           C  
ATOM   4820 H181 CHL   285      79.364  43.040  63.430  1.00  0.00           H  
ATOM   4821 H182 CHL   285      79.575  41.322  64.091  1.00  0.00           H  
ATOM   4822 H183 CHL   285      78.882  42.648  65.108  1.00  0.00           H  
ATOM   4823  C19 CHL   285      78.342  43.264  68.952  1.00  0.00           C  
ATOM   4824 H191 CHL   285      78.321  42.166  68.785  1.00  0.00           H  
ATOM   4825 H192 CHL   285      77.713  43.435  69.852  1.00  0.00           H  
ATOM   4826 H193 CHL   285      77.836  43.770  68.101  1.00  0.00           H  
ATOM   4827  C20 CHL   285      81.976  41.867  62.697  1.00  0.00           C  
ATOM   4828 H201 CHL   285      80.996  41.817  62.177  1.00  0.00           H  
ATOM   4829  C21 CHL   285      82.226  40.480  63.234  1.00  0.00           C  
ATOM   4830 H211 CHL   285      82.441  39.717  62.456  1.00  0.00           H  
ATOM   4831 H212 CHL   285      81.315  40.060  63.711  1.00  0.00           H  
ATOM   4832 H213 CHL   285      83.070  40.459  63.955  1.00  0.00           H  
ATOM   4833  C22 CHL   285      83.052  42.154  61.573  1.00  0.00           C  
ATOM   4834 H221 CHL   285      83.068  43.222  61.268  1.00  0.00           H  
ATOM   4835 H222 CHL   285      84.107  41.985  61.880  1.00  0.00           H  
ATOM   4836  C23 CHL   285      82.671  41.447  60.312  1.00  0.00           C  
ATOM   4837 H231 CHL   285      82.747  40.348  60.457  1.00  0.00           H  
ATOM   4838 H232 CHL   285      81.596  41.575  60.065  1.00  0.00           H  
ATOM   4839  C24 CHL   285      83.686  41.739  59.144  1.00  0.00           C  
ATOM   4840 H241 CHL   285      83.631  42.837  58.989  1.00  0.00           H  
ATOM   4841 H242 CHL   285      84.749  41.445  59.279  1.00  0.00           H  
ATOM   4842  C25 CHL   285      83.217  41.042  57.849  1.00  0.00           C  
ATOM   4843 H251 CHL   285      82.147  41.291  57.682  1.00  0.00           H  
ATOM   4844  C26 CHL   285      83.941  41.584  56.600  1.00  0.00           C  
ATOM   4845 H261 CHL   285      84.973  41.174  56.641  1.00  0.00           H  
ATOM   4846 H262 CHL   285      83.637  41.199  55.603  1.00  0.00           H  
ATOM   4847 H263 CHL   285      83.963  42.688  56.483  1.00  0.00           H  
ATOM   4848  C27 CHL   285      83.300  39.540  57.829  1.00  0.00           C  
ATOM   4849 H271 CHL   285      82.560  39.130  58.549  1.00  0.00           H  
ATOM   4850 H272 CHL   285      82.864  39.195  56.867  1.00  0.00           H  
ATOM   4851 H273 CHL   285      84.302  39.141  58.097  1.00  0.00           H  
ATOM   4852  O1  CHL   285      79.365  45.569  72.932  1.00  0.00           O  
ATOM   4853  HO1 CHL   285      79.316  46.525  72.861  1.00  0.00           H  
TER    4854      CHL   285 
ATOM   4854  C1  CHL   286      11.823  59.427  69.448  1.00  0.00           C  
ATOM   4855  H11 CHL   286      10.758  59.412  69.135  1.00  0.00           H  
ATOM   4856  H12 CHL   286      12.256  58.485  69.048  1.00  0.00           H  
ATOM   4857  C2  CHL   286      11.831  59.302  71.025  1.00  0.00           C  
ATOM   4858  H21 CHL   286      11.433  58.315  71.344  1.00  0.00           H  
ATOM   4859  H22 CHL   286      11.125  60.090  71.364  1.00  0.00           H  
ATOM   4860  C3  CHL   286      13.206  59.477  71.595  1.00  0.00           C  
ATOM   4861  H31 CHL   286      13.815  58.587  71.329  1.00  0.00           H  
ATOM   4862  C4  CHL   286      13.934  60.785  71.166  1.00  0.00           C  
ATOM   4863  H41 CHL   286      13.364  61.579  71.694  1.00  0.00           H  
ATOM   4864  H42 CHL   286      14.930  60.822  71.656  1.00  0.00           H  
ATOM   4865  C5  CHL   286      14.027  60.839  69.656  1.00  0.00           C  
ATOM   4866  C6  CHL   286      15.270  60.953  69.156  1.00  0.00           C  
ATOM   4867  H61 CHL   286      16.139  61.042  69.825  1.00  0.00           H  
ATOM   4868  C7  CHL   286      15.385  61.218  67.686  1.00  0.00           C  
ATOM   4869  H71 CHL   286      16.173  61.990  67.557  1.00  0.00           H  
ATOM   4870  H72 CHL   286      15.877  60.292  67.318  1.00  0.00           H  
ATOM   4871  C8  CHL   286      14.047  61.482  66.988  1.00  0.00           C  
ATOM   4872  H81 CHL   286      13.746  62.533  67.185  1.00  0.00           H  
ATOM   4873  C9  CHL   286      12.921  60.566  67.407  1.00  0.00           C  
ATOM   4874  H91 CHL   286      13.387  59.577  67.214  1.00  0.00           H  
ATOM   4875  C10 CHL   286      12.614  60.686  68.924  1.00  0.00           C  
ATOM   4876  C11 CHL   286      11.664  60.788  66.531  1.00  0.00           C  
ATOM   4877 H111 CHL   286      11.290  61.822  66.690  1.00  0.00           H  
ATOM   4878 H112 CHL   286      10.994  59.984  66.906  1.00  0.00           H  
ATOM   4879  C12 CHL   286      11.870  60.810  64.948  1.00  0.00           C  
ATOM   4880 H121 CHL   286      10.871  61.110  64.567  1.00  0.00           H  
ATOM   4881 H122 CHL   286      12.133  59.854  64.446  1.00  0.00           H  
ATOM   4882  C13 CHL   286      13.113  61.644  64.572  1.00  0.00           C  
ATOM   4883  C14 CHL   286      14.313  61.304  65.455  1.00  0.00           C  
ATOM   4884 H141 CHL   286      14.481  60.231  65.220  1.00  0.00           H  
ATOM   4885  C15 CHL   286      15.492  61.978  64.805  1.00  0.00           C  
ATOM   4886 H151 CHL   286      15.541  63.031  65.156  1.00  0.00           H  
ATOM   4887 H152 CHL   286      16.446  61.438  64.984  1.00  0.00           H  
ATOM   4888  C16 CHL   286      15.109  61.896  63.291  1.00  0.00           C  
ATOM   4889 H161 CHL   286      15.213  62.926  62.889  1.00  0.00           H  
ATOM   4890 H162 CHL   286      15.766  61.198  62.729  1.00  0.00           H  
ATOM   4891  C17 CHL   286      13.646  61.405  63.174  1.00  0.00           C  
ATOM   4892 H171 CHL   286      13.677  60.311  62.983  1.00  0.00           H  
ATOM   4893  C18 CHL   286      12.811  63.172  64.692  1.00  0.00           C  
ATOM   4894 H181 CHL   286      12.321  63.524  63.759  1.00  0.00           H  
ATOM   4895 H182 CHL   286      12.014  63.402  65.432  1.00  0.00           H  
ATOM   4896 H183 CHL   286      13.730  63.760  64.904  1.00  0.00           H  
ATOM   4897  C19 CHL   286      11.785  61.898  69.132  1.00  0.00           C  
ATOM   4898 H191 CHL   286      10.780  61.813  68.666  1.00  0.00           H  
ATOM   4899 H192 CHL   286      11.602  62.074  70.214  1.00  0.00           H  
ATOM   4900 H193 CHL   286      12.240  62.852  68.787  1.00  0.00           H  
ATOM   4901  C20 CHL   286      12.914  61.905  61.874  1.00  0.00           C  
ATOM   4902 H201 CHL   286      13.199  62.978  61.910  1.00  0.00           H  
ATOM   4903  C21 CHL   286      11.434  61.583  61.815  1.00  0.00           C  
ATOM   4904 H211 CHL   286      11.253  60.576  62.249  1.00  0.00           H  
ATOM   4905 H212 CHL   286      11.053  61.642  60.773  1.00  0.00           H  
ATOM   4906 H213 CHL   286      10.991  62.353  62.482  1.00  0.00           H  
ATOM   4907  C22 CHL   286      13.615  61.282  60.693  1.00  0.00           C  
ATOM   4908 H221 CHL   286      14.718  61.248  60.823  1.00  0.00           H  
ATOM   4909 H222 CHL   286      13.246  60.246  60.534  1.00  0.00           H  
ATOM   4910  C23 CHL   286      13.348  62.098  59.403  1.00  0.00           C  
ATOM   4911 H231 CHL   286      12.257  61.956  59.248  1.00  0.00           H  
ATOM   4912 H232 CHL   286      13.660  63.123  59.694  1.00  0.00           H  
ATOM   4913  C24 CHL   286      14.198  61.615  58.193  1.00  0.00           C  
ATOM   4914 H241 CHL   286      14.083  62.333  57.353  1.00  0.00           H  
ATOM   4915 H242 CHL   286      15.273  61.481  58.439  1.00  0.00           H  
ATOM   4916  C25 CHL   286      13.637  60.329  57.619  1.00  0.00           C  
ATOM   4917 H251 CHL   286      13.661  59.472  58.326  1.00  0.00           H  
ATOM   4918  C26 CHL   286      12.266  60.391  57.015  1.00  0.00           C  
ATOM   4919 H261 CHL   286      12.151  59.391  56.545  1.00  0.00           H  
ATOM   4920 H262 CHL   286      11.461  60.598  57.753  1.00  0.00           H  
ATOM   4921 H263 CHL   286      12.339  61.196  56.253  1.00  0.00           H  
ATOM   4922  C27 CHL   286      14.499  59.814  56.394  1.00  0.00           C  
ATOM   4923 H271 CHL   286      14.292  58.814  55.956  1.00  0.00           H  
ATOM   4924 H272 CHL   286      14.447  60.541  55.556  1.00  0.00           H  
ATOM   4925 H273 CHL   286      15.580  59.769  56.650  1.00  0.00           H  
ATOM   4926  O1  CHL   286      13.088  59.430  73.035  1.00  0.00           O  
ATOM   4927  HO1 CHL   286      12.908  58.505  73.215  1.00  0.00           H  
TER    4928      CHL   286 
ATOM   4928  C1  CHL   287      98.513  35.138  70.146  1.00  0.00           C  
ATOM   4929  H11 CHL   287      98.665  36.147  69.705  1.00  0.00           H  
ATOM   4930  H12 CHL   287      97.468  35.087  70.519  1.00  0.00           H  
ATOM   4931  C2  CHL   287      99.488  34.831  71.319  1.00  0.00           C  
ATOM   4932  H21 CHL   287      99.238  35.552  72.126  1.00  0.00           H  
ATOM   4933  H22 CHL   287     100.487  35.062  70.891  1.00  0.00           H  
ATOM   4934  C3  CHL   287      99.462  33.396  71.868  1.00  0.00           C  
ATOM   4935  H31 CHL   287      98.507  33.238  72.413  1.00  0.00           H
[truncated: 9,492,248 more chars]
