# Supplementary material for: Intermolecular Interactions in G Protein-Coupled Receptor Allosteric Sites at the Membrane Interface from Molecular Dynamics Simulations and Quantum Chemical Calculations
Source: J Chem Inf Model. 2022 Sep 30;62(19):4736–47. doi: 10.1021/acs.jcim.2c00788 (PMC9554917; doi:10.1021/acs.jcim.2c00788)
Supplement: Supplementary file 2 — ci2c00788_si_002.zip [file ci2c00788_si_002.zip › MD_simulations_inputs/GCGR_MD_simulations_inputs/popc_chol/heat.out]

          -------------------------------------------------------
          Amber 16 PMEMD                              2016
          -------------------------------------------------------

| PMEMD implementation of SANDER, Release 16

| Run on 04/12/2019 at 15:30:49

|   Executable path: /usr/local/amber16/bin/pmemd.cuda
| Working directory: /data/almu/Working/GCGR/gcgr-5mv-cholpopc/1_equilibration
|          Hostname: c104342

  [-O]verwriting output

File Assignments:
|   MDIN: heat.in                                                               
|  MDOUT: heat.out                                                              
| INPCRD: gcgr-5mv-cholpopc.min.rst                                             
|   PARM: gcgr-5mv-cholpopc.top                                                 
| RESTRT: gcgr-5mv-cholpopc.heat.rst                                            
|   REFC: gcgr-5mv-cholpopc.min.rst                                             
|  MDVEL: mdvel                                                                 
|   MDEN: mden                                                                  
|  MDCRD: heat.nc                                                               
| MDINFO: mdinfo                                                                
|  MDFRC: mdfrc                                                                 


 Here is the input file:

&cntrl                                                                         
  imin=0,              ! Molecular dynamics                                    
  irest=0,             ! This is NOT a restart from an old simulation          
  ntx=1,               ! So our crd has no velocities                          
                                                                               
! SHAKE                                                                        
  ntc=2,               ! Constraint bonds containing hydrogen                  
  ntf=2,               ! Do not calculate forces of bonds containing hydrogen  
                                                                               
! MD settings                                                                  
  nstlim=25000,        ! 25000 steps, 25 ps total                              
  dt=0.001,                                                                    
                                                                               
! Temperature control                                                          
  ntt=3,               ! Langevin dynamics                                     
  gamma_ln=1.0,        ! Friction coefficient (ps^-1)                          
  ig=-1,               ! Random seed for langevin thermostat                   
                                                                               
! Restraints options                                                           
  ntr=1,               ! Positional restraints                                 
  nmropt=1,            ! Dihedral restraints for sugars and lipids             
                                                                               
! Control parameters                                                           
  ntpr=1000,           ! Print energy                                          
  ntwr=10000,          ! Print restart file                                    
  ntwx=100,            ! Print coordinates                                     
  ntb=1,                                                                       
  ntp=0,                                                                       
  cut=10.0,                                                                    
  ntxo=2,              ! Write NetCDF binary file                              
  watnam='WAT',                                                                
  owtnm='O',                                                                   
 /                                                                             
 &wt                                                                           
  type='TEMP0',                                                                
  istep1=0,                                                                    
  istep2=25000,                                                                
  value1=0.0,                                                                  
  value2=310.0                                                                 
 /                                                                             
 &wt type='END'                                                                
 /                                                                             
Hold protein fixed                                                             
5.0                                                                            
RES 1 281                                                                      
END                                                                            
Hold lipids fixed                                                              
1.0                                                                            
FIND                                                                           
P * * PC                                                                       
SEARCH                                                                         
RES 283 1242                                                                   
END                                                                            
Hold ligand fixed                                                              
5.0                                                                            
RES 282                                                                        
END                                                                            
Hold ions fixed                                                                
1.0                                                                            
RES 1244 1382                                                                  
END                                                                            
Hold Xray waters fixed                                                         
5.0                                                                            
RES 1383                                                                       
END                                                                            
Hold waters fixed                                                              
1.0                                                                            
FIND                                                                           
* * * WAT                                                                      
SEARCH                                                                         
RES 1384 24492                                                                 
END                                                                            
END                                                                            
                                                                               


Note: ig = -1. Setting random seed to   905593 based on wallclock time in 
      microseconds.
 
|--------------------- INFORMATION ----------------------
| GPU (CUDA) Version of PMEMD in use: NVIDIA GPU IN USE.
|                    Version 16.0.0
| 
|                      02/25/2016
| 
| Implementation by:
|                    Ross C. Walker     (SDSC)
|                    Scott Le Grand     (nVIDIA)
| 
| Precision model in use:
|      [SPFP] - Single Precision Forces, 64-bit Fixed Point
|               Accumulation. (Default)
| 
|--------------------------------------------------------
 
|----------------- CITATION INFORMATION -----------------
|
|    When publishing work that utilized the CUDA version
|    of AMBER, please cite the following in addition to
|    the regular AMBER citations:
|
|  - Romelia Salomon-Ferrer; Andreas W. Goetz; Duncan
|    Poole; Scott Le Grand; Ross C. Walker "Routine
|    microsecond molecular dynamics simulations with
|    AMBER - Part II: Particle Mesh Ewald", J. Chem.
|    Theory Comput., 2013, 9 (9), pp3878-3888,
|    DOI: 10.1021/ct400314y.
|
|  - Andreas W. Goetz; Mark J. Williamson; Dong Xu;
|    Duncan Poole; Scott Le Grand; Ross C. Walker
|    "Routine microsecond molecular dynamics simulations
|    with AMBER - Part I: Generalized Born", J. Chem.
|    Theory Comput., 2012, 8 (5), pp1542-1555.
|
|  - Scott Le Grand; Andreas W. Goetz; Ross C. Walker
|    "SPFP: Speed without compromise - a mixed precision
|    model for GPU accelerated molecular dynamics
|    simulations.", Comp. Phys. Comm., 2013, 184
|    pp374-380, DOI: 10.1016/j.cpc.2012.09.022
|
|--------------------------------------------------------
 
|------------------- GPU DEVICE INFO --------------------
|
|            CUDA_VISIBLE_DEVICES: 1
|   CUDA Capable Devices Detected:      1
|           CUDA Device ID in use:      0
|                CUDA Device Name: GeForce GTX 1080 Ti
|     CUDA Device Global Mem Size:  11178 MB
| CUDA Device Num Multiprocessors:     28
|           CUDA Device Core Freq:   1.58 GHz
|
|--------------------------------------------------------
 
 
| Conditional Compilation Defines Used:
| PUBFFT
| BINTRAJ
| CUDA
| EMIL

| Largest sphere to fit in unit cell has radius =    54.315

| New format PARM file being parsed.
| Version =    1.000 Date = 04/12/19 Time = 15:23:03

| Note: 1-4 EEL scale factors are being read from the topology file.

| Note: 1-4 VDW scale factors are being read from the topology file.
| Duplicated    0 dihedrals

| Duplicated    0 dihedrals

--------------------------------------------------------------------------------
   1.  RESOURCE   USE: 
--------------------------------------------------------------------------------

 getting box info from netcdf restart file
 NATOM  =  122007 NTYPES =      26 NBONH =  102607 MBONA  =   19107
 NTHETH =   69581 MTHETA =   22951 NPHIH =  114881 MPHIA  =   73594
 NHPARM =       0 NPARM  =       0 NNB   =  370028 NRES   =   25874
 NBONA  =   19107 NTHETA =   22951 NPHIA =   73594 NUMBND =     117
 NUMANG =     251 NPTRA  =     284 NATYP =      70 NPHB   =       1
 IFBOX  =       1 NMXRS  =      74 IFCAP =       0 NEXTRA =       0
 NCOPY  =       0

| Coordinate Index Table dimensions:    20   20   19
| Direct force subcell size =     5.5994    5.5807    5.7173

     BOX TYPE: RECTILINEAR

--------------------------------------------------------------------------------
   2.  CONTROL  DATA  FOR  THE  RUN
--------------------------------------------------------------------------------

default_name                                                                    

General flags:
     imin    =       0, nmropt  =       1

Nature and format of input:
     ntx     =       1, irest   =       0, ntrx    =       1

Nature and format of output:
     ntxo    =       2, ntpr    =    1000, ntrx    =       1, ntwr    =   10000
     iwrap   =       0, ntwx    =     100, ntwv    =       0, ntwe    =       0
     ioutfm  =       1, ntwprt  =       0, idecomp =       0, rbornstat=      0

Potential function:
     ntf     =       2, ntb     =       1, igb     =       0, nsnb    =      25
     ipol    =       0, gbsa    =       0, iesp    =       0
     dielc   =   1.00000, cut     =  10.00000, intdiel =   1.00000

Frozen or restrained atoms:
     ibelly  =       0, ntr     =       1
     restraint_wt =   0.00000

Molecular dynamics:
     nstlim  =     25000, nscm    =         0, nrespa  =         1
     t       =   0.00000, dt      =   0.00100, vlimit  =  -1.00000

Langevin dynamics temperature regulation:
     ig      =  905593
     temp0   = 300.00000, tempi   =   0.00000, gamma_ln=   1.00000

SHAKE:
     ntc     =       2, jfastw  =       0
     tol     =   0.00001

NMR refinement options:
     iscale  =       0, noeskp  =       1, ipnlty  =       1, mxsub   =       1
     scalm   = 100.00000, pencut  =   0.10000, tausw   =   0.10000

| Intermolecular bonds treatment:
|     no_intermolecular_bonds =       1

| Energy averages sample interval:
|     ene_avg_sampling =    1000

Ewald parameters:
     verbose =       0, ew_type =       0, nbflag  =       1, use_pme =       1
     vdwmeth =       1, eedmeth =       1, netfrc  =       1
     Box X =  111.989   Box Y =  111.614   Box Z =  108.629
     Alpha =   90.000   Beta  =   90.000   Gamma =   90.000
     NFFT1 =  112       NFFT2 =  112       NFFT3 =  112
     Cutoff=   10.000   Tol   =0.100E-04
     Ewald Coefficient =  0.27511
     Interpolation order =    4

    LOADING THE CONSTRAINED ATOMS AS GROUPS


   5.  REFERENCE ATOM COORDINATES

  default_name                                                                    
    ----- READING GROUP     1; TITLE:
 Hold protein fixed                                                          

     GROUP    1 HAS HARMONIC CONSTRAINTS     5.00000
 GRP    1 RES    1 TO   281
      Number of atoms in this group  =  4564
    ----- READING GROUP     2; TITLE:
 Hold lipids fixed                                                           

     GROUP    2 HAS HARMONIC CONSTRAINTS     1.00000
      ALL ATOMS THAT MEET 1 OF THE FOLLOWING SPECIFICATIONS WILL BE INCLUDED IN GROUP BELOW

      GRAPH NAME  = P     SYMBOL  = *     TREE SYMBOL  = *     RESIDUE TYPE  = PC  

 GRP    2 RES  283 TO  1242
      Number of atoms in this group  =     0
    ----- READING GROUP     3; TITLE:
 Hold ligand fixed                                                           

     GROUP    3 HAS HARMONIC CONSTRAINTS     5.00000
 GRP    3 RES  282 TO   282
      Number of atoms in this group  =    67
    ----- READING GROUP     4; TITLE:
 Hold ions fixed                                                             

     GROUP    4 HAS HARMONIC CONSTRAINTS     1.00000
 GRP    4 RES 1244 TO  1382
      Number of atoms in this group  =   139
    ----- READING GROUP     5; TITLE:
 Hold Xray waters fixed                                                      

     GROUP    5 HAS HARMONIC CONSTRAINTS     5.00000
 GRP    5 RES 1383 TO  1383
      Number of atoms in this group  =     3
    ----- READING GROUP     6; TITLE:
 Hold waters fixed                                                           

     GROUP    6 HAS HARMONIC CONSTRAINTS     1.00000
      ALL ATOMS THAT MEET 1 OF THE FOLLOWING SPECIFICATIONS WILL BE INCLUDED IN GROUP BELOW

      GRAPH NAME  = *     SYMBOL  = *     TREE SYMBOL  = *     RESIDUE TYPE  = WAT 

 GRP    6 RES 1384 TO 24492
      Number of atoms in this group  = 69327
    ----- END OF GROUP READ -----

--------------------------------------------------------------------------------
   3.  ATOMIC COORDINATES AND VELOCITIES
--------------------------------------------------------------------------------

default_name                                                                    
 begin time read from input coords =     0.000 ps


           Begin reading energy term weight changes/NMR restraints
 WEIGHT CHANGES:
 TEMP0         0  25000    0.000000  310.000000      0      0

 RESTRAINTS:
  No valid redirection requests found
                          ** No restraint defined **

                  Done reading weight changes/NMR restraints


 
 Number of triangulated 3-point waters found:    24492

     Sum of charges from parm topology file =   0.00120670
     Forcing neutrality...

| Dynamic Memory, Types Used:
| Reals             3714995
| Integers          7178014

| Nonbonded Pairs Initial Allocation:    36904067

| GPU memory information (estimate):
| KB of GPU memory in use:    764248
| KB of CPU memory in use:    161950

--------------------------------------------------------------------------------
   4.  RESULTS
--------------------------------------------------------------------------------

 ---------------------------------------------------
 APPROXIMATING switch and d/dx switch using CUBIC SPLINE INTERPOLATION
 using   5000.0 points per unit in tabled values
 TESTING RELATIVE ERROR over r ranging from 0.0 to cutoff
| CHECK switch(x): max rel err =   0.2738E-14   at   2.422500
| CHECK d/dx switch(x): max rel err =   0.8314E-11   at   2.736960
 ---------------------------------------------------
|---------------------------------------------------
| APPROXIMATING direct energy using CUBIC SPLINE INTERPOLATION
|  with   50.0 points per unit in tabled values
| Relative Error Limit not exceeded for r .gt.   2.33
| APPROXIMATING direct force using CUBIC SPLINE INTERPOLATION
|  with   50.0 points per unit in tabled values
| Relative Error Limit not exceeded for r .gt.   2.80
|---------------------------------------------------

 NSTEP =        0   TIME(PS) =       0.000  TEMP(K) =     0.00  PRESS =     0.0
 Etot   =   -405256.8537  EKtot   =         0.0000  EPtot      =   -405256.8537
 BOND   =       637.5955  ANGLE   =      4398.1169  DIHED      =     15183.9150
 1-4 NB =      5092.3009  1-4 EEL =      3759.0651  VDWAALS    =     47771.0994
 EELEC  =   -482098.9465  EHBOND  =         0.0000  RESTRAINT  =         0.0000
 ------------------------------------------------------------------------------

 NMR restraints: Bond =    0.000   Angle =     0.000   Torsion =     0.000
===============================================================================

 NSTEP =     1000   TIME(PS) =       1.000  TEMP(K) =     6.74  PRESS =     0.0
 Etot   =   -353100.2971  EKtot   =      1764.2411  EPtot      =   -354864.5382
 BOND   =       705.0372  ANGLE   =      4591.7454  DIHED      =     15115.3000
 1-4 NB =      5149.9041  1-4 EEL =      3749.7695  VDWAALS    =     41030.1103
 EELEC  =   -425735.6795  EHBOND  =         0.0000  RESTRAINT  =       529.2749
 EAMBER (non-restraint)  =   -355393.8130
 ------------------------------------------------------------------------------

 NMR restraints: Bond =    0.000   Angle =     0.000   Torsion =     0.000
===============================================================================

 NSTEP =     2000   TIME(PS) =       2.000  TEMP(K) =    15.40  PRESS =     0.0
 Etot   =   -349046.5673  EKtot   =      4031.1948  EPtot      =   -353077.7622
 BOND   =       871.0243  ANGLE   =      5240.2499  DIHED      =     15140.6277
 1-4 NB =      5178.0667  1-4 EEL =      3715.0172  VDWAALS    =     40913.8236
 EELEC  =   -424927.9688  EHBOND  =         0.0000  RESTRAINT  =       791.3973
 EAMBER (non-restraint)  =   -353869.1594
 ------------------------------------------------------------------------------

 NMR restraints: Bond =    0.000   Angle =     0.000   Torsion =     0.000
===============================================================================

 NSTEP =     3000   TIME(PS) =       3.000  TEMP(K) =    26.19  PRESS =     0.0
 Etot   =   -343633.4837  EKtot   =      6855.1162  EPtot      =   -350488.5999
 BOND   =      1093.5004  ANGLE   =      6009.8583  DIHED      =     15175.9173
 1-4 NB =      5210.5174  1-4 EEL =      3698.1529  VDWAALS    =     40868.6567
 EELEC  =   -423639.9053  EHBOND  =         0.0000  RESTRAINT  =      1094.7023
 EAMBER (non-restraint)  =   -351583.3022
 ------------------------------------------------------------------------------

 NMR restraints: Bond =    0.000   Angle =     0.000   Torsion =     0.000
===============================================================================

 NSTEP =     4000   TIME(PS) =       4.000  TEMP(K) =    37.76  PRESS =     0.0
 Etot   =   -337704.7323  EKtot   =      9882.9512  EPtot      =   -347587.6835
 BOND   =      1324.1442  ANGLE   =      6835.8063  DIHED      =     15305.2355
 1-4 NB =      5270.5590  1-4 EEL =      3715.1290  VDWAALS    =     40782.2525
 EELEC  =   -422254.2315  EHBOND  =         0.0000  RESTRAINT  =      1433.4215
 EAMBER (non-restraint)  =   -349021.1050
 ------------------------------------------------------------------------------

 NMR restraints: Bond =    0.000   Angle =     0.000   Torsion =     0.000
===============================================================================

 NSTEP =     5000   TIME(PS) =       5.000  TEMP(K) =    49.89  PRESS =     0.0
 Etot   =   -331471.2548  EKtot   =     13056.9805  EPtot      =   -344528.2353
 BOND   =      1552.6939  ANGLE   =      7657.5593  DIHED      =     15411.0790
 1-4 NB =      5292.3150  1-4 EEL =      3691.3259  VDWAALS    =     40834.6707
 EELEC  =   -420789.3226  EHBOND  =         0.0000  RESTRAINT  =      1821.4435
 EAMBER (non-restraint)  =   -346349.6788
 ------------------------------------------------------------------------------

 NMR restraints: Bond =    0.000   Angle =     0.000   Torsion =     0.000
===============================================================================

 NSTEP =     6000   TIME(PS) =       6.000  TEMP(K) =    62.13  PRESS =     0.0
 Etot   =   -325057.0093  EKtot   =     16261.8193  EPtot      =   -341318.8286
 BOND   =      1816.8070  ANGLE   =      8529.7525  DIHED      =     15551.0921
 1-4 NB =      5326.3515  1-4 EEL =      3691.0030  VDWAALS    =     40959.6139
 EELEC  =   -419358.9500  EHBOND  =         0.0000  RESTRAINT  =      2165.5014
 EAMBER (non-restraint)  =   -343484.3300
 ------------------------------------------------------------------------------

 NMR restraints: Bond =    0.000   Angle =     0.000   Torsion =     0.000
===============================================================================

 NSTEP =     7000   TIME(PS) =       7.000  TEMP(K) =    74.64  PRESS =     0.0
 Etot   =   -318574.0282  EKtot   =     19536.1582  EPtot      =   -338110.1864
 BOND   =      2042.3281  ANGLE   =      9377.6834  DIHED      =     15686.9219
 1-4 NB =      5381.0143  1-4 EEL =      3675.4423  VDWAALS    =     40864.8568
 EELEC  =   -417676.1021  EHBOND  =         0.0000  RESTRAINT  =      2537.6688
 EAMBER (non-restraint)  =   -340647.8551
 ------------------------------------------------------------------------------

 NMR restraints: Bond =    0.000   Angle =     0.000   Torsion =     0.000
===============================================================================

 NSTEP =     8000   TIME(PS) =       8.000  TEMP(K) =    87.12  PRESS =     0.0
 Etot   =   -312222.1950  EKtot   =     22800.6113  EPtot      =   -335022.8063
 BOND   =      2304.0340  ANGLE   =     10203.3904  DIHED      =     15832.5777
 1-4 NB =      5414.0715  1-4 EEL =      3660.5039  VDWAALS    =     40710.8332
 EELEC  =   -416069.2643  EHBOND  =         0.0000  RESTRAINT  =      2921.0474
 EAMBER (non-restraint)  =   -337943.8538
 ------------------------------------------------------------------------------

 NMR restraints: Bond =    0.000   Angle =     0.000   Torsion =     0.000
===============================================================================

 NSTEP =     9000   TIME(PS) =       9.000  TEMP(K) =    99.22  PRESS =     0.0
 Etot   =   -305735.6240  EKtot   =     25968.9199  EPtot      =   -331704.5439
 BOND   =      2499.3422  ANGLE   =     11106.5461  DIHED      =     15972.4095
 1-4 NB =      5457.1059  1-4 EEL =      3629.1636  VDWAALS    =     40871.3515
 EELEC  =   -414574.0048  EHBOND  =         0.0000  RESTRAINT  =      3333.5420
 EAMBER (non-restraint)  =   -335038.0859
 ------------------------------------------------------------------------------

 NMR restraints: Bond =    0.000   Angle =     0.000   Torsion =     0.000
===============================================================================

 NSTEP =    10000   TIME(PS) =      10.000  TEMP(K) =   111.68  PRESS =     0.0
 Etot   =   -299386.0768  EKtot   =     29229.0000  EPtot      =   -328615.0768
 BOND   =      2707.2964  ANGLE   =     11898.9218  DIHED      =     16122.6029
 1-4 NB =      5527.0319  1-4 EEL =      3681.0760  VDWAALS    =     40580.0559
 EELEC  =   -412786.4759  EHBOND  =         0.0000  RESTRAINT  =      3654.4143
 EAMBER (non-restraint)  =   -332269.4911
 ------------------------------------------------------------------------------

 NMR restraints: Bond =    0.000   Angle =     0.000   Torsion =     0.000
===============================================================================

 NSTEP =    11000   TIME(PS) =      11.000  TEMP(K) =   123.82  PRESS =     0.0
 Etot   =   -292808.7093  EKtot   =     32407.3555  EPtot      =   -325216.0648
 BOND   =      2969.3636  ANGLE   =     12846.2393  DIHED      =     16243.0810
 1-4 NB =      5563.5675  1-4 EEL =      3636.1302  VDWAALS    =     40745.0620
 EELEC  =   -411315.8571  EHBOND  =         0.0000  RESTRAINT  =      4096.3488
 EAMBER (non-restraint)  =   -329312.4135
 ------------------------------------------------------------------------------

 NMR restraints: Bond =    0.000   Angle =     0.000   Torsion =     0.000
===============================================================================

 NSTEP =    12000   TIME(PS) =      12.000  TEMP(K) =   136.46  PRESS =     0.0
 Etot   =   -285941.6613  EKtot   =     35715.8477  EPtot      =   -321657.5090
 BOND   =      3196.8489  ANGLE   =     13749.5581  DIHED      =     16388.4116
 1-4 NB =      5615.8298  1-4 EEL =      3600.7661  VDWAALS    =     40612.8941
 EELEC  =   -409394.8137  EHBOND  =         0.0000  RESTRAINT  =      4572.9961
 EAMBER (non-restraint)  =   -326230.5051
 ------------------------------------------------------------------------------

 NMR restraints: Bond =    0.000   Angle =     0.000   Torsion =     0.000
===============================================================================

 NSTEP =    13000   TIME(PS) =      13.000  TEMP(K) =   148.62  PRESS =     0.0
 Etot   =   -279638.6913  EKtot   =     38897.4922  EPtot      =   -318536.1835
 BOND   =      3458.1719  ANGLE   =     14493.6197  DIHED      =     16551.9898
 1-4 NB =      5654.6969  1-4 EEL =      3687.6425  VDWAALS    =     40643.4201
 EELEC  =   -407978.3128  EHBOND  =         0.0000  RESTRAINT  =      4952.5884
 EAMBER (non-restraint)  =   -323488.7719
 ------------------------------------------------------------------------------

 NMR restraints: Bond =    0.000   Angle =     0.000   Torsion =     0.000
===============================================================================

 NSTEP =    14000   TIME(PS) =      14.000  TEMP(K) =   160.57  PRESS =     0.0
 Etot   =   -272926.4626  EKtot   =     42026.3789  EPtot      =   -314952.8415
 BOND   =      3695.7853  ANGLE   =     15293.3597  DIHED      =     16702.4080
 1-4 NB =      5677.6969  1-4 EEL =      3614.6195  VDWAALS    =     40784.0769
 EELEC  =   -406126.4051  EHBOND  =         0.0000  RESTRAINT  =      5405.6172
 EAMBER (non-restraint)  =   -320358.4587
 ------------------------------------------------------------------------------

 NMR restraints: Bond =    0.000   Angle =     0.000   Torsion =     0.000
===============================================================================

 NSTEP =    15000   TIME(PS) =      15.000  TEMP(K) =   172.48  PRESS =     0.0
 Etot   =   -266567.0571  EKtot   =     45143.1055  EPtot      =   -311710.1626
 BOND   =      3872.5939  ANGLE   =     16112.5299  DIHED      =     16836.9568
 1-4 NB =      5737.1805  1-4 EEL =      3604.5899  VDWAALS    =     40731.8790
 EELEC  =   -404418.6366  EHBOND  =         0.0000  RESTRAINT  =      5812.7440
 EAMBER (non-restraint)  =   -317522.9066
 ------------------------------------------------------------------------------

 NMR restraints: Bond =    0.000   Angle =     0.000   Torsion =     0.000
===============================================================================

 NSTEP =    16000   TIME(PS) =      16.000  TEMP(K) =   186.25  PRESS =     0.0
 Etot   =   -259434.9864  EKtot   =     48747.1797  EPtot      =   -308182.1661
 BOND   =      4203.0135  ANGLE   =     16995.0855  DIHED      =     16958.1075
 1-4 NB =      5745.8594  1-4 EEL =      3608.1318  VDWAALS    =     40928.3693
 EELEC  =   -402904.0649  EHBOND  =         0.0000  RESTRAINT  =      6283.3318
 EAMBER (non-restraint)  =   -314465.4979
 ------------------------------------------------------------------------------

 NMR restraints: Bond =    0.000   Angle =     0.000   Torsion =     0.000
===============================================================================

 NSTEP =    17000   TIME(PS) =      17.000  TEMP(K) =   198.17  PRESS =     0.0
 Etot   =   -252712.3547  EKtot   =     51867.5469  EPtot      =   -304579.9016
 BOND   =      4289.5206  ANGLE   =     17966.8037  DIHED      =     17105.3797
 1-4 NB =      5842.9711  1-4 EEL =      3652.4335  VDWAALS    =     40744.1602
 EELEC  =   -401020.0346  EHBOND  =         0.0000  RESTRAINT  =      6838.8643
 EAMBER (non-restraint)  =   -311418.7659
 ------------------------------------------------------------------------------

 NMR restraints: Bond =    0.000   Angle =     0.000   Torsion =     0.000
===============================================================================

 NSTEP =    18000   TIME(PS) =      18.000  TEMP(K) =   210.31  PRESS =     0.0
 Etot   =   -245899.3402  EKtot   =     55045.1016  EPtot      =   -300944.4418
 BOND   =      4657.9323  ANGLE   =     18679.4028  DIHED      =     17230.3880
 1-4 NB =      5893.4035  1-4 EEL =      3611.7614  VDWAALS    =     40745.3458
 EELEC  =   -399021.2066  EHBOND  =         0.0000  RESTRAINT  =      7258.5309
 EAMBER (non-restraint)  =   -308202.9727
 ------------------------------------------------------------------------------

 NMR restraints: Bond =    0.000   Angle =     0.000   Torsion =     0.000
===============================================================================

 NSTEP =    19000   TIME(PS) =      19.000  TEMP(K) =   223.22  PRESS =     0.0
 Etot   =   -239272.9010  EKtot   =     58423.9219  EPtot      =   -297696.8229
 BOND   =      4827.1388  ANGLE   =     19488.2740  DIHED      =     17378.8982
 1-4 NB =      5934.3407  1-4 EEL =      3608.2375  VDWAALS    =     40386.7248
 EELEC  =   -397067.5315  EHBOND  =         0.0000  RESTRAINT  =      7747.0947
 EAMBER (non-restraint)  =   -305443.9175
 ------------------------------------------------------------------------------

 NMR restraints: Bond =    0.000   Angle =     0.000   Torsion =     0.000
===============================================================================

 NSTEP =    20000   TIME(PS) =      20.000  TEMP(K) =   234.69  PRESS =     0.0
 Etot   =   -232304.6599  EKtot   =     61425.7109  EPtot      =   -293730.3708
 BOND   =      5089.4124  ANGLE   =     20649.3327  DIHED      =     17549.2633
 1-4 NB =      5967.9473  1-4 EEL =      3607.4270  VDWAALS    =     40324.6751
 EELEC  =   -395239.6289  EHBOND  =         0.0000  RESTRAINT  =      8321.2005
 EAMBER (non-restraint)  =   -302051.5713
 ------------------------------------------------------------------------------

 NMR restraints: Bond =    0.000   Angle =     0.000   Torsion =     0.000
===============================================================================

 NSTEP =    21000   TIME(PS) =      21.000  TEMP(K) =   246.81  PRESS =     0.0
 Etot   =   -225746.6030  EKtot   =     64596.5938  EPtot      =   -290343.1967
 BOND   =      5284.8698  ANGLE   =     21274.4250  DIHED      =     17785.5629
 1-4 NB =      6073.1745  1-4 EEL =      3580.0644  VDWAALS    =     40307.5342
 EELEC  =   -393378.4474  EHBOND  =         0.0000  RESTRAINT  =      8729.6200
 EAMBER (non-restraint)  =   -299072.8167
 ------------------------------------------------------------------------------

 NMR restraints: Bond =    0.000   Angle =     0.000   Torsion =     0.000
===============================================================================

 NSTEP =    22000   TIME(PS) =      22.000  TEMP(K) =   259.24  PRESS =     0.0
 Etot   =   -219149.4623  EKtot   =     67849.6562  EPtot      =   -286999.1186
 BOND   =      5476.1433  ANGLE   =     22151.4329  DIHED      =     17799.7136
 1-4 NB =      6043.4051  1-4 EEL =      3627.6327  VDWAALS    =     40167.1374
 EELEC  =   -391515.2760  EHBOND  =         0.0000  RESTRAINT  =      9250.6924
 EAMBER (non-restraint)  =   -296249.8109
 ------------------------------------------------------------------------------

 NMR restraints: Bond =    0.000   Angle =     0.000   Torsion =     0.000
===============================================================================

 NSTEP =    23000   TIME(PS) =      23.000  TEMP(K) =   270.60  PRESS =     0.0
 Etot   =   -212600.1482  EKtot   =     70824.0078  EPtot      =   -283424.1560
 BOND   =      5733.0374  ANGLE   =     23036.3021  DIHED      =     18030.6528
 1-4 NB =      6082.8421  1-4 EEL =      3561.0520  VDWAALS    =     39723.5591
 EELEC  =   -389341.5589  EHBOND  =         0.0000  RESTRAINT  =      9749.9575
 EAMBER (non-restraint)  =   -293174.1135
 ------------------------------------------------------------------------------

 NMR restraints: Bond =    0.000   Angle =     0.000   Torsion =     0.000
===============================================================================

 NSTEP =    24000   TIME(PS) =      24.000  TEMP(K) =   283.88  PRESS =     0.0
 Etot   =   -205351.5144  EKtot   =     74298.2734  EPtot      =   -279649.7879
 BOND   =      6093.2176  ANGLE   =     23678.6563  DIHED      =     18218.5527
 1-4 NB =      6174.4365  1-4 EEL =      3550.6583  VDWAALS    =     39863.3761
 EELEC  =   -387573.5114  EHBOND  =         0.0000  RESTRAINT  =     10344.8260
 EAMBER (non-restraint)  =   -289994.6139
 ------------------------------------------------------------------------------

 NMR restraints: Bond =    0.000   Angle =     0.000   Torsion =     0.000
===============================================================================

 NSTEP =    25000   TIME(PS) =      25.000  TEMP(K) =   297.20  PRESS =     0.0
 Etot   =   -198097.8796  EKtot   =     77784.5000  EPtot      =   -275882.3796
 BOND   =      6271.5581  ANGLE   =     24487.6653  DIHED      =     18377.2862
 1-4 NB =      6234.8656  1-4 EEL =      3567.1439  VDWAALS    =     39671.7043
 EELEC  =   -385354.0732  EHBOND  =         0.0000  RESTRAINT  =     10861.4702
 EAMBER (non-restraint)  =   -286743.8498
 ------------------------------------------------------------------------------

 NMR restraints: Bond =    0.000   Angle =     0.000   Torsion =     0.000
===============================================================================

      A V E R A G E S   O V E R      25 S T E P S


 NSTEP =    25000   TIME(PS) =      25.000  TEMP(K) =   148.92  PRESS =     0.0
 Etot   =   -278575.3480  EKtot   =     38977.5866  EPtot      =   -317552.9346
 BOND   =      3441.3926  ANGLE   =     14494.1680  DIHED      =     16578.8166
 1-4 NB =      5657.9662  1-4 EEL =      3640.9950  VDWAALS    =     40591.8457
 EELEC  =   -407178.4506  EHBOND  =         0.0000  RESTRAINT  =      5220.3318
 EAMBER (non-restraint)  =   -322773.2664
 ------------------------------------------------------------------------------

 NMR restraints: Bond =    0.000   Angle =     0.000   Torsion =     0.000
===============================================================================

      R M S  F L U C T U A T I O N S


 NSTEP =    25000   TIME(PS) =      25.000  TEMP(K) =    88.25  PRESS =     0.0
 Etot   =     47263.6903  EKtot   =     23097.0608  EPtot      =     24171.7733
 BOND   =      1682.3196  ANGLE   =      6087.4442  DIHED      =      1015.5885
 1-4 NB =       326.4549  1-4 EEL =        52.3155  VDWAALS    =       375.1726
 EELEC  =     12296.6180  EHBOND  =         0.0000  RESTRAINT  =      3134.1048
 EAMBER (non-restraint)  =     21037.6685
 ------------------------------------------------------------------------------


 NMR restraints on final step:

--------------------------------------------------------------------------------
   5.  TIMINGS
--------------------------------------------------------------------------------

|  NonSetup CPU Time in Major Routines:
|
|     Routine           Sec        %
|     ------------------------------
|     Nonbond           5.61    6.96
|     Bond              0.00    0.00
|     Angle             0.00    0.00
|     Dihedral          0.00    0.00
|     Shake             0.13    0.16
|     RunMD            74.80   92.77
|     Other             0.09    0.11
|     ------------------------------
|     Total            80.63

|  PME Nonbond Pairlist CPU Time:
|
|     Routine              Sec        %
|     ---------------------------------
|     Set Up Cit           0.00    0.00
|     Build List           0.00    0.00
|     ---------------------------------
|     Total                0.00    0.00

|  PME Direct Force CPU Time:
|
|     Routine              Sec        %
|     ---------------------------------
|     NonBonded Calc       0.00    0.00
|     Exclude Masked       0.00    0.00
|     Other                0.04    0.05
|     ---------------------------------
|     Total                0.04    0.05

|  PME Reciprocal Force CPU Time:
|
|     Routine              Sec        %
|     ---------------------------------
|     1D bspline           0.00    0.00
|     Grid Charges         0.00    0.00
|     Scalar Sum           0.00    0.00
|     Gradient Sum         0.00    0.00
|     FFT                  0.00    0.00
|     ---------------------------------
|     Total                0.00    0.00

|  Final Performance Info:
|     -----------------------------------------------------
|     Average timings for last    6000 steps:
|     Elapsed(s) =      19.86 Per Step(ms) =       3.31
|         ns/day =      26.11   seconds/ns =    3309.61
|
|     Average timings for all steps:
|     Elapsed(s) =      80.91 Per Step(ms) =       3.24
|         ns/day =      26.70   seconds/ns =    3236.52
|     -----------------------------------------------------

|  Setup CPU time:            1.30 seconds
|  NonSetup CPU time:        80.63 seconds
|  Total CPU time:           81.92 seconds     0.02 hours

|  Setup wall time:           1    seconds
|  NonSetup wall time:       81    seconds
|  Total wall time:          82    seconds     0.02 hours
