# Supplementary material for: Intermolecular Interactions in G Protein-Coupled Receptor Allosteric Sites at the Membrane Interface from Molecular Dynamics Simulations and Quantum Chemical Calculations
Source: J Chem Inf Model. 2022 Sep 30;62(19):4736–47. doi: 10.1021/acs.jcim.2c00788 (PMC9554917; doi:10.1021/acs.jcim.2c00788)
Supplement: Supplementary file 2 — ci2c00788_si_002.zip [file ci2c00788_si_002.zip › MD_simulations_inputs/GCGR_MD_simulations_inputs/popc_chol/min.in]

 &cntrl
  imin=1,         ! EM 
  maxcyc=10000,   ! Maximum number of EM cycles 
  ncyc=5000,      ! Switch from SD to CG after ncyc cycles
                
  ntb=1,          ! Constant volume. Delfault when ntp = 0
  ntp=0,          ! 0, default; 1, isotropic; 2, anisotropic; 3, semiisotropic
  ntf=1,          ! Complete force evaluation
  ntc=1,          ! No SHAKE
  ntpr=50,      
  ntwr=2000,    
  cut=10.0,     
 /
&wt
    type='END'
   /
Hold protein fixed
5.0              
RES 1 281         
END
Hold lipids fixed
1.0
FIND
P * * PC
SEARCH
RES 283 1242
END
Hold ligand fixed
5.0
RES 282
END
Hold ions fixed
1.0
RES 1244 1382
END
Hold Xray waters fixed
5.0
RES 1383
END
Hold waters fixed
1.0
FIND
* * * WAT
SEARCH
RES 1384 24492
END
END
