# Supplementary material for: Intermolecular Interactions in G Protein-Coupled Receptor Allosteric Sites at the Membrane Interface from Molecular Dynamics Simulations and Quantum Chemical Calculations
Source: J Chem Inf Model. 2022 Sep 30;62(19):4736–47. doi: 10.1021/acs.jcim.2c00788 (PMC9554917; doi:10.1021/acs.jcim.2c00788)
Supplement: Supplementary file 2 — ci2c00788_si_002.zip [file ci2c00788_si_002.zip › MD_simulations_inputs/GCGR_MD_simulations_inputs/popc_chol/min.out]

          -------------------------------------------------------
          Amber 16 PMEMD                              2016
          -------------------------------------------------------

| PMEMD implementation of SANDER, Release 16

| Run on 04/12/2019 at 15:28:23

|   Executable path: /usr/local/amber16/bin/pmemd.cuda
| Working directory: /data/almu/Working/GCGR/gcgr-5mv-cholpopc/1_equilibration
|          Hostname: c104342

  [-O]verwriting output

File Assignments:
|   MDIN: min.in                                                                
|  MDOUT: min.out                                                               
| INPCRD: gcgr-5mv-cholpopc.crd                                                 
|   PARM: gcgr-5mv-cholpopc.top                                                 
| RESTRT: gcgr-5mv-cholpopc.min.rst                                             
|   REFC: gcgr-5mv-cholpopc.crd                                                 
|  MDVEL: mdvel                                                                 
|   MDEN: mden                                                                  
|  MDCRD: mdcrd                                                                 
| MDINFO: mdinfo                                                                
|  MDFRC: mdfrc                                                                 


 Here is the input file:

 &cntrl                                                                        
  imin=1,         ! EM                                                         
  maxcyc=10000,   ! Maximum number of EM cycles                                
  ncyc=5000,      ! Switch from SD to CG after ncyc cycles                     
                                                                               
  ntb=1,          ! Constant volume. Delfault when ntp = 0                     
  ntp=0,          ! 0, default; 1, isotropic; 2, anisotropic; 3, semiisotropic 
  ntf=1,          ! Complete force evaluation                                  
  ntc=1,          ! No SHAKE                                                   
  ntpr=50,                                                                     
  ntwr=2000,                                                                   
  cut=10.0,                                                                    
 /                                                                             
&wt                                                                            
    type='END'                                                                 
   /                                                                           
Hold protein fixed                                                             
5.0                                                                            
RES 1 281                                                                      
END                                                                            
Hold lipids fixed                                                              
1.0                                                                            
FIND                                                                           
P * * PC                                                                       
SEARCH                                                                         
RES 283 1242                                                                   
END                                                                            
Hold ligand fixed                                                              
5.0                                                                            
RES 282                                                                        
END                                                                            
Hold ions fixed                                                                
1.0                                                                            
RES 1244 1382                                                                  
END                                                                            
Hold Xray waters fixed                                                         
5.0                                                                            
RES 1383                                                                       
END                                                                            
Hold waters fixed                                                              
1.0                                                                            
FIND                                                                           
* * * WAT                                                                      
SEARCH                                                                         
RES 1384 24492                                                                 
END                                                                            
END                                                                            


Note: ig = -1. Setting random seed to   608657 based on wallclock time in 
      microseconds.
 
|--------------------- INFORMATION ----------------------
| GPU (CUDA) Version of PMEMD in use: NVIDIA GPU IN USE.
|                    Version 16.0.0
| 
|                      02/25/2016
| 
| Implementation by:
|                    Ross C. Walker     (SDSC)
|                    Scott Le Grand     (nVIDIA)
| 
| Precision model in use:
|      [SPFP] - Single Precision Forces, 64-bit Fixed Point
|               Accumulation. (Default)
| 
|--------------------------------------------------------
 
|----------------- CITATION INFORMATION -----------------
|
|    When publishing work that utilized the CUDA version
|    of AMBER, please cite the following in addition to
|    the regular AMBER citations:
|
|  - Romelia Salomon-Ferrer; Andreas W. Goetz; Duncan
|    Poole; Scott Le Grand; Ross C. Walker "Routine
|    microsecond molecular dynamics simulations with
|    AMBER - Part II: Particle Mesh Ewald", J. Chem.
|    Theory Comput., 2013, 9 (9), pp3878-3888,
|    DOI: 10.1021/ct400314y.
|
|  - Andreas W. Goetz; Mark J. Williamson; Dong Xu;
|    Duncan Poole; Scott Le Grand; Ross C. Walker
|    "Routine microsecond molecular dynamics simulations
|    with AMBER - Part I: Generalized Born", J. Chem.
|    Theory Comput., 2012, 8 (5), pp1542-1555.
|
|  - Scott Le Grand; Andreas W. Goetz; Ross C. Walker
|    "SPFP: Speed without compromise - a mixed precision
|    model for GPU accelerated molecular dynamics
|    simulations.", Comp. Phys. Comm., 2013, 184
|    pp374-380, DOI: 10.1016/j.cpc.2012.09.022
|
|--------------------------------------------------------
 
|------------------- GPU DEVICE INFO --------------------
|
|            CUDA_VISIBLE_DEVICES: 1
|   CUDA Capable Devices Detected:      1
|           CUDA Device ID in use:      0
|                CUDA Device Name: GeForce GTX 1080 Ti
|     CUDA Device Global Mem Size:  11178 MB
| CUDA Device Num Multiprocessors:     28
|           CUDA Device Core Freq:   1.58 GHz
|
|--------------------------------------------------------
 
 
| Conditional Compilation Defines Used:
| PUBFFT
| BINTRAJ
| CUDA
| EMIL

| Largest sphere to fit in unit cell has radius =    54.315

| New format PARM file being parsed.
| Version =    1.000 Date = 04/12/19 Time = 15:23:03

| Note: 1-4 EEL scale factors are being read from the topology file.

| Note: 1-4 VDW scale factors are being read from the topology file.
| Duplicated    0 dihedrals

| Duplicated    0 dihedrals

--------------------------------------------------------------------------------
   1.  RESOURCE   USE: 
--------------------------------------------------------------------------------

 getting new box info from bottom of inpcrd
 NATOM  =  122007 NTYPES =      26 NBONH =  102607 MBONA  =   19107
 NTHETH =   69581 MTHETA =   22951 NPHIH =  114881 MPHIA  =   73594
 NHPARM =       0 NPARM  =       0 NNB   =  370028 NRES   =   25874
 NBONA  =   19107 NTHETA =   22951 NPHIA =   73594 NUMBND =     117
 NUMANG =     251 NPTRA  =     284 NATYP =      70 NPHB   =       1
 IFBOX  =       1 NMXRS  =      74 IFCAP =       0 NEXTRA =       0
 NCOPY  =       0

| Coordinate Index Table dimensions:    20   20   19
| Direct force subcell size =     5.5994    5.5807    5.7173

     BOX TYPE: RECTILINEAR

--------------------------------------------------------------------------------
   2.  CONTROL  DATA  FOR  THE  RUN
--------------------------------------------------------------------------------

default_name                                                                    

General flags:
     imin    =       1, nmropt  =       0

Nature and format of input:
     ntx     =       1, irest   =       0, ntrx    =       1

Nature and format of output:
     ntxo    =       2, ntpr    =      50, ntrx    =       1, ntwr    =    2000
     iwrap   =       0, ntwx    =       0, ntwv    =       0, ntwe    =       0
     ioutfm  =       1, ntwprt  =       0, idecomp =       0, rbornstat=      0

Potential function:
     ntf     =       1, ntb     =       1, igb     =       0, nsnb    =      25
     ipol    =       0, gbsa    =       0, iesp    =       0
     dielc   =   1.00000, cut     =  10.00000, intdiel =   1.00000

Frozen or restrained atoms:
     ibelly  =       0, ntr     =       0

Energy minimization:
     maxcyc  =   10000, ncyc    =    5000, ntmin   =       1
     dx0     =   0.01000, drms    =   0.00010

| Intermolecular bonds treatment:
|     no_intermolecular_bonds =       1

| Energy averages sample interval:
|     ene_avg_sampling =       1

Ewald parameters:
     verbose =       0, ew_type =       0, nbflag  =       1, use_pme =       1
     vdwmeth =       1, eedmeth =       1, netfrc  =       0
     Box X =  111.989   Box Y =  111.614   Box Z =  108.629
     Alpha =   90.000   Beta  =   90.000   Gamma =   90.000
     NFFT1 =  112       NFFT2 =  112       NFFT3 =  112
     Cutoff=   10.000   Tol   =0.100E-04
     Ewald Coefficient =  0.27511
     Interpolation order =    4

--------------------------------------------------------------------------------
   3.  ATOMIC COORDINATES AND VELOCITIES
--------------------------------------------------------------------------------

default_name                                                                    
 begin time read from input coords =     0.000 ps

 
 Number of triangulated 3-point waters found:    24492

     Sum of charges from parm topology file =   0.00120670
     Forcing neutrality...

| Dynamic Memory, Types Used:
| Reals             2831793
| Integers          6997716

| Nonbonded Pairs Initial Allocation:    36904067

| GPU memory information (estimate):
| KB of GPU memory in use:    397824
| KB of CPU memory in use:    161574

--------------------------------------------------------------------------------
   4.  RESULTS
--------------------------------------------------------------------------------

 ---------------------------------------------------
 APPROXIMATING switch and d/dx switch using CUBIC SPLINE INTERPOLATION
 using   5000.0 points per unit in tabled values
 TESTING RELATIVE ERROR over r ranging from 0.0 to cutoff
| CHECK switch(x): max rel err =   0.2738E-14   at   2.422500
| CHECK d/dx switch(x): max rel err =   0.8314E-11   at   2.736960
 ---------------------------------------------------
|---------------------------------------------------
| APPROXIMATING direct energy using CUBIC SPLINE INTERPOLATION
|  with   50.0 points per unit in tabled values
| Relative Error Limit not exceeded for r .gt.   2.33
| APPROXIMATING direct force using CUBIC SPLINE INTERPOLATION
|  with   50.0 points per unit in tabled values
| Relative Error Limit not exceeded for r .gt.   2.80
|---------------------------------------------------


   NSTEP       ENERGY          RMS            GMAX         NAME    NUMBER
      1       7.4281E+09     2.0798E+03     4.9963E+04     C117    41417

 BOND    =     9804.4284  ANGLE   =    30038.1804  DIHED      =    18857.3118
 VDWAALS = *************  EEL     =  -291142.7479  HBOND      =        0.0000
 1-4 VDW =     6651.6567  1-4 EEL =     6022.1388  RESTRAINT  =        0.0000


   NSTEP       ENERGY          RMS            GMAX         NAME    NUMBER
     50       6.3027E+07     2.0194E+03     4.5839E+04     C117    41417

 BOND    =    10349.3331  ANGLE   =    30190.2936  DIHED      =    18859.5775
 VDWAALS = 63246690.9208  EEL     =  -291303.8377  HBOND      =        0.0000
 1-4 VDW =     6680.7506  1-4 EEL =     6022.2647  RESTRAINT  =        0.0000


   NSTEP       ENERGY          RMS            GMAX         NAME    NUMBER
    100       6.4578E+09     1.9478E+03     4.0555E+04     C117    41417

 BOND    =    12249.9275  ANGLE   =    30666.9254  DIHED      =    18873.4403
 VDWAALS = *************  EEL     =  -291483.4575  HBOND      =        0.0000
 1-4 VDW =     6719.4882  1-4 EEL =     6022.0905  RESTRAINT  =        0.0000


   NSTEP       ENERGY          RMS            GMAX         NAME    NUMBER
    150       8.4871E+09     1.8517E+03     3.4323E+04     C116    33642

 BOND    =    16625.2971  ANGLE   =    31737.1178  DIHED      =    18908.7506
 VDWAALS = *************  EEL     =  -291721.3696  HBOND      =        0.0000
 1-4 VDW =     6781.4478  1-4 EEL =     6021.4661  RESTRAINT  =        0.0000


   NSTEP       ENERGY          RMS            GMAX         NAME    NUMBER
    200       8.0689E+09     1.7122E+03     3.2346E+04     C13     15832

 BOND    =    26382.8292  ANGLE   =    34089.5006  DIHED      =    18993.0720
 VDWAALS = *************  EEL     =  -292071.6084  HBOND      =        0.0000
 1-4 VDW =     6893.9459  1-4 EEL =     6020.0313  RESTRAINT  =        0.0000


   NSTEP       ENERGY          RMS            GMAX         NAME    NUMBER
    250       8.6768E+08     1.5261E+03     3.5017E+04     C114    23571

 BOND    =    44169.7095  ANGLE   =    38329.9581  DIHED      =    19152.5373
 VDWAALS = *************  EEL     =  -292541.7796  HBOND      =        0.0000
 1-4 VDW =     7076.8735  1-4 EEL =     6017.5007  RESTRAINT  =        0.0000


   NSTEP       ENERGY          RMS            GMAX         NAME    NUMBER
    300      -8.5670E+09     1.3467E+03     2.9896E+04     C114    24888

 BOND    =    64068.0043  ANGLE   =    43000.4618  DIHED      =    19334.2644
 VDWAALS = *************  EEL     =  -292982.6382  HBOND      =        0.0000
 1-4 VDW =     7273.8561  1-4 EEL =     6015.3988  RESTRAINT  =        0.0000


   NSTEP       ENERGY          RMS            GMAX         NAME    NUMBER
    350       1.2654E+09     1.1705E+03     2.7997E+04     C16     43932

 BOND    =    86861.4584  ANGLE   =    48246.4153  DIHED      =    19543.2759
 VDWAALS = *************  EEL     =  -293448.8608  HBOND      =        0.0000
 1-4 VDW =     7505.2168  1-4 EEL =     6014.4694  RESTRAINT  =        0.0000


   NSTEP       ENERGY          RMS            GMAX         NAME    NUMBER
    400       7.4773E+09     1.0316E+03     2.4644E+04     C17     43935

 BOND    =   107519.0169  ANGLE   =    52901.8740  DIHED      =    19736.8088
 VDWAALS = *************  EEL     =  -293844.8426  HBOND      =        0.0000
 1-4 VDW =     7725.3845  1-4 EEL =     6013.9865  RESTRAINT  =        0.0000


   NSTEP       ENERGY          RMS            GMAX         NAME    NUMBER
    450      -1.0242E+09     8.3796E+02     2.5114E+04     C17     43935

 BOND    =   140513.8977  ANGLE   =    60101.7608  DIHED      =    20042.9771
 VDWAALS = *************  EEL     =  -294428.1200  HBOND      =        0.0000
 1-4 VDW =     8114.6959  1-4 EEL =     6013.1295  RESTRAINT  =        0.0000


   NSTEP       ENERGY          RMS            GMAX         NAME    NUMBER
    500       6.4940E+09     3.7156E+02     1.5776E+04     O12     47367

 BOND    =   253707.6054  ANGLE   =    82366.4740  DIHED      =    20940.5875
 VDWAALS = *************  EEL     =  -296371.2763  HBOND      =        0.0000
 1-4 VDW =     9897.0272  1-4 EEL =     6009.4415  RESTRAINT  =        0.0000


   NSTEP       ENERGY          RMS            GMAX         NAME    NUMBER
    550       3.0294E+03     1.1479E+01     6.1600E+02     H14S    18726

 BOND    =    78489.4932  ANGLE   =    91860.9213  DIHED      =    21220.7972
 VDWAALS =   118999.5412  EEL     =  -329982.5511  HBOND      =        0.0000
 1-4 VDW =    16686.1048  1-4 EEL =     5755.0436  RESTRAINT  =        0.0000


   NSTEP       ENERGY          RMS            GMAX         NAME    NUMBER
    600      -1.6916E+05     2.4936E+01     7.5381E+03     H14S    17677

 BOND    =    44408.9243  ANGLE   =    45576.5477  DIHED      =    20036.2173
 VDWAALS =    61748.3114  EEL     =  -357270.7790  HBOND      =        0.0000
 1-4 VDW =    11259.0177  1-4 EEL =     5081.2470  RESTRAINT  =        0.0000


   NSTEP       ENERGY          RMS            GMAX         NAME    NUMBER
    650      -2.6447E+05     5.6485E+00     1.3614E+03     C110     7323

 BOND    =    23136.4621  ANGLE   =    21174.8824  DIHED      =    19618.7412
 VDWAALS =    34352.9485  EEL     =  -376111.1317  HBOND      =        0.0000
 1-4 VDW =     8719.6814  1-4 EEL =     4639.0720  RESTRAINT  =        0.0000


   NSTEP       ENERGY          RMS            GMAX         NAME    NUMBER
    700      -2.8775E+05     3.4313E+00     9.1256E+02     C110     7323

 BOND    =    21025.7084  ANGLE   =    15203.2401  DIHED      =    19418.9383
 VDWAALS =    30858.1760  EEL     =  -386605.4786  HBOND      =        0.0000
 1-4 VDW =     7900.3800  1-4 EEL =     4448.1997  RESTRAINT  =        0.0000


   NSTEP       ENERGY          RMS            GMAX         NAME    NUMBER
    750      -3.0037E+05     1.5006E+00     3.6725E+02     C19      7321

 BOND    =    20412.2085  ANGLE   =    12344.7181  DIHED      =    19290.1067
 VDWAALS =    30001.4735  EEL     =  -394197.4761  HBOND      =        0.0000
 1-4 VDW =     7436.3016  1-4 EEL =     4345.5905  RESTRAINT  =        0.0000


   NSTEP       ENERGY          RMS            GMAX         NAME    NUMBER
    800      -3.0886E+05     1.0287E+00     2.3957E+02     C110     7323

 BOND    =    20434.8902  ANGLE   =    10651.9979  DIHED      =    19161.1956
 VDWAALS =    29979.6537  EEL     =  -400473.4099  HBOND      =        0.0000
 1-4 VDW =     7107.2741  1-4 EEL =     4278.2032  RESTRAINT  =        0.0000


   NSTEP       ENERGY          RMS            GMAX         NAME    NUMBER
    850      -3.1472E+05     2.1017E+00     6.7466E+02     C110     7323

 BOND    =    20746.8793  ANGLE   =     9623.9118  DIHED      =    19041.5742
 VDWAALS =    30269.5320  EEL     =  -405502.8529  HBOND      =        0.0000
 1-4 VDW =     6872.3995  1-4 EEL =     4233.5113  RESTRAINT  =        0.0000


   NSTEP       ENERGY          RMS            GMAX         NAME    NUMBER
    900      -3.1955E+05     7.2753E-01     1.6845E+02     C110     7323

 BOND    =    20734.4995  ANGLE   =     8874.2763  DIHED      =    18929.0323
 VDWAALS =    30682.8689  EEL     =  -409669.2113  HBOND      =        0.0000
 1-4 VDW =     6697.2161  1-4 EEL =     4201.6899  RESTRAINT  =        0.0000


   NSTEP       ENERGY          RMS            GMAX         NAME    NUMBER
    950      -3.2320E+05     1.6879E+00     5.6426E+02     C110     7323

 BOND    =    21021.4834  ANGLE   =     8368.9709  DIHED      =    18820.6906
 VDWAALS =    31133.9541  EEL     =  -413281.6147  HBOND      =        0.0000
 1-4 VDW =     6560.1925  1-4 EEL =     4177.0438  RESTRAINT  =        0.0000


   NSTEP       ENERGY          RMS            GMAX         NAME    NUMBER
   1000      -3.2647E+05     9.6572E-01     3.0182E+02     C110     7323

 BOND    =    21086.6617  ANGLE   =     7968.1000  DIHED      =    18718.1822
 VDWAALS =    31597.9122  EEL     =  -416444.6358  HBOND      =        0.0000
 1-4 VDW =     6448.8457  1-4 EEL =     4157.4078  RESTRAINT  =        0.0000


   NSTEP       ENERGY          RMS            GMAX         NAME    NUMBER
   1050      -3.2910E+05     1.4307E+00     4.8556E+02     C110     7323

 BOND    =    21295.6642  ANGLE   =     7664.9193  DIHED      =    18622.6226
 VDWAALS =    32048.2102  EEL     =  -419227.2083  HBOND      =        0.0000
 1-4 VDW =     6356.4725  1-4 EEL =     4141.3030  RESTRAINT  =        0.0000


   NSTEP       ENERGY          RMS            GMAX         NAME    NUMBER
   1100      -3.3156E+05     7.9047E-01     2.4436E+02     C110     7323

 BOND    =    21373.5744  ANGLE   =     7387.6191  DIHED      =    18532.3953
 VDWAALS =    32487.2838  EEL     =  -421746.3196  HBOND      =        0.0000
 1-4 VDW =     6276.0176  1-4 EEL =     4127.4947  RESTRAINT  =        0.0000


   NSTEP       ENERGY          RMS            GMAX         NAME    NUMBER
   1150      -3.3356E+05     1.2225E+00     4.1632E+02     C110     7323

 BOND    =    21550.6897  ANGLE   =     7176.2375  DIHED      =    18450.1208
 VDWAALS =    32896.7196  EEL     =  -423961.6655  HBOND      =        0.0000
 1-4 VDW =     6209.6859  1-4 EEL =     4115.8474  RESTRAINT  =        0.0000


   NSTEP       ENERGY          RMS            GMAX         NAME    NUMBER
   1200      -3.3546E+05     6.6676E-01     2.0412E+02     C110     7323

 BOND    =    21622.2566  ANGLE   =     6983.8001  DIHED      =    18373.0514
 VDWAALS =    33282.0473  EEL     =  -425975.8604  HBOND      =        0.0000
 1-4 VDW =     6152.0975  1-4 EEL =     4105.5245  RESTRAINT  =        0.0000


   NSTEP       ENERGY          RMS            GMAX         NAME    NUMBER
   1250      -3.3708E+05     1.0734E+00     3.6603E+02     C110     7323

 BOND    =    21772.9099  ANGLE   =     6823.1161  DIHED      =    18301.0126
 VDWAALS =    33642.0930  EEL     =  -427817.5126  HBOND      =        0.0000
 1-4 VDW =     6101.1401  1-4 EEL =     4096.4310  RESTRAINT  =        0.0000


   NSTEP       ENERGY          RMS            GMAX         NAME    NUMBER
   1300      -3.3864E+05     5.3382E-01     1.5388E+02     C110     7323

 BOND    =    21836.8756  ANGLE   =     6668.2144  DIHED      =    18233.5157
 VDWAALS =    33976.0889  EEL     =  -429496.6791  HBOND      =        0.0000
 1-4 VDW =     6055.5633  1-4 EEL =     4088.5864  RESTRAINT  =        0.0000


   NSTEP       ENERGY          RMS            GMAX         NAME    NUMBER
   1350      -3.4000E+05     9.0850E-01     3.0671E+02     C110     7323

 BOND    =    21966.6183  ANGLE   =     6540.2576  DIHED      =    18167.9056
 VDWAALS =    34295.5471  EEL     =  -431069.3368  HBOND      =        0.0000
 1-4 VDW =     6014.7578  1-4 EEL =     4081.3529  RESTRAINT  =        0.0000


   NSTEP       ENERGY          RMS            GMAX         NAME    NUMBER
   1400      -3.4132E+05     3.7998E-01     8.7823E+01     C110     7323

 BOND    =    22029.5023  ANGLE   =     6418.6788  DIHED      =    18105.9096
 VDWAALS =    34595.9660  EEL     =  -432524.1352  HBOND      =        0.0000
 1-4 VDW =     5978.1412  1-4 EEL =     4074.8517  RESTRAINT  =        0.0000


   NSTEP       ENERGY          RMS            GMAX         NAME    NUMBER
   1450      -3.4249E+05     7.8889E-01     2.6481E+02     C110     7323

 BOND    =    22145.9723  ANGLE   =     6314.4359  DIHED      =    18046.6318
 VDWAALS =    34883.6987  EEL     =  -433896.2334  HBOND      =        0.0000
 1-4 VDW =     5944.6053  1-4 EEL =     4068.7838  RESTRAINT  =        0.0000


   NSTEP       ENERGY          RMS            GMAX         NAME    NUMBER
   1500      -3.4356E+05     1.1131E+00     3.8786E+02     C110     7323

 BOND    =    22263.2315  ANGLE   =     6222.0325  DIHED      =    17990.9097
 VDWAALS =    35154.9248  EEL     =  -435168.3035  HBOND      =        0.0000
 1-4 VDW =     5914.2303  1-4 EEL =     4063.1589  RESTRAINT  =        0.0000


   NSTEP       ENERGY          RMS            GMAX         NAME    NUMBER
   1550      -3.4467E+05     4.5929E-01     1.3345E+02     C110     7323

 BOND    =    22295.4188  ANGLE   =     6121.7510  DIHED      =    17936.8188
 VDWAALS =    35419.1205  EEL     =  -436388.1801  HBOND      =        0.0000
 1-4 VDW =     5884.5524  1-4 EEL =     4057.6012  RESTRAINT  =        0.0000


   NSTEP       ENERGY          RMS            GMAX         NAME    NUMBER
   1600      -3.4563E+05     9.6919E-01     3.3272E+02     C110     7323

 BOND    =    22410.1281  ANGLE   =     6035.4511  DIHED      =    17883.2784
 VDWAALS =    35669.3107  EEL     =  -437533.3138  HBOND      =        0.0000
 1-4 VDW =     5857.0683  1-4 EEL =     4052.8908  RESTRAINT  =        0.0000


   NSTEP       ENERGY          RMS            GMAX         NAME    NUMBER
   1650      -3.4660E+05     2.7016E-01     3.5240E+01     C110     7323

 BOND    =    22441.9756  ANGLE   =     5950.4593  DIHED      =    17830.8081
 VDWAALS =    35912.5892  EEL     =  -438620.3034  HBOND      =        0.0000
 1-4 VDW =     5833.2520  1-4 EEL =     4048.8548  RESTRAINT  =        0.0000


   NSTEP       ENERGY          RMS            GMAX         NAME    NUMBER
   1700      -3.4747E+05     8.8864E-01     2.1381E+02     C110     7323

 BOND    =    22555.1205  ANGLE   =     5884.6559  DIHED      =    17778.9483
 VDWAALS =    36158.8142  EEL     =  -439701.4064  HBOND      =        0.0000
 1-4 VDW =     5810.4883  1-4 EEL =     4044.8674  RESTRAINT  =        0.0000


   NSTEP       ENERGY          RMS            GMAX         NAME    NUMBER
   1750      -3.4835E+05     2.4378E-01     1.2401E+01     CZ       2562

 BOND    =    22588.3401  ANGLE   =     5817.0616  DIHED      =    17730.6690
 VDWAALS =    36390.1701  EEL     =  -440706.7370  HBOND      =        0.0000
 1-4 VDW =     5789.2827  1-4 EEL =     4041.3493  RESTRAINT  =        0.0000


   NSTEP       ENERGY          RMS            GMAX         NAME    NUMBER
   1800      -3.4915E+05     7.1371E-01     1.2447E+02     CZ       2562

 BOND    =    22684.9875  ANGLE   =     5758.7294  DIHED      =    17681.7270
 VDWAALS =    36624.7343  EEL     =  -441707.5334  HBOND      =        0.0000
 1-4 VDW =     5768.5515  1-4 EEL =     4037.7902  RESTRAINT  =        0.0000


   NSTEP       ENERGY          RMS            GMAX         NAME    NUMBER
   1850      -3.4990E+05     3.2243E-01     4.3409E+01     CZ       2562

 BOND    =    22726.5052  ANGLE   =     5704.6671  DIHED      =    17637.5610
 VDWAALS =    36836.6624  EEL     =  -442587.4652  HBOND      =        0.0000
 1-4 VDW =     5750.5383  1-4 EEL =     4033.8250  RESTRAINT  =        0.0000


   NSTEP       ENERGY          RMS            GMAX         NAME    NUMBER
   1900      -3.5057E+05     5.6337E-01     9.8086E+01     CZ       2562

 BOND    =    22801.0616  ANGLE   =     5656.9859  DIHED      =    17593.9832
 VDWAALS =    37045.6826  EEL     =  -443434.0233  HBOND      =        0.0000
 1-4 VDW =     5733.1284  1-4 EEL =     4029.9626  RESTRAINT  =        0.0000


   NSTEP       ENERGY          RMS            GMAX         NAME    NUMBER
   1950      -3.5119E+05     9.3247E-01     2.9925E+02     CG       2507

 BOND    =    22886.9185  ANGLE   =     5614.0210  DIHED      =    17551.8491
 VDWAALS =    37247.7655  EEL     =  -444235.4485  HBOND      =        0.0000
 1-4 VDW =     5716.6196  1-4 EEL =     4026.8741  RESTRAINT  =        0.0000


   NSTEP       ENERGY          RMS            GMAX         NAME    NUMBER
   2000      -3.5185E+05     4.8938E-01     8.4167E+01     CZ       2562

 BOND    =    22915.3233  ANGLE   =     5567.3060  DIHED      =    17510.6219
 VDWAALS =    37443.1318  EEL     =  -445005.4495  HBOND      =        0.0000
 1-4 VDW =     5700.4320  1-4 EEL =     4022.3412  RESTRAINT  =        0.0000


   NSTEP       ENERGY          RMS            GMAX         NAME    NUMBER
   2050      -3.5241E+05     7.0108E-01     1.2795E+02     CZ       2562

 BOND    =    22983.9645  ANGLE   =     5528.5017  DIHED      =    17471.7919
 VDWAALS =    37627.0996  EEL     =  -445724.5142  HBOND      =        0.0000
 1-4 VDW =     5685.5660  1-4 EEL =     4018.9446  RESTRAINT  =        0.0000


   NSTEP       ENERGY          RMS            GMAX         NAME    NUMBER
   2100      -3.5300E+05     2.1141E-01     1.5866E+01     CZ       2562

 BOND    =    23012.2714  ANGLE   =     5487.5207  DIHED      =    17433.6363
 VDWAALS =    37806.6018  EEL     =  -446426.4982  HBOND      =        0.0000
 1-4 VDW =     5671.2068  1-4 EEL =     4015.2609  RESTRAINT  =        0.0000


   NSTEP       ENERGY          RMS            GMAX         NAME    NUMBER
   2150      -3.5354E+05     5.9573E-01     1.0709E+02     CZ       2562

 BOND    =    23081.9735  ANGLE   =     5451.5748  DIHED      =    17395.4295
 VDWAALS =    37984.6303  EEL     =  -447124.7208  HBOND      =        0.0000
 1-4 VDW =     5657.0465  1-4 EEL =     4011.8019  RESTRAINT  =        0.0000


   NSTEP       ENERGY          RMS            GMAX         NAME    NUMBER
   2200      -3.5407E+05     2.0976E-01     1.8284E+01     CZ       2562

 BOND    =    23112.6845  ANGLE   =     5416.8840  DIHED      =    17360.3032
 VDWAALS =    38145.3780  EEL     =  -447759.4280  HBOND      =        0.0000
 1-4 VDW =     5644.1058  1-4 EEL =     4009.0221  RESTRAINT  =        0.0000


   NSTEP       ENERGY          RMS            GMAX         NAME    NUMBER
   2250      -3.5454E+05     5.0626E-01     8.9025E+01     CZ       2562

 BOND    =    23169.5622  ANGLE   =     5387.7346  DIHED      =    17326.6023
 VDWAALS =    38297.4776  EEL     =  -448360.5941  HBOND      =        0.0000
 1-4 VDW =     5631.9961  1-4 EEL =     4006.4467  RESTRAINT  =        0.0000


   NSTEP       ENERGY          RMS            GMAX         NAME    NUMBER
   2300      -3.5500E+05     7.4904E-01     1.3558E+02     CZ       2562

 BOND    =    23231.4213  ANGLE   =     5360.3707  DIHED      =    17292.7163
 VDWAALS =    38449.2718  EEL     =  -448960.6262  HBOND      =        0.0000
 1-4 VDW =     5620.0040  1-4 EEL =     4003.7304  RESTRAINT  =        0.0000


   NSTEP       ENERGY          RMS            GMAX         NAME    NUMBER
   2350      -3.5548E+05     2.7781E-01     3.9755E+01     CG       2507

 BOND    =    23247.2015  ANGLE   =     5331.1848  DIHED      =    17260.6539
 VDWAALS =    38593.1272  EEL     =  -449526.7003  HBOND      =        0.0000
 1-4 VDW =     5608.8972  1-4 EEL =     4000.7682  RESTRAINT  =        0.0000


   NSTEP       ENERGY          RMS            GMAX         NAME    NUMBER
   2400      -3.5593E+05     1.9117E-01     1.5754E+01     CZ       2562

 BOND    =    23287.2416  ANGLE   =     5306.1911  DIHED      =    17229.4672
 VDWAALS =    38733.8755  EEL     =  -450080.0211  HBOND      =        0.0000
 1-4 VDW =     5598.0315  1-4 EEL =     3998.3407  RESTRAINT  =        0.0000


   NSTEP       ENERGY          RMS            GMAX         NAME    NUMBER
   2450      -3.5635E+05     2.4228E-01     3.4825E+01     CG       2507

 BOND    =    23329.8134  ANGLE   =     5282.8810  DIHED      =    17199.1818
 VDWAALS =    38872.3641  EEL     =  -450620.7409  HBOND      =        0.0000
 1-4 VDW =     5587.6748  1-4 EEL =     3995.6897  RESTRAINT  =        0.0000


   NSTEP       ENERGY          RMS            GMAX         NAME    NUMBER
   2500      -3.5676E+05     1.8037E-01     1.3330E+01     CZ       2562

 BOND    =    23367.9631  ANGLE   =     5261.3389  DIHED      =    17170.6359
 VDWAALS =    39004.9408  EEL     =  -451133.5190  HBOND      =        0.0000
 1-4 VDW =     5578.0382  1-4 EEL =     3993.1643  RESTRAINT  =        0.0000


   NSTEP       ENERGY          RMS            GMAX         NAME    NUMBER
   2550      -3.5716E+05     1.6906E-01     8.4171E+00     CZ       2562

 BOND    =    23407.5483  ANGLE   =     5240.6841  DIHED      =    17142.1423
 VDWAALS =    39138.0297  EEL     =  -451643.2530  HBOND      =        0.0000
 1-4 VDW =     5568.5931  1-4 EEL =     3990.4930  RESTRAINT  =        0.0000


   NSTEP       ENERGY          RMS            GMAX         NAME    NUMBER
   2600      -3.5754E+05     4.5803E-01     7.4881E+01     CZ       2562

 BOND    =    23457.3110  ANGLE   =     5221.4440  DIHED      =    17113.1468
 VDWAALS =    39272.8868  EEL     =  -452152.4961  HBOND      =        0.0000
 1-4 VDW =     5559.3072  1-4 EEL =     3987.6299  RESTRAINT  =        0.0000


   NSTEP       ENERGY          RMS            GMAX         NAME    NUMBER
   2650      -3.5792E+05     1.6622E-01     9.2352E+00     CZ       2562

 BOND    =    23485.3835  ANGLE   =     5201.3433  DIHED      =    17085.9914
 VDWAALS =    39398.3977  EEL     =  -452624.3755  HBOND      =        0.0000
 1-4 VDW =     5550.6103  1-4 EEL =     3984.9403  RESTRAINT  =        0.0000


   NSTEP       ENERGY          RMS            GMAX         NAME    NUMBER
   2700      -3.5826E+05     4.2631E-01     9.5747E+01     CG       2507

 BOND    =    23530.4826  ANGLE   =     5183.9029  DIHED      =    17059.3423
 VDWAALS =    39522.3120  EEL     =  -453085.3970  HBOND      =        0.0000
 1-4 VDW =     5542.1279  1-4 EEL =     3982.3687  RESTRAINT  =        0.0000


   NSTEP       ENERGY          RMS            GMAX         NAME    NUMBER
   2750      -3.5859E+05     5.8607E-01     9.4198E+01     CG       2507

 BOND    =    23574.3489  ANGLE   =     5167.9544  DIHED      =    17033.9960
 VDWAALS =    39639.0366  EEL     =  -453518.7385  HBOND      =        0.0000
 1-4 VDW =     5534.1134  1-4 EEL =     3979.2241  RESTRAINT  =        0.0000


   NSTEP       ENERGY          RMS            GMAX         NAME    NUMBER
   2800      -3.5892E+05     2.6997E-01     3.7384E+01     CZ       2562

 BOND    =    23592.7852  ANGLE   =     5150.1872  DIHED      =    17009.5267
 VDWAALS =    39750.8222  EEL     =  -453929.5081  HBOND      =        0.0000
 1-4 VDW =     5526.5653  1-4 EEL =     3976.4267  RESTRAINT  =        0.0000


   NSTEP       ENERGY          RMS            GMAX         NAME    NUMBER
   2850      -3.5922E+05     4.7174E-01     7.5808E+01     CZ       2562

 BOND    =    23633.1699  ANGLE   =     5135.8739  DIHED      =    16985.1963
 VDWAALS =    39860.2569  EEL     =  -454330.8270  HBOND      =        0.0000
 1-4 VDW =     5519.0392  1-4 EEL =     3973.8582  RESTRAINT  =        0.0000


   NSTEP       ENERGY          RMS            GMAX         NAME    NUMBER
   2900      -3.5954E+05     2.7102E-01     3.8524E+01     CZ       2562

 BOND    =    23657.3495  ANGLE   =     5120.2728  DIHED      =    16960.9103
 VDWAALS =    39967.1019  EEL     =  -454723.7880  HBOND      =        0.0000
 1-4 VDW =     5511.3936  1-4 EEL =     3971.4129  RESTRAINT  =        0.0000


   NSTEP       ENERGY          RMS            GMAX         NAME    NUMBER
   2950      -3.5982E+05     4.1973E-01     6.4536E+01     CZ       2562

 BOND    =    23693.5404  ANGLE   =     5107.1454  DIHED      =    16936.9608
 VDWAALS =    40070.7560  EEL     =  -455103.8343  HBOND      =        0.0000
 1-4 VDW =     5504.0051  1-4 EEL =     3968.8822  RESTRAINT  =        0.0000


   NSTEP       ENERGY          RMS            GMAX         NAME    NUMBER
   3000      -3.6011E+05     1.4342E-01     6.5120E+00     CZ       2562

 BOND    =    23714.6361  ANGLE   =     5092.9352  DIHED      =    16913.5580
 VDWAALS =    40170.5795  EEL     =  -455468.6855  HBOND      =        0.0000
 1-4 VDW =     5496.9586  1-4 EEL =     3966.3630  RESTRAINT  =        0.0000


   NSTEP       ENERGY          RMS            GMAX         NAME    NUMBER
   3050      -3.6038E+05     3.6735E-01     6.1273E+01     CG       2507

 BOND    =    23749.4424  ANGLE   =     5081.1608  DIHED      =    16890.3784
 VDWAALS =    40268.4012  EEL     =  -455825.9209  HBOND      =        0.0000
 1-4 VDW =     5490.0805  1-4 EEL =     3963.9836  RESTRAINT  =        0.0000


   NSTEP       ENERGY          RMS            GMAX         NAME    NUMBER
   3100      -3.6063E+05     5.4384E-01     8.3297E+01     CZ       2562

 BOND    =    23785.1567  ANGLE   =     5070.6148  DIHED      =    16868.3317
 VDWAALS =    40360.7732  EEL     =  -456162.4087  HBOND      =        0.0000
 1-4 VDW =     5483.6338  1-4 EEL =     3961.3817  RESTRAINT  =        0.0000


   NSTEP       ENERGY          RMS            GMAX         NAME    NUMBER
   3150      -3.6090E+05     2.4200E-01     3.3715E+01     CZ       2562

 BOND    =    23800.0551  ANGLE   =     5057.7154  DIHED      =    16846.4255
 VDWAALS =    40451.2362  EEL     =  -456492.8067  HBOND      =        0.0000
 1-4 VDW =     5477.2436  1-4 EEL =     3959.6831  RESTRAINT  =        0.0000


   NSTEP       ENERGY          RMS            GMAX         NAME    NUMBER
   3200      -3.6115E+05     1.4374E-01     1.0081E+01     CZ       2562

 BOND    =    23824.1405  ANGLE   =     5046.4141  DIHED      =    16824.8259
 VDWAALS =    40540.5933  EEL     =  -456815.0943  HBOND      =        0.0000
 1-4 VDW =     5471.2105  1-4 EEL =     3957.5180  RESTRAINT  =        0.0000


   NSTEP       ENERGY          RMS            GMAX         NAME    NUMBER
   3250      -3.6139E+05     1.4233E-01     9.7560E+00     CG       2507

 BOND    =    23849.9846  ANGLE   =     5035.6111  DIHED      =    16803.4493
 VDWAALS =    40628.9213  EEL     =  -457131.7180  HBOND      =        0.0000
 1-4 VDW =     5465.3224  1-4 EEL =     3955.5180  RESTRAINT  =        0.0000


   NSTEP       ENERGY          RMS            GMAX         NAME    NUMBER
   3300      -3.6162E+05     4.1128E-01     1.2345E+02     CG       2507

 BOND    =    23882.4304  ANGLE   =     5025.8909  DIHED      =    16782.5782
 VDWAALS =    40715.5599  EEL     =  -457438.6642  HBOND      =        0.0000
 1-4 VDW =     5459.7074  1-4 EEL =     3953.3300  RESTRAINT  =        0.0000


   NSTEP       ENERGY          RMS            GMAX         NAME    NUMBER
   3350      -3.6185E+05     1.3758E-01     9.5750E+00     CZ       2562

 BOND    =    23899.6462  ANGLE   =     5014.7041  DIHED      =    16762.2875
 VDWAALS =    40799.4853  EEL     =  -457736.0512  HBOND      =        0.0000
 1-4 VDW =     5454.2194  1-4 EEL =     3951.9790  RESTRAINT  =        0.0000


   NSTEP       ENERGY          RMS            GMAX         NAME    NUMBER
   3400      -3.6208E+05     3.4438E-01     5.2764E+01     CZ       2562

 BOND    =    23929.8064  ANGLE   =     5005.1402  DIHED      =    16741.8111
 VDWAALS =    40884.5265  EEL     =  -458035.6926  HBOND      =        0.0000
 1-4 VDW =     5448.7451  1-4 EEL =     3950.3859  RESTRAINT  =        0.0000


   NSTEP       ENERGY          RMS            GMAX         NAME    NUMBER
   3450      -3.6229E+05     5.0498E-01     1.0830E+02     CG       2507

 BOND    =    23961.0192  ANGLE   =     4995.6880  DIHED      =    16721.6257
 VDWAALS =    40968.5556  EEL     =  -458330.3402  HBOND      =        0.0000
 1-4 VDW =     5443.3827  1-4 EEL =     3949.0902  RESTRAINT  =        0.0000


   NSTEP       ENERGY          RMS            GMAX         NAME    NUMBER
   3500      -3.6251E+05     2.1228E-01     2.6794E+01     CZ       2562

 BOND    =    23972.4926  ANGLE   =     4984.2926  DIHED      =    16702.8919
 VDWAALS =    41046.3442  EEL     =  -458601.5916  HBOND      =        0.0000
 1-4 VDW =     5438.5183  1-4 EEL =     3947.2034  RESTRAINT  =        0.0000


   NSTEP       ENERGY          RMS            GMAX         NAME    NUMBER
   3550      -3.6270E+05     4.2419E-01     8.7267E+01     CG       2507

 BOND    =    24001.0606  ANGLE   =     4975.3028  DIHED      =    16684.6175
 VDWAALS =    41121.2709  EEL     =  -458864.5484  HBOND      =        0.0000
 1-4 VDW =     5433.6957  1-4 EEL =     3946.0902  RESTRAINT  =        0.0000


   NSTEP       ENERGY          RMS            GMAX         NAME    NUMBER
   3600      -3.6291E+05     1.2334E-01     6.3528E+00     CG       2507

 BOND    =    24013.7048  ANGLE   =     4964.8069  DIHED      =    16666.7999
 VDWAALS =    41193.7123  EEL     =  -459120.7574  HBOND      =        0.0000
 1-4 VDW =     5428.8736  1-4 EEL =     3944.8718  RESTRAINT  =        0.0000


   NSTEP       ENERGY          RMS            GMAX         NAME    NUMBER
   3650      -3.6311E+05     4.0067E-01     9.8018E+01     CG       2507

 BOND    =    24043.0819  ANGLE   =     4955.9118  DIHED      =    16648.0510
 VDWAALS =    41269.9770  EEL     =  -459389.9947  HBOND      =        0.0000
 1-4 VDW =     5423.8418  1-4 EEL =     3943.9463  RESTRAINT  =        0.0000


   NSTEP       ENERGY          RMS            GMAX         NAME    NUMBER
   3700      -3.6330E+05     1.2097E-01     7.2339E+00     CG       2507

 BOND    =    24055.2509  ANGLE   =     4946.0296  DIHED      =    16631.1223
 VDWAALS =    41339.0411  EEL     =  -459632.9252  HBOND      =        0.0000
 1-4 VDW =     5419.4314  1-4 EEL =     3942.5153  RESTRAINT  =        0.0000


   NSTEP       ENERGY          RMS            GMAX         NAME    NUMBER
   3750      -3.6348E+05     3.1873E-01     4.8530E+01     CG       2507

 BOND    =    24079.5908  ANGLE   =     4937.6578  DIHED      =    16613.8522
 VDWAALS =    41409.1450  EEL     =  -459879.7409  HBOND      =        0.0000
 1-4 VDW =     5414.9392  1-4 EEL =     3941.3681  RESTRAINT  =        0.0000


   NSTEP       ENERGY          RMS            GMAX         NAME    NUMBER
   3800      -3.6366E+05     4.9658E-01     1.8227E+02     CG       2507

 BOND    =    24105.0383  ANGLE   =     4929.7121  DIHED      =    16597.4096
 VDWAALS =    41475.2212  EEL     =  -460113.7606  HBOND      =        0.0000
 1-4 VDW =     5410.6552  1-4 EEL =     3940.5420  RESTRAINT  =        0.0000


   NSTEP       ENERGY          RMS            GMAX         NAME    NUMBER
   3850      -3.6384E+05     1.8226E-01     2.8436E+01     CG       2507

 BOND    =    24113.7037  ANGLE   =     4920.5934  DIHED      =    16581.1781
 VDWAALS =    41539.5710  EEL     =  -460344.8996  HBOND      =        0.0000
 1-4 VDW =     5406.3665  1-4 EEL =     3939.1493  RESTRAINT  =        0.0000


   NSTEP       ENERGY          RMS            GMAX         NAME    NUMBER
   3900      -3.6402E+05     1.1618E-01     6.3811E+00     CZ       2562

 BOND    =    24130.5518  ANGLE   =     4912.4954  DIHED      =    16565.4451
 VDWAALS =    41602.0262  EEL     =  -460568.3088  HBOND      =        0.0000
 1-4 VDW =     5402.3315  1-4 EEL =     3938.0458  RESTRAINT  =        0.0000


   NSTEP       ENERGY          RMS            GMAX         NAME    NUMBER
   3950      -3.6419E+05     2.0454E-01     2.6438E+01     CZ       2562

 BOND    =    24149.7479  ANGLE   =     4904.8631  DIHED      =    16549.8768
 VDWAALS =    41663.8487  EEL     =  -460789.7852  HBOND      =        0.0000
 1-4 VDW =     5398.3570  1-4 EEL =     3936.9285  RESTRAINT  =        0.0000


   NSTEP       ENERGY          RMS            GMAX         NAME    NUMBER
   4000      -3.6435E+05     3.1484E-01     4.3642E+01     CZ       2562

 BOND    =    24169.8597  ANGLE   =     4897.6391  DIHED      =    16534.8765
 VDWAALS =    41723.4111  EEL     =  -461002.7640  HBOND      =        0.0000
 1-4 VDW =     5394.5508  1-4 EEL =     3935.9960  RESTRAINT  =        0.0000


   NSTEP       ENERGY          RMS            GMAX         NAME    NUMBER
   4050      -3.6451E+05     1.4702E-01     1.5794E+01     CE1      3597

 BOND    =    24183.0389  ANGLE   =     4889.5526  DIHED      =    16520.1448
 VDWAALS =    41781.6342  EEL     =  -461212.4170  HBOND      =        0.0000
 1-4 VDW =     5390.7285  1-4 EEL =     3935.1701  RESTRAINT  =        0.0000


   NSTEP       ENERGY          RMS            GMAX         NAME    NUMBER
   4100      -3.6466E+05     2.7627E-01     4.9775E+01     CG       2507

 BOND    =    24202.2176  ANGLE   =     4882.6659  DIHED      =    16505.9325
 VDWAALS =    41838.0672  EEL     =  -461414.0426  HBOND      =        0.0000
 1-4 VDW =     5387.0931  1-4 EEL =     3934.4356  RESTRAINT  =        0.0000


   NSTEP       ENERGY          RMS            GMAX         NAME    NUMBER
   4150      -3.6481E+05     4.0342E-01     5.6190E+01     CZ       2562

 BOND    =    24222.6805  ANGLE   =     4876.3536  DIHED      =    16492.0688
 VDWAALS =    41893.1308  EEL     =  -461610.9495  HBOND      =        0.0000
 1-4 VDW =     5383.5538  1-4 EEL =     3933.6343  RESTRAINT  =        0.0000


   NSTEP       ENERGY          RMS            GMAX         NAME    NUMBER
   4200      -3.6496E+05     1.8381E-01     2.2252E+01     CZ       2562

 BOND    =    24231.0342  ANGLE   =     4868.4440  DIHED      =    16478.6174
 VDWAALS =    41946.8087  EEL     =  -461800.8295  HBOND      =        0.0000
 1-4 VDW =     5380.2624  1-4 EEL =     3932.4079  RESTRAINT  =        0.0000


   NSTEP       ENERGY          RMS            GMAX         NAME    NUMBER
   4250      -3.6510E+05     3.1941E-01     4.5434E+01     CZ       2562

 BOND    =    24249.7020  ANGLE   =     4862.3563  DIHED      =    16465.3476
 VDWAALS =    41999.8384  EEL     =  -461988.6835  HBOND      =        0.0000
 1-4 VDW =     5376.9635  1-4 EEL =     3931.5387  RESTRAINT  =        0.0000


   NSTEP       ENERGY          RMS            GMAX         NAME    NUMBER
   4300      -3.6525E+05     1.7873E-01     2.2090E+01     ND1      3595

 BOND    =    24261.6608  ANGLE   =     4855.3537  DIHED      =    16451.9674
 VDWAALS =    42053.3196  EEL     =  -462178.5584  HBOND      =        0.0000
 1-4 VDW =     5373.5330  1-4 EEL =     3930.8394  RESTRAINT  =        0.0000


   NSTEP       ENERGY          RMS            GMAX         NAME    NUMBER
   4350      -3.6539E+05     2.8281E-01     3.9668E+01     ND1      3595

 BOND    =    24278.9311  ANGLE   =     4849.6687  DIHED      =    16439.1155
 VDWAALS =    42105.1255  EEL     =  -462361.0077  HBOND      =        0.0000
 1-4 VDW =     5370.3483  1-4 EEL =     3930.0208  RESTRAINT  =        0.0000


   NSTEP       ENERGY          RMS            GMAX         NAME    NUMBER
   4400      -3.6553E+05     1.3507E-01     1.4423E+01     ND1      3595

 BOND    =    24290.1412  ANGLE   =     4843.1322  DIHED      =    16426.3750
 VDWAALS =    42156.9863  EEL     =  -462541.1595  HBOND      =        0.0000
 1-4 VDW =     5367.3435  1-4 EEL =     3928.8831  RESTRAINT  =        0.0000


   NSTEP       ENERGY          RMS            GMAX         NAME    NUMBER
   4450      -3.6566E+05     2.6004E-01     6.0239E+01     CG       2507

 BOND    =    24307.2513  ANGLE   =     4837.5240  DIHED      =    16413.5695
 VDWAALS =    42209.1906  EEL     =  -462721.9423  HBOND      =        0.0000
 1-4 VDW =     5364.3380  1-4 EEL =     3927.9774  RESTRAINT  =        0.0000


   NSTEP       ENERGY          RMS            GMAX         NAME    NUMBER
   4500      -3.6579E+05     3.7668E-01     9.3120E+01     CG       2507

 BOND    =    24325.0638  ANGLE   =     4832.3767  DIHED      =    16401.2264
 VDWAALS =    42259.3054  EEL     =  -462895.4434  HBOND      =        0.0000
 1-4 VDW =     5361.5049  1-4 EEL =     3927.0499  RESTRAINT  =        0.0000


   NSTEP       ENERGY          RMS            GMAX         NAME    NUMBER
   4550      -3.6592E+05     2.1330E-01     2.9875E+01     ND1      3595

 BOND    =    24334.4257  ANGLE   =     4826.3137  DIHED      =    16389.0306
 VDWAALS =    42308.3026  EEL     =  -463066.4357  HBOND      =        0.0000
 1-4 VDW =     5358.5638  1-4 EEL =     3926.1497  RESTRAINT  =        0.0000


   NSTEP       ENERGY          RMS            GMAX         NAME    NUMBER
   4600      -3.6605E+05     2.9117E-01     4.2313E+01     ND1      3595

 BOND    =    24350.0234  ANGLE   =     4821.2875  DIHED      =    16377.2016
 VDWAALS =    42355.2157  EEL     =  -463230.9289  HBOND      =        0.0000
 1-4 VDW =     5355.7635  1-4 EEL =     3925.3941  RESTRAINT  =        0.0000


   NSTEP       ENERGY          RMS            GMAX         NAME    NUMBER
   4650      -3.6617E+05     1.0358E-01     7.2465E+00     CE1      3597

 BOND    =    24359.1557  ANGLE   =     4815.3264  DIHED      =    16365.5504
 VDWAALS =    42401.1189  EEL     =  -463392.0839  HBOND      =        0.0000
 1-4 VDW =     5353.0271  1-4 EEL =     3924.4786  RESTRAINT  =        0.0000


   NSTEP       ENERGY          RMS            GMAX         NAME    NUMBER
   4700      -3.6629E+05     2.6069E-01     3.7261E+01     CG       2507

 BOND    =    24374.9993  ANGLE   =     4810.6846  DIHED      =    16354.0277
 VDWAALS =    42445.8931  EEL     =  -463551.5901  HBOND      =        0.0000
 1-4 VDW =     5350.2399  1-4 EEL =     3923.5746  RESTRAINT  =        0.0000


   NSTEP       ENERGY          RMS            GMAX         NAME    NUMBER
   4750      -3.6640E+05     3.9276E-01     9.4261E+01     CG       2507

 BOND    =    24391.7918  ANGLE   =     4806.2283  DIHED      =    16342.9890
 VDWAALS =    42488.0853  EEL     =  -463704.1019  HBOND      =        0.0000
 1-4 VDW =     5347.4913  1-4 EEL =     3923.1161  RESTRAINT  =        0.0000


   NSTEP       ENERGY          RMS            GMAX         NAME    NUMBER
   4800      -3.6653E+05     1.6487E-01     3.0229E+01     CG       2507

 BOND    =    24397.8686  ANGLE   =     4800.6228  DIHED      =    16332.2818
 VDWAALS =    42528.0628  EEL     =  -463852.7307  HBOND      =        0.0000
 1-4 VDW =     5344.6515  1-4 EEL =     3922.5256  RESTRAINT  =        0.0000


   NSTEP       ENERGY          RMS            GMAX         NAME    NUMBER
   4850      -3.6664E+05     3.6650E-01     1.3254E+02     CG       2507

 BOND    =    24414.8054  ANGLE   =     4796.6966  DIHED      =    16321.7004
 VDWAALS =    42567.1197  EEL     =  -463999.1860  HBOND      =        0.0000
 1-4 VDW =     5341.8974  1-4 EEL =     3921.5521  RESTRAINT  =        0.0000


   NSTEP       ENERGY          RMS            GMAX         NAME    NUMBER
   4900      -3.6675E+05     1.8867E-01     2.5493E+01     CE1      3597

 BOND    =    24422.0036  ANGLE   =     4791.2749  DIHED      =    16311.0815
 VDWAALS =    42605.7812  EEL     =  -464145.1005  HBOND      =        0.0000
 1-4 VDW =     5339.2166  1-4 EEL =     3920.9686  RESTRAINT  =        0.0000


   NSTEP       ENERGY          RMS            GMAX         NAME    NUMBER
   4950      -3.6686E+05     2.9977E-01     4.4284E+01     CE1      3597

 BOND    =    24436.4224  ANGLE   =     4787.0964  DIHED      =    16300.6545
 VDWAALS =    42643.1746  EEL     =  -464288.7326  HBOND      =        0.0000
 1-4 VDW =     5336.5390  1-4 EEL =     3920.2147  RESTRAINT  =        0.0000


   NSTEP       ENERGY          RMS            GMAX         NAME    NUMBER
   5000      -3.6698E+05     9.3164E-02     4.9773E+00     ND1      3595

 BOND    =    24443.7301  ANGLE   =     4782.0311  DIHED      =    16290.6903
 VDWAALS =    42678.2584  EEL     =  -464426.8820  HBOND      =        0.0000
 1-4 VDW =     5333.8988  1-4 EEL =     3919.5873  RESTRAINT  =        0.0000


   NSTEP       ENERGY          RMS            GMAX         NAME    NUMBER
   5050      -3.6878E+05     4.1301E-01     8.4541E+01     CG       2507

 BOND    =    24697.1196  ANGLE   =     4714.3604  DIHED      =    16114.3110
 VDWAALS =    43500.9877  EEL     =  -466995.0224  HBOND      =        0.0000
 1-4 VDW =     5287.6217  1-4 EEL =     3901.6639  RESTRAINT  =        0.0000


   NSTEP       ENERGY          RMS            GMAX         NAME    NUMBER
   5100      -3.6911E+05     3.6152E-01     4.0020E+01     CG       2507

 BOND    =    24701.9670  ANGLE   =     4706.9935  DIHED      =    16086.9911
 VDWAALS =    43531.8076  EEL     =  -467320.2331  HBOND      =        0.0000
 1-4 VDW =     5285.9937  1-4 EEL =     3895.9939  RESTRAINT  =        0.0000


   NSTEP       ENERGY          RMS            GMAX         NAME    NUMBER
   5150      -3.6939E+05     3.5019E-01     3.3335E+01     CG       2507

 BOND    =    24727.3849  ANGLE   =     4703.3659  DIHED      =    16063.7519
 VDWAALS =    43574.4363  EEL     =  -467627.9306  HBOND      =        0.0000
 1-4 VDW =     5281.2309  1-4 EEL =     3891.7089  RESTRAINT  =        0.0000


   NSTEP       ENERGY          RMS            GMAX         NAME    NUMBER
   5200      -3.6964E+05     3.4656E-01     3.1597E+01     CG       2507

 BOND    =    24752.7093  ANGLE   =     4696.5933  DIHED      =    16041.9166
 VDWAALS =    43631.3129  EEL     =  -467931.2427  HBOND      =        0.0000
 1-4 VDW =     5276.8202  1-4 EEL =     3888.7304  RESTRAINT  =        0.0000


   NSTEP       ENERGY          RMS            GMAX         NAME    NUMBER
   5250      -3.6989E+05     3.4334E-01     2.8806E+01     CG       2507

 BOND    =    24778.3018  ANGLE   =     4688.7811  DIHED      =    16020.5261
 VDWAALS =    43695.0174  EEL     =  -468234.9136  HBOND      =        0.0000
 1-4 VDW =     5272.2675  1-4 EEL =     3887.2284  RESTRAINT  =        0.0000


   NSTEP       ENERGY          RMS            GMAX         NAME    NUMBER
   5300      -3.7014E+05     3.3812E-01     2.5624E+01     CG       2507

 BOND    =    24806.3267  ANGLE   =     4680.4755  DIHED      =    15998.8764
 VDWAALS =    43762.0131  EEL     =  -468544.5851  HBOND      =        0.0000
 1-4 VDW =     5267.3898  1-4 EEL =     3887.3030  RESTRAINT  =        0.0000


   NSTEP       ENERGY          RMS            GMAX         NAME    NUMBER
   5350      -3.7040E+05     3.5748E-01     2.4300E+01     C        1046

 BOND    =    24839.8613  ANGLE   =     4673.9519  DIHED      =    15976.9066
 VDWAALS =    43836.7680  EEL     =  -468880.1741  HBOND      =        0.0000
 1-4 VDW =     5261.4631  1-4 EEL =     3887.4706  RESTRAINT  =        0.0000


   NSTEP       ENERGY          RMS            GMAX         NAME    NUMBER
   5400      -3.7071E+05     2.5820E-01     3.2419E+01     O33      6759

 BOND    =    24873.3463  ANGLE   =     4656.2431  DIHED      =    15953.2576
 VDWAALS =    43936.5813  EEL     =  -469278.5418  HBOND      =        0.0000
 1-4 VDW =     5254.5905  1-4 EEL =     3890.6975  RESTRAINT  =        0.0000


   NSTEP       ENERGY          RMS            GMAX         NAME    NUMBER
   5450      -3.7105E+05     2.1859E-01     2.9890E+01     O       60946

 BOND    =    24890.0027  ANGLE   =     4645.6947  DIHED      =    15927.4825
 VDWAALS =    44040.9255  EEL     =  -469692.3053  HBOND      =        0.0000
 1-4 VDW =     5247.6772  1-4 EEL =     3889.9796  RESTRAINT  =        0.0000


   NSTEP       ENERGY          RMS            GMAX         NAME    NUMBER
   5500      -3.7145E+05     2.0257E-01     2.5586E+01     O       60946

 BOND    =    24936.8563  ANGLE   =     4630.1195  DIHED      =    15894.0917
 VDWAALS =    44181.3760  EEL     =  -470221.3455  HBOND      =        0.0000
 1-4 VDW =     5239.4642  1-4 EEL =     3889.3045  RESTRAINT  =        0.0000


   NSTEP       ENERGY          RMS            GMAX         NAME    NUMBER
   5550      -3.7173E+05     1.9589E-01     2.8142E+01     CG       2507

 BOND    =    24961.8153  ANGLE   =     4619.5947  DIHED      =    15871.0961
 VDWAALS =    44281.5912  EEL     =  -470582.2400  HBOND      =        0.0000
 1-4 VDW =     5234.7050  1-4 EEL =     3886.9514  RESTRAINT  =        0.0000


   NSTEP       ENERGY          RMS            GMAX         NAME    NUMBER
   5600      -3.7200E+05     1.9767E-01     3.3557E+01     CG       2507

 BOND    =    24994.8252  ANGLE   =     4610.8386  DIHED      =    15847.8668
 VDWAALS =    44382.4344  EEL     =  -470947.7978  HBOND      =        0.0000
 1-4 VDW =     5229.1181  1-4 EEL =     3885.8821  RESTRAINT  =        0.0000


   NSTEP       ENERGY          RMS            GMAX         NAME    NUMBER
   5650      -3.7225E+05     1.8492E-01     1.6022E+01     O      121360

 BOND    =    25015.7356  ANGLE   =     4601.9466  DIHED      =    15825.8504
 VDWAALS =    44477.8993  EEL     =  -471281.8713  HBOND      =        0.0000
 1-4 VDW =     5223.6204  1-4 EEL =     3883.7351  RESTRAINT  =        0.0000


   NSTEP       ENERGY          RMS            GMAX         NAME    NUMBER
   5700      -3.7249E+05     1.7974E-01     3.2676E+01     CG       2507

 BOND    =    25051.7994  ANGLE   =     4594.2267  DIHED      =    15805.9819
 VDWAALS =    44580.8099  EEL     =  -471623.5030  HBOND      =        0.0000
 1-4 VDW =     5218.8971  1-4 EEL =     3881.5411  RESTRAINT  =        0.0000


   NSTEP       ENERGY          RMS            GMAX         NAME    NUMBER
   5750      -3.7270E+05     1.7367E-01     2.5821E+01     CG       2507

 BOND    =    25065.7981  ANGLE   =     4587.6932  DIHED      =    15788.6192
 VDWAALS =    44659.1151  EEL     =  -471891.8485  HBOND      =        0.0000
 1-4 VDW =     5214.6577  1-4 EEL =     3879.1961  RESTRAINT  =        0.0000


   NSTEP       ENERGY          RMS            GMAX         NAME    NUMBER
   5800      -3.7291E+05     1.9602E-01     3.5225E+01     CG       2507

 BOND    =    25099.0791  ANGLE   =     4581.4716  DIHED      =    15770.4251
 VDWAALS =    44746.1099  EEL     =  -472197.1437  HBOND      =        0.0000
 1-4 VDW =     5210.3689  1-4 EEL =     3876.7893  RESTRAINT  =        0.0000


   NSTEP       ENERGY          RMS            GMAX         NAME    NUMBER
   5850      -3.7308E+05     1.8265E-01     2.0945E+01     CG       2507

 BOND    =    25108.3770  ANGLE   =     4576.8700  DIHED      =    15756.8600
 VDWAALS =    44799.5773  EEL     =  -472399.0923  HBOND      =        0.0000
 1-4 VDW =     5207.0886  1-4 EEL =     3874.7389  RESTRAINT  =        0.0000


   NSTEP       ENERGY          RMS            GMAX         NAME    NUMBER
   5900      -3.7327E+05     1.9341E-01     2.6990E+01     CG       2507

 BOND    =    25133.2980  ANGLE   =     4572.5142  DIHED      =    15740.4480
 VDWAALS =    44862.0834  EEL     =  -472654.9135  HBOND      =        0.0000
 1-4 VDW =     5202.9253  1-4 EEL =     3871.9524  RESTRAINT  =        0.0000


   NSTEP       ENERGY          RMS            GMAX         NAME    NUMBER
   5950      -3.7347E+05     1.9037E-01     1.4094E+01     H2B     46983

 BOND    =    25156.9655  ANGLE   =     4567.8987  DIHED      =    15724.3365
 VDWAALS =    44934.8188  EEL     =  -472922.7322  HBOND      =        0.0000
 1-4 VDW =     5199.0988  1-4 EEL =     3869.8224  RESTRAINT  =        0.0000


   NSTEP       ENERGY          RMS            GMAX         NAME    NUMBER
   6000      -3.7366E+05     1.7827E-01     1.6514E+01     C31      6740

 BOND    =    25180.6040  ANGLE   =     4562.8277  DIHED      =    15708.4492
 VDWAALS =    45011.2129  EEL     =  -473186.5948  HBOND      =        0.0000
 1-4 VDW =     5195.7418  1-4 EEL =     3868.1830  RESTRAINT  =        0.0000


   NSTEP       ENERGY          RMS            GMAX         NAME    NUMBER
   6050      -3.7383E+05     1.9095E-01     1.3354E+01     OD2      2509

 BOND    =    25202.5423  ANGLE   =     4560.5301  DIHED      =    15694.1140
 VDWAALS =    45079.7345  EEL     =  -473428.3851  HBOND      =        0.0000
 1-4 VDW =     5192.7719  1-4 EEL =     3866.1453  RESTRAINT  =        0.0000


   NSTEP       ENERGY          RMS            GMAX         NAME    NUMBER
   6100      -3.7399E+05     1.7482E-01     2.1010E+01     C31      4601

 BOND    =    25219.8121  ANGLE   =     4556.2554  DIHED      =    15681.4489
 VDWAALS =    45138.5244  EEL     =  -473638.5408  HBOND      =        0.0000
 1-4 VDW =     5189.9595  1-4 EEL =     3863.7896  RESTRAINT  =        0.0000


   NSTEP       ENERGY          RMS            GMAX         NAME    NUMBER
   6150      -3.7413E+05     1.7784E-01     1.7974E+01     C31      4601

 BOND    =    25237.6888  ANGLE   =     4552.9222  DIHED      =    15670.7284
 VDWAALS =    45187.4624  EEL     =  -473823.8847  HBOND      =        0.0000
 1-4 VDW =     5187.5818  1-4 EEL =     3861.8939  RESTRAINT  =        0.0000


   NSTEP       ENERGY          RMS            GMAX         NAME    NUMBER
   6200      -3.7425E+05     1.7040E-01     1.2467E+01     C31      4601

 BOND    =    25250.4318  ANGLE   =     4549.2966  DIHED      =    15661.4508
 VDWAALS =    45232.0199  EEL     =  -473988.5744  HBOND      =        0.0000
 1-4 VDW =     5185.4673  1-4 EEL =     3860.4479  RESTRAINT  =        0.0000


   NSTEP       ENERGY          RMS            GMAX         NAME    NUMBER
   6250      -3.7439E+05     1.7199E-01     1.5058E+01     NE2      1043

 BOND    =    25267.1346  ANGLE   =     4544.7763  DIHED      =    15651.3861
 VDWAALS =    45280.2985  EEL     =  -474171.0608  HBOND      =        0.0000
 1-4 VDW =     5182.8626  1-4 EEL =     3858.7713  RESTRAINT  =        0.0000


   NSTEP       ENERGY          RMS            GMAX         NAME    NUMBER
   6300      -3.7452E+05     1.6062E-01     1.5256E+01     P31      6738

 BOND    =    25288.4196  ANGLE   =     4540.8917  DIHED      =    15640.6857
 VDWAALS =    45341.5315  EEL     =  -474373.3428  HBOND      =        0.0000
 1-4 VDW =     5180.1647  1-4 EEL =     3857.6354  RESTRAINT  =        0.0000


   NSTEP       ENERGY          RMS            GMAX         NAME    NUMBER
   6350      -3.7466E+05     1.3793E-01     1.2359E+01     C32      6743

 BOND    =    25305.3958  ANGLE   =     4537.1236  DIHED      =    15629.4781
 VDWAALS =    45410.2892  EEL     =  -474575.3311  HBOND      =        0.0000
 1-4 VDW =     5177.8110  1-4 EEL =     3856.6011  RESTRAINT  =        0.0000


   NSTEP       ENERGY          RMS            GMAX         NAME    NUMBER
   6400      -3.7479E+05     1.2261E-01     1.1156E+01     O34      6760

 BOND    =    25322.0491  ANGLE   =     4532.7670  DIHED      =    15618.1214
 VDWAALS =    45477.1147  EEL     =  -474768.4462  HBOND      =        0.0000
 1-4 VDW =     5175.5247  1-4 EEL =     3855.5069  RESTRAINT  =        0.0000


   NSTEP       ENERGY          RMS            GMAX         NAME    NUMBER
   6450      -3.7492E+05     1.1151E-01     1.0039E+01     O34      6760

 BOND    =    25339.1007  ANGLE   =     4528.6519  DIHED      =    15605.8740
 VDWAALS =    45543.1832  EEL     =  -474960.4929  HBOND      =        0.0000
 1-4 VDW =     5173.4477  1-4 EEL =     3854.6356  RESTRAINT  =        0.0000


   NSTEP       ENERGY          RMS            GMAX         NAME    NUMBER
   6500      -3.7506E+05     1.1113E-01     1.1445E+01     O34      6760

 BOND    =    25355.8300  ANGLE   =     4524.2399  DIHED      =    15592.7175
 VDWAALS =    45606.7013  EEL     =  -475159.5163  HBOND      =        0.0000
 1-4 VDW =     5170.9203  1-4 EEL =     3853.7203  RESTRAINT  =        0.0000


   NSTEP       ENERGY          RMS            GMAX         NAME    NUMBER
   6550      -3.7521E+05     1.0820E-01     1.0173E+01     O34      6760

 BOND    =    25374.1328  ANGLE   =     4520.1097  DIHED      =    15578.8197
 VDWAALS =    45677.4887  EEL     =  -475383.0063  HBOND      =        0.0000
 1-4 VDW =     5168.4822  1-4 EEL =     3852.0772  RESTRAINT  =        0.0000


   NSTEP       ENERGY          RMS            GMAX         NAME    NUMBER
   6600      -3.7534E+05     1.1884E-01     1.0875E+01     O31      6737

 BOND    =    25390.0544  ANGLE   =     4517.4795  DIHED      =    15568.0527
 VDWAALS =    45734.0391  EEL     =  -475567.7409  HBOND      =        0.0000
 1-4 VDW =     5166.5476  1-4 EEL =     3850.4287  RESTRAINT  =        0.0000


   NSTEP       ENERGY          RMS            GMAX         NAME    NUMBER
   6650      -3.7545E+05     1.2349E-01     1.0526E+01     O34      6760

 BOND    =    25416.4271  ANGLE   =     4514.4434  DIHED      =    15558.9224
 VDWAALS =    45778.8800  EEL     =  -475736.5125  HBOND      =        0.0000
 1-4 VDW =     5164.6647  1-4 EEL =     3849.1311  RESTRAINT  =        0.0000


   NSTEP       ENERGY          RMS            GMAX         NAME    NUMBER
   6700      -3.7556E+05     1.2241E-01     9.9189E+00     O31      6737

 BOND    =    25421.6557  ANGLE   =     4511.0703  DIHED      =    15550.2127
 VDWAALS =    45821.6668  EEL     =  -475874.6970  HBOND      =        0.0000
 1-4 VDW =     5162.8911  1-4 EEL =     3847.7473  RESTRAINT  =        0.0000


   NSTEP       ENERGY          RMS            GMAX         NAME    NUMBER
   6750      -3.7567E+05     1.1056E-01     1.0946E+01     O31      6737

 BOND    =    25436.4470  ANGLE   =     4508.6801  DIHED      =    15541.7702
 VDWAALS =    45863.7658  EEL     =  -476024.1366  HBOND      =        0.0000
 1-4 VDW =     5161.0077  1-4 EEL =     3846.5771  RESTRAINT  =        0.0000


   NSTEP       ENERGY          RMS            GMAX         NAME    NUMBER
   6800      -3.7583E+05     1.3716E-01     1.5060E+01     CG       2507

 BOND    =    25464.1076  ANGLE   =     4504.8108  DIHED      =    15529.1040
 VDWAALS =    45936.5967  EEL     =  -476269.4540  HBOND      =        0.0000
 1-4 VDW =     5158.5206  1-4 EEL =     3843.8158  RESTRAINT  =        0.0000


   NSTEP       ENERGY          RMS            GMAX         NAME    NUMBER
   6850      -3.7595E+05     1.2852E-01     1.4241E+01     CG       2507

 BOND    =    25442.6697  ANGLE   =     4499.3191  DIHED      =    15520.2915
 VDWAALS =    45994.0242  EEL     =  -476409.1434  HBOND      =        0.0000
 1-4 VDW =     5156.9594  1-4 EEL =     3841.1129  RESTRAINT  =        0.0000


   NSTEP       ENERGY          RMS            GMAX         NAME    NUMBER
   6900      -3.7609E+05     1.2103E-01     1.5791E+01     CG       1103

 BOND    =    25489.9684  ANGLE   =     4495.4743  DIHED      =    15510.7835
 VDWAALS =    46059.4479  EEL     =  -476641.5367  HBOND      =        0.0000
 1-4 VDW =     5154.7436  1-4 EEL =     3838.9439  RESTRAINT  =        0.0000


   NSTEP       ENERGY          RMS            GMAX         NAME    NUMBER
   6950      -3.7622E+05     1.1505E-01     1.5718E+01     CG       1103

 BOND    =    25506.7299  ANGLE   =     4492.1463  DIHED      =    15500.5535
 VDWAALS =    46124.3019  EEL     =  -476834.4130  HBOND      =        0.0000
 1-4 VDW =     5152.9531  1-4 EEL =     3835.6462  RESTRAINT  =        0.0000


   NSTEP       ENERGY          RMS            GMAX         NAME    NUMBER
   7000      -3.7633E+05     9.8990E-02     1.2019E+01     C31      4601

 BOND    =    25520.1901  ANGLE   =     4489.2929  DIHED      =    15491.7382
 VDWAALS =    46166.1635  EEL     =  -476981.9192  HBOND      =        0.0000
 1-4 VDW =     5151.5208  1-4 EEL =     3832.8584  RESTRAINT  =        0.0000


   NSTEP       ENERGY          RMS            GMAX         NAME    NUMBER
   7050      -3.7642E+05     1.0265E-01     1.6103E+01     CG       1103

 BOND    =    25532.8957  ANGLE   =     4485.7839  DIHED      =    15484.7518
 VDWAALS =    46206.9559  EEL     =  -477114.7412  HBOND      =        0.0000
 1-4 VDW =     5150.2805  1-4 EEL =     3830.5151  RESTRAINT  =        0.0000


   NSTEP       ENERGY          RMS            GMAX         NAME    NUMBER
   7100      -3.7651E+05     9.3482E-02     1.1260E+01     O31      6737

 BOND    =    25538.8971  ANGLE   =     4482.4956  DIHED      =    15477.5432
 VDWAALS =    46248.4196  EEL     =  -477238.7971  HBOND      =        0.0000
 1-4 VDW =     5148.8453  1-4 EEL =     3828.9805  RESTRAINT  =        0.0000


   NSTEP       ENERGY          RMS            GMAX         NAME    NUMBER
   7150      -3.7664E+05     9.6885E-02     1.0128E+01     O31      6737

 BOND    =    25551.2615  ANGLE   =     4478.6899  DIHED      =    15466.9364
 VDWAALS =    46307.1324  EEL     =  -477414.7055  HBOND      =        0.0000
 1-4 VDW =     5147.3767  1-4 EEL =     3826.0692  RESTRAINT  =        0.0000


   NSTEP       ENERGY          RMS            GMAX         NAME    NUMBER
   7200      -3.7674E+05     1.1617E-01     1.5359E+01     O31      6737

 BOND    =    25565.1154  ANGLE   =     4477.6076  DIHED      =    15457.9515
 VDWAALS =    46356.7003  EEL     =  -477567.7213  HBOND      =        0.0000
 1-4 VDW =     5146.3037  1-4 EEL =     3824.2654  RESTRAINT  =        0.0000


   NSTEP       ENERGY          RMS            GMAX         NAME    NUMBER
   7250      -3.7683E+05     1.2330E-01     1.4027E+01     O31      6737

 BOND    =    25579.5498  ANGLE   =     4471.4214  DIHED      =    15449.9544
 VDWAALS =    46401.5764  EEL     =  -477704.2500  HBOND      =        0.0000
 1-4 VDW =     5144.1963  1-4 EEL =     3823.4500  RESTRAINT  =        0.0000


   NSTEP       ENERGY          RMS            GMAX         NAME    NUMBER
   7300      -3.7692E+05     1.0194E-01     8.5383E+00     CE1      3597

 BOND    =    25590.4394  ANGLE   =     4467.6511  DIHED      =    15443.5026
 VDWAALS =    46439.1599  EEL     =  -477829.1524  HBOND      =        0.0000
 1-4 VDW =     5142.5427  1-4 EEL =     3822.7293  RESTRAINT  =        0.0000


   NSTEP       ENERGY          RMS            GMAX         NAME    NUMBER
   7350      -3.7712E+05     1.0997E-01     2.2437E+01     CG       1103

 BOND    =    25601.9232  ANGLE   =     4464.3617  DIHED      =    15427.6755
 VDWAALS =    46535.2513  EEL     =  -478108.5319  HBOND      =        0.0000
 1-4 VDW =     5140.7645  1-4 EEL =     3816.9234  RESTRAINT  =        0.0000


   NSTEP       ENERGY          RMS            GMAX         NAME    NUMBER
   7400      -3.7722E+05     1.1085E-01     1.3027E+01     O       48721

 BOND    =    25611.6855  ANGLE   =     4461.6769  DIHED      =    15420.7376
 VDWAALS =    46573.4610  EEL     =  -478238.1605  HBOND      =        0.0000
 1-4 VDW =     5139.4680  1-4 EEL =     3815.7536  RESTRAINT  =        0.0000


   NSTEP       ENERGY          RMS            GMAX         NAME    NUMBER
   7450      -3.7730E+05     1.0021E-01     1.0259E+01     O       48721

 BOND    =    25631.0666  ANGLE   =     4460.1424  DIHED      =    15414.6199
 VDWAALS =    46615.1254  EEL     =  -478372.2697  HBOND      =        0.0000
 1-4 VDW =     5138.3047  1-4 EEL =     3814.2071  RESTRAINT  =        0.0000


   NSTEP       ENERGY          RMS            GMAX         NAME    NUMBER
   7500      -3.7736E+05     1.0904E-01     1.0686E+01     O31      6737

 BOND    =    25639.1882  ANGLE   =     4458.9856  DIHED      =    15410.5504
 VDWAALS =    46639.7820  EEL     =  -478454.8488  HBOND      =        0.0000
 1-4 VDW =     5137.3875  1-4 EEL =     3813.4840  RESTRAINT  =        0.0000


   NSTEP       ENERGY          RMS            GMAX         NAME    NUMBER
   7550      -3.7741E+05     1.1699E-01     1.3687E+01     O32      6739

 BOND    =    25645.6775  ANGLE   =     4457.6360  DIHED      =    15406.5670
 VDWAALS =    46661.4512  EEL     =  -478533.4068  HBOND      =        0.0000
 1-4 VDW =     5136.3670  1-4 EEL =     3812.4263  RESTRAINT  =        0.0000


   NSTEP       ENERGY          RMS            GMAX         NAME    NUMBER
   7600      -3.7747E+05     1.6222E-01     1.6439E+01     O32      6739

 BOND    =    25653.0480  ANGLE   =     4456.7375  DIHED      =    15402.9493
 VDWAALS =    46679.8348  EEL     =  -478606.2050  HBOND      =        0.0000
 1-4 VDW =     5135.4847  1-4 EEL =     3811.2318  RESTRAINT  =        0.0000


   NSTEP       ENERGY          RMS            GMAX         NAME    NUMBER
   7650      -3.7752E+05     1.1740E-01     1.2659E+01     O32      6739

 BOND    =    25654.9452  ANGLE   =     4455.3296  DIHED      =    15399.9036
 VDWAALS =    46695.4357  EEL     =  -478668.3045  HBOND      =        0.0000
 1-4 VDW =     5134.2588  1-4 EEL =     3810.4878  RESTRAINT  =        0.0000


   NSTEP       ENERGY          RMS            GMAX         NAME    NUMBER
   7700      -3.7758E+05     9.3863E-02     1.0575E+01     C31      4601

 BOND    =    25661.9642  ANGLE   =     4452.6618  DIHED      =    15396.3152
 VDWAALS =    46718.5673  EEL     =  -478753.1557  HBOND      =        0.0000
 1-4 VDW =     5133.1420  1-4 EEL =     3809.2385  RESTRAINT  =        0.0000


   NSTEP       ENERGY          RMS            GMAX         NAME    NUMBER
   7750      -3.7765E+05     7.7884E-02     1.1228E+01     P31      6738

 BOND    =    25671.3353  ANGLE   =     4450.4408  DIHED      =    15392.3747
 VDWAALS =    46743.2048  EEL     =  -478849.5042  HBOND      =        0.0000
 1-4 VDW =     5131.8218  1-4 EEL =     3808.3000  RESTRAINT  =        0.0000


   NSTEP       ENERGY          RMS            GMAX         NAME    NUMBER
   7800      -3.7775E+05     7.3493E-02     1.3447E+01     P31      6738

 BOND    =    25681.7038  ANGLE   =     4447.4752  DIHED      =    15385.9687
 VDWAALS =    46786.1360  EEL     =  -478990.9204  HBOND      =        0.0000
 1-4 VDW =     5129.6407  1-4 EEL =     3806.0707  RESTRAINT  =        0.0000


   NSTEP       ENERGY          RMS            GMAX         NAME    NUMBER
   7850      -3.7792E+05     1.2674E-01     1.8150E+01     CD       3614

 BOND    =    25708.7355  ANGLE   =     4444.7753  DIHED      =    15373.9474
 VDWAALS =    46872.0449  EEL     =  -479243.6259  HBOND      =        0.0000
 1-4 VDW =     5126.4900  1-4 EEL =     3800.0319  RESTRAINT  =        0.0000


   NSTEP       ENERGY          RMS            GMAX         NAME    NUMBER
   7900      -3.7798E+05     1.0094E-01     1.2204E+01     C31      6740

 BOND    =    25714.7377  ANGLE   =     4441.1634  DIHED      =    15369.3784
 VDWAALS =    46885.1494  EEL     =  -479315.3629  HBOND      =        0.0000
 1-4 VDW =     5124.5101  1-4 EEL =     3798.9469  RESTRAINT  =        0.0000


   NSTEP       ENERGY          RMS            GMAX         NAME    NUMBER
   7950      -3.7803E+05     9.0437E-02     1.2527E+01     C31      6740

 BOND    =    25716.5978  ANGLE   =     4440.9998  DIHED      =    15366.1600
 VDWAALS =    46901.2551  EEL     =  -479372.2261  HBOND      =        0.0000
 1-4 VDW =     5123.8817  1-4 EEL =     3796.9783  RESTRAINT  =        0.0000


   NSTEP       ENERGY          RMS            GMAX         NAME    NUMBER
   8000      -3.7807E+05     9.3565E-02     1.3262E+01     C31      6740

 BOND    =    25720.8182  ANGLE   =     4439.7948  DIHED      =    15362.6208
 VDWAALS =    46918.6924  EEL     =  -479430.9740  HBOND      =        0.0000
 1-4 VDW =     5122.9795  1-4 EEL =     3795.2388  RESTRAINT  =        0.0000


   NSTEP       ENERGY          RMS            GMAX         NAME    NUMBER
   8050      -3.7812E+05     9.4100E-02     1.3125E+01     C31      6740

 BOND    =    25724.6597  ANGLE   =     4438.6824  DIHED      =    15358.7515
 VDWAALS =    46934.7085  EEL     =  -479488.4734  HBOND      =        0.0000
 1-4 VDW =     5121.9101  1-4 EEL =     3793.5025  RESTRAINT  =        0.0000


   NSTEP       ENERGY          RMS            GMAX         NAME    NUMBER
   8100      -3.7816E+05     1.1217E-01     1.6398E+01     C31      6740

 BOND    =    25729.4820  ANGLE   =     4437.7170  DIHED      =    15354.7147
 VDWAALS =    46948.8435  EEL     =  -479547.2128  HBOND      =        0.0000
 1-4 VDW =     5120.9659  1-4 EEL =     3791.6878  RESTRAINT  =        0.0000


   NSTEP       ENERGY          RMS            GMAX         NAME    NUMBER
   8150      -3.7822E+05     9.7537E-02     1.5503E+01     C31      6740

 BOND    =    25734.2848  ANGLE   =     4436.6137  DIHED      =    15349.9478
 VDWAALS =    46966.8349  EEL     =  -479619.3731  HBOND      =        0.0000
 1-4 VDW =     5120.1245  1-4 EEL =     3789.4539  RESTRAINT  =        0.0000


   NSTEP       ENERGY          RMS            GMAX         NAME    NUMBER
   8200      -3.7833E+05     1.1135E-01     1.4087E+01     C31      6740

 BOND    =    25748.4420  ANGLE   =     4434.5992  DIHED      =    15340.4891
 VDWAALS =    47011.7000  EEL     =  -479771.0109  HBOND      =        0.0000
 1-4 VDW =     5117.7158  1-4 EEL =     3785.2477  RESTRAINT  =        0.0000


   NSTEP       ENERGY          RMS            GMAX         NAME    NUMBER
   8250      -3.7838E+05     1.0866E-01     1.5400E+01     C31      6740

 BOND    =    25751.8448  ANGLE   =     4433.7117  DIHED      =    15337.0422
 VDWAALS =    47028.0079  EEL     =  -479831.6214  HBOND      =        0.0000
 1-4 VDW =     5117.0116  1-4 EEL =     3784.0101  RESTRAINT  =        0.0000


   NSTEP       ENERGY          RMS            GMAX         NAME    NUMBER
   8300      -3.7843E+05     8.4503E-02     1.4235E+01     C31      6740

 BOND    =    25753.8914  ANGLE   =     4432.9610  DIHED      =    15333.7842
 VDWAALS =    47043.8295  EEL     =  -479890.0689  HBOND      =        0.0000
 1-4 VDW =     5116.2706  1-4 EEL =     3782.8413  RESTRAINT  =        0.0000


   NSTEP       ENERGY          RMS            GMAX         NAME    NUMBER
   8350      -3.7848E+05     7.9720E-02     1.3484E+01     CG       1103

 BOND    =    25759.1194  ANGLE   =     4432.0336  DIHED      =    15330.1337
 VDWAALS =    47064.1988  EEL     =  -479959.4794  HBOND      =        0.0000
 1-4 VDW =     5115.4537  1-4 EEL =     3781.6735  RESTRAINT  =        0.0000


   NSTEP       ENERGY          RMS            GMAX         NAME    NUMBER
   8400      -3.7853E+05     6.9986E-02     7.1133E+00     P31      6738

 BOND    =    25766.9027  ANGLE   =     4431.3016  DIHED      =    15326.1862
 VDWAALS =    47086.1031  EEL     =  -480032.4236  HBOND      =        0.0000
 1-4 VDW =     5114.8630  1-4 EEL =     3780.3592  RESTRAINT  =        0.0000


   NSTEP       ENERGY          RMS            GMAX         NAME    NUMBER
   8450      -3.7859E+05     7.5876E-02     6.7679E+00     CG       1103

 BOND    =    25767.1504  ANGLE   =     4430.7090  DIHED      =    15320.2761
 VDWAALS =    47112.8991  EEL     =  -480115.3042  HBOND      =        0.0000
 1-4 VDW =     5113.6352  1-4 EEL =     3778.8347  RESTRAINT  =        0.0000


   NSTEP       ENERGY          RMS            GMAX         NAME    NUMBER
   8500      -3.7867E+05     7.2191E-02     1.0790E+01     O       52126

 BOND    =    25772.0617  ANGLE   =     4429.6833  DIHED      =    15315.7081
 VDWAALS =    47139.6784  EEL     =  -480216.0192  HBOND      =        0.0000
 1-4 VDW =     5113.0873  1-4 EEL =     3777.4709  RESTRAINT  =        0.0000


   NSTEP       ENERGY          RMS            GMAX         NAME    NUMBER
   8550      -3.7873E+05     6.3582E-02     4.7022E+00     C32      6743

 BOND    =    25781.9019  ANGLE   =     4427.9829  DIHED      =    15310.6713
 VDWAALS =    47161.3095  EEL     =  -480302.6359  HBOND      =        0.0000
 1-4 VDW =     5112.5481  1-4 EEL =     3776.5507  RESTRAINT  =        0.0000


   NSTEP       ENERGY          RMS            GMAX         NAME    NUMBER
   8600      -3.7884E+05     9.6369E-02     1.4727E+01     O       52126

 BOND    =    25798.9180  ANGLE   =     4425.8956  DIHED      =    15301.4520
 VDWAALS =    47203.8899  EEL     =  -480457.6157  HBOND      =        0.0000
 1-4 VDW =     5110.6140  1-4 EEL =     3774.0549  RESTRAINT  =        0.0000


   NSTEP       ENERGY          RMS            GMAX         NAME    NUMBER
   8650      -3.7890E+05     7.0143E-02     9.4358E+00     O       52126

 BOND    =    25802.4670  ANGLE   =     4424.0507  DIHED      =    15297.1870
 VDWAALS =    47223.2168  EEL     =  -480526.3728  HBOND      =        0.0000
 1-4 VDW =     5110.1132  1-4 EEL =     3772.9405  RESTRAINT  =        0.0000


   NSTEP       ENERGY          RMS            GMAX         NAME    NUMBER
   8700      -3.7898E+05     6.6727E-02     4.5607E+00     O31     31565

 BOND    =    25811.6523  ANGLE   =     4423.2198  DIHED      =    15289.9880
 VDWAALS =    47247.5736  EEL     =  -480630.2132  HBOND      =        0.0000
 1-4 VDW =     5108.4764  1-4 EEL =     3770.7359  RESTRAINT  =        0.0000


   NSTEP       ENERGY          RMS            GMAX         NAME    NUMBER
   8750      -3.7902E+05     6.6425E-02     4.8542E+00     C3       6734

 BOND    =    25815.9241  ANGLE   =     4422.3818  DIHED      =    15286.5817
 VDWAALS =    47261.0272  EEL     =  -480688.4331  HBOND      =        0.0000
 1-4 VDW =     5108.0971  1-4 EEL =     3769.8568  RESTRAINT  =        0.0000


   NSTEP       ENERGY          RMS            GMAX         NAME    NUMBER
   8800      -3.7907E+05     7.1193E-02     7.5477E+00     CG       1103

 BOND    =    25822.4116  ANGLE   =     4421.6370  DIHED      =    15282.1659
 VDWAALS =    47281.8536  EEL     =  -480759.3523  HBOND      =        0.0000
 1-4 VDW =     5107.3227  1-4 EEL =     3769.1823  RESTRAINT  =        0.0000


   NSTEP       ENERGY          RMS            GMAX         NAME    NUMBER
   8850      -3.7912E+05     7.3390E-02     6.1843E+00     HB      31564

 BOND    =    25827.6431  ANGLE   =     4420.7180  DIHED      =    15277.5614
 VDWAALS =    47301.1725  EEL     =  -480825.3518  HBOND      =        0.0000
 1-4 VDW =     5106.8793  1-4 EEL =     3768.5389  RESTRAINT  =        0.0000


   NSTEP       ENERGY          RMS            GMAX         NAME    NUMBER
   8900      -3.7916E+05     7.7758E-02     1.0441E+01     CG       3738

 BOND    =    25832.4827  ANGLE   =     4420.3869  DIHED      =    15273.8693
 VDWAALS =    47319.8644  EEL     =  -480883.5761  HBOND      =        0.0000
 1-4 VDW =     5106.3952  1-4 EEL =     3768.1586  RESTRAINT  =        0.0000


   NSTEP       ENERGY          RMS            GMAX         NAME    NUMBER
   8950      -3.7920E+05     1.0140E-01     1.1126E+01     O31     31565

 BOND    =    25838.3977  ANGLE   =     4419.3900  DIHED      =    15270.4715
 VDWAALS =    47338.4898  EEL     =  -480940.0848  HBOND      =        0.0000
 1-4 VDW =     5105.9903  1-4 EEL =     3767.5826  RESTRAINT  =        0.0000


   NSTEP       ENERGY          RMS            GMAX         NAME    NUMBER
   9000      -3.7924E+05     8.3618E-02     7.4231E+00     O31     31565

 BOND    =    25843.3575  ANGLE   =     4417.8236  DIHED      =    15266.3742
 VDWAALS =    47356.8847  EEL     =  -480998.1308  HBOND      =        0.0000
 1-4 VDW =     5105.4325  1-4 EEL =     3767.1621  RESTRAINT  =        0.0000


   NSTEP       ENERGY          RMS            GMAX         NAME    NUMBER
   9050      -3.7933E+05     1.6578E-01     3.1343E+01     CG       3738

 BOND    =    25856.0078  ANGLE   =     4417.0809  DIHED      =    15255.7157
 VDWAALS =    47409.2361  EEL     =  -481133.3821  HBOND      =        0.0000
 1-4 VDW =     5104.1436  1-4 EEL =     3765.5616  RESTRAINT  =        0.0000


   NSTEP       ENERGY          RMS            GMAX         NAME    NUMBER
   9100      -3.7937E+05     8.4501E-02     1.0047E+01     P31      6738

 BOND    =    25853.8792  ANGLE   =     4413.4777  DIHED      =    15250.3984
 VDWAALS =    47430.0627  EEL     =  -481183.1445  HBOND      =        0.0000
 1-4 VDW =     5103.1126  1-4 EEL =     3765.6499  RESTRAINT  =        0.0000


   NSTEP       ENERGY          RMS            GMAX         NAME    NUMBER
   9150      -3.7940E+05     8.2597E-02     1.0386E+01     CG       1103

 BOND    =    25859.1369  ANGLE   =     4413.4200  DIHED      =    15246.5070
 VDWAALS =    47446.4257  EEL     =  -481235.8118  HBOND      =        0.0000
 1-4 VDW =     5102.9884  1-4 EEL =     3764.9728  RESTRAINT  =        0.0000


   NSTEP       ENERGY          RMS            GMAX         NAME    NUMBER
   9200      -3.7944E+05     9.0793E-02     1.5736E+01     CG       1103

 BOND    =    25866.0789  ANGLE   =     4412.5247  DIHED      =    15242.9473
 VDWAALS =    47464.5245  EEL     =  -481289.7326  HBOND      =        0.0000
 1-4 VDW =     5102.5971  1-4 EEL =     3764.6820  RESTRAINT  =        0.0000


   NSTEP       ENERGY          RMS            GMAX         NAME    NUMBER
   9250      -3.7947E+05     8.4890E-02     9.8384E+00     P31      6738

 BOND    =    25870.5302  ANGLE   =     4411.6331  DIHED      =    15239.8160
 VDWAALS =    47480.9986  EEL     =  -481339.3232  HBOND      =        0.0000
 1-4 VDW =     5102.2060  1-4 EEL =     3764.3677  RESTRAINT  =        0.0000


   NSTEP       ENERGY          RMS            GMAX         NAME    NUMBER
   9300      -3.7951E+05     8.5447E-02     8.1971E+00     C31      4601

 BOND    =    25875.8949  ANGLE   =     4410.4348  DIHED      =    15236.0554
 VDWAALS =    47499.8060  EEL     =  -481399.2123  HBOND      =        0.0000
 1-4 VDW =     5101.7017  1-4 EEL =     3763.9542  RESTRAINT  =        0.0000


   NSTEP       ENERGY          RMS            GMAX         NAME    NUMBER
   9350      -3.7956E+05     6.2255E-02     4.7054E+00     C3      22144

 BOND    =    25882.2304  ANGLE   =     4409.6001  DIHED      =    15232.3127
 VDWAALS =    47516.2066  EEL     =  -481460.2583  HBOND      =        0.0000
 1-4 VDW =     5100.7736  1-4 EEL =     3763.2595  RESTRAINT  =        0.0000


   NSTEP       ENERGY          RMS            GMAX         NAME    NUMBER
   9400      -3.7960E+05     5.0483E-02     2.9674E+00     CG       1103

 BOND    =    25887.5436  ANGLE   =     4408.5412  DIHED      =    15227.7156
 VDWAALS =    47536.0655  EEL     =  -481525.9885  HBOND      =        0.0000
 1-4 VDW =     5099.9450  1-4 EEL =     3762.5442  RESTRAINT  =        0.0000


   NSTEP       ENERGY          RMS            GMAX         NAME    NUMBER
   9450      -3.7966E+05     1.0287E-01     1.1442E+01     CG       1103

 BOND    =    25895.3354  ANGLE   =     4407.5425  DIHED      =    15221.6642
 VDWAALS =    47560.6422  EEL     =  -481606.9056  HBOND      =        0.0000
 1-4 VDW =     5099.0819  1-4 EEL =     3761.6366  RESTRAINT  =        0.0000


   NSTEP       ENERGY          RMS            GMAX         NAME    NUMBER
   9500      -3.7969E+05     8.3432E-02     1.1162E+01     CG       1103

 BOND    =    25898.6151  ANGLE   =     4406.3645  DIHED      =    15217.7378
 VDWAALS =    47577.4182  EEL     =  -481654.5362  HBOND      =        0.0000
 1-4 VDW =     5098.6969  1-4 EEL =     3761.2815  RESTRAINT  =        0.0000


   NSTEP       ENERGY          RMS            GMAX         NAME    NUMBER
   9550      -3.7972E+05     1.1139E-01     1.9362E+01     CG       1103

 BOND    =    25902.2311  ANGLE   =     4405.3436  DIHED      =    15214.6120
 VDWAALS =    47592.6263  EEL     =  -481698.0762  HBOND      =        0.0000
 1-4 VDW =     5098.2385  1-4 EEL =     3760.9990  RESTRAINT  =        0.0000


   NSTEP       ENERGY          RMS            GMAX         NAME    NUMBER
   9600      -3.7976E+05     1.0610E-01     1.1588E+01     CG       1103

 BOND    =    25906.4913  ANGLE   =     4403.9433  DIHED      =    15211.5602
 VDWAALS =    47609.8715  EEL     =  -481745.3825  HBOND      =        0.0000
 1-4 VDW =     5097.6570  1-4 EEL =     3760.7926  RESTRAINT  =        0.0000


   NSTEP       ENERGY          RMS            GMAX         NAME    NUMBER
   9650      -3.7982E+05     9.3982E-02     8.8536E+00     CE1      3768

 BOND    =    25909.1990  ANGLE   =     4402.1441  DIHED      =    15205.8724
 VDWAALS =    47645.6002  EEL     =  -481835.9004  HBOND      =        0.0000
 1-4 VDW =     5096.6639  1-4 EEL =     3760.6361  RESTRAINT  =        0.0000


   NSTEP       ENERGY          RMS            GMAX         NAME    NUMBER
   9700      -3.7984E+05     6.7819E-02     5.6933E+00     C31      6740

 BOND    =    25917.0905  ANGLE   =     4401.2742  DIHED      =    15203.4455
 VDWAALS =    47661.8637  EEL     =  -481884.7207  HBOND      =        0.0000
 1-4 VDW =     5096.1696  1-4 EEL =     3760.4607  RESTRAINT  =        0.0000


   NSTEP       ENERGY          RMS            GMAX         NAME    NUMBER
   9750      -3.7987E+05     7.5225E-02     7.1011E+00     CG       3738

 BOND    =    25920.4862  ANGLE   =     4400.6898  DIHED      =    15201.2109
 VDWAALS =    47677.7539  EEL     =  -481930.2219  HBOND      =        0.0000
 1-4 VDW =     5095.8266  1-4 EEL =     3760.3184  RESTRAINT  =        0.0000


   NSTEP       ENERGY          RMS            GMAX         NAME    NUMBER
   9800      -3.7990E+05     6.1533E-02     5.2315E+00     C31      6740

 BOND    =    25925.2755  ANGLE   =     4400.0061  DIHED      =    15199.1659
 VDWAALS =    47694.4055  EEL     =  -481976.7726  HBOND      =        0.0000
 1-4 VDW =     5095.3696  1-4 EEL =     3760.0590  RESTRAINT  =        0.0000


   NSTEP       ENERGY          RMS            GMAX         NAME    NUMBER
   9850      -3.7995E+05     4.8891E-02     3.9459E+00     CG       1103

 BOND    =    25930.9697  ANGLE   =     4399.0939  DIHED      =    15195.4889
 VDWAALS =    47722.3964  EEL     =  -482050.4135  HBOND      =        0.0000
 1-4 VDW =     5094.8725  1-4 EEL =     3759.8978  RESTRAINT  =        0.0000


   NSTEP       ENERGY          RMS            GMAX         NAME    NUMBER
   9900      -3.7999E+05     5.1583E-02     6.7970E+00     CG       1103

 BOND    =    25936.9855  ANGLE   =     4398.5416  DIHED      =    15191.2299
 VDWAALS =    47747.5779  EEL     =  -482122.8694  HBOND      =        0.0000
 1-4 VDW =     5093.9744  1-4 EEL =     3759.8320  RESTRAINT  =        0.0000


   NSTEP       ENERGY          RMS            GMAX         NAME    NUMBER
   9950      -3.8003E+05     4.2454E-02     3.8435E+00     O       49117

 BOND    =    25944.4088  ANGLE   =     4398.0576  DIHED      =    15188.0522
 VDWAALS =    47771.8588  EEL     =  -482187.3875  HBOND      =        0.0000
 1-4 VDW =     5093.2354  1-4 EEL =     3759.5736  RESTRAINT  =        0.0000


   NSTEP       ENERGY          RMS            GMAX         NAME    NUMBER
  10000      -3.8008E+05     4.7584E-02     2.7364E+00     H1      58313

 BOND    =    25943.5111  ANGLE   =     4398.1169  DIHED      =    15183.9150
 VDWAALS =    47800.9683  EEL     =  -482254.6859  HBOND      =        0.0000
 1-4 VDW =     5092.3009  1-4 EEL =     3759.0651  RESTRAINT  =        0.0000


  Maximum number of minimization cycles reached.


                    FINAL RESULTS


   NSTEP       ENERGY          RMS            GMAX         NAME    NUMBER
  10000      -3.8008E+05     4.7584E-02     2.7364E+00     H1      58313

 BOND    =    25943.5111  ANGLE   =     4398.1169  DIHED      =    15183.9150
 VDWAALS =    47800.9683  EEL     =  -482254.6859  HBOND      =        0.0000
 1-4 VDW =     5092.3009  1-4 EEL =     3759.0651  RESTRAINT  =        0.0000
--------------------------------------------------------------------------------
   5.  TIMINGS
--------------------------------------------------------------------------------

|  NonSetup CPU Time in Major Routines:
|
|     Routine           Sec        %
|     ------------------------------
|     Nonbond          29.57   31.91
|     Bond              0.00    0.00
|     Angle             0.00    0.00
|     Dihedral          0.00    0.00
|     Shake             0.00    0.00
|     Other            63.09   68.09
|     ------------------------------
|     Total            92.65

|  PME Nonbond Pairlist CPU Time:
|
|     Routine              Sec        %
|     ---------------------------------
|     Set Up Cit           0.00    0.00
|     Build List           0.00    0.00
|     ---------------------------------
|     Total                0.00    0.00

|  PME Direct Force CPU Time:
|
|     Routine              Sec        %
|     ---------------------------------
|     NonBonded Calc       0.00    0.00
|     Exclude Masked       0.00    0.00
|     Other                0.03    0.03
|     ---------------------------------
|     Total                0.03    0.03

|  PME Reciprocal Force CPU Time:
|
|     Routine              Sec        %
|     ---------------------------------
|     1D bspline           0.00    0.00
|     Grid Charges         0.00    0.00
|     Scalar Sum           0.00    0.00
|     Gradient Sum         0.00    0.00
|     FFT                  0.00    0.00
|     ---------------------------------
|     Total                0.00    0.00

|  Setup CPU time:            1.09 seconds
|  NonSetup CPU time:        92.65 seconds
|  Total CPU time:           93.74 seconds     0.03 hours

|  Setup wall time:           1    seconds
|  NonSetup wall time:       92    seconds
|  Total wall time:          93    seconds     0.03 hours
