# Supplementary material for: Intermolecular Interactions in G Protein-Coupled Receptor Allosteric Sites at the Membrane Interface from Molecular Dynamics Simulations and Quantum Chemical Calculations
Source: J Chem Inf Model. 2022 Sep 30;62(19):4736–47. doi: 10.1021/acs.jcim.2c00788 (PMC9554917; doi:10.1021/acs.jcim.2c00788)
Supplement: Supplementary file 3 — ci2c00788_si_003.zip [file ci2c00788_si_003.zip]

Archive with 119 entries (113 files):
- quantum_chemical_coordiates_inputs/C5ar1_6c1q/
- quantum_chemical_coordiates_inputs/C5ar1_6c1q/6c1q_1.nciplot
- quantum_chemical_coordiates_inputs/C5ar1_6c1q/6c1q_2.nciplot
- quantum_chemical_coordiates_inputs/C5ar1_6c1q/6c1q_3.nciplot
- quantum_chemical_coordiates_inputs/C5ar1_6c1q/6c1q_4.nciplot
- quantum_chemical_coordiates_inputs/C5ar1_6c1q/6c1q_5.nciplot
- quantum_chemical_coordiates_inputs/C5ar1_6c1q/6c1q_fsapt.inp
- quantum_chemical_coordiates_inputs/C5ar1_6c1q/6c1q_min1.inp
- quantum_chemical_coordiates_inputs/C5ar1_6c1q/6c1q_min1.xyz
- quantum_chemical_coordiates_inputs/C5ar1_6c1q/6c1q_min2.inp
- quantum_chemical_coordiates_inputs/C5ar1_6c1q/6c1q_min2.xyz
- quantum_chemical_coordiates_inputs/C5ar1_6c1q/6c1q_prep1.xyz
- quantum_chemical_coordiates_inputs/C5ar1_6c1q/fsapt/
- quantum_chemical_coordiates_inputs/C5ar1_6c1q/fsapt/Disp.dat
- quantum_chemical_coordiates_inputs/C5ar1_6c1q/fsapt/Disp.pdb
- quantum_chemical_coordiates_inputs/C5ar1_6c1q/fsapt/Elst.dat
- quantum_chemical_coordiates_inputs/C5ar1_6c1q/fsapt/Elst.pdb
- quantum_chemical_coordiates_inputs/C5ar1_6c1q/fsapt/Exch.dat
- quantum_chemical_coordiates_inputs/C5ar1_6c1q/fsapt/Exch.pdb
- quantum_chemical_coordiates_inputs/C5ar1_6c1q/fsapt/fB15.dat
- quantum_chemical_coordiates_inputs/C5ar1_6c1q/fsapt/fragA.dat
- quantum_chemical_coordiates_inputs/C5ar1_6c1q/fsapt/fragB.dat
- quantum_chemical_coordiates_inputs/C5ar1_6c1q/fsapt/geom.xyz
- quantum_chemical_coordiates_inputs/C5ar1_6c1q/fsapt/IndAB.dat
- quantum_chemical_coordiates_inputs/C5ar1_6c1q/fsapt/IndAB.pdb
- quantum_chemical_coordiates_inputs/C5ar1_6c1q/fsapt/IndBA.dat
- quantum_chemical_coordiates_inputs/C5ar1_6c1q/fsapt/IndBA.pdb
- quantum_chemical_coordiates_inputs/C5ar1_6c1q/fsapt/QA.dat
- quantum_chemical_coordiates_inputs/C5ar1_6c1q/fsapt/QB.dat
- quantum_chemical_coordiates_inputs/C5ar1_6c1q/fsapt/Total.pdb
- quantum_chemical_coordiates_inputs/C5ar1_6c1q/fsapt/ZA.dat
- quantum_chemical_coordiates_inputs/C5ar1_6c1q/fsapt/ZB.dat
- quantum_chemical_coordiates_inputs/GCGR_5ee7/
- quantum_chemical_coordiates_inputs/GCGR_5ee7/5ee7_1.nciplot
- quantum_chemical_coordiates_inputs/GCGR_5ee7/5ee7_2.nciplot
- quantum_chemical_coordiates_inputs/GCGR_5ee7/5ee7_3.nciplot
- quantum_chemical_coordiates_inputs/GCGR_5ee7/5ee7_4.nciplot
- quantum_chemical_coordiates_inputs/GCGR_5ee7/5ee7_5.nciplot
- quantum_chemical_coordiates_inputs/GCGR_5ee7/5ee7_6.nciplot
- quantum_chemical_coordiates_inputs/GCGR_5ee7/5ee7_8.nciplot
- quantum_chemical_coordiates_inputs/GCGR_5ee7/5ee7_fsapt.inp
- quantum_chemical_coordiates_inputs/GCGR_5ee7/5ee7_min1.inp
- quantum_chemical_coordiates_inputs/GCGR_5ee7/5ee7_min1.xyz
- quantum_chemical_coordiates_inputs/GCGR_5ee7/5ee7_min2.inp
- quantum_chemical_coordiates_inputs/GCGR_5ee7/5ee7_min2.xyz
- quantum_chemical_coordiates_inputs/GCGR_5ee7/5ee7_prep1.xyz
- quantum_chemical_coordiates_inputs/GCGR_5ee7/fsapt/
- quantum_chemical_coordiates_inputs/GCGR_5ee7/fsapt/Disp.dat
- quantum_chemical_coordiates_inputs/GCGR_5ee7/fsapt/Disp.pdb
- quantum_chemical_coordiates_inputs/GCGR_5ee7/fsapt/Elst.dat
- quantum_chemical_coordiates_inputs/GCGR_5ee7/fsapt/Elst.pdb
- quantum_chemical_coordiates_inputs/GCGR_5ee7/fsapt/Exch.dat
- quantum_chemical_coordiates_inputs/GCGR_5ee7/fsapt/Exch.pdb
- quantum_chemical_coordiates_inputs/GCGR_5ee7/fsapt/fragA.dat
- quantum_chemical_coordiates_inputs/GCGR_5ee7/fsapt/fragB.dat
- quantum_chemical_coordiates_inputs/GCGR_5ee7/fsapt/geom.xyz
- quantum_chemical_coordiates_inputs/GCGR_5ee7/fsapt/IndAB.dat
- quantum_chemical_coordiates_inputs/GCGR_5ee7/fsapt/IndAB.pdb
- quantum_chemical_coordiates_inputs/GCGR_5ee7/fsapt/IndBA.dat
- quantum_chemical_coordiates_inputs/GCGR_5ee7/fsapt/IndBA.pdb
- quantum_chemical_coordiates_inputs/GCGR_5ee7/fsapt/QA.dat
- quantum_chemical_coordiates_inputs/GCGR_5ee7/fsapt/QB.dat
- quantum_chemical_coordiates_inputs/GCGR_5ee7/fsapt/Total.pdb
- quantum_chemical_coordiates_inputs/GCGR_5ee7/fsapt/ZA.dat
- quantum_chemical_coordiates_inputs/GCGR_5ee7/fsapt/ZB.dat
- quantum_chemical_coordiates_inputs/PAR2_5ndz/
- quantum_chemical_coordiates_inputs/PAR2_5ndz/5ndz_1.nciplot
- quantum_chemical_coordiates_inputs/PAR2_5ndz/5ndz_2.nciplot
- quantum_chemical_coordiates_inputs/PAR2_5ndz/5ndz_3.nciplot
- quantum_chemical_coordiates_inputs/PAR2_5ndz/5ndz_4.nciplot
- quantum_chemical_coordiates_inputs/PAR2_5ndz/5ndz_5.nciplot
- quantum_chemical_coordiates_inputs/PAR2_5ndz/5ndz_6.nciplot
- quantum_chemical_coordiates_inputs/PAR2_5ndz/5ndz_fsapt.inp
- quantum_chemical_coordiates_inputs/PAR2_5ndz/5ndz_min1.inp
- quantum_chemical_coordiates_inputs/PAR2_5ndz/5ndz_min1.xyz
- quantum_chemical_coordiates_inputs/PAR2_5ndz/5ndz_min2.inp
- quantum_chemical_coordiates_inputs/PAR2_5ndz/5ndz_min2.xyz
- quantum_chemical_coordiates_inputs/PAR2_5ndz/5ndz_prep1.xyz
- quantum_chemical_coordiates_inputs/PAR2_5ndz/fsapt/
- quantum_chemical_coordiates_inputs/PAR2_5ndz/fsapt/5ndz_fsapt_temp.xyz
- quantum_chemical_coordiates_inputs/PAR2_5ndz/fsapt/Disp.dat
- quantum_chemical_coordiates_inputs/PAR2_5ndz/fsapt/Disp.pdb
- quantum_chemical_coordiates_inputs/PAR2_5ndz/fsapt/Elst.dat
- quantum_chemical_coordiates_inputs/PAR2_5ndz/fsapt/Elst.pdb
- quantum_chemical_coordiates_inputs/PAR2_5ndz/fsapt/Exch.dat
- quantum_chemical_coordiates_inputs/PAR2_5ndz/fsapt/Exch.pdb
- quantum_chemical_coordiates_inputs/PAR2_5ndz/fsapt/fA.dat
- quantum_chemical_coordiates_inputs/PAR2_5ndz/fsapt/fA1.dat
- quantum_chemical_coordiates_inputs/PAR2_5ndz/fsapt/fA2.dat
- quantum_chemical_coordiates_inputs/PAR2_5ndz/fsapt/fA3.dat
- quantum_chemical_coordiates_inputs/PAR2_5ndz/fsapt/fA4.dat
- quantum_chemical_coordiates_inputs/PAR2_5ndz/fsapt/fA5.dat
- quantum_chemical_coordiates_inputs/PAR2_5ndz/fsapt/fA6.dat
- quantum_chemical_coordiates_inputs/PAR2_5ndz/fsapt/fB.dat
- quantum_chemical_coordiates_inputs/PAR2_5ndz/fsapt/fB1.dat
- quantum_chemical_coordiates_inputs/PAR2_5ndz/fsapt/fB2.dat
- quantum_chemical_coordiates_inputs/PAR2_5ndz/fsapt/fB3.dat
- quantum_chemical_coordiates_inputs/PAR2_5ndz/fsapt/fB4.dat
- quantum_chemical_coordiates_inputs/PAR2_5ndz/fsapt/fB5.dat
- quantum_chemical_coordiates_inputs/PAR2_5ndz/fsapt/fB6.dat
- quantum_chemical_coordiates_inputs/PAR2_5ndz/fsapt/fragA.dat
- quantum_chemical_coordiates_inputs/PAR2_5ndz/fsapt/fragB.dat
- quantum_chemical_coordiates_inputs/PAR2_5ndz/fsapt/fsapt.dat
- quantum_chemical_coordiates_inputs/PAR2_5ndz/fsapt/fsapt1.dat
- quantum_chemical_coordiates_inputs/PAR2_5ndz/fsapt/fsapt2.dat
- quantum_chemical_coordiates_inputs/PAR2_5ndz/fsapt/fsapt3.dat
- quantum_chemical_coordiates_inputs/PAR2_5ndz/fsapt/fsapt4.dat
- quantum_chemical_coordiates_inputs/PAR2_5ndz/fsapt/fsapt5.dat
- quantum_chemical_coordiates_inputs/PAR2_5ndz/fsapt/fsapt6.dat
- quantum_chemical_coordiates_inputs/PAR2_5ndz/fsapt/geom.xyz
- quantum_chemical_coordiates_inputs/PAR2_5ndz/fsapt/IndAB.dat
- quantum_chemical_coordiates_inputs/PAR2_5ndz/fsapt/IndAB.pdb
- quantum_chemical_coordiates_inputs/PAR2_5ndz/fsapt/IndBA.dat
- quantum_chemical_coordiates_inputs/PAR2_5ndz/fsapt/IndBA.pdb
- quantum_chemical_coordiates_inputs/PAR2_5ndz/fsapt/QA.dat
- quantum_chemical_coordiates_inputs/PAR2_5ndz/fsapt/QB.dat
- quantum_chemical_coordiates_inputs/PAR2_5ndz/fsapt/Total.pdb
- quantum_chemical_coordiates_inputs/PAR2_5ndz/fsapt/ZA.dat
- quantum_chemical_coordiates_inputs/PAR2_5ndz/fsapt/ZB.dat
