# Supplementary material for: Intermolecular Interactions in G Protein-Coupled Receptor Allosteric Sites at the Membrane Interface from Molecular Dynamics Simulations and Quantum Chemical Calculations
Source: J Chem Inf Model. 2022 Sep 30;62(19):4736–47. doi: 10.1021/acs.jcim.2c00788 (PMC9554917; doi:10.1021/acs.jcim.2c00788)
Supplement: Supplementary file 3 — ci2c00788_si_003.zip [file ci2c00788_si_003.zip › quantum_chemical_coordiates_inputs/C5ar1_6c1q/6c1q_4.nciplot]

1
6c1q_min2.wfn
RADIUS -11.6582085 30.1224785 38.4300575 1.
FINE
INTEGRATE
#INTERMOLECULAR
#INTERCUT 0.75 0.75
