# Supplementary material for: Intermolecular Interactions in G Protein-Coupled Receptor Allosteric Sites at the Membrane Interface from Molecular Dynamics Simulations and Quantum Chemical Calculations
Source: J Chem Inf Model. 2022 Sep 30;62(19):4736–47. doi: 10.1021/acs.jcim.2c00788 (PMC9554917; doi:10.1021/acs.jcim.2c00788)
Supplement: Supplementary file 3 — ci2c00788_si_003.zip [file ci2c00788_si_003.zip › quantum_chemical_coordiates_inputs/C5ar1_6c1q/6c1q_fsapt.inp]

memory 15 GB

molecule mol {
0 1
  H   -11.63325068707899     28.91879428806559     38.30421231694673
  C   -12.30413531128404     29.04481399551084     39.16827175705009
  H   -11.95668636768680     29.89007264384309     39.78212669267744
  O   -12.31953153732427     27.85631633166332     39.93882063282366
  O   -13.63355555945917     29.28532707460276     38.71798632135391
  C   -14.39179111407301     28.24238939257976     39.16765552069567
  C   -13.59364484226662     27.38470868792618     39.92032741701256
  H   -16.36813315910614     28.66608857147352     38.40768975606618
  C   -15.73386746233933     27.98910178771693     38.98160765369758
  C   -16.26024014860765     26.84351525888132     39.60568878331773
  H   -17.32660816582909     26.63054751525611     39.50102720457630
  C   -14.09852760689784     26.27016509864115     40.54792641770763
  H   -13.47738190488201     25.62372567522500     41.16748566547615
  C   -15.47190640475254     26.00563621060661     40.39379893486974
  C   -16.04997917902375     24.78611889020743     41.06976428829628
  H   -17.15957842900751     24.83527052565634     41.02593646298381
  H   -15.75747849967090     23.90042744187483     40.48155153309137
  N   -15.56672021147169     24.57720822487956     42.42722410761168
  H   -15.33905855778154     22.56563078021366     42.00212332452026
  H   -16.71289318094702     22.89491244378601     43.06762627272475
  C   -15.66191484010004     23.18874819172891     42.85066579227487
  H   -16.44610345274787     22.04296082451914     45.18836413772492
  C   -15.36642798476592     22.21218493072166     45.16282438853624
  C   -14.58879947227465     21.78625842953817     46.25602086384211
  H   -15.03822537817262     21.29973577845403     47.12312452878114
  C   -13.41193360088125     23.05036132708267     43.99427514860039
  H   -12.94830776842587     23.51652748052842     43.12511454315361
  C   -12.65874064739077     22.63203096644032     45.06911557446721
  C   -13.22994953957326     22.00854048877448     46.18157684912695
  O   -12.24363202651139     21.65353995505497     47.04920653155509
  C   -11.07811360740377     22.33765679886606     46.59578795787665
  H   -10.21604403809893     21.66337552036713     46.66306248035840
  H   -10.91249883077160     23.24884346526853     47.19846069379953
  O   -11.31158060640246     22.68678451648960     45.23639503682266
  C   -14.80623115940807     22.82930659441292     44.04300932018818
  C   -16.21464124396996     25.44970845134924     43.40154114097790
  H   -15.86385939847687     25.13126056170670     44.39549125426104
  H   -17.30946690544450     25.28519190895456     43.38859050474123
  C   -15.95802237812133     26.90801230220928     43.22110698074997
  C   -18.13227766355841     27.98037264136417     42.26288679359695
  C   -19.14694609443112     27.20014735404111     42.83734971196962
  H   -18.91038820850606     26.53079362073528     43.66622479128528
  C   -20.46531215988291     27.30984087466349     42.39912164168654
  H   -21.24020899528141     26.69925395708271     42.86847354403269
  H   -21.83757013458704     28.31416074255008     41.05923408764497
  C   -20.80160474682892     28.21518910186767     41.39282199490785
  H   -20.05732191896065     29.72563504761607     40.03832623872092
  C   -19.80457484308564     29.00395390697418     40.81913415128979
  C   -18.48543034247415     28.88220322500270     41.24432611387522
  H   -17.70777073718185     29.49857894126409     40.79360190547907
  N   -15.97923669713851     29.08125466523833     42.65149545369591
  C   -14.77637874696192     28.78037276813783     43.10412494961777
  C   -16.73804319324203     27.94337769038308     42.72198578098244
  C   -13.69516333400561     29.75941203150793     43.28410018194225
  C   -13.99028204195101     30.98663128496177     43.89340400147331
  H   -15.01379608399562     31.21986507433131     44.19065560453633
  H   -13.24918209220172     32.85119725630529     44.63692222516316
  C   -12.98001798231942     31.90914940082383     44.15378213347995
  C   -11.66501347911642     31.61067857314983     43.80420499849730
  H   -10.86677584854950     32.30970047024155     44.06311920740356
  C   -11.36822106443814     30.41845509352034     43.14128043569651
  H   -10.34019860819183     30.18401038236474     42.85380332235281
  C   -12.37802104646145     29.50112396368979     42.87245843588655
  H   -12.14512672417997     28.58405039519203     42.32956122498185
  N   -14.71782759856456     27.46518525875546     43.46114163682410
  C   -13.60953685196076     26.78186936646717     44.10339709361640
  H   -12.69799015151673     27.34558632279938     43.87831734829290
  H   -13.50546250240513     25.79696067755171     43.62651119470056
  C   -13.74701214968406     26.63334618660023     45.60991840795371
  H   -14.59868223670666     25.97421257049285     45.84476734219447
  H   -13.97528009965534     27.61339739162698     46.06072063327662
  H   -12.12141248164120     25.21565360775626     45.60030841617495
  H   -11.67535644796637     26.81081596156904     46.18569976449153
  C   -12.47663522503897     26.05497251102966     46.22242630110911
  C   -12.66057866182542     25.58498937583173     47.65556405748154
  H   -11.71296593176198     25.20017482650547     48.05940654457304
  H   -12.97272241631219     26.41817510608533     48.30196206361197
  H   -13.41463987665364     24.78135390102541     47.72309759697494
--
0 1
C        -12.18010       37.73010       37.58930
C        -13.10310       37.19000       38.68630
O        -13.47050       37.93340       39.58090
N        -13.51650       35.91130       38.57340
C        -14.34470       35.33480       39.61700
C        -13.53680       35.13390       40.90270
O        -13.98550       35.55990       41.96200
C        -15.09030       34.11580       39.06640
C        -15.81810       33.31020       40.08290
C        -15.50270       32.03600       40.50700
C        -17.00380       33.69040       40.80060
N        -16.41370       31.60410       41.42690
C        -17.34810       32.58420       41.62790
C        -17.81320       34.83990       40.81820
C        -18.49270       32.59740       42.43630
C        -18.93820       34.85660       41.62980
C        -19.27770       33.74190       42.42380
N        -12.29900       34.60490       40.81890
C        -11.45610       34.57100       42.01340
C        -11.17580       35.94060       42.61920
O        -11.10120       36.06560       43.83250
C        -10.20780       33.83330       41.53150
C        -10.76500       32.88980       40.47530
C        -11.75640       33.77850       39.74450
N        -10.98690       36.96380       41.76490
C        -10.69360       38.28300       42.27680
H        -11.65920       38.55950       38.09130
H        -15.07530       36.09670       39.91970
H        -14.38970       33.47050       38.51440
H        -15.79810       34.50820       38.31560
H        -14.68910       31.38380       40.18640
H        -16.34090       30.69670       41.93100
H        -17.56040       35.70990       40.20620
H        -18.75970       31.73580       43.05160
H        -19.56690       35.74960       41.66800
H        -20.17390       33.78340       43.04720
H        -11.96860       34.01280       42.80970
H         -9.69130       33.32890       42.35560
H         -9.50540       34.54780       41.06930
H        -11.30190       32.05890       40.95960
H        -10.01310       32.46200       39.80060
H        -11.23890       34.39220       38.99220
H        -12.53870       33.20510       39.23720
H        -10.92700       36.80270       40.76140
H         -9.92520       38.19940       43.06180
H        -11.45570       36.96200       37.31850
H        -12.78480       38.12650       36.77360
H        -13.24960       35.36350       37.76790
H        -11.59910       38.71780       42.70000
H        -10.31980       38.91130       41.46830
C         -9.16180       24.19980       50.72730
H         -8.51590       23.34250       50.48770
H        -10.21110       23.86810       50.74320
H         -8.91800       24.57030       51.72960
C         -8.93890       25.26150       49.67600
H         -7.87810       25.57480       49.72300
O         -9.20570       24.67850       48.41740
H         -8.98370       25.31500       47.71270
C         -9.77190       26.54660       49.86850
H        -10.83340       26.31570       49.70250
O        -10.25230       26.47860       52.20670
H         -8.49890       28.63960       50.68870
N         -8.91510       28.16390       51.48790
C         -9.68170       27.07120       51.30170
C         -8.70070       28.69460       52.80420
H         -7.64930       28.57530       53.11880
H         -8.96630       29.76210       52.85690
H         -9.33930       28.13340       53.49790
H         -8.36640       27.51480       48.62080
C        -10.18630       28.42900       48.35520
O        -11.38120       28.46630       48.59290
C         -9.53920       29.51450       47.47490
H         -9.65840       30.42060       48.09650
N         -9.35160       27.49950       48.87380
H        -10.12080       29.62810       46.56000
H         -8.47760       29.29630       47.35880
H        -10.52640       15.40240       50.65680
H         -8.82860       15.07250       50.27630
H         -9.24550       16.06750       51.71310
C         -9.51290       15.83250       50.67380
C         -9.48170       17.03160       49.77090
O         -9.35180       16.92160       48.55400
N         -9.59110       18.24720       50.35230
H         -9.80840       18.30100       51.34010
C         -9.73920       19.45180       49.55600
H        -10.64830       19.38760       48.93500
C         -9.80910       20.67630       50.45020
H         -8.91090       20.76430       51.08080
H         -9.88320       21.58770       49.84350
H        -10.69560       20.63630       51.10140
O         -8.81050       19.96980       47.40890
C         -8.60030       19.58400       48.54920
N         -7.35740       19.30250       48.99030
H         -7.23000       18.99830       49.94770
C         -6.21720       19.46010       48.11650
H         -6.26750       20.45740       47.65300
C        -10.11320       17.85340       44.60960
H        -10.39280       17.12120       43.83560
C         -9.53610       19.04430       43.83760
O         -9.77520       19.18880       42.64670
N         -8.79590       19.91900       44.54410
H         -8.68870       19.80650       45.55190
C         -8.25480       21.10160       43.90630
H         -9.07070       21.66440       43.42860
O         -7.32310       21.34370       41.70580
C         -7.31460       20.72420       42.75730
N         -6.46340       19.70600       43.00810
H         -6.46050       19.26210       43.92400
C         -5.55780       19.21300       41.99380
H         -5.02960       20.06560       41.53960
H         -8.18460       22.33190       45.70930
C         -7.52110       21.98140       44.90600
H         -6.68020       21.43550       45.35690
H         -7.12250       22.86380       44.38780
N         -9.11700       17.28350       45.49050
H         -9.26950       17.32250       46.49630
C         -7.95640       16.79690       45.01590
O         -7.69170       16.72350       43.82310
C         -6.94570       16.32840       46.06860
C        -11.99230       17.09330       46.12290
H        -11.29180       16.57690       46.79600
H        -12.37170       16.35860       45.39480
H        -12.84370       17.43630       46.73030
C        -11.35470       18.27970       45.40870
H        -11.00810       18.99950       46.17130
H        -11.95620       19.90190       44.06640
H        -12.70550       18.33440       43.70250
H        -13.24660       19.28320       45.11070
C        -12.36700       18.98950       44.52120
H         -6.24730       18.69660       47.33920
H         -5.29950       19.37620       48.69860
H         -6.12460       18.68630       41.22600
H         -4.83340       18.53870       42.45060
H         -6.04930       15.95650       45.57230
H         -6.68140       17.16410       46.71650
H         -7.38660       15.53090       46.66670
H         -8.72230       31.34040       37.03550
C         -8.85220       32.07530       36.22830
H         -8.14740       31.81240       35.42690
N        -10.20270       32.00900       35.74680
H        -10.41570       32.37810       34.82160
O        -11.01230       31.20010       37.69180
C        -11.19550       31.54460       36.53610
C        -12.54370       31.29030       35.86110
H        -13.26940       31.24920       36.68970
C        -12.43170       29.91370       35.19490
H        -11.56990       29.92020       34.50610
H        -12.16980       29.20520       35.99530
C        -13.28750       27.98890       33.89290
H        -12.41550       28.04660       33.22270
H        -14.12450       27.54610       33.33180
H        -13.02730       27.29380       34.70860
C        -13.65430       29.36090       34.46120
H        -13.88620       30.02230       33.60100
H        -15.73970       28.84180       34.79590
C        -14.89390       29.28450       35.34360
H        -15.21240       30.27500       35.70580
H        -14.70490       28.65860       36.22920
H        -13.19850       32.02450       33.97470
N        -12.92840       32.30310       34.90970
C        -12.94760       33.60950       35.20860
O        -12.63440       34.04970       36.31100
C        -13.37460       34.55340       34.08700
H        -12.81290       35.47840       34.30950
H         -8.63770       33.07760       36.59900
H        -14.44300       34.75220       34.17140
H        -13.04010       34.15060       33.13100
C        -14.29850       39.04010       43.21780
C        -14.71490       38.29640       44.49030
O        -15.41590       38.85320       45.31880
N        -14.30020       37.01150       44.61440
C        -14.78130       36.18700       45.69330
C        -13.69650       35.54530       46.55440
O        -14.00220       34.70130       47.38260
C        -15.76530       35.10890       45.21120
O        -15.14870       34.22210       44.30530
C        -17.03710       35.70360       44.63880
N        -12.44240       35.99960       46.36150
C        -11.31760       35.41530       47.03340
H        -14.02940       40.04250       43.58270
H        -13.81900       36.57660       43.83070
H        -15.32740       36.87040       46.36400
H        -15.99590       34.50480       46.10120
H        -15.00590       34.66990       43.45730
H        -17.71090       34.90020       44.31380
H        -17.55120       36.33400       45.37940
H        -16.81750       36.32910       43.75910
H        -12.26020       36.59480       45.56130
H        -10.76190       36.16230       47.62480
H        -11.69790       34.63900       47.71060
H        -10.62450       34.96390       46.30600
H        -13.41530       38.56210       42.79400
H        -15.15610       39.11840       42.54950
C         -7.82160       27.30800       34.23700
H         -7.62300       27.08880       33.18270
C         -8.70270       28.33420       34.58540
H         -9.05500       28.82090       32.78260
O         -9.32610       29.10780       33.66140
C         -8.97210       28.58290       35.93510
H         -9.67670       29.36690       36.21070
H         -8.57060       28.03160       37.96320
C         -8.34460       27.82550       36.91260
C         -7.44980       26.79800       36.58170
C         -7.20850       26.54360       35.23050
H         -6.56340       25.70610       34.94650
C         -6.77300       26.01550       37.66990
C         -5.59990       26.77580       38.30750
H         -5.90190       27.81770       38.50210
H         -7.49790       25.80850       38.47020
H         -6.42180       25.03930       37.29290
N         -4.42450       26.74840       37.46990
C         -3.26080       27.32140       37.86840
H         -4.52420       26.41460       36.51870
O         -3.13470       27.80740       38.98660
C         -2.12400       27.28370       36.88520
H         -2.35810       26.73330       35.96490
H         -1.83810       28.31420       36.63070
H         -1.25640       26.82100       37.37580
C         -5.31610       26.19410       39.68340
O         -5.94630       26.58660       40.65890
N         -4.37480       25.24640       39.77620
H         -3.92890       24.92010       38.92770
C         -4.02100       24.65730       41.04600
H         -4.85050       24.03070       41.41260
H         -3.81620       25.44750       41.76830
H         -3.12830       24.04360       40.92540
C        -10.57760       25.81300       41.93510
H        -11.07480       24.92410       42.35790
H        -11.09360       26.09740       41.00940
H        -10.71600       26.63810       42.65170
C         -9.10710       25.52180       41.66970
H         -8.66480       26.40690       41.17890
C         -8.34490       25.29480       42.97720
H         -7.35140       24.86370       42.76640
H         -8.88410       24.55920       43.59570
H         -7.88720       24.17080       40.46050
C         -8.94220       24.33690       40.72780
H         -9.29140       23.40370       41.19620
H         -9.51080       24.47320       39.79530
C         -8.14860       26.56480       43.79960
H         -9.10590       27.08150       43.95960
O         -8.45250       26.19020       46.14530
C         -7.65970       26.23900       45.21300
N         -6.33990       26.00350       45.35720
H         -5.71900       26.03140       44.54820
C         -5.76640       25.82040       46.67570
H         -6.36140       25.07460       47.22650
N         -7.23980       27.45700       43.10730
H         -6.68950       27.08950       42.33180
C         -7.16010       28.76400       43.41580
O         -7.83720       29.28210       44.29570
C         -6.16380       29.61530       42.61930
H         -5.85510       30.37210       43.35280
H         -5.78380       26.76810       47.21400
H         -4.74000       25.46650       46.57920
H         -6.68620       30.10420       41.79700
H         -5.30280       29.00330       42.35070
symmetry c1
no_reorient
no_com
}

set {
basis         jun-cc-pvdz
scf_type df
guess sad
freeze_core true
}

energy('fisapt0')
