# Supplementary material for: Intermolecular Interactions in G Protein-Coupled Receptor Allosteric Sites at the Membrane Interface from Molecular Dynamics Simulations and Quantum Chemical Calculations
Source: J Chem Inf Model. 2022 Sep 30;62(19):4736–47. doi: 10.1021/acs.jcim.2c00788 (PMC9554917; doi:10.1021/acs.jcim.2c00788)
Supplement: Supplementary file 3 — ci2c00788_si_003.zip [file ci2c00788_si_003.zip › quantum_chemical_coordiates_inputs/C5ar1_6c1q/6c1q_min1.xyz]

491
Coordinates from ORCA-job 6c1q_min1
  C   -2.50317826826073     28.91435504043472     37.71733857687345
  C   -3.73546386122921     28.33339784264512     38.41203344174338
  O   -4.11637874050627     28.77743387312406     39.50110729362878
  N   -4.35168007685256     27.33466463444340     37.78383876196185
  C   -5.59985378764723     26.77583270442446     38.30753930190861
  C   -5.42857886924967     26.10384570082116     39.67614602708418
  O   -6.24328255206332     26.28886515112892     40.59071844965687
  C   -6.18780532591541     25.78840266362941     37.29537285670028
  C   -6.78720236834167     26.48011578495418     36.09148202215227
  C   -7.79263956312643     27.41964548265517     36.25249752979013
  C   -6.35420046127628     26.19525273227285     34.79956624178671
  C   -8.35310250785919     28.06328186813922     35.16659721676670
  C   -6.91265292661703     26.83690051195878     33.69966580616855
  C   -7.90910937372180     27.76940961620548     33.89168223951152
  O   -8.46156850296753     28.40605029438681     32.80378217219855
  N   -4.36938788421686     25.31212129340085     39.79428123546788
  C   -4.02103710988531     24.65728482499870     41.04602479634811
  C   -3.85216811087221     25.68949683015126     42.15393256779302
  O   -4.42187695960751     25.54747175971528     43.23742631747178
  C   -2.75163868207851     23.83784926641979     40.88128561596505
  N   -3.07032584837739     26.72998732429510     41.86627441811498
  C   -2.83536263650551     27.81734594181129     42.81227046927213
  C   -4.13689281130666     28.45755874872083     43.25385032456962
  O   -4.38777058831573     28.58756188377507     44.44477497535134
  C   -1.92530847679229     28.89012448113077     42.20572646757984
  N   -4.96336010930435     28.85700631951977     42.29457745248865
  C   -6.16384931846838     29.61534339170880     42.61931818038752
  C   -7.18809378379650     28.76340081071404     43.38895128664421
  O   -7.89287979476230     29.27149022474721     44.26184751465156
  C   -6.80216557990703     30.22309965720416     41.34133591520548
  C   -7.72082985891142     31.38049340596466     41.71957876355828
  C   -7.55423753013958     29.17545860229771     40.53100882186451
  C   -7.03076990560302     32.48512144845404     42.51890607126286
  N   -7.23544302808227     27.46560564175208     43.09892586012093
  C   -8.14862235126252     26.56475414458709     43.79959917552461
  C   -7.68152947739836     26.29782329636798     45.22872239136737
  O   -8.47421511554177     26.35782286163674     46.17921464782198
  C   -8.28463364787969     25.25029140292242     43.03449877373856
  C   -9.13677987096765     25.33796328249760     41.76996943171610
  C   -8.99875889601944     24.07565013981283     40.93310041999028
  C   -10.58512766847364     25.58217518047292     42.14614387544985
  N   -6.39152435935482     26.00316316129519     45.36739897072744
  C   -5.76637599272894     25.82037932503667     46.67569694189607
  C   -5.94742294284897     27.05063710337368     47.56551141428535
  O   -6.39618793783893     26.95160865094855     48.70812260772917
  C   -4.27614902578182     25.51502674324647     46.50250514687800
  C   -3.89333803094017     24.10951459036626     46.03669796394088
  C   -2.40210844878805     24.02925021921168     45.74867892318812
  C   -4.29171476247704     23.08557866772670     47.08063724205596
  N   -5.58943924612204     28.20817998808609     47.01764633800452
  C   -5.74335141685495     29.49361527110502     47.68752184425396
  C   -7.19470652675561     29.74682153382946     48.06970102998987
  O   -7.47364248900421     30.29390888042336     49.13792486708265
  C   -5.23511794733070     30.63047522758565     46.79274579048090
  N   -8.11595800873502     29.35417314723442     47.19275636439964
  C   -9.53921106771949     29.51446557080715     47.47488413221239
  C   -9.94377789702184     28.68439295703356     48.69496738226223
  O   -10.63657689392227     29.17946740583021     49.59286205123229
  C   -10.37222698986530     29.12810747907481     46.25800579138599
  N   -9.50136725582569     27.42751996845334     48.72831577812668
  C   -9.77186056924558     26.54655478299762     49.86845380205931
  C   -9.19996724095856     27.11775850349490     51.16929096999869
  O   -9.86870097624057     27.13273131261460     52.21083550111375
  C   -9.19121745765259     25.12892290420948     49.64877579158104
  O   -9.60015144898331     24.63075860090834     48.37010839277296
  C   -9.67364632563496     24.17492738295055     50.73270979794430
  N   -7.95007320201208     27.56924484330941     51.09850982421079
  C   -7.26807833705853     28.19461801019475     52.22746527214967
  C   -9.31148293890359     15.76433406188632     50.36053282536015
  C   -9.53134171892941     17.02488840357256     49.53634239103012
  O   -9.63646424180938     16.96678912553641     48.31022382963820
  N   -9.59021324825542     18.16434582392663     50.22017272676922
  C   -9.73919324914789     19.45180233870243     49.55605249269118
  C   -8.59558662212066     19.68894981376037     48.57203269860416
  O   -8.81396818424061     20.16372953755155     47.45324240992426
  C   -9.80029589488474     20.56799761756112     50.58186366672076
  N   -7.38076061968451     19.34604974137324     48.99061999312014
  C   -6.21718837537042     19.46012007121511     48.11652011636472
  C   -6.34002235534312     18.54100494909018     46.90273092472545
  O   -6.03737394833967     18.94296989008642     45.77724919132444
  C   -4.93261847490171     19.14597503935804     48.88717832337962
  N   -6.78676197755493     17.31067066720253     47.13747815086080
  C   -6.94567552006635     16.32843227695485     46.06861555957788
  C   -7.94510750883731     16.80988968107218     45.01828443989476
  O   -7.68823759737066     16.72889854433509     43.81440143904459
  C   -7.38261515288492     14.98884155866872     46.64328629910863
  N   -9.07961202256971     17.31913876223793     45.48788095619754
  C   -10.11318254825066     17.85345290660605     44.60956645787487
  C   -9.60707943837123     19.08220432692428     43.85585922934451
  O   -9.90431390999838     19.26100581333806     42.67278750899906
  C   -11.38786268303566     18.21740678795086     45.40195406698414
  C   -12.40148149796488     18.92173924986684     44.50878348847952
  C   -11.99786412976382     16.96772268496687     46.02057259127245
  N   -8.83584785309572     19.92294834306994     44.54004147498027
  C   -8.25481136889595     21.10163392960476     43.90634841661137
  C   -7.32886981407551     20.70383252683508     42.75669095362775
  O   -7.38230974312869     21.28464546772718     41.66909704780799
  C   -7.50381432814025     21.93711263857296     44.92851267370190
  N   -6.48769843193408     19.70393279766918     43.00551467429672
  C   -5.55782121096653     19.21302731641646     41.99378883868811
  C   -6.28777724764269     18.59268192798136     40.80680367617059
  O   -5.97907296878263     18.89567268371122     39.65025048918032
  C   -4.59289596679785     18.19489442639992     42.60368530207349
  N   -7.24768030788774     17.72012685981911     41.09846574957073
  C   -8.03873527740095     17.08864803360549     40.05842944171898
  C   -8.72947565089497     18.11408040464888     39.18073006495151
  O   -8.66559061587884     18.04404327616193     37.94972052030924
  N   -9.37325921249064     19.08436807871588     39.82202216793735
  C   -10.09412322300588     20.13166317591279     39.11031853484412
  C   -9.14383085649069     20.98263219883387     38.27263295512955
  O   -9.49221010533203     21.41235253968653     37.17271735290582
  C   -10.86411504789666     21.01464668894808     40.09245584580610
  C   -12.01198260151615     21.83170350603489     39.49927776208132
  C   -13.06525358284342     20.90278573599862     38.91483100029379
  C   -12.62003340342341     22.75169246434272     40.54755660610910
  N   -7.94528014288089     21.22164536418941     38.79765380246931
  C   -6.93103637412691     21.98254935930506     38.07394413265081
  C   -6.51089565829663     21.25366592490604     36.80267990975775
  O   -6.41634954038440     21.85252153076497     35.72620325360813
  C   -5.72774355487103     22.23528749471103     38.96097898387830
  N   -6.25954279062754     19.95564827942898     36.93886334565909
  C   -5.91345629050651     19.11863919688973     35.79846476142943
  C   -10.21343572839576     35.26199332513639     32.08879815682615
  C   -11.16724472407751     35.19175317277383     33.28007844642701
  O   -10.84316917728936     35.64902730501620     34.37665512536773
  N   -12.34289010121128     34.61351644846344     33.05781456871948
  C   -13.37458931116825     34.55337323200969     34.08704803536794
  C   -13.02504112556380     33.58263359330847     35.21255086534665
  O   -12.96699024547127     33.96976245740937     36.37888801271214
  C   -14.73503371347871     34.15035847750346     33.49078874952087
  C   -15.77675661929500     34.01115604919087     34.59295482951795
  C   -15.18266099964664     35.16999624792099     32.45425479686798
  N   -12.79435961099028     32.32098174734234     34.86074742834182
  C   -12.54370334324399     31.29030350094133     35.86113524452068
  C   -11.16519641998921     31.42729245565959     36.49920395942494
  O   -10.96186069195119     31.03048689429270     37.64504335772536
  C   -12.68778901823509     29.89972792756173     35.23997110434559
  C   -14.03822886221727     29.57675175806930     34.59777984304527
  C   -14.07740745146599     28.12708862761851     34.13864386542038
  C   -15.18400087987021     29.87662557957565     35.55320863580758
  N   -10.22087263547606     31.99318611790378     35.75729631896765
  C   -8.85222996296537     32.07529927980022     36.22831613101251
  C   -8.47314296078832     33.38692766534637     36.88658432531145
  O   -7.42361827527478     33.47680459546485     37.52238702022091
  N   -9.31539988211709     34.40774142022224     36.74977587891074
  C   -8.95321422448529     35.72347328899078     37.26503523233829
  C   -10.10493617874115     36.49357729926573     37.91681921645270
  O   -10.04687451205292     36.80669009849314     39.10409981427190
  C   -8.34772149437501     36.57154112138765     36.14210624684595
  N   -11.14050091581187     36.80081135425256     37.14232976540352
  C   -12.18013453428717     37.73011073095623     37.58931367422029
  C   -13.03774834988388     37.19194047455089     38.73230331545175
  O   -13.22469084251439     37.86910156379502     39.74569088387562
  C   -13.07444494197492     38.12070296937365     36.40998649527231
  N   -13.56821382232639     35.98588605007685     38.56301033374594
  C   -14.34472638591648     35.33481187706688     39.61697032591904
  C   -13.52756759300545     35.15010501496395     40.91140104091595
  O   -14.01844384642910     35.47610093100046     42.00330770507634
  C   -14.88990788112861     33.99301149530234     39.10856313772968
  C   -15.64134062647007     33.19197658707203     40.12242599729100
  C   -15.26131209310999     32.00068922008500     40.66978120011573
  C   -16.90886013523487     33.51609344330623     40.70478804838486
  N   -16.21378357504280     31.56468036961538     41.55878252977172
  C   -17.23412650142127     32.47629740056259     41.59876622351695
  C   -17.79812701041098     34.58389783270034     40.55898267762117
  C   -18.41164728345595     32.47432082122775     42.34394197556047
  C   -18.96664431061743     34.57992742067624     41.30016319306795
  C   -19.26289847630808     33.53315208971286     42.18015630669245
  N   -12.27831684595018     34.64662039724386     40.80188935115161
  C   -11.45613771240482     34.57097867877744     42.01340691437645
  C   -11.18104205997559     35.92859794582014     42.63663746075817
  O   -11.17993637895898     36.04766589700295     43.85672991451795
  C   -10.15357006583997     33.94981437423175     41.50884231466377
  C   -10.56047514427654     33.15156906121757     40.33694697876126
  C   -11.60429478803947     33.98371987118249     39.66785312598753
  N   -10.93580203136091     36.92932280814104     41.79957349523107
  C   -10.69360291387626     38.28304231638124     42.27677794858764
  C   -11.87135532382389     38.75899297269976     43.11731898607487
  O   -11.70129886797791     39.17217652619244     44.26275434038342
  C   -10.45210587653090     39.22802572562200     41.09966854724757
  N   -13.06391981346277     38.66902308514922     42.53841627266257
  C   -14.29852337237955     39.04007714202770     43.21783730064422
  C   -14.46121182159821     38.31899623181747     44.55817300182893
  O   -14.53517364382972     38.95716040084508     45.61860977406579
  C   -15.49578770902946     38.73735339082288     42.31476840111176
  C   -16.89226794798385     39.09548108023591     42.82406645037407
  C   -17.05984881605575     40.60335784582961     42.91010311553940
  C   -17.95943063224521     38.48079583297586     41.92984956079385
  N   -14.50071571471246     36.98902265220851     44.50512854615569
  C   -14.78126990385781     36.18701730174053     45.69331992917243
  C   -13.73509693556937     36.34553460802754     46.79817303256997
  O   -14.08497037167995     36.50551962652495     47.96805139093887
  C   -14.89050803095047     34.70125125288910     45.33710752152943
  O   -13.68491161631900     34.28016046229722     44.69262801232200
  C   -16.07077561674578     34.46255394374722     44.40709944437440
  N   -12.45882174397516     36.29525713228337     46.43002658117846
  C   -11.38355104254423     36.42187925278983     47.41087558264039
  C   -15.92124384499304     28.23329918379945     39.57143910181653
  C   -14.47518066527689     28.23586862262864     39.48045188036554
  C   -13.73920168278039     27.18570331911035     40.02916380285557
  C   -14.39528260213976     26.08097117818749     40.68986095260885
  C   -12.32790555287868     28.50901401794178     38.95316146200567
  C   -14.72217963365946     28.74469791449466     43.51767038905223
  N   -15.99615019274859     29.21246672230400     43.24413729172401
  C   -16.92084985162709     28.16007824442021     43.33368637681573
  C   -16.14069587534841     26.99207495476321     43.69033898676201
  N   -14.79388944169772     27.39147935288475     43.77058585634854
  C   -13.64682587026896     26.46659577340539     44.13668082193931
  C   -13.79074954216857     26.11840512985447     45.62931481732939
  C   -12.47533743294187     26.22425689862960     46.41831569733495
  C   -12.69836219557006     26.12402208099536     47.93308397829167
  C   -16.71531794739199     25.50872946015955     43.88180337531102
  N   -16.06827781251074     24.63576006150343     42.82558772880481
  C   -16.58342718191813     24.93262387443082     41.46245383851744
  C   -15.82933953469706     26.06840894126273     40.77684892401493
  C   -16.57131979841941     27.14858210538758     40.21515574267242
  O   -12.36312967180253     27.48036852370412     39.78135088048305
  O   -13.54610307693346     29.13161249860484     38.92778585004932
  C   -16.22500230278790     23.18345868055653     43.14836805179650
  C   -15.24863791812306     22.75593980826908     44.26872433396512
  C   -13.84258351409031     22.92754966277700     44.10683833938532
  C   -12.96119142186571     22.51703469324488     45.17914120688942
  O   -11.54828601378514     22.57143982349654     45.28817054310774
  C   -11.27418872183135     22.34646298542130     46.69019090618933
  O   -12.38932523977314     21.65566783221821     47.22588354695340
  C   -13.47882813859500     21.95594820844828     46.36635104034986
  C   -14.89688429782788     21.78133115757444     46.53222634748523
  C   -15.76329357194014     22.17882760883768     45.49092401889177
  C   -18.47970710836681     28.16269685713340     43.12759855308255
  C   -19.09003648777452     28.63239632265947     41.93653035192239
  C   -20.48892957897323     28.60101818747453     41.79852839879071
  C   -21.28547963815213     28.10295388383236     42.83059135569631
  C   -20.69014501919957     27.63025382888265     44.01564677830196
  C   -19.29524981804431     27.66563440148877     44.14864899431048
  C   -13.42646115529512     29.62917169149888     43.48425232151234
  C   -12.24090512216804     29.16101205594557     42.92072286639937
  C   -11.09913838777678     29.94844876788726     42.86612298386096
  C   -11.14994112099763     31.25504726714411     43.36908664069831
  C   -12.32548661159515     31.73922793095528     43.90963533102359
  C   -13.46025125808460     30.94979516711715     43.96223858172183
  H   -1.88586912384352     28.14458879853816     37.23583846805072
  H   -2.80566525617151     29.63702296096259     36.94755716896972
  H   -1.86661562257360     29.44961477776579     38.43512502063469
  H   -4.18828986514317     27.20327634909837     36.80690897308786
  H   -6.33611293038626     27.62342484640882     38.48925090038657
  H   -6.99575144292046     25.19930400219724     37.78324606504375
  H   -5.43776845400862     25.03425887695112     36.97076766514565
  H   -8.16427828605383     27.65379824677040     37.26008942114031
  H   -5.58026115234324     25.43336056936080     34.63968694105088
  H   -9.15550037384248     28.79535309539607     35.31986626343863
  H   -6.55858952805922     26.57334540132358     32.69431988955389
  H   -8.12565919686340     27.98187429392734     32.02360488022118
  H   -3.96384282918561     24.91999059526124     38.96806580455546
  H   -4.86340448904102     23.96428026907191     41.33680651987056
  H   -2.45860952962794     23.38946217703369     41.84087509907380
  H   -2.90048782278046     23.00912625997681     40.17187322864123
  H   -1.89712180100320     24.42964251480834     40.52329837309559
  H   -2.69312501653523     26.84747544261772     40.94909001759608
  H   -2.33152537438240     27.37200701210170     43.71317858261494
  H   -1.79530766346696     29.71997346109942     42.91356822744526
  H   -0.92443956837412     28.49051376472214     41.99163150390050
  H   -2.31553661610561     29.31502379936536     41.26851717535898
  H   -4.68663008921853     28.82747949973284     41.31816100402208
  H   -5.87549234986558     30.47223479779505     43.30175641724996
  H   -5.98366673150808     30.64373899853952     40.70155110859155
  H   -8.58936423262088     30.99483526102278     42.30120693243340
  H   -8.15533344915773     31.81541988347980     40.79405967841480
  H   -8.08530583729069     29.66242594010419     39.69655423146745
  H   -6.88202635839631     28.43735425675310     40.06097327472489
  H   -8.32665047201345     28.64559999031257     41.10559697427860
  H   -7.77946591664382     33.24291697560042     42.80276311421657
  H   -6.57038715909663     32.09333175405282     43.43995302739395
  H   -6.24558123663163     32.98163562280089     41.93663790585667
  H   -6.81811725494123     27.10597896159047     42.24531259522286
  H   -9.17863642520079     27.03749194100579     43.84436568753357
  H   -8.73307202139953     24.48785925957098     43.70981275291043
  H   -7.28218921738089     24.83992843738420     42.77245459975327
  H   -8.78435572173975     26.20132884933135     41.14994101923043
  H   -9.53864993096724     24.18235738435148     39.98094484160107
  H   -7.94662184365712     23.86207176776980     40.69441367708295
  H   -9.41169174198227     23.17506624698284     41.42626643714329
  H   -11.21220857336806     25.77048616812919     41.26465097420652
  H   -11.02414680133136     24.72804204167526     42.68406091860685
  H   -10.65786967445318     26.46035515332201     42.81404026228086
  H   -5.77840278308181     25.92687382629265     44.56077047313809
  H   -6.24536518467658     24.92898865291834     47.17795160625321
  H   -3.77918367894502     25.69249294298028     47.48108071007473
  H   -3.80875604296843     26.24990639612294     45.80659674816733
  H   -4.44792560987407     23.87537716908085     45.09338375154431
  H   -2.11861342014015     23.01979627127022     45.42406257167679
  H   -2.11060049132766     24.72802924527603     44.95270582889641
  H   -1.80212521846335     24.27165408918648     46.63628228763908
  H   -4.21825388358198     22.05812278672009     46.69930826880040
  H   -3.66678105996277     23.15186486096261     47.98120108648406
  H   -5.33807495265026     23.25145376165326     47.39245594077605
  H   -5.19358006334306     28.24076448757189     46.08383709074735
  H   -5.13070726547383     29.47142874450108     48.62741639998904
  H   -5.36867643695892     31.59619213359420     47.29796827355040
  H   -4.16500788471340     30.52087557940204     46.57043273359854
  H   -5.76780172374026     30.68503060494956     45.83027097010220
  H   -7.88132263178394     29.25354441136247     46.21056944441357
  H   -9.74209971584593     30.59415926080084     47.71455892043326
  H   -11.42220969306145     29.41033215446931     46.43495587789198
  H   -10.06446983339561     29.65910358268297     45.34331837122681
  H   -10.37453944718442     28.04576948930477     46.03853451927881
  H   -9.04556011743704     27.03220786952862     47.91494644547218
  H   -10.89349712807700     26.46504987763580     49.96685705526505
  H   -8.07225429874218     25.16381396248188     49.66156681214341
  H   -8.92489457310418     24.88625249198105     47.75303734277038
  H   -9.31819424398075     23.14722031661189     50.55032785267488
  H   -9.31189376568349     24.49094838628602     51.71955314604649
  H   -10.77068063773971     24.13213466438104     50.78088183976870
  H   -7.44182788012715     27.55159195358650     50.22381747314615
  H   -6.46847748668413     28.85339270072851     51.86369755018715
  H   -7.95868837541815     28.79717576921252     52.83527544066384
  H   -6.81949191361889     27.43152327153621     52.88009895645943
  H   -8.56704766771285     15.90196863563195     51.15635805335260
  H   -10.25012548457399     15.44013218159613     50.83071038669647
  H   -8.96480747966739     14.93657642194658     49.72512218677176
  H   -9.71874922707726     18.14074438606630     51.21002814679098
  H   -10.69758717757241     19.45039561225057     48.96410767752425
  H   -9.83206205026529     21.56236754136709     50.09707008037829
  H   -10.70392598928992     20.49633275928112     51.20439189224690
  H   -8.93519185599638     20.57695677693672     51.26216571337067
  H   -7.19122369141216     19.33580015202342     49.97169459044282
  H   -6.14387024735904     20.51880114835166     47.73162902683691
  H   -4.06187526427873     19.22793460503505     48.22216549535241
  H   -4.77303525960556     19.85281552651487     49.71362306884175
  H   -4.92787479399257     18.13245547799184     49.31169424673852
  H   -7.04004946487442     17.02022388534131     48.05893919858000
  H   -5.94910572383057     16.20445802877401     45.56376645803297
  H   -7.52521387693037     14.25717064677744     45.83594375044416
  H   -6.62375161095080     14.57314834767199     47.32117143585538
  H   -8.32902089065836     15.04244557920047     47.20392502750858
  H   -9.32226477452778     17.22116009731445     46.46977879441167
  H   -10.38085783057133     17.06797265811461     43.85097196688417
  H   -11.11494323706384     18.92174642047927     46.23247951446733
  H   -13.33934744428047     19.09664916095139     45.05398776547908
  H   -12.04091452534069     19.90168588012134     44.16625841411734
  H   -12.64302018355490     18.32547284058633     43.61862202883482
  H   -12.86844268651867     17.22904244906239     46.63766615722488
  H   -12.34881321031962     16.26980198472286     45.24697781901791
  H   -11.30175040739026     16.41575086712052     46.66436249091191
  H   -8.83771780754539     19.92001245282388     45.55546951259688
  H   -9.08338428812567     21.73124301587562     43.47183531269499
  H   -7.06320749980151     22.82396335590911     44.44675678755049
  H   -8.17709459344945     22.30497940369738     45.71892352768523
  H   -6.68362977880910     21.39591133312744     45.42552493604197
  H   -6.37055625375120     19.34705151446180     43.94927509865047
  H   -4.96387358093093     20.08662507207637     41.60853713569020
  H   -3.92246505660291     17.79340040928667     41.83248457668551
  H   -3.96240160831941     18.65411366612302     43.37753214898235
  H   -5.11112296754029     17.34234666439863     43.06873225262937
  H   -7.42009885886639     17.42853749788034     42.05457931797988
  H   -8.78784462352359     16.41910766729048     40.52981350892875
  H   -7.39090191298346     16.43459376638664     39.43400153362591
  H   -9.49444336821096     19.06079239223281     40.83045424001661
  H   -10.84774559755686     19.65799584469758     38.41226292766203
  H   -10.16549254297811     21.71978901016995     40.61440063972591
  H   -11.29682567908058     20.38826026436135     40.90465586804039
  H   -11.60102158658282     22.46231692802083     38.67138355623525
  H   -13.81241032516140     21.45511772957508     38.33233147724030
  H   -12.59027905496674     20.16374024431352     38.24703538015901
  H   -13.59853633145688     20.34705147812380     39.69751600281722
  H   -13.46416201210093     23.32049843020293     40.13208895043208
  H   -12.99867738947499     22.19572967134273     41.41867859590862
  H   -11.88234762068739     23.47964700142814     40.92037028234616
  H   -7.78040244412863     21.10257150962389     39.79367638692258
  H   -7.37091161224896     22.97552175998051     37.77663565835111
  H   -4.95441829058396     22.78989195954385     38.40939016311226
  H   -5.99556092049129     22.83372975248114     39.84753933587481
  H   -5.26152960213648     21.30835382826106     39.33079092970251
  H   -6.33574126829338     19.49851063123060     37.83899971243730
  H   -6.02786312653682     18.05947937738026     36.06380627426005
  H   -6.56012245799396     19.32725702202014     34.93353558746831
  H   -4.87181542595163     19.28820878901499     35.48841286576250
  H   -10.06173185662578     34.27683459810256     31.62824442342871
  H   -10.59642627243388     35.94201838871175     31.31608001512653
  H   -9.22775326062022     35.63809557036461     32.39558912377149
  H   -12.67495167564159     34.54905508675498     32.11428286567896
  H   -13.48361752795513     35.57941016577072     34.54958311479192
  H   -14.64153895931298     33.15707858690082     32.97698495089907
  H   -16.77363852157615     33.83549080490957     34.16604234504587
  H   -15.56181425089559     33.16887217222511     35.26687763402568
  H   -15.84105070750732     34.91829005632268     35.21023145216567
  H   -16.15197957405042     34.89007045950679     32.02025303909237
  H   -15.29813088133767     36.17175283641615     32.89011144653060
  H   -14.46429684961890     35.24602952824755     31.62365657634545
  H   -13.18429569227935     31.99000091339964     33.99711748978102
  H   -13.30181551731811     31.39194698439041     36.69202391745095
  H   -12.49275164407485     29.15578651488112     36.04745770156508
  H   -11.88568871929143     29.72961255148614     34.48958370210340
  H   -14.16099958235510     30.22945476021036     33.69354709254640
  H   -15.01837225539656     27.90303380228080     33.61955813821506
  H   -13.25477003619386     27.90191902134914     33.44746017942676
  H   -13.99612667013888     27.43338265799083     34.98653900518183
  H   -16.13496611950215     29.49043220277728     35.16188906572162
  H   -15.02469614686175     29.41451304904036     36.53855051572601
  H   -15.31801022224602     30.95637288591019     35.71276912542929
  H   -10.32496822954451     31.99720003373673     34.76512132175367
  H   -8.16350563032211     31.91065119605664     35.37080489058351
  H   -8.62686406297046     31.24864148808965     36.94364498795048
  H   -10.07910234621149     34.37067838528435     36.10873580732027
  H   -8.16860929156636     35.58962475906549     38.06197497179676
  H   -8.09075163127885     37.57339994008419     36.51367543585413
  H   -7.41365721183648     36.12378669204192     35.77379706280471
  H   -9.00311725297148     36.70668256020404     35.27133506698481
  H   -11.14004896569902     36.54646677141010     36.16511058590599
  H   -11.66810727937880     38.65710490331229     37.97151585093942
  H   -13.88293614055790     38.78425664727504     36.74462134579570
  H   -12.50978112050737     38.66113548497341     35.63783891163305
  H   -13.54246687780231     37.24941011707907     35.92355932137994
  H   -13.32224108690733     35.42172101850970     37.76254935464197
  H   -15.21422087043869     36.00284490862337     39.87048076014237
  H   -14.05542523191031     33.35784389669455     38.72289192069922
  H   -15.56313269011286     34.17693039204940     38.24573010613944
  H   -14.34735399412948     31.43209486529279     40.47312282387600
  H   -16.13601628589837     30.74534233755201     42.16183561832729
  H   -17.55866024222294     35.41264625199579     39.88477704549351
  H   -18.63651008385930     31.65506334692813     43.03636273038290
  H   -19.66554292902860     35.41830896622455     41.21095829699590
  H   -20.19604953197934     33.57308683162268     42.75275863604314
  H   -11.94205755581340     33.89584813538779     42.78358259402194
  H   -9.66736928849471     33.32338854191751     42.30229075499202
  H   -9.39063340975397     34.71222720123060     41.24587128615597
  H   -10.95441199182897     32.15495573110736     40.63831881662200
  H   -9.71261794023944     32.92407171534368     39.65761969483031
  H   -11.17293721446447     34.71906705680839     38.96738531901511
  H   -12.33523677734176     33.37876045657486     39.07923372226650
  H   -10.74818917197680     36.76412251825143     40.81786619316039
  H   -9.77742718126642     38.27779501699398     42.92645676162101
  H   -10.34157187432385     40.25891288942477     41.46261926950904
  H   -9.52526116114367     38.97303225079860     40.56639513052860
  H   -11.26403784448383     39.22840551640507     40.35822669221589
  H   -13.14763181170940     38.34400908312077     41.58160393314546
  H   -14.26171768440610     40.14395275428915     43.42510965020121
  H   -15.49972382641772     37.65564524949874     42.04401541762869
  H   -15.35284709682692     39.26678161493135     41.34569098635667
  H   -17.01286090387553     38.67206399585260     43.85250526749510
  H   -18.05181373980769     40.87128658581623     43.29685337164646
  H   -16.31320993055758     41.05093993253914     43.58031072089762
  H   -16.95153575357224     41.08158717856988     41.92700964559221
  H   -18.96547139975951     38.72617280259689     42.29415437035390
  H   -17.88479212813053     38.85059605548663     40.89817135415628
  H   -17.88106038816368     37.38401219901958     41.89127041779759
  H   -14.26709400499139     36.49593534595455     43.65042608953082
  H   -15.76820346847582     36.53210621626344     46.10259211929360
  H   -14.93821868066455     34.06840129401176     46.24990244955726
  H   -13.66921443758501     34.69641071338989     43.82486804855230
  H   -16.13052468656315     33.40460671228410     44.10929105497573
  H   -17.01680949721943     34.70768284811331     44.90918601727672
  H   -16.04036787771083     35.05060278759490     43.47763487494051
  H   -12.17404037950465     36.20719940456981     45.46434721430274
  H   -10.41140935726656     36.40453092903542     46.90215779887454
  H   -11.46337275850814     37.36419849262365     47.97243697347175
  H   -11.41193775617575     35.59553284928622     48.13598281951676
  H   -16.49627111770669     29.06499573346635     39.15670915124140
  H   -13.79882811476001     25.25847369459901     41.10409272122992
  H   -12.06164497230196     28.19273863498767     37.91972457775019
  H   -11.57612250127523     29.23372830363007     39.31976434673743
  H   -12.68956751934568     26.98610181540248     43.90108835014490
  H   -13.68704297993349     25.56152021713809     43.49494609862707
  H   -14.18248229369036     25.08312115231804     45.72480006841884
  H   -14.54234077316281     26.76466042545622     46.12794806426450
  H   -11.94459654093520     27.17529849192388     46.18261159904299
  H   -11.78455323302098     25.41996216073747     46.09358989742692
  H   -11.74787554327864     26.11837691960017     48.48298311503559
  H   -13.29530443581369     26.96572427385350     48.30679273625262
  H   -13.22838420241034     25.19811812560143     48.19241484724842
  H   -17.81900882054257     25.55668254085271     43.80435361178558
  H   -16.43816301989398     25.13484938708445     44.88429165188514
  H   -17.67058001612291     25.16450291571017     41.47641479703719
  H   -16.45914387017866     24.02584146777397     40.83173926356944
  H   -17.66526434304506     27.15946680744643     40.29301233358466
  H   -15.98863853318754     22.59551899106631     42.23792302059701
  H   -17.26486699847312     22.93193895801437     43.44315072489359
  H   -13.42450860770986     23.34159852451092     43.17990210474252
  H   -11.13132351687635     23.31362777911412     47.20728854729882
  H   -10.39136716569483     21.69462934429254     46.75845778728554
  H   -15.29087807897844     21.35114941666836     47.45602330768504
  H   -16.84323810512634     22.05449878804051     45.61129006800788
  H   -18.46652039354238     29.04258410878476     41.13386453577120
  H   -20.94908326791779     28.97764238288523     40.88007248537257
  H   -22.37423483470181     28.08474241208407     42.72434699396569
  H   -21.31082687915345     27.24736565016923     44.83047708039521
  H   -18.83728688589261     27.31802076581294     45.08217653432433
  H   -12.19515490274972     28.12514725468498     42.54676302552246
  H   -10.16659991292617     29.55585330175332     42.44091777479217
  H   -10.26042020587000     31.90659114775599     43.29858073397053
  H   -12.39627699517870     32.79099329944489     44.26506653373718
  H   -14.38743561475199     31.36203843110479     44.38275388505172
