# Supplementary material for: Intermolecular Interactions in G Protein-Coupled Receptor Allosteric Sites at the Membrane Interface from Molecular Dynamics Simulations and Quantum Chemical Calculations
Source: J Chem Inf Model. 2022 Sep 30;62(19):4736–47. doi: 10.1021/acs.jcim.2c00788 (PMC9554917; doi:10.1021/acs.jcim.2c00788)
Supplement: Supplementary file 3 — ci2c00788_si_003.zip [file ci2c00788_si_003.zip › quantum_chemical_coordiates_inputs/C5ar1_6c1q/6c1q_min2.inp]

! PBE0 RIJCOSX D3BJ def2-SVP def2/J TIGHTSCF Opt xyzfile
%pal nprocs 20 end
%maxcore 3800
%base "6c1q_min2"
%geom
Constraints
{C 189 C}
{C 181 C}
{C 176 C}
{C 169 C}
{C 155 C}
{C 150 C}
{C 145 C}
{C 141 C}
{C 133 C}
{C 126 C}
{C 4 C}
{C 16 C}
{C 21 C}
{C 26 C}
{C 34 C}
{C 50 C}
{C 55 C}
{C 60 C}
{C 42 C}
{C 72 C}
{C 77 C}
{C 82 C}
{C 87 C}
{C 94 C}
{C 99 C}
{C 104 C}
{C 108 C}
{C 116 C}
end
end

*xyzfile 0 1 6c1q_min1.xyz
