# Supplementary material for: Intermolecular Interactions in G Protein-Coupled Receptor Allosteric Sites at the Membrane Interface from Molecular Dynamics Simulations and Quantum Chemical Calculations
Source: J Chem Inf Model. 2022 Sep 30;62(19):4736–47. doi: 10.1021/acs.jcim.2c00788 (PMC9554917; doi:10.1021/acs.jcim.2c00788)
Supplement: Supplementary file 3 — ci2c00788_si_003.zip [file ci2c00788_si_003.zip › quantum_chemical_coordiates_inputs/C5ar1_6c1q/6c1q_min2.xyz]

491
Coordinates from ORCA-job 6c1q_min2
  C   -2.12401852675674     27.28370649433100     36.88521830493519
  C   -3.26078602213789     27.32139961633366     37.86844586024156
  O   -3.13469273565658     27.80743833145248     38.98655636714432
  N   -4.42449534291411     26.74838505342112     37.46995838090263
  C   -5.59985382975952     26.77583280289539     38.30753930924631
  C   -5.31612654214547     26.19406790653507     39.68336291992463
  O   -5.94629653385980     26.58661066124033     40.65887862678294
  C   -6.77300831928693     26.01548303677210     37.66990331996588
  C   -7.44983559203120     26.79798459470418     36.58168645782359
  C   -8.34460867155790     27.82554691766105     36.91256000536232
  C   -7.20846590327766     26.54356224244361     35.23052294407908
  C   -8.97206269868901     28.58287338949889     35.93511729825804
  C   -7.82155910684231     27.30802857708361     34.23698093317852
  C   -8.70265090445023     28.33418500301093     34.58542377831125
  O   -9.32607279429040     29.10784578779059     33.66143672440508
  N   -4.37479048862206     25.24638240383177     39.77624171930150
  C   -4.02103696996553     24.65728492864743     41.04602493607337
  C   -3.82647502975392     25.71567679263036     42.13591389735878
  O   -4.24041246523218     25.51863967425545     43.27085579831245
  C   -2.77260894560225     23.80440623738102     40.89212195175120
  N   -3.10712368245146     26.80652989693226     41.80845765444344
  C   -2.83536261626549     27.81734588994743     42.81227045919236
  C   -4.09750217801814     28.54789504325219     43.25835504142725
  O   -4.24746074878678     28.87200031627273     44.42934252959731
  C   -1.82501335909715     28.81653146096949     42.27316258059322
  N   -4.97122761105351     28.87436009887377     42.28545189474791
  C   -6.16384938064836     29.61534335382533     42.61931812602887
  C   -7.16014652477455     28.76397871179306     43.41584463081102
  O   -7.83724567122819     29.28208103298101     44.29572438016235
  C   -6.79292653939345     30.34387569376004     41.41540000168467
  C   -7.49388728044649     31.62797451131211     41.86705297933825
  C   -7.74709890854592     29.47822937423903     40.59759172288670
  C   -6.58133954668762     32.70197128098837     42.43204203265707
  N   -7.23984968370376     27.45697423519775     43.10726080398388
  C   -8.14862236751726     26.56475423267390     43.79959910447752
  C   -7.65968632633575     26.23896093129667     45.21296563995691
  O   -8.45251137738115     26.19016821474024     46.14533316909864
  C   -8.34493120623694     25.29480198379711     42.97720612328268
  C   -9.10709539470166     25.52184075452161     41.66969406073727
  C   -8.94218343088614     24.33688291898714     40.72776491254407
  C   -10.57760163083144     25.81300558676903     41.93510417952361
  N   -6.33991857875365     26.00349166743768     45.35723512010038
  C   -5.76637598992393     25.82037928715679     46.67569695613126
  C   -5.90960475956988     27.09264965021102     47.51777108856626
  O   -6.31449597795124     27.02603749450194     48.67178304076589
  C   -4.30525943605982     25.39421600372189     46.58033398992045
  C   -4.08655300710348     23.97716559278656     46.04162311737012
  C   -2.64478038864090     23.80814567802088     45.57730214934507
  C   -4.46791231441123     22.91265215550437     47.06473816625655
  N   -5.57805946636674     28.26301100601283     46.93887641499626
  C   -5.74335142917584     29.49361530161489     47.68752184637237
  C   -7.19713165545484     29.62699201571748     48.17346843609807
  O   -7.46074209605804     29.98909688146486     49.31073608423415
  C   -5.35831707693225     30.71472231977809     46.86939338351095
  N   -8.12937764171933     29.33784332524892     47.23936519447599
  C   -9.53921103090705     29.51446544087545     47.47488427692358
  C   -10.18628750771376     28.42901087121362     48.35521046940198
  O   -11.38115527478918     28.46630887099328     48.59291056322061
  C   -10.31013547906968     29.69227110929492     46.18693351828229
  N   -9.35156613802383     27.49945676559178     48.87377292391562
  C   -9.77186058871712     26.54655484142614     49.86845375614310
  C   -9.68174373356205     27.07122905636134     51.30170728421876
  O   -10.25227195505860     26.47855084423176     52.20667148992871
  C   -8.93889230769049     25.26154800504046     49.67599944931913
  O   -9.20572186419912     24.67853467272570     48.41736878966779
  C   -9.16180551883644     24.19975621018722     50.72729328919763
  N   -8.91508972483373     28.16390808343045     51.48788152768356
  C   -8.70067755468662     28.69456571231245     52.80422078873730
  C   -9.51293910904653     15.83247825860400     50.67377783366109
  C   -9.48170315959949     17.03164819242675     49.77091953426029
  O   -9.35175845393995     16.92165695599569     48.55405523081776
  N   -9.59112153853446     18.24717199465370     50.35234900759421
  C   -9.73919322222192     19.45180233822867     49.55605248651555
  C   -8.60028637556314     19.58398416860940     48.54920293920329
  O   -8.81047401272252     19.96981310524934     47.40894162453028
  C   -9.80910771505446     20.67630089565717     50.45025458849023
  N   -7.35739272450864     19.30251207065305     48.99030202829377
  C   -6.21718843054812     19.46012005997191     48.11652011172244
  C   -6.24948750824760     18.48830758534379     46.93022931284028
  O   -5.71224046572375     18.79047983852354     45.87584375819792
  C   -4.91204683547697     19.32179561294181     48.88063031239273
  N   -6.82904895922439     17.28748968297833     47.14786883114092
  C   -6.94567549107891     16.32843227588885     46.06861557106778
  C   -7.95640630752922     16.79695984067472     45.01595222568542
  O   -7.69169315122227     16.72350263769469     43.82305645151894
  C   -7.26635997244665     14.93883071885505     46.59229620893296
  N   -9.11700690420138     17.28354933018557     45.49051667854074
  C   -10.11318258555272     17.85345296849586     44.60956643803830
  C   -9.53614416820444     19.04432762879965     43.83757669209631
  O   -9.77517701392451     19.18876871977815     42.64671338978325
  C   -11.35473270793219     18.27966655978561     45.40871104840480
  C   -12.36704435363656     18.98945379146681     44.52116013910196
  C   -11.99228801219640     17.09329069284662     46.12291187151813
  N   -8.79591580066591     19.91903969710617     44.54414542261171
  C   -8.25481124753402     21.10163376514631     43.90634845733805
  C   -7.31456391971230     20.72419880522104     42.75728473235229
  O   -7.32312099097797     21.34370091365323     41.70576747442347
  C   -7.52109890949395     21.98140297582903     44.90598116613235
  N   -6.46342703047165     19.70601543301491     43.00814535199716
  C   -5.55782124705778     19.21302738129694     41.99378886729455
  C   -6.31498554810803     18.58356073754880     40.81990923533804
  O   -6.02557083839127     18.86270882153226     39.66174431061565
  C   -4.56791371050494     18.24436824778248     42.62096354379287
  N   -7.29602020462075     17.71434168738165     41.12360465098305
  C   -8.03873525958684     17.08864794786536     40.05842944330369
  C   -8.76417391412262     18.08463141268528     39.14916498489820
  O   -8.81245832268145     17.93437436036844     37.93915166606931
  N   -9.34478408753427     19.11391460092929     39.80191872774792
  C   -10.09412317524989     20.13166333385407     39.11031854285607
  C   -9.18876652077989     21.18808183077740     38.45260420404482
  O   -9.66132251649930     22.14655691994260     37.85944009896662
  C   -11.08304264718241     20.80080749506465     40.06421794437365
  C   -12.21435915447528     21.56038043853063     39.37052172330760
  C   -13.24568141753829     20.60029283493736     38.79112150196588
  C   -12.86207207911550     22.54519883252978     40.33243270118539
  N   -7.85432317850652     20.99529485056464     38.55925426459028
  C   -6.93103655000447     21.98254914375585     38.07394402216129
  C   -6.53351759324542     21.81498638106002     36.60659501521714
  O   -5.91560538197007     22.71160630791866     36.03891354934596
  C   -5.68440654237565     22.03666785483738     38.94676764056445
  N   -6.87295000925996     20.64490846907322     36.03665137241487
  C   -6.56478201988046     20.31894645987159     34.67154992622481
  C   -11.35516656322397     33.34177795364321     31.11806306833939
  C   -11.66211210471238     33.76297057469743     32.53031399703309
  O   -10.81791633173412     33.79886971682331     33.41341944922055
  N   -12.96674407922264     34.04602412895196     32.79481075204278
  C   -13.37458936279765     34.55337323935821     34.08704802811133
  C   -12.94759420207994     33.60945172214643     35.20856977032087
  O   -12.63443057822043     34.04972859830009     36.31097512111975
  C   -14.87480033752522     34.89390765595785     34.07818545685301
  C   -15.45766278553357     35.00263492331367     35.48004019469202
  C   -15.09528576256066     36.18644233270781     33.29346073896779
  N   -12.92837077682885     32.30306733715937     34.90966850816337
  C   -12.54370309228305     31.29030354146991     35.86113528364653
  C   -11.19545371129114     31.54463932193210     36.53606289367104
  O   -11.01228334122047     31.20014521502383     37.69184694552936
  C   -12.43172571814395     29.91369340675440     35.19494992812321
  C   -13.65430076236519     29.36087992486904     34.46121366091000
  C   -13.28753861908205     27.98886692021815     33.89290285555833
  C   -14.89391155827242     29.28451855476707     35.34362154903458
  N   -10.20265884681466     32.00900492893111     35.74682011493252
  C   -8.85223014003458     32.07529920808116     36.22831612418798
  C   -8.40190665362852     33.41548965489643     36.79068682826659
  O   -7.24100841535088     33.58112818600908     37.11272092393893
  N   -9.35222124340361     34.37911072596413     36.89412351778983
  C   -8.95321422211169     35.72347331440726     37.26503529804709
  C   -10.10499581393435     36.48634499756710     37.91172238683045
  O   -10.03949232874834     36.84932741282115     39.07495892754835
  C   -8.33980034584845     36.47820388620696     36.08791166138343
  N   -11.17045932819023     36.79433442403119     37.13238108318311
  C   -12.18013450782268     37.73011076575875     37.58931367934979
  C   -13.10312490234960     37.18996732658732     38.68633138417126
  O   -13.47049697180412     37.93338159941401     39.58089589958232
  C   -12.98730420680602     38.27856761096803     36.42720614308321
  N   -13.51650542135309     35.91129579120345     38.57335613847724
  C   -14.34472630977081     35.33481174589404     39.61697044530329
  C   -13.53677766004943     35.13392308992884     40.90270553451990
  O   -13.98549799182148     35.55990585828396     41.96204157096509
  C   -15.09027151380578     34.11578612690029     39.06641388225425
  C   -15.81811637742462     33.31022560301740     40.08285583988162
  C   -15.50267889522787     32.03598135895753     40.50701060667139
  C   -17.00377451224999     33.69039840858950     40.80060510393150
  N   -16.41369850456057     31.60412896186556     41.42691171015566
  C   -17.34814268555413     32.58423843851165     41.62793373178095
  C   -17.81321011385919     34.83990711271269     40.81821846574892
  C   -18.49266279350541     32.59735994990364     42.43625448809419
  C   -18.93822566239080     34.85656224543538     41.62976209746932
  C   -19.27769844184354     33.74194292772759     42.42376698118676
  N   -12.29901147583545     34.60490762769723     40.81887585869359
  C   -11.45613779359868     34.57097891554663     42.01340660050779
  C   -11.17580823313789     35.94059888858875     42.61923770910146
  O   -11.10118306565885     36.06560246483966     43.83252362722231
  C   -10.20779928666063     33.83329582641479     41.53150171490107
  C   -10.76500802938562     32.88976762956130     40.47525292934833
  C   -11.75637325655369     33.77852575424632     39.74446026450151
  N   -10.98689290701166     36.96380579386402     41.76487460449442
  C   -10.69360289485412     38.28304224270765     42.27677796855397
  C   -11.89145610044934     38.90619645738455     43.00413924893355
  O   -11.70952372091131     39.74143197505771     43.87017834666090
  C   -10.21725485306864     39.21216865797856     41.17454778178568
  N   -13.11778964631054     38.50377272846686     42.59272654898208
  C   -14.29852339118544     39.04007716967742     43.21783726194079
  C   -14.71490335783846     38.29635250903432     44.49025745001131
  O   -15.41590685906670     38.85318578990725     45.31877169276555
  C   -15.46856179903613     39.14481912082042     42.23901943173502
  C   -16.71734634515939     39.84347163538099     42.79097306108205
  C   -16.41235604423742     41.23069075365898     43.35235236220264
  C   -17.79935308826444     39.91455976066568     41.72125586649828
  N   -14.30016516663313     37.01148393973722     44.61439392899570
  C   -14.78126991251039     36.18701725932250     45.69331999048752
  C   -13.69654821779729     35.54528555658396     46.55438200921121
  O   -14.00224835302516     34.70134069773777     47.38258462071472
  C   -15.76529451242981     35.10888949419104     45.21115740364327
  O   -15.14868686803554     34.22206651421003     44.30532212001427
  C   -17.03711091926372     35.70363108508290     44.63883491936635
  N   -12.44239720210003     35.99960956814083     46.36151247570324
  C   -11.31764348183795     35.41534191043960     47.03343377609844
  C   -15.73386746233933     27.98910178771693     38.98160765369758
  C   -14.39179111407301     28.24238939257976     39.16765552069567
  C   -13.59364484226662     27.38470868792618     39.92032741701256
  C   -14.09852760689784     26.27016509864115     40.54792641770763
  C   -12.30413531128404     29.04481399551084     39.16827175705009
  C   -14.77637874696192     28.78037276813783     43.10412494961777
  N   -15.97923669713851     29.08125466523833     42.65149545369591
  C   -16.73804319324203     27.94337769038308     42.72198578098244
  C   -15.95802237812133     26.90801230220928     43.22110698074997
  N   -14.71782759856456     27.46518525875546     43.46114163682410
  C   -13.60953685196076     26.78186936646717     44.10339709361640
  C   -13.74701214968406     26.63334618660023     45.60991840795371
  C   -12.47663522503897     26.05497251102966     46.22242630110911
  C   -12.66057866182542     25.58498937583173     47.65556405748154
  C   -16.21464124396996     25.44970845134924     43.40154114097790
  N   -15.56672021147169     24.57720822487956     42.42722410761168
  C   -16.04997917902375     24.78611889020743     41.06976428829628
  C   -15.47190640475254     26.00563621060661     40.39379893486974
  C   -16.26024014860765     26.84351525888132     39.60568878331773
  O   -12.31953153732427     27.85631633166332     39.93882063282366
  O   -13.63355555945917     29.28532707460276     38.71798632135391
  C   -15.66191484010004     23.18874819172891     42.85066579227487
  C   -14.80623115940807     22.82930659441292     44.04300932018818
  C   -13.41193360088125     23.05036132708267     43.99427514860039
  C   -12.65874064739077     22.63203096644032     45.06911557446721
  O   -11.31158060640246     22.68678451648960     45.23639503682266
  C   -11.07811360740377     22.33765679886606     46.59578795787665
  O   -12.24363202651139     21.65353995505497     47.04920653155509
  C   -13.22994953957326     22.00854048877448     46.18157684912695
  C   -14.58879947227465     21.78625842953817     46.25602086384211
  C   -15.36642798476592     22.21218493072166     45.16282438853624
  C   -18.13227766355841     27.98037264136417     42.26288679359695
  C   -18.48543034247415     28.88220322500270     41.24432611387522
  C   -19.80457484308564     29.00395390697418     40.81913415128979
  C   -20.80160474682892     28.21518910186767     41.39282199490785
  C   -20.46531215988291     27.30984087466349     42.39912164168654
  C   -19.14694609443112     27.20014735404111     42.83734971196962
  C   -13.69516333400561     29.75941203150793     43.28410018194225
  C   -12.37802104646145     29.50112396368979     42.87245843588655
  C   -11.36822106443814     30.41845509352034     43.14128043569651
  C   -11.66501347911642     31.61067857314983     43.80420499849730
  C   -12.98001798231942     31.90914940082383     44.15378213347995
  C   -13.99028204195101     30.98663128496177     43.89340400147331
  H   -2.35805805477953     26.73327966479330     35.96488990843588
  H   -1.83810246424903     28.31416123867498     36.63069411596397
  H   -1.25640738575678     26.82097601200522     37.37582380485693
  H   -4.52424058368158     26.41460023232363     36.51865057531233
  H   -5.90190727750805     27.81768501165461     38.50212251725242
  H   -7.49789356471787     25.80853620544286     38.47024313380501
  H   -6.42179829375379     25.03928140774065     37.29295793210332
  H   -8.57059741646225     28.03165089977219     37.96323349082281
  H   -6.56344310266229     25.70612969582163     34.94652403402625
  H   -9.67667742436808     29.36686993028677     36.21068892731466
  H   -7.62304689439182     27.08880491720527     33.18267846836864
  H   -9.05503660188414     28.82089584999139     32.78263043101741
  H   -3.92894110159744     24.92012586100558     38.92766576238080
  H   -4.85051277818897     24.03067018758209     41.41256002573243
  H   -2.47632106736836     23.38646429197686     41.86426302436527
  H   -2.96613553212154     22.96564901941620     40.20690190862140
  H   -1.93584013302959     24.40300712902017     40.50076350772133
  H   -2.91190931185546     27.01507379297818     40.82723317315656
  H   -2.45551211650780     27.32317988993676     43.71778415898476
  H   -1.62741175339524     29.59402603370997     43.02238659779439
  H   -0.87843262374211     28.31192494002590     42.02962378226695
  H   -2.20990342075263     29.29634592814628     41.36022425705460
  H   -4.87255033785047     28.45483185833848     41.36637556381366
  H   -5.85508899331565     30.37213195875779     43.35275472012543
  H   -5.94218488267047     30.63356584227675     40.77133138294655
  H   -8.26285005853951     31.36227662515163     42.61127107761402
  H   -8.03229360301500     32.03297674909503     40.99504060126036
  H   -8.05994837541319     30.01233897045395     39.68688324034785
  H   -7.29469168545761     28.51987083018528     40.30565776108602
  H   -8.66112313669172     29.24827198322386     41.16904989155295
  H   -7.16385927780390     33.57292908397857     42.76810570492927
  H   -6.00833794234986     32.34996899897302     43.30429483430034
  H   -5.85878634283208     33.05163134844578     41.67828817083976
  H   -6.68949226149478     27.08952620504983     42.33176210373918
  H   -9.10594156222065     27.08147184408685     43.95963051136745
  H   -8.88408310626250     24.55920737070689     43.59565167458911
  H   -7.35135961525375     24.86366465784486     42.76644069372457
  H   -8.66480906032670     26.40688845106136     41.17891877478187
  H   -9.51075560420416     24.47317830900355     39.79533923303407
  H   -7.88718677671782     24.17081546622418     40.46052370974863
  H   -9.29144724544783     23.40365920138242     41.19622957016164
  H   -11.09362684525735     26.09744050211855     41.00942205200638
  H   -11.07484862838839     24.92407610827741     42.35788212678040
  H   -10.71595529652407     26.63807792378866     42.65169675285016
  H   -5.71900559762817     26.03136412558250     44.54818008066161
  H   -6.36135908626126     25.07464977457281     47.22651108350863
  H   -3.85616416732200     25.47828135240782     47.58461809958476
  H   -3.77615365094509     26.12055463674418     45.94121497753240
  H   -4.73793899018162     23.85272760052317     45.16084927804021
  H   -2.46204445902453     22.79112353861497     45.19427365033930
  H   -2.41358106185006     24.52353753575560     44.77430608012597
  H   -1.93807706911441     23.98713673770994     46.40509566071329
  H   -4.38913705610012     21.90523707753194     46.62415040575142
  H   -3.80362589204582     22.95312520985479     47.94412134106932
  H   -5.50109170503549     23.04011662930375     47.42525674039117
  H   -5.19769211295770     28.30843981038460     45.99333809624314
  H   -5.15335288477119     29.44329737315808     48.61551906666427
  H   -5.48786330745794     31.61304485689821     47.48949359972962
  H   -4.31374448035011     30.65851288987048     46.53324196889756
  H   -5.99995437456543     30.80655271934830     45.98137861798036
  H   -7.84526471152240     29.09490119682687     46.29145558853412
  H   -9.65839809069081     30.42055233684142     48.09654306737021
  H   -11.36111690455152     29.90632954525120     46.41712518056445
  H   -9.88549038907735     30.51964268760183     45.60771063038862
  H   -10.25937278159093     28.78588258841154     45.56671068469679
  H   -8.36640633747001     27.51481143573805     48.62076557127212
  H   -10.83344387783888     26.31566083083634     49.70246787294330
  H   -7.87809794848479     25.57484627651786     49.72300562922143
  H   -8.98373043842988     25.31497164149663     47.71267163396866
  H   -8.51587006468625     23.34245901628000     50.48772387410987
  H   -8.91799592828363     24.57026359800347     51.72955613989791
  H   -10.21107937445967     23.86811673482417     50.74322832166240
  H   -8.49890277235184     28.63958662109511     50.68868867410170
  H   -8.96625642701939     29.76212889395743     52.85691112587538
  H   -9.33927502250751     28.13344103504604     53.49785213443176
  H   -7.64934435234563     28.57532697353217     53.11875447693513
  H   -9.24552842812607     16.06745997132519     51.71313625962778
  H   -10.52641954935370     15.40236553780066     50.65683503454387
  H   -8.82860380490375     15.07248922057379     50.27628733974657
  H   -9.80843305409291     18.30097453850057     51.34014771453538
  H   -10.64834758806294     19.38762390210522     48.93505603024123
  H   -9.88320459359680     21.58767874865499     49.84349519662487
  H   -10.69564593889400     20.63632992791364     51.10138874609207
  H   -8.91090374114951     20.76433065602628     51.08085161858926
  H   -7.23003476083593     18.99834475522958     49.94765262817921
  H   -6.26752657066701     20.45738247420234     47.65298140116397
  H   -4.07008373407293     19.46757477958267     48.19122961002329
  H   -4.84045032976255     20.08239480031605     49.67198286723339
  H   -4.81861819063991     18.32273034205459     49.33433092100245
  H   -7.44622846186403     17.17688603350333     47.94890875617683
  H   -5.98686273641532     16.31752194754400     45.53154375922423
  H   -7.30777120861072     14.22793515094118     45.75564225392626
  H   -6.48419718481050     14.60719381362503     47.29043651879259
  H   -8.23384111343641     14.92455181682719     47.11629593533473
  H   -9.26951764513490     17.32255854903472     46.49628479164011
  H   -10.39276056860628     17.12116913859267     43.83558648229379
  H   -11.00809699884085     18.99954121962635     46.17132363907854
  H   -13.24661637017491     19.28322391138989     45.11069525100678
  H   -11.95616760516808     19.90187199293682     44.06642833773059
  H   -12.70545047760630     18.33443576653253     43.70247191418934
  H   -12.84368672252682     17.43634170182246     46.73030438550074
  H   -12.37172032446007     16.35861928687060     45.39482046356947
  H   -11.29180465205044     16.57693792097451     46.79599027731060
  H   -8.68868464357637     19.80646847757736     45.55187375786071
  H   -9.07072334063631     21.66440674340241     43.42863336568278
  H   -7.12249106031138     22.86376083182606     44.38778379802197
  H   -8.18461502688277     22.33186708778708     45.70926622937567
  H   -6.68022258148629     21.43554203834079     45.35686190830788
  H   -6.46045644191235     19.26209304938592     43.92404016768882
  H   -5.02955817143038     20.06556656016735     41.53960890084268
  H   -3.88970690766310     17.83901201819349     41.85755838046298
  H   -3.97392176363050     18.76202357131423     43.38922951191531
  H   -5.10040395138520     17.40923386474493     43.09978522820522
  H   -7.51783288592101     17.49238841773175     42.09486607864085
  H   -8.77850759208741     16.41261123054412     40.51125976583641
  H   -7.38205437559207     16.50399618064821     39.39702495322692
  H   -9.30380539422575     19.15950381158824     40.82143326416607
  H   -10.62530253314883     19.65110278830528     38.27091947565503
  H   -10.51363920376520     21.47260146015869     40.72767331989841
  H   -11.50505015772699     20.02138539601109     40.72129475221013
  H   -11.76169789484820     22.13028758890171     38.54488072119003
  H   -14.00675424666927     21.13702638882947     38.20253454966411
  H   -12.78114530615442     19.85403842049918     38.12673784892903
  H   -13.76626360169836     20.04974868667192     39.59460651060831
  H   -13.66776405072187     23.11218811753031     39.84063919118813
  H   -13.29408468642931     22.02062819909719     41.20143970485730
  H   -12.12891807132273     23.27395036685496     40.71147362948098
  H   -7.48787528662637     20.24323770576668     39.13768118485278
  H   -7.45110894050061     22.95509883679621     38.10265408613194
  H   -4.97594629239715     22.76008763489164     38.52143565012980
  H   -5.96863138389299     22.32127341223131     39.96944646430005
  H   -5.20825580331031     21.04596326869666     38.99585814331146
  H   -7.38203553426758     19.97783215567582     36.61198386046786
  H   -7.46967078581303     20.02666658372940     34.11605531683679
  H   -6.12522053405437     21.20938261723714     34.20255797621150
  H   -5.83892626548761     19.49198028160463     34.60259241757922
  H   -11.47565389777932     32.25005135076296     31.03146702183406
  H   -12.01282100821406     33.82022213696489     30.38008946790535
  H   -10.31061867360881     33.58990755935690     30.89417056546533
  H   -13.62813616694465     34.09107783548273     32.02943101351575
  H   -12.81292603229023     35.47837807483127     34.30945657498292
  H   -15.38992024318607     34.06451451356563     33.55832856898332
  H   -16.48964820606592     35.37969842808206     35.43505528047053
  H   -15.47470226888841     34.03281232066651     35.99598465989384
  H   -14.87608887861469     35.69339597066796     36.10671933068267
  H   -16.16687328092382     36.38184595806383     33.14485397711412
  H   -14.67581383559895     37.04019359836673     33.84833843944046
  H   -14.61505240001004     36.17198499899557     32.30284000901563
  H   -13.19849655733305     32.02450801036929     33.97468474535943
  H   -13.26939646005064     31.24915114801062     36.68966126028775
  H   -12.16977783749990     29.20516329448164     35.99530570595011
  H   -11.56993164070496     29.92015134780687     34.50605550213077
  H   -13.88618061154074     30.02226660581189     33.60095905666114
  H   -14.12453459840263     27.54614639979489     33.33180387009471
  H   -12.41547421652723     28.04659569631060     33.22270874321512
  H   -13.02734641235210     27.29382612403302     34.70856281406904
  H   -15.73971878259536     28.84178670584833     34.79590805841472
  H   -14.70488888403347     28.65858173869705     36.22924324695657
  H   -15.21241237619422     30.27504055838738     35.70581363810872
  H   -10.41566321678336     32.37813393845027     34.82164770410672
  H   -8.14736608670821     31.81238246795838     35.42693506692044
  H   -8.72228648843361     31.34035552205552     37.03548766948035
  H   -10.29789126170126     34.18197012327832     36.57661523038654
  H   -8.19581634283485     35.62724618283061     38.05449563380381
  H   -8.00556583717486     37.47875739957856     36.40012092266100
  H   -7.46467063821553     35.91955863488553     35.72847607742614
  H   -9.05157181174373     36.58241230483372     35.25417277433154
  H   -11.22111458670986     36.43336309101787     36.18811205601924
  H   -11.65921538356539     38.55946539449832     38.09133630994937
  H   -13.73495063542358     38.98711739088167     36.80879523643973
  H   -12.33905587626237     38.80862037329230     35.71299371723615
  H   -13.52258858781093     37.47749345898534     35.89495144495814
  H   -13.13791707558942     35.31087004065694     37.84119848573230
  H   -15.07527954157060     36.09671017288613     39.91969459932698
  H   -14.38969808330355     33.47045669565728     38.51443670488670
  H   -15.79812464163260     34.50816047925915     38.31564002806734
  H   -14.68907721327085     31.38377238703409     40.18635232775689
  H   -16.34093617986696     30.69673393757040     41.93102476817237
  H   -17.56037614490606     35.70989643268859     40.20616152302482
  H   -18.75966218417900     31.73579250945426     43.05159721792211
  H   -19.56686061319787     35.74962909417018     41.66798958319171
  H   -20.17390990162956     33.78343847558599     43.04719209989200
  H   -11.96861052597074     34.01279957358682     42.80974333551030
  H   -9.69131686333612     33.32888935861221     42.35559567723296
  H   -9.50543736459522     34.54782329147013     41.06931271753458
  H   -11.30191219973436     32.05888081186102     40.95964537007112
  H   -10.01305269243887     32.46199689056584     39.80061436562128
  H   -11.23890323002006     34.39216868761075     38.99218762588661
  H   -12.53867955218286     33.20513240684318     39.23718091017611
  H   -10.92700737061830     36.80267815853891     40.76135148256501
  H   -9.92520009475821     38.19938746579217     43.06181061386651
  H   -9.94483741857463     40.17841904307743     41.61998857538729
  H   -9.34471523908243     38.78860898932594     40.65744316350509
  H   -11.01820984484029     39.37520193489768     40.43727382569817
  H   -13.20980260799050     37.88152330805885     41.79495578916576
  H   -14.02942114020745     40.04246279713463     43.58269356448019
  H   -15.73381676776392     38.13125914215922     41.88935618262222
  H   -15.10186235963377     39.68768558795111     41.35100580379801
  H   -17.10183205426058     39.23283965939761     43.62371474535020
  H   -17.33990004303176     41.74466990593319     43.65080193556652
  H   -15.77906948386624     41.16225382784022     44.24720088979455
  H   -15.90565020647606     41.86206686468432     42.60179098617457
  H   -18.72418473107277     40.34913266148912     42.13319367063905
  H   -17.48313114169678     40.54795319069547     40.87517659996815
  H   -18.04541338896628     38.91820617318611     41.31944768518737
  H   -13.81895923815224     36.57659144478821     43.83072654428007
  H   -15.32741339447075     36.87044980801084     46.36404317528951
  H   -15.99588303523479     34.50479271177228     46.10120214463717
  H   -15.00590867835131     34.66994660060891     43.45728030272222
  H   -17.71093877105890     34.90016247363963     44.31383902003569
  H   -17.55119899843875     36.33396610706862     45.37944340848472
  H   -16.81748447290210     36.32908574842949     43.75908654087979
  H   -12.26019289522321     36.59476602623445     45.56134175931561
  H   -10.76193598905941     36.16231607975723     47.62478857098527
  H   -11.69791260924477     34.63901384724511     47.71055747490539
  H   -10.62448685189029     34.96385757062143     46.30599452520687
  H   -16.36813315910614     28.66608857147352     38.40768975606618
  H   -13.47738190488201     25.62372567522500     41.16748566547615
  H   -11.63325068707899     28.91879428806559     38.30421231694673
  H   -11.95668636768680     29.89007264384309     39.78212669267744
  H   -12.69799015151673     27.34558632279938     43.87831734829290
  H   -13.50546250240513     25.79696067755171     43.62651119470056
  H   -14.59868223670666     25.97421257049285     45.84476734219447
  H   -13.97528009965534     27.61339739162698     46.06072063327662
  H   -11.67535644796637     26.81081596156904     46.18569976449153
  H   -12.12141248164120     25.21565360775626     45.60030841617495
  H   -11.71296593176198     25.20017482650547     48.05940654457304
  H   -12.97272241631219     26.41817510608533     48.30196206361197
  H   -13.41463987665364     24.78135390102541     47.72309759697494
  H   -17.30946690544450     25.28519190895456     43.38859050474123
  H   -15.86385939847687     25.13126056170670     44.39549125426104
  H   -17.15957842900751     24.83527052565634     41.02593646298381
  H   -15.75747849967090     23.90042744187483     40.48155153309137
  H   -17.32660816582909     26.63054751525611     39.50102720457630
  H   -15.33905855778154     22.56563078021366     42.00212332452026
  H   -16.71289318094702     22.89491244378601     43.06762627272475
  H   -12.94830776842587     23.51652748052842     43.12511454315361
  H   -10.91249883077160     23.24884346526853     47.19846069379953
  H   -10.21604403809893     21.66337552036713     46.66306248035840
  H   -15.03822537817262     21.29973577845403     47.12312452878114
  H   -16.44610345274787     22.04296082451914     45.18836413772492
  H   -17.70777073718185     29.49857894126409     40.79360190547907
  H   -20.05732191896065     29.72563504761607     40.03832623872092
  H   -21.83757013458704     28.31416074255008     41.05923408764497
  H   -21.24020899528141     26.69925395708271     42.86847354403269
  H   -18.91038820850606     26.53079362073528     43.66622479128528
  H   -12.14512672417997     28.58405039519203     42.32956122498185
  H   -10.34019860819183     30.18401038236474     42.85380332235281
  H   -10.86677584854950     32.30970047024155     44.06311920740356
  H   -13.24918209220172     32.85119725630529     44.63692222516316
  H   -15.01379608399562     31.21986507433131     44.19065560453633
