# Supplementary material for: Intermolecular Interactions in G Protein-Coupled Receptor Allosteric Sites at the Membrane Interface from Molecular Dynamics Simulations and Quantum Chemical Calculations
Source: J Chem Inf Model. 2022 Sep 30;62(19):4736–47. doi: 10.1021/acs.jcim.2c00788 (PMC9554917; doi:10.1021/acs.jcim.2c00788)
Supplement: Supplementary file 3 — ci2c00788_si_003.zip [file ci2c00788_si_003.zip › quantum_chemical_coordiates_inputs/C5ar1_6c1q/6c1q_prep1.xyz]

491
6c1q_prep1
C         -2.50800       28.91600       37.70800
C         -3.74000       28.33600       38.40400
O         -4.12000       28.78100       39.49300
N         -4.35700       27.33700       37.77700
C         -5.60500       26.77900       38.30200
C         -5.43300       26.10800       39.67100
O         -6.24700       26.29400       40.58600
C         -6.19400       25.79100       37.29100
C         -6.79400       26.48200       36.08700
C         -7.79900       27.42200       36.24800
C         -6.36200       26.19600       34.79500
C         -8.36000       28.06500       35.16200
C         -6.92100       26.83700       33.69500
C         -7.91700       27.77000       33.88700
O         -8.47000       28.40600       32.79900
N         -4.37400       25.31600       39.78900
C         -4.02500       24.66200       41.04100
C         -3.85500       25.69500       42.14800
O         -4.42400       25.55400       43.23200
C         -2.75600       23.84200       40.87600
N         -3.07300       26.73500       41.85900
C         -2.83700       27.82300       42.80400
C         -4.13800       28.46400       43.24600
O         -4.38800       28.59500       44.43700
C         -1.92700       28.89500       42.19600
N         -4.96500       28.86300       42.28700
C         -6.16500       29.62200       42.61200
C         -7.18900       28.77100       43.38300
O         -7.89300       29.28000       44.25600
C         -6.80400       30.22900       41.33400
C         -7.72200       31.38700       41.71200
C         -7.55700       29.18100       40.52500
C         -7.03100       32.49200       42.51000
N         -7.23700       27.47300       43.09400
C         -8.15000       26.57300       43.79600
C         -7.68200       26.30700       45.22500
O         -8.47400       26.36800       46.17600
C         -8.28700       25.25800       43.03200
C         -9.14000       25.34500       41.76800
C         -9.00300       24.08200       40.93200
C        -10.58800       25.59000       42.14500
N         -6.39200       26.01200       45.36300
C         -5.76600       25.83000       46.67100
C         -5.94600       27.06100       47.56000
O         -6.39400       26.96300       48.70300
C         -4.27600       25.52400       46.49700
C         -3.89400       24.11800       46.03200
C         -2.40300       24.03700       45.74300
C         -4.29200       23.09500       47.07700
N         -5.58800       28.21800       47.01100
C         -5.74100       29.50400       47.68000
C         -7.19200       29.75800       48.06300
O         -7.47000       30.30600       49.13100
C         -5.23300       30.64000       46.78400
N         -8.11400       29.36500       47.18700
C         -9.53700       29.52600       47.47000
C         -9.94100       28.69700       48.69100
O        -10.63300       29.19300       49.58900
C        -10.37100       29.13900       46.25400
N         -9.49900       27.44000       48.72500
C         -9.76900       26.56000       49.86600
C         -9.19600       27.13200       51.16600
O         -9.86400       27.14800       52.20800
C         -9.18900       25.14200       49.64700
O         -9.59900       24.64300       48.36900
C         -9.67100       24.18900       50.73200
N         -7.94600       27.58300       51.09400
C         -7.26300       28.20900       52.22200
C         -9.31200       15.77800       50.36600
C         -9.53200       17.03800       49.54100
O         -9.63800       16.97900       48.31500
N         -9.59000       18.17800       50.22400
C         -9.73900       19.46500       49.55900
C         -8.59600       19.70100       48.57400
O         -8.81500       20.17500       47.45500
C         -9.79900       20.58200       50.58400
N         -7.38100       19.35800       48.99200
C         -6.21800       19.47100       48.11700
C         -6.34200       18.55100       46.90400
O         -6.04000       18.95200       45.77800
C         -4.93300       19.15700       48.88700
N         -6.78900       17.32100       47.14000
C         -6.94900       16.33800       46.07200
C         -7.94900       16.81900       45.02200
O         -7.69300       16.73700       43.81800
C         -7.38600       14.99900       46.64800
N         -9.08300       17.32900       45.49200
C        -10.11700       17.86300       44.61400
C         -9.61100       19.09100       43.85900
O         -9.90900       19.26900       42.67600
C        -11.39100       18.22800       45.40700
C        -12.40500       18.93200       44.51400
C        -12.00100       16.97900       46.02700
N         -8.83900       19.93200       44.54200
C         -8.25800       21.11000       43.90700
C         -7.33300       20.71100       42.75700
O         -7.38700       21.29100       41.66900
C         -7.50600       21.94600       44.92800
N         -6.49200       19.71100       43.00600
C         -5.56300       19.21900       41.99400
C         -6.29400       18.59800       40.80800
O         -5.98600       18.90000       39.65100
C         -4.59800       18.20100       42.60400
N         -7.25400       17.72600       41.10100
C         -8.04600       17.09400       40.06200
C         -8.73700       18.11900       39.18400
O         -8.67400       18.04800       37.95300
N         -9.38000       19.09000       39.82500
C        -10.10100       20.13700       39.11300
C         -9.15100       20.98700       38.27400
O         -9.50000       21.41600       37.17400
C        -10.87000       21.02100       40.09500
C        -12.01800       21.83800       39.50200
C        -13.07200       20.90900       38.91900
C        -12.62500       22.75900       40.55000
N         -7.95200       21.22600       38.79800
C         -6.93800       21.98600       38.07300
C         -6.51900       21.25600       36.80200
O         -6.42500       21.85400       35.72500
C         -5.73400       22.23900       38.95900
N         -6.26800       19.95800       36.93900
C         -5.92300       19.12000       35.79900
C        -10.22000       35.26200       32.08000
C        -11.17300       35.19300       33.27200
O        -10.84800       35.65100       34.36800
N        -12.34900       34.61500       33.05100
C        -13.38000       34.55600       34.08100
C        -13.03000       33.58600       35.20700
O        -12.97100       33.97400       36.37300
C        -14.74100       34.15300       33.48600
C        -15.78200       34.01500       34.58900
C        -15.18900       35.17200       32.44900
N        -12.80000       32.32400       34.85600
C        -12.54900       31.29400       35.85700
C        -11.17000       31.43100       36.49400
O        -10.96600       31.03500       37.64000
C        -12.69400       29.90300       35.23700
C        -14.04500       29.58000       34.59600
C        -14.08500       28.13000       34.13800
C        -15.19000       29.88100       35.55200
N        -10.22600       31.99600       35.75100
C         -8.85700       32.07800       36.22100
C         -8.47700       33.39000       36.87800
O         -7.42700       33.48000       37.51300
N         -9.31900       34.41100       36.74100
C         -8.95600       35.72700       37.25500
C        -10.10700       36.49800       37.90700
O        -10.04800       36.81200       39.09400
C         -8.35100       36.57400       36.13100
N        -11.14300       36.80500       37.13300
C        -12.18200       37.73500       37.58000
C        -13.03900       37.19800       38.72400
O        -13.22500       37.87600       39.73700
C        -13.07700       38.12500       36.40100
N        -13.57000       35.99200       38.55600
C        -14.34600       35.34200       39.61100
C        -13.52800       35.15800       40.90500
O        -14.01800       35.48500       41.99700
C        -14.89200       34.00000       39.10400
C        -15.64300       33.20000       40.11900
C        -15.26300       32.00900       40.66700
C        -16.91000       33.52500       40.70200
N        -16.21500       31.57400       41.55700
C        -17.23500       32.48600       41.59700
C        -17.79900       34.59300       40.55600
C        -18.41200       32.48500       42.34300
C        -18.96700       34.59000       41.29800
C        -19.26300       33.54400       42.17900
N        -12.27900       34.65400       40.79500
C        -11.45600       34.57900       42.00600
C        -11.18000       35.93700       42.62800
O        -11.17800       36.05700       43.84800
C        -10.15400       33.95700       41.50100
C        -10.56200       33.15800       40.33000
C        -11.60600       33.99000       39.66100
N        -10.93500       36.93700       41.79000
C        -10.69200       38.29100       42.26600
C        -11.86900       38.76800       43.10700
O        -11.69800       39.18200       44.25200
C        -10.45100       39.23500       41.08800
N        -13.06200       38.67800       42.52900
C        -14.29600       39.05000       43.20900
C        -14.45800       38.33000       44.55000
O        -14.53100       38.96900       45.61000
C        -15.49400       38.74700       42.30700
C        -16.89000       39.10600       42.81700
C        -17.05700       40.61400       42.90200
C        -17.95800       38.49100       41.92400
N        -14.49800       37.00000       44.49800
C        -14.77800       36.19900       45.68700
C        -13.73100       36.35800       46.79100
O        -14.08000       36.51900       47.96100
C        -14.88800       34.71300       45.33200
O        -13.68300       34.29100       44.68700
C        -16.06900       34.47400       44.40300
N        -12.45500       36.30700       46.42200
C        -11.37900       36.43400       47.40200
C        -15.92500       28.24100       39.57200
C        -14.47900       28.24300       39.48000
C        -13.74300       27.19300       40.02900
C        -14.39900       26.08900       40.69100
C        -12.33200       28.51500       38.95100
C        -14.72300       28.75500       43.51700
N        -15.99700       29.22300       43.24400
C        -16.92200       28.17100       43.33500
C        -16.14200       27.00300       43.69200
N        -14.79500       27.40200       43.77100
C        -13.64800       26.47700       44.13700
C        -13.79100       26.13000       45.63000
C        -12.47500       26.23600       46.41800
C        -12.69700       26.13700       47.93300
C        -16.71700       25.52000       43.88500
N        -16.07100       24.64600       42.82900
C        -16.58700       24.94200       41.46600
C        -15.83300       26.07700       40.77900
C        -16.57500       27.15700       40.21700
O        -12.36700       27.48700       39.78000
O        -13.55000       29.13800       38.92600
C        -16.22800       23.19400       43.15300
C        -15.25100       22.76700       44.27300
C        -13.84500       22.93800       44.11000
C        -12.96300       22.52800       45.18200
O        -11.55000       22.58200       45.29000
C        -11.27500       22.35800       46.69200
O        -12.39000       21.66800       47.22900
C        -13.48000       21.96800       46.37000
C        -14.89800       21.79400       46.53700
C        -15.76500       22.19100       45.49600
C        -18.48100       28.17400       43.13000
C        -19.09200       28.64300       41.93900
C        -20.49100       28.61200       41.80200
C        -21.28700       28.11500       42.83500
C        -20.69100       27.64300       44.02000
C        -19.29600       27.67800       44.15200
C        -13.42700       29.63900       43.48200
C        -12.24200       29.17000       42.91800
C        -11.10000       29.95700       42.86200
C        -11.15000       31.26400       43.36400
C        -12.32500       31.74900       43.90500
C        -13.46000       30.96000       43.95900
H         -2.34060       28.39110       36.76750
H         -2.66780       29.97560       37.50870
H         -1.63620       28.79520       38.35100
H         -3.96500       26.95460       36.92840
H         -6.31370       27.59880       38.41900
H         -6.95760       25.18530       37.77900
H         -5.41610       25.10160       36.96280
H         -8.15830       27.66430       37.23720
H         -5.58150       25.46670       34.63560
H         -9.14170       28.79510       35.31130
H         -6.57420       26.60240       32.69950
H         -8.05220       28.08790       31.99530
H         -3.77680       25.14920       38.99170
H         -4.83720       23.98970       41.31760
H         -2.50900       23.35950       41.82170
H         -2.91100       23.08180       40.11040
H         -1.93660       24.49580       40.57740
H         -2.61850       26.79030       40.95880
H         -2.34160       27.41160       43.68340
H         -1.76870       29.69240       42.92210
H         -0.96790       28.45030       41.93070
H         -2.39600       29.30610       41.30210
H         -4.76450       28.64070       41.32240
H         -5.86870       30.44840       43.25800
H         -6.00180       30.62400       40.71070
H         -8.56920       31.00540       42.28190
H         -8.15790       31.81250       40.80810
H         -7.98900       29.64650       39.63910
H         -6.86880       28.39220       40.22130
H         -8.35280       28.75330       41.13480
H         -7.74980       33.27850       42.74010
H         -6.63640       32.07820       43.43800
H         -6.21330       32.90860       41.92190
H         -6.63520       27.09260       42.37760
H         -9.13070       27.04670       43.83990
H         -8.69970       24.49700       43.69430
H         -7.29570       24.88570       42.77360
H         -8.79100       26.19010       41.17470
H         -9.62000       24.16890       40.03770
H         -7.96070       23.94880       40.64220
H         -9.32990       23.22180       41.51610
H        -11.19390       25.65160       41.24100
H        -10.94600       24.76930       42.76660
H        -10.66650       26.52550       42.69880
H         -5.80800       25.90600       44.54580
H         -6.23700       24.97870       47.16250
H         -3.75380       25.74740       47.42730
H         -3.83700       26.25650       45.81960
H         -4.43600       23.89990       45.11180
H         -2.15050       23.02920       45.41350
H         -2.14490       24.75010       44.96000
H         -1.84360       24.27370       46.64810
H         -4.01480       22.09810       46.73430
H         -3.77830       23.31270       48.01340
H         -5.36950       23.13750       47.23590
H         -5.18710       28.23450       46.08410
H         -5.14240       29.49090       48.59080
H         -5.35510       31.59250       47.29970
H         -4.17830       30.48190       46.55880
H         -5.80400       30.65430       45.85570
H         -7.83310       28.94820       46.31100
H         -9.72450       30.57640       47.69280
H        -11.42910       29.26530       46.48340
H        -10.10370       29.77690       45.41150
H        -10.17740       28.09770       45.99640
H         -8.96340       27.07190       47.95180
H        -10.84950       26.47200       49.97990
H         -8.10060       25.19400       49.67650
H         -9.23720       23.76360       48.23730
H         -9.25130       23.19810       50.55860
H         -9.34810       24.55430       51.70690
H        -10.75920       24.13130       50.70840
H         -7.42780       27.49910       50.23110
H         -6.25440       28.49480       51.92350
H         -7.81400       29.09610       52.53420
H         -7.20990       27.50420       53.05180
H         -9.24500       16.04130       51.42160
H        -10.14700       15.09380       50.21500
H         -8.38620       15.29520       50.05310
H         -9.53040       18.16630       51.23220
H        -10.67630       19.45810       49.00270
H         -9.91050       21.53860       50.07360
H        -10.65000       20.42280       51.24620
H         -8.87970       20.58820       51.16960
H         -7.24930       19.01140       49.93150
H         -6.15870       20.49920       47.76010
H         -4.07700       19.24640       48.21820
H         -4.82290       19.85950       49.71310
H         -4.98270       18.14110       49.27890
H         -7.02940       17.04290       48.08070
H         -5.98290       16.20160       45.58610
H         -7.50140       14.27580       45.84060
H         -6.63280       14.64170       47.35020
H         -8.33730       15.11890       47.16630
H         -9.25040       17.35540       46.48770
H        -10.37620       17.09570       43.88450
H        -11.11130       18.90860       46.21120
H        -13.29310       19.17850       45.09600
H        -11.96620       19.84710       44.11640
H        -12.68220       18.27470       43.68980
H        -12.89840       17.25000       46.58320
H        -12.26200       16.27210       45.23940
H        -11.28020       16.51910       46.70300
H         -8.64570       19.76050       45.51840
H         -9.06870       21.71440       43.50020
H         -7.07870       22.82090       44.43810
H         -8.19230       22.26780       45.71130
H         -6.70660       21.35010       45.36840
H         -6.48540       19.27130       43.91520
H         -4.97940       20.06410       41.62890
H         -3.91210       17.84420       41.83570
H         -4.03060       18.67290       43.40620
H         -5.16270       17.35950       43.00540
H         -7.44540       17.49040       42.06430
H         -8.79320       16.44560       40.51940
H         -7.40220       16.46490       39.44730
H         -9.37780       19.11630       40.83470
H        -10.81920       19.66380       38.44340
H        -10.17280       21.69200       40.59680
H        -11.25010       20.40610       40.91080
H        -11.61950       22.45300       38.69510
H        -13.88580       21.50010       38.49890
H        -12.62490       20.29810       38.13470
H        -13.46170       20.26210       39.70500
H        -13.43970       23.33000       40.10460
H        -13.00950       22.16400       41.37840
H        -11.86130       23.44370       40.91880
H         -7.72500       20.87880       39.71890
H         -7.36570       22.94820       37.79150
H         -4.98690       22.80660       38.40430
H         -6.04160       22.80590       39.83770
H         -5.30670       21.28660       39.27290
H         -6.31410       19.52830       37.85190
H         -5.75920       18.09650       36.13610
H         -6.73750       19.13750       35.07480
H         -5.01370       19.49790       35.33160
H        -10.69200       34.80550       31.20990
H         -9.98600       36.30380       31.86100
H         -9.30110       34.72590       32.31730
H        -12.54740       34.20180       32.15100
H        -13.48230       35.55150       34.51310
H        -14.62970       33.18670       32.99410
H        -16.73910       33.72960       34.15240
H        -15.46330       33.24950       35.29640
H        -15.88980       34.96700       35.10880
H        -16.15300       34.87280       32.03760
H        -15.28300       36.15140       32.91820
H        -14.45240       35.22300       31.64710
H        -12.79700       32.06380       33.88010
H        -13.29750       31.39500       36.64290
H        -12.46410       29.14870       35.98950
H        -11.90300       29.75310       34.50220
H        -14.16250       30.21490       33.71780
H        -15.05330       27.91820       33.68460
H        -13.29610       27.95780       33.40580
H        -13.93430       27.47350       34.99490
H        -16.13830       29.64220       35.07060
H        -15.07910       29.27870       36.45370
H        -15.17400       30.93800       35.81750
H        -10.45710       32.37640       34.84430
H         -8.17860       31.88090       35.39090
H         -8.66420       31.25890       36.91380
H        -10.20800       34.27430       36.28170
H         -8.18460       35.58400       38.01170
H         -8.08160       37.55590       36.52000
H         -7.46000       36.08050       35.74290
H         -9.08040       36.68910       35.32920
H        -11.22620       36.39400       36.21420
H        -11.68700       38.63950       37.93340
H        -13.84710       38.81690       36.74210
H        -12.47430       38.60450       35.62970
H        -13.54780       37.23170       35.99050
H        -13.44200       35.50100       37.68270
H        -15.19700       35.98260       39.84230
H        -14.07020       33.40220       38.70980
H        -15.53060       34.17450       38.23810
H        -14.32740       31.55470       40.37600
H        -16.08370       30.70310       42.05140
H        -17.56810       35.39860       39.87470
H        -18.62270       31.66880       43.01820
H        -19.66940       35.40490       41.20280
H        -20.18720       33.58540       42.73620
H        -11.92570       33.92120       42.73730
H         -9.74980       33.29480       42.26660
H         -9.47690       34.74840       41.17960
H        -11.00820       32.22300       40.66880
H         -9.71070       33.03960       39.65960
H        -11.12180       34.74300       39.03930
H        -12.31610       33.33670       39.15400
H        -10.91380       36.76790       40.79450
H         -9.79960       38.28320       42.89190
H        -10.27090       40.24330       41.46070
H         -9.58280       38.89680       40.52240
H        -11.32730       39.23890       40.43970
H        -13.13930       38.34050       41.58020
H        -14.27250       40.12330       43.39760
H        -15.47510       37.69270       42.03080
H        -15.33720       39.21640       41.33580
H        -17.00390       38.69300       43.81930
H        -18.05680       40.84940       43.26690
H        -16.31490       41.02420       43.58690
H        -16.91930       41.05160       41.91330
H        -18.94530       38.75670       42.30170
H        -17.84450       38.86890       40.90790
H        -17.85020       37.40640       41.92190
H        -14.33270       36.52360       43.62290
H        -15.73940       36.51970       46.08830
H        -15.02740       34.13510       46.24560
H        -13.74860       33.35980       44.46310
H        -16.13250       33.41320       44.16080
H        -16.98890       34.78950       44.89530
H        -15.93290       35.04790       43.48640
H        -12.21530       36.17850       45.44930
H        -10.41600       36.36550       46.89600
H        -11.45680       37.39790       47.90500
H        -11.46020       35.63350       48.13730
H        -16.49390       29.05760       39.15260
H        -13.81210       25.28610       41.11220
H        -12.08250       28.16520       37.94920
H        -11.56970       29.22110       39.28030
H        -12.70090       26.99110       43.97320
H        -13.71460       25.56450       43.54450
H        -14.19210       25.12140       45.73000
H        -14.53730       26.78260       46.08300
H        -11.98770       27.18260       46.18410
H        -11.79650       25.44490       46.09860
H        -11.73920       26.21710       48.44710
H        -13.35210       26.94520       48.25830
H        -13.15770       25.17830       48.17140
H        -17.79700       25.52780       43.73820
H        -16.44700       25.15230       44.87490
H        -17.64550       25.19500       41.52660
H        -16.52580       24.04310       40.85250
H        -17.65240       27.13930       40.28940
H        -16.03730       22.60010       42.25920
H        -17.25230       23.00220       43.47240
H        -13.45520       23.36690       43.19870
H        -11.16440       23.31730       47.19760
H        -10.38320       21.73940       46.79220
H        -15.28570       21.36490       47.44910
H        -16.82900       22.05810       45.62480
H        -18.48230       29.02550       41.13380
H        -20.95290       28.97350       40.89520
H        -22.36120       28.09220       42.72580
H        -21.30790       27.25780       44.81840
H        -18.85290       27.31170       45.06630
H        -12.19640       28.17100       42.51030
H        -10.19060       29.55950       42.43600
H        -10.27100       31.89040       43.32760
H        -12.36560       32.75620       44.29280
H        -14.37390       31.36310       44.36980
